# Supplementary material for: Pervasive isoform‐specific translational regulation via alternative transcription start sites in mammals
Source: Mol Syst Biol. 2016 Jul 18;12(7):875. doi: 10.15252/msb.20166941 (PMC4965872; doi:10.15252/msb.20166941)
Supplement: Supplementary file 2 — Table EV1 [file MSB-12-875-s002.xlsx]

## Sheet: Sheet1
Table EV1. Summary of 5'end sequencing read mapping statistics.
		total read pairs (million)	after filtering 1) (million)	mapped (million)	mapped 2) (%)	uniquely mapped (million)	uniquely mapped 2) (%)
Replicate 1	Free	54.1312	31.7469	28.2438	0.889655	22.2943	0.70225
	40s/60s	42.0468	24.7636	22.0034	0.888539	18.4207	0.743863
	80s	53.4566	46.7421	42.3328	0.905668	36.8548	0.788472
	Poly2-3	38.6824	35.589	32.2074	0.904982	28.2116	0.792707
	Poly4-5	37.8112	33.3128	30.2491	0.908033	26.9527	0.809081
	Poly6-8	42.4771	30.4695	27.7111	0.909472	25.3724	0.832715
	Poly9+	52.199	31.6643	28.5859	0.902779	25.4564	0.803944
Replicate 2	Free	50.2676	34.9	30.9989	0.88822	24.3419	0.697475
	40s/60s	39.6331	30.7131	27.3752	0.891322	22.9508	0.747266
	80s	50.9607	45.2955	40.6499	0.897436	35.2591	0.778424
	Poly2-3	41.4931	39.2694	35.3959	0.90136	30.9026	0.786938
	Poly4-5	36.4494	33.6957	30.3906	0.901914	26.8879	0.797962
	Poly6-8	41.2222	36.4473	32.9814	0.904906	29.9715	0.822324
	Poly9+	60.5755	49.908	45.2031	0.905729	41.5321	0.832174
1) RNA species filtered include rRNA, tRNA, snRNA, snoRNA, miscRNA
2) Percentages are calculated as fractions over read numbers after filtering.
