# Supplementary material for: Pervasive isoform‐specific translational regulation via alternative transcription start sites in mammals
Source: Mol Syst Biol. 2016 Jul 18;12(7):875. doi: 10.15252/msb.20166941 (PMC4965872; doi:10.15252/msb.20166941)
Supplement: Supplementary file 3 — Table EV2 [file MSB-12-875-s003.xlsx]

## Sheet: Sheet1
Table EV2. List of alternative TSS isoform TE comparisons.
gene	chr	strand	TSS1_start	TSS1_end	TSS2_start	TSS2_end	log2(TE_TSS2/TE_TSS1)	log2_TE_FC_Std	Significant?
0610007P14Rik	chr12	-	85824498	85824568	85824855	85824944	0.045502	0.0634288	n
0610009B22Rik	chr11	-	51688621	51688666	51689102	51689105	0.560923	0.0910894	n
0610010B08Rik	chr2	-	175435789	175435804	176486774	176486776	-0.32926	0.183768	n
0610010K14Rik	chr11	-	70237818	70237820	70237860	70237882	0.278774	0.0530644	n
0610010K14Rik	chr11	-	70237818	70237820	70237903	70237916	0.317781	0.0567501	n
0610010K14Rik	chr11	-	70237860	70237882	70237903	70237916	0.0390062	0.0341522	n
1110004E09Rik	chr16	-	90934772	90934790	90934815	90934848	0.0951901	0.0136095	n
1110008L16Rik	chr12	+	55302748	55302778	55303242	55303279	0.425645	0.115905	n
1110012L19Rik	chrX	+	70385873	70385957	70386035	70386064	0.0200865	0.0372071	n
1110038F14Rik	chr15	+	76948723	76948801	76948212	76948215	0.241731	0.125805	n
1110038F14Rik	chr15	+	76948723	76948801	76948485	76948537	0.15179	0.0292895	n
1110038F14Rik	chr15	+	76948212	76948215	76948485	76948537	-0.0899409	0.125777	n
1110057K04Rik	chr12	+	8208116	8208184	8208261	8208312	-1.23748	0.245512	y
1190007I07Rik	chr10	-	82623076	82623185	82623208	82623255	0.195597	0.057876	n
1700025G04Rik	chr1	-	152090186	152090207	152089956	152089971	0.191433	0.099407	n
1700025G04Rik	chr1	-	152090186	152090207	152090162	152090164	-0.151696	0.136263	n
1700025G04Rik	chr1	-	152090186	152090207	152090279	152090343	0.236077	0.0426129	n
1700025G04Rik	chr1	-	152090186	152090207	152090242	152090253	0.135374	0.042293	n
1700025G04Rik	chr1	-	152089956	152089971	152090162	152090164	-0.343129	0.153645	n
1700025G04Rik	chr1	-	152089956	152089971	152090279	152090343	0.0446443	0.0944848	n
1700025G04Rik	chr1	-	152089956	152089971	152090242	152090253	-0.0560589	0.0955097	n
1700025G04Rik	chr1	-	152090162	152090164	152090279	152090343	0.387773	0.131616	n
1700025G04Rik	chr1	-	152090162	152090164	152090242	152090253	0.28707	0.131045	n
1700025G04Rik	chr1	-	152090279	152090343	152090242	152090253	-0.100703	0.0275299	n
1700030J22Rik	chr8	-	116978941	116978994	116978657	116978670	-1.50235	0.974684	n
1700088E04Rik	chr15	-	79141216	79141218	79141254	79141259	0.0138575	0.148774	n
1700123O20Rik	chr14	+	54686211	54686220	54686249	54686253	-0.0389407	0.0692399	n
1700123O20Rik	chr14	+	54686211	54686220	54686177	54686183	0.147235	0.0858612	n
1700123O20Rik	chr14	+	54686211	54686220	54686997	54687057	-0.855966	0.054264	y
1700123O20Rik	chr14	+	54686249	54686253	54686177	54686183	0.186175	0.0860817	n
1700123O20Rik	chr14	+	54686249	54686253	54686997	54687057	-0.817025	0.059655	y
1700123O20Rik	chr14	+	54686177	54686183	54686997	54687057	-1.0032	0.0719821	y
1810013L24Rik	chr16	+	8830095	8830100	8830120	8830136	0.178035	0.0620373	n
1810022K09Rik	chr3	-	14611208	14611218	14611257	14611280	0.437733	0.0398125	n
2210018M11Rik	chr7	-	98656521	98656609	98656774	98656810	-0.426326	0.0441984	n
2210018M11Rik	chr7	-	98656521	98656609	98656694	98656712	-0.685346	0.156921	n
2210018M11Rik	chr7	-	98656774	98656810	98656694	98656712	-0.259021	0.162387	n
2310036O22Rik	chr8	+	85026854	85026894	85026808	85026831	0.285849	0.0185762	n
2310045N01Rik	chr8	+	70139688	70139732	70139463	70139468	0.950992	0.0584324	y
2310047M10Rik	chr11	+	69059754	69059798	69059731	69059733	-0.0428812	0.0711274	n
2310067B10Rik	chr11	+	115765421	115765460	115765487	115765527	0.215335	0.0391143	n
2410002F23Rik	chr7	+	44246739	44246758	44246783	44246790	-0.134163	0.0696435	n
2410015M20Rik	chr17	-	56609680	56609713	56609799	56609832	0.563424	0.0211153	n
2410131K14Rik	chr5	+	118245333	118245352	118245221	118245307	-0.294614	0.0786139	n
2610002J02Rik	chr4	+	155249964	155250040	155249814	155249823	0.158058	0.13814	n
2610002M06Rik	chrX	-	107816165	107816200	107816232	107816328	0.0319078	0.0638578	n
2610034B18Rik	chr7	-	79935265	79935297	79935324	79935359	0.239035	0.0363803	n
2610044O15Rik8	chr8	-	129234006	129234052	129234396	129234432	0.20168	0.105541	n
2610301B20Rik	chr4	+	10874484	10874520	10874540	10874607	-0.213102	0.052107	n
2700049A03Rik	chr12	+	71137172	71137206	71137232	71137238	-0.617186	0.40418	n
2700097O09Rik	chr12	-	55080086	55080139	55080441	55080471	0.630057	0.137777	y
2810006K23Rik	chr5	+	124328086	124328205	124327586	124327647	-0.910727	0.111791	y
2810408A11Rik	chr11	-	69900959	69901022	69901610	69901649	-0.413048	0.273435	n
2810408A11Rik	chr11	-	69900959	69901022	69901522	69901589	-0.187238	0.189744	n
2810408A11Rik	chr11	-	69901610	69901649	69901522	69901589	0.22581	0.242024	n
2810474O19Rik	chr6	+	149309776	149309820	149309501	149309526	0.0479436	0.0733637	n
2810474O19Rik	chr6	+	149309776	149309820	149309574	149309601	0.112253	0.0719766	n
2810474O19Rik	chr6	+	149309776	149309820	149309730	149309749	-0.0720887	0.0818504	n
2810474O19Rik	chr6	+	149309776	149309820	149309678	149309701	-0.0988102	0.123572	n
2810474O19Rik	chr6	+	149309776	149309820	149309422	149309475	0.0237827	0.0515765	n
2810474O19Rik	chr6	+	149309776	149309820	149309548	149309552	0.0724623	0.053	n
2810474O19Rik	chr6	+	149309501	149309526	149309574	149309601	0.064309	0.079503	n
2810474O19Rik	chr6	+	149309501	149309526	149309730	149309749	-0.120032	0.0903485	n
2810474O19Rik	chr6	+	149309501	149309526	149309678	149309701	-0.146754	0.128267	n
2810474O19Rik	chr6	+	149309501	149309526	149309422	149309475	-0.024161	0.0622788	n
2810474O19Rik	chr6	+	149309501	149309526	149309548	149309552	0.0245186	0.0647172	n
2810474O19Rik	chr6	+	149309574	149309601	149309730	149309749	-0.184341	0.0916837	n
2810474O19Rik	chr6	+	149309574	149309601	149309678	149309701	-0.211063	0.125352	n
2810474O19Rik	chr6	+	149309574	149309601	149309422	149309475	-0.08847	0.0646728	n
2810474O19Rik	chr6	+	149309574	149309601	149309548	149309552	-0.0397904	0.065203	n
2810474O19Rik	chr6	+	149309730	149309749	149309678	149309701	-0.0267215	0.133063	n
2810474O19Rik	chr6	+	149309730	149309749	149309422	149309475	0.0958714	0.0745555	n
2810474O19Rik	chr6	+	149309730	149309749	149309548	149309552	0.144551	0.0747484	n
2810474O19Rik	chr6	+	149309678	149309701	149309422	149309475	0.122593	0.117016	n
2810474O19Rik	chr6	+	149309678	149309701	149309548	149309552	0.171272	0.118321	n
2810474O19Rik	chr6	+	149309422	149309475	149309548	149309552	0.0486796	0.0384046	n
3110002H16Rik	chr18	+	12168706	12168785	12168683	12168685	0.268287	0.14033	n
3110062M04Rik	chr6	-	34877953	34877972	34877990	34878075	0.487423	0.158174	n
3110062M04Rik	chr6	-	34877953	34877972	34878096	34878113	0.322113	0.168484	n
3110062M04Rik	chr6	-	34877990	34878075	34878096	34878113	-0.16531	0.0634072	n
3830403N18Rik	chrX	+	56136559	56136611	56136518	56136537	-0.888224	0.140687	y
4632434I11Rik	chr7	-	92874195	92874246	92875080	92875132	-2.64305	0.220083	y
4632434I11Rik	chr7	-	92874195	92874246	92874841	92874893	-0.82668	0.136513	y
4632434I11Rik	chr7	-	92874195	92874246	92875153	92875185	-2.61532	0.280364	y
4632434I11Rik	chr7	-	92875080	92875132	92874841	92874893	1.81637	0.251282	y
4632434I11Rik	chr7	-	92875080	92875132	92875153	92875185	0.0277247	0.355769	n
4632434I11Rik	chr7	-	92874841	92874893	92875153	92875185	-1.78864	0.31221	y
4930486L24Rik	chr13	-	60855076	60855078	60864427	60864439	-0.278809	0.31691	n
4930523C07Rik	chr1	+	160044363	160044412	160044607	160044635	-0.334366	0.228245	n
4931428F04Rik	chr8	-	105289072	105289132	105289491	105289539	0.338067	0.114251	n
4933426M11Rik	chr12	+	80790588	80790611	80790501	80790568	-0.0321742	0.0945885	n
6330408A02Rik	chr7	-	13278643	13278697	13278390	13278518	-0.252929	0.0942075	n
6330408A02Rik	chr7	-	13278643	13278697	13279185	13279255	-0.900024	0.119653	y
6330408A02Rik	chr7	-	13278643	13278697	13278736	13278763	-0.549728	0.227459	n
6330408A02Rik	chr7	-	13278390	13278518	13279185	13279255	-0.647094	0.106441	y
6330408A02Rik	chr7	-	13278390	13278518	13278736	13278763	-0.296799	0.211644	n
6330408A02Rik	chr7	-	13279185	13279255	13278736	13278763	0.350296	0.215922	n
8030462N17Rik	chr18	-	77713736	77713757	77714453	77714508	-0.206951	0.165152	n
9130011E15Rik	chr19	-	45998458	45998520	45998551	45998602	0.0182252	0.0477583	n
9130023H24Rik	chr7	-	128237990	128238056	128238340	128238358	-0.0116356	0.157965	n
9130401M01Rik	chr15	-	58034280	58034348	58034212	58034221	0.394835	0.0312431	n
9430020K01Rik	chr18	+	4634912	4635000	4634874	4634892	-0.185394	0.127208	n
A430105I19Rik	chr2	-	118762612	118762665	118762795	118762821	-0.532621	0.126419	n
A430105I19Rik	chr2	-	118762612	118762665	118762857	118762861	-0.105172	0.116884	n
A430105I19Rik	chr2	-	118762612	118762665	118762897	118762931	-0.325058	0.200067	n
A430105I19Rik	chr2	-	118762612	118762665	118763629	118763640	-2.61246	0.965125	y
A430105I19Rik	chr2	-	118762795	118762821	118762857	118762861	0.427449	0.159942	n
A430105I19Rik	chr2	-	118762795	118762821	118762897	118762931	0.207563	0.217843	n
A430105I19Rik	chr2	-	118762795	118762821	118763629	118763640	-2.07984	0.970483	n
A430105I19Rik	chr2	-	118762857	118762861	118762897	118762931	-0.219886	0.214604	n
A430105I19Rik	chr2	-	118762857	118762861	118763629	118763640	-2.50729	0.968092	y
A430105I19Rik	chr2	-	118762897	118762931	118763629	118763640	-2.2874	0.98478	y
A630001G21Rik	chr1	-	85736598	85736633	85736659	85736682	-0.065229	0.164635	n
A730008H23Rik	chr1	-	88277470	88277583	88277604	88277630	0.174114	0.0216708	n
Aaas	chr15	-	102350641	102350715	102350741	102350772	0.0617389	0.0270193	n
Aak1	chr6	+	86849511	86849614	86849272	86849313	0.266022	0.118471	n
Aars	chr8	+	111034107	111034159	111033877	111033880	0.0360827	0.0264211	n
Aars	chr8	+	111034107	111034159	111033911	111033956	0.154014	0.0156129	n
Aars	chr8	+	111033877	111033880	111033911	111033956	0.117932	0.0214266	n
Aasdh	chr5	-	76905425	76905499	76905520	76905529	-0.0227956	0.213955	n
Abca16	chr7	+	120409682	120409722	120409626	120409658	0.147798	0.250761	n
Abca5	chr11	-	110337620	110337642	110337664	110337737	0.107288	0.0781883	n
Abcb1b	chr5	+	8798144	8798159	8798120	8798122	0.261899	0.0800951	n
Abcb8	chr5	+	24394381	24394424	24393657	24393685	-1.74862	0.244608	y
Abcc5	chr16	-	20426300	20426312	20426333	20426369	0.0716626	0.0609859	n
Abcf2	chr5	-	24577340	24577427	24577262	24577318	-0.496707	0.0202459	n
Abcg2	chr6	+	58640491	58640615	58596601	58596628	-0.122023	0.0655441	n
Abhd11	chr5	+	135009307	135009309	135009646	135009711	1.81504	0.388439	y
Abhd14a	chr9	-	106447602	106447706	106447519	106447596	0.0728743	0.0859052	n
Abhd5	chr9	+	122351663	122351683	122351703	122351705	-0.678287	0.160617	n
Abhd5	chr9	+	122351663	122351683	122351727	122351732	0.505943	0.0785898	n
Abhd5	chr9	+	122351663	122351683	122351755	122351789	0.377305	0.0804675	n
Abhd5	chr9	+	122351703	122351705	122351727	122351732	1.18423	0.141076	y
Abhd5	chr9	+	122351703	122351705	122351755	122351789	1.05559	0.141604	y
Abhd5	chr9	+	122351727	122351732	122351755	122351789	-0.128638	0.0239681	n
Abi1	chr2	-	23040157	23040242	23040104	23040106	-0.0616202	0.0465925	n
Abl1	chr2	+	31759932	31760036	31688529	31688555	-0.337133	0.0610163	n
Abr	chr11	-	76529788	76529883	76577997	76578036	3.36406	0.323118	y
Abracl	chr10	-	18023197	18023262	18023089	18023172	-0.310422	0.0183532	n
Acaa1a	chr9	+	119341353	119341385	119341405	119341479	-0.168844	0.0618986	n
Acaa2	chr18	+	74779174	74779239	74779041	74779072	-1.60588	0.135736	y
Acad11	chr9	+	104063676	104063730	104063380	104063411	-0.816495	0.120142	y
Acadsb	chr7	+	131410617	131410619	131410640	131410718	-0.0381557	0.121801	n
Acap2	chr16	-	31201146	31201260	31201280	31201287	-0.0879139	0.115985	n
Acap3	chr4	+	155891854	155891886	155892258	155892322	0.346012	0.0907062	n
Acat2	chr17	-	12960692	12960714	12960735	12960739	0.0935169	0.0743314	n
Acbd4	chr11	+	103101681	103101742	103103059	103103108	-0.672018	0.0768493	n
Acbd5	chr2	+	23069060	23069083	23069191	23069259	0.46064	0.0677218	n
Acbd5	chr2	+	23069060	23069083	23069106	23069163	-0.209177	0.0717066	n
Acbd5	chr2	+	23069060	23069083	23068193	23068235	0.116003	0.0548187	n
Acbd5	chr2	+	23069191	23069259	23069106	23069163	-0.669818	0.0783027	y
Acbd5	chr2	+	23069191	23069259	23068193	23068235	-0.344638	0.0652714	n
Acbd5	chr2	+	23069106	23069163	23068193	23068235	0.32518	0.0690812	n
Acbd6	chr1	+	155558506	155558546	155558336	155558342	0.251416	0.0705215	n
Acbd6	chr1	+	155558506	155558546	155558104	155558182	0.361776	0.0502131	n
Acbd6	chr1	+	155558336	155558342	155558104	155558182	0.11036	0.0607424	n
Accs	chr2	-	93849892	93849996	93849754	93849872	-0.268454	0.0809816	n
Acd	chr8	-	105701055	105701061	105701086	105701124	0.0182766	0.110242	n
Acer3	chr7	-	98309478	98309510	98309532	98309568	0.117948	0.0320708	n
Acin1	chr14	-	54653671	54653700	54686936	54686971	-0.0798391	0.0492557	n
Acly	chr11	-	100527869	100527875	100527898	100527935	-0.0079485	0.0216398	n
Aco1	chr4	+	40143461	40143522	40143395	40143436	-0.0152498	0.0306685	n
Acot2	chr12	+	83987732	83987747	83987644	83987712	0.150838	0.0776128	n
Acot7	chr4	+	152186124	152186195	152185800	152185829	-0.228025	0.0474534	n
Acot7	chr4	+	152186124	152186195	152185611	152185616	-0.813649	0.109766	y
Acot7	chr4	+	152186124	152186195	152186043	152186101	0.0476245	0.0252821	n
Acot7	chr4	+	152185800	152185829	152185611	152185616	-0.585624	0.11461	n
Acot7	chr4	+	152185800	152185829	152186043	152186101	0.27565	0.0462762	n
Acot7	chr4	+	152185611	152185616	152186043	152186101	0.861274	0.109404	y
Acot8	chr2	-	164804855	164804892	164804828	164804833	-0.300923	0.0805647	n
Acox1	chr11	-	116198718	116198752	116198779	116198832	-0.0216887	0.0347268	n
Acox2	chr14	-	8258776	8258816	8258836	8258868	0.0860138	0.121415	n
Acp2	chr2	+	91202887	91202927	91202793	91202813	-0.0151223	0.107926	n
Acsl3	chr1	+	78657829	78657832	78657861	78657886	0.0039566	0.105322	n
Acsl4	chrX	-	142390341	142390373	142390401	142390466	0.0111942	0.0576963	n
Acsl4	chrX	-	142390341	142390373	142390498	142390530	0.0513188	0.056586	n
Acsl4	chrX	-	142390401	142390466	142390498	142390530	0.0401246	0.0214654	n
Acsl5	chr19	+	55253703	55253705	55253905	55253971	-0.436123	0.0732406	n
Actg2	chr6	-	83536201	83536255	83536277	83536282	0.148294	0.0750723	n
Actn1	chr12	-	80260348	80260395	80260140	80260208	0.174984	0.0312588	n
Actr3	chr1	-	125435481	125435554	125435363	125435453	-0.1754	0.00862643	n
Actr3	chr1	-	125435481	125435554	125435674	125435733	-0.20883	0.0172635	n
Actr3	chr1	-	125435363	125435453	125435674	125435733	-0.0334292	0.0174757	n
Acy3	chr19	+	3986566	3986585	3986488	3986542	0.227098	0.023571	n
Adam17	chr12	-	21373612	21373614	21373487	21373489	0.0905538	0.151657	n
Adam17	chr12	-	21373612	21373614	21373536	21373589	0.0374087	0.090254	n
Adam17	chr12	-	21373487	21373489	21373536	21373589	-0.0531451	0.122674	n
Adam9	chr8	-	25016794	25016814	25016840	25016878	-0.385944	0.0352413	n
Adamts12	chr15	+	11064804	11064817	11064771	11064777	-0.311807	0.156678	n
Adamts5	chr16	-	85901059	85901093	85901125	85901130	-0.320008	0.161743	n
Adamts6	chr13	+	104287838	104287907	104287934	104287956	-0.360705	0.210152	n
Adamts6	chr13	+	104287838	104287907	104287124	104287141	-0.346161	0.171664	n
Adamts6	chr13	+	104287934	104287956	104287124	104287141	0.0145445	0.249491	n
Adamtsl5	chr10	-	80348364	80348417	80348438	80348497	0.154618	0.075958	n
Adar	chr3	+	89715032	89715098	89730706	89730780	-0.14149	0.0637018	n
Adarb1	chr10	-	77418214	77418285	77387390	77387432	0.110369	0.0976644	n
Adat3	chr10	+	80602856	80602908	80603226	80603293	-0.696773	0.139855	y
Adck1	chr12	+	88360539	88360587	88360634	88360654	-0.00857766	0.0837968	n
Adck1	chr12	+	88360539	88360587	88360780	88360846	0.175176	0.0887276	n
Adck1	chr12	+	88360634	88360654	88360780	88360846	0.183754	0.104177	n
Adck2	chr6	+	39573902	39573931	39573861	39573882	0.351916	0.0987047	n
Adck4	chr7	+	27232993	27233058	27232368	27232373	-4.1684	0.65525	y
Adcy7	chr8	+	88289032	88289096	88282991	88282994	0.229639	0.322284	n
Adcy7	chr8	+	88289032	88289096	88284923	88284933	-1.16726	0.439377	n
Adcy7	chr8	+	88282991	88282994	88284923	88284933	-1.3969	0.538894	n
Add1	chr5	+	34573812	34573868	34573718	34573787	-0.091791	0.0194579	n
Adh7	chr3	+	138217841	138217857	138217752	138217821	0.149513	0.0572893	n
Adipor1	chr1	+	134415452	134415491	134415717	134415777	0.715817	0.0361748	n
Adk	chr14	+	21052569	21052626	21076174	21076220	0.598642	0.0248193	n
Adnp2	chr18	-	80151407	80151429	80151459	80151493	-0.176042	0.125657	n
Adnp2	chr18	-	80151407	80151429	80150933	80150987	-2.4212	0.288984	y
Adnp2	chr18	-	80151459	80151493	80150933	80150987	-2.24516	0.288485	y
Adprh	chr16	-	38452495	38452554	38452592	38452691	2.09973	0.245222	y
Adprm	chr11	-	67052561	67052614	67052499	67052501	-0.780325	0.363076	n
Aebp2	chr6	+	140623672	140623703	140623927	140623978	-0.0108586	0.166059	n
Aebp2	chr6	+	140623672	140623703	140623769	140623792	0.35771	0.197057	n
Aebp2	chr6	+	140623672	140623703	140623828	140623910	-0.168509	0.143761	n
Aebp2	chr6	+	140623927	140623978	140623769	140623792	0.368568	0.166482	n
Aebp2	chr6	+	140623927	140623978	140623828	140623910	-0.157651	0.104412	n
Aebp2	chr6	+	140623769	140623792	140623828	140623910	-0.526219	0.144377	n
Afap1	chr5	+	35893367	35893384	35893414	35893467	-0.164101	0.0359427	n
Afap1l2	chr19	-	57008180	57008288	57008554	57008605	0.0563426	0.0967384	n
Afap1l2	chr19	-	57008180	57008288	56977441	56977482	-2.86524	0.899776	y
Afap1l2	chr19	-	57008554	57008605	56977441	56977482	-2.92158	0.900007	y
Aff1	chr5	+	103754205	103754223	103754113	103754181	0.101227	0.0466493	n
Aff1	chr5	+	103754205	103754223	103753898	103753955	0.0260001	0.0845546	n
Aff1	chr5	+	103754113	103754181	103753898	103753955	-0.0752268	0.079568	n
Afmid	chr11	+	117825937	117825980	117825520	117825541	0.213894	0.228687	n
Aftph	chr11	-	20741488	20741536	20741558	20741574	-0.136725	0.0698362	n
Aga	chr8	+	53511778	53511855	53511688	53511738	0.250319	0.0322894	n
Agbl3	chr6	+	34780842	34780910	34780936	34780975	-0.310056	0.270606	n
Agbl3	chr6	+	34780842	34780910	34780440	34780473	-0.264387	0.398278	n
Agbl3	chr6	+	34780936	34780975	34780440	34780473	0.0456693	0.437489	n
Agk	chr6	+	40325479	40325538	40325121	40325148	-0.415673	0.222631	n
Agl	chr3	-	116808074	116808170	116808194	116808261	0.0580433	0.0443857	n
Ago3	chr4	-	126429505	126429526	126429434	126429484	-0.102496	0.111055	n
Agpat2	chr2	-	26604269	26604335	26604225	26604248	0.00951638	0.058276	n
Agpat3	chr10	-	78298174	78298176	78352229	78352309	-0.18022	0.294795	n
Agpat5	chr8	+	18846528	18846553	18846470	18846506	-0.106706	0.0294185	n
Agtpbp1	chr13	-	59557339	59557372	59557269	59557313	0.0233079	0.0675576	n
Ahcyl1	chr3	-	107696297	107696304	107696567	107696569	0.479514	0.0601307	n
Ahcyl2	chr6	+	29768456	29768524	29767960	29768011	-1.24915	0.162551	y
Ahdc1	chr4	+	133011519	133011547	133056305	133056375	-1.55252	0.213891	y
Ahdc1	chr4	+	133011519	133011547	133016427	133016486	-0.212396	0.129861	n
Ahdc1	chr4	+	133056305	133056375	133016427	133016486	1.34012	0.245762	y
Ahnak	chr19	+	8989282	8989288	8989316	8989318	-0.0740833	0.0376882	n
Ahnak	chr19	+	8989282	8989288	8990463	8990485	-0.350046	0.0481095	n
Ahnak	chr19	+	8989282	8989288	8989254	8989257	0.0102962	0.0128701	n
Ahnak	chr19	+	8989316	8989318	8990463	8990485	-0.275963	0.0612747	n
Ahnak	chr19	+	8989316	8989318	8989254	8989257	0.0843795	0.0393291	n
Ahnak	chr19	+	8990463	8990485	8989254	8989257	0.360342	0.0494764	n
Ahsa2	chr11	-	23497873	23497987	23498461	23498463	-0.209273	0.0638091	n
AI314180	chr4	-	58912642	58912659	58912685	58912781	-0.170794	0.0657278	n
AI462493	chr19	-	8880834	8880851	8880879	8880925	0.0866169	0.0237435	n
AI987944	chr7	-	41393295	41393300	41393325	41393378	0.859558	0.243308	n
Aifm1	chrX	-	48513525	48513548	48513479	48513495	0.231254	0.0773901	n
Aifm1	chrX	-	48513525	48513548	48513382	48513458	0.167334	0.04767	n
Aifm1	chrX	-	48513479	48513495	48513382	48513458	-0.0639198	0.0622759	n
Aimp1	chr3	-	132683831	132683853	132683882	132683885	-0.326759	0.0623428	n
Aip	chr19	-	4125769	4125792	4121528	4121578	-0.129761	0.072881	n
Aip	chr19	-	4125769	4125792	4121449	4121483	0.969173	0.0713477	y
Aip	chr19	-	4125769	4125792	4125827	4125860	0.20816	0.0812632	n
Aip	chr19	-	4125769	4125792	4124441	4124443	-0.0593103	0.0781961	n
Aip	chr19	-	4125769	4125792	4125886	4125904	0.12314	0.0966183	n
Aip	chr19	-	4121528	4121578	4121449	4121483	1.09893	0.0242895	y
Aip	chr19	-	4121528	4121578	4125827	4125860	0.33792	0.0461121	n
Aip	chr19	-	4121528	4121578	4124441	4124443	0.0704502	0.0411518	n
Aip	chr19	-	4121528	4121578	4125886	4125904	0.2529	0.0698541	n
Aip	chr19	-	4121449	4121483	4125827	4125860	-0.761013	0.0422595	y
Aip	chr19	-	4121449	4121483	4124441	4124443	-1.02848	0.0383477	y
Aip	chr19	-	4121449	4121483	4125886	4125904	-0.846033	0.0683754	y
Aip	chr19	-	4125827	4125860	4124441	4124443	-0.26747	0.0532687	n
Aip	chr19	-	4125827	4125860	4125886	4125904	-0.0850201	0.0774441	n
Aip	chr19	-	4124441	4124443	4125886	4125904	0.18245	0.0760985	n
Ak1	chr2	+	32628402	32628468	32629479	32629534	-0.519913	0.0171847	n
Ak4	chr4	+	101419277	101419343	101419780	101419782	0.154133	0.174223	n
Ak4	chr4	+	101419277	101419343	101419697	101419760	0.127772	0.0448254	n
Ak4	chr4	+	101419780	101419782	101419697	101419760	-0.0263606	0.1709	n
Akap17b	chrX	-	36645320	36645474	36645181	36645227	0.0576959	0.109145	n
Akap6	chr12	+	52783212	52783268	52783291	52783321	-0.444084	0.216223	n
Akna	chr4	-	63403371	63403408	63403077	63403080	-0.752023	0.452836	n
Akr1a1	chr4	-	116651599	116651662	116651404	116651443	0.639958	0.0190919	y
Akr1b3	chr6	-	34317469	34317492	34317441	34317443	-0.115744	0.0378608	n
Akr1c14	chr13	+	4059558	4059591	4059625	4059671	-0.990875	0.12439	y
Akt1	chr12	-	112674012	112674053	112674747	112674841	0.674065	0.0691504	y
Akt1s1	chr7	+	44849147	44849290	44850349	44850410	-0.0601454	0.0800487	n
Akt1s1	chr7	+	44849147	44849290	44849597	44849621	-0.524503	0.123525	n
Akt1s1	chr7	+	44849147	44849290	44849939	44849990	0.129814	0.0200145	n
Akt1s1	chr7	+	44850349	44850410	44849597	44849621	-0.464358	0.145366	n
Akt1s1	chr7	+	44850349	44850410	44849939	44849990	0.18996	0.0780991	n
Akt1s1	chr7	+	44849597	44849621	44849939	44849990	0.654318	0.123951	n
Akt2	chr7	+	27591821	27591869	27591689	27591789	-0.0282371	0.0780218	n
Alad	chr4	-	62520023	62520036	62519874	62519965	0.228848	0.0504286	n
Alad	chr4	-	62520023	62520036	62520056	62520114	0.251721	0.0552112	n
Alad	chr4	-	62519874	62519965	62520056	62520114	0.0228726	0.0281397	n
Alas1	chr9	-	106247892	106247952	106247867	106247870	-0.346108	0.0444667	n
Alcam	chr16	-	52452973	52452977	52452670	52452672	-0.0380713	0.240747	n
Alcam	chr16	-	52452973	52452977	52453001	52453027	0.0745343	0.0775066	n
Alcam	chr16	-	52452973	52452977	52453167	52453195	0.035412	0.0841422	n
Alcam	chr16	-	52452670	52452672	52453001	52453027	0.112606	0.236607	n
Alcam	chr16	-	52452670	52452672	52453167	52453195	0.0734833	0.237232	n
Alcam	chr16	-	52453001	52453027	52453167	52453195	-0.0391223	0.0551913	n
Aldh18a1	chr19	-	40588334	40588436	40588497	40588565	-0.265611	0.102181	n
Aldh18a1	chr19	-	40588334	40588436	40589143	40589156	-0.786342	0.170824	n
Aldh18a1	chr19	-	40588497	40588565	40589143	40589156	-0.520731	0.19789	n
Aldh1l2	chr10	-	83534136	83534138	83534020	83534116	0.0877942	0.080861	n
Aldh2	chr5	-	121593525	121593527	121593561	121593631	0.770968	0.12809	n
Aldh7a1	chr18	-	56562498	56562531	56572871	56572874	-0.135156	0.104798	n
Aldh7a1	chr18	-	56562498	56562531	56562196	56562281	-0.0515936	0.0474244	n
Aldh7a1	chr18	-	56562498	56562531	56562306	56562308	-0.294153	0.107106	n
Aldh7a1	chr18	-	56572871	56572874	56562196	56562281	0.0835625	0.0971469	n
Aldh7a1	chr18	-	56572871	56572874	56562306	56562308	-0.158997	0.134742	n
Aldh7a1	chr18	-	56562196	56562281	56562306	56562308	-0.242559	0.0982264	n
Aldh9a1	chr1	+	167349980	167350030	167350155	167350167	0.685617	0.0727761	y
Aldh9a1	chr1	+	167349980	167350030	167350188	167350256	0.524129	0.0420089	n
Aldh9a1	chr1	+	167350155	167350167	167350188	167350256	-0.161488	0.0628568	n
Aldoa	chr7	-	126799096	126799101	126799179	126799188	0.650791	0.0190406	y
Aldoa	chr7	-	126799096	126799101	126799139	126799143	0.751449	0.0193531	y
Aldoa	chr7	-	126799096	126799101	126800046	126800050	0.560067	0.0220722	n
Aldoa	chr7	-	126799179	126799188	126799139	126799143	0.100658	0.0049305	n
Aldoa	chr7	-	126799179	126799188	126800046	126800050	-0.0907243	0.0138574	n
Aldoa	chr7	-	126799139	126799143	126800046	126800050	-0.191382	0.0138224	n
Alg12	chr15	-	88819287	88819340	88819075	88819109	-0.602261	0.325466	n
Alg12	chr15	-	88819287	88819340	88819417	88819430	-0.873504	0.225526	y
Alg12	chr15	-	88819075	88819109	88819417	88819430	-0.271243	0.3807	n
Alkbh3	chr2	-	94010714	94010761	94010510	94010512	0.173042	0.148718	n
Alkbh3	chr2	-	94010714	94010761	94010785	94010822	0.0677467	0.0637941	n
Alkbh3	chr2	-	94010510	94010512	94010785	94010822	-0.105296	0.156354	n
Alkbh5	chr11	+	60537656	60537732	60537966	60538052	0.0191304	0.0357704	n
Alms1	chr6	+	85587528	85587538	85587566	85587625	-0.0680525	0.239797	n
Alox5ap	chr5	+	149264957	149265046	149264636	149264694	-0.238685	0.112235	n
Alpk1	chr3	-	127780316	127780340	127780479	127780515	0.196171	0.327011	n
Als2cl	chr9	+	110880196	110880228	110880143	110880175	0.147995	0.108209	n
Als2cl	chr9	+	110880196	110880228	110880290	110880327	-0.515097	0.1445	n
Als2cl	chr9	+	110880196	110880228	110880250	110880258	-0.80918	0.258806	y
Als2cl	chr9	+	110880143	110880175	110880290	110880327	-0.663092	0.157353	y
Als2cl	chr9	+	110880143	110880175	110880250	110880258	-0.957175	0.258204	y
Als2cl	chr9	+	110880290	110880327	110880250	110880258	-0.294083	0.288132	n
Ammecr1l	chr18	+	31759824	31759837	31759892	31759996	0.150605	0.203684	n
Amotl1	chr9	-	14614814	14614928	14614966	14615021	0.0458099	0.0736854	n
Amotl1	chr9	-	14614814	14614928	14615434	14615487	0.29254	0.065447	n
Amotl1	chr9	-	14614966	14615021	14615434	14615487	0.24673	0.0664551	n
Amotl2	chr9	+	102720092	102720094	102717802	102717807	0.0465236	0.0711344	n
Amotl2	chr9	+	102720092	102720094	102718428	102718450	-0.024247	0.0793242	n
Amotl2	chr9	+	102720092	102720094	102718475	102718533	-0.180275	0.0723941	n
Amotl2	chr9	+	102720092	102720094	102717719	102717739	0.0653137	0.074533	n
Amotl2	chr9	+	102717802	102717807	102718428	102718450	-0.0707706	0.0472749	n
Amotl2	chr9	+	102717802	102717807	102718475	102718533	-0.226799	0.0232166	n
Amotl2	chr9	+	102717802	102717807	102717719	102717739	0.0187901	0.029177	n
Amotl2	chr9	+	102718428	102718450	102718475	102718533	-0.156028	0.0489413	n
Amotl2	chr9	+	102718428	102718450	102717719	102717739	0.0895607	0.0523674	n
Amotl2	chr9	+	102718475	102718533	102717719	102717739	0.245589	0.0308157	n
Ampd2	chr3	-	108085330	108085437	108086627	108086704	0.0570049	0.0515152	n
Ampd2	chr3	-	108085330	108085437	108086436	108086442	0.0393243	0.145152	n
Ampd2	chr3	-	108085330	108085437	108085864	108085917	-1.60694	0.17484	y
Ampd2	chr3	-	108086627	108086704	108086436	108086442	-0.0176807	0.147183	n
Ampd2	chr3	-	108086627	108086704	108085864	108085917	-1.66394	0.175939	y
Ampd2	chr3	-	108086436	108086442	108085864	108085917	-1.64626	0.210123	y
Ampd3	chr7	+	110772722	110772764	110772785	110772806	-0.132951	0.114466	n
Ampd3	chr7	+	110772722	110772764	110772577	110772606	0.0977656	0.158812	n
Ampd3	chr7	+	110772722	110772764	110773854	110773871	0.267476	0.108374	n
Ampd3	chr7	+	110772722	110772764	110774338	110774422	-4.2567	0.851446	y
Ampd3	chr7	+	110772722	110772764	110770625	110770631	-3.70344	0.616826	y
Ampd3	chr7	+	110772722	110772764	110774189	110774253	-0.960115	0.20878	y
Ampd3	chr7	+	110772722	110772764	110773894	110773957	0.0635368	0.0798119	n
Ampd3	chr7	+	110772785	110772806	110772577	110772606	0.230716	0.164388	n
Ampd3	chr7	+	110772785	110772806	110773854	110773871	0.400427	0.114207	n
Ampd3	chr7	+	110772785	110772806	110774338	110774422	-4.12375	0.854628	y
Ampd3	chr7	+	110772785	110772806	110770625	110770631	-3.57049	0.62446	y
Ampd3	chr7	+	110772785	110772806	110774189	110774253	-0.827165	0.208687	n
Ampd3	chr7	+	110772785	110772806	110773894	110773957	0.196487	0.0869552	n
Ampd3	chr7	+	110772577	110772606	110773854	110773871	0.169711	0.162412	n
Ampd3	chr7	+	110772577	110772606	110774338	110774422	-4.35446	0.851894	y
Ampd3	chr7	+	110772577	110772606	110770625	110770631	-3.80121	0.629968	y
Ampd3	chr7	+	110772577	110772606	110774189	110774253	-1.05788	0.235393	y
Ampd3	chr7	+	110772577	110772606	110773894	110773957	-0.0342289	0.141475	n
Ampd3	chr7	+	110773854	110773871	110774338	110774422	-4.52417	0.853142	y
Ampd3	chr7	+	110773854	110773871	110770625	110770631	-3.97092	0.622159	y
Ampd3	chr7	+	110773854	110773871	110774189	110774253	-1.22759	0.206314	y
Ampd3	chr7	+	110773854	110773871	110773894	110773957	-0.203939	0.0820404	n
Ampd3	chr7	+	110774338	110774422	110774189	110774253	3.29658	0.869393	y
Ampd3	chr7	+	110774338	110774422	110773894	110773957	4.32023	0.852716	y
Ampd3	chr7	+	110770625	110770631	110774189	110774253	2.74333	0.651915	y
Ampd3	chr7	+	110770625	110770631	110773894	110773957	3.76698	0.617158	y
Ampd3	chr7	+	110774189	110774253	110773894	110773957	1.02365	0.192058	y
Amz2	chr11	+	109425926	109425948	109426237	109426239	-0.0315307	0.162603	n
Amz2	chr11	+	109425926	109425948	109425974	109426006	-0.028333	0.0844844	n
Amz2	chr11	+	109425926	109425948	109426160	109426186	0.166246	0.0871012	n
Amz2	chr11	+	109426237	109426239	109425974	109426006	0.00319763	0.150966	n
Amz2	chr11	+	109426237	109426239	109426160	109426186	0.197777	0.151862	n
Amz2	chr11	+	109425974	109426006	109426160	109426186	0.194579	0.0577679	n
Anapc11	chr11	+	120598617	120598690	120598462	120598511	-0.0267083	0.0171419	n
Anapc11	chr11	+	120598617	120598690	120598538	120598550	-0.108973	0.0417801	n
Anapc11	chr11	+	120598462	120598511	120598538	120598550	-0.0822646	0.0432304	n
Anapc13	chr9	+	102626292	102626322	102626568	102626597	-0.800224	0.0927485	y
Anapc15	chr7	+	101896394	101896424	101896364	101896366	0.196296	0.0720645	n
Anapc15	chr7	+	101896394	101896424	101896782	101896789	0.00189096	0.100535	n
Anapc15	chr7	+	101896394	101896424	101896992	101897018	0.254062	0.0498879	n
Anapc15	chr7	+	101896394	101896424	101896826	101896862	0.332313	0.0573299	n
Anapc15	chr7	+	101896364	101896366	101896782	101896789	-0.194406	0.121649	n
Anapc15	chr7	+	101896364	101896366	101896992	101897018	0.0577652	0.0865279	n
Anapc15	chr7	+	101896364	101896366	101896826	101896862	0.136016	0.0878276	n
Anapc15	chr7	+	101896782	101896789	101896992	101897018	0.252171	0.112027	n
Anapc15	chr7	+	101896782	101896789	101896826	101896862	0.330422	0.115469	n
Anapc15	chr7	+	101896992	101897018	101896826	101896862	0.078251	0.0746823	n
Anapc16	chr10	-	60002980	60003001	60003042	60003137	0.101174	0.0824302	n
Anapc4	chr5	+	52834119	52834151	52834172	52834210	-0.129711	0.0300999	n
Anapc4	chr5	+	52834119	52834151	52834053	52834066	0.00755275	0.0346577	n
Anapc4	chr5	+	52834172	52834210	52834053	52834066	0.137264	0.0399289	n
Ang	chr14	+	51091099	51091149	51091178	51091188	-0.166265	0.0981617	n
Ang	chr14	+	51091099	51091149	51096293	51096314	-0.0841441	0.147158	n
Ang	chr14	+	51091178	51091188	51096293	51096314	0.0821211	0.16047	n
Angel2	chr1	+	190928579	190928686	190928503	190928539	-0.265605	0.0452159	n
Angel2	chr1	+	190928579	190928686	190928820	190928865	0.295947	0.0497739	n
Angel2	chr1	+	190928503	190928539	190928820	190928865	0.561552	0.0541201	n
Angptl2	chr2	+	33216094	33216126	33216054	33216069	0.110838	0.0311084	n
Ank3	chr10	+	69533795	69533826	69534089	69534153	-0.902608	0.131355	y
Ank3	chr10	+	69533795	69533826	69534052	69534062	-0.302	0.234859	n
Ank3	chr10	+	69533795	69533826	69533701	69533788	-0.114809	0.0792538	n
Ank3	chr10	+	69533795	69533826	69533596	69533675	0.262062	0.0798802	n
Ank3	chr10	+	69534089	69534153	69534052	69534062	0.600609	0.240721	n
Ank3	chr10	+	69534089	69534153	69533701	69533788	0.787799	0.123685	y
Ank3	chr10	+	69534089	69534153	69533596	69533675	1.16467	0.125771	y
Ank3	chr10	+	69534052	69534062	69533701	69533788	0.18719	0.226172	n
Ank3	chr10	+	69534052	69534062	69533596	69533675	0.564061	0.227163	n
Ank3	chr10	+	69533701	69533788	69533596	69533675	0.376871	0.0503414	n
Ankhd1	chr18	+	36560592	36560614	36559958	36560005	-0.429194	0.166494	n
Ankle2	chr5	+	110231120	110231162	110230979	110231098	0.0784569	0.0454531	n
Ankra2	chr13	+	98263099	98263169	98263287	98263293	0.0886829	0.235239	n
Ankrd1	chr19	-	36119841	36119844	36119871	36119891	0.10931	0.0148116	n
Ankrd10	chr8	-	11635700	11635759	11636360	11636366	-1.64935	0.304229	y
Ankrd12	chr17	-	66076973	66076977	66077001	66077108	0.22255	0.135594	n
Ankrd16	chr2	+	11778518	11778598	11777916	11777933	-0.732862	0.214306	y
Ankrd16	chr2	+	11778518	11778598	11777790	11777792	-0.920034	0.471322	n
Ankrd16	chr2	+	11777916	11777933	11777790	11777792	-0.187172	0.509961	n
Ankrd37	chr8	-	45999712	45999714	45999865	45999917	0.0427801	0.15649	n
Ankrd52	chr10	+	128377123	128377155	128376476	128376507	-0.572552	0.154313	n
Ankrd55	chr13	+	112317816	112317818	112318425	112318504	-0.291841	0.11544	n
Ankrd55	chr13	+	112317816	112317818	112318368	112318404	0.335024	0.140612	n
Ankrd55	chr13	+	112318425	112318504	112318368	112318404	0.626865	0.0948019	n
Anks3	chr16	-	4964159	4964220	4964014	4964017	-1.74127	0.334183	y
Ankzf1	chr1	+	75192146	75192220	75192429	75192437	0.189363	0.139386	n
Anln	chr9	-	22389093	22389097	22389120	22389203	0.0557192	0.045796	n
Ano6	chr15	+	95790836	95790869	95790891	95790908	-0.0272562	0.0252298	n
Ano6	chr15	+	95790836	95790869	95790951	95791002	-0.42779	0.030352	n
Ano6	chr15	+	95790891	95790908	95790951	95791002	-0.400533	0.0371069	n
Anp32a	chr9	+	62341470	62341485	62341324	62341410	0.235106	0.0344007	n
Anp32a	chr9	+	62341470	62341485	62341445	62341447	0.1043	0.0430743	n
Anp32a	chr9	+	62341324	62341410	62341445	62341447	-0.130806	0.0279299	n
Anp32b	chr4	+	46451148	46451171	46451191	46451193	-0.437187	0.199244	n
Anp32b	chr4	+	46451148	46451171	46451259	46451344	0.0611113	0.0573743	n
Anp32b	chr4	+	46451148	46451171	46450916	46450983	0.161752	0.0593678	n
Anp32b	chr4	+	46451191	46451193	46451259	46451344	0.498298	0.191622	n
Anp32b	chr4	+	46451191	46451193	46450916	46450983	0.598939	0.192099	n
Anp32b	chr4	+	46451259	46451344	46450916	46450983	0.100641	0.0398278	n
Anp32e	chr3	+	95929540	95929561	95929276	95929308	0.73203	0.0651716	y
Anp32e	chr3	+	95929540	95929561	95929334	95929430	0.563841	0.066128	n
Anp32e	chr3	+	95929540	95929561	95929243	95929256	0.263708	0.0706777	n
Anp32e	chr3	+	95929276	95929308	95929334	95929430	-0.168189	0.0193521	n
Anp32e	chr3	+	95929276	95929308	95929243	95929256	-0.468322	0.0315079	n
Anp32e	chr3	+	95929334	95929430	95929243	95929256	-0.300133	0.0361763	n
Antxr1	chr6	-	87335387	87335561	87335695	87335820	0.229765	0.0340759	n
Anxa1	chr19	-	20390640	20390642	20390672	20390680	0.328712	0.0314244	n
Anxa11	chr14	+	25842179	25842242	25862069	25862071	-3.53629	0.634676	y
Anxa11	chr14	+	25842179	25842242	25842130	25842154	0.207016	0.0494589	n
Anxa11	chr14	+	25862069	25862071	25842130	25842154	3.7433	0.637221	y
Anxa3	chr5	+	96793496	96793503	96793371	96793401	-0.022517	0.0207093	n
Anxa7	chr14	-	20480062	20480140	20479909	20479965	-0.108494	0.0755683	n
Aox1	chr1	+	58029989	58029994	58029955	58029966	0.384173	0.319802	n
Ap1g1	chr8	+	109778848	109778914	109778554	109778715	0.150691	0.0440711	n
Ap1g1	chr8	+	109778848	109778914	109778517	109778529	0.0370398	0.190679	n
Ap1g1	chr8	+	109778554	109778715	109778517	109778529	-0.113652	0.191011	n
Ap1m1	chr8	+	72240082	72240160	72240038	72240057	-0.428389	0.0538651	n
Ap1s2	chrX	+	163909110	163909207	163908985	163908987	0.459175	0.0615702	n
Ap2b1	chr11	+	83302726	83302790	83302673	83302702	0.246058	0.0240757	n
Ap3m1	chr14	-	21052433	21052505	21052159	21052236	-0.165119	0.0417053	n
Ap3m2	chr8	-	22805602	22805612	22805632	22805647	-0.244124	0.168223	n
Ap4b1	chr3	+	103809588	103809629	103809651	103809656	0.106324	0.109247	n
Ap4b1	chr3	+	103809588	103809629	103808957	103808997	-0.820239	0.129995	y
Ap4b1	chr3	+	103809651	103809656	103808957	103808997	-0.926563	0.158239	y
Ap4m1	chr5	+	138172055	138172060	138172112	138172153	-0.305622	0.143914	n
Ap4m1	chr5	+	138172055	138172060	138171375	138171378	-2.92125	0.466597	y
Ap4m1	chr5	+	138172112	138172153	138171375	138171378	-2.61563	0.45836	y
Ap4s1	chr12	+	51690994	51691025	51691211	51691217	-0.70521	0.142667	n
Ap4s1	chr12	+	51690994	51691025	51692124	51692185	-1.07305	0.291481	y
Ap4s1	chr12	+	51691211	51691217	51692124	51692185	-0.367839	0.310019	n
Apbb1ip	chr2	+	22774323	22774498	22774246	22774295	-0.00683637	0.0656242	n
Apbb2	chr5	-	66618623	66618651	66618754	66618833	0.0213896	0.0396313	n
Apbb2	chr5	-	66618623	66618651	66618671	66618727	0.0276955	0.0411636	n
Apbb2	chr5	-	66618623	66618651	66542641	66542691	-5.09861	0.526033	y
Apbb2	chr5	-	66618754	66618833	66618671	66618727	0.00630589	0.0258105	n
Apbb2	chr5	-	66618754	66618833	66542641	66542691	-5.12	0.523461	y
Apbb2	chr5	-	66618671	66618727	66542641	66542691	-5.12631	0.524205	y
Apbb3	chr18	-	36679119	36679150	36679363	36679365	0.203761	0.92246	n
Apbb3	chr18	-	36679119	36679150	36679433	36679435	0.684018	0.478817	n
Apbb3	chr18	-	36679363	36679365	36679433	36679435	0.480257	0.849878	n
Apeh	chr9	-	108094451	108094483	108094879	108094906	-1.54248	0.233149	y
Apex1	chr14	+	50924948	50924998	50925020	50925022	0.21844	0.0545825	n
Aph1a	chr3	+	95893924	95893926	95893957	95893979	0.628899	0.070444	y
Aph1b	chr9	-	66795339	66795415	66795744	66795804	0.405081	0.0899243	n
Apip	chr2	+	103073780	103073782	103073674	103073748	0.464045	0.100277	n
Apitd1	chr4	-	149137563	149137585	149137605	149137619	0.0322543	0.0570576	n
Aplf	chr6	-	87672150	87672165	87672062	87672100	0.0809274	0.0983699	n
Aplf	chr6	-	87672150	87672165	87672008	87672018	-2.40994	0.836647	y
Aplf	chr6	-	87672150	87672165	87672128	87672130	-0.00947031	0.182179	n
Aplf	chr6	-	87672150	87672165	87672197	87672199	0.0917143	0.150127	n
Aplf	chr6	-	87672062	87672100	87672008	87672018	-2.49087	0.839153	y
Aplf	chr6	-	87672062	87672100	87672128	87672130	-0.0903977	0.183167	n
Aplf	chr6	-	87672062	87672100	87672197	87672199	0.0107868	0.147945	n
Aplf	chr6	-	87672008	87672018	87672128	87672130	2.40047	0.856741	y
Aplf	chr6	-	87672008	87672018	87672197	87672199	2.50165	0.840057	y
Aplf	chr6	-	87672128	87672130	87672197	87672199	0.101185	0.200638	n
Apobec3	chr15	+	79892380	79892465	79891634	79891638	-0.278475	0.0641733	n
Apobr	chr7	+	126584879	126584951	126584974	126584982	0.00441692	0.0384986	n
Apol6	chr15	+	77045070	77045206	77045218	77045275	-0.0507942	0.191551	n
Apol7a	chr15	-	77399105	77399167	77397831	77397934	-2.06649	0.158839	y
Apol7a	chr15	-	77399105	77399167	77397462	77397467	0.00552965	0.111695	n
Apol7a	chr15	-	77399105	77399167	77397952	77397958	-1.67012	0.390754	y
Apol7a	chr15	-	77399105	77399167	77399187	77399243	-0.0160475	0.0454696	n
Apol7a	chr15	-	77397831	77397934	77397462	77397467	2.07202	0.186711	y
Apol7a	chr15	-	77397831	77397934	77397952	77397958	0.396378	0.416585	n
Apol7a	chr15	-	77397831	77397934	77399187	77399243	2.05045	0.162681	y
Apol7a	chr15	-	77397462	77397467	77397952	77397958	-1.67565	0.405873	y
Apol7a	chr15	-	77397462	77397467	77399187	77399243	-0.0215771	0.112424	n
Apol7a	chr15	-	77397952	77397958	77399187	77399243	1.65407	0.39151	y
Apol9a	chr15	-	77410985	77411082	77411104	77411123	0.321277	0.0362123	n
Apol9b	chr15	+	77729092	77729094	77729113	77729189	-0.143002	0.0751982	n
Apoo	chrX	+	94367120	94367159	94367096	94367098	0.123713	0.129834	n
Appl1	chr14	-	26970453	26970488	26970512	26970572	-0.0831042	0.0485531	n
Appl2	chr10	-	83648610	83648679	83648700	83648728	0.0163307	0.0620345	n
Aprt	chr8	-	122576906	122576921	122576854	122576881	-0.144106	0.0148825	n
Aptx	chr4	-	40702875	40702934	40703144	40703199	0.633385	0.0688441	y
Arf3	chr15	-	98763122	98763179	98763202	98763235	0.0756748	0.0124463	n
Arfgap2	chr2	+	91265211	91265232	91265256	91265326	0.0292938	0.0492638	n
Arfrp1	chr2	-	181365244	181365386	181364848	181364871	-0.811748	0.118237	y
Arfrp1	chr2	-	181365244	181365386	181365647	181365650	0.0445838	0.0953972	n
Arfrp1	chr2	-	181364848	181364871	181365647	181365650	0.856331	0.151276	y
Arhgap11a	chr2	-	113848660	113848742	113848603	113848637	-0.0979159	0.018308	n
Arhgap11a	chr2	-	113848660	113848742	113848321	113848421	-0.166795	0.0234721	n
Arhgap11a	chr2	-	113848603	113848637	113848321	113848421	-0.068879	0.0279189	n
Arhgap26	chr18	+	38993130	38993164	38993197	38993199	-0.369494	0.214459	n
Arhgap31	chr16	-	38712823	38712898	38713012	38713052	0.122819	0.0962706	n
Arhgap31	chr16	-	38712823	38712898	38712930	38712932	0.145805	0.140278	n
Arhgap31	chr16	-	38712823	38712898	38713247	38713334	-0.345839	0.0812329	n
Arhgap31	chr16	-	38713012	38713052	38712930	38712932	0.0229868	0.145322	n
Arhgap31	chr16	-	38713012	38713052	38713247	38713334	-0.468658	0.0932239	n
Arhgap31	chr16	-	38712930	38712932	38713247	38713334	-0.491644	0.142248	n
Arhgap35	chr7	-	16614554	16614630	16614650	16614692	-0.235828	0.0466873	n
Arhgap35	chr7	-	16614554	16614630	16615242	16615278	-0.65649	0.0838044	n
Arhgap35	chr7	-	16614554	16614630	16615091	16615143	-0.921105	0.0542066	y
Arhgap35	chr7	-	16614554	16614630	16615164	16615186	-0.563414	0.0601228	n
Arhgap35	chr7	-	16614650	16614692	16615242	16615278	-0.420662	0.0862131	n
Arhgap35	chr7	-	16614650	16614692	16615091	16615143	-0.685277	0.0611185	n
Arhgap35	chr7	-	16614650	16614692	16615164	16615186	-0.327586	0.0660339	n
Arhgap35	chr7	-	16615242	16615278	16615091	16615143	-0.264615	0.090158	n
Arhgap35	chr7	-	16615242	16615278	16615164	16615186	0.0930759	0.0925052	n
Arhgap35	chr7	-	16615091	16615143	16615164	16615186	0.357691	0.0715315	n
Arhgdib	chr6	-	136941673	136941722	136939572	136939619	-0.0625075	0.0202074	n
Arhgdib	chr6	-	136941673	136941722	136941484	136941502	-0.0577872	0.0362486	n
Arhgdib	chr6	-	136941673	136941722	136941838	136941950	-0.0483791	0.00838553	n
Arhgdib	chr6	-	136939572	136939619	136941484	136941502	0.00472025	0.041109	n
Arhgdib	chr6	-	136939572	136939619	136941838	136941950	0.0141284	0.0204663	n
Arhgdib	chr6	-	136941484	136941502	136941838	136941950	0.00940819	0.0359394	n
Arhgef1	chr7	+	24903002	24903073	24904331	24904447	0.0533115	0.0528458	n
Arhgef10l	chr4	-	140648634	140648729	140665839	140665947	0.377501	0.0619434	n
Arhgef10l	chr4	-	140648634	140648729	140630351	140630420	-3.18969	0.353633	y
Arhgef10l	chr4	-	140665839	140665947	140630351	140630420	-3.56719	0.344498	y
Arhgef19	chr4	+	141242832	141242904	141245050	141245116	-0.230328	0.0940001	n
Arhgef19	chr4	+	141242832	141242904	141245401	141245436	-0.808587	0.189504	y
Arhgef19	chr4	+	141242832	141242904	141244579	141244601	-0.906027	0.440435	n
Arhgef19	chr4	+	141245050	141245116	141245401	141245436	-0.578258	0.198643	n
Arhgef19	chr4	+	141245050	141245116	141244579	141244601	-0.675699	0.43498	n
Arhgef19	chr4	+	141245401	141245436	141244579	141244601	-0.0974408	0.458685	n
Arhgef2	chr3	+	88621397	88621409	88616196	88616336	-0.184307	0.0714493	n
Arhgef2	chr3	+	88621397	88621409	88621106	88621167	0.0840729	0.0720332	n
Arhgef2	chr3	+	88621397	88621409	88616426	88616432	-0.114132	0.0745768	n
Arhgef2	chr3	+	88621397	88621409	88621187	88621218	0.0170602	0.0754822	n
Arhgef2	chr3	+	88621397	88621409	88616382	88616404	-0.0476851	0.0784806	n
Arhgef2	chr3	+	88621397	88621409	88621432	88621525	-0.0162172	0.0825856	n
Arhgef2	chr3	+	88621397	88621409	88621902	88621989	-2.59411	0.184577	y
Arhgef2	chr3	+	88616196	88616336	88621106	88621167	0.26838	0.0194019	n
Arhgef2	chr3	+	88616196	88616336	88616426	88616432	0.0701748	0.0297739	n
Arhgef2	chr3	+	88616196	88616336	88621187	88621218	0.201367	0.0327106	n
Arhgef2	chr3	+	88616196	88616336	88616382	88616404	0.136622	0.0368192	n
Arhgef2	chr3	+	88616196	88616336	88621432	88621525	0.16809	0.0409792	n
Arhgef2	chr3	+	88616196	88616336	88621902	88621989	-2.4098	0.174607	y
Arhgef2	chr3	+	88621106	88621167	88616426	88616432	-0.198205	0.0297949	n
Arhgef2	chr3	+	88621106	88621167	88621187	88621218	-0.0670128	0.0326671	n
Arhgef2	chr3	+	88621106	88621167	88616382	88616404	-0.131758	0.037077	n
Arhgef2	chr3	+	88621106	88621167	88621432	88621525	-0.10029	0.040962	n
Arhgef2	chr3	+	88621106	88621167	88621902	88621989	-2.67818	0.174441	y
Arhgef2	chr3	+	88616426	88616432	88621187	88621218	0.131192	0.0392103	n
Arhgef2	chr3	+	88616426	88616432	88616382	88616404	0.0664471	0.0436345	n
Arhgef2	chr3	+	88616426	88616432	88621432	88621525	0.0979151	0.0470634	n
Arhgef2	chr3	+	88616426	88616432	88621902	88621989	-2.47997	0.175217	y
Arhgef2	chr3	+	88621187	88621218	88616382	88616404	-0.0647453	0.0445952	n
Arhgef2	chr3	+	88621187	88621218	88621432	88621525	-0.0332773	0.0484494	n
Arhgef2	chr3	+	88621187	88621218	88621902	88621989	-2.61117	0.174924	y
Arhgef2	chr3	+	88616382	88616404	88621432	88621525	0.031468	0.051731	n
Arhgef2	chr3	+	88616382	88616404	88621902	88621989	-2.54642	0.177175	y
Arhgef2	chr3	+	88621432	88621525	88621902	88621989	-2.57789	0.176052	y
Arhgef25	chr10	-	127190017	127190031	127189865	127189909	0.272209	0.0735411	n
Arhgef25	chr10	-	127190017	127190031	127190058	127190068	0.257544	0.0987471	n
Arhgef25	chr10	-	127190017	127190031	127189827	127189840	-0.542854	0.231975	n
Arhgef25	chr10	-	127189865	127189909	127190058	127190068	-0.0146654	0.100397	n
Arhgef25	chr10	-	127189865	127189909	127189827	127189840	-0.815064	0.234414	n
Arhgef25	chr10	-	127190058	127190068	127189827	127189840	-0.800398	0.234199	n
Arhgef40	chr14	+	51984822	51984850	51984959	51984970	-0.954318	0.229243	y
Arhgef40	chr14	+	51984822	51984850	51984876	51984897	0.0516631	0.184648	n
Arhgef40	chr14	+	51984959	51984970	51984876	51984897	1.00598	0.239869	y
Arhgef9	chrX	-	95166410	95166463	95166476	95166532	-0.660375	0.166855	n
Arid1b	chr17	+	4994917	4994996	4994844	4994896	-0.290737	0.155815	n
Arl13b	chr16	-	62846851	62846886	62846951	62847038	0.26952	0.0903459	n
Arl2	chr19	-	6141082	6141109	6141137	6141158	0.131451	0.0415904	n
Arl2bp	chr8	+	94666704	94666706	94666725	94666785	-0.350958	0.123266	n
Arl3	chr19	-	46573064	46573116	46573145	46573222	0.273349	0.0106237	n
Arl4a	chr12	-	40037954	40037986	40037376	40037433	0.326751	0.108904	n
Arl4c	chr1	-	88701697	88701700	88702167	88702171	0.616305	0.0662934	y
Arl4c	chr1	-	88701697	88701700	88702133	88702145	0.436191	0.0609269	n
Arl4c	chr1	-	88702167	88702171	88702133	88702145	-0.180114	0.0471608	n
Arl5b	chr2	+	15055310	15055330	15055272	15055292	0.0846671	0.0510587	n
Arl6ip4	chr5	+	124116073	124116127	124116249	124116321	-0.118024	0.0280103	n
Arl6ip6	chr2	+	53192071	53192122	53191755	53191757	-0.129503	0.227192	n
Arl6ip6	chr2	+	53192071	53192122	53191733	53191735	0.0142345	0.189502	n
Arl6ip6	chr2	+	53191755	53191757	53191733	53191735	0.143737	0.290722	n
Armc5	chr7	+	128238080	128238116	128237518	128237548	-0.0383995	0.0709907	n
Armc6	chr8	-	70234408	70234453	70234119	70234141	-0.247557	0.0954026	n
Armc8	chr9	-	99568848	99568923	99568794	99568813	-0.374834	0.118436	n
Armc8	chr9	-	99568848	99568923	99568649	99568767	-0.394719	0.0360591	n
Armc8	chr9	-	99568794	99568813	99568649	99568767	-0.0198841	0.117137	n
Arnt	chr3	+	95434391	95434415	95434514	95434527	-0.320723	0.0351385	n
Arnt	chr3	+	95434391	95434415	95434361	95434371	-0.66336	0.0329335	y
Arnt	chr3	+	95434514	95434527	95434361	95434371	-0.342637	0.0495514	n
Arpc1a	chr5	+	145083904	145083906	145083841	145083879	0.941144	0.116613	y
Arpc4	chr6	+	113378137	113378195	113378115	113378117	-0.107356	0.0569062	n
Arpc5	chr1	+	152766596	152766680	152766702	152766704	-0.295528	0.0706105	n
Arpc5	chr1	+	152766596	152766680	152766524	152766545	-0.347631	0.0530717	n
Arpc5	chr1	+	152766702	152766704	152766524	152766545	-0.0521026	0.0872572	n
Arrb1	chr7	+	99535660	99535760	99535090	99535179	-0.399207	0.0840132	n
Arrdc3	chr13	+	80883368	80883370	80883406	80883411	-0.344258	0.172434	n
Arsa	chr15	-	89476101	89476185	89477112	89477114	-4.86596	0.697314	y
Arsa	chr15	-	89476101	89476185	89477076	89477090	-4.19096	0.292601	y
Arsa	chr15	-	89477112	89477114	89477076	89477090	0.675001	0.773605	n
Arsb	chr13	+	93771660	93771695	93771721	93771730	0.0433584	0.0420005	n
Arvcf	chr16	+	18348180	18348281	18392572	18392636	-0.0554032	0.11353	n
Arxes2	chrX	+	135993876	135993878	135993795	135993843	-0.06499	0.103596	n
Asap1	chr15	-	64382736	64382784	64382804	64382842	-0.0344288	0.0270992	n
Asap1	chr15	-	64382736	64382784	64382863	64382895	-0.185564	0.0438099	n
Asap1	chr15	-	64382804	64382842	64382863	64382895	-0.151135	0.0447792	n
Asb8	chr15	-	98145619	98145676	98156029	98156077	-2.73912	0.470934	y
Asb8	chr15	-	98145619	98145676	98156097	98156109	-2.95416	0.878514	y
Ascc1	chr10	+	60003385	60003391	60003328	60003330	0.0485824	0.124586	n
Ascc1	chr10	+	60003385	60003391	60002821	60002846	0.249178	0.0875121	n
Ascc1	chr10	+	60003385	60003391	60003229	60003232	-0.610162	0.177799	n
Ascc1	chr10	+	60003385	60003391	60003268	60003270	-0.527926	0.225041	n
Ascc1	chr10	+	60003328	60003330	60002821	60002846	0.200595	0.0916029	n
Ascc1	chr10	+	60003328	60003330	60003229	60003232	-0.658744	0.184203	y
Ascc1	chr10	+	60003328	60003330	60003268	60003270	-0.576508	0.222529	n
Ascc1	chr10	+	60002821	60002846	60003229	60003232	-0.85934	0.16553	y
Ascc1	chr10	+	60002821	60002846	60003268	60003270	-0.777104	0.208402	y
Ascc1	chr10	+	60003229	60003232	60003268	60003270	0.0822361	0.25419	n
Ascc3	chr10	+	50592781	50592787	50592662	50592737	-0.207449	0.145393	n
Asf1a	chr10	+	53596975	53596997	53597067	53597069	-0.400584	0.0727058	n
Asf1a	chr10	+	53596975	53596997	53597098	53597108	-0.438443	0.111151	n
Asf1a	chr10	+	53596975	53596997	53596944	53596946	-0.310703	0.127087	n
Asf1a	chr10	+	53596975	53596997	53596801	53596803	0.16848	0.134339	n
Asf1a	chr10	+	53597067	53597069	53597098	53597108	-0.0378594	0.122481	n
Asf1a	chr10	+	53597067	53597069	53596944	53596946	0.0898801	0.135686	n
Asf1a	chr10	+	53597067	53597069	53596801	53596803	0.569063	0.143025	n
Asf1a	chr10	+	53597098	53597108	53596944	53596946	0.127739	0.160504	n
Asf1a	chr10	+	53597098	53597108	53596801	53596803	0.606922	0.158315	n
Asf1a	chr10	+	53596944	53596946	53596801	53596803	0.479183	0.163582	n
Asf1b	chr8	+	83955705	83955713	83955659	83955682	0.134341	0.0293617	n
Ash2l	chr8	-	25847627	25847709	25840762	25840791	0.489473	0.0153468	n
Asns	chr6	-	7693118	7693169	7693191	7693241	0.17904	0.0183973	n
Aspm	chr1	+	139454833	139454882	139454762	139454805	-0.146678	0.0850141	n
Aspscr1	chr11	+	120672971	120672973	120672998	120673059	-0.331483	0.0776233	n
Ass1	chr2	+	31470297	31470304	31470242	31470275	-0.0142919	0.02072	n
Asun	chr6	-	146577781	146577794	146577439	146577448	0.403536	0.0904609	n
Asun	chr6	-	146577781	146577794	146577544	146577546	-0.160933	0.108517	n
Asun	chr6	-	146577439	146577448	146577544	146577546	-0.564469	0.116964	n
Asxl1	chr2	+	153346274	153346280	153345501	153345504	-1.53233	0.429265	y
Asxl1	chr2	+	153346274	153346280	153345812	153345887	-0.0445972	0.174507	n
Asxl1	chr2	+	153345501	153345504	153345812	153345887	1.48773	0.388182	y
Asxl2	chr12	+	3426775	3426859	3426882	3426915	0.149901	0.0750416	n
Atad2	chr15	-	58135063	58135122	58134996	58135043	0.0244911	0.0277678	n
Atad2b	chr12	+	4917397	4917411	4917351	4917364	0.112333	0.263665	n
Ate1	chr7	-	130519489	130519555	130519972	130520024	-0.0808053	0.0284867	n
Atf1	chr15	+	100227965	100228013	100227839	100227938	0.0527021	0.0553815	n
Atf1	chr15	+	100227965	100228013	100228238	100228294	-1.4515	0.121812	y
Atf1	chr15	+	100227839	100227938	100228238	100228294	-1.5042	0.109429	y
Atf5	chr7	-	44816599	44816604	44816629	44816631	0.0545799	0.0262351	n
Atf6	chr1	-	170867737	170867775	170867796	170867802	-0.032827	0.0775195	n
Atf7	chr15	-	102625420	102625497	102624965	102625034	-1.13199	0.0971207	y
Atf7	chr15	-	102625420	102625497	102625055	102625097	-0.0883505	0.0340413	n
Atf7	chr15	-	102624965	102625034	102625055	102625097	1.04363	0.10186	y
Atf7ip	chr6	+	136551160	136551194	136541604	136541634	0.484818	0.106829	n
Atf7ip	chr6	+	136551160	136551194	136519164	136519218	-3.64596	0.730865	y
Atf7ip	chr6	+	136551160	136551194	136532891	136532908	0.474374	0.160508	n
Atf7ip	chr6	+	136551160	136551194	136541542	136541599	0.0210278	0.0857296	n
Atf7ip	chr6	+	136551160	136551194	136518790	136518804	0.463063	0.0839285	n
Atf7ip	chr6	+	136551160	136551194	136518824	136518845	0.458977	0.0745633	n
Atf7ip	chr6	+	136541604	136541634	136519164	136519218	-4.13077	0.735602	y
Atf7ip	chr6	+	136541604	136541634	136532891	136532908	-0.0104433	0.164242	n
Atf7ip	chr6	+	136541604	136541634	136541542	136541599	-0.46379	0.0952202	n
Atf7ip	chr6	+	136541604	136541634	136518790	136518804	-0.0217547	0.0943041	n
Atf7ip	chr6	+	136541604	136541634	136518824	136518845	-0.0258405	0.088948	n
Atf7ip	chr6	+	136519164	136519218	136532891	136532908	4.12033	0.737953	y
Atf7ip	chr6	+	136519164	136519218	136541542	136541599	3.66698	0.726257	y
Atf7ip	chr6	+	136519164	136519218	136518790	136518804	4.10902	0.727035	y
Atf7ip	chr6	+	136519164	136519218	136518824	136518845	4.10493	0.724875	y
Atf7ip	chr6	+	136532891	136532908	136541542	136541599	-0.453346	0.150599	n
Atf7ip	chr6	+	136532891	136532908	136518790	136518804	-0.0113114	0.147468	n
Atf7ip	chr6	+	136532891	136532908	136518824	136518845	-0.0153972	0.145854	n
Atf7ip	chr6	+	136541542	136541599	136518790	136518804	0.442035	0.0655217	n
Atf7ip	chr6	+	136541542	136541599	136518824	136518845	0.437949	0.0540295	n
Atf7ip	chr6	+	136518790	136518804	136518824	136518845	-0.0040858	0.0545901	n
Atg10	chr13	-	91223960	91223989	91223913	91223938	-1.31149	0.46546	n
Atg101	chr15	+	101284324	101284332	101284262	101284303	0.0484544	0.0696481	n
Atg3	chr16	+	45159059	45159064	45158825	45158919	-0.0330001	0.106623	n
Atg3	chr16	+	45159059	45159064	45158956	45159030	0.0711806	0.108624	n
Atg3	chr16	+	45159059	45159064	45158752	45158797	0.0315432	0.114719	n
Atg3	chr16	+	45158825	45158919	45158956	45159030	0.104181	0.0325603	n
Atg3	chr16	+	45158825	45158919	45158752	45158797	0.0645434	0.0557029	n
Atg3	chr16	+	45158956	45159030	45158752	45158797	-0.0396374	0.0575761	n
Atg4a	chr3	-	103646067	103646070	103646036	103646042	0.483754	0.13104	n
Atg4b	chr1	+	93754896	93754994	93755015	93755029	0.369825	0.0303855	n
Atg4c	chr4	+	99194126	99194177	99193904	99193929	0.306147	0.0990253	n
Atg5	chr10	+	44268507	44268537	44268337	44268399	0.111399	0.05727	n
Atg5	chr10	+	44268507	44268537	44268433	44268487	0.0363375	0.0456556	n
Atg5	chr10	+	44268337	44268399	44268433	44268487	-0.0750616	0.0450614	n
Atg9a	chr1	-	75191923	75192013	75192605	75192696	-0.324362	0.0391607	n
Athl1	chr7	+	140941551	140941609	140941918	140941933	-0.893301	0.226914	y
Athl1	chr7	+	140941551	140941609	140941874	140941893	-0.435695	0.297174	n
Athl1	chr7	+	140941918	140941933	140941874	140941893	0.457606	0.362409	n
Atl3	chr19	+	7494424	7494482	7494520	7494620	0.0345571	0.083989	n
Atm	chr9	-	53536667	53536710	53536626	53536644	-0.0395532	0.0571033	n
Atm	chr9	-	53536667	53536710	53536762	53536828	0.579211	0.0494302	n
Atm	chr9	-	53536667	53536710	53536736	53536738	0.55429	0.138263	n
Atm	chr9	-	53536626	53536644	53536762	53536828	0.618764	0.0623663	n
Atm	chr9	-	53536626	53536644	53536736	53536738	0.593843	0.141604	n
Atm	chr9	-	53536762	53536828	53536736	53536738	-0.0249208	0.139486	n
Atn1	chr6	-	124756328	124756349	124756361	124756391	-0.216296	0.152806	n
Atn1	chr6	-	124756328	124756349	124756020	124756102	-0.290231	0.107027	n
Atn1	chr6	-	124756328	124756349	124755954	124756000	-0.756608	0.108007	y
Atn1	chr6	-	124756328	124756349	124756945	124757028	-0.449601	0.113188	n
Atn1	chr6	-	124756328	124756349	124757187	124757201	-0.558978	0.173986	n
Atn1	chr6	-	124756328	124756349	124756879	124756922	-1.11561	0.225897	y
Atn1	chr6	-	124756328	124756349	124757221	124757297	-0.595249	0.107836	n
Atn1	chr6	-	124756361	124756391	124756020	124756102	-0.0739347	0.120223	n
Atn1	chr6	-	124756361	124756391	124755954	124756000	-0.540312	0.123954	n
Atn1	chr6	-	124756361	124756391	124756945	124757028	-0.233305	0.122727	n
Atn1	chr6	-	124756361	124756391	124757187	124757201	-0.342682	0.187665	n
Atn1	chr6	-	124756361	124756391	124756879	124756922	-0.899318	0.241706	n
Atn1	chr6	-	124756361	124756391	124757221	124757297	-0.378953	0.117332	n
Atn1	chr6	-	124756020	124756102	124755954	124756000	-0.466377	0.0549216	n
Atn1	chr6	-	124756020	124756102	124756945	124757028	-0.159371	0.0631478	n
Atn1	chr6	-	124756020	124756102	124757187	124757201	-0.268747	0.148986	n
Atn1	chr6	-	124756020	124756102	124756879	124756922	-0.825383	0.217671	n
Atn1	chr6	-	124756020	124756102	124757221	124757297	-0.305018	0.0524202	n
Atn1	chr6	-	124755954	124756000	124756945	124757028	0.307007	0.0622125	n
Atn1	chr6	-	124755954	124756000	124757187	124757201	0.19763	0.149777	n
Atn1	chr6	-	124755954	124756000	124756879	124756922	-0.359006	0.221699	n
Atn1	chr6	-	124755954	124756000	124757221	124757297	0.161359	0.0533768	n
Atn1	chr6	-	124756945	124757028	124757187	124757201	-0.109376	0.154689	n
Atn1	chr6	-	124756945	124757028	124756879	124756922	-0.666013	0.218712	n
Atn1	chr6	-	124756945	124757028	124757221	124757297	-0.145648	0.0587948	n
Atn1	chr6	-	124757187	124757201	124756879	124756922	-0.556636	0.239896	n
Atn1	chr6	-	124757187	124757201	124757221	124757297	-0.0362711	0.150708	n
Atn1	chr6	-	124756879	124756922	124757221	124757297	0.520365	0.219941	n
Atoh8	chr6	-	72235542	72235628	72235168	72235203	-0.0521282	0.154965	n
Atoh8	chr6	-	72235542	72235628	72235223	72235316	0.161932	0.0714301	n
Atoh8	chr6	-	72235168	72235203	72235223	72235316	0.21406	0.141041	n
Atp10a	chr7	+	58658389	58658425	58658355	58658369	-0.359707	0.0667142	n
Atp10a	chr7	+	58658389	58658425	58658189	58658220	-0.332002	0.0814576	n
Atp10a	chr7	+	58658389	58658425	58658277	58658279	-0.312706	0.186097	n
Atp10a	chr7	+	58658355	58658369	58658189	58658220	0.0277046	0.0885506	n
Atp10a	chr7	+	58658355	58658369	58658277	58658279	0.0470008	0.191613	n
Atp10a	chr7	+	58658189	58658220	58658277	58658279	0.0192961	0.192582	n
Atp11c	chrX	-	60403967	60404037	60404792	60404847	-0.257925	0.0844047	n
Atp1a1	chr3	-	101604599	101604630	101604653	101604665	-0.213189	0.0422048	n
Atp1b1	chr1	-	164458349	164458358	164457934	164457968	-0.283898	0.107248	n
Atp1b1	chr1	-	164458349	164458358	164458001	164458026	-0.154328	0.0753926	n
Atp1b1	chr1	-	164457934	164457968	164458001	164458026	0.12957	0.0847604	n
Atp1b3	chr9	-	96364283	96364285	96364306	96364368	0.00139937	0.0875291	n
Atp2b1	chr10	+	98915121	98915162	98914628	98914709	-0.169715	0.0362055	n
Atp2c1	chr9	-	105495052	105495112	105495140	105495142	-0.446763	0.283643	n
Atp5d	chr10	+	80142338	80142416	80142272	80142305	0.134454	0.0136515	n
Atp5g2	chr15	-	102671031	102671083	102670967	102671001	-1.72911	0.124295	y
Atp5g3	chr2	-	73911260	73911272	73911292	73911303	0.133154	0.0170574	n
Atp5g3	chr2	-	73911260	73911272	73911349	73911369	0.0348199	0.0251531	n
Atp5g3	chr2	-	73911260	73911272	73911326	73911328	0.116454	0.0241326	n
Atp5g3	chr2	-	73911292	73911303	73911349	73911369	-0.0983343	0.0195206	n
Atp5g3	chr2	-	73911292	73911303	73911326	73911328	-0.0167003	0.0182572	n
Atp5g3	chr2	-	73911349	73911369	73911326	73911328	0.081634	0.0257145	n
Atp5j	chr16	-	84835564	84835633	84834850	84834883	0.141765	0.00931843	n
Atp5j	chr16	-	84835564	84835633	84834970	84835009	-0.320299	0.0190562	n
Atp5j	chr16	-	84834850	84834883	84834970	84835009	-0.462065	0.0166381	n
Atp6v0e	chr17	+	26676410	26676451	26676381	26676388	0.14712	0.0309807	n
Atp6v1a	chr16	-	44138979	44139073	44139272	44139297	-0.33778	0.0676906	n
Atp6v1d	chr12	-	78861585	78861606	78861488	78861559	-0.0848852	0.0226305	n
Atp6v1e1	chr6	-	120822670	120822672	120822693	120822753	0.36415	0.0598275	n
Atp6v1g1	chr4	+	63544804	63544875	63544896	63544914	-0.39246	0.0185856	n
Atp6v1g2	chr17	+	35235932	35236054	35235850	35235910	0.59512	0.15857	n
Atp8a1	chr5	-	67847405	67847436	67847366	67847388	-0.540329	0.203707	n
Atp8b2	chr3	-	89963177	89963238	89962137	89962207	-0.443974	0.124246	n
Atp8b3	chr10	-	80539089	80539158	80538270	80538342	2.04111	0.414625	y
Atpaf1	chr4	+	115784800	115784827	115784950	115785040	-0.251978	0.0933415	n
Atpaf2	chr11	-	60417095	60417103	60417032	60417081	0.211898	0.144267	n
Atpaf2	chr11	-	60417095	60417103	60417497	60417552	-2.47218	0.211741	y
Atpaf2	chr11	-	60417032	60417081	60417497	60417552	-2.68408	0.172242	y
Atrx	chrX	-	105929312	105929318	105929340	105929379	-0.0432399	0.134805	n
Atrx	chrX	-	105929312	105929318	105929403	105929405	-0.18409	0.180953	n
Atrx	chrX	-	105929340	105929379	105929403	105929405	-0.14085	0.129397	n
Atxn1	chr13	-	45964977	45965012	45684921	45684981	-2.61161	0.410425	y
Atxn10	chr15	+	85336448	85336454	85336405	85336408	-0.036447	0.0673719	n
Atxn10	chr15	+	85336448	85336454	85336236	85336296	0.365344	0.0421601	n
Atxn10	chr15	+	85336448	85336454	85336320	85336379	0.23492	0.0425396	n
Atxn10	chr15	+	85336405	85336408	85336236	85336296	0.401791	0.0516486	n
Atxn10	chr15	+	85336405	85336408	85336320	85336379	0.271367	0.0527394	n
Atxn10	chr15	+	85336236	85336296	85336320	85336379	-0.130423	0.0140296	n
Atxn2l	chr7	-	126503396	126503492	126503590	126503636	-0.22405	0.111979	n
Atxn2l	chr7	-	126503396	126503492	126503665	126503676	-0.270642	0.117398	n
Atxn2l	chr7	-	126503590	126503636	126503665	126503676	-0.0465923	0.142443	n
Atxn7l1	chr12	+	33147709	33147762	33302504	33302554	0.0918638	0.289523	n
Atxn7l1	chr12	+	33147709	33147762	33146946	33147002	0.1878	0.155852	n
Atxn7l1	chr12	+	33302504	33302554	33146946	33147002	0.0959361	0.315784	n
Atxn7l2	chr3	-	108210443	108210539	108210140	108210207	0.122445	0.0851441	n
Atxn7l3	chr11	-	102297020	102297024	102296991	102296993	-0.0708192	0.231905	n
AU022252	chr4	-	119232668	119232728	119233709	119233737	0.262521	0.16009	n
Aurkb	chr11	+	69045778	69045808	69045622	69045707	-0.030981	0.0848983	n
Avl9	chr6	+	56714901	56714981	56714836	56714876	-0.162934	0.0660706	n
Avpi1	chr19	-	42128918	42128964	42128990	42129003	0.345861	0.0265038	n
Avpi1	chr19	-	42128918	42128964	42129026	42129060	0.538069	0.0312697	n
Avpi1	chr19	-	42128990	42129003	42129026	42129060	0.192208	0.0298667	n
AW146154	chr7	-	41499362	41499445	41499680	41499687	-1.17861	0.0973041	y
AW209491	chr13	+	14630244	14630313	14630152	14630154	-0.376584	0.142231	n
Axl	chr7	-	25788499	25788541	25788662	25788697	-0.306247	0.0167877	n
B230219D22Rik	chr13	+	55693079	55693178	55693481	55693512	-3.11244	0.481333	y
B2m	chr2	+	122147682	122147690	122147711	122147727	-0.16723	0.00714222	n
B3galnt2	chr13	+	13954615	13954678	13954515	13954552	0.23021	0.0444576	n
B3gnt2	chr11	-	22859671	22859729	22859403	22859466	-1.27413	0.212412	y
B3gntl1	chr11	-	121673119	121673155	121673047	121673099	-0.919493	0.129482	y
B4galt1	chr4	-	40853962	40854000	40853785	40853825	-0.19433	0.0529717	n
B4galt3	chr1	+	171270379	171270381	171270325	171270351	-0.403183	0.0893492	n
Baalc	chr15	+	38933208	38933219	38933134	38933179	-0.318117	0.114952	n
Babam1	chr8	+	71396844	71396901	71396600	71396602	-1.14319	0.233722	y
Bace1	chr9	+	45838544	45838552	45838578	45838588	0.1781	0.152219	n
Bach1	chr16	+	87698998	87699044	87698898	87698978	-0.0593821	0.0482612	n
Bach1	chr16	+	87698998	87699044	87700190	87700207	-0.517744	0.355539	n
Bach1	chr16	+	87698898	87698978	87700190	87700207	-0.458362	0.354354	n
Bad	chr19	+	6942598	6942609	6942566	6942578	0.266125	0.0247282	n
Bad	chr19	+	6942598	6942609	6942632	6942634	0.53196	0.0438561	n
Bad	chr19	+	6942566	6942578	6942632	6942634	0.265835	0.0491425	n
Bag1	chr4	-	40948184	40948186	40948308	40948310	0.135031	0.134964	n
Bag3	chr7	+	128523768	128523776	128523612	128523659	-0.0193085	0.0316813	n
Bag3	chr7	+	128523768	128523776	128523560	128523592	-0.111048	0.0359287	n
Bag3	chr7	+	128523768	128523776	128523691	128523745	0.0463772	0.0327212	n
Bag3	chr7	+	128523612	128523659	128523560	128523592	-0.0917398	0.042916	n
Bag3	chr7	+	128523612	128523659	128523691	128523745	0.0656857	0.0389794	n
Bag3	chr7	+	128523560	128523592	128523691	128523745	0.157426	0.0426976	n
Bag5	chr12	-	111713178	111713254	111713057	111713125	-0.0747717	0.0368152	n
Bag6	chr17	+	35135203	35135240	35135467	35135528	0.146869	0.0180349	n
Bak1	chr17	-	27028510	27028603	27028624	27028642	0.0926565	0.0285279	n
Bambi	chr18	+	3507905	3507958	3507984	3508038	-0.102575	0.103692	n
Banp	chr8	+	121950591	121950627	121950517	121950568	0.00611036	0.0397835	n
Bax	chr7	-	45466780	45466851	45466879	45466900	0.0598523	0.0335596	n
Baz1b	chr5	+	135187550	135187582	135187257	135187283	-0.585522	0.0699658	n
Baz1b	chr5	+	135187550	135187582	135187318	135187322	-0.452967	0.133382	n
Baz1b	chr5	+	135187257	135187283	135187318	135187322	0.132555	0.142096	n
Baz2a	chr10	+	128092778	128092828	128096855	128096907	-0.0287341	0.0924657	n
Bbc3	chr7	+	16309557	16309654	16310392	16310460	-0.106454	0.0656868	n
Bbc3	chr7	+	16309557	16309654	16311632	16311651	-1.10239	0.290981	y
Bbc3	chr7	+	16309557	16309654	16311184	16311209	-1.51877	0.330924	y
Bbc3	chr7	+	16309557	16309654	16311793	16311801	-0.231823	0.205615	n
Bbc3	chr7	+	16309557	16309654	16308813	16308819	-1.59212	0.298175	y
Bbc3	chr7	+	16309557	16309654	16308752	16308764	-1.26551	0.595892	n
Bbc3	chr7	+	16310392	16310460	16311632	16311651	-0.995932	0.295215	y
Bbc3	chr7	+	16310392	16310460	16311184	16311209	-1.41232	0.335564	y
Bbc3	chr7	+	16310392	16310460	16311793	16311801	-0.125369	0.214204	n
Bbc3	chr7	+	16310392	16310460	16308813	16308819	-1.48567	0.29738	y
Bbc3	chr7	+	16310392	16310460	16308752	16308764	-1.15906	0.599279	n
Bbc3	chr7	+	16311632	16311651	16311184	16311209	-0.416385	0.42845	n
Bbc3	chr7	+	16311632	16311651	16311793	16311801	0.870563	0.335432	n
Bbc3	chr7	+	16311632	16311651	16308813	16308819	-0.489736	0.40919	n
Bbc3	chr7	+	16311632	16311651	16308752	16308764	-0.163124	0.616607	n
Bbc3	chr7	+	16311184	16311209	16311793	16311801	1.28695	0.373461	y
Bbc3	chr7	+	16311184	16311209	16308813	16308819	-0.0733512	0.448915	n
Bbc3	chr7	+	16311184	16311209	16308752	16308764	0.253261	0.630028	n
Bbc3	chr7	+	16311793	16311801	16308813	16308819	-1.3603	0.350115	y
Bbc3	chr7	+	16311793	16311801	16308752	16308764	-1.03369	0.626555	n
Bbc3	chr7	+	16308813	16308819	16308752	16308764	0.326612	0.645381	n
Bbip1	chr19	-	53944241	53944251	53944472	53944475	0.97969	0.16218	y
Bbip1	chr19	-	53944241	53944251	53944499	53944503	0.826393	0.163035	n
Bbip1	chr19	-	53944241	53944251	53944163	53944220	0.958239	0.141606	y
Bbip1	chr19	-	53944472	53944475	53944499	53944503	-0.153298	0.11124	n
Bbip1	chr19	-	53944472	53944475	53944163	53944220	-0.0214508	0.0766528	n
Bbip1	chr19	-	53944499	53944503	53944163	53944220	0.131847	0.0821551	n
Bbs2	chr8	-	94098478	94098523	94098377	94098393	-0.0680918	0.16799	n
Bbs5	chr2	+	69647179	69647201	69647118	69647150	0.14422	0.104706	n
Bbs5	chr2	+	69647179	69647201	69647226	69647253	0.0973951	0.0622712	n
Bbs5	chr2	+	69647118	69647150	69647226	69647253	-0.0468251	0.090427	n
Bbx	chr16	-	50432361	50432391	50432240	50432321	-0.0831868	0.0326029	n
Bbx	chr16	-	50432361	50432391	50431116	50431243	-0.12366	0.0436455	n
Bbx	chr16	-	50432361	50432391	50432140	50432203	-0.0311238	0.0529935	n
Bbx	chr16	-	50432361	50432391	50431256	50431271	-0.205587	0.0828057	n
Bbx	chr16	-	50432361	50432391	50429864	50429934	-0.0661492	0.0820682	n
Bbx	chr16	-	50432361	50432391	50431291	50431306	-0.0559695	0.0797822	n
Bbx	chr16	-	50432361	50432391	50431858	50431909	-0.523179	0.0771867	n
Bbx	chr16	-	50432361	50432391	50430339	50430362	0.0735068	0.0776729	n
Bbx	chr16	-	50432361	50432391	50431443	50431502	-0.100998	0.105121	n
Bbx	chr16	-	50432361	50432391	50430383	50430423	0.0625195	0.0767695	n
Bbx	chr16	-	50432361	50432391	50310785	50310853	-0.212166	0.139796	n
Bbx	chr16	-	50432240	50432321	50431116	50431243	-0.0404735	0.0523859	n
Bbx	chr16	-	50432240	50432321	50432140	50432203	0.052063	0.0579283	n
Bbx	chr16	-	50432240	50432321	50431256	50431271	-0.1224	0.0880154	n
Bbx	chr16	-	50432240	50432321	50429864	50429934	0.0170376	0.0877421	n
Bbx	chr16	-	50432240	50432321	50431291	50431306	0.0272173	0.0848988	n
Bbx	chr16	-	50432240	50432321	50431858	50431909	-0.439992	0.0811048	n
Bbx	chr16	-	50432240	50432321	50430339	50430362	0.156694	0.0809031	n
Bbx	chr16	-	50432240	50432321	50431443	50431502	-0.0178107	0.109626	n
Bbx	chr16	-	50432240	50432321	50430383	50430423	0.145706	0.0812673	n
Bbx	chr16	-	50432240	50432321	50310785	50310853	-0.128979	0.141319	n
Bbx	chr16	-	50431116	50431243	50432140	50432203	0.0925365	0.0680128	n
Bbx	chr16	-	50431116	50431243	50431256	50431271	-0.0819268	0.0908948	n
Bbx	chr16	-	50431116	50431243	50429864	50429934	0.0575111	0.0930322	n
Bbx	chr16	-	50431116	50431243	50431291	50431306	0.0676908	0.0889193	n
Bbx	chr16	-	50431116	50431243	50431858	50431909	-0.399518	0.0841633	n
Bbx	chr16	-	50431116	50431243	50430339	50430362	0.197167	0.0874817	n
Bbx	chr16	-	50431116	50431243	50431443	50431502	0.0226628	0.113209	n
Bbx	chr16	-	50431116	50431243	50430383	50430423	0.18618	0.0869925	n
Bbx	chr16	-	50431116	50431243	50310785	50310853	-0.0885055	0.145475	n
Bbx	chr16	-	50432140	50432203	50431256	50431271	-0.174463	0.0972206	n
Bbx	chr16	-	50432140	50432203	50429864	50429934	-0.0350254	0.0952076	n
Bbx	chr16	-	50432140	50432203	50431291	50431306	-0.0248457	0.0947599	n
Bbx	chr16	-	50432140	50432203	50431858	50431909	-0.492055	0.0912291	n
Bbx	chr16	-	50432140	50432203	50430339	50430362	0.104631	0.0911443	n
Bbx	chr16	-	50432140	50432203	50431443	50431502	-0.0698737	0.116386	n
Bbx	chr16	-	50432140	50432203	50430383	50430423	0.0936433	0.0935937	n
Bbx	chr16	-	50432140	50432203	50310785	50310853	-0.181042	0.146735	n
Bbx	chr16	-	50431256	50431271	50429864	50429934	0.139438	0.116121	n
Bbx	chr16	-	50431256	50431271	50431291	50431306	0.149618	0.115804	n
Bbx	chr16	-	50431256	50431271	50431858	50431909	-0.317591	0.109612	n
Bbx	chr16	-	50431256	50431271	50430339	50430362	0.279094	0.113398	n
Bbx	chr16	-	50431256	50431271	50431443	50431502	0.10459	0.132543	n
Bbx	chr16	-	50431256	50431271	50430383	50430423	0.268107	0.111181	n
Bbx	chr16	-	50431256	50431271	50310785	50310853	-0.00657863	0.160704	n
Bbx	chr16	-	50429864	50429934	50431291	50431306	0.0101797	0.111922	n
Bbx	chr16	-	50429864	50429934	50431858	50431909	-0.457029	0.109778	n
Bbx	chr16	-	50429864	50429934	50430339	50430362	0.139656	0.114532	n
Bbx	chr16	-	50429864	50429934	50431443	50431502	-0.0348484	0.130076	n
Bbx	chr16	-	50429864	50429934	50430383	50430423	0.128669	0.112738	n
Bbx	chr16	-	50429864	50429934	50310785	50310853	-0.146017	0.164389	n
Bbx	chr16	-	50431291	50431306	50431858	50431909	-0.467209	0.109405	n
Bbx	chr16	-	50431291	50431306	50430339	50430362	0.129476	0.109472	n
Bbx	chr16	-	50431291	50431306	50431443	50431502	-0.0450281	0.130197	n
Bbx	chr16	-	50431291	50431306	50430383	50430423	0.118489	0.112009	n
Bbx	chr16	-	50431291	50431306	50310785	50310853	-0.156196	0.162794	n
Bbx	chr16	-	50431858	50431909	50430339	50430362	0.596685	0.106759	n
Bbx	chr16	-	50431858	50431909	50431443	50431502	0.422181	0.130271	n
Bbx	chr16	-	50431858	50431909	50430383	50430423	0.585698	0.105292	n
Bbx	chr16	-	50431858	50431909	50310785	50310853	0.311013	0.157592	n
Bbx	chr16	-	50430339	50430362	50431443	50431502	-0.174504	0.131905	n
Bbx	chr16	-	50430339	50430362	50430383	50430423	-0.0109873	0.107917	n
Bbx	chr16	-	50430339	50430362	50310785	50310853	-0.285673	0.161693	n
Bbx	chr16	-	50431443	50431502	50430383	50430423	0.163517	0.129468	n
Bbx	chr16	-	50431443	50431502	50310785	50310853	-0.111168	0.173042	n
Bbx	chr16	-	50430383	50430423	50310785	50310853	-0.274685	0.158629	n
BC004004	chr17	+	29268819	29268829	29268852	29268864	0.00394746	0.115568	n
BC004004	chr17	+	29268819	29268829	29268895	29268982	-0.288793	0.0579006	n
BC004004	chr17	+	29268852	29268864	29268895	29268982	-0.29274	0.10118	n
BC005537	chr13	+	24801199	24801203	24801137	24801140	0.148724	0.0549071	n
BC018242	chr9	+	21937013	21937056	21937079	21937090	-0.0109797	0.126261	n
BC022687	chr12	+	112808964	112808995	112809149	112809151	0.190227	0.198198	n
BC022687	chr12	+	112808964	112808995	112808918	112808946	-0.0508756	0.109854	n
BC022687	chr12	+	112808964	112808995	112808890	112808895	-0.0180191	0.166832	n
BC022687	chr12	+	112809149	112809151	112808918	112808946	-0.241103	0.20097	n
BC022687	chr12	+	112809149	112809151	112808890	112808895	-0.208246	0.210617	n
BC022687	chr12	+	112808918	112808946	112808890	112808895	0.0328565	0.165716	n
BC024978	chr7	+	27195903	27195907	27195796	27195819	-0.198993	0.116766	n
BC024978	chr7	+	27195903	27195907	27195840	27195882	-0.0825843	0.0631992	n
BC024978	chr7	+	27195903	27195907	27196429	27196453	-2.48062	0.266397	y
BC024978	chr7	+	27195903	27195907	27196406	27196409	-2.22161	0.414635	y
BC024978	chr7	+	27195796	27195819	27195840	27195882	0.116408	0.107393	n
BC024978	chr7	+	27195796	27195819	27196429	27196453	-2.28162	0.280889	y
BC024978	chr7	+	27195796	27195819	27196406	27196409	-2.02262	0.424726	y
BC024978	chr7	+	27195840	27195882	27196429	27196453	-2.39803	0.261285	y
BC024978	chr7	+	27195840	27195882	27196406	27196409	-2.13902	0.414466	y
BC024978	chr7	+	27196429	27196453	27196406	27196409	0.259006	0.48185	n
BC028528	chr3	-	95892005	95892038	95891934	95891985	-0.206844	0.0936581	n
BC029214	chr2	-	25461034	25461036	25460976	25460978	-0.363902	0.612724	n
BC029214	chr2	-	25461034	25461036	25460915	25460955	-0.398542	0.197263	n
BC029214	chr2	-	25460976	25460978	25460915	25460955	-0.0346398	0.594606	n
BC030307	chr10	+	86705870	86705872	86706084	86706131	-2.7463	0.436798	y
BC030867	chr11	+	102248958	102248992	102248844	102248931	-0.133639	0.108692	n
BC052040	chr2	+	115581769	115581783	115581655	115581749	0.0766985	0.0666316	n
Bcar1	chr8	-	111732077	111732144	111743788	111743850	-0.297434	0.0250985	n
Bcar3	chr3	+	122419766	122419798	122419951	122420025	-0.0823467	0.0628493	n
Bcar3	chr3	+	122419766	122419798	122419742	122419745	0.0704465	0.151017	n
Bcar3	chr3	+	122419951	122420025	122419742	122419745	0.152793	0.137442	n
Bcas3	chr11	+	85353148	85353213	85353234	85353260	-0.7278	0.239897	n
Bcat1	chr6	-	145075937	145076058	145076083	145076085	0.0468052	0.0554132	n
Bcat2	chr7	+	45570319	45570367	45570481	45570512	-2.46215	0.330309	y
Bcl10	chr3	+	145924407	145924409	145924284	145924363	0.564597	0.069161	n
Bcl2l1	chr2	-	152831696	152831720	152831674	152831676	0.00677575	0.139927	n
Bcl2l1	chr2	-	152831696	152831720	152830618	152830667	-0.233393	0.049768	n
Bcl2l1	chr2	-	152831696	152831720	152830717	152830719	-0.351619	0.146754	n
Bcl2l1	chr2	-	152831674	152831676	152830618	152830667	-0.240169	0.137045	n
Bcl2l1	chr2	-	152831674	152831676	152830717	152830719	-0.358395	0.196561	n
Bcl2l1	chr2	-	152830618	152830667	152830717	152830719	-0.118226	0.143919	n
Bcl2l11	chr2	+	128126009	128126049	128127576	128127654	-0.0489499	0.0748634	n
Bcl2l12	chr7	-	44997511	44997615	44997241	44997262	0.15053	0.115998	n
Bcl2l13	chr6	+	120836272	120836276	120836205	120836251	-0.455505	0.118275	n
Bcl2l15	chr3	+	103832742	103832836	103832699	103832716	-0.0635031	0.111289	n
Bcl6	chr16	-	23988536	23988614	23988634	23988639	1.35653	0.126785	y
Bcl7b	chr5	+	135168354	135168437	135168459	135168490	-0.294739	0.0290287	n
Bcl9l	chr9	+	44499119	44499193	44499244	44499271	-0.0239156	0.136144	n
Bcl9l	chr9	+	44499119	44499193	44498217	44498315	-0.401749	0.0762787	n
Bcl9l	chr9	+	44499244	44499271	44498217	44498315	-0.377833	0.139265	n
Bclaf1	chr10	+	20312506	20312532	20312465	20312477	-0.102984	0.0603369	n
Bco2	chr9	-	50554452	50554458	50555142	50555182	2.56916	0.395097	y
Bcor	chrX	-	12128393	12128458	12135491	12135524	-2.11751	0.518872	y
Bcorl1	chrX	+	48343739	48343770	48343677	48343719	0.105236	0.0897574	n
Bdkrb2	chr12	+	105563183	105563225	105563111	105563162	0.3897	0.1527	n
Bdnf	chr2	+	109676975	109677050	109693563	109693621	2.00688	0.216488	y
Bdnf	chr2	+	109676975	109677050	109678391	109678448	-2.04844	0.889601	n
Bdnf	chr2	+	109693563	109693621	109678391	109678448	-4.05532	0.87319	y
Bend3	chr10	+	43479286	43479358	43479951	43479995	-3.55754	0.444629	y
Bend3	chr10	+	43479286	43479358	43480029	43480100	-3.90699	0.542985	y
Bend3	chr10	+	43479951	43479995	43480029	43480100	-0.349453	0.691599	n
Bend5	chr4	+	111415140	111415253	111415097	111415118	0.036548	0.176227	n
Bend6	chr1	-	33907736	33907776	33908518	33908537	0.312516	0.214292	n
Bet1	chr6	-	4086815	4086817	4086924	4086957	0.848869	0.129206	y
Bet1	chr6	-	4086815	4086817	4086892	4086903	0.75549	0.137496	n
Bet1	chr6	-	4086924	4086957	4086892	4086903	-0.0933797	0.0461041	n
Bex2	chrX	-	136068138	136068140	136068201	136068237	-0.0404705	0.2199	n
Bfar	chr16	+	13671862	13671960	13671986	13672038	-0.114324	0.04792	n
Bhlhb9	chrX	+	135885853	135885887	135885914	135885928	-0.125359	0.0733581	n
Bhlhb9	chrX	+	135885853	135885887	135885955	135885972	-0.0904595	0.0754767	n
Bhlhb9	chrX	+	135885853	135885887	135885993	135886011	-0.512559	0.107034	n
Bhlhb9	chrX	+	135885914	135885928	135885955	135885972	0.0348995	0.0809542	n
Bhlhb9	chrX	+	135885914	135885928	135885993	135886011	-0.3872	0.111153	n
Bhlhb9	chrX	+	135885955	135885972	135885993	135886011	-0.422099	0.112743	n
Bhlhe40	chr6	+	108660776	108660782	108660620	108660700	0.0518025	0.0461529	n
Bhlhe41	chr6	-	145865379	145865409	145865554	145865602	0.149433	0.0836041	n
Bhlhe41	chr6	-	145865379	145865409	145865435	145865532	0.157897	0.0586651	n
Bhlhe41	chr6	-	145865554	145865602	145865435	145865532	0.00846424	0.072812	n
Bin1	chr18	+	32377222	32377308	32377191	32377202	0.220832	0.0315215	n
Birc3	chr9	-	7873023	7873038	7872967	7872995	-0.182995	0.0779971	n
Birc3	chr9	-	7873023	7873038	7872807	7872928	-0.471186	0.0553942	n
Birc3	chr9	-	7873023	7873038	7870475	7870477	-1.09077	0.248298	y
Birc3	chr9	-	7873023	7873038	7870683	7870685	-0.556156	0.354869	n
Birc3	chr9	-	7873023	7873038	7873186	7873197	0.203347	0.174459	n
Birc3	chr9	-	7872967	7872995	7872807	7872928	-0.288191	0.0731543	n
Birc3	chr9	-	7872967	7872995	7870475	7870477	-0.90777	0.254126	n
Birc3	chr9	-	7872967	7872995	7870683	7870685	-0.373161	0.3574	n
Birc3	chr9	-	7872967	7872995	7873186	7873197	0.386342	0.184699	n
Birc3	chr9	-	7872807	7872928	7870475	7870477	-0.619579	0.248794	n
Birc3	chr9	-	7872807	7872928	7870683	7870685	-0.0849698	0.355194	n
Birc3	chr9	-	7872807	7872928	7873186	7873197	0.674533	0.175008	y
Birc3	chr9	-	7870475	7870477	7870683	7870685	0.534609	0.434349	n
Birc3	chr9	-	7870475	7870477	7873186	7873197	1.29411	0.285206	y
Birc3	chr9	-	7870683	7870685	7873186	7873197	0.759502	0.385345	n
Birc5	chr11	+	117849263	117849332	117849221	117849229	-0.0108815	0.0301054	n
Bivm	chr1	+	44119955	44120042	44119458	44119497	-0.41152	0.0751773	n
Bivm	chr1	+	44119955	44120042	44118930	44119023	-0.989914	0.0646905	y
Bivm	chr1	+	44119458	44119497	44118930	44119023	-0.578394	0.0676915	n
Blcap	chr2	-	157566300	157566302	157566326	157566366	0.0328639	0.0822182	n
Blcap	chr2	-	157566300	157566302	157566785	157566827	0.229304	0.118164	n
Blcap	chr2	-	157566326	157566366	157566785	157566827	0.19644	0.0901377	n
Blmh	chr11	+	76945706	76945708	76945727	76945783	0.76255	0.10657	y
Bloc1s3	chr7	-	19508328	19508372	19508607	19508634	-1.06762	0.333741	n
Blvrb	chr7	+	27448089	27448091	27448053	27448063	0.0503134	0.0622572	n
Blvrb	chr7	+	27448089	27448091	27447993	27448032	-0.0928217	0.06333	n
Blvrb	chr7	+	27448053	27448063	27447993	27448032	-0.143135	0.015537	n
Blzf1	chr1	-	164307446	164307500	164307214	164307302	-0.0720906	0.0498024	n
Bmpr2	chr1	+	59763512	59763567	59763425	59763435	0.00627034	0.124277	n
Bnc2	chr4	-	84675048	84675125	84674996	84675003	-0.0855098	0.0463353	n
Bnc2	chr4	-	84675048	84675125	84676070	84676089	-1.57589	0.33487	y
Bnc2	chr4	-	84674996	84675003	84676070	84676089	-1.49038	0.336123	y
Bnip1	chr17	+	26780999	26781083	26780851	26780902	0.532689	0.0651041	n
Bnip3	chr7	-	138909457	138909509	138909426	138909428	-0.270752	0.0706699	n
Bok	chr1	+	93685733	93685789	93685580	93685668	0.361563	0.112203	n
Bola1	chr3	-	96197577	96197672	96198453	96198506	-0.345253	0.0530823	n
Bop1	chr15	-	76477242	76477256	76477276	76477281	-0.0372315	0.0178112	n
Brat1	chr5	+	140705010	140705055	140705076	140705104	-0.734307	0.149342	y
Brcc3	chrX	+	75416618	75416646	75416673	75416711	-0.0532676	0.0400851	n
Brd2	chr17	-	34122577	34122646	34122324	34122340	0.0857913	0.154515	n
Brd2	chr17	-	34122577	34122646	34119329	34119337	0.526288	0.0690956	n
Brd2	chr17	-	34122324	34122340	34119329	34119337	0.440497	0.146165	n
Brd3	chr2	-	27475604	27475608	27475168	27475205	-0.297324	0.127828	n
Brd3	chr2	-	27475604	27475608	27475629	27475695	-0.0894334	0.056781	n
Brd3	chr2	-	27475168	27475205	27475629	27475695	0.20789	0.120661	n
Bre	chr5	+	31697964	31698055	31699156	31699210	-4.32673	0.596992	y
Bre	chr5	+	31697964	31698055	31697938	31697943	-0.00334723	0.0875201	n
Bre	chr5	+	31699156	31699210	31697938	31697943	4.32339	0.600204	y
Bri3bp	chr5	+	125441605	125441626	125441562	125441577	0.523296	0.0484956	n
Bri3bp	chr5	+	125441605	125441626	125441656	125441690	0.613556	0.0482473	n
Bri3bp	chr5	+	125441562	125441577	125441656	125441690	0.09026	0.0420333	n
Brms1	chr19	+	5041348	5041410	5041518	5041544	-0.120637	0.0337573	n
Brms1l	chr12	+	55836442	55836475	55836320	55836401	-0.0411843	0.0497383	n
Brox	chr1	-	183296924	183297030	183297285	183297295	-0.117041	0.0508367	n
Btbd10	chr7	-	113369305	113369310	113369333	113369392	0.0387173	0.0805444	n
Btf3l4	chr4	-	108833551	108833646	108834246	108834250	-1.22734	0.119103	y
Btrc	chr19	+	45363750	45363770	45363793	45363825	-0.0789134	0.0545703	n
Btrc	chr19	+	45363750	45363770	45364060	45364135	-0.213483	0.106057	n
Btrc	chr19	+	45363793	45363825	45364060	45364135	-0.134569	0.100119	n
Bub1b	chr2	+	118598276	118598291	118598318	118598325	-0.0945816	0.123255	n
Bub1b	chr2	+	118598276	118598291	118598383	118598385	0.0402173	0.189609	n
Bub1b	chr2	+	118598318	118598325	118598383	118598385	0.134799	0.225168	n
Bud31	chr5	+	145140369	145140408	145140432	145140448	-0.802163	0.0373307	y
Bysl	chr17	-	47611219	47611240	47611456	47611494	-0.145848	0.0309748	n
Bzw2	chr12	-	36156759	36156822	36157803	36157807	-2.65184	0.30513	y
C030039L03Rik	chr7	+	27689404	27689483	27689506	27689572	-0.667523	0.191273	n
C030039L03Rik	chr7	+	27689404	27689483	27674933	27674967	0.00857193	0.234738	n
C030039L03Rik	chr7	+	27689404	27689483	27674649	27674658	0.143902	0.229485	n
C030039L03Rik	chr7	+	27689506	27689572	27674933	27674967	0.676095	0.28354	n
C030039L03Rik	chr7	+	27689506	27689572	27674649	27674658	0.811425	0.27634	y
C030039L03Rik	chr7	+	27674933	27674967	27674649	27674658	0.13533	0.308116	n
C1galt1c1	chrX	-	38635003	38635027	38635050	38635145	0.173936	0.0621167	n
C1qtnf1	chr11	+	118433800	118433882	118428403	118428500	0.214356	0.0672513	n
C1qtnf1	chr11	+	118433800	118433882	118428521	118428540	0.135595	0.0909413	n
C1qtnf1	chr11	+	118433800	118433882	118439049	118439139	-0.0652926	0.0581392	n
C1qtnf1	chr11	+	118433800	118433882	118438932	118438966	-0.795866	0.130017	n
C1qtnf1	chr11	+	118433800	118433882	118439223	118439271	-0.426777	0.191647	n
C1qtnf1	chr11	+	118433800	118433882	118427452	118427470	-2.21316	0.648167	y
C1qtnf1	chr11	+	118428403	118428500	118428521	118428540	-0.0787613	0.0936226	n
C1qtnf1	chr11	+	118428403	118428500	118439049	118439139	-0.279649	0.0634782	n
C1qtnf1	chr11	+	118428403	118428500	118438932	118438966	-1.01022	0.132203	y
C1qtnf1	chr11	+	118428403	118428500	118439223	118439271	-0.641133	0.195425	n
C1qtnf1	chr11	+	118428403	118428500	118427452	118427470	-2.42751	0.651038	y
C1qtnf1	chr11	+	118428521	118428540	118439049	118439139	-0.200888	0.0865348	n
C1qtnf1	chr11	+	118428521	118428540	118438932	118438966	-0.931461	0.145056	y
C1qtnf1	chr11	+	118428521	118428540	118439223	118439271	-0.562372	0.199999	n
C1qtnf1	chr11	+	118428521	118428540	118427452	118427470	-2.34875	0.654195	y
C1qtnf1	chr11	+	118439049	118439139	118438932	118438966	-0.730574	0.128462	n
C1qtnf1	chr11	+	118439049	118439139	118439223	118439271	-0.361484	0.191435	n
C1qtnf1	chr11	+	118439049	118439139	118427452	118427470	-2.14787	0.646801	y
C1qtnf1	chr11	+	118438932	118438966	118439223	118439271	0.369089	0.218456	n
C1qtnf1	chr11	+	118438932	118438966	118427452	118427470	-1.41729	0.661617	n
C1qtnf1	chr11	+	118439223	118439271	118427452	118427470	-1.78638	0.671632	y
C1qtnf6	chr15	-	78529565	78529567	78529622	78529634	-0.524535	0.0839949	n
C1qtnf6	chr15	-	78529565	78529567	78529587	78529602	-0.532129	0.0886616	n
C1qtnf6	chr15	-	78529622	78529634	78529587	78529602	-0.00759388	0.0543725	n
C1ra	chr6	+	124512695	124512739	124512633	124512663	-0.100163	0.121735	n
C230052I12Rik	chr7	-	35396740	35396760	35396780	35396839	0.0142472	0.115593	n
C2cd5	chr6	-	143100033	143100097	143100123	143100157	0.167473	0.0774082	n
C3	chr17	-	57228092	57228098	57228036	57228062	0.144398	0.0671789	n
C3	chr17	-	57228092	57228098	57228120	57228134	-0.231466	0.147071	n
C3	chr17	-	57228036	57228062	57228120	57228134	-0.375864	0.145442	n
C330006A16Rik	chr2	-	26140444	26140551	26140306	26140388	-0.162284	0.0687325	n
C77080	chr4	-	129261396	129261415	129255999	129256002	-4.95257	0.586309	y
C87436	chr6	+	86438419	86438425	86438670	86438753	-0.105329	0.19057	n
C87436	chr6	+	86438419	86438425	86438369	86438386	0.46101	0.195104	n
C87436	chr6	+	86438670	86438753	86438369	86438386	0.566339	0.0961242	n
Cab39	chr1	+	85793436	85793456	85794456	85794486	-0.236931	0.14481	n
Cabin1	chr10	-	75764256	75764354	75764190	75764236	-0.0150732	0.0349246	n
Cacna2d1	chr5	+	15934737	15934739	15934917	15934919	0.533773	0.280382	n
Cacybp	chr1	-	160212767	160212834	160212870	160212877	-0.034601	0.0247864	n
Cald1	chr6	+	34709614	34709629	34709477	34709553	-0.247355	0.0154851	n
Cald1	chr6	+	34709614	34709629	34709579	34709582	0.117738	0.031186	n
Cald1	chr6	+	34709477	34709553	34709579	34709582	0.365093	0.0314362	n
Calm1	chr12	+	100199565	100199567	100199524	100199531	0.0708544	0.0217169	n
Calml4	chr9	+	62858085	62858131	62858057	62858065	0.293898	0.108722	n
Calr3	chr8	-	72443702	72443757	72435078	72435110	0.271814	0.142084	n
Calu	chr6	+	29348174	29348180	29348117	29348153	-0.032574	0.00706998	n
Camk2d	chr3	+	126597106	126597108	126597306	126597380	-0.198403	0.11189	n
Camk2d	chr3	+	126597106	126597108	126596969	126597033	-0.020028	0.110133	n
Camk2d	chr3	+	126597106	126597108	126596330	126596369	-2.08039	0.158912	y
Camk2d	chr3	+	126597306	126597380	126596969	126597033	0.178375	0.0305782	n
Camk2d	chr3	+	126597306	126597380	126596330	126596369	-1.88199	0.125585	y
Camk2d	chr3	+	126596969	126597033	126596330	126596369	-2.06036	0.124706	y
Camkmt	chr17	+	85090695	85090715	85090604	85090674	0.227984	0.0746487	n
Camta2	chr11	-	70687926	70687979	70688090	70688129	0.182788	0.133768	n
Cand1	chr10	-	119239724	119239750	119239821	119239823	0.447164	0.162276	n
Cand1	chr10	-	119239724	119239750	119240012	119240087	-0.0808732	0.142275	n
Cand1	chr10	-	119239821	119239823	119240012	119240087	-0.528037	0.0951692	n
Cant1	chr11	-	118419025	118419036	118418963	118419005	-0.0429764	0.0386734	n
Cap1	chr4	-	122885842	122885889	122885912	122885927	-0.0351574	0.0121007	n
Cap1	chr4	-	122885842	122885889	122886013	122886037	0.136269	0.0223829	n
Cap1	chr4	-	122885912	122885927	122886013	122886037	0.171426	0.0250162	n
Capg	chr6	+	72549736	72549757	72544423	72544443	-0.0537843	0.0600974	n
Capg	chr6	+	72549736	72549757	72549403	72549478	0.115103	0.0387445	n
Capg	chr6	+	72544423	72544443	72549403	72549478	0.168888	0.0471604	n
Capn1	chr19	-	6015776	6015826	6015158	6015199	-0.0184125	0.056367	n
Capn10	chr1	+	92934723	92934811	92934369	92934397	-0.749499	0.171619	y
Capn2	chr1	-	182517423	182517500	182517366	182517396	0.0817795	0.0244325	n
Capns1	chr7	-	30195027	30195029	30195561	30195597	-0.301955	0.392718	n
Capns1	chr7	-	30195027	30195029	30195531	30195539	0.301819	0.39757	n
Capns1	chr7	-	30195561	30195597	30195531	30195539	0.603774	0.288131	n
Caprin1	chr2	-	103796945	103796975	103797001	103797085	0.0555093	0.0358685	n
Caprin1	chr2	-	103796945	103796975	103797574	103797660	0.0535604	0.036211	n
Caprin1	chr2	-	103797001	103797085	103797574	103797660	-0.00194894	0.0151344	n
Car5b	chrX	-	164027969	164028026	164015012	164015117	-0.0427406	0.026989	n
Card10	chr15	-	78803008	78803031	78803538	78803562	-0.109486	0.373761	n
Carhsp1	chr16	-	8672134	8672209	8667412	8667417	-0.990965	0.40351	n
Cars	chr7	-	143600010	143600012	143600039	143600089	0.435881	0.0829903	n
Casd1	chr6	+	4601129	4601157	4600735	4600754	0.189079	0.186496	n
Casp12	chr9	+	5345455	5345501	5345428	5345430	0.0274061	0.148416	n
Casp3	chr8	+	46617465	46617469	46617431	46617440	0.0730866	0.106628	n
Casp3	chr8	+	46617465	46617469	46617369	46617406	0.116494	0.107298	n
Casp3	chr8	+	46617431	46617440	46617369	46617406	0.0434078	0.030715	n
Casp8	chr1	+	58795392	58795438	58795630	58795676	0.495022	0.0690054	n
Casp8	chr1	+	58795392	58795438	58795498	58795509	0.553557	0.0875738	n
Casp8	chr1	+	58795630	58795676	58795498	58795509	0.0585349	0.0864241	n
Casp9	chr4	+	141793786	141793861	141793724	141793727	-0.409148	0.265121	n
Cast	chr13	-	74807885	74807989	74808642	74808704	0.0201284	0.0491531	n
Cast	chr13	-	74807885	74807989	74808840	74808889	0.0300154	0.088449	n
Cast	chr13	-	74807885	74807989	74808516	74808570	-0.00154359	0.0349002	n
Cast	chr13	-	74808642	74808704	74808840	74808889	0.00988698	0.0956043	n
Cast	chr13	-	74808642	74808704	74808516	74808570	-0.021672	0.04874	n
Cast	chr13	-	74808840	74808889	74808516	74808570	-0.031559	0.0892254	n
Catsper2	chr2	-	121413572	121413584	121413610	121413612	0.217341	0.311984	n
Catsperg1	chr7	-	29211476	29211546	29211059	29211106	-0.33474	0.498867	n
Cav1	chr6	+	17307889	17307891	17307674	17307690	0.94797	0.0593071	y
Cav1	chr6	+	17307889	17307891	17306383	17306401	0.565121	0.0538182	n
Cav1	chr6	+	17307889	17307891	17307719	17307724	0.899103	0.0541217	y
Cav1	chr6	+	17307889	17307891	17306421	17306423	0.453961	0.0581539	n
Cav1	chr6	+	17307889	17307891	17306340	17306362	0.853478	0.0592811	y
Cav1	chr6	+	17307674	17307690	17306383	17306401	-0.382849	0.0297142	n
Cav1	chr6	+	17307674	17307690	17307719	17307724	-0.0488672	0.029262	n
Cav1	chr6	+	17307674	17307690	17306421	17306423	-0.494008	0.0370286	n
Cav1	chr6	+	17307674	17307690	17306340	17306362	-0.0944919	0.0356063	n
Cav1	chr6	+	17306383	17306401	17307719	17307724	0.333982	0.0121362	n
Cav1	chr6	+	17306383	17306401	17306421	17306423	-0.11116	0.0244157	n
Cav1	chr6	+	17306383	17306401	17306340	17306362	0.288357	0.0243491	n
Cav1	chr6	+	17307719	17307724	17306421	17306423	-0.445141	0.0242385	n
Cav1	chr6	+	17307719	17307724	17306340	17306362	-0.0456247	0.0244192	n
Cav1	chr6	+	17306421	17306423	17306340	17306362	0.399517	0.0327103	n
Cav2	chr6	+	17281278	17281357	17281198	17281227	0.1424	0.0295704	n
Cbfa2t2	chr2	+	154436458	154436537	154460004	154460013	0.17644	0.152745	n
Cbx3	chr6	+	51470640	51470706	51470612	51470614	-0.538329	0.0489971	n
Cbx5	chr15	-	103215290	103215388	103239822	103239881	0.313631	0.0133416	n
Cc2d1a	chr8	-	84147842	84147877	84147898	84147919	0.116878	0.067411	n
Cc2d1b	chr4	+	108619933	108620047	108619901	108619904	0.145367	0.0762476	n
Ccar1	chr10	-	62792223	62792225	62792251	62792290	0.0487646	0.117661	n
Ccar2	chr14	-	70153790	70153792	70153692	70153742	-0.279771	0.156154	n
Ccar2	chr14	-	70153790	70153792	70153823	70153843	-0.820263	0.176261	y
Ccar2	chr14	-	70153692	70153742	70153823	70153843	-0.540492	0.0862544	n
Ccdc102a	chr8	-	94918001	94918092	94917472	94917576	-0.1062	0.136551	n
Ccdc12	chr9	+	110656498	110656544	110656470	110656472	0.301167	0.0494167	n
Ccdc132	chr6	+	3498392	3498430	3498367	3498369	-0.363278	0.206645	n
Ccdc134	chr15	+	82127895	82127995	82128022	82128024	0.0694885	0.170668	n
Ccdc136	chr6	+	29399201	29399203	29399224	29399242	0.180111	0.156979	n
Ccdc15	chr9	-	37348326	37348362	37348384	37348403	0.232958	0.125213	n
Ccdc157	chr11	-	4160252	4160303	4160224	4160226	0.130924	0.261794	n
Ccdc163	chr4	+	116708669	116708722	116708591	116708629	-0.12923	0.0575549	n
Ccdc23	chr4	+	119195312	119195314	119195360	119195449	0.020633	0.157066	n
Ccdc28a	chr10	-	18234946	18234996	18235227	18235262	-0.253958	0.158684	n
Ccdc47	chr11	-	106216281	106216359	106216793	106216830	-1.30056	0.055702	y
Ccdc50	chr16	+	27388981	27389078	27388920	27388930	0.511807	0.0609451	n
Ccdc58	chr16	+	36072072	36072114	36071625	36071686	-0.739665	0.0542147	y
Ccdc59	chr10	+	105841459	105841494	105841425	105841430	0.220616	0.0513778	n
Ccdc77	chr6	-	120357430	120357486	120357332	120357400	0.337107	0.100707	n
Ccdc80	chr16	+	45093613	45093616	45093723	45093732	-0.147743	0.0847311	n
Ccdc80	chr16	+	45093613	45093616	45093665	45093675	0.039923	0.0539607	n
Ccdc80	chr16	+	45093613	45093616	45093642	45093645	0.0847716	0.0561959	n
Ccdc80	chr16	+	45093613	45093616	45093749	45093766	-0.225617	0.0556666	n
Ccdc80	chr16	+	45093723	45093732	45093665	45093675	0.187666	0.0660538	n
Ccdc80	chr16	+	45093723	45093732	45093642	45093645	0.232515	0.0681909	n
Ccdc80	chr16	+	45093723	45093732	45093749	45093766	-0.0778737	0.06655	n
Ccdc80	chr16	+	45093665	45093675	45093642	45093645	0.0448486	0.0202969	n
Ccdc80	chr16	+	45093665	45093675	45093749	45093766	-0.26554	0.0407585	n
Ccdc80	chr16	+	45093642	45093645	45093749	45093766	-0.310389	0.0423708	n
Ccdc9	chr7	-	16286749	16286807	16286726	16286728	0.00153526	0.0787247	n
Ccdc9	chr7	-	16286749	16286807	16285986	16286079	-0.21125	0.030298	n
Ccdc9	chr7	-	16286726	16286728	16285986	16286079	-0.212785	0.0833027	n
Ccdc90b	chr7	+	92561154	92561200	92561462	92561557	0.386778	0.0885047	n
Ccdc91	chr6	+	147475989	147476008	147475867	147475957	0.144982	0.162916	n
Ccdc92	chr5	-	124862133	124862199	124858559	124858583	-0.0276621	0.221062	n
Ccdc92	chr5	-	124862133	124862199	124862379	124862401	0.484261	0.100905	n
Ccdc92	chr5	-	124858559	124858583	124862379	124862401	0.511923	0.238879	n
Cchcr1	chr17	+	35517150	35517231	35517251	35517312	-0.62233	0.0479747	n
Cchcr1	chr17	+	35517150	35517231	35517047	35517059	-0.406185	0.233967	n
Cchcr1	chr17	+	35517251	35517312	35517047	35517059	0.216145	0.234047	n
Ccl11	chr11	+	82057781	82057854	82057917	82057922	-0.254737	0.218328	n
Ccna2	chr3	-	36571960	36572000	36571897	36571939	-0.180759	0.0242712	n
Ccnc	chr4	+	21727699	21727710	21727739	21727784	-0.0614218	0.0482157	n
Ccnd1	chr7	-	144939800	144939837	144939866	144939898	0.108287	0.0156339	n
Ccnd1	chr7	-	144939800	144939837	144939771	144939778	-0.118072	0.0215121	n
Ccnd1	chr7	-	144939866	144939898	144939771	144939778	-0.226359	0.024963	n
Ccnd2	chr6	-	127151007	127151011	127151037	127151070	0.0131382	0.021017	n
Ccnd3	chr17	+	47505125	47505218	47505038	47505100	1.2725	0.216971	y
Ccnd3	chr17	+	47505125	47505218	47593449	47593499	2.00843	0.177761	y
Ccnd3	chr17	+	47505125	47505218	47593520	47593560	2.62062	0.176959	y
Ccnd3	chr17	+	47505125	47505218	47511867	47511901	-0.438935	0.403026	n
Ccnd3	chr17	+	47505038	47505100	47593449	47593499	0.735934	0.125205	n
Ccnd3	chr17	+	47505038	47505100	47593520	47593560	1.34812	0.12516	y
Ccnd3	chr17	+	47505038	47505100	47511867	47511901	-1.71143	0.390033	n
Ccnd3	chr17	+	47593449	47593499	47593520	47593560	0.61219	0.0276193	y
Ccnd3	chr17	+	47593449	47593499	47511867	47511901	-2.44737	0.371764	y
Ccnd3	chr17	+	47593520	47593560	47511867	47511901	-3.05956	0.371202	y
Ccne1	chr7	-	38107388	38107481	38107503	38107505	-0.181223	0.135502	n
Ccne2	chr4	+	11191779	11191784	11191735	11191756	-0.0834465	0.0266875	n
Ccni	chr5	-	93206437	93206455	93206495	93206497	-0.0115378	0.120671	n
Ccnt1	chr15	-	98567768	98567774	98567648	98567742	-0.028189	0.0588882	n
Ccpg1	chr9	+	72985576	72985618	72985532	72985554	0.0276532	0.0842169	n
Ccpg1os	chr9	-	72985290	72985306	72985341	72985408	-0.232357	0.0860267	n
Ccsap	chr8	-	123859834	123859836	123859403	123859518	0.161977	0.179325	n
Ccser2	chr14	-	36968690	36968781	36968806	36968812	0.166124	0.103197	n
Cct2	chr10	-	117063747	117063749	117063771	117063799	0.00500155	0.0392573	n
Cct7	chr6	+	85451966	85452018	85452046	85452102	-0.106006	0.00937744	n
Cd109	chr9	+	78615804	78615875	78615761	78615781	-0.0427288	0.0412361	n
Cd109	chr9	+	78615804	78615875	78615456	78615466	-0.654805	0.18292	y
Cd109	chr9	+	78615761	78615781	78615456	78615466	-0.612077	0.18148	n
Cd14	chr18	-	36726603	36726605	36726711	36726744	0.397664	0.185317	n
Cd151	chr7	+	141468787	141468793	141468816	141468828	-0.219437	0.0674466	n
Cd151	chr7	+	141468787	141468793	141467359	141467428	0.398841	0.0494399	n
Cd151	chr7	+	141468787	141468793	141469190	141469204	0.081173	0.0704977	n
Cd151	chr7	+	141468816	141468828	141467359	141467428	0.618278	0.0466046	n
Cd151	chr7	+	141468816	141468828	141469190	141469204	0.30061	0.0675557	n
Cd151	chr7	+	141467359	141467428	141469190	141469204	-0.317668	0.0506409	n
Cd164	chr10	+	41519497	41519507	41519438	41519474	0.0885569	0.0112036	n
Cd248	chr19	+	5068054	5068112	5067511	5067555	-1.26448	0.158111	y
Cd2bp2	chr7	-	127195931	127196001	127195875	127195877	-0.243949	0.0489076	n
Cd302	chr2	-	60284186	60284216	60284094	60284163	-0.234653	0.125555	n
Cd34	chr1	+	194938874	194938885	194938929	194938975	0.205454	0.0114171	n
Cd44	chr2	-	102901456	102901462	102901490	102901515	0.113074	0.0169953	n
Cd47	chr16	+	49855628	49855714	49855196	49855266	-0.569672	0.0794978	n
Cd74	chr18	+	60803842	60803856	60803818	60803820	-0.0601264	0.05411	n
Cd81	chr7	+	143052782	143052788	143052755	143052758	-0.0822611	0.0211434	n
Cd82	chr2	-	93462428	93462498	93462378	93462404	0.0147651	0.0461153	n
Cd82	chr2	-	93462428	93462498	93462900	93462954	-0.858855	0.105893	y
Cd82	chr2	-	93462428	93462498	93458823	93458862	-0.954267	0.21656	y
Cd82	chr2	-	93462378	93462404	93462900	93462954	-0.87362	0.105062	y
Cd82	chr2	-	93462378	93462404	93458823	93458862	-0.969032	0.216454	y
Cd82	chr2	-	93462900	93462954	93458823	93458862	-0.0954118	0.231655	n
Cdc20	chr4	-	118437272	118437301	118437334	118437371	0.115003	0.0224845	n
Cdc25a	chr9	+	109875577	109875579	109875988	109875993	-0.306945	0.162246	n
Cdc25a	chr9	+	109875577	109875579	109875956	109875958	-0.618363	0.272986	n
Cdc25a	chr9	+	109875577	109875579	109875546	109875548	-0.322902	0.237043	n
Cdc25a	chr9	+	109875988	109875993	109875956	109875958	-0.311418	0.280748	n
Cdc25a	chr9	+	109875988	109875993	109875546	109875548	-0.0159575	0.239851	n
Cdc25a	chr9	+	109875956	109875958	109875546	109875548	0.295461	0.287235	n
Cdc25b	chr2	+	131186946	131186963	131187084	131187125	0.24564	0.0663982	n
Cdc25b	chr2	+	131186946	131186963	131186987	131187034	-0.385763	0.0457671	n
Cdc25b	chr2	+	131187084	131187125	131186987	131187034	-0.631403	0.0573435	y
Cdc26	chr4	-	62408614	62408632	62408653	62408655	-0.0799893	0.066544	n
Cdc27	chr11	-	104550470	104550592	104550620	104550640	-0.0051212	0.0911163	n
Cdc37l1	chr19	+	28990448	28990511	28990351	28990382	0.367923	0.0321362	n
Cdc42bpb	chr12	-	111377343	111377361	111377449	111377516	-0.285892	0.0923743	n
Cdc42ep3	chr17	-	79354995	79354997	79355055	79355063	0.275398	0.0671283	n
Cdc42ep3	chr17	-	79354995	79354997	79355091	79355093	0.278154	0.0730156	n
Cdc42ep3	chr17	-	79355055	79355063	79355091	79355093	0.00275595	0.0305025	n
Cdc42ep4	chr11	-	113750994	113751094	113750778	113750818	0.00807671	0.1054	n
Cdc42ep4	chr11	-	113750994	113751094	113751792	113751849	-0.299931	0.0655694	n
Cdc42ep4	chr11	-	113750778	113750818	113751792	113751849	-0.308008	0.0891742	n
Cdc42ep5	chr7	-	4164506	4164573	4164255	4164301	0.947224	0.0639399	y
Cdc42ep5	chr7	-	4164506	4164573	4164699	4164739	0.671767	0.0659275	y
Cdc42ep5	chr7	-	4164255	4164301	4164699	4164739	-0.275458	0.055475	n
Cdc42se2	chr11	-	54787648	54787721	54787615	54787627	-0.0617287	0.0244202	n
Cdc73	chr1	-	143702630	143702682	143702812	143702849	0.0242069	0.1369	n
Cdca2	chr14	-	67715594	67715684	67715348	67715420	0.100011	0.0624275	n
Cdca3	chr6	+	124830175	124830245	124830446	124830498	0.16546	0.0349189	n
Cdca4	chr12	-	112829304	112829439	112829028	112829121	0.40075	0.0401423	n
Cdca4	chr12	-	112829304	112829439	112829463	112829468	-0.09667	0.192218	n
Cdca4	chr12	-	112829028	112829121	112829463	112829468	-0.49742	0.189299	n
Cdca7l	chr12	+	117843775	117843909	117843495	117843501	-0.0153254	0.120386	n
Cdca7l	chr12	+	117843775	117843909	117843698	117843754	0.132768	0.0289857	n
Cdca7l	chr12	+	117843495	117843501	117843698	117843754	0.148094	0.122451	n
Cdh2	chr18	-	16809046	16809086	16808791	16808872	-0.560132	0.0889693	n
Cdh2	chr18	-	16809046	16809086	16808981	16809026	-0.439806	0.140014	n
Cdh2	chr18	-	16809046	16809086	16808445	16808533	-0.0126769	0.0384583	n
Cdh2	chr18	-	16808791	16808872	16808981	16809026	0.120326	0.153159	n
Cdh2	chr18	-	16808791	16808872	16808445	16808533	0.547455	0.0817122	n
Cdh2	chr18	-	16808981	16809026	16808445	16808533	0.42713	0.136604	n
Cdip1	chr16	-	4789897	4789963	4789990	4790007	0.0751234	0.0717773	n
Cdip1	chr16	-	4789897	4789963	4790196	4790301	0.0185654	0.033256	n
Cdip1	chr16	-	4789990	4790007	4790196	4790301	-0.0565581	0.0755127	n
Cdipt	chr7	+	126976557	126976559	126976613	126976615	0.245428	0.11728	n
Cdipt	chr7	+	126976557	126976559	126976489	126976491	0.196115	0.118777	n
Cdipt	chr7	+	126976557	126976559	126976411	126976413	-0.0698269	0.192642	n
Cdipt	chr7	+	126976557	126976559	126976452	126976457	0.375826	0.0940308	n
Cdipt	chr7	+	126976613	126976615	126976489	126976491	-0.0493126	0.107786	n
Cdipt	chr7	+	126976613	126976615	126976411	126976413	-0.315255	0.19277	n
Cdipt	chr7	+	126976613	126976615	126976452	126976457	0.130398	0.073871	n
Cdipt	chr7	+	126976489	126976491	126976411	126976413	-0.265942	0.198066	n
Cdipt	chr7	+	126976489	126976491	126976452	126976457	0.179711	0.0866219	n
Cdipt	chr7	+	126976411	126976413	126976452	126976457	0.445653	0.179702	n
Cdk12	chr11	+	98203313	98203315	98202667	98202669	-0.106065	0.285993	n
Cdk12	chr11	+	98203313	98203315	98202739	98202795	-0.0750888	0.156225	n
Cdk12	chr11	+	98202667	98202669	98202739	98202795	0.0309758	0.249693	n
Cdk14	chr5	-	5380114	5380133	5380153	5380234	-0.00236297	0.0979148	n
Cdk14	chr5	-	5380114	5380133	5381127	5381129	-1.57237	0.317866	y
Cdk14	chr5	-	5380153	5380234	5381127	5381129	-1.57001	0.306136	y
Cdk16	chrX	+	20688985	20689020	20687949	20687986	1.89251	0.366913	y
Cdk18	chr1	-	132139654	132139697	132133636	132133727	-2.11317	0.541204	y
Cdk19	chr10	+	40349470	40349523	40349319	40349399	-0.231996	0.0569904	n
Cdk2ap2	chr19	+	4097372	4097411	4096925	4096927	0.877596	0.0799751	y
Cdk2ap2	chr19	+	4097372	4097411	4097344	4097350	-0.0763041	0.0440692	n
Cdk2ap2	chr19	+	4096925	4096927	4097344	4097350	-0.9539	0.0743227	y
Cdk4	chr10	+	127063552	127063664	127063531	127063533	-0.0944304	0.0261445	n
Cdk5rap1	chr2	-	154372692	154372729	154372658	154372671	-1.26708	0.298897	n
Cdk5rap2	chr4	-	70410312	70410384	70410430	70410460	-0.0569853	0.0769953	n
Cdk5rap3	chr11	-	96916456	96916529	96916386	96916435	0.151198	0.0294645	n
Cdk6	chr5	+	3343911	3343917	3344134	3344136	-0.0316013	0.105712	n
Cdk6	chr5	+	3343911	3343917	3344209	3344257	-0.107382	0.0565748	n
Cdk6	chr5	+	3344134	3344136	3344209	3344257	-0.0757811	0.0909832	n
Cdk7	chr13	-	100730845	100730847	100730868	100730955	0.509182	0.105349	n
Cdkl2	chr5	-	92042604	92042690	92042407	92042443	0.449228	0.0812369	n
Cdkl2	chr5	-	92042604	92042690	92042971	92043051	-0.747966	0.0468623	y
Cdkl2	chr5	-	92042407	92042443	92042971	92043051	-1.19719	0.0836839	y
Cdkn1a	chr17	+	29090976	29091016	29093770	29093775	-0.250434	0.108463	n
Cdkn1b	chr6	+	134920652	134920720	134920391	134920422	0.0401746	0.0441368	n
Cdkn2a	chr4	-	89282098	89282163	89294536	89294583	0.341041	0.0183845	n
Cdkn2aip	chr8	-	47713927	47713934	47713899	47713905	0.21094	0.119848	n
Cdkn2aip	chr8	-	47713927	47713934	47713863	47713881	-0.0489016	0.151585	n
Cdkn2aip	chr8	-	47713899	47713905	47713863	47713881	-0.259842	0.184871	n
Cdkn2b	chr4	-	89310817	89310828	89310961	89311052	0.500671	0.0705086	n
Cdkn2d	chr9	-	21291109	21291189	21291075	21291090	-0.0156696	0.0970598	n
Cdr2	chr7	-	120982215	120982238	120982296	120982299	-0.00198933	0.147359	n
Cds2	chr2	+	132263186	132263211	132285938	132285940	-0.963151	0.173537	y
Cds2	chr2	+	132263186	132263211	132263231	132263306	-0.119415	0.0353976	n
Cds2	chr2	+	132285938	132285940	132263231	132263306	0.843736	0.173444	y
Cdsn	chr17	+	35552109	35552176	35551146	35551181	-2.2658	0.168525	y
Cdyl2	chr8	-	116732965	116733095	116732835	116732893	0.111415	0.0760534	n
Cdyl2	chr8	-	116732965	116733095	116733119	116733191	-0.627535	0.180117	y
Cdyl2	chr8	-	116732835	116732893	116733119	116733191	-0.73895	0.185918	y
Cebpg	chr7	-	35056536	35056570	35056440	35056510	-0.149567	0.0512726	n
Cebpg	chr7	-	35056536	35056570	35056090	35056175	-0.803845	0.0831011	n
Cebpg	chr7	-	35056440	35056510	35056090	35056175	-0.654279	0.0730174	n
Cebpzos	chr17	+	78916645	78916683	78916484	78916551	-0.107013	0.0909496	n
Celf2	chr2	-	7081234	7081244	7081264	7081333	0.0514938	0.0452014	n
Celf2	chr2	-	7081234	7081244	6872443	6872500	0.0137753	0.0567444	n
Celf2	chr2	-	7081264	7081333	6872443	6872500	-0.0377185	0.0455218	n
Cenpm	chr15	-	82244692	82244763	82244389	82244436	-0.520404	0.0384518	n
Cenpo	chr12	-	4233911	4233943	4233966	4233977	0.0132008	0.0597893	n
Cenpo	chr12	-	4233911	4233943	4234251	4234263	-0.796149	0.105718	y
Cenpo	chr12	-	4233966	4233977	4234251	4234263	-0.80935	0.112151	y
Cep120	chr18	-	53744514	53744614	53744676	53744690	0.0315236	0.223187	n
Cep162	chr9	-	87255480	87255546	87255263	87255336	-0.200516	0.0671659	n
Cep170b	chr12	+	112722302	112722357	112722796	112722818	-0.728681	0.140867	y
Cep170b	chr12	+	112722302	112722357	112722706	112722742	-0.395628	0.141076	n
Cep170b	chr12	+	112722796	112722818	112722706	112722742	0.333054	0.170065	n
Cep290	chr10	+	100487402	100487469	100487544	100487632	-0.183936	0.0741469	n
Cep55	chr19	+	38055060	38055074	38055000	38055040	0.130847	0.0523617	n
Cep55	chr19	+	38055060	38055074	38054968	38054980	0.179538	0.106828	n
Cep55	chr19	+	38055000	38055040	38054968	38054980	0.0486907	0.0985146	n
Cep57	chr9	-	13827048	13827112	13826925	13826969	-0.030942	0.0477047	n
Cep57	chr9	-	13827048	13827112	13826989	13827025	0.0238342	0.0482889	n
Cep57	chr9	-	13826925	13826969	13826989	13827025	0.0547762	0.0365898	n
Cep57l1	chr10	-	41809629	41809651	41809888	41809929	-0.09464	0.0701453	n
Cep63	chr9	-	102626078	102626149	102626271	102626299	1.42124	0.108925	y
Cep63	chr9	-	102626078	102626149	102626216	102626228	0.781035	0.208347	y
Cep63	chr9	-	102626078	102626149	102626499	102626566	1.10011	0.0879334	y
Cep63	chr9	-	102626271	102626299	102626216	102626228	-0.640209	0.205333	n
Cep63	chr9	-	102626271	102626299	102626499	102626566	-0.321138	0.0746163	n
Cep63	chr9	-	102626216	102626228	102626499	102626566	0.319071	0.192255	n
Cep76	chr18	-	67641314	67641400	67641275	67641281	0.000252176	0.101664	n
Cep78	chr19	-	15984953	15985015	15985477	15985501	-1.79314	0.140758	y
Cep83	chr10	+	94688720	94688838	94688652	94688676	-0.338684	0.177128	n
Cep95	chr11	+	106789243	106789324	106788670	106788672	-0.920273	0.123309	y
Cep95	chr11	+	106789243	106789324	106788720	106788722	-0.893232	0.115914	y
Cep95	chr11	+	106789243	106789324	106788638	106788640	-0.544667	0.0798017	n
Cep95	chr11	+	106788670	106788672	106788720	106788722	0.0270412	0.148553	n
Cep95	chr11	+	106788670	106788672	106788638	106788640	0.375606	0.11198	n
Cep95	chr11	+	106788720	106788722	106788638	106788640	0.348565	0.109373	n
Cept1	chr3	-	106547704	106547826	106547571	106547588	-0.341302	0.0822475	n
Cerk	chr15	-	86185661	86185697	86186144	86186204	0.540513	0.174506	n
Cers2	chr3	+	95315232	95315296	95315201	95315208	-0.0365793	0.0412844	n
Cers6	chr2	+	68861562	68861595	68861436	68861504	0.134608	0.0477533	n
Cetn2	chrX	-	72918332	72918393	72918415	72918433	-0.137146	0.0404235	n
Cfdp1	chr8	-	111854262	111854276	111854296	111854350	-0.0385485	0.0153356	n
Cfl2	chr12	-	54862848	54862909	54862806	54862821	-0.487071	0.0322406	n
Cflar	chr1	+	58711586	58711592	58713270	58713286	0.0889202	0.139348	n
Cflar	chr1	+	58711586	58711592	58711493	58711559	0.510526	0.125388	n
Cflar	chr1	+	58711586	58711592	58711431	58711467	0.768327	0.165413	n
Cflar	chr1	+	58711586	58711592	58710934	58710960	-1.19247	0.849675	n
Cflar	chr1	+	58713270	58713286	58711493	58711559	0.421606	0.116411	n
Cflar	chr1	+	58713270	58713286	58711431	58711467	0.679407	0.160993	n
Cflar	chr1	+	58713270	58713286	58710934	58710960	-1.28139	0.851536	n
Cflar	chr1	+	58711493	58711559	58711431	58711467	0.257801	0.149934	n
Cflar	chr1	+	58711493	58711559	58710934	58710960	-1.703	0.842815	n
Cflar	chr1	+	58711431	58711467	58710934	58710960	-1.9608	0.864822	n
Cgrrf1	chr14	+	46832214	46832267	46832130	46832160	0.44914	0.0399822	n
Chac1	chr2	+	119351288	119351293	119351250	119351263	0.197481	0.0337171	n
Chac1	chr2	+	119351288	119351293	119351207	119351229	0.314724	0.0318224	n
Chac1	chr2	+	119351250	119351263	119351207	119351229	0.117242	0.0437207	n
Champ1	chr8	+	13869680	13869733	13869767	13869788	-0.533472	0.110097	n
Chchd2	chr5	-	129887287	129887292	129887319	129887340	0.16801	0.0140741	n
Chchd3	chr6	-	33060151	33060153	33060180	33060264	-0.194085	0.0721347	n
Chchd4	chr6	-	91473351	91473378	91473406	91473451	0.0456318	0.0954745	n
Chchd4	chr6	-	91473351	91473378	91473474	91473549	0.0337942	0.0970246	n
Chchd4	chr6	-	91473406	91473451	91473474	91473549	-0.0118375	0.0256557	n
Chd4	chr6	+	125097081	125097138	125096204	125096236	-0.0599446	0.058108	n
Chd4	chr6	+	125097081	125097138	125096173	125096180	-0.222364	0.0477184	n
Chd4	chr6	+	125097081	125097138	125096543	125096551	-0.00849599	0.0806214	n
Chd4	chr6	+	125097081	125097138	125096107	125096151	-0.177852	0.0499118	n
Chd4	chr6	+	125096204	125096236	125096173	125096180	-0.162419	0.0393951	n
Chd4	chr6	+	125096204	125096236	125096543	125096551	0.0514487	0.0742873	n
Chd4	chr6	+	125096204	125096236	125096107	125096151	-0.117907	0.0431824	n
Chd4	chr6	+	125096173	125096180	125096543	125096551	0.213868	0.0675822	n
Chd4	chr6	+	125096173	125096180	125096107	125096151	0.0445121	0.0284756	n
Chd4	chr6	+	125096543	125096551	125096107	125096151	-0.169356	0.0691661	n
Chd9	chr8	+	90828825	90828893	90908565	90908637	0.504874	0.102429	n
Chd9	chr8	+	90828825	90828893	90876531	90876629	0.632522	0.147838	n
Chd9	chr8	+	90828825	90828893	90870008	90870095	-1.57348	0.360504	y
Chd9	chr8	+	90908565	90908637	90876531	90876629	0.127648	0.139447	n
Chd9	chr8	+	90908565	90908637	90870008	90870095	-2.07836	0.358114	y
Chd9	chr8	+	90876531	90876629	90870008	90870095	-2.206	0.375827	y
Chek1	chr9	-	36726571	36726639	36726149	36726151	-0.713337	0.194744	y
Cherp	chr8	-	72475232	72475245	72475096	72475165	0.633511	0.102981	n
Chic1	chrX	+	103356454	103356543	103356567	103356598	-0.474454	0.0601563	n
Chka	chr19	+	3851795	3851806	3851828	3851834	-0.0263885	0.080057	n
Chka	chr19	+	3851795	3851806	3851015	3851017	-2.87455	0.638239	y
Chka	chr19	+	3851828	3851834	3851015	3851017	-2.84816	0.63158	y
Chkb	chr15	-	89429814	89429816	89429860	89429932	-0.024941	0.215227	n
Chmp2a	chr7	-	13034612	13034686	13034710	13034777	0.228674	0.00749744	n
Chmp2b	chr16	-	65562637	65562661	65562665	65562764	0.396988	0.0470798	n
Chmp6	chr11	+	119913801	119913848	119913402	119913475	-0.14456	0.0319943	n
Chn1	chr2	-	73660362	73660428	73775076	73775117	-0.0122626	0.183702	n
Chp1	chr2	+	119547705	119547754	119547775	119547808	-0.252964	0.0288968	n
Chrdl1	chrX	-	143394245	143394282	143393840	143393858	0.744902	0.172343	n
Chrdl1	chrX	-	143394245	143394282	143393886	143393953	0.921898	0.126315	y
Chrdl1	chrX	-	143393840	143393858	143393886	143393953	0.176996	0.134731	n
Chrnb1	chr11	-	69795902	69795918	69795940	69795961	0.0398763	0.0659936	n
Chst10	chr1	-	38897910	38897990	38898116	38898175	0.356711	0.058117	n
Chst3	chr10	-	60209361	60209461	60209309	60209347	1.07204	0.689208	n
Chtf8	chr8	-	106893541	106893606	106893195	106893354	-0.412024	0.0352462	n
Ciao1	chr2	-	127247697	127247699	127247721	127247786	0.24062	0.143969	n
Ciart	chr3	-	95882166	95882256	95882014	95882071	-0.519895	0.0401152	n
Cib1	chr7	-	80232647	80232652	80232574	80232624	-0.0897859	0.0546198	n
Cic	chr7	+	25282196	25282243	25282710	25282734	0.00989878	0.218879	n
Cipc	chr12	+	86947006	86947045	86947325	86947504	-0.0437602	0.0949339	n
Cipc	chr12	+	86947006	86947045	86946522	86946525	-2.09722	0.591498	y
Cipc	chr12	+	86947325	86947504	86946522	86946525	-2.05346	0.585682	y
Cisd3	chr11	+	97685955	97685962	97685923	97685931	-0.0651434	0.107089	n
Cish	chr9	+	107296834	107296894	107296688	107296713	-0.698419	0.126654	n
Cited1	chrX	-	102252104	102252115	102252163	102252168	-0.0190266	0.103302	n
Cited1	chrX	-	102252104	102252115	102252047	102252084	-0.158698	0.0404015	n
Cited1	chrX	-	102252163	102252168	102252047	102252084	-0.139671	0.0989569	n
Ciz1	chr2	+	32363580	32363660	32363479	32363565	0.256971	0.0830406	n
Ciz1	chr2	+	32363580	32363660	32363195	32363266	-0.274842	0.0542588	n
Ciz1	chr2	+	32363580	32363660	32363010	32363136	0.260763	0.0550313	n
Ciz1	chr2	+	32363479	32363565	32363195	32363266	-0.531813	0.0687066	n
Ciz1	chr2	+	32363479	32363565	32363010	32363136	0.0037917	0.0694616	n
Ciz1	chr2	+	32363195	32363266	32363010	32363136	0.535605	0.0217078	n
Cklf	chr8	+	104250961	104250965	104250873	104250935	0.221487	0.103589	n
Clasp1	chr1	+	118389428	118389475	118388262	118388332	-2.89494	0.20864	y
Clasp2	chr9	+	113741520	113741535	113741444	113741489	0.278841	0.0999078	n
Clcf1	chr19	+	4214420	4214424	4214353	4214357	0.230175	0.105845	n
Clcf1	chr19	+	4214420	4214424	4214387	4214391	0.0686531	0.138041	n
Clcf1	chr19	+	4214420	4214424	4214301	4214303	-0.208278	0.219275	n
Clcf1	chr19	+	4214420	4214424	4213961	4213963	0.551985	0.152853	n
Clcf1	chr19	+	4214353	4214357	4214387	4214391	-0.161522	0.150211	n
Clcf1	chr19	+	4214353	4214357	4214301	4214303	-0.438453	0.230459	n
Clcf1	chr19	+	4214353	4214357	4213961	4213963	0.321811	0.16513	n
Clcf1	chr19	+	4214387	4214391	4214301	4214303	-0.276931	0.2411	n
Clcf1	chr19	+	4214387	4214391	4213961	4213963	0.483332	0.188155	n
Clcf1	chr19	+	4214301	4214303	4213961	4213963	0.760263	0.250507	n
Clcn3	chr8	-	60954733	60954806	60983232	60983315	0.250373	0.0533614	n
Clcn4-2	chr7	-	7298745	7298787	7299478	7299537	-1.26748	0.0641035	y
Clcn4-2	chr7	-	7298745	7298787	7298394	7298434	-1.46592	0.198743	y
Clcn4-2	chr7	-	7299478	7299537	7298394	7298434	-0.198444	0.199264	n
Clcn5	chrX	-	7319230	7319315	7188667	7188742	-0.142851	0.0597702	n
Clcn5	chrX	-	7319230	7319315	7319173	7319210	-0.0253474	0.0877508	n
Clcn5	chrX	-	7319230	7319315	7188644	7188647	-0.035419	0.106531	n
Clcn5	chrX	-	7188667	7188742	7319173	7319210	0.117504	0.0930415	n
Clcn5	chrX	-	7188667	7188742	7188644	7188647	0.107432	0.113546	n
Clcn5	chrX	-	7319173	7319210	7188644	7188647	-0.0100716	0.125736	n
Cldn12	chr5	-	5514885	5514888	5514716	5514754	-0.316321	0.0663285	n
Cldn12	chr5	-	5514885	5514888	5514774	5514860	-0.113824	0.0477924	n
Cldn12	chr5	-	5514885	5514888	5514913	5514978	-0.0328206	0.0534511	n
Cldn12	chr5	-	5514716	5514754	5514774	5514860	0.202497	0.0516108	n
Cldn12	chr5	-	5514716	5514754	5514913	5514978	0.2835	0.0567793	n
Cldn12	chr5	-	5514774	5514860	5514913	5514978	0.0810031	0.0363649	n
Cldn9	chr17	-	23683990	23683992	23684026	23684031	0.234122	0.145235	n
Clec16a	chr16	+	10545400	10545448	10545344	10545376	0.0168761	0.0433385	n
Clec2d	chr6	+	129180676	129180690	129180619	129180652	0.0589194	0.110409	n
Clic1	chr17	+	35050201	35050267	35050401	35050443	-0.276564	0.00861185	n
Clic1	chr17	+	35050201	35050267	35050288	35050309	-0.104264	0.0214767	n
Clic1	chr17	+	35050401	35050443	35050288	35050309	0.1723	0.0220662	n
Clic4	chr4	-	135272743	135272777	135272712	135272714	-0.0511838	0.0394871	n
Clic4	chr4	-	135272743	135272777	135272814	135272816	0.0280449	0.0504482	n
Clic4	chr4	-	135272712	135272714	135272814	135272816	0.0792287	0.0632833	n
Clip2	chr5	-	134552168	134552228	134552247	134552310	-0.179371	0.0716001	n
Clip2	chr5	-	134552168	134552228	134552395	134552441	0.0214152	0.0788234	n
Clip2	chr5	-	134552247	134552310	134552395	134552441	0.200786	0.0766363	n
Clk1	chr1	-	58424020	58424024	58424052	58424074	0.0549966	0.0275635	n
Clk2	chr3	+	89164799	89164862	89164915	89165114	-0.608019	0.0729265	n
Cln3	chr7	-	126584803	126584833	126584622	126584647	0.531247	0.369705	n
Cln5	chr14	+	103070241	103070243	103070263	103070354	-0.376651	0.16942	n
Cln6	chr9	+	62838769	62838844	62838582	62838598	-0.319714	0.27065	n
Clock	chr5	-	76304482	76304580	76304666	76304724	0.213076	0.0666692	n
Clock	chr5	-	76304482	76304580	76304744	76304816	0.221832	0.0437741	n
Clock	chr5	-	76304482	76304580	76304971	76305026	0.0862783	0.0711326	n
Clock	chr5	-	76304666	76304724	76304744	76304816	0.00875604	0.0610046	n
Clock	chr5	-	76304666	76304724	76304971	76305026	-0.126798	0.0777509	n
Clock	chr5	-	76304744	76304816	76304971	76305026	-0.135554	0.066315	n
Clpx	chr9	+	65294371	65294374	65294259	65294337	0.0220923	0.101245	n
Cltb	chr13	-	54611283	54611352	54611374	54611384	0.12319	0.0288086	n
Cluap1	chr16	+	3909104	3909106	3908978	3909076	0.033966	0.290712	n
Cmc1	chr9	-	118150043	118150098	118150123	118150204	0.217818	0.0391798	n
Cmc2	chr8	-	116921383	116921391	116921416	116921449	0.550147	0.104429	n
Cmtm3	chr8	+	104340651	104340735	104340490	104340492	-0.137776	0.134944	n
Cmtm7	chr9	-	114781767	114781858	114781980	114781996	0.596783	0.0385754	n
Cndp2	chr18	-	84681974	84682029	84685617	84685668	-0.24509	0.0437483	n
Cnih1	chr14	-	46788349	46788368	46788274	46788326	-0.239165	0.0281355	n
Cnih1	chr14	-	46788349	46788368	46788395	46788397	-0.238402	0.0813261	n
Cnih1	chr14	-	46788274	46788326	46788395	46788397	0.000763003	0.0782168	n
Cnot1	chr8	-	95807409	95807517	95808069	95808106	-0.910552	0.104938	y
Cnot10	chr9	-	114640036	114640103	114640162	114640218	0.0616721	0.0340706	n
Cnot2	chr10	-	116581468	116581523	116581827	116581899	0.0619056	0.0513557	n
Cnot3	chr7	+	3645237	3645315	3645491	3645562	-0.151962	0.0496611	n
Cnot6l	chr5	-	96161542	96161609	96161460	96161519	0.0326142	0.157247	n
Cnot6l	chr5	-	96161542	96161609	96161791	96161895	-0.426608	0.122823	n
Cnot6l	chr5	-	96161542	96161609	96161756	96161771	-0.679635	0.1549	n
Cnot6l	chr5	-	96161542	96161609	96162497	96162621	-0.0721205	0.139509	n
Cnot6l	chr5	-	96161542	96161609	96161994	96162006	-0.0938511	0.474407	n
Cnot6l	chr5	-	96161460	96161519	96161791	96161895	-0.459223	0.145008	n
Cnot6l	chr5	-	96161460	96161519	96161756	96161771	-0.712249	0.173946	y
Cnot6l	chr5	-	96161460	96161519	96162497	96162621	-0.104735	0.159606	n
Cnot6l	chr5	-	96161460	96161519	96161994	96162006	-0.126465	0.472195	n
Cnot6l	chr5	-	96161791	96161895	96161756	96161771	-0.253027	0.145924	n
Cnot6l	chr5	-	96161791	96161895	96162497	96162621	0.354488	0.133215	n
Cnot6l	chr5	-	96161791	96161895	96161994	96162006	0.332757	0.474779	n
Cnot6l	chr5	-	96161756	96161771	96162497	96162621	0.607515	0.164951	n
Cnot6l	chr5	-	96161756	96161771	96161994	96162006	0.585784	0.474552	n
Cnot6l	chr5	-	96162497	96162621	96161994	96162006	-0.0217306	0.470675	n
Cnot7	chr8	-	40511678	40511753	40511266	40511331	-0.217423	0.0439007	n
Cnot8	chr11	+	58104071	58104192	58104213	58104224	0.212402	0.0569911	n
Cnot8	chr11	+	58104071	58104192	58104245	58104275	-0.167704	0.0749499	n
Cnot8	chr11	+	58104071	58104192	58103989	58104058	0.167159	0.0375222	n
Cnot8	chr11	+	58104213	58104224	58104245	58104275	-0.380105	0.0912422	n
Cnot8	chr11	+	58104213	58104224	58103989	58104058	-0.0452426	0.0682101	n
Cnot8	chr11	+	58104245	58104275	58103989	58104058	0.334863	0.0808286	n
Cnppd1	chr1	-	75142338	75142374	75141737	75141740	-0.0662788	0.0576189	n
Cnppd1	chr1	-	75142338	75142374	75141525	75141541	-0.311644	0.0987967	n
Cnppd1	chr1	-	75142338	75142374	75141579	75141644	-0.0371622	0.0471497	n
Cnppd1	chr1	-	75142338	75142374	75142619	75142713	-0.0909101	0.0446143	n
Cnppd1	chr1	-	75141737	75141740	75141525	75141541	-0.245365	0.101192	n
Cnppd1	chr1	-	75141737	75141740	75141579	75141644	0.0291166	0.0450312	n
Cnppd1	chr1	-	75141737	75141740	75142619	75142713	-0.0246313	0.0429258	n
Cnppd1	chr1	-	75141525	75141541	75141579	75141644	0.274482	0.0953744	n
Cnppd1	chr1	-	75141525	75141541	75142619	75142713	0.220734	0.0945542	n
Cnppd1	chr1	-	75141579	75141644	75142619	75142713	-0.0537479	0.0294844	n
Cnpy2	chr10	+	128322614	128322616	128322635	128322639	0.0359665	0.0729869	n
Cnpy2	chr10	+	128322614	128322616	128322664	128322739	-0.193063	0.0465684	n
Cnpy2	chr10	+	128322614	128322616	128322512	128322588	-0.0923401	0.0479303	n
Cnpy2	chr10	+	128322635	128322639	128322664	128322739	-0.22903	0.0624431	n
Cnpy2	chr10	+	128322635	128322639	128322512	128322588	-0.128307	0.0634778	n
Cnpy2	chr10	+	128322664	128322739	128322512	128322588	0.100723	0.0209367	n
Cntrl	chr2	+	35109491	35109529	35132168	35132252	0.121802	0.0700528	n
Cntrl	chr2	+	35109491	35109529	35109797	35109875	-1.21692	0.177237	y
Cntrl	chr2	+	35132168	35132252	35109797	35109875	-1.33873	0.166188	y
Cog3	chr14	-	75754484	75754503	75754451	75754464	0.0131432	0.110013	n
Col11a1	chr3	+	114030475	114030565	114030597	114030632	-0.11006	0.0927592	n
Col3a1	chr1	+	45311588	45311605	45311664	45311666	-0.198984	0.165122	n
Col3a1	chr1	+	45311588	45311605	45311553	45311555	0.443676	0.10463	n
Col3a1	chr1	+	45311588	45311605	45311629	45311634	0.163301	0.0804131	n
Col3a1	chr1	+	45311664	45311666	45311553	45311555	0.64266	0.164725	y
Col3a1	chr1	+	45311664	45311666	45311629	45311634	0.362285	0.151816	n
Col3a1	chr1	+	45311553	45311555	45311629	45311634	-0.280375	0.0820321	n
Col4a1	chr8	-	11312775	11312790	11312738	11312755	-0.0358691	0.048887	n
Col4a5	chrX	+	141475486	141475488	141475384	141475461	-0.0674312	0.113734	n
Col5a1	chr2	+	27886388	27886425	27886483	27886487	0.0245817	0.0982227	n
Col5a1	chr2	+	27886388	27886425	27886448	27886455	0.216198	0.0597854	n
Col5a1	chr2	+	27886483	27886487	27886448	27886455	0.191616	0.0933397	n
Col6a2	chr10	-	76623399	76623436	76623303	76623345	0.0795197	0.0856178	n
Commd4	chr9	-	57158281	57158313	57158333	57158335	0.1613	0.10179	n
Commd6	chr14	-	101640419	101640476	101640679	101640715	0.305751	0.0940003	n
Comt	chr16	-	18426374	18426411	18426459	18426650	-0.460566	0.0303184	n
Copa	chr1	+	172082516	172082534	172082784	172082857	-0.0144187	0.0391343	n
Cope	chr8	+	70302756	70302798	70302562	70302616	0.493964	0.0399776	n
Cops2	chr2	-	125859060	125859084	125858993	125859025	-0.240601	0.0198941	n
Cops5	chr1	-	10038146	10038173	10037913	10037965	0.292611	0.0464522	n
Cops5	chr1	-	10038146	10038173	10037890	10037892	0.476356	0.07795	n
Cops5	chr1	-	10037913	10037965	10037890	10037892	0.183745	0.0631343	n
Cops7a	chr6	-	124965418	124965456	124965476	124965528	0.122758	0.0271953	n
Cops7a	chr6	-	124965418	124965456	124965259	124965284	0.0630401	0.0519717	n
Cops7a	chr6	-	124965476	124965528	124965259	124965284	-0.0597175	0.0530178	n
Coq4	chr2	+	29788238	29788289	29787763	29787796	0.0388224	0.11488	n
Coq7	chr7	-	118533296	118533330	118533256	118533274	-0.142943	0.0326107	n
Coro1b	chr19	+	4148688	4148691	4148621	4148660	-0.105832	0.0412776	n
Cotl1	chr8	-	119840538	119840544	119840572	119840584	0.115039	0.028112	n
Cox14	chr15	+	99725726	99725823	99725619	99725706	0.43904	0.0117503	n
Cox16	chr12	-	81485052	81485060	81485083	81485133	0.0950612	0.099099	n
Cox17	chr16	+	38347077	38347084	38346987	38347048	0.475161	0.0270291	n
Cox19	chr5	-	139345127	139345211	139345250	139345252	0.446682	0.150988	n
Cox20	chr1	+	178319128	178319165	178318822	178318866	-0.107603	0.112226	n
Cox6a1	chr5	-	115348957	115348961	115348981	115348983	0.100558	0.00684557	n
Cox6a2	chr7	-	128206317	128206372	128206427	128206492	0.0219137	0.0309885	n
Cp	chr3	+	19957217	19957219	19957247	19957254	-0.223702	0.115586	n
Cpd	chr11	-	76846986	76846988	76847009	76847066	0.239496	0.227999	n
Cpe	chr8	-	64692953	64693009	64693034	64693071	0.0718717	0.0562549	n
Cpeb2	chr5	+	43233220	43233224	43233249	43233253	0.425419	0.47541	n
Cpeb3	chr19	-	37176013	37176095	37175237	37175288	0.129924	0.0850752	n
Cpeb3	chr19	-	37176013	37176095	37175305	37175349	0.0406982	0.0904725	n
Cpeb3	chr19	-	37176013	37176095	37175003	37175010	-0.166732	0.105735	n
Cpeb3	chr19	-	37176013	37176095	37175100	37175106	0.00129794	0.164339	n
Cpeb3	chr19	-	37176013	37176095	37175031	37175068	-0.246564	0.0675587	n
Cpeb3	chr19	-	37176013	37176095	37208420	37208422	0.0390746	0.145708	n
Cpeb3	chr19	-	37176013	37176095	37207593	37207595	0.311702	0.133843	n
Cpeb3	chr19	-	37176013	37176095	37207471	37207473	-0.0028031	0.149721	n
Cpeb3	chr19	-	37175237	37175288	37175305	37175349	-0.0892255	0.0974812	n
Cpeb3	chr19	-	37175237	37175288	37175003	37175010	-0.296656	0.116476	n
Cpeb3	chr19	-	37175237	37175288	37175100	37175106	-0.128626	0.165599	n
Cpeb3	chr19	-	37175237	37175288	37175031	37175068	-0.376488	0.0781697	n
Cpeb3	chr19	-	37175237	37175288	37208420	37208422	-0.090849	0.148427	n
Cpeb3	chr19	-	37175237	37175288	37207593	37207595	0.181779	0.136164	n
Cpeb3	chr19	-	37175237	37175288	37207471	37207473	-0.132727	0.153891	n
Cpeb3	chr19	-	37175305	37175349	37175003	37175010	-0.20743	0.119898	n
Cpeb3	chr19	-	37175305	37175349	37175100	37175106	-0.0394003	0.172613	n
Cpeb3	chr19	-	37175305	37175349	37175031	37175068	-0.287262	0.085086	n
Cpeb3	chr19	-	37175305	37175349	37208420	37208422	-0.00162357	0.150871	n
Cpeb3	chr19	-	37175305	37175349	37207593	37207595	0.271004	0.139156	n
Cpeb3	chr19	-	37175305	37175349	37207471	37207473	-0.0435013	0.162052	n
Cpeb3	chr19	-	37175003	37175010	37175100	37175106	0.16803	0.180752	n
Cpeb3	chr19	-	37175003	37175010	37175031	37175068	-0.0798318	0.10353	n
Cpeb3	chr19	-	37175003	37175010	37208420	37208422	0.205807	0.162666	n
Cpeb3	chr19	-	37175003	37175010	37207593	37207595	0.478435	0.154016	n
Cpeb3	chr19	-	37175003	37175010	37207471	37207473	0.163929	0.167183	n
Cpeb3	chr19	-	37175100	37175106	37175031	37175068	-0.247862	0.159995	n
Cpeb3	chr19	-	37175100	37175106	37208420	37208422	0.0377767	0.187903	n
Cpeb3	chr19	-	37175100	37175106	37207593	37207595	0.310404	0.193058	n
Cpeb3	chr19	-	37175100	37175106	37207471	37207473	-0.00410105	0.19438	n
Cpeb3	chr19	-	37175031	37175068	37208420	37208422	0.285639	0.141041	n
Cpeb3	chr19	-	37175031	37175068	37207593	37207595	0.558266	0.126942	n
Cpeb3	chr19	-	37175031	37175068	37207471	37207473	0.243761	0.144906	n
Cpeb3	chr19	-	37208420	37208422	37207593	37207595	0.272628	0.181679	n
Cpeb3	chr19	-	37208420	37208422	37207471	37207473	-0.0418777	0.192548	n
Cpeb3	chr19	-	37207593	37207595	37207471	37207473	-0.314505	0.183383	n
Cped1	chr6	+	21985890	21985962	21985982	21986005	-0.169443	0.15209	n
Cpne1	chr2	-	156111923	156111982	156111704	156111718	-0.3226	0.0437557	n
Cpped1	chr16	-	11909401	11909451	11909343	11909389	-0.346085	0.0523439	n
Cpq	chr15	+	33083118	33083171	33083216	33083306	0.0463323	0.0748035	n
Cpq	chr15	+	33083118	33083171	33094451	33094453	-0.834745	0.195237	y
Cpq	chr15	+	33083216	33083306	33094451	33094453	-0.881078	0.184443	y
Cpsf1	chr15	-	76607513	76607539	76607561	76607592	0.0060411	0.0471243	n
Cpsf3	chr12	+	21286322	21286402	21286422	21286443	0.115175	0.0291895	n
Cpt1a	chr19	+	3323274	3323311	3323331	3323348	-0.00216068	0.0840526	n
Cr1l	chr1	-	195131556	195131585	195131328	195131404	0.426789	0.0354346	n
Cr1l	chr1	-	195131556	195131585	195131500	195131531	0.490787	0.0375142	n
Cr1l	chr1	-	195131328	195131404	195131500	195131531	0.0639973	0.0380981	n
Cradd	chr10	-	95324001	95324008	95323585	95323640	0.117821	0.199447	n
Cradd	chr10	-	95324001	95324008	95324103	95324159	-0.0749846	0.18069	n
Cradd	chr10	-	95323585	95323640	95324103	95324159	-0.192805	0.13038	n
Cramp1l	chr17	-	25015773	25015784	25015807	25015820	-0.010866	0.0932558	n
Cramp1l	chr17	-	25015773	25015784	25015840	25015846	0.0584962	0.174922	n
Cramp1l	chr17	-	25015807	25015820	25015840	25015846	0.0693622	0.178836	n
Crat	chr2	-	30415579	30415622	30415468	30415551	-0.184023	0.0566874	n
Crcp	chr5	+	130029279	130029334	130029354	130029367	-0.136754	0.0326555	n
Creb1	chr1	+	64532957	64532989	64532828	64532871	0.608798	0.0967911	y
Creb1	chr1	+	64532957	64532989	64532777	64532808	0.676242	0.09963	y
Creb1	chr1	+	64532828	64532871	64532777	64532808	0.067444	0.0324718	n
Creld2	chr15	+	88819698	88819703	88819587	88819677	-0.111233	0.063928	n
Crocc	chr4	-	141060539	141060554	141060452	141060520	-0.25301	0.127745	n
Cry2	chr2	-	92434032	92434050	92434453	92434455	-2.11431	0.349246	y
Cryab	chr9	+	50752943	50753035	50753057	50753124	0.706356	0.0168241	y
Cryab	chr9	+	50752943	50753035	50753182	50753192	0.812892	0.0163994	y
Cryab	chr9	+	50752943	50753035	50753231	50753236	0.438212	0.0135117	n
Cryab	chr9	+	50752943	50753035	50753258	50753261	0.306058	0.0267614	n
Cryab	chr9	+	50753057	50753124	50753182	50753192	0.106536	0.0144015	n
Cryab	chr9	+	50753057	50753124	50753231	50753236	-0.268144	0.0109308	n
Cryab	chr9	+	50753057	50753124	50753258	50753261	-0.400298	0.0259387	n
Cryab	chr9	+	50753182	50753192	50753231	50753236	-0.37468	0.0104401	n
Cryab	chr9	+	50753182	50753192	50753258	50753261	-0.506833	0.0258997	n
Cryab	chr9	+	50753231	50753236	50753258	50753261	-0.132153	0.0242497	n
Cryz	chr3	+	154597199	154597254	154597144	154597181	0.229465	0.0811067	n
Cryz	chr3	+	154597199	154597254	154596668	154596720	-0.797362	0.127044	n
Cryz	chr3	+	154597144	154597181	154596668	154596720	-1.02683	0.130984	y
Cryzl1	chr16	-	91728771	91728775	91728606	91728630	1.15753	0.178109	y
Cryzl1	chr16	-	91728771	91728775	91729030	91729090	-0.0681021	0.209682	n
Cryzl1	chr16	-	91728606	91728630	91729030	91729090	-1.22563	0.106844	y
Csf1	chr3	-	107760269	107760271	107760241	107760245	-0.0124858	0.0379446	n
Csf1r	chr18	+	61105620	61105666	61105844	61105871	-0.120342	0.323462	n
Csf2rb	chr15	+	78326008	78326057	78332175	78332212	-3.33112	0.525504	y
Csmd3	chr15	-	48791908	48791929	48791990	48791995	0.331888	0.197911	n
Csnk1a1	chr18	+	61555310	61555337	61555262	61555287	0.0773186	0.0175826	n
Csnk1d	chr11	-	120991255	120991277	120991027	120991094	-0.0359717	0.0516832	n
Csnk1d	chr11	-	120991255	120991277	120991300	120991357	-0.136223	0.0537524	n
Csnk1d	chr11	-	120991027	120991094	120991300	120991357	-0.100251	0.0171927	n
Csnk1g1	chr9	+	65909005	65909147	65909336	65909384	-0.152587	0.141059	n
Csnk1g1	chr9	+	65909005	65909147	65908970	65908985	0.0188303	0.0684448	n
Csnk1g1	chr9	+	65909336	65909384	65908970	65908985	0.171417	0.151443	n
Csnk1g2	chr10	+	80623022	80623033	80622208	80622215	-1.4155	0.267592	y
Csnk2a1	chr2	+	152226865	152226935	152226833	152226845	-0.389886	0.0182545	n
Cspp1	chr1	+	10039763	10039838	10038213	10038217	-1.4597	0.16596	y
Csrnp1	chr9	-	119983722	119983747	119983768	119983781	-0.115816	0.137721	n
Csrp1	chr1	+	135729217	135729251	135729191	135729196	-0.0765977	0.040266	n
Cst3	chr2	-	148875460	148875498	148875430	148875438	-0.0653691	0.00575479	n
Cstb	chr10	+	78425668	78425676	78425697	78425741	-0.147715	0.0134147	n
Cstf1	chr2	+	172370661	172370757	172370921	172370985	-0.0382578	0.036335	n
Cstf2	chrX	+	134059313	134059359	134059173	134059230	-0.129705	0.0194216	n
Cstf2	chrX	+	134059313	134059359	134059250	134059286	-0.0553035	0.0244773	n
Cstf2	chrX	+	134059173	134059230	134059250	134059286	0.0744015	0.0294613	n
Ctage5	chr12	+	59131478	59131565	59129720	59129814	0.365799	0.0775256	n
Ctbp2	chr7	-	133123164	133123225	133123334	133123340	0.0779202	0.154818	n
Ctbp2	chr7	-	133123164	133123225	133123363	133123433	-0.0512639	0.0660802	n
Ctbp2	chr7	-	133123164	133123225	133123025	133123053	0.201909	0.12659	n
Ctbp2	chr7	-	133123164	133123225	133123861	133123904	0.192498	0.0737586	n
Ctbp2	chr7	-	133123334	133123340	133123363	133123433	-0.129184	0.148247	n
Ctbp2	chr7	-	133123334	133123340	133123025	133123053	0.123989	0.179902	n
Ctbp2	chr7	-	133123334	133123340	133123861	133123904	0.114578	0.157868	n
Ctbp2	chr7	-	133123363	133123433	133123025	133123053	0.253173	0.116263	n
Ctbp2	chr7	-	133123363	133123433	133123861	133123904	0.243762	0.0660224	n
Ctbp2	chr7	-	133123025	133123053	133123861	133123904	-0.00941096	0.125388	n
Ctdnep1	chr11	+	69981131	69981162	69980769	69980809	-0.322263	0.0967731	n
Ctdsp1	chr1	+	74391808	74391834	74391420	74391505	0.465229	0.196213	n
Ctdspl2	chr2	+	121955969	121956005	121956441	121956489	0.688256	0.136248	n
Ctif	chr18	-	75697607	75697691	75697417	75697447	0.177708	0.197603	n
Ctif	chr18	-	75697607	75697691	75695264	75695282	-0.830899	0.331868	n
Ctif	chr18	-	75697417	75697447	75695264	75695282	-1.00861	0.370608	n
Ctla2b	chr13	-	60897406	60897474	60897507	60897522	-0.0746602	0.0732008	n
Ctnnb1	chr9	+	120933486	120933488	120933433	120933460	0.0170653	0.0152071	n
Ctnnb1	chr9	+	120933486	120933488	120933392	120933406	-0.220593	0.0246273	n
Ctnnb1	chr9	+	120933433	120933460	120933392	120933406	-0.237658	0.027992	n
Ctnnbip1	chr4	+	149518294	149518332	149518264	149518270	0.170639	0.0723388	n
Ctns	chr11	-	73198992	73199053	73199305	73199344	-0.305571	0.148004	n
Ctps2	chrX	+	162901766	162901826	162901571	162901670	0.26356	0.043147	n
Ctps2	chrX	+	162901766	162901826	162901683	162901728	-0.067121	0.0442357	n
Ctps2	chrX	+	162901571	162901670	162901683	162901728	-0.330681	0.0315429	n
Ctsa	chr2	+	164832963	164832965	164833785	164833830	0.111633	0.0823619	n
Ctsa	chr2	+	164832963	164832965	164833193	164833195	0.198673	0.0822958	n
Ctsa	chr2	+	164833785	164833830	164833193	164833195	0.0870407	0.0222246	n
Ctsb	chr14	+	63122448	63122521	63130864	63130911	-2.66477	0.250587	y
Ctsz	chr2	-	174438955	174438982	174438920	174438948	-0.0942644	0.0298106	n
Ctsz	chr2	-	174438955	174438982	174439003	174439020	-0.0156247	0.0251102	n
Ctsz	chr2	-	174438920	174438948	174439003	174439020	0.0786396	0.0323837	n
Cttnbp2nl	chr3	-	105052921	105052994	105052684	105052729	-3.03885	0.576452	y
Ctu1	chr7	+	43672049	43672055	43672012	43672028	0.610593	0.377953	n
Cuedc1	chr11	+	88099292	88099297	88117826	88117875	-3.69151	0.52128	y
Cul1	chr6	+	47454304	47454441	47453958	47453981	-0.149777	0.103021	n
Cul1	chr6	+	47454304	47454441	47453919	47453921	-0.162507	0.109069	n
Cul1	chr6	+	47453958	47453981	47453919	47453921	-0.0127301	0.148461	n
Cul2	chr18	+	3383202	3383287	3382978	3383059	0.298589	0.0479486	n
Cuta	chr17	-	26939514	26939522	26939447	26939485	-0.0601154	0.0467755	n
Cuta	chr17	-	26939514	26939522	26939420	26939424	-0.172219	0.0733366	n
Cuta	chr17	-	26939514	26939522	26939280	26939302	0.305248	0.0527588	n
Cuta	chr17	-	26939514	26939522	26939546	26939551	0.0939754	0.0609503	n
Cuta	chr17	-	26939447	26939485	26939420	26939424	-0.112104	0.0577901	n
Cuta	chr17	-	26939447	26939485	26939280	26939302	0.365363	0.0293735	n
Cuta	chr17	-	26939447	26939485	26939546	26939551	0.154091	0.0445599	n
Cuta	chr17	-	26939420	26939424	26939280	26939302	0.477467	0.0632017	n
Cuta	chr17	-	26939420	26939424	26939546	26939551	0.266194	0.0715797	n
Cuta	chr17	-	26939280	26939302	26939546	26939551	-0.211273	0.0501296	n
Cutc	chr19	+	43753079	43753122	43752995	43753031	-0.0466644	0.100304	n
Cwc22	chr2	-	77946317	77946324	77946148	77946214	-0.0391412	0.0524433	n
Cwc22	chr2	-	77946317	77946324	77946382	77946386	-0.193883	0.0942689	n
Cwc22	chr2	-	77946148	77946214	77946382	77946386	-0.154742	0.0793102	n
Cwc27	chr13	-	104816882	104816954	104817131	104817150	0.0852528	0.0806515	n
Cxcl11	chr5	-	92363237	92363239	92363288	92363307	0.146995	0.408242	n
Cxcl16	chr11	-	70459664	70459669	70459699	70459701	-0.653807	0.322162	n
Cxx1b	chrX	-	53670403	53670409	53670439	53670443	0.115783	0.0824791	n
Cxx1b	chrX	-	53670403	53670409	53670530	53670534	0.269675	0.0847021	n
Cxx1b	chrX	-	53670439	53670443	53670530	53670534	0.153891	0.0973423	n
Cxxc1	chr18	+	74216375	74216439	74216196	74216228	-0.0429598	0.0482378	n
Cxxc1	chr18	+	74216375	74216439	74216168	74216174	-0.387202	0.122345	n
Cxxc1	chr18	+	74216375	74216439	74216091	74216140	-0.152181	0.0502585	n
Cxxc1	chr18	+	74216196	74216228	74216168	74216174	-0.344242	0.116623	n
Cxxc1	chr18	+	74216196	74216228	74216091	74216140	-0.109221	0.0435808	n
Cxxc1	chr18	+	74216168	74216174	74216091	74216140	0.235021	0.116629	n
Cxxc4	chr3	+	134239445	134239487	134239255	134239292	0.232408	0.200467	n
Cxxc4	chr3	+	134239445	134239487	134236476	134236494	0.295038	0.145225	n
Cxxc4	chr3	+	134239445	134239487	134236408	134236437	0.415946	0.249201	n
Cxxc4	chr3	+	134239255	134239292	134236476	134236494	0.0626307	0.153874	n
Cxxc4	chr3	+	134239255	134239292	134236408	134236437	0.183539	0.249296	n
Cxxc4	chr3	+	134236476	134236494	134236408	134236437	0.120908	0.213523	n
Cxxc5	chr18	+	35830282	35830365	35838940	35838953	-2.86195	0.670157	y
Cxxc5	chr18	+	35830282	35830365	35829783	35829787	-0.219572	0.228453	n
Cxxc5	chr18	+	35838940	35838953	35829783	35829787	2.64237	0.712035	y
Cyb561a3	chr19	+	10577148	10577185	10577443	10577454	0.692327	0.12081	y
Cyb561d1	chr3	-	108200814	108200856	108200420	108200455	-0.376425	0.242933	n
Cyb5d1	chr11	-	69395694	69395696	69395355	69395362	0.202387	0.222465	n
Cyb5d1	chr11	-	69395694	69395696	69395413	69395452	0.313779	0.157622	n
Cyb5d1	chr11	-	69395355	69395362	69395413	69395452	0.111392	0.151437	n
Cyb5d2	chr11	-	72795780	72795863	72796095	72796178	0.853596	0.189253	y
Cyb5d2	chr11	-	72795780	72795863	72796033	72796074	0.687615	0.212088	n
Cyb5d2	chr11	-	72796095	72796178	72796033	72796074	-0.165981	0.137165	n
Cyb5r1	chr1	+	134405988	134406033	134405966	134405968	-0.667149	0.0905425	y
Cyhr1	chr15	-	76660118	76660137	76659708	76659741	0.339609	0.0662563	n
Cyp4f17	chr17	+	32506423	32506488	32506515	32506549	-0.256209	0.14056	n
Cystm1	chr18	+	36348657	36348729	36348751	36348772	-0.131656	0.133884	n
Cyth1	chr11	-	118212728	118212745	118248497	118248612	-0.155812	0.0447008	n
Cyth1	chr11	-	118212728	118212745	118212766	118212777	0.0645679	0.0878169	n
Cyth1	chr11	-	118248497	118248612	118212766	118212777	0.22038	0.0794278	n
Cyth3	chr5	+	143622474	143622534	143622443	143622454	-0.25207	0.036113	n
D030056L22Rik	chr19	+	18713230	18713237	18713168	18713205	0.00826931	0.064925	n
D11Wsu47e	chr11	+	113684631	113684682	113684397	113684466	0.240351	0.0662402	n
D11Wsu47e	chr11	+	113684631	113684682	113683413	113683459	-0.53352	0.0880373	n
D11Wsu47e	chr11	+	113684397	113684466	113683413	113683459	-0.773871	0.0637215	y
D17Wsu104e	chr17	-	56183898	56183938	56183963	56183970	0.375993	0.0517401	n
D1Ertd622e	chr1	-	97661924	97662018	97661631	97661695	-0.785765	0.106461	y
D1Ertd622e	chr1	-	97661924	97662018	97661366	97661368	0.0443183	0.262962	n
D1Ertd622e	chr1	-	97661631	97661695	97661366	97661368	0.830084	0.265808	y
D2hgdh	chr1	+	93825220	93825299	93825595	93825631	-2.51748	0.610532	y
D2hgdh	chr1	+	93825220	93825299	93825554	93825567	-1.18001	0.310774	n
D2hgdh	chr1	+	93825595	93825631	93825554	93825567	1.33747	0.66548	n
Dab2	chr15	+	6386746	6386813	6386864	6386878	-0.185758	0.0380837	n
Dab2	chr15	+	6386746	6386813	6386587	6386685	-0.000254192	0.0468821	n
Dab2	chr15	+	6386746	6386813	6386695	6386715	0.072872	0.0619733	n
Dab2	chr15	+	6386746	6386813	6386552	6386556	-0.206697	0.163714	n
Dab2	chr15	+	6386864	6386878	6386587	6386685	0.185504	0.0558685	n
Dab2	chr15	+	6386864	6386878	6386695	6386715	0.25863	0.0676905	n
Dab2	chr15	+	6386864	6386878	6386552	6386556	-0.0209388	0.166153	n
Dab2	chr15	+	6386587	6386685	6386695	6386715	0.0731262	0.071315	n
Dab2	chr15	+	6386587	6386685	6386552	6386556	-0.206443	0.168472	n
Dab2	chr15	+	6386695	6386715	6386552	6386556	-0.279569	0.174447	n
Dab2ip	chr2	+	35661543	35661599	35696701	35696743	-0.512398	0.106329	n
Dab2ip	chr2	+	35661543	35661599	35696672	35696678	-0.234642	0.337123	n
Dab2ip	chr2	+	35696701	35696743	35696672	35696678	0.277756	0.34311	n
Dag1	chr9	-	108263865	108263962	108263736	108263811	-0.0379287	0.0503348	n
Dagla	chr19	-	10304845	10304979	10290703	10290719	-2.55202	0.340006	y
Dap	chr15	+	31224416	31224487	31224383	31224392	-0.105261	0.0187376	n
Dap3	chr3	-	88950117	88950119	88949935	88949986	0.0885518	0.0683647	n
Dap3	chr3	-	88950117	88950119	88950164	88950235	-0.4183	0.0697921	n
Dap3	chr3	-	88949935	88949986	88950164	88950235	-0.506852	0.0246031	n
Dapk3	chr10	+	81183006	81183078	81183246	81183324	-0.0630274	0.0243365	n
Dapp1	chr3	-	137981464	137981491	137981515	137981568	-0.0790304	0.13129	n
Dbf4	chr5	-	8422713	8422717	8422637	8422686	-0.283553	0.0488923	n
Dbi	chr1	-	120121013	120121019	120121053	120121055	0.218605	0.030869	n
Dbil5	chr11	+	76217585	76217626	76217646	76217673	-0.134281	0.131798	n
Dbil5	chr11	+	76217585	76217626	76216882	76216903	-1.18265	0.156032	y
Dbil5	chr11	+	76217646	76217673	76216882	76216903	-1.04837	0.19119	y
Dbn1	chr13	-	55487974	55487977	55488022	55488106	0.388623	0.0997445	n
Dbndd2	chr2	+	164486523	164486595	164486618	164486646	-0.019288	0.106672	n
Dbnl	chr11	+	5788499	5788547	5788459	5788461	-0.544426	0.0640063	n
Dbp	chr7	+	45705216	45705280	45704406	45704474	-1.84471	0.272478	y
Dcaf11	chr14	+	55560904	55560965	55559997	55560061	-0.14686	0.0432306	n
Dcaf11	chr14	+	55560904	55560965	55560478	55560523	0.0577263	0.0486075	n
Dcaf11	chr14	+	55560904	55560965	55559938	55559944	0.0467615	0.116002	n
Dcaf11	chr14	+	55560904	55560965	55559969	55559971	-0.0486664	0.215581	n
Dcaf11	chr14	+	55559997	55560061	55560478	55560523	0.204586	0.04075	n
Dcaf11	chr14	+	55559997	55560061	55559938	55559944	0.193621	0.113938	n
Dcaf11	chr14	+	55559997	55560061	55559969	55559971	0.0981933	0.214263	n
Dcaf11	chr14	+	55560478	55560523	55559938	55559944	-0.0109649	0.115134	n
Dcaf11	chr14	+	55560478	55560523	55559969	55559971	-0.106393	0.214486	n
Dcaf11	chr14	+	55559938	55559944	55559969	55559971	-0.0954279	0.239384	n
Dcaf12	chr4	-	41314822	41314854	41314874	41314906	0.104166	0.035677	n
Dcaf17	chr2	+	71055733	71055746	71055776	71055826	-0.139019	0.0414536	n
Dcaf4	chr12	+	83520461	83520511	83520531	83520607	0.474911	0.0646148	n
Dcakd	chr11	-	103017077	103017149	103017172	103017191	-0.0257301	0.0279209	n
Dchs1	chr7	-	105778563	105778644	105778272	105778377	1.40687	0.216221	y
Dck	chr5	+	88765044	88765047	88765124	88765232	0.199658	0.180795	n
Dclk1	chr3	+	55242502	55242571	55242601	55242658	0.0253783	0.0278504	n
Dclre1a	chr19	-	56548221	56548252	56548018	56548040	-0.140445	0.129185	n
Dclre1a	chr19	-	56548221	56548252	56548433	56548446	-0.198158	0.126504	n
Dclre1a	chr19	-	56548018	56548040	56548433	56548446	-0.0577133	0.143126	n
Dctd	chr8	+	48110042	48110059	48110149	48110190	0.0128307	0.149488	n
Dctd	chr8	+	48110042	48110059	48109949	48110020	0.0545661	0.151166	n
Dctd	chr8	+	48110149	48110190	48109949	48110020	0.0417354	0.0432147	n
Dctn2	chr10	+	127266279	127266283	127266321	127266436	-0.309719	0.0361799	n
Dcun1d1	chr3	-	35932837	35932842	35932801	35932815	-0.0489347	0.0244659	n
Dcun1d1	chr3	-	35932837	35932842	35932865	35932901	-0.0626005	0.0272615	n
Dcun1d1	chr3	-	35932801	35932815	35932865	35932901	-0.0136658	0.0335609	n
Dcun1d2	chr8	-	13288122	13288124	13287820	13287903	-0.213391	0.275555	n
Dcun1d3	chr7	-	119895682	119895766	119896124	119896203	-1.05338	0.128671	y
Dcun1d5	chr9	+	7184501	7184591	7184655	7184717	-0.407971	0.0366652	n
Ddah1	chr3	+	145758725	145758732	145758678	145758691	-0.157953	0.0822392	n
Ddah2	chr17	+	35059241	35059243	35059179	35059181	0.415381	0.203128	n
Ddah2	chr17	+	35059241	35059243	35059057	35059118	0.29529	0.132948	n
Ddah2	chr17	+	35059179	35059181	35059057	35059118	-0.120091	0.147874	n
Ddhd2	chr8	-	25754222	25754291	25754361	25754414	0.135277	0.0599738	n
Ddit4	chr10	-	59951763	59951765	59951832	59951836	0.199997	0.061126	n
Ddost	chr4	+	138304798	138304877	138304729	138304737	-0.533401	0.0805418	n
Ddr1	chr17	-	35700500	35700573	35701989	35702033	0.130871	0.112258	n
Ddr1	chr17	-	35700500	35700573	35701335	35701400	-2.19165	0.346462	y
Ddr1	chr17	-	35700500	35700573	35697726	35697746	-0.087854	0.172318	n
Ddr1	chr17	-	35700500	35700573	35697675	35697677	-0.372759	0.324815	n
Ddr1	chr17	-	35700500	35700573	35702058	35702066	0.365726	0.183619	n
Ddr1	chr17	-	35701989	35702033	35701335	35701400	-2.32252	0.342626	y
Ddr1	chr17	-	35701989	35702033	35697726	35697746	-0.218725	0.164493	n
Ddr1	chr17	-	35701989	35702033	35697675	35697677	-0.503629	0.331056	n
Ddr1	chr17	-	35701989	35702033	35702058	35702066	0.234855	0.191265	n
Ddr1	chr17	-	35701335	35701400	35697726	35697746	2.1038	0.36188	y
Ddr1	chr17	-	35701335	35701400	35697675	35697677	1.81889	0.371311	y
Ddr1	chr17	-	35701335	35701400	35702058	35702066	2.55738	0.35814	y
Ddr1	chr17	-	35697726	35697746	35697675	35697677	-0.284905	0.346914	n
Ddr1	chr17	-	35697726	35697746	35702058	35702066	0.45358	0.217429	n
Ddr1	chr17	-	35697675	35697677	35702058	35702066	0.738485	0.35602	n
Ddx11	chr17	+	66123545	66123611	66123744	66123823	-0.15216	0.0864313	n
Ddx11	chr17	+	66123545	66123611	66123503	66123505	0.0609832	0.209582	n
Ddx11	chr17	+	66123744	66123823	66123503	66123505	0.213143	0.223166	n
Ddx17	chr15	-	79546585	79546590	79546452	79546472	-0.0424458	0.0627378	n
Ddx17	chr15	-	79546585	79546590	79546492	79546521	-0.0230574	0.0595748	n
Ddx17	chr15	-	79546585	79546590	79546548	79546561	-0.0225489	0.0426977	n
Ddx17	chr15	-	79546585	79546590	79546315	79546406	-0.172584	0.0453144	n
Ddx17	chr15	-	79546585	79546590	79546752	79546782	-0.261973	0.0725848	n
Ddx17	chr15	-	79546452	79546472	79546492	79546521	0.0193883	0.0642985	n
Ddx17	chr15	-	79546452	79546472	79546548	79546561	0.0198969	0.0489366	n
Ddx17	chr15	-	79546452	79546472	79546315	79546406	-0.130139	0.0515218	n
Ddx17	chr15	-	79546452	79546472	79546752	79546782	-0.219528	0.0741476	n
Ddx17	chr15	-	79546492	79546521	79546548	79546561	0.000508536	0.0478872	n
Ddx17	chr15	-	79546492	79546521	79546315	79546406	-0.149527	0.048974	n
Ddx17	chr15	-	79546492	79546521	79546752	79546782	-0.238916	0.0740134	n
Ddx17	chr15	-	79546548	79546561	79546315	79546406	-0.150035	0.0261956	n
Ddx17	chr15	-	79546548	79546561	79546752	79546782	-0.239425	0.059397	n
Ddx17	chr15	-	79546315	79546406	79546752	79546782	-0.0893891	0.0625544	n
Ddx19b	chr8	-	111027765	111027767	111027737	111027739	-0.26668	0.111878	n
Ddx23	chr15	-	98662872	98662915	98662962	98662977	0.0385684	0.0240871	n
Ddx39	chr8	+	83715194	83715198	83715220	83715315	-0.0714194	0.0689196	n
Ddx39	chr8	+	83715194	83715198	83715509	83715532	-1.61515	0.218622	y
Ddx39	chr8	+	83715220	83715315	83715509	83715532	-1.54373	0.209067	y
Ddx39b	chr17	+	35241764	35241831	35242180	35242184	-2.55935	0.106651	y
Ddx39b	chr17	+	35241764	35241831	35241733	35241735	-0.259147	0.0629591	n
Ddx39b	chr17	+	35242180	35242184	35241733	35241735	2.3002	0.123954	y
Ddx42	chr11	+	106217044	106217059	106216933	106217016	0.105925	0.0450122	n
Ddx42	chr11	+	106217044	106217059	106216522	106216558	-2.62784	0.188968	y
[truncated: 7,593 more rows]
