# Supplementary material for: Pervasive isoform‐specific translational regulation via alternative transcription start sites in mammals
Source: Mol Syst Biol. 2016 Jul 18;12(7):875. doi: 10.15252/msb.20166941 (PMC4965872; doi:10.15252/msb.20166941)
Supplement: Supplementary file 4 — Table EV3 [file MSB-12-875-s004.xlsx]

## Sheet: Sheet1
Table EV3. List of genes shown in genome-browser plots or chosen for independent validation, and their functional annotation at GeneCards
Gene symbol	Gene full name	Description (based on GeneCards: http://www.genecards.org)
Nfkb2	Nuclear Factor Kappa-B, Subunit 2	This gene encodes a subunit of the transcription factor complex nuclear factor-kappa-B (NFkB). The NFkB complex is expressed in numerous cell types and functions as a central activator of genes involved in inflammation and immune function. The protein encoded by this gene can function as both a transcriptional activator or repressor depending on its dimerization partner. The p100 full-length prot…
Cnot1	CCR4-NOT Transcription Complex, Subunit 1	CNOT1 (CCR4-NOT Transcription Complex, Subunit 1) is a Protein Coding gene. Diseases associated with CNOT1 include iritis. Among its related pathways are Gene Expression and Deadenylation-dependent mRNA decay. GO annotations related to this gene include poly(A) RNA binding and protein domain specific binding.
Ndufb11	NADH Dehydrogenase (Ubiquinone) 1 Beta Subcomplex, 11	NDUFB11 is a component of mitochondrial complex I. Complex I catalyzes the first step in the electron transport chain, the transfer of 2 electrons from NADH to ubiquinone, coupled to the translocation of 4 protons across the membrane (Carroll et al., 2002 [PubMed 12381726]).[supplied by OMIM, Feb 2009]
Ube4b	Ubiquitination Factor E4B	The modification of proteins with ubiquitin is an important cellular mechanism for targeting abnormal or short-lived proteins for degradation. Ubiquitination involves at least three classes of enzymes: ubiquitin-activating enzymes, or E1s, ubiquitin-conjugating enzymes, or E2s, and ubiquitin-protein ligases, or E3s. This gene encodes an additional conjugation factor, E4, which is involved in mult…
Nedd8	Neural Precursor Cell Expressed, Developmentally Down-Regulated 8	NEDD8 (Neural Precursor Cell Expressed, Developmentally Down-Regulated 8) is a Protein Coding gene. Among its related pathways are Signaling by GPCR and AHR Pathway (Qiagen). GO annotations related to this gene include ubiquitin protein ligase binding.
Ssu72	SSU72 Homolog, RNA Polymerase II CTD Phosphatase	SSU72 (SSU72 Homolog, RNA Polymerase II CTD Phosphatase) is a Protein Coding gene. Among its related pathways are Chromatin Regulation / Acetylation and mRNA surveillance pathway. GO annotations related to this gene include phosphoprotein phosphatase activity and CTD phosphatase activity.
Eif1ad	Eukaryotic Translation Initiation Factor 1A Domain Containing	EIF1AD (Eukaryotic Translation Initiation Factor 1A Domain Containing) is a Protein Coding gene. GO annotations related to this gene include RNA binding and translation initiation factor activity.
Itpr3	Inositol 1,4,5-Trisphosphate Receptor, Type 3	This gene encodes a receptor for inositol 1,4,5-trisphosphate, a second messenger that mediates the release of intracellular calcium. The receptor contains a calcium channel at the C-terminus and the ligand-binding site at the N-terminus. Knockout studies in mice suggest that type 2 and type 3 inositol 1,4,5-trisphosphate receptors play a key role in exocrine secretion underlying energy metabolis…
Lxn	Latexin	This gene encodes the only known protein inhibitor of zinc-dependent metallocarboxypeptidases. [provided by RefSeq, Oct 2008]
Mpc2	Mitochondrial Pyruvate Carrier 2	MPC2 (Mitochondrial Pyruvate Carrier 2) is a Protein Coding gene. Among its related pathways are Metabolism and Respiratory electron transport, ATP synthesis by chemiosmotic coupling, and heat production by uncoupling proteins.. GO annotations related to this gene include pyruvate transmembrane transporter activity.
Tmem129	Transmembrane Protein 129, E3 Ubiquitin Protein Ligase	TMEM129 (Transmembrane Protein 129, E3 Ubiquitin Protein Ligase) is a Protein Coding gene. GO annotations related to this gene include ligase activity.
Tgfb1	Transforming Growth Factor, Beta 1	This gene encodes a member of the transforming growth factor beta (TGFB) family of cytokines, which are multifunctional peptides that regulate proliferation, differentiation, adhesion, migration, and other functions in many cell types. Many cells have TGFB receptors, and the protein positively and negatively regulates many other growth factors. The secreted protein is cleaved into a latency-assoc…
Efcab2	EF-Hand Calcium Binding Domain 2	The gene encodes a protein that contains two EF-hand calcium-binding domains although its function has yet to be determined. Alternatively spliced transcripts have been observed. [provided by RefSeq, Mar 2014]
Npepps	Aminopeptidase Puromycin Sensitive	This gene encodes the puromycin-sensitive aminopeptidase, a zinc metallopeptidase which hydrolyzes amino acids from the N-terminus of its substrate. The protein has been localized to both the cytoplasm and to cellular membranes. This enzyme degrades enkaphalins in the brain, and studies in mouse suggest that it is involved in proteolytic events regulating the cell cycle. [provided by RefSeq, Jul …
Acin1	Apoptotic Chromatin Condensation Inducer 1	Apoptosis is defined by several morphologic nuclear changes, including chromatin condensation and nuclear fragmentation. This gene encodes a nuclear protein that induces apoptotic chromatin condensation after activation by caspase-3, without inducing DNA fragmentation. This protein has also been shown to be a component of a splicing-dependent multiprotein exon junction complex (EJC) that is depos…
Nucks1	Nuclear Casein Kinase And Cyclin-Dependent Kinase Substrate 1	This gene encodes a nuclear protein that is highly conserved in vertebrates. The conserved regions of the protein contain several consensus phosphorylation sites for casein kinase II and cyclin-dependent kinases, two putative nuclear localization signals, and a basic DNA-binding domain. It is phosphorylated in vivo by Cdk1 during mitosis of the cell cycle. [provided by RefSeq, Aug 2010]
