# Supplementary material for: Pervasive isoform‐specific translational regulation via alternative transcription start sites in mammals
Source: Mol Syst Biol. 2016 Jul 18;12(7):875. doi: 10.15252/msb.20166941 (PMC4965872; doi:10.15252/msb.20166941)
Supplement: Supplementary file 5 — Table EV4 [file MSB-12-875-s005.xlsx]

## Sheet: Sheet1
Table EV4. List of significant hexamer motifs correlated with TE.
Motifs in bold were chosen for luciferase validation.
Motifs were sorted by q-values.
motifs	#occurance	log2(effect size)	q-value
AGGGGG	191	-0.126548	0.000124818
CAGAAA	72	-0.254581	0.000124818
AAAGAC	53	-0.233498	0.00013643
AGCCUU	70	-0.381245	0.000166116
AAGACU	51	-0.316492	0.000197941
UGGAGA	110	-0.134817	0.000376246
CACAGA	74	-0.179545	0.000388492
UGCUAU	23	-0.397717	0.000457095
CCCAAC	65	-0.147924	0.000542417
UCUAAC	24	-0.346333	0.000542417
AUACAG	18	-0.912641	0.000632065
AAAAAU	33	-0.279539	0.00064589
AACCAA	29	-0.417444	0.000667528
AUUAAC	17	-0.343226	0.00077929
CAACCU	48	-0.267903	0.000795961
CAAGAU	43	-0.421393	0.000810225
CCAACU	45	-0.209262	0.00088652
CAGGGA	134	-0.116655	0.0008941
GAUUGC	31	-0.441298	0.000935302
GGGGGA	164	-0.119381	0.000953649
AGGUUA	30	-0.359293	0.00101185
ACUCAA	26	-0.331055	0.00117027
AGCUAA	32	-0.429696	0.00129679
CCAACC	71	-0.140291	0.00154581
UAUCCA	24	-0.586179	0.00154581
UCAAGU	33	-0.357175	0.00154581
UCACGC	42	-0.215485	0.00178982
ACGCAU	15	-0.445187	0.00183736
CCCAUU	51	-0.243057	0.00183736
CACAAG	38	-0.321615	0.00188484
CCAAGA	60	-0.280297	0.00193826
CCUUAA	34	-0.350565	0.00194587
AAGCUA	28	-0.339631	0.002055
CAGCCU	148	-0.100764	0.002055
CAAAGA	45	-0.27021	0.00209781
CUUAAG	36	-0.375611	0.00209781
CGUGAU	29	-0.366634	0.00218617
UUAGAG	34	-0.254997	0.00221795
ACCAAG	52	-0.298685	0.00245922
AUUUAG	21	-0.346407	0.0025355
CACGCC	81	-0.132858	0.0025355
CCCGCC	358	-0.0490929	0.0025355
UUUCCC	126	-0.147041	0.0025355
UAGCCA	39	-0.28516	0.00261498
ACUUAA	27	-0.277289	0.00262771
ACUAAG	36	-0.363109	0.00268537
CAAGUU	40	-0.16067	0.00268537
CUGGGA	174	-0.066755	0.00314916
GAUUUU	41	-0.347215	0.00332961
UCCCAU	45	-0.290133	0.00332961
AAUACA	21	-0.506536	0.00342764
GGAAAU	55	-0.261928	0.00342764
UGGCGC	136	-0.103517	0.00342764
CGUGAC	56	-0.168873	0.00351796
CAACUU	46	-0.287128	0.0035539
CUAGGA	60	-0.192176	0.0035539
GAGAUU	36	-0.228106	0.0035539
UCUGGG	145	-0.093051	0.00355569
GAUACU	21	-0.446267	0.00358413
CCUACU	33	-0.299676	0.00361189
UUUAUC	17	-0.355592	0.00381334
AAACAA	53	-0.219119	0.00394169
UUCCCU	139	-0.121354	0.00396064
CGCUAA	28	-0.3014	0.00398776
GCGGGA	231	-0.0582138	0.00402599
GGGAAU	43	-0.243658	0.00402599
UUCCGC	115	-0.100181	0.00413223
UCAUUU	33	-0.165198	0.00413241
CUCCCA	126	-0.128324	0.004141
UUCAAA	45	-0.235733	0.00421695
AAAAGA	65	-0.1359	0.00425598
GCAGAA	73	-0.191417	0.00449663
GCUAAG	52	-0.106516	0.00464738
UGAAAU	24	-0.324901	0.00487805
GCCCCU	195	-0.0644249	0.00497007
CAGCGC	192	-0.0845853	0.00515475
UGGGAA	111	-0.150025	0.00563943
ACCCCA	78	-0.151815	0.00569205
AGAUUA	18	-0.330393	0.0057613
GCACAG	96	-0.143928	0.0057613
UGCCAU	31	-0.303131	0.00585716
AAGCAU	20	-0.553948	0.00609982
CAAAAA	38	-0.207676	0.00609982
GGAUUU	55	-0.158565	0.00609982
GGCUGG	265	-0.070301	0.00609982
UAAGAC	25	-0.242772	0.00609982
CAGGAU	54	-0.208841	0.00611387
CCAACA	35	-0.303703	0.00621062
AGCCAA	63	-0.193816	0.00636932
ACAAAG	51	-0.235799	0.00645748
UCUAGA	39	-0.186507	0.00657046
CACCCC	159	-0.100243	0.00660196
UCCCGC	221	-0.053838	0.00689635
GGCAAU	20	-0.664795	0.00696367
UGGCCA	82	-0.0875306	0.00696367
GCGCCU	178	-0.0844687	0.00697466
ACCCAA	36	-0.250911	0.00699583
CAACAC	38	-0.432673	0.00699583
CCAGCU	141	-0.108393	0.00699583
GGCCAA	67	-0.137987	0.00699583
CAUUAG	22	-0.275166	0.00717444
GUAGUU	36	-0.220447	0.00717444
UUUAGA	26	-0.284311	0.00717444
AAUCCC	40	-0.250865	0.00732708
CCCCUU	137	-0.122272	0.00753279
CCAGGG	171	-0.117435	0.00769251
UCCCCC	185	-0.109903	0.00769251
AGGGUU	51	-0.167709	0.00789747
AAAGAU	38	-0.302191	0.00814065
CACCAU	34	-0.288093	0.00824099
CAUAGG	26	-0.660609	0.00846622
CUAAAG	33	-0.285708	0.00855424
AAAGGG	113	-0.120388	0.00863523
AUUUUC	43	-0.203339	0.00865982
AGUUCA	41	-0.203248	0.00867241
CUACUU	28	-0.398437	0.00867241
GCAAGA	63	-0.252259	0.00867241
UCAGCG	70	-0.147069	0.00867241
UGCACA	52	-0.238899	0.00867241
AGCGCC	144	-0.0962806	0.0088992
AGAAAU	42	-0.26011	0.00902879
UUCACA	31	-0.337286	0.00902879
UUUGGC	65	-0.162588	0.00902879
ACUGUA	27	-0.395201	0.00911549
CAGUCA	52	-0.231764	0.00913791
CCUCAC	97	-0.144034	0.00913791
UGCCAG	85	-0.136094	0.00914059
AGAUUG	30	-0.302632	0.00916681
UCGAGA	31	-0.179298	0.00916681
UGAGAU	28	-0.237053	0.00931591
AGGGUC	65	-0.126894	0.0093965
ACUAAA	15	-0.524467	0.00942926
CAACCC	73	-0.119919	0.00942926
GCCUCA	94	-0.132487	0.00942926
AACAAA	39	-0.182208	0.00974582
CCCGAC	89	-0.13117	0.00994135
GCACCA	60	-0.266894	0.00994135
