# Supplementary material for: Pervasive isoform‐specific translational regulation via alternative transcription start sites in mammals
Source: Mol Syst Biol. 2016 Jul 18;12(7):875. doi: 10.15252/msb.20166941 (PMC4965872; doi:10.15252/msb.20166941)
Supplement: Supplementary file 6 — Table EV5 [file MSB-12-875-s006.xlsx]

## Sheet: Sheet1
Table EV5. List of downstream TSSs associated with heavy polysome.
chr	start	end	strand	gene	region	TPM	gene_precent	ribosomePerRNA	TIS_supported
chr14	31001342	31001375	-	Spcs1	CDS	464.897	100	4.19469	y
chr5	21786733	21786802	+	Psmc2	CDS	289.339	100	7.19545	y
chr6	124814155	124814162	-	Tpi1	CDS	263.271	100	6.12741	y
chr1	86357049	86357147	-	Ncl	CDS	236.712	15.6658	8.25334	n
chr2	118814200	118814260	+	Knstrn	CDS	220.422	100	4.65693	y
chr4	14826382	14826443	-	Otud6b	CDS	201.926	100	4.5801	y
chr4	46468716	46468782	+	Anp32b	CDS	189.957	31.6473	4.5312	n
chr12	8922021	8922087	+	Laptm4a	CDS	180.834	98.5807	5.88439	y
chr1	86356957	86357020	-	Ncl	CDS	166.199	11.1336	7.51403	n
chr7	29180477	29180539	-	Psmd8	CDS	161.195	100	4.23269	y
chr4	108071335	108071422	-	Scp2	CDS	140.524	91.6766	4.24759	y
chr1	86357179	86357190	-	Ncl	CDS	131.528	8.81869	8.70075	n
chr2	119675070	119675111	+	Rtf1	CDS	127.917	99.2525	7.74788	n
chr15	99592400	99592545	+	Aqp5	Intron	117.309	97.925	4.29547	y
chr9	62373484	62373677	+	Anp32a	CDS	107.548	33.7182	5.69267	n
chr2	91054272	91054296	+	Psmc3	CDS	103.88	18.9668	5.81234	n
chr9	62374653	62374749	+	Anp32a	CDS	99.6002	32.4982	5.29208	n
chr11	117232258	117232343	+	Sept9	Intron	92.8728	78.5002	8.11973	y
chr1	86356592	86356742	-	Ncl	CDS	88.8897	6.07833	6.71009	n
chr4	46469941	46469967	+	Anp32b	CDS	84.7077	14.8451	4.61844	n
chr11	83504648	83504921	+	Taf15	CDS	78.5042	16.6371	7.05211	n
chr15	83154342	83154375	-	Cyb5r3	3UTR	75.1163	21.8718	5.76551	n
chr4	152178214	152178223	+	Acot7	CDS	74.0276	67.5477	6.54879	n
chr11	96287002	96287093	+	Hoxb7	CDS	72.634	81.4078	4.85191	n
chr4	46469890	46469906	+	Anp32b	CDS	65.2581	11.2106	4.3332	n
chrX	73495224	73495317	+	Bgn	3UTR	61.6433	11.2964	7.96773	n
chr3	89213899	89213928	-	Mtx1	CDS	59.9411	100	5.69397	y
chr5	124425580	124425611	-	Sbno1	Intron	53.9583	84.1643	7.83882	y
chr4	46468670	46468689	+	Anp32b	CDS	53.2518	8.84624	4.7698	n
chr2	75662660	75662756	+	Hnrnpa3	CDS	52.7462	9.35427	7.13451	n
chr5	100038881	100038916	-	Hnrnpdl	CDS	51.6545	100	5.90996	y
chr4	46471397	46471467	+	Anp32b	CDS	49.8404	8.58752	4.53767	n
chr5	98943768	98943805	-	Prkg2	Intron	49.5444	74.5245	4.6227	n
chr3	107333047	107333066	-	Rbm15	CDS	46.8286	86.3186	6.06081	y
chr4	46468563	46468628	+	Anp32b	CDS	46.5579	7.63645	5.03919	n
chrX	73495343	73495412	+	Bgn	3UTR	45.6303	8.5971	7.68737	n
chr3	95937881	95937966	+	Anp32e	CDS	45.6088	27.3316	7.14091	n
chr2	75662844	75662923	+	Hnrnpa3	CDS	45.1593	8.22389	7.2151	n
chr7	122067399	122067453	+	Ubfd1	CDS	42.3837	90.0396	5.88087	n
chr6	51466146	51466193	-	Hnrnpa2b1	CDS	38.5435	11.5268	8.10313	n
chr4	46469989	46470006	+	Anp32b	CDS	37.6355	6.50146	4.44011	n
chr7	118740728	118740748	+	9030624J02Rik	CDS	37.4232	93.2976	6.85027	y
chr16	33043359	33043499	-	Iqcg	Intron	37.1806	99.5487	5.82338	n
chr11	96271893	96271956	+	Hoxb9	CDS	36.7592	90.4526	4.15099	n
chr5	149050300	149050324	-	Hmgb1	CDS	36.1733	8.51473	6.63732	n
chr1	150393258	150393461	+	Tpr	CDS	35.3669	94.2225	8.90939	n
chr3	145576429	145576617	+	Znhit6	CDS	34.1217	15.8354	6.26795	n
chr13	8885923	8885976	+	Idi1	CDS	33.0182	92.8285	6.00471	y
chr9	25252642	25252655	+	Sept7	CDS	32.6029	58.3569	7.89315	y
chrY	90812158	90812670	+	Erdr1	Intron	31.5785	54.5383	6.24029	n
chr17	31512251	31512324	-	Wdr4	CDS	31.2482	98.7438	5.32714	y
chr8	57513368	57513459	+	Hmgb2	CDS	30.7271	11.0228	5.10851	n
chr3	95937148	95937195	+	Anp32e	CDS	30.3883	17.2546	7.31782	n
chr6	34755701	34755740	+	Cald1	CDS	30.3457	14.7459	8.00383	y
chr11	70394316	70394450	-	Pelp1	CDS	29.8596	78.7002	7.01197	n
chr2	102400376	102400442	-	Trim44	CDS	29.4908	57.7213	6.07721	n
chr8	61591138	61591206	-	Palld	Intron	27.5096	96.4314	8.56955	n
chr14	70167999	70168058	-	Pdlim2	CDS	27.145	63.439	4.46545	n
chr8	8690000	8690127	-	Arglu1	CDS	25.8293	91.4458	5.1695	n
chr15	78802853	78802921	-	Card10	CDS	24.8767	94.7923	6.67653	n
chr7	70361733	70361807	-	Nr2f2	Intron	24.8692	53.3533	6.58797	y
chr6	34745973	34746034	+	Cald1	CDS	24.2593	12.769	7.58253	y
chr14	54686614	54686664	-	Acin1	CDS	23.6437	33.642	8.31635	y
chrX	95940677	95940816	-	Las1l	CDS	23.4871	35.1097	6.88036	n
chr6	34755645	34755681	+	Cald1	CDS	23.3021	11.0114	8.2632	y
chr4	62699673	62699687	+	Rgs3	Intron	23.1266	97.288	4.99708	y
chr2	91650148	91650241	+	Arhgap1	CDS	22.8073	98.7998	7.53721	y
chr2	157135093	157135176	-	Samhd1	CDS	22.5504	95.3821	7.2687	y
chr8	84636340	84636353	+	Cacna1a	Intron	22.5277	12.5888	4.24643	n
chrX	163957916	163958049	-	Zrsr2	CDS	21.7055	9.86695	5.12034	n
chr10	111506545	111506557	+	Phlda1	CDS	20.8179	80.8076	5.6122	n
chr9	123462058	123462086	+	Lars2	3UTR	20.2315	44.6601	5.04407	n
chrX	95940622	95940663	-	Las1l	CDS	20.0936	30.7025	6.49105	n
chr11	87595601	87595713	+	Mtmr4	Intron	20.0371	81.2193	7.56084	n
chr7	126863603	126863860	+	Hirip3	CDS	19.6653	29.7639	6.09876	n
chr9	57765093	57765160	-	Clk3	CDS	19.5288	99.1066	6.78552	y
chr5	105914710	105914804	+	Zfp326	CDS	19.0162	36.6672	4.90913	n
chr2	36230639	36230683	+	Ptgs1	CDS	18.9252	10.8388	7.67112	y
chr4	143162106	143162182	-	Prdm2	CDS	18.5142	86.6546	6.30759	n
chr9	82830054	82830103	+	Irak1bp1	CDS	18.402	15.8583	4.17759	n
chr1	75362017	75362055	+	Des	Intron	18.0571	100	6.0095	n
chr10	127188748	127188835	-	Arhgef25	Intron	17.6439	70.5838	5.18904	n
chr17	78418023	78418063	-	Fez2	CDS	17.4995	18.0285	5.6993	n
chr13	74770589	74770669	-	Cast	Intron	17.3355	53.1955	8.03	n
chr4	124751581	124751647	+	Inpp5b	CDS	17.0995	82.114	6.84066	n
chr17	7945946	7945997	+	Rsph3a	CDS	16.2858	49.5394	5.42561	n
chrX	38564998	38565044	-	Cul4b	CDS	16.2194	64.3121	8.12573	y
chr19	6909573	6909588	-	Prdx5	CDS	16.1621	19.0146	4.87003	n
chr8	84636519	84636591	+	Cacna1a	CDS	15.8028	8.82696	4.9098	n
chr15	79005201	79005245	+	Triobp	3UTR	15.6097	24.5536	5.80471	n
chr16	34930291	34930362	+	Mylk	Intron	15.5534	85.6559	6.43469	n
chr10	77089402	77089538	-	Col18a1	Intron	15.4281	91.8995	8.0485	n
chr5	86816960	86817086	+	Ythdc1	CDS	15.3597	62.1441	5.50773	n
chr16	24733627	24733721	+	Lpp	Intron	15.2934	56.4673	8.46473	n
chr2	102400464	102400469	-	Trim44	CDS	15.2433	29.7155	6.61751	n
chr1	135883981	135883993	-	Pkp1	CDS	14.7049	68.2693	5.60482	n
chr5	98943829	98943838	-	Prkg2	Intron	14.3341	21.8449	5.04937	n
chrX	106011781	106011806	-	Magt1	CDS	13.9345	90.3209	6.78876	y
chr1	156035884	156035978	-	Tor1aip1	CDS	13.9299	46.8883	7.11194	y
chr5	3596080	3596117	-	Rbm48	CDS	13.8559	88.663	4.41274	n
chr14	33250421	33250471	+	Arhgap22	Intron	13.7134	48.4317	4.9182	n
chr9	110849439	110849560	+	Prss46	Intron	13.6493	93.9974	6.52545	n
chr13	98692154	98692232	-	Tmem171	CDS	13.611	94.3571	4.0563	n
chr11	95982562	95982643	-	Igf2bp1	Intron	13.5635	26.799	7.26076	n
chr11	96065050	96065121	-	Ube2z	CDS	13.3901	67.2288	5.45211	y
chr12	59071505	59071594	+	Pnn	CDS	13.0144	19.8048	5.53478	n
chr4	152345323	152345457	+	Chd5	Intron	13.0041	92.6745	8.31334	n
chr7	45873120	45873178	+	Kdelr1	Intron	12.8344	18.0329	4.39672	n
chr17	34903328	34903412	+	Ehmt2	CDS	12.793	67.8553	5.13871	n
chr4	120517585	120517657	+	Scmh1	Intron	12.7168	91.8361	5.11537	n
chr4	155634088	155634224	+	Cdk11b	CDS	12.6166	20.2318	7.54153	n
chr4	152178245	152178253	+	Acot7	CDS	12.4988	11.4835	6.44063	n
chr13	55645370	55645467	+	Ddx46	CDS	12.2747	24.5712	8.89602	n
chr19	47314752	47314756	-	Sh3pxd2a	Intron	12.1141	33.898	6.07775	n
chr7	130646210	130646271	+	Tacc2	Intron	12.069	60.226	8.29107	y
chr17	7946017	7946040	+	Rsph3a	CDS	11.6953	35.5651	7.12755	n
chr18	56737633	56737697	+	Lmnb1	Intron	11.5201	75.9236	6.81198	n
chr19	4333847	4334029	-	Kdm2a	Intron	11.4304	85.8919	6.8879	n
chr2	90745505	90745603	+	Fnbp4	CDS	11.3814	97.6934	6.12082	n
chr1	39990212	39990251	+	Map4k4	CDS	11.3662	61.9191	6.04012	n
chr7	16313265	16313424	+	Bbc3	Intron	11.2824	36.1779	4.31222	n
chr13	55639790	55639934	+	Ddx46	CDS	11.0565	21.9923	9.48373	n
chr17	56057718	56057835	+	Chaf1a	CDS	11.0221	53.1044	6.12036	n
chrX	113724324	113724348	+	Dach2	CDS	10.8672	100	5.97745	n
chr3	88058329	88058331	-	Apoa1bp	CDS	10.7131	8.52725	5.06887	n
chr12	69197105	69197156	-	Dnaaf2	CDS	10.6818	100	4.48953	y
chr7	70361622	70361706	-	Nr2f2	Intron	10.642	22.695	6.00932	y
chr7	43409250	43409269	+	Siglecg	CDS	10.3686	66.1699	4.39681	y
chr4	132398208	132398217	-	Phactr4	Intron	10.3406	40.9908	6.901	n
chr5	135489201	135489281	-	Hip1	Intron	10.3227	58.4795	6.81144	n
chr15	7890334	7890438	-	Wdr70	Intron	10.066	7.62984	5.45393	n
chr5	32746278	32746366	-	Pisd	Intron	9.82184	47.6213	7.38737	n
chr3	95937072	95937116	+	Anp32e	CDS	9.82175	5.74746	7.48577	n
chr11	22982101	22982124	-	Commd1	CDS	9.79787	6.96406	4.31046	n
chr13	112363387	112363465	+	Ankrd55	CDS	9.77067	33.8523	4.48992	n
chr1	156036032	156036074	-	Tor1aip1	CDS	9.62431	32.588	7.84895	y
chr2	32315811	32315942	-	Dnm1	CDS	9.46106	47.8091	5.61987	n
chr11	107131551	107131598	-	Bptf	CDS	9.33751	59.652	6.75933	n
chr7	126760678	126760740	+	Mapk3	CDS	9.30331	18.3911	4.8576	n
chr4	109013515	109013626	+	Nrd1	CDS	9.10979	10.4818	6.18853	n
chr11	99213259	99213289	-	Smarce1	CDS	9.05019	10.6389	6.20288	n
chr7	126863320	126863468	+	Hirip3	CDS	8.72985	12.7919	6.87264	n
chr3	88058228	88058259	-	Apoa1bp	CDS	8.69923	6.97462	4.84217	n
chr13	55647626	55647790	+	Ddx46	CDS	8.3958	15.9782	8.59297	n
chr14	105258716	105258774	+	Ndfip2	CDS	8.35533	69.3269	5.65908	y
chrY	90811762	90811839	+	Erdr1	Intron	8.34281	14.9928	6.32154	n
chr8	107502552	107502698	+	Wwp2	Intron	8.3327	19.0769	7.31604	n
chr15	77245505	77245569	-	Rbfox2	Intron	8.30986	5.30989	5.4866	y
chr3	108904540	108904576	-	Prpf38b	CDS	7.99728	18.3633	6.0681	n
chr15	83122113	83122126	-	Rrp7a	Intron	7.91796	6.20727	4.06821	n
chr19	47314778	47314826	-	Sh3pxd2a	Intron	7.80502	21.7321	6.36374	n
chrX	140542651	140542703	-	Tsc22d3	Intron	7.71831	47.2384	4.26982	y
chr14	33250381	33250399	+	Arhgap22	Intron	7.69122	27.1853	4.9461	n
chr10	18431167	18431305	+	Nhsl1	Intron	7.6397	97.8323	7.33305	n
chr6	70792004	70792065	-	Rpia	CDS	7.63704	94.4564	4.78819	n
chr7	3667202	3667274	-	Tmc4	Intron	7.51053	62.4887	4.48111	n
chr7	142084464	142084565	-	Dusp8	CDS	7.45973	83.4998	4.82844	n
chr3	103914563	103914618	+	Rsbn1	CDS	7.3542	97.6417	5.49577	n
chr1	118982507	118982606	-	Gli2	Intron	7.34074	16.4805	6.7063	n
chr19	9878321	9878429	-	Incenp	CDS	7.34066	13.2025	7.92123	n
chr1	183345441	183345479	-	Mia3	Intron	7.21495	21.0435	6.82449	n
chr10	127481619	127481729	+	R3hdm2	CDS	7.19422	85.5852	7.10132	n
chr1	97910736	97910768	-	Pam	Intron	7.05378	79.2802	8.12117	n
chr8	93317109	93317202	-	Ces1g	CDS	7.04414	80.9925	4.97055	n
chr9	108104834	108104947	-	Bsn	CDS	6.93172	65.7711	4.9447	n
chr3	88055123	88055134	+	Gpatch4	CDS	6.91644	20.0719	4.89084	n
chr19	9877677	9877735	-	Incenp	CDS	6.86859	13.2533	7.90459	n
chrX	38564646	38564667	-	Cul4b	Intron	6.78339	26.2606	8.48909	n
chr19	9876738	9876817	-	Incenp	CDS	6.78228	11.95	7.919	n
chr4	109001039	109001124	+	Nrd1	CDS	6.78	7.7516	7.53465	n
chr5	149412086	149412160	+	Medag	CDS	6.75837	27.8205	5.19038	y
chr5	105911412	105911507	+	Zfp326	CDS	6.65135	12.7967	5.38934	n
chr19	9878130	9878248	-	Incenp	CDS	6.60807	11.4535	8.33108	n
chr11	58009370	58009547	+	Larp1	CDS	6.58163	77.1595	7.97292	n
chr3	88055341	88055371	+	Gpatch4	CDS	6.53735	19.3853	4.67009	n
chr11	99214078	99214091	-	Smarce1	CDS	6.52554	7.6938	6.56703	n
chr2	145860658	145860717	+	Rin2	CDS	6.52378	55.0036	6.27851	n
chr7	126863479	126863582	+	Hirip3	CDS	6.51435	9.73669	7.0005	n
chr9	40414483	40414539	-	Gramd1b	Intron	6.5138	82.8516	6.50415	n
chr3	41082942	41082973	-	Pgrmc2	CDS	6.34992	15.3477	4.32782	n
chr6	28704803	28704941	+	Snd1	Intron	6.28582	18.1182	5.26367	n
chr17	35897068	35897129	-	2310061I04Rik	Intron	6.16437	7.12995	4.87121	n
chr9	21181571	21181674	+	Pde4a	Intron	6.15102	83.6816	6.01988	n
chr14	31160573	31160675	-	Stab1	CDS	6.11323	66.8912	4.39449	n
chr4	155638545	155638584	+	Cdk11b	CDS	6.08201	9.90358	7.05186	n
chr11	107131500	107131531	-	Bptf	CDS	6.06599	40.348	5.38715	n
chrX	38601213	38601267	+	Mcts1	Intron	6.04976	36.3242	5.11125	n
chr8	105827198	105827210	-	Ranbp10	CDS	5.9978	100	6.81512	n
chr12	85169611	85169646	-	Pgf	Intron	5.985	29.3755	4.59679	n
chr1	39989011	39989033	+	Map4k4	CDS	5.94359	30.9389	6.96713	n
chr16	37868636	37868711	+	Lrrc58	CDS	5.84659	100	7.42577	n
chr3	96601324	96601381	+	Lix1l	CDS	5.80157	75.9855	4.73384	n
chr19	47320380	47320458	-	Sh3pxd2a	Intron	5.75671	16.0155	8.32139	n
chr4	155630252	155630330	+	Cdk11b	CDS	5.7107	9.10054	7.09913	n
chr1	51289725	51289766	+	Sdpr	CDS	5.65385	5.46252	6.21731	n
chr17	56047597	56047607	+	Chaf1a	CDS	5.60997	25.4594	7.27062	n
chr1	153130060	153130180	-	Lamc2	CDS	5.58371	96.6406	5.94327	n
chr11	97280327	97280407	-	Npepps	CDS	5.55543	35.7912	7.46864	y
chr16	17530702	17530765	-	Thap7	Intron	5.54238	12.6748	5.40441	n
chr9	37418803	37418904	-	Robo3	CDS	5.51214	58.6756	4.3676	n
chr2	122118297	122118356	-	Spg11	CDS	5.47328	58.9544	8.078	n
chr11	120673344	120673397	+	Aspscr1	Intron	5.43503	22.5619	5.29138	n
chrX	101212906	101212909	-	Snx12	3UTR	5.3816	5.75248	4.43835	n
chr2	125893352	125893383	+	Galk2	CDS	5.27188	19.611	6.51252	n
chr14	33250504	33250591	+	Arhgap22	Intron	5.244	18.6537	4.76888	n
chr1	125677614	125677688	+	Gpr39	CDS	5.19647	59.1534	5.62701	n
chrX	109005859	109005933	-	Hmgn5	CDS	5.19057	10.4789	6.68579	n
chr12	83668115	83668202	+	Rbm25	CDS	5.18528	19.4312	7.42704	n
chrX	95940836	95940915	-	Las1l	CDS	5.17574	7.73408	7.54942	n
chr5	124425548	124425560	-	Sbno1	Intron	5.16622	8.08514	7.14282	y
chr17	26120336	26120424	+	Tmem8	CDS	5.01038	100	5.02331	n
chr11	116842857	116842860	-	Jmjd6	Intron	5.00227	6.22877	5.51421	n
chr11	8468495	8468597	-	Tns3	Intron	4.94824	24.9914	7.46037	y
chrX	109005513	109005623	-	Hmgn5	CDS	4.93379	9.36846	6.64439	n
chr15	102104335	102104426	+	Tenc1	Intron	4.90619	17.7985	7.2266	n
chr16	92825604	92825640	-	Runx1	CDS	4.8986	14.0968	4.88437	y
chr11	116657498	116657547	+	Gm11744	CDS	4.89047	84.5388	4.43914	n
chr8	80738989	80739059	-	Smarca5	CDS	4.86308	92.9958	6.93375	n
chr7	126862563	126862718	+	Hirip3	CDS	4.85893	7.38165	6.89152	n
chr9	108978470	108978562	+	Col7a1	CDS	4.8377	29.7486	7.1961	n
chr4	109000857	109000919	+	Nrd1	CDS	4.75983	5.44201	8.11812	y
chr7	138846564	138846656	+	Ppp2r2d	CDS	4.72697	90.8701	4.85053	n
chr7	126501956	126502045	-	Atxn2l	Intron	4.72234	26.0433	6.93332	n
chr10	79669416	79669453	+	Tpgs1	CDS	4.68745	33.885	5.2844	n
chr10	77545152	77545216	+	Itgb2	Intron	4.67849	76.5248	5.91544	n
chr10	81396592	81396812	-	Nfic	3UTR	4.66112	8.62371	6.65791	n
chr12	83664182	83664253	+	Rbm25	CDS	4.65814	18.1706	6.88066	n
chr19	9876651	9876715	-	Incenp	CDS	4.61464	8.81347	7.00245	n
chr3	89345180	89345183	-	Adam15	Intron	4.57334	7.94949	4.36267	n
chr17	56056428	56056477	+	Chaf1a	CDS	4.56714	21.4362	6.56492	n
chr10	80075367	80075479	-	Sbno2	Intron	4.56605	16.6832	5.57783	n
chr2	32288324	32288334	+	Golga2	CDS	4.48271	100	8.29622	y
chr8	71580466	71580502	+	Slc27a1	Intron	4.48104	28.4869	5.45419	n
chr18	69593363	69593498	+	Tcf4	Intron	4.47293	52.5655	8.01554	n
chr16	65815775	65815913	+	Vgll3	Intron	4.44345	62.6447	4.13118	n
chr8	71580406	71580444	+	Slc27a1	Intron	4.44084	28.294	6.5668	n
chr7	122067332	122067374	+	Ubfd1	CDS	4.43668	9.46731	6.15138	n
chr11	99080954	99081040	-	Tns4	Intron	4.43652	43.2529	5.76103	n
chr2	163736259	163736310	-	Ada	Intron	4.40352	36.6888	5.3313	n
chr10	81597331	81597366	-	Tle6	Intron	4.38915	83.5649	7.18348	n
chr2	92389261	92389332	-	Mapk8ip1	CDS	4.38692	97.238	4.3257	n
chr4	127025954	127025956	+	Sfpq	CDS	4.3745	14.723	7.16657	n
chr17	34115680	34115682	-	Brd2	CDS	4.3275	14.7731	6.22947	n
chr7	109545267	109545378	-	St5	Intron	4.32215	13.6171	7.78284	n
chrX	168672499	168672521	-	Msl3	Intron	4.30616	12.1008	4.22488	n
chr11	116109646	116109708	-	Trim47	CDS	4.28363	37.6982	6.17354	n
chr5	90365895	90365989	-	Ankrd17	CDS	4.24049	93.7092	6.78641	n
chr12	83664122	83664160	+	Rbm25	CDS	4.20143	16.2342	7.2435	n
chrX	109005716	109005738	-	Hmgn5	CDS	4.17074	8.55335	6.72864	n
chr19	59459491	59459603	+	Emx2	CDS	4.16937	65.0486	4.64468	n
chr4	155630193	155630248	+	Cdk11b	CDS	4.1641	6.42306	7.10744	n
chr3	108904448	108904460	-	Prpf38b	CDS	4.15828	9.6929	5.49048	n
chr9	66975041	66975048	-	Lactb	CDS	4.14221	66.2727	4.84008	n
chr17	74339131	74339213	+	Spast	CDS	4.12731	100	6.4914	y
chr7	19345641	19345686	+	Ercc1	CDS	4.10271	19.9856	5.05449	n
chr5	105914667	105914690	+	Zfp326	CDS	4.09682	7.93573	5.21747	n
chr2	174330309	174330316	+	Gnas	CDS	4.08768	31.6516	6.47234	n
chr7	140891090	140891092	+	Psmd13	Intron	4.08381	6.54629	8.21456	n
chr2	165884190	165884257	-	Zmynd8	Intron	4.07547	11.686	6.25499	n
chr6	86525298	86525302	-	Pcbp1	CDS	4.05729	25.451	7.13197	n
chr16	58670614	58670673	+	Cpox	CDS	3.99941	83.08	5.80318	n
chr2	102400494	102400496	-	Trim44	CDS	3.89527	7.36114	6.52705	n
chrX	111463120	111463170	-	Rps6ka6	Intron	3.87025	62.7535	8.78288	n
chrY	90811654	90811741	+	Erdr1	Intron	3.85595	6.75113	6.67037	n
chr18	33891472	33891565	-	Epb4.1l4a	CDS	3.84356	35.0598	4.44239	y
chr15	102104559	102104613	+	Tenc1	CDS	3.83473	13.9728	7.2914	n
chr3	108904483	108904506	-	Prpf38b	CDS	3.80927	8.67149	6.09673	n
chr3	108904691	108904696	-	Prpf38b	CDS	3.78384	8.62837	6.23764	n
chr7	126760762	126760795	+	Mapk3	CDS	3.77002	7.42782	4.6827	n
chr8	71580520	71580585	+	Slc27a1	Intron	3.7658	24.0963	6.00297	n
chrY	90812076	90812105	+	Erdr1	Intron	3.75924	6.82698	6.58682	n
chr11	101784278	101784332	-	Etv4	CDS	3.7383	32.831	4.78993	n
chr14	105258799	105258884	+	Ndfip2	CDS	3.70313	30.6731	5.05252	y
chr6	52217055	52217093	-	Hoxa7	CDS	3.68999	38.091	4.76638	n
chr1	189215216	189215282	-	Kcnk2	Intron	3.65714	100	4.48499	n
chr7	66377290	66377379	-	Lrrk1	Intron	3.60123	12.766	5.90587	n
chr7	24988005	24988155	-	Atp1a3	CDS	3.58397	58.8261	6.46975	n
chr2	20943395	20943438	-	Arhgap21	Intron	3.55162	100	6.82893	n
chr11	59848251	59848322	+	Nt5m	CDS	3.54478	64.4416	4.33371	n
chr16	16303540	16303556	+	Yars2	CDS	3.53648	43.3949	4.20327	n
chr19	60769978	60769995	-	Eif3a	CDS	3.51999	11.0656	7.25386	n
chr5	86816747	86816763	+	Ythdc1	CDS	3.51848	14.1272	7.64158	n
chr10	117663282	117663326	+	Cpm	Intron	3.51253	54.4927	4.36825	n
chr10	111507366	111507419	+	Phlda1	CDS	3.47204	13.2509	5.61254	n
chr8	33653587	33653617	+	Gsr	CDS	3.46631	100	6.1835	y
chr15	37960863	37960891	-	Rrm2b	CDS	3.45255	21.9649	4.20445	n
chr12	59070254	59070280	+	Pnn	CDS	3.44767	5.19846	7.69784	n
chr5	114897733	114897806	+	Oasl2	CDS	3.43254	27.371	5.77727	n
chr14	70583837	70583860	-	Fam160b2	3UTR	3.39665	29.8187	4.69281	n
chr10	68136578	68136656	-	Arid5b	Intron	3.38937	44.8786	7.30429	n
chr8	13795592	13795624	+	Upf3a	CDS	3.36934	10.3687	4.83566	n
chr7	139220561	139220627	+	Lrrc27	Intron	3.35276	40.4808	7.25076	n
chrX	8175896	8175963	-	Tbc1d25	CDS	3.3177	100	6.32184	n
chr14	72602946	72603023	-	Fndc3a	Intron	3.31526	64.6505	6.41208	n
chr2	69749642	69749687	+	Ppig	CDS	3.28428	13.2038	6.9889	n
chr7	126502319	126502346	-	Atxn2l	Intron	3.27104	18.1861	7.03155	n
chr14	61172976	61173012	+	Sacs	Intron	3.21954	58.3834	7.44516	n
chr4	123016634	123016658	+	Trit1	CDS	3.21318	12.1225	4.67527	n
chr2	69749571	69749598	+	Ppig	CDS	3.19463	13.4666	7.44147	n
chr7	127016837	127016857	-	Pagr1a	CDS	3.18016	8.81148	4.80123	n
chr1	30804165	30804241	-	Phf3	CDS	3.17604	50.9356	7.65206	n
chr11	46276845	46276922	-	Cyfip2	CDS	3.16611	91.2359	8.03457	n
chr9	45782046	45782146	-	Cep164	Intron	3.15365	25.1888	5.81793	n
chr4	148558491	148558495	+	Exosc10	CDS	3.13745	5.93254	7.3793	n
chr16	3959412	3959512	-	Nlrc3	CDS	3.13372	100	4.744	n
chr4	45489416	45489436	-	Shb	Intron	3.13136	80.7936	4.72165	n
chrX	48708989	48708998	+	Rbmx2	CDS	3.12363	11.5567	4.75634	n
chr13	42866385	42866458	+	Phactr1	Intron	3.1038	37.5912	5.88328	n
chr7	43409296	43409370	+	Siglecg	CDS	3.10224	19.7953	4.20442	y
chr9	56101519	56101633	+	Pstpip1	Intron	3.08589	18.7033	4.61091	n
chr6	57581063	57581107	+	Herc6	CDS	3.03851	27.6481	7.2973	n
chr5	142963627	142963693	+	Fscn1	Intron	3.01555	5.68102	5.14956	n
chr9	53667068	53667101	-	Cul5	CDS	3.00703	30.8317	7.55538	y
chr1	30804058	30804135	-	Phf3	CDS	2.99501	46.341	7.81041	n
chr7	29238482	29238538	+	Yif1b	Intron	2.99279	20.6659	5.75023	n
chr11	70026961	70027018	+	Dlg4	CDS	2.99115	80.9739	4.41951	n
chr1	156615906	156615920	+	Abl2	Intron	2.98542	15.9153	6.3163	n
chr5	105914829	105914850	+	Zfp326	CDS	2.98174	5.76598	4.43382	n
chr19	60769880	60769882	-	Eif3a	CDS	2.97343	9.48094	6.73263	n
chrX	109005956	109006011	-	Hmgn5	CDS	2.96935	5.69243	7.3128	n
chr15	95371249	95371351	-	Nell2	Intron	2.93701	72.2817	6.20116	n
chr7	126502394	126502415	-	Atxn2l	Intron	2.91438	16.1558	7.6091	n
chr5	137610645	137610647	-	Pcolce	Intron	2.91354	5.34342	7.55642	n
chr4	57893722	57893744	+	Akap2	3UTR	2.90914	100	8.33068	n
chr17	56081440	56081478	+	Hdgfrp2	Intron	2.88091	7.49259	6.04185	n
chr5	137613723	137613786	-	Fbxo24	CDS	2.8283	93.4013	5.65378	n
chr4	123572976	123572985	-	Macf1	Intron	2.81326	47.3483	6.54933	y
chr12	76005184	76005252	+	Syne2	Intron	2.8102	15.9354	8.91531	n
chr4	128711835	128711921	+	Phc2	Intron	2.80612	70.3828	5.6144	y
chr11	70394474	70394506	-	Pelp1	CDS	2.80213	7.42044	7.29353	n
chr5	117240850	117240949	+	Taok3	Intron	2.79611	18.6625	5.08972	n
chrX	93675387	93675431	+	Pcyt1b	CDS	2.79342	20.0782	5.34543	n
chr15	98727574	98727608	-	Fkbp11	Intron	2.79222	9.34237	4.13125	n
chr9	78090727	78090800	-	Fbxo9	Intron	2.75147	29.0371	4.91682	n
chr1	91500810	91500910	+	Traf3ip1	CDS	2.72938	35.7368	7.01984	n
chrX	109005643	109005679	-	Hmgn5	CDS	2.72581	5.34603	6.85482	n
chr17	56009513	56009534	+	Mpnd	CDS	2.71825	5.7608	5.18021	n
chr6	124746872	124746894	-	Atn1	CDS	2.71747	6.63712	5.87886	n
chr16	44746265	44746317	-	Gtpbp8	CDS	2.65743	26.7721	4.46324	n
chr15	10461344	10461362	-	Dnajc21	CDS	2.6552	69.3847	4.44011	n
chr13	102906063	102906107	-	Mast4	Intron	2.64606	45.1626	6.22753	n
chr16	34690684	34690778	+	Ccdc14	CDS	2.62948	100	5.73063	n
chr1	180726330	180726362	+	Acbd3	CDS	2.62608	33.5773	7.1392	n
chr1	120603630	120603751	+	En1	CDS	2.6238	29.488	4.15693	n
chr3	108904403	108904424	-	Prpf38b	CDS	2.62254	5.97385	5.87918	n
chr6	52217117	52217152	-	Hoxa7	CDS	2.6104	27.0809	4.88789	n
chr17	32315770	32315773	-	Akap8	CDS	2.59406	11.6631	7.39485	n
chr5	86816915	86816936	+	Ythdc1	CDS	2.57009	10.8421	6.07357	n
chr1	135882839	135882898	-	Pkp1	Intron	2.5665	11.9267	6.51079	n
chr14	70196053	70196099	-	Sorbs3	Intron	2.55293	18.0864	6.98461	y
chr4	150569544	150569627	+	Rere	Intron	2.54655	12.4333	7.1098	n
chr19	6118222	6118255	-	Sac3d1	CDS	2.53086	53.7048	5.92077	n
chr19	43879718	43879802	-	Dnmbp	Intron	2.5087	59.8878	6.14139	n
chr12	80221125	80221171	-	Actn1	Intron	2.4667	8.0842	6.26044	n
chr11	70056036	70056088	+	Asgr1	CDS	2.45357	100	6.3058	n
chr13	117025396	117025426	-	Parp8	CDS	2.44809	58.4738	6.43063	n
chr2	69749063	69749093	+	Ppig	CDS	2.44597	9.90861	7.3672	n
chr6	124450165	124450228	-	Clstn3	Intron	2.43578	90.2536	5.56806	n
chr11	98763485	98763519	+	Thra	Intron	2.42379	13.3505	5.41394	n
chr1	135883375	135883446	-	Pkp1	Intron	2.40924	11.214	4.74791	n
chr9	110868146	110868238	-	Tmie	Intron	2.40328	22.2398	4.29574	n
chr5	125084882	125085015	-	Ncor2	CDS	2.40196	11.6194	8.07615	n
chr16	14708115	14708117	+	Snai2	CDS	2.38084	7.27405	4.47303	n
chr14	69705493	69705509	-	R3hcc1	CDS	2.34408	11.1986	4.71275	n
chr19	60771685	60771695	-	Eif3a	CDS	2.3436	7.39631	7.78411	n
chr5	148330115	148330123	-	Slc7a1	3UTR	2.34318	17.9537	6.89055	n
chr7	130645490	130645501	+	Tacc2	Intron	2.31969	11.3483	8.21802	y
chr3	108562168	108562180	-	Tmem167b	Intron	2.31504	9.63145	4.96996	n
chr7	25688045	25688117	+	Tgfb1	CDS	2.29403	21.8823	4.34174	n
chr14	61173035	61173092	+	Sacs	Intron	2.28238	41.6166	6.98567	n
chr10	81643596	81643673	+	Ankrd24	CDS	2.2777	30.8331	5.35972	n
chr7	73391233	73391308	+	Rgma	Intron	2.27219	100	5.03577	y
chr7	130645457	130645471	+	Tacc2	Intron	2.26469	11.3778	7.89434	y
chr13	103752625	103752675	-	Srek1	CDS	2.21331	65.9719	5.35136	n
chr16	92622018	92622053	-	Runx1	Intron	2.21282	6.39976	4.48934	y
chr7	43409397	43409432	+	Siglecg	CDS	2.19481	14.0348	4.23285	y
chr10	80024404	80024449	+	Hmha1	Intron	2.18011	100	5.69646	n
chr2	118545307	118545374	-	Bmf	Intron	2.16604	37.7829	4.22397	n
chr9	37418930	37418944	-	Robo3	CDS	2.11632	22.4955	5.22203	n
chr7	29307975	29308059	+	Dpf1	Intron	2.10113	94.6308	4.71194	n
chr17	37271049	37271107	+	H2-M3	CDS	2.09821	11.2378	4.32626	n
chrX	38564952	38564976	-	Cul4b	CDS	2.09513	8.26288	7.40813	n
chr1	156036105	156036165	-	Tor1aip1	CDS	2.0892	6.9912	6.45	y
chr8	25720263	25720299	+	Ppapdc1b	CDS	2.08209	11.6897	4.05599	y
chr7	101301958	101301998	-	Atg16l2	CDS	2.04811	21.5882	5.35903	n
chr5	118245374	118245432	+	2410131K14Rik	CDS	2.04651	13.5243	4.95489	n
chr18	54988019	54988109	-	Zfp608	CDS	2.03053	54.1123	5.22626	n
chr1	73998437	73998489	-	Tns1	Intron	2.02611	31.4401	7.88844	n
chr5	92055454	92055456	-	G3bp2	CDS	1.99077	8.89928	8.41894	n
chr12	116256022	116256086	-	Wdr60	CDS	1.98715	14.2789	7.73977	n
chr5	43672293	43672345	+	Cc2d2a	Intron	1.97476	86.7313	5.79786	n
chr2	155979528	155979612	+	Cep250	Intron	1.96328	24.762	8.83663	n
chr12	87147442	87147494	-	Pomt2	CDS	1.95755	100	6.61753	y
chr1	156615840	156615856	+	Abl2	Intron	1.94872	10.3303	6.62412	n
chr10	80712844	80712877	-	Ap3d1	CDS	1.9449	12.216	7.90714	n
chr9	45782149	45782248	-	Cep164	Intron	1.91394	15.513	5.78822	n
chr15	37264338	37264405	+	Grhl2	Intron	1.91129	93.7614	5.02421	n
chr7	126494420	126494467	-	Atxn2l	CDS	1.91033	9.86673	8.43351	n
chr2	178455363	178455415	+	Cdh26	Intron	1.90776	41.8699	5.5722	n
chr7	45451530	45451568	+	Gys1	CDS	1.9017	16.8807	5.54425	n
chr10	70263069	70263138	+	Slc16a9	Intron	1.89916	50.8313	5.86785	n
chr6	131368557	131368559	-	Ybx3	CDS	1.898	100	4.80872	n
chr10	109903917	109903963	-	Nav3	Intron	1.89146	86.7601	4.59982	n
chr9	66974767	66974829	-	Lactb	CDS	1.87888	29.6717	5.09801	n
chr7	45008898	45008913	-	Scaf1	CDS	1.86139	14.1396	6.83986	n
chr1	34005889	34005898	+	Dst	Intron	1.84998	69.9275	6.5241	n
chr11	51857079	51857141	-	Jade2	Intron	1.84875	29.4959	6.68708	n
chr3	79886939	79886941	+	Fam198b	CDS	1.84112	19.0771	4.29729	n
chr2	118547027	118547058	-	Bmf	Intron	1.8381	32.109	5.16193	n
chr8	84126176	84126193	+	Podnl1	Intron	1.81686	14.4513	4.52396	n
chr17	15527159	15527168	-	Pdcd2	CDS	1.79833	28.9599	4.133	n
chrX	111463284	111463377	-	Rps6ka6	Intron	1.78986	28.8465	7.41724	n
chr15	102406900	102406941	+	Sp1	Intron	1.76917	76.1993	6.2821	n
chr1	120603850	120603908	+	En1	CDS	1.76789	20.4778	4.06011	n
chr5	137300340	137300358	-	Srrt	CDS	1.76584	9.15328	8.74405	n
chr5	20951321	20951452	-	Rsbn1l	CDS	1.76463	18.135	4.76012	n
chr9	37418963	37419043	-	Robo3	CDS	1.76039	18.829	4.82758	n
chr19	60766378	60766381	-	Eif3a	CDS	1.74544	5.59346	7.43005	n
chr5	24512389	24512423	-	Gbx1	Intron	1.70846	100	4.78974	n
chr18	5772834	5772867	+	Zeb1	CDS	1.70781	9.19189	4.40779	n
chr11	62281788	62281865	+	Ttc19	CDS	1.70157	100	5.57113	n
chr19	6118540	6118550	-	Sac3d1	CDS	1.67819	35.4991	4.58715	n
chr5	86831965	86832008	+	Ythdc1	CDS	1.66371	6.81418	7.92339	n
chr5	121810855	121810996	+	Atxn2	CDS	1.65395	40.3245	7.49701	n
chr7	143780201	143780268	-	Mrgpre	3UTR	1.65251	31.5166	6.19382	n
chr4	150615127	150615264	+	Rere	CDS	1.64524	7.51645	6.89338	n
chrX	51146412	51146418	-	Mbnl3	Intron	1.64475	100	5.58111	n
chrX	157184286	157184288	-	Phex	Intron	1.64112	40.5698	4.58604	n
chr19	4625340	4625371	-	Rce1	Intron	1.62749	10.2184	5.8705	n
chr8	126387795	126387865	+	Slc35f3	Intron	1.62288	95.3539	4.72007	n
chr4	116075534	116075545	+	Lrrc41	CDS	1.62034	45.998	7.10459	n
chr7	30194020	30194033	-	Capns1	CDS	1.61522	58.321	6.65583	n
chr14	33250626	33250637	+	Arhgap22	Intron	1.61288	5.72923	4.53264	n
chr5	124490551	124490564	+	Snrnp35	CDS	1.6125	7.33833	6.65795	n
chr6	38592741	38592743	+	Luc7l2	CDS	1.58637	31.606	6.92248	y
chr6	21949996	21950057	+	Ing3	CDS	1.57441	43.3725	5.59415	n
chr10	71147005	71147082	-	Bicc1	Intron	1.56654	51.5827	6.64309	n
chr12	26469379	26469390	+	Cmpk2	CDS	1.56388	100	6.53509	n
chr13	67724283	67724349	-	Zfp65	Intron	1.55008	77.4356	5.55681	n
chr2	84678580	84678608	+	Med19	CDS	1.54381	5.68695	5.11592	y
chr2	113792104	113792153	-	Scg5	Intron	1.53199	45.6749	4.0689	n
chr4	136934836	136934925	-	Epha8	Intron	1.53135	100	5.05171	n
chr7	128238590	128238663	+	Armc5	Intron	1.52835	30.6983	4.61449	n
chr4	117289131	117289210	-	Rnf220	Intron	1.52542	12.2511	5.19638	n
chr3	75891894	75891931	-	Golim4	CDS	1.51108	5.79184	8.87333	n
chr3	96601402	96601423	+	Lix1l	CDS	1.49587	19.6383	6.29118	n
chrX	139335787	139335810	+	Trap1a	Intron	1.49399	31.2141	4.20458	n
chrX	106011833	106011836	-	Magt1	CDS	1.49355	9.67915	6.95148	y
chr12	32057567	32057615	-	Prkar2b	Intron	1.48434	26.0588	4.43661	n
chr10	70263742	70263811	+	Slc16a9	Intron	1.48332	39.8316	4.71193	n
chr2	4300467	4300516	+	Frmd4a	Intron	1.47633	21.5201	6.30025	y
chr14	70583665	70583742	-	Fam160b2	3UTR	1.47238	12.665	5.06571	n
chr6	86525326	86525328	-	Pcbp1	CDS	1.46918	9.3927	7.07761	n
chr5	36484987	36485079	+	Ccdc96	CDS	1.46685	17.9769	5.18911	n
chr4	154249252	154249315	+	Megf6	Intron	1.45201	46.2916	5.55209	n
chr14	101869303	101869429	+	Lmo7	Intron	1.44196	31.2981	6.03211	n
chr4	133722838	133722935	-	Arid1a	CDS	1.43985	44.5412	5.87838	n
chr10	44003573	44003660	-	Aim1	CDS	1.43882	53.0447	8.75573	n
chr10	75668040	75668120	-	Cabin1	Intron	1.43254	7.63537	5.56919	n
chr10	42823880	42823919	+	Sec63	CDS	1.42906	41.5259	7.41643	n
chr17	74528505	74528546	+	Birc6	CDS	1.42478	79.045	6.3853	y
chrX	152026531	152026534	+	Smc1a	CDS	1.4204	7.08343	7.18335	n
chr6	114875040	114875124	-	Vgll4	Intron	1.41356	8.48085	4.77782	n
chr8	93318066	93318068	-	Ces1g	CDS	1.40182	16.1625	4.91437	n
chr2	118761875	118761917	-	A430105I19Rik	Intron	1.40008	16.0501	5.73607	n
chr7	24987599	24987741	-	Atp1a3	CDS	1.38706	22.772	4.81999	n
chr2	13372617	13372693	-	Cubn	Intron	1.3848	53.995	4.88348	n
chr17	33092446	33092482	+	Zfp563	Intron	1.3826	32.2989	5.4264	n
chr11	96284135	96284197	+	Hoxb8	CDS	1.36531	73.2445	4.46969	n
chr11	74522499	74522567	-	Rap1gap2	Intron	1.36531	62.0248	6.94211	n
chrX	93701047	93701113	+	Pcyt1b	Intron	1.33722	9.65827	6.37478	n
chr5	3596140	3596146	-	Rbm48	CDS	1.3357	8.54451	4.83855	n
chr7	100930925	100930971	-	Arhgef17	CDS	1.33328	36.24	7.2064	y
chr19	25395233	25395341	+	Kank1	Intron	1.33065	100	7.25484	n
chr7	84362804	84362900	-	Arnt2	Intron	1.31952	39.404	7.54138	n
chr5	92962114	92962172	+	Shroom3	CDS	1.31476	63.5741	4.20903	n
chr19	37174749	37174839	-	Cpeb3	CDS	1.30655	7.3084	6.90635	n
chr6	146634404	146634437	-	Tm7sf3	CDS	1.29756	12.0104	5.40421	n
chr14	50830055	50830079	-	Tep1	Intron	1.29197	67.5715	4.43754	n
chr5	137032139	137032213	+	Vgf	CDS	1.29193	100	4.67469	n
chr8	84705783	84705829	-	Nfix	3UTR	1.28069	48.2656	5.44982	n
chr10	90966088	90966162	+	Anks1b	Intron	1.26176	76.4828	5.47361	n
chr11	8468655	8468695	-	Tns3	Intron	1.2598	6.33701	7.31072	y
chr11	109721492	109721525	-	Fam20a	CDS	1.25012	20.7046	5.63145	n
chr7	19628411	19628486	-	Relb	Intron	1.23989	18.9928	4.24499	n
chrX	157550548	157550569	-	Mbtps2	3UTR	1.23199	5.17548	5.40863	n
chr1	74037062	74037203	-	Tns1	Intron	1.22471	18.8265	7.71777	n
chr6	52234218	52234289	-	Hoxa10	CDS	1.21974	10.6833	4.84673	n
chr12	87076829	87076893	+	Tmem63c	Intron	1.21077	100	4.59282	n
chr2	132007562	132007629	-	Rassf2	Intron	1.20559	12.1801	4.50214	n
chr6	24619604	24619614	-	Wasl	CDS	1.19029	6.57305	5.96013	n
chr11	114934330	114934382	-	Cd300lb	CDS	1.18311	37.4898	5.06823	n
chr2	75832466	75832503	+	Agps	CDS	1.17575	89.9486	5.95247	n
chr15	78607727	78607746	+	Cyth4	Intron	1.14613	100	4.41526	n
chr11	101784431	101784445	-	Etv4	Intron	1.14469	10.0505	4.08566	n
chr7	24987199	24987271	-	Atp1a3	Intron	1.1209	18.4019	5.80494	n
chr4	154237553	154237609	+	Megf6	Intron	1.10089	35.0364	7.57823	n
chr9	14718467	14718531	-	Piwil4	Intron	1.10034	64.6503	5.2287	n
chr2	32679134	32679141	+	Eng	CDS	1.08022	9.46073	4.43276	n
chr7	83976419	83976503	-	Cemip	Intron	1.07406	22.951	6.48912	n
chr15	103314246	103314282	-	Zfp385a	3UTR	1.07321	14.5579	4.71848	n
chr15	86081864	86081879	+	Gramd4	Intron	1.06648	15.8969	4.86368	n
