# Supplementary material for: Pervasive isoform‐specific translational regulation via alternative transcription start sites in mammals
Source: Mol Syst Biol. 2016 Jul 18;12(7):875. doi: 10.15252/msb.20166941 (PMC4965872; doi:10.15252/msb.20166941)
Supplement: Supplementary file 7 — Table EV6 [file MSB-12-875-s007.xlsx]

## Sheet: Sheet1
Table EV6. List of adapters and primers used in this study.
5'end sequencing
N15-oligo	5’-TACACGACGCTCTTCCGATCTNNNNNNNNNNNNNNN-3’
CAP GN5 up	5’ CAGACGTGTGCTCTTCCGATCTGNNNNN-P 3’
CAP N6 up	5’ CAGACGTGTGCTCTTCCGATCTNNNNNN-P 3’
CAP 5'adptor down	5’ P-AGATCGGAAGAGCACACGTCTG-NH2 3’
CAP forward PCR primer	AATGATACGGCGACCACCGAGATCTACACTCTTTCCCTACACGACGCTCTTCCGATC
Cap Reverse barcode 1 primer	GATCGGAAGAGCACACGTCTGAACTCCAGTCACATCACGATCTCGTATGCCGTCTTCTGCTTG
Cap Reverse barcode 2 primer	GATCGGAAGAGCACACGTCTGAACTCCAGTCACCGATGTATCTCGTATGCCGTCTTCTGCTTG
Cap Reverse barcode 3 primer	GATCGGAAGAGCACACGTCTGAACTCCAGTCACTTAGGCATCTCGTATGCCGTCTTCTGCTTG
Cap Reverse barcode 4 primer	GATCGGAAGAGCACACGTCTGAACTCCAGTCACTGACCAATCTCGTATGCCGTCTTCTGCTTG
Cap Reverse barcode 5 primer	GATCGGAAGAGCACACGTCTGAACTCCAGTCACACAGTGATCTCGTATGCCGTCTTCTGCTTG
Cap Reverse barcode 6 primer	GATCGGAAGAGCACACGTCTGAACTCCAGTCACGCCAATATCTCGTATGCCGTCTTCTGCTTG
Cap Reverse barcode 7 primer	GATCGGAAGAGCACACGTCTGAACTCCAGTCACCAGATCATCTCGTATGCCGTCTTCTGCTTG
Construct for Luciferase assay
Gene Name	Long 5'UTR PCR primers	Short 5'UTR PCR primers
Lxn	F: GTCACTAGATCTAAGGAGGAAGAGGGAAGGAAGGCGCTGA	F: GTCACTAGATCTCCCACTTGGACACCCACTCGGCTG
	R: ACTGTCCCATGGCTTGGGGGAGACAGCGCGGGCT	R: ACTGTCCCATGGCTTGGGGGAGACAGCGCGGGCT
Ube4b	F: GTCACTAGATCTGACCCCTTTCAAAGATGGCCGCCCT	F: GTCACTAGATCTTTTAGAGGGGAGGGGCTTCCCGGT
	R: ACTGTCCCATGGCGCTTTCCTCTTAATGGTGAAAGGCGTTAGA	R: ACTGTCCCATGGCGCTTTCCTCTTAATGGTGAAAGGCGTTAGA
Eif1ad	F:GTCACTAGATCTCCCGGACACACCGCGCAT	F:GTCACTAGATCTGAATCGCAATTCCCGGCGCGGT
	R:ACTGTCCCATGGGCTGGTTTCTGTCCAGGGTTGTTAGG	R:ACTGTCCCATGGGCTGGTTTCTGTCCAGGGTTGTTAG
Itpr3	F:GTCACTAGATCTTATCTCAGGAGTTCAAACCAAAGCTCTAGGAGGAAGCAAAC	F:GTCACTAGATCTCAGACTTCCTGCTCCTTCCAGGCTGCA
	R:ACTGTCCCATGGGGCTTCGGCCCTCCGGGG	R:ACTGTCCCATGGGGCTTCGGCCCTCCGGGGCT
Nedd8	F:GTCACTAGATCTGTTTGTTCCGTTCCAGCTCG	F: GTCACTAGATCTAGTGTTCCTTGCCGTGGAGT
	R:ACTGTCCCATGGCTTCTTCCCAGGTTGGGGTT	R:ACTGTCCCATGGCTTCTTCCCAGGTTGGGGTT
Mpc2	F:GTCACTAGATCTTGCTGAGCTCCGCCCCCCTGA	F:GTCACTAGATCTGAAGCCGCTGTGCGTCACGATT
	R:ACTGTCCCATGGCGCGGCGGCCTAGGGAT	R: ACTGTCCCATGGCGCGGCGGCCTAGGGAT
Tmem129	F: GTCACTAGATCTCGATCTGACGGCGGTGGCT	F:GTCACTAGATCTGCACAGTGGGAGCGTTGG
	R: ACTGTCCCATGGCCCGCCACCGCTCACTG	R: ACTGTCCCATGGCCCGCCACCGCTCACTG
Ndufb11	template: TAATACGACTCACTATAGGGACGAAGAAAATGAACAGACTCTAGATCTCCCAGGACTCCGCAGTACAAGCTGTCCCATGGACTCTCTCCCAGACAACAGAAACTATAGTGTCACCTAAAT	F: GTCACTAGATCTACAACTAGAAGCTCCACCTCTTTC
	F:TAATACGACTCACTATAGGG	R:ACTGTCCCATGGGACAGCTTGTACTGCGGAGTC
	R:ATTTAGGTGACACTATAG
RenSp	F:GGTCAGAAGACCAACCCTCA	R:CACGATAGCGTTGCTGAAGA
Independent validation of TSS isoforms and their associated translational efficiency
Nedd8	Nedd8-RT:ACATTCTCCCACCAGTAGA	Nedd8-GSP-R:GCAAGGAGGTAAACGGAAC
Ssu72	Ssu72-RT:TTGTCCTGGATGTCCACATT	Ssu72-GSP-R:CAGTTCTGGAACCTTTCTGGA
Ube4b	Ube4b-RT:TCATGTTGTGGACATTGAGA	Ube4b-GSP-R:CTGATGCAGCTATTGGAGGT
Ndufb11	Ndufb11-RT:TCGGTAAGCCATCAGTCA	Ndufb11-GSP-R:GATCGAAGTAGTTGGATTCCAT
Motif validation
vMotif-F	GTACTCGATCATGACGTCACTAGATCT
vMotif-R	CTCAGAACTTGACGTACTGCTACTTAA
AAAAAT 5'UTR	GTACTCGATCATGACGTCACTAGATCTAAAAATTCACAAAAATTCAAAAAAATCAGTAAAAATAGACAAAAATCTTAAGTAGCAGTACGTCAAGTTCTGAG
AAAAAT rev-com 5'UTR	GTACTCGATCATGACGTCACTAGATCTATTTTTTCACATTTTTTCAAATTTTTCAGTATTTTTAGACATTTTTCTTAAGTAGCAGTACGTCAAGTTCTGAG
AATCCC 5'UTR	GTACTCGATCATGACGTCACTAGATCTAATCCCTCACAATCCCTTCAAATCCCCAGTAATCCCAGACAATCCCCTTAAGTAGCAGTACGTCAAGTTCTGAG
AATCCC rev-com 5'UTR	GTACTCGATCATGACGTCACTAGATCTAGGGATTTCACGGGATTTTCAGGGATTCAGTGGGATTAGACGGGATTCTTAAGTAGCAGTACGTCAAGTTCTGAG
CAAGAT 5'UTR	GTACTCGATCATGACGTCACTAGATCTCAAGATTCACCAAGATTCAACAAGATCAGTCAAGATAGACCAAGATACCTTAAGTAGCAGTACGTCAAGTTCTGAG
CAAGAT rev-com 5'UTR	GTACTCGATCATGACGTCACTAGATCTATCTTGTCACATCTTGTCAAATCTTGCAGTATCTTGAGACATCTTGACCTTAAGTAGCAGTACGTCAAGTTCTGAG
Actb F	CTGAACCCTAAGGCCAACCG
Actb R	TGGCTACGTACATGGCTGGG
Initiating Ribosome Profiling
FTP 3'adaptor	5’-/5rApp/GA TCG GAA GAG CAC ACG TCT /3ddC/-3’
FTP RT Primer	5’-(phos)-AGATCGTCGGACTGTAGAACTCTGAACGTGTAGATCTCGGTGGTCGAGACGTGTGCTCTTCCGATC-3’
FTP forward PCR primer	5’-AATGATACGGCGACCACCGAGATCTACACGTTCAGAGTTCTACAGTCCGA-3’
FTP reverse PCR primer	see Cap Reverse barcodes
