# Supplementary material for: Pervasive isoform‐specific translational regulation via alternative transcription start sites in mammals
Source: Mol Syst Biol. 2016 Jul 18;12(7):875. doi: 10.15252/msb.20166941 (PMC4965872; doi:10.15252/msb.20166941)
Supplement: Supplementary file 8 — Code EV1 [file MSB-12-875-s008.zip]

Archive with 186 entries (113 files):
- GITHUB/
- GITHUB/.git/
- GITHUB/.git/branches/
- GITHUB/.git/COMMIT_EDITMSG
- GITHUB/.git/config
- GITHUB/.git/description
- GITHUB/.git/HEAD
- GITHUB/.git/hooks/
- GITHUB/.git/hooks/applypatch-msg.sample
- GITHUB/.git/hooks/commit-msg.sample
- GITHUB/.git/hooks/post-commit.sample
- GITHUB/.git/hooks/post-receive.sample
- GITHUB/.git/hooks/post-update.sample
- GITHUB/.git/hooks/pre-applypatch.sample
- GITHUB/.git/hooks/pre-commit.sample
- GITHUB/.git/hooks/pre-rebase.sample
- GITHUB/.git/hooks/prepare-commit-msg.sample
- GITHUB/.git/hooks/update.sample
- GITHUB/.git/index
- GITHUB/.git/info/
- GITHUB/.git/info/exclude
- GITHUB/.git/logs/
- GITHUB/.git/logs/HEAD
- GITHUB/.git/logs/refs/
- GITHUB/.git/logs/refs/heads/
- GITHUB/.git/logs/refs/heads/master
- GITHUB/.git/logs/refs/remotes/
- GITHUB/.git/logs/refs/remotes/origin/
- GITHUB/.git/logs/refs/remotes/origin/master
- GITHUB/.git/objects/
- GITHUB/.git/objects/01/
- GITHUB/.git/objects/01/b04cf0b64835524f79d7c7552e7b928fc991b4
- GITHUB/.git/objects/09/
- GITHUB/.git/objects/09/3a5aee72dd1d09beffbe4d4d3a7ca348749301
- GITHUB/.git/objects/0d/
- GITHUB/.git/objects/0d/dcc98fe7be65bf4f8e87ef0af8897475a48ae2
- GITHUB/.git/objects/13/
- GITHUB/.git/objects/13/92e3cb36d46e36f222c77c4b357192477dcfcd
- GITHUB/.git/objects/14/
- GITHUB/.git/objects/14/00c0dafcdf805776e295f6bb70f5f0d997ed59
- GITHUB/.git/objects/1c/
- GITHUB/.git/objects/1c/6b25c7e802b8ff1ee6139bc79f5a0edf07bf83
- GITHUB/.git/objects/24/
- GITHUB/.git/objects/24/03d50e7145dda247be97f229d7e7578aa5b440
- GITHUB/.git/objects/25/
- GITHUB/.git/objects/25/3d859eefd3aa33c2576473d9c0cdc1b1a699b0
- GITHUB/.git/objects/29/
- GITHUB/.git/objects/29/5bdca70d7e3dc2994711112685621b41b97424
- GITHUB/.git/objects/29/896005f4cffa8cd05ed3bd867a781726a19c35
- GITHUB/.git/objects/2a/
- GITHUB/.git/objects/2a/eee5bf0e4562cf8dfa92d0b54b3b08b5c61e4c
- GITHUB/.git/objects/32/
- GITHUB/.git/objects/32/e38e35f45a40f6084df670249cede40275be9d
- GITHUB/.git/objects/35/
- GITHUB/.git/objects/35/2c44d47a584bf273e80fa20f9606f82dd06a9d
- GITHUB/.git/objects/43/
- GITHUB/.git/objects/43/ee50200a3ed1ced4a21ccb87e69a78f5f74973
- GITHUB/.git/objects/44/
- GITHUB/.git/objects/44/7023f49495a943f2fe6d12e2925a48d2a5ac7a
- GITHUB/.git/objects/4d/
- GITHUB/.git/objects/4d/36a89d9d3ee9c56c78d0bade7d09192d46f328
- GITHUB/.git/objects/4e/
- GITHUB/.git/objects/4e/3f6f00cb7052e28cbe3b1139d4d6be80eb7294
- GITHUB/.git/objects/54/
- GITHUB/.git/objects/54/c0f93ae4afedb2e19c1ad6328981691fe4bc65
- GITHUB/.git/objects/57/
- GITHUB/.git/objects/57/abe50dafecd1bd90f570624de48176c32d92c3
- GITHUB/.git/objects/5c/
- GITHUB/.git/objects/5c/31453ebee511f4e399c9870764cbc17c195fb0
- GITHUB/.git/objects/60/
- GITHUB/.git/objects/60/cf181bde1a20bd2d790cb5f8f302bc2a8c1fe5
- GITHUB/.git/objects/66/
- GITHUB/.git/objects/66/97035eed6f54f17568991217b9132c1831b17d
- GITHUB/.git/objects/6c/
- GITHUB/.git/objects/6c/258e5b689c3fe8a919860168bca72fe072e752
- GITHUB/.git/objects/72/
- GITHUB/.git/objects/72/3c9efc990764ad899a804c5d74e3c26d6c26af
- GITHUB/.git/objects/73/
- GITHUB/.git/objects/73/fa444d25f9c1caee9a804f0be03d5167fe7666
- GITHUB/.git/objects/74/
- GITHUB/.git/objects/74/07b752789d11c49907090e3e5b462205d19495
- GITHUB/.git/objects/80/
- GITHUB/.git/objects/80/d77ce83588f1681fc02207087d03cd4324594d
- GITHUB/.git/objects/91/
- GITHUB/.git/objects/91/e69236412251e5076fa55043dc4bbebc833f15
- GITHUB/.git/objects/96/
- GITHUB/.git/objects/96/68772191342a46814d916494eba45b4ca27a92
- GITHUB/.git/objects/97/
- GITHUB/.git/objects/97/a5bc9180f2da84038a77819ce446dbe2963548
- GITHUB/.git/objects/97/c8e2ec7b14a5a939618fa8a6dd5d8e43e995f8
- GITHUB/.git/objects/a0/
- GITHUB/.git/objects/a0/aab0c02a6a9be6349d9583a8f779a38bebc343
- GITHUB/.git/objects/a1/
- GITHUB/.git/objects/a1/43761693fc6d56202be39b87c13878649df9cc
- GITHUB/.git/objects/a6/
- GITHUB/.git/objects/a6/3088ba93981ab5f99fe58e266f55392d5fcc34
- GITHUB/.git/objects/a9/
- GITHUB/.git/objects/a9/6b1a41ed033b4c79cdd689a3848678333c270e
- GITHUB/.git/objects/ab/
- GITHUB/.git/objects/ab/99229421651b3f512222733d2bfa9495dc536e
- GITHUB/.git/objects/ac/
- GITHUB/.git/objects/ac/f56707ebafef3cfa59fbf6b0131980551c2696
- GITHUB/.git/objects/b5/
- GITHUB/.git/objects/b5/9fb5e11ca3885420878eca7d6714a072ab611f
- GITHUB/.git/objects/c5/
- GITHUB/.git/objects/c5/394b2f407bbf42baeba6bf054bb5977e7df2d9
- GITHUB/.git/objects/cc/
- GITHUB/.git/objects/cc/dff3776f33ee0cbe460ae5ef2f694b2cb37bcc
- GITHUB/.git/objects/cd/
- GITHUB/.git/objects/cd/c58a6bd1f5719c1e0b0087bdd077fc5a94ad05
- GITHUB/.git/objects/ce/
- GITHUB/.git/objects/ce/70a54acd3e09195ef937aee6b5e4c2c4e87731
- GITHUB/.git/objects/ce/cf938cf8ecbdae07cc8e10b458b2e10db22faf
- GITHUB/.git/objects/d4/
- GITHUB/.git/objects/d4/9cd58e58c22b9ab314978623fc1e991c63e9e5
- GITHUB/.git/objects/d7/
- GITHUB/.git/objects/d7/83dc54358bcfca39a0cccb2e446e2c2c608914
- GITHUB/.git/objects/d8/
- GITHUB/.git/objects/d8/ff0600727be47d508188b4aafa767ebaec80ea
- GITHUB/.git/objects/de/
- GITHUB/.git/objects/de/3a9a6dca7c0ecc03972701c19cd01a470f5951
- GITHUB/.git/objects/e6/
- GITHUB/.git/objects/e6/9de29bb2d1d6434b8b29ae775ad8c2e48c5391
- GITHUB/.git/objects/e8/
- GITHUB/.git/objects/e8/990fcae6c3cb436e25a9fa345639b56b4d08fb
- GITHUB/.git/objects/e8/f165b53cc1ba45c8cd607e16a05a6777eb5409
- GITHUB/.git/objects/e9/
- GITHUB/.git/objects/e9/5b27a7db9eb644f733911136da506646cf962f
- GITHUB/.git/objects/ec/
- GITHUB/.git/objects/ec/eafb9ab78a5ea1de079a50ac2d93558e41fb27
- GITHUB/.git/objects/f0/
- GITHUB/.git/objects/f0/5af273ba36fe5176e5eaab349661a56b3d27a0
- GITHUB/.git/objects/f0/c38f191127fd12e366179070e280f32c12aed5
- GITHUB/.git/objects/f2/
- GITHUB/.git/objects/f2/b263271444e8bfd76a8ede50265bce0c21d650
- GITHUB/.git/objects/f2/b54ac8877bef0d7a131c5d358109789037216d
- GITHUB/.git/objects/fd/
- GITHUB/.git/objects/fd/f114f0720a23949154a65962c68b97b61846e6
- GITHUB/.git/objects/fe/
- GITHUB/.git/objects/fe/7fa592016713b323e7d8e22d060db65ac58172
- GITHUB/.git/objects/info/
- GITHUB/.git/objects/pack/
- GITHUB/.git/refs/
- GITHUB/.git/refs/heads/
- GITHUB/.git/refs/heads/master
- GITHUB/.git/refs/remotes/
- GITHUB/.git/refs/remotes/origin/
- GITHUB/.git/refs/remotes/origin/master
- GITHUB/.git/refs/tags/
- GITHUB/3T3_5UTR_CS/
- GITHUB/3T3_5UTR_CS/3T3.peaks.summit.bed
- GITHUB/3T3_5UTR_CS/3T3_total.5UTR.bed
- GITHUB/3T3_5UTR_CS/3T3_total.5UTR_CS.bed
- GITHUB/3T3_5UTR_CS/3T3_total.splice_site.bed
- GITHUB/3T3_5UTR_CS/fmt.TSS2TIS.pl
- GITHUB/3T3_5UTR_CS/mm10.refseq.TIS.bed
- GITHUB/3T3_5UTR_CS/README.sh
- GITHUB/altTSS_divTE/
- GITHUB/altTSS_divTE/3T3.diff_TSS_TE_fc.txt
- GITHUB/altTSS_divTE/3T3.peaks.gene_assign.cnt.matrix
- GITHUB/altTSS_divTE/alt_TSS.TE.fc.R1.pval
- GITHUB/altTSS_divTE/alt_TSS.TE.fc.R2.pval
- GITHUB/altTSS_divTE/bootstrap_tags.pl
- GITHUB/altTSS_divTE/bt.pval.R
- GITHUB/altTSS_divTE/cnt.core.sh
- GITHUB/altTSS_divTE/diffTSS_TE.bootstrap.R
- GITHUB/altTSS_divTE/diffTSS_TE.R
- GITHUB/altTSS_divTE/esti.FDR.R
- GITHUB/altTSS_divTE/genGeneCountMatrix.pl
- GITHUB/altTSS_divTE/gen_plot.R
- GITHUB/altTSS_divTE/README.sh
- GITHUB/README.md
- GITHUB/Seq_feat/
- GITHUB/Seq_feat/3T3_total.5UTR_CS.6mer.cnt
- GITHUB/Seq_feat/3T3_total.5UTR_CS.cap_struct.cnt
- GITHUB/Seq_feat/3T3_total.5UTR_CS.dn_struct.cnt
- GITHUB/Seq_feat/3T3_total.5UTR_CS.length
- GITHUB/Seq_feat/3T3_total.5UTR_CS.TOP.cnt
- GITHUB/Seq_feat/3T3_total.5UTR_CS.uORF_uAUG.cnt
- GITHUB/Seq_feat/README.sh
- GITHUB/Seq_feat/seqFeat.R
- GITHUB/Seq_feat/TOP.pdf
- GITHUB/Seq_feat/TOP.txt
- GITHUB/Seq_feat/TOPseq.R
- GITHUB/Seq_feat/uORF.pdf
- GITHUB/Seq_feat/uORF.txt
