# Supplementary material for: Pervasive isoform‐specific translational regulation via alternative transcription start sites in mammals
Source: Mol Syst Biol. 2016 Jul 18;12(7):875. doi: 10.15252/msb.20166941 (PMC4965872; doi:10.15252/msb.20166941)
Supplement: Supplementary file 8 — Code EV1 [file MSB-12-875-s008.zip › GITHUB/3T3_5UTR_CS/3T3.peaks.summit.bed]

chr7	45568650	45568651	0610005C13Rik|ncRNA_INTRON|TC_21754_229.00000|chr7_45568615_45568685_-	31	-
chr7	45568918	45568919	0610005C13Rik|ncRNA_INTRON|TC_28767_118.00000|chr7_45568898_45568921_-	42	-
chr7	45570262	45570263	0610005C13Rik|ncRNA_INTRON|TC_32754_84.00000|chr7_45570261_45570300_-	18	-
chr7	45570437	45570438	0610005C13Rik|ncRNA_INTRON|TC_34040_75.00000|chr7_45570433_45570446_-	19	-
chr12	85824859	85824860	0610007P14Rik|5UTR_UP1k|TC_14406_588.00000|chr12_85824855_85824944_-	51	-
chr12	85824544	85824545	0610007P14Rik|5UTR|TC_3310_9750.00000|chr12_85824498_85824568_-	585	-
chr12	85817762	85817763	0610007P14Rik|ANTI_mRNA|TC_29702_108.00000|chr12_85817736_85817772_+	13	+
chr11	51689103	51689104	0610009B22Rik|5UTR_UP1k|TC_23653_188.00000|chr11_51689102_51689105_-	67	-
chr11	51689136	51689137	0610009B22Rik|5UTR_UP1k|TC_29086_114.00000|chr11_51689128_51689149_-	22	-
chr11	51688634	51688635	0610009B22Rik|5UTR|TC_3018_11106.00000|chr11_51688621_51688666_-	670	-
chr11	51688892	51688893	0610009B22Rik|ANTI_5UTR|TC_19331_301.00000|chr11_51688861_51688911_+	43	+
chr11	51689208	51689209	0610009B22Rik|ANTI_5UTR|TC_22649_208.00000|chr11_51689177_51689232_+	22	+
chr11	120350099	120350100	0610009L18Rik|ANTI_ncRNA|TC_28998_115.00000|chr11_120350095_120350115_-	14	-
chr11	120350065	120350066	0610009L18Rik|ANTI_ncRNA|TC_34229_73.00000|chr11_120350063_120350074_-	17	-
chr11	120349282	120349283	0610009L18Rik|ncRNA_INTRON|TC_22434_212.00000|chr11_120349264_120349301_+	63	+
chr11	120351055	120351056	0610009L18Rik|ncRNA|TC_40842_37.00000|chr11_120351049_120351063_+	11	+
chr18	38250253	38250254	0610009O20Rik|5UTR|TC_7825_2242.00000|chr18_38250250_38250333_+	287	+
chr2	175435796	175435797	0610010B08Rik|5UTR_UP1k|TC_13829_641.00000|chr2_175435789_175435804_-	104	-
chr2	176486775	176486776	0610010B08Rik|5UTR_UP1k|TC_28149_124.00000|chr2_176486774_176486776_-	62	-
chr11	23633613	23633614	0610010F05Rik|5UTR|TC_17190_396.00000|chr11_23633562_23633617_-	33	-
chr11	70237819	70237820	0610010K14Rik|5UTR|TC_15194_522.00000|chr11_70237818_70237820_-	261	-
chr11	70237869	70237870	0610010K14Rik|5UTR|TC_3070_10818.00000|chr11_70237860_70237882_-	1581	-
chr11	70237913	70237914	0610010K14Rik|5UTR|TC_7074_2768.00000|chr11_70237903_70237916_-	340	-
chr11	70237590	70237591	0610010K14Rik|CDS|TC_1618_24773.00000|chr11_70237587_70237624_-	5226	-
chr11	70237786	70237787	0610010K14Rik|CDS|TC_8210_2020.00000|chr11_70237785_70237787_-	1010	-
chr11	70237555	70237556	0610010K14Rik|CDS|TC_8580_1848.00000|chr11_70237548_70237562_-	233	-
chr11	70237646	70237647	0610010K14Rik|mRNA_INTRON|TC_7687_2327.00000|chr11_70237644_70237648_-	561	-
chr17	25875498	25875499	0610011F06Rik|5UTR|TC_4412_6193.00000|chr17_25875492_25875528_+	873	+
chr16	31948506	31948507	0610012G03Rik|ncRNA|TC_1825_21338.00000|chr16_31948444_31948536_-	995	-
chr6	72347324	72347325	0610030E20Rik|5UTR|TC_6879_2927.00000|chr6_72347299_72347369_+	183	+
chr6	72347239	72347240	0610030E20Rik|ANTI_5UTR|TC_21276_242.00000|chr6_72347237_72347251_-	33	-
chr6	72347286	72347287	0610030E20Rik|ANTI_5UTR|TC_24003_182.00000|chr6_72347285_72347287_-	91	-
chr6	72347729	72347730	0610030E20Rik|ANTI_mRNA|TC_16211_449.00000|chr6_72347726_72347752_-	64	-
chr6	72348535	72348536	0610030E20Rik|ANTI_mRNA|TC_41192_36.00000|chr6_72348534_72348536_-	18	-
chr6	72347710	72347711	0610030E20Rik|CDS|TC_23531_191.00000|chr6_72347710_72347712_+	74	+
chr3	88325058	88325059	0610031J06Rik|5UTR|TC_1629_24474.00000|chr3_88325034_88325079_+	2106	+
chr4	107889872	107889873	0610037L13Rik|5UTR|TC_4523_5956.00000|chr4_107889808_107889902_+	351	+
chr4	107889785	107889786	0610037L13Rik|ANTI_5UTR|TC_13399_693.00000|chr4_107889743_107889798_-	72	-
chr4	107890143	107890144	0610037L13Rik|CDS|TC_25930_152.00000|chr4_107890123_107890147_+	36	+
chr4	107890242	107890243	0610037L13Rik|mRNA_INTRON|TC_7878_2206.00000|chr4_107890221_107890290_+	132	+
chr8	77518116	77518117	0610038B21Rik|ncRNA|TC_14180_609.00000|chr8_77518100_77518120_+	68	+
chr5	143329306	143329307	0610040B10Rik|ncRNA|TC_5569_4280.00000|chr5_143329245_143329316_+	1145	+
chr11	83746960	83746961	1100001G20Rik|5UTR|TC_38628_48.00000|chr11_83746937_83746970_+	6	+
chr6	38534859	38534860	1110001J03Rik|5UTR|TC_5364_4561.00000|chr6_38534807_38534868_+	456	+
chr12	3426714	3426715	1110002L01Rik|ncRNA|TC_10463_1184.00000|chr12_3426684_3426764_-	86	-
chr12	3426643	3426644	1110002L01Rik|ncRNA|TC_14114_557.00000|chr12_3426638_3426661_-	75	-
chr12	3427527	3427528	1110002L01Rik|ncRNA|TC_16903_410.00000|chr12_3427524_3427565_-	53	-
chr12	3426600	3426601	1110002L01Rik|ncRNA|TC_19983_229.00000|chr12_3426580_3426611_-	37	-
chr12	3427752	3427753	1110002L01Rik|ncRNA|TC_25111_163.00000|chr12_3427743_3427773_-	28	-
chr12	3427369	3427370	1110002L01Rik|ncRNA|TC_29089_114.00000|chr12_3427344_3427400_-	14	-
chr16	90934775	90934776	1110004E09Rik|5UTR|TC_2835_9976.00000|chr16_90934772_90934790_-	1566	-
chr16	90934815	90934816	1110004E09Rik|5UTR|TC_706_57994.00000|chr16_90934815_90934848_-	9073	-
chr7	116093350	116093351	1110004F10Rik|5UTR_UP1k|TC_531_96914.00000|chr7_116093291_116093360_+	6661	+
chr5	115631817	115631818	1110006O24Rik|ncRNA|TC_8952_1704.00000|chr5_115631785_115631843_-	204	-
chr13	49215996	49215997	1110007C09Rik|5UTR|TC_1715_23151.00000|chr13_49215980_49216053_-	2441	-
chr13	49216109	49216110	1110007C09Rik|ANTI_5UTR|TC_42577_28.00000|chr13_49216109_49216112_+	14	+
chr2	156863154	156863155	1110008F13Rik|5UTR|TC_5974_3790.00000|chr2_156863135_156863183_+	513	+
chr2	156868471	156868472	1110008F13Rik|ANTI_mRNA|TC_39462_44.00000|chr2_156868471_156868473_-	12	-
chr12	55302748	55302749	1110008L16Rik|5UTR|TC_21978_223.00000|chr12_55302748_55302778_+	55	+
chr12	55303254	55303255	1110008L16Rik|5UTR|TC_9835_1384.00000|chr12_55303242_55303279_+	109	+
chr2	32381848	32381849	1110008P14Rik|5UTR|TC_2216_16972.00000|chr2_32381804_32381917_-	1304	-
chrX	70385908	70385909	1110012L19Rik|5UTR|TC_4835_5385.00000|chrX_70385873_70385957_+	359	+
chrX	70386063	70386064	1110012L19Rik|5UTR|TC_9851_1379.00000|chrX_70386035_70386064_+	150	+
chrX	70385822	70385823	1110012L19Rik|ANTI_5UTR|TC_20058_277.00000|chrX_70385820_70385833_-	52	-
chrX	70385322	70385323	1110012L19Rik|ANTI_5UTR|TC_22642_209.00000|chrX_70385294_70385323_-	24	-
chr6	13871553	13871554	1110019D14Rik|ncRNA|TC_6912_2902.00000|chr6_13871528_13871554_+	471	+
chr17	84957434	84957435	1110020A21Rik|ncRNA|TC_21864_226.00000|chr17_84957420_84957490_-	18	-
chr17	84957398	84957399	1110020A21Rik|ncRNA|TC_28827_117.00000|chr17_84957383_84957400_-	41	-
chr9	50768147	50768148	1110032A03Rik|5UTR|TC_6305_3453.00000|chr9_50768115_50768183_-	233	-
chr9	64050286	64050287	1110036E04Rik|ncRNA_INTRON|TC_24380_176.00000|chr9_64050259_64050303_+	16	+
chr9	64049554	64049555	1110036E04Rik|ncRNA|TC_39542_44.00000|chr9_64049554_64049556_+	22	+
chr9	64049747	64049748	1110036E04Rik|ncRNA|TC_42143_31.00000|chr9_64049747_64049749_+	15	+
chr4	11486008	11486009	1110037F02Rik|5UTR|TC_7443_2509.00000|chr4_11485954_11486038_+	250	+
chr4	11485768	11485769	1110037F02Rik|ANTI_5UTR|TC_14614_569.00000|chr4_11485748_11485787_-	28	-
chr4	11485717	11485718	1110037F02Rik|ANTI_5UTR|TC_27026_137.00000|chr4_11485687_11485720_-	19	-
chr17	34952468	34952469	1110038B12Rik|ncRNA|TC_4259_6554.00000|chr17_34952466_34952473_-	1635	-
chr15	76948212	76948213	1110038F14Rik|5UTR_UP1k|TC_21735_229.00000|chr15_76948212_76948215_+	68	+
chr15	76948503	76948504	1110038F14Rik|5UTR_UP1k|TC_4326_6403.00000|chr15_76948485_76948537_+	530	+
chr15	76948765	76948766	1110038F14Rik|5UTR|TC_4843_5373.00000|chr15_76948723_76948801_+	584	+
chr13	33936039	33936040	1110046J04Rik|ncRNA|TC_13575_671.00000|chr13_33936031_33936052_+	71	+
chr2	91444642	91444643	1110051M20Rik|5UTR|TC_5783_4002.00000|chr2_91444637_91444716_-	274	-
chr16	24393666	24393667	1110054M08Rik|ncRNA|TC_18803_321.00000|chr16_24393655_24393676_-	31	-
chr16	24393393	24393394	1110054M08Rik|ncRNA|TC_23766_186.00000|chr16_24393385_24393405_-	27	-
chr12	8208274	8208275	1110057K04Rik|5UTR_INTRON|TC_21014_248.00000|chr12_8208261_8208312_+	24	+
chr12	8208124	8208125	1110057K04Rik|5UTR|TC_4933_5213.00000|chr12_8208116_8208184_+	564	+
chr12	8208075	8208076	1110057K04Rik|ANTI_5UTR|TC_15413_505.00000|chr12_8208052_8208121_-	22	-
chr1	24005633	24005634	1110058L19Rik|5UTR|TC_4159_6757.00000|chr1_24005616_24005642_-	686	-
chr19	21652764	21652765	1110059E24Rik|5UTR|TC_2134_17751.00000|chr19_21652719_21652805_-	1363	-
chr9	122950996	122950997	1110059G10Rik|5UTR|TC_6182_3574.00000|chr9_122950913_122951012_-	489	-
chr6	134928535	134928536	1190002F15Rik|ANTI_ncRNA|TC_12041_887.00000|chr6_134928486_134928597_-	37	-
chr6	134928291	134928292	1190002F15Rik|ANTI_ncRNA|TC_26436_145.00000|chr6_134928270_134928293_-	21	-
chr6	134928670	134928671	1190002F15Rik|ANTI_ncRNA|TC_30078_105.00000|chr6_134928669_134928674_-	25	-
chr6	134928748	134928749	1190002F15Rik|ANTI_ncRNA|TC_40371_40.00000|chr6_134928747_134928749_-	20	-
chr6	134929126	134929127	1190002F15Rik|ncRNA|TC_2791_12294.00000|chr6_134929091_134929158_+	2686	+
chr6	134928968	134928969	1190002F15Rik|ncRNA|TC_40152_41.00000|chr6_134928968_134928970_+	20	+
chr9	94538767	94538768	1190002N15Rik|ANTI_5UTR|TC_19746_287.00000|chr9_94538709_94538783_+	40	+
chr8	120634365	120634366	1190005I06Rik|5UTR|TC_20680_258.00000|chr8_120634365_120634410_-	23	-
chr8	120620578	120620579	1190005I06Rik|mRNA_INTRON|TC_34049_75.00000|chr8_120620546_120620585_-	20	-
chr10	82623178	82623179	1190007I07Rik|5UTR|TC_7415_2468.00000|chr10_82623076_82623185_-	193	-
chr10	82623208	82623209	1190007I07Rik|5UTR|TC_8277_1956.00000|chr10_82623208_82623255_-	224	-
chr11	73047875	73047876	1200014J11Rik|5UTR|TC_5010_5068.00000|chr11_73047847_73047892_+	525	+
chr16	21794360	21794361	1300002E11Rik|ncRNA|TC_2970_11362.00000|chr16_21794324_21794391_+	639	+
chr4	45854925	45854926	1300002K09Rik|mRNA_INTRON|TC_28157_124.00000|chr4_45854924_45854933_+	40	+
chr9	103253014	103253015	1300017J02Rik|ANTI_mRNA|TC_13994_625.00000|chr9_103253012_103253015_+	216	+
chr9	103252982	103252983	1300017J02Rik|ANTI_mRNA|TC_18327_342.00000|chr9_103252955_103252991_+	34	+
chr9	103252855	103252856	1300017J02Rik|mRNA_INTRON|TC_27909_127.00000|chr9_103252832_103252869_-	19	-
chr5	114813917	114813918	1500011B03Rik|ncRNA|TC_3731_8012.00000|chr5_114813914_114813981_-	1258	-
chr2	167063220	167063221	1500012F01Rik|5UTR|TC_427_122740.00000|chr2_167063218_167063221_+	35439	+
chr18	61726405	61726406	1500015A07Rik|ncRNA|TC_4216_6651.00000|chr18_61726400_61726446_+	543	+
chr16	95831845	95831846	1600002D24Rik|ANTI_ncRNA|TC_23066_200.00000|chr16_95831814_95831849_+	38	+
chr16	95921334	95921335	1600002D24Rik|ANTI_ncRNA|TC_29207_113.00000|chr16_95921326_95921341_+	38	+
chr16	95898828	95898829	1600002D24Rik|ANTI_ncRNA|TC_41097_36.00000|chr16_95898828_95898830_+	18	+
chr16	95898093	95898094	1600002D24Rik|ANTI_ncRNA|TC_8220_2013.00000|chr16_95898045_95898218_+	85	+
chr16	95897863	95897864	1600002D24Rik|ncRNA_INTRON|TC_40698_38.00000|chr16_95897862_95897864_-	19	-
chr16	95898008	95898009	1600002D24Rik|ncRNA|TC_26931_138.00000|chr16_95897963_95898015_-	15	-
chr17	24220746	24220747	1600002H07Rik|5UTR|TC_5185_4818.00000|chr17_24220706_24220800_-	221	-
chr17	24220907	24220908	1600002H07Rik|ANTI_5UTR|TC_18005_356.00000|chr17_24220906_24220943_+	34	+
chr7	110000868	110000869	1600010M07Rik|ANTI_ncRNA|TC_41401_35.00000|chr7_110000848_110000870_+	13	+
chr17	14943226	14943227	1600012H06Rik|5UTR|TC_5173_4833.00000|chr17_14943192_14943294_+	317	+
chr7	38183830	38183831	1600014C10Rik|5UTR|TC_7865_2215.00000|chr7_38183790_38183860_+	212	+
chr7	38183781	38183782	1600014C10Rik|ANTI_5UTR|TC_33044_82.00000|chr7_38183765_38183785_-	11	-
chr16	35509553	35509554	1600019K03Rik|ANTI_ncRNA|TC_18335_341.00000|chr16_35509521_35509559_+	81	+
chr16	35509425	35509426	1600019K03Rik|ncRNA|TC_12957_749.00000|chr16_35509420_35509490_-	72	-
chr16	35509780	35509781	1600019K03Rik|ncRNA|TC_19339_301.00000|chr16_35509745_35509830_-	18	-
chr6	86559629	86559630	1600020E01Rik|ncRNA_INTRON|TC_38756_48.00000|chr6_86559629_86559632_+	21	+
chr6	86526656	86526657	1600020E01Rik|ncRNA|TC_12523_795.00000|chr6_86526646_86526712_+	57	+
chr6	86527317	86527318	1600020E01Rik|ncRNA|TC_16196_450.00000|chr6_86527311_86527318_+	113	+
chr6	86527093	86527094	1600020E01Rik|ncRNA|TC_25149_163.00000|chr6_86527074_86527102_+	28	+
chr6	86526765	86526766	1600020E01Rik|ncRNA|TC_6520_3165.00000|chr6_86526728_86526844_+	123	+
chr5	45669671	45669672	1600023N17Rik|ncRNA|TC_27279_134.00000|chr5_45669670_45669676_-	52	-
chrX	56318733	56318734	1600025M17Rik|ncRNA_INTRON|TC_23749_187.00000|chrX_56318665_56318774_+	11	+
chr14	66296873	66296874	1700001G11Rik|ncRNA|TC_16159_452.00000|chr14_66296870_66296891_-	110	-
chr14	66296925	66296926	1700001G11Rik|ncRNA|TC_26556_143.00000|chr14_66296924_66296928_-	37	-
chr14	66296843	66296844	1700001G11Rik|ncRNA|TC_28496_120.00000|chr14_66296842_66296844_-	60	-
chr1	33669849	33669850	1700001G17Rik|ncRNA|TC_11502_980.00000|chr1_33669819_33669871_+	69	+
chr13	68605850	68605851	1700001L19Rik|mRNA_INTRON|TC_28903_116.00000|chr13_68605850_68605857_+	43	+
chr11	98358219	98358220	1700003D09Rik|ncRNA_INTRON|TC_31606_92.00000|chr11_98358214_98358220_-	18	-
chr11	98358245	98358246	1700003D09Rik|ncRNA|TC_9794_1396.00000|chr11_98358244_98358282_-	162	-
chr6	83156441	83156442	1700003E16Rik|5UTR|TC_22995_202.00000|chr6_83156381_83156464_+	18	+
chr7	116084624	116084625	1700003G18Rik|ncRNA_INTRON|TC_5278_4676.00000|chr7_116084583_116084625_-	420	-
chr11	101986869	101986870	1700006E09Rik|ANTI_5UTR|TC_28996_115.00000|chr11_101986868_101986870_-	57	-
chr8	75713220	75713221	1700007B14Rik|ANTI_mRNA|TC_12137_871.00000|chr8_75713219_75713221_-	435	-
chr8	75713247	75713248	1700007B14Rik|ANTI_mRNA|TC_9640_1443.00000|chr8_75713246_75713248_-	721	-
chr5	98646422	98646423	1700007G11Rik|mRNA_INTRON|TC_25281_161.00000|chr5_98646369_98646445_+	14	+
chr16	33380708	33380709	1700007L15Rik|ncRNA|TC_10066_1317.00000|chr16_33380647_33380745_-	94	-
chrX	135693791	135693792	1700008I05Rik|5UTR|TC_8708_1799.00000|chrX_135693787_135693793_-	718	-
chr7	127512028	127512029	1700008J07Rik|ANTI_ncRNA|TC_3034_11006.00000|chr7_127511981_127512069_+	720	+
chr7	127511919	127511920	1700008J07Rik|ncRNA|TC_24563_173.00000|chr7_127511909_127511922_-	46	-
chr7	127512352	127512353	1700008J07Rik|ncRNA|TC_8279_1986.00000|chr7_127512316_127512415_-	135	-
chr7	44373736	44373737	1700008O03Rik|mRNA_INTRON|TC_37792_53.00000|chr7_44373734_44373737_-	24	-
chr1	171123140	171123141	1700009P17Rik|5UTR|TC_37265_55.00000|chr1_171123113_171123158_+	12	+
chr17	8988373	8988374	1700010I14Rik|5UTR|TC_17499_380.00000|chr17_8988352_8988387_+	33	+
chr17	9002536	9002537	1700010I14Rik|ANTI_mRNA|TC_29817_107.00000|chr17_9002528_9002561_-	13	-
chr10	112743978	112743979	1700010J16Rik|ANTI_ncRNA|TC_42716_27.00000|chr10_112743978_112743984_-	8	-
chr18	57542200	57542201	1700011I03Rik|mRNA_INTRON|TC_21174_244.00000|chr18_57542184_57542225_+	37	+
chr11	109816941	109816942	1700012B07Rik|mRNA_INTRON|TC_12761_628.00000|chr11_109816901_109816949_-	77	-
chr11	109816980	109816981	1700012B07Rik|mRNA_INTRON|TC_18414_243.00000|chr11_109816980_109816992_-	39	-
chr11	109817042	109817043	1700012B07Rik|mRNA_INTRON|TC_37660_53.00000|chr11_109817040_109817070_-	9	-
chr11	109817492	109817493	1700012B07Rik|mRNA_INTRON|TC_41468_34.00000|chr11_109817488_109817497_-	7	-
chr10	127667808	127667809	1700012D01Rik|ncRNA_INTRON|TC_11643_954.00000|chr10_127667776_127667839_+	56	+
chr10	127668319	127668320	1700012D01Rik|ncRNA_INTRON|TC_12530_739.00000|chr10_127668319_127668365_+	108	+
chr10	127668280	127668281	1700012D01Rik|ncRNA_INTRON|TC_22224_167.00000|chr10_127668280_127668293_+	48	+
chr10	127668251	127668252	1700012D01Rik|ncRNA_INTRON|TC_22227_217.00000|chr10_127668250_127668257_+	46	+
chr10	127667917	127667918	1700012D01Rik|ncRNA_INTRON|TC_7175_2697.00000|chr10_127667915_127667960_+	262	+
chr10	127667126	127667127	1700012D01Rik|ncRNA|TC_13457_686.00000|chr10_127667121_127667136_+	55	+
chr10	127666868	127666869	1700012D01Rik|ncRNA|TC_33361_79.00000|chr10_127666868_127666870_+	39	+
chr10	127668395	127668396	1700012D01Rik|ncRNA|TC_6385_3033.00000|chr10_127668388_127668418_+	506	+
chr10	127666430	127666431	1700012D01Rik|ncRNA|TC_7029_2805.00000|chr10_127666429_127666432_+	1288	+
chr10	127667198	127667199	1700012D01Rik|ncRNA|TC_9622_1448.00000|chr10_127667161_127667213_+	170	+
chr7	111122846	111122847	1700012D14Rik|ANTI_ncRNA|TC_12866_763.00000|chr7_111122810_111122896_+	77	+
chr7	111122283	111122284	1700012D14Rik|ANTI_ncRNA|TC_33041_82.00000|chr7_111122281_111122287_+	15	+
chr7	111122252	111122253	1700012D14Rik|ANTI_ncRNA|TC_33463_79.00000|chr7_111122248_111122254_+	21	+
chr7	111122703	111122704	1700012D14Rik|ncRNA|TC_11144_1051.00000|chr7_111122669_111122724_-	192	-
chr3	108537536	108537537	1700013F07Rik|5UTR|TC_9705_1422.00000|chr3_108537523_108537610_+	61	+
chr11	76001375	76001376	1700016K19Rik|ANTI_mRNA|TC_42725_27.00000|chr11_76001354_76001398_-	6	-
chr9	57262602	57262603	1700017B05Rik|5UTR|TC_9111_1640.00000|chr9_57262573_57262606_-	303	-
chr9	57258159	57258160	1700017B05Rik|CDS|TC_42842_27.00000|chr9_57258158_57258160_-	13	-
chr3	40510707	40510708	1700017G19Rik|ncRNA_INTRON|TC_27183_135.00000|chr3_40510691_40510738_-	14	-
chr13	31567946	31567947	1700018A04Rik|ANTI_ncRNA|TC_28901_116.00000|chr13_31567946_31567950_+	44	+
chr13	31568449	31568450	1700018A04Rik|ANTI_ncRNA|TC_41065_36.00000|chr13_31568449_31568451_+	9	+
chrX	62518297	62518298	1700019B21Rik|ncRNA_INTRON|TC_16105_456.00000|chrX_62518283_62518362_-	42	-
chrX	62520924	62520925	1700019B21Rik|ncRNA_INTRON|TC_35322_67.00000|chrX_62520924_62520963_-	12	-
chrX	62510795	62510796	1700019B21Rik|ncRNA|TC_11286_1022.00000|chrX_62510788_62510810_-	100	-
chrX	62516068	62516069	1700019B21Rik|ncRNA|TC_893_50352.00000|chrX_62516062_62516114_-	5679	-
chr6	5977413	5977414	1700019G24Rik|ncRNA|TC_23181_198.00000|chr6_5977360_5977434_-	16	-
chr2	119594325	119594326	1700020I14Rik|ncRNA|TC_6431_3312.00000|chr2_119594299_119594332_+	468	+
chr10	43540962	43540963	1700021F05Rik|5UTR|TC_2258_16544.00000|chr10_43540954_43541016_-	1300	-
chr16	32868337	32868338	1700021K19Rik|5UTR|TC_4668_5659.00000|chr16_32868298_32868368_-	361	-
chr16	32868470	32868471	1700021K19Rik|ANTI_5UTR|TC_17048_403.00000|chr16_32868427_32868491_+	31	+
chr16	32867976	32867977	1700021K19Rik|ANTI_mRNA|TC_42042_31.00000|chr16_32867976_32867978_+	15	+
chr16	32859316	32859317	1700021K19Rik|mRNA_INTRON|TC_38303_50.00000|chr16_32859312_32859331_-	9	-
chr10	119421558	119421559	1700025F24Rik|ANTI_ncRNA|TC_38439_49.00000|chr10_119421557_119421559_-	24	-
chr10	119423826	119423827	1700025F24Rik|ncRNA_INTRON|TC_36749_58.00000|chr10_119423825_119423830_+	24	+
chr1	152090190	152090191	1700025G04Rik|5UTR|TC_10161_1290.00000|chr1_152090186_152090207_-	270	-
chr1	152089970	152089971	1700025G04Rik|5UTR|TC_21495_235.00000|chr1_152089956_152089971_-	58	-
chr1	152090163	152090164	1700025G04Rik|5UTR|TC_26687_141.00000|chr1_152090162_152090164_-	70	-
chr1	152090284	152090285	1700025G04Rik|5UTR|TC_5073_4437.00000|chr1_152090279_152090343_-	341	-
chr1	152090248	152090249	1700025G04Rik|5UTR|TC_5357_4053.00000|chr1_152090242_152090253_-	1271	-
chr2	28699651	28699652	1700026L06Rik|5UTR|TC_22709_207.00000|chr2_28699633_28699686_-	21	-
chr5	151368836	151368837	1700028E10Rik|ANTI_ncRNA|TC_21791_228.00000|chr5_151368836_151368841_-	55	-
chr5	151368454	151368455	1700028E10Rik|ANTI_ncRNA|TC_7272_2630.00000|chr5_151368440_151368505_-	267	-
chr5	151368957	151368958	1700028E10Rik|ncRNA_INTRON|TC_13049_671.00000|chr5_151368932_151368967_+	124	+
chr5	151369000	151369001	1700028E10Rik|ncRNA_INTRON|TC_15074_472.00000|chr5_151368982_151369027_+	78	+
chr5	151368075	151368076	1700028E10Rik|ncRNA|TC_23631_189.00000|chr5_151368071_151368107_+	18	+
chr5	151368707	151368708	1700028E10Rik|ncRNA|TC_28852_117.00000|chr5_151368674_151368708_+	33	+
chr10	82814149	82814150	1700028I16Rik|ANTI_ncRNA|TC_21574_233.00000|chr10_82814146_82814174_-	73	-
chr10	82814258	82814259	1700028I16Rik|ANTI_ncRNA|TC_31096_96.00000|chr10_82814230_82814269_-	9	-
chr10	82814113	82814114	1700028I16Rik|ANTI_ncRNA|TC_39178_45.00000|chr10_82814108_82814114_-	9	-
chr10	82814305	82814306	1700028I16Rik|ncRNA_INTRON|TC_25589_156.00000|chr10_82814280_82814329_+	22	+
chr16	93447226	93447227	1700029J03Rik|ANTI_ncRNA|TC_35548_65.00000|chr16_93447177_93447234_+	9	+
chr8	45975255	45975256	1700029J07Rik|5UTR_UP1k|TC_35306_67.00000|chr8_45975254_45975258_-	19	-
chr8	116978660	116978661	1700030J22Rik|5UTR_INTRON|TC_37248_56.00000|chr8_116978657_116978670_-	11	-
chr8	116978943	116978944	1700030J22Rik|5UTR|TC_18759_323.00000|chr8_116978941_116978994_-	34	-
chr8	72443941	72443942	1700030K09Rik|5UTR|TC_8608_1839.00000|chr8_72443879_72443960_+	134	+
chr17	36931840	36931841	1700031A10Rik|ANTI_ncRNA|TC_29514_110.00000|chr17_36931829_36931882_-	9	-
chr1	9748594	9748595	1700034P13Rik|ncRNA|TC_21568_233.00000|chr1_9748567_9748616_+	41	+
chr16	3908647	3908648	1700037C18Rik|5UTR|TC_11658_952.00000|chr16_3908632_3908683_-	177	-
chr2	131160026	131160027	1700037H04Rik|5UTR|TC_2513_14333.00000|chr2_131160013_131160090_-	1724	-
chr2	131160225	131160226	1700037H04Rik|ANTI_5UTR|TC_11852_916.00000|chr2_131160203_131160251_+	128	+
chr10	68447103	68447104	1700040L02Rik|mRNA_INTRON|TC_38435_49.00000|chr10_68447092_68447116_-	13	-
chr10	68446731	68446732	1700040L02Rik|mRNA_INTRON|TC_39575_43.00000|chr10_68446730_68446755_-	11	-
chr11	11878375	11878376	1700042O10Rik|ncRNA_INTRON|TC_16246_447.00000|chr11_11878329_11878402_+	33	+
chr4	150837080	150837081	1700045H11Rik|ANTI_ncRNA|TC_9882_1371.00000|chr4_150837050_150837139_+	232	+
chr4	150836981	150836982	1700045H11Rik|ncRNA_INTRON|TC_24650_171.00000|chr4_150836975_150837006_-	37	-
chr4	150837479	150837480	1700045H11Rik|ncRNA_INTRON|TC_27276_134.00000|chr4_150837453_150837515_-	11	-
chr4	150837559	150837560	1700045H11Rik|ncRNA_INTRON|TC_30640_100.00000|chr4_150837558_150837587_-	33	-
chr4	150837637	150837638	1700045H11Rik|ncRNA_INTRON|TC_41721_33.00000|chr4_150837637_150837642_-	10	-
chr4	150837426	150837427	1700045H11Rik|ncRNA_INTRON|TC_42278_30.00000|chr4_150837425_150837427_-	15	-
chr12	55199570	55199571	1700047I17Rik2|5UTR_UP1k|TC_1472_27628.00000|chr12_55199532_55199588_+	4048	+
chr9	121938140	121938141	1700048O20Rik|ncRNA|TC_12871_762.00000|chr9_121938103_121938147_+	106	+
chr9	121937291	121937292	1700048O20Rik|ncRNA|TC_19039_312.00000|chr9_121937247_121937294_+	22	+
chr7	27929459	27929460	1700049G17Rik|5UTR_UP1k|TC_12423_829.00000|chr7_27929432_27929501_-	112	-
chr7	27929549	27929550	1700049G17Rik|ANTI_5UTR|TC_26015_151.00000|chr7_27929533_27929575_+	16	+
chr11	105181216	105181217	1700052K11Rik|ncRNA|TC_22095_220.00000|chr11_105181208_105181223_-	48	-
chr11	105181252	105181253	1700052K11Rik|ncRNA|TC_37472_54.00000|chr11_105181251_105181253_-	27	-
chr10	4432604	4432605	1700052N19Rik|5UTR|TC_7607_2396.00000|chr10_4432590_4432656_+	260	+
chr1	184034135	184034136	1700056E22Rik|5UTR_UP1k|TC_20759_255.00000|chr1_184034132_184034164_-	43	-
chr1	184033584	184033585	1700056E22Rik|CDS|TC_12139_870.00000|chr1_184033541_184033627_-	53	-
chr1	184033774	184033775	1700056E22Rik|CDS|TC_24209_178.00000|chr1_184033774_184033811_-	34	-
chr1	184033717	184033718	1700056E22Rik|CDS|TC_39372_44.00000|chr1_184033716_184033721_-	16	-
chr9	92332859	92332860	1700057G04Rik|ANTI_5UTR|TC_43011_26.00000|chr9_92332857_92332862_-	9	-
chr9	92353485	92353486	1700057G04Rik|ANTI_mRNA|TC_27617_130.00000|chr9_92353480_92353489_-	43	-
chr9	92353577	92353578	1700057G04Rik|mRNA_INTRON|TC_10746_1137.00000|chr9_92353549_92353621_+	99	+
chr9	92353926	92353927	1700057G04Rik|mRNA_INTRON|TC_19955_280.00000|chr9_92353913_92353935_+	48	+
chr6	143640668	143640669	1700060C16Rik|ncRNA_INTRON|TC_28761_118.00000|chr6_143640667_143640697_-	32	-
chr3	117076780	117076781	1700061I17Rik|ncRNA_INTRON|TC_33999_75.00000|chr3_117076780_117076797_-	15	-
chr9	95857474	95857475	1700065D16Rik|ncRNA|TC_24331_177.00000|chr9_95857474_95857497_-	22	-
chr6	35331010	35331011	1700065J11Rik|ANTI_ncRNA|TC_39727_43.00000|chr6_35331003_35331029_-	9	-
chr1	57377638	57377639	1700066M21Rik|5UTR|TC_11071_1065.00000|chr1_57377610_57377670_+	96	+
chr1	89019751	89019752	1700067G17Rik|ANTI_ncRNA|TC_35162_67.00000|chr1_89019751_89019758_-	11	-
chr2	30237641	30237642	1700084E18Rik|ncRNA|TC_12497_817.00000|chr2_30237587_30237647_-	108	-
chr2	30237520	30237521	1700084E18Rik|ncRNA|TC_22504_211.00000|chr2_30237520_30237539_-	52	-
chr18	38250181	38250182	1700086O06Rik|ncRNA|TC_12333_841.00000|chr18_38250136_38250209_-	47	-
chr18	38250566	38250567	1700086O06Rik|ncRNA|TC_24173_179.00000|chr18_38250565_38250598_-	21	-
chr18	38250507	38250508	1700086O06Rik|ncRNA|TC_9976_1342.00000|chr18_38250474_38250515_-	124	-
chr15	79141258	79141259	1700088E04Rik|5UTR_UP1k|TC_19224_305.00000|chr15_79141254_79141259_-	101	-
chr15	79141217	79141218	1700088E04Rik|5UTR|TC_23159_198.00000|chr15_79141216_79141218_-	99	-
chr5	25529588	25529589	1700096K18Rik|ANTI_ncRNA|TC_11428_995.00000|chr5_25529547_25529602_-	79	-
chr5	25529520	25529521	1700096K18Rik|ANTI_ncRNA|TC_15120_528.00000|chr5_25529496_25529526_-	188	-
chr5	25529635	25529636	1700096K18Rik|ANTI_ncRNA|TC_20702_257.00000|chr5_25529629_25529639_-	73	-
chr5	25529980	25529981	1700096K18Rik|ncRNA|TC_13243_713.00000|chr5_25529937_25530044_+	45	+
chr5	25530200	25530201	1700096K18Rik|ncRNA|TC_16677_424.00000|chr5_25530162_25530244_+	24	+
chr5	25529849	25529850	1700096K18Rik|ncRNA|TC_28438_121.00000|chr5_25529840_25529850_+	33	+
chr2	28957090	28957091	1700101E01Rik|mRNA_INTRON|TC_4360_6304.00000|chr2_28957056_28957107_-	960	-
chr17	3557546	3557547	1700102H20Rik|ncRNA|TC_15027_536.00000|chr17_3557521_3557588_+	75	+
chr12	54233263	54233264	1700104L18Rik|ncRNA|TC_42194_30.00000|chr12_54233260_54233292_+	6	+
chr19	7383150	7383151	1700105P06Rik|ncRNA|TC_20266_270.00000|chr19_7383148_7383151_+	83	+
chr19	7383127	7383128	1700105P06Rik|ncRNA|TC_35410_66.00000|chr19_7383127_7383129_+	33	+
chr14	22813465	22813466	1700112E06Rik|ANTI_mRNA|TC_18424_337.00000|chr14_22813412_22813511_-	35	-
chr14	22813548	22813549	1700112E06Rik|mRNA_INTRON|TC_23975_182.00000|chr14_22813523_22813563_+	49	+
chr1	184546427	184546428	1700112H15Rik|ncRNA_INTRON|TC_35673_64.00000|chr1_184546404_184546470_-	8	-
chr3	88177220	88177221	1700113A16Rik|ncRNA_INTRON|TC_43279_24.00000|chr3_88177219_88177221_-	12	-
chr3	88177678	88177679	1700113A16Rik|ncRNA|TC_11888_910.00000|chr3_88177659_88177798_-	61	-
chr16	34937780	34937781	1700119H24Rik|ncRNA_INTRON|TC_30034_105.00000|chr16_34937776_34937785_-	30	-
chr15	99260077	99260078	1700120C14Rik|ncRNA_INTRON|TC_20353_267.00000|chr15_99260063_99260138_+	20	+
chr19	6211372	6211373	1700123I01Rik|mRNA_INTRON|TC_42057_31.00000|chr19_6211371_6211375_+	11	+
chr4	11966739	11966740	1700123M08Rik|ncRNA_INTRON|TC_28747_118.00000|chr4_11966738_11966756_+	41	+
chr4	11966798	11966799	1700123M08Rik|ncRNA_INTRON|TC_38732_48.00000|chr4_11966794_11966800_+	21	+
chr4	11966652	11966653	1700123M08Rik|ncRNA|TC_14237_604.00000|chr4_11966651_11966717_+	39	+
chr14	54686219	54686220	1700123O20Rik|5UTR|TC_14734_559.00000|chr14_54686211_54686220_+	111	+
chr14	54686252	54686253	1700123O20Rik|5UTR|TC_15420_504.00000|chr14_54686249_54686253_+	95	+
chr14	54686181	54686182	1700123O20Rik|5UTR|TC_21017_248.00000|chr14_54686177_54686183_+	63	+
chr14	54687020	54687021	1700123O20Rik|5UTR|TC_5011_5066.00000|chr14_54686997_54687057_+	429	+
chr3	27155204	27155205	1700125G22Rik|ncRNA_INTRON|TC_16965_407.00000|chr3_27155134_27155217_+	54	+
chr11	85170285	85170286	1700125H20Rik|5UTR_UP1k|TC_39387_44.00000|chr11_85170267_85170306_+	7	+
chr19	58629671	58629672	1810007D17Rik|ncRNA|TC_8114_2073.00000|chr19_58629669_58629672_+	927	+
chr7	65803063	65803064	1810008I18Rik|ncRNA|TC_15654_488.00000|chr7_65803015_65803069_+	81	+
chr7	65803118	65803119	1810008I18Rik|ncRNA|TC_27285_134.00000|chr7_65803104_65803133_+	15	+
chr19	8888902	8888903	1810009A15Rik|5UTR|TC_206_258596.00000|chr19_8888889_8888919_+	20654	+
chr19	8888948	8888949	1810009A15Rik|CDS|TC_5750_4036.00000|chr19_8888948_8888950_+	2018	+
chr7	145206405	145206406	1810010D01Rik|ANTI_ncRNA|TC_41938_32.00000|chr7_145206401_145206406_+	7	+
chr11	107027896	107027897	1810010H24Rik|ANTI_5UTR|TC_12093_766.00000|chr11_107027875_107027950_-	38	-
chr11	107027848	107027849	1810010H24Rik|ANTI_5UTR|TC_19858_214.00000|chr11_107027831_107027851_-	26	-
chr11	107027761	107027762	1810010H24Rik|ANTI_5UTR|TC_43046_25.00000|chr11_107027749_107027767_-	5	-
chr8	24438947	24438948	1810011O10Rik|5UTR|TC_817_56384.00000|chr8_24438944_24438948_-	22005	-
chr8	22398706	22398707	1810012K16Rik|ncRNA|TC_34043_75.00000|chr8_22398692_22398713_+	13	+
chr16	8830099	8830100	1810013L24Rik|5UTR|TC_14774_556.00000|chr16_8830095_8830100_+	179	+
chr16	8830134	8830135	1810013L24Rik|5UTR|TC_5334_4592.00000|chr16_8830120_8830136_+	1856	+
chr16	8829828	8829829	1810013L24Rik|ANTI_5UTR|TC_25331_160.00000|chr16_8829825_8829846_-	23	-
chr10	86685488	86685489	1810014B01Rik|ANTI_ncRNA|TC_20685_257.00000|chr10_86685445_86685489_-	25	-
chr10	86685246	86685247	1810014B01Rik|ANTI_ncRNA|TC_25049_164.00000|chr10_86685209_86685252_-	21	-
chr10	86685765	86685766	1810014B01Rik|ncRNA_INTRON|TC_13951_629.00000|chr10_86685734_86685828_+	35	+
chr10	86685594	86685595	1810014B01Rik|ncRNA|TC_10874_1110.00000|chr10_86685546_86685626_+	62	+
chr10	86685523	86685524	1810014B01Rik|ncRNA|TC_15256_517.00000|chr10_86685486_86685526_+	54	+
chr15	89075546	89075547	1810021B22Rik|ncRNA_INTRON|TC_42427_29.00000|chr15_89075545_89075547_-	14	-
chr15	89075907	89075908	1810021B22Rik|ncRNA|TC_23715_187.00000|chr15_89075894_89075937_-	20	-
chr3	14611268	14611269	1810022K09Rik|5UTR_UP1k|TC_651_76151.00000|chr3_14611257_14611280_-	10338	-
chr3	14611208	14611209	1810022K09Rik|5UTR|TC_6688_3096.00000|chr3_14611208_14611218_-	990	-
chr2	127208258	127208259	1810024B03Rik|5UTR|TC_2707_12921.00000|chr2_127208254_127208287_-	1457	-
chr7	73558873	73558874	1810026B05Rik|ANTI_ncRNA|TC_10125_1299.00000|chr7_73558801_73558894_+	107	+
chr7	73552301	73552302	1810026B05Rik|ANTI_ncRNA|TC_31051_97.00000|chr7_73552292_73552314_+	21	+
chr7	73557915	73557916	1810026B05Rik|ncRNA_INTRON|TC_39953_42.00000|chr7_73557914_73557916_-	21	-
chr7	73558626	73558627	1810026B05Rik|ncRNA|TC_22007_223.00000|chr7_73558623_73558639_-	37	-
chr7	73558687	73558688	1810026B05Rik|ncRNA|TC_42321_30.00000|chr7_73558686_73558688_-	15	-
chr7	73558522	73558523	1810026B05Rik|ncRNA|TC_7835_2238.00000|chr7_73558442_73558558_-	134	-
chrX	12673575	12673576	1810030O07Rik|5UTR_UP1k|TC_4491_6018.00000|chrX_12673547_12673603_-	487	-
chr11	116672767	116672768	1810032O08Rik|ANTI_ncRNA|TC_21123_245.00000|chr11_116672766_116672773_-	78	-
chr11	116671529	116671530	1810032O08Rik|ANTI_ncRNA|TC_39006_46.00000|chr11_116671528_116671530_-	23	-
chr11	116671667	116671668	1810032O08Rik|ncRNA|TC_4682_5634.00000|chr11_116671658_116671689_+	981	+
chr3	122924430	122924431	1810037I17Rik|5UTR|TC_535_96096.00000|chr3_122924382_122924453_+	7947	+
chr10	77978662	77978663	1810043G02Rik|5UTR|TC_2365_15463.00000|chr10_77978601_77978672_+	1377	+
chr10	77978459	77978460	1810043G02Rik|ANTI_5UTR|TC_24212_178.00000|chr10_77978454_77978460_-	46	-
chr10	77978430	77978431	1810043G02Rik|ANTI_5UTR|TC_25521_157.00000|chr10_77978421_77978431_-	44	-
chr11	120098947	120098948	1810043H04Rik|5UTR|TC_563_90908.00000|chr11_120098914_120098989_+	6336	+
chr11	120099124	120099125	1810043H04Rik|mRNA_INTRON|TC_16533_431.00000|chr11_120099124_120099127_+	156	+
chr11	120099088	120099089	1810043H04Rik|mRNA_INTRON|TC_21975_223.00000|chr11_120099088_120099090_+	111	+
chr6	91440983	91440984	1810044D09Rik|ncRNA|TC_6754_3023.00000|chr6_91440961_91441027_+	212	+
chr16	93349530	93349531	1810053B23Rik|ANTI_ncRNA|TC_18336_341.00000|chr16_93349507_93349533_+	57	+
chr16	93349557	93349558	1810053B23Rik|ANTI_ncRNA|TC_40477_39.00000|chr16_93349555_93349567_+	6	+
chr19	3708341	3708342	1810055G02Rik|5UTR|TC_4423_6161.00000|chr19_3708278_3708389_+	337	+
chr6	35252737	35252738	1810058I24Rik|ncRNA|TC_1244_34336.00000|chr6_35252659_35252739_+	2566	+
chr6	35251725	35251726	1810058I24Rik|ncRNA|TC_23031_201.00000|chr6_35251725_35251735_+	40	+
chr6	35251761	35251762	1810058I24Rik|ncRNA|TC_38164_51.00000|chr6_35251761_35251763_+	25	+
chr16	36221467	36221468	2010005H15Rik|5UTR_UP1k|TC_24166_179.00000|chr16_36221447_36221471_+	36	+
chr19	46689915	46689916	2010012O05Rik|5UTR|TC_10028_1328.00000|chr19_46689888_46689937_+	106	+
chr19	46690162	46690163	2010012O05Rik|ANTI_mRNA|TC_13623_665.00000|chr19_46690105_46690172_-	81	-
chr19	46698598	46698599	2010012O05Rik|ANTI_mRNA|TC_32567_85.00000|chr19_46698542_46698669_-	6	-
chr19	46698854	46698855	2010012O05Rik|ANTI_mRNA|TC_33705_77.00000|chr19_46698828_46698869_-	10	-
chr19	46699368	46699369	2010012O05Rik|mRNA_INTRON|TC_10109_1303.00000|chr19_46699366_46699409_+	170	+
chr19	46690214	46690215	2010012O05Rik|mRNA_INTRON|TC_38504_49.00000|chr19_46690195_46690225_+	11	+
chr4	155409224	155409225	2010015L04Rik|5UTR|TC_26426_145.00000|chr4_155409186_155409269_+	10	+
chr3	106485948	106485949	2010016I18Rik|ncRNA|TC_29353_112.00000|chr3_106485941_106485957_-	16	-
chr12	111966980	111966981	2010107E04Rik|5UTR|TC_97_521879.00000|chr12_111966961_111967024_-	55098	-
chr5	93206535	93206536	2010109A12Rik|5UTR|TC_32593_85.00000|chr5_93206523_93206537_+	22	+
chr13	62964910	62964911	2010111I01Rik|5UTR|TC_18556_331.00000|chr13_62964872_62964914_+	33	+
chr13	62964781	62964782	2010111I01Rik|ANTI_5UTR|TC_16575_429.00000|chr13_62964749_62964816_-	64	-
chr13	63090082	63090083	2010111I01Rik|ANTI_mRNA|TC_34559_71.00000|chr13_63090082_63090087_-	25	-
chr13	63186986	63186987	2010111I01Rik|ANTI_mRNA|TC_42406_29.00000|chr13_63186985_63186995_-	6	-
chr13	63210161	63210162	2010111I01Rik|CDS|TC_20940_250.00000|chr13_63210159_63210164_+	87	+
chr13	63240069	63240070	2010111I01Rik|CDS|TC_4908_5271.00000|chr13_63240023_63240100_+	403	+
chr13	63253417	63253418	2010111I01Rik|mRNA_INTRON|TC_36925_57.00000|chr13_63253395_63253422_+	13	+
chr13	63046881	63046882	2010111I01Rik|mRNA_INTRON|TC_39837_42.00000|chr13_63046857_63046923_+	5	+
chrX	7421055	7421056	2010204K13Rik|ncRNA|TC_14746_559.00000|chrX_7421046_7421145_-	58	-
chrX	7422960	7422961	2010204K13Rik|ncRNA|TC_2609_13622.00000|chrX_7422912_7422992_-	2099	-
chr9	124312660	124312661	2010315B03Rik|5UTR|TC_7136_2727.00000|chr9_124312624_124312712_-	232	-
chr8	70776918	70776919	2010320M18Rik|ncRNA|TC_12815_752.00000|chr8_70776902_70776922_+	108	+
chr8	70776783	70776784	2010320M18Rik|ncRNA|TC_13785_588.00000|chr8_70776766_70776786_+	80	+
chr8	70776879	70776880	2010320M18Rik|ncRNA|TC_4822_4840.00000|chr8_70776817_70776880_+	361	+
chr7	29248394	29248395	2200002D01Rik|5UTR|TC_1843_21128.00000|chr7_29248382_29248421_-	1882	-
chr6	41030667	41030668	2210010C04Rik|ANTI_mRNA|TC_24960_166.00000|chr6_41030645_41030713_+	21	+
chrX	153723634	153723635	2210013O21Rik|5UTR|TC_2102_18136.00000|chrX_153723573_153723640_+	1423	+
chr11	5762510	5762511	2210015D19Rik|ncRNA_INTRON|TC_13605_667.00000|chr11_5762460_5762542_+	51	+
chr11	5762148	5762149	2210015D19Rik|ncRNA|TC_2321_15939.00000|chr11_5762119_5762176_+	1472	+
chr5	114942198	114942199	2210016L21Rik|5UTR|TC_1977_19534.00000|chr5_114942180_114942219_+	1908	+
chr5	114942127	114942128	2210016L21Rik|ANTI_5UTR|TC_17123_400.00000|chr5_114942096_114942133_-	60	-
chr7	98656806	98656807	2210018M11Rik|5UTR_UP1k|TC_10876_1110.00000|chr7_98656774_98656810_-	310	-
chr7	98656698	98656699	2210018M11Rik|5UTR_UP1k|TC_34652_71.00000|chr7_98656694_98656712_-	14	-
chr7	98656572	98656573	2210018M11Rik|5UTR|TC_4503_5991.00000|chr7_98656521_98656609_-	647	-
chr7	98656917	98656918	2210018M11Rik|ANTI_5UTR|TC_10224_1274.00000|chr7_98656907_98656945_+	128	+
chr7	98655829	98655830	2210018M11Rik|ANTI_5UTR|TC_12328_842.00000|chr7_98655816_98655890_+	58	+
chr7	98656970	98656971	2210018M11Rik|ANTI_5UTR|TC_18019_356.00000|chr7_98656968_98656971_+	129	+
chr7	98657020	98657021	2210018M11Rik|ANTI_5UTR|TC_33188_81.00000|chr7_98657020_98657022_+	40	+
chr17	21909640	21909641	2210404O09Rik|5UTR|TC_12718_782.00000|chr17_21909603_21909674_-	85	-
chr6	31220061	31220062	2210408F21Rik|ANTI_ncRNA|TC_15123_528.00000|chr6_31220058_31220062_-	233	-
chr6	31220263	31220264	2210408F21Rik|ANTI_ncRNA|TC_15982_464.00000|chr6_31220213_31220269_-	54	-
chr6	31220293	31220294	2210408F21Rik|ANTI_ncRNA|TC_5602_4234.00000|chr6_31220293_31220385_-	512	-
chr6	31331842	31331843	2210408F21Rik|ncRNA_INTRON|TC_28534_120.00000|chr6_31331781_31331867_+	8	+
chr6	31332429	31332430	2210408F21Rik|ncRNA_INTRON|TC_37225_56.00000|chr6_31332422_31332432_+	13	+
chr6	31220349	31220350	2210408F21Rik|ncRNA|TC_10283_1260.00000|chr6_31220320_31220370_+	136	+
chr6	31220404	31220405	2210408F21Rik|ncRNA|TC_6916_2899.00000|chr6_31220395_31220458_+	224	+
chr13	77135556	77135557	2210408I21Rik|5UTR|TC_10851_1115.00000|chr13_77135515_77135586_+	66	+
chr13	77416986	77416987	2210408I21Rik|mRNA_INTRON|TC_30845_98.00000|chr13_77416984_77416988_+	24	+
chr9	63399233	63399234	2300009A05Rik|5UTR|TC_4555_5904.00000|chr9_63399211_63399259_-	1170	-
chr9	63399418	63399419	2300009A05Rik|ANTI_5UTR|TC_19662_290.00000|chr9_63399418_63399438_+	54	+
chr9	63399161	63399162	2300009A05Rik|CDS|TC_16832_415.00000|chr9_63399160_63399162_-	121	-
chr9	63399018	63399019	2300009A05Rik|CDS|TC_32629_85.00000|chr9_63399017_63399019_-	42	-
chr9	63399080	63399081	2300009A05Rik|CDS|TC_6101_3655.00000|chr9_63399057_63399125_-	219	-
chr6	129237301	129237302	2310001H17Rik|ANTI_ncRNA|TC_17623_375.00000|chr6_129237259_129237328_+	38	+
chr6	129235099	129235100	2310001H17Rik|ANTI_ncRNA|TC_40978_37.00000|chr6_129235099_129235112_+	14	+
chr6	129237089	129237090	2310001H17Rik|ncRNA_INTRON|TC_28650_119.00000|chr6_129237063_129237098_-	14	-
chr6	129237028	129237029	2310001H17Rik|ncRNA_INTRON|TC_32747_84.00000|chr6_129237019_129237039_-	16	-
chr6	129237178	129237179	2310001H17Rik|ncRNA_INTRON|TC_39119_46.00000|chr6_129237178_129237181_-	11	-
chr6	129238492	129238493	2310001H17Rik|ncRNA|TC_12722_782.00000|chr6_129238492_129238529_-	264	-
chr6	129237979	129237980	2310001H17Rik|ncRNA|TC_18637_328.00000|chr6_129237978_129238015_-	48	-
chr6	129237791	129237792	2310001H17Rik|ncRNA|TC_34795_70.00000|chr6_129237781_129237801_-	10	-
chr11	120378710	120378711	2310003H01Rik|5UTR|TC_12408_831.00000|chr11_120378702_120378748_-	113	-
chr11	120375417	120375418	2310003H01Rik|CDS|TC_37661_53.00000|chr11_120375416_120375418_-	26	-
chr11	106374802	106374803	2310007L24Rik|5UTR|TC_20069_276.00000|chr11_106374793_106374864_+	35	+
chr8	26824346	26824347	2310008N11Rik|ncRNA|TC_27999_126.00000|chr8_26824344_26824392_-	15	-
chr8	26824427	26824428	2310008N11Rik|ncRNA|TC_34047_75.00000|chr8_26824424_26824444_-	11	-
chr9	73039698	73039699	2310009A05Rik|ncRNA|TC_19599_292.00000|chr9_73039698_73039700_+	146	+
chr9	73039728	73039729	2310009A05Rik|ncRNA|TC_4035_7084.00000|chr9_73039719_73039733_+	1078	+
chr1	138856827	138856828	2310009B15Rik|5UTR|TC_3698_8170.00000|chr1_138856808_138856855_-	961	-
chr7	90129345	90129346	2310010J17Rik|ncRNA_INTRON|TC_42323_30.00000|chr7_90129344_90129346_-	15	-
chr7	90130022	90130023	2310010J17Rik|ncRNA|TC_19559_293.00000|chr7_90130013_90130036_-	35	-
chr10	80320518	80320519	2310011J03Rik|5UTR|TC_2762_12525.00000|chr10_80320487_80320562_-	715	-
chr12	80132814	80132815	2310015A10Rik|ncRNA|TC_36774_58.00000|chr12_80132813_80132815_-	29	-
chr7	27581228	27581229	2310022A10Rik|3UTR|TC_32608_85.00000|chr7_27581226_27581229_+	21	+
chr7	27553291	27553292	2310022A10Rik|5UTR|TC_5495_4383.00000|chr7_27553248_27553334_+	354	+
chr7	27578782	27578783	2310022A10Rik|CDS|TC_35290_67.00000|chr7_27578782_27578784_+	20	+
chr8	124663218	124663219	2310022B05Rik|5UTR|TC_9908_1365.00000|chr8_124663184_124663243_-	96	-
chr8	124644188	124644189	2310022B05Rik|ANTI_mRNA|TC_22479_212.00000|chr8_124644127_124644197_+	30	+
chr8	124644579	124644580	2310022B05Rik|ANTI_mRNA|TC_27209_135.00000|chr8_124644547_124644582_+	13	+
chr8	124644315	124644316	2310022B05Rik|ANTI_mRNA|TC_31068_97.00000|chr8_124644279_124644328_+	20	+
chr8	124644512	124644513	2310022B05Rik|mRNA_INTRON|TC_26526_144.00000|chr8_124644498_124644538_-	12	-
chr9	50742369	50742370	2310030G06Rik|mRNA_INTRON|TC_41229_36.00000|chr9_50742367_50742371_-	10	-
chr19	46349086	46349087	2310034G01Rik|ANTI_ncRNA|TC_22030_222.00000|chr19_46349086_46349099_+	41	+
chr19	46348962	46348963	2310034G01Rik|ncRNA|TC_19970_279.00000|chr19_46348958_46348964_-	97	-
chr5	100217944	100217945	2310034O05Rik|ANTI_ncRNA|TC_38923_47.00000|chr5_100217931_100217947_-	13	-
chr1	105663897	105663898	2310035C23Rik|5UTR|TC_12472_821.00000|chr1_105663881_105663914_+	89	+
chr8	85026825	85026826	2310036O22Rik|5UTR_UP1k|TC_3659_8283.00000|chr8_85026808_85026831_+	1141	+
chr8	85026884	85026885	2310036O22Rik|5UTR|TC_973_45888.00000|chr8_85026854_85026894_+	5144	+
chr8	85026921	85026922	2310036O22Rik|CDS|TC_17271_393.00000|chr8_85026921_85026923_+	196	+
chr17	46772813	46772814	2310039H08Rik|5UTR|TC_3088_10758.00000|chr17_46772790_46772830_+	1634	+
chr6	86487971	86487972	2310040G24Rik|ncRNA|TC_36525_60.00000|chr6_86487971_86487995_-	8	-
chr15	38595053	38595054	2310043O21Rik|ANTI_ncRNA|TC_17232_381.00000|chr15_38594991_38595058_+	50	+
chr15	38595110	38595111	2310043O21Rik|ANTI_ncRNA|TC_19595_279.00000|chr15_38595080_38595143_+	49	+
chr15	38572724	38572725	2310043O21Rik|ncRNA_INTRON|TC_40270_40.00000|chr15_38572705_38572732_-	9	-
chr15	38594865	38594866	2310043O21Rik|ncRNA|TC_33684_77.00000|chr15_38594862_38594885_-	20	-
chr15	38594939	38594940	2310043O21Rik|ncRNA|TC_43450_22.00000|chr15_38594926_38594944_-	4	-
chr8	70139463	70139464	2310045N01Rik|5UTR_UP1k|TC_16170_452.00000|chr8_70139463_70139468_+	180	+
chr8	70139433	70139434	2310045N01Rik|5UTR_UP1k|TC_24011_182.00000|chr8_70139429_70139443_+	24	+
chr8	70139709	70139710	2310045N01Rik|5UTR|TC_1906_20333.00000|chr8_70139688_70139732_+	1331	+
chr11	69059732	69059733	2310047M10Rik|5UTR_UP1k|TC_15972_464.00000|chr11_69059731_69059733_+	140	+
chr11	69059793	69059794	2310047M10Rik|5UTR|TC_8809_1761.00000|chr11_69059754_69059798_+	280	+
chr11	69059476	69059477	2310047M10Rik|ANTI_5UTR|TC_18798_321.00000|chr11_69059461_69059515_-	32	-
chr7	131362702	131362703	2310057M21Rik|5UTR|TC_5370_4555.00000|chr7_131362675_131362767_-	201	-
chr17	35897351	35897352	2310061I04Rik|5UTR|TC_1638_24361.00000|chr17_35897350_35897400_-	2172	-
chr17	35897503	35897504	2310061I04Rik|ANTI_5UTR|TC_22758_206.00000|chr17_35897481_35897506_+	29	+
chr17	35895784	35895785	2310061I04Rik|CDS|TC_31248_95.00000|chr17_35895760_35895787_-	17	-
chr17	35895824	35895825	2310061I04Rik|CDS|TC_31758_91.00000|chr17_35895806_35895847_-	9	-
chr17	35897108	35897109	2310061I04Rik|mRNA_INTRON|TC_8918_1723.00000|chr17_35897068_35897129_-	106	-
chr16	55973716	55973717	2310061J03Rik|ncRNA|TC_29717_108.00000|chr16_55973705_55973723_-	14	-
chr16	55974569	55974570	2310061J03Rik|ncRNA|TC_30987_97.00000|chr16_55974562_55974580_-	17	-
chr11	115765450	115765451	2310067B10Rik|5UTR|TC_4834_5387.00000|chr11_115765421_115765460_+	458	+
chr11	115765504	115765505	2310067B10Rik|5UTR|TC_9871_1373.00000|chr11_115765487_115765527_+	236	+
chr11	115765266	115765267	2310067B10Rik|ANTI_5UTR|TC_28799_117.00000|chr11_115765258_115765271_-	16	-
chr11	115794777	115794778	2310067B10Rik|CDS|TC_33512_78.00000|chr11_115794777_115794779_+	24	+
chr11	115791175	115791176	2310067B10Rik|CDS|TC_43038_25.00000|chr11_115791175_115791177_+	12	+
chr11	115785941	115785942	2310067B10Rik|CDS|TC_9806_1392.00000|chr11_115785941_115785953_+	665	+
chr11	115790334	115790335	2310067B10Rik|mRNA_INTRON|TC_30691_99.00000|chr11_115790334_115790336_+	49	+
chr15	99972732	99972733	2310068J16Rik|ncRNA|TC_11916_906.00000|chr15_99972700_99972737_-	117	-
chr15	99972757	99972758	2310068J16Rik|ncRNA|TC_29613_109.00000|chr15_99972756_99972758_-	54	-
chr15	99972466	99972467	2310068J16Rik|ncRNA|TC_37910_52.00000|chr15_99972465_99972467_-	26	-
chr7	44246756	44246757	2410002F23Rik|5UTR|TC_16337_443.00000|chr7_44246739_44246758_+	140	+
chr7	44246785	44246786	2410002F23Rik|5UTR|TC_2838_11974.00000|chr7_44246783_44246790_+	3972	+
chr7	44246422	44246423	2410002F23Rik|ANTI_5UTR|TC_11120_1056.00000|chr7_44246390_44246445_-	92	-
chr3	145938035	145938036	2410004B18Rik|5UTR|TC_2885_11742.00000|chr3_145938006_145938049_+	1107	+
chr11	102959210	102959211	2410004I01Rik|ncRNA_INTRON|TC_36213_61.00000|chr11_102959208_102959213_-	13	-
chr18	33794889	33794890	2410004N09Rik|ncRNA|TC_1112_38796.00000|chr18_33794888_33794890_+	16065	+
chr18	33794920	33794921	2410004N09Rik|ncRNA|TC_2331_15838.00000|chr18_33794917_33794923_+	2347	+
chr11	62602875	62602876	2410006H16Rik|ncRNA|TC_567_90147.00000|chr11_62602873_62602880_+	35119	+
chr14	70852931	70852932	2410012E07Rik|ncRNA|TC_10750_1136.00000|chr14_70852897_70852953_+	186	+
chr17	56609830	56609831	2410015M20Rik|5UTR_UP1k|TC_5781_4003.00000|chr17_56609799_56609832_-	622	-
chr17	56609703	56609704	2410015M20Rik|5UTR|TC_1744_22635.00000|chr17_56609680_56609713_-	3798	-
chr17	56609909	56609910	2410015M20Rik|ANTI_5UTR|TC_14712_561.00000|chr17_56609884_56609910_+	85	+
chr15	8169047	8169048	2410089E03Rik|5UTR|TC_5604_4229.00000|chr15_8169020_8169116_+	169	+
chr15	8168959	8168960	2410089E03Rik|ANTI_5UTR|TC_28598_119.00000|chr15_8168953_8168975_-	23	-
chr15	8190636	8190637	2410089E03Rik|ANTI_mRNA|TC_24524_173.00000|chr15_8190605_8190652_-	26	-
chr15	8211181	8211182	2410089E03Rik|mRNA_INTRON|TC_24521_173.00000|chr15_8211181_8211183_+	51	+
chr19	18670944	18670945	2410127L17Rik|5UTR|TC_14794_554.00000|chr19_18670884_18670949_+	34	+
chr5	118245335	118245336	2410131K14Rik|5UTR|TC_16902_399.00000|chr5_118245333_118245352_+	64	+
chr5	118245277	118245278	2410131K14Rik|5UTR|TC_6714_2989.00000|chr5_118245221_118245307_+	288	+
chr5	118245392	118245393	2410131K14Rik|CDS|TC_15872_472.00000|chr5_118245374_118245432_+	33	+
chr2	153345518	153345519	2500004C02Rik|ncRNA_INTRON|TC_30048_105.00000|chr2_153345518_153345531_-	18	-
chr2	153345468	153345469	2500004C02Rik|ncRNA_INTRON|TC_39077_46.00000|chr2_153345468_153345473_-	11	-
chr2	153346084	153346085	2500004C02Rik|ncRNA|TC_14045_620.00000|chr2_153346076_153346136_-	68	-
chr10	62578427	62578428	2510003E04Rik|5UTR|TC_12274_851.00000|chr10_62578394_62578445_-	213	-
chr10	62578589	62578590	2510003E04Rik|ANTI_5UTR|TC_35167_67.00000|chr10_62578589_62578592_+	24	+
chr4	147940720	147940721	2510039O18Rik|ANTI_5UTR|TC_17573_377.00000|chr4_147940671_147940774_-	22	-
chr6	115590757	115590758	2510049J12Rik|ANTI_mRNA|TC_39112_46.00000|chr6_115590756_115590761_+	13	+
chr6	13871466	13871467	2610001J05Rik|ncRNA|TC_2241_16766.00000|chr6_13871465_13871495_-	4159	-
chr4	155249818	155249819	2610002J02Rik|5UTR_UP1k|TC_31920_90.00000|chr4_155249814_155249823_+	25	+
chr4	155249987	155249988	2610002J02Rik|5UTR|TC_6458_3288.00000|chr4_155249964_155250040_+	246	+
chr4	155249919	155249920	2610002J02Rik|ANTI_5UTR|TC_24315_177.00000|chr4_155249910_155249960_-	10	-
chr4	155250193	155250194	2610002J02Rik|ncRNA|TC_36305_61.00000|chr4_155250193_155250195_+	30	+
chr4	155250269	155250270	2610002J02Rik|ncRNA|TC_40955_37.00000|chr4_155250269_155250271_+	18	+
chr4	155250103	155250104	2610002J02Rik|ncRNA|TC_9885_1370.00000|chr4_155250071_155250119_+	119	+
chrX	107816182	107816183	2610002M06Rik|5UTR|TC_15862_473.00000|chrX_107816165_107816200_-	45	-
chrX	107816261	107816262	2610002M06Rik|5UTR|TC_4550_5914.00000|chrX_107816232_107816328_-	304	-
chr8	20389436	20389437	2610005L07Rik|ANTI_ncRNA|TC_14799_554.00000|chr8_20389419_20389482_+	63	+
chr8	20415279	20415280	2610005L07Rik|ncRNA_INTRON|TC_26524_144.00000|chr8_20415278_20415281_-	59	-
chr8	20387217	20387218	2610005L07Rik|ncRNA|TC_38018_52.00000|chr8_20387216_20387218_-	26	-
chr8	20424722	20424723	2610005L07Rik|ncRNA|TC_4415_6185.00000|chr8_20424702_20424726_-	508	-
chr8	20424794	20424795	2610005L07Rik|ncRNA|TC_5329_4601.00000|chr8_20424779_20424815_-	537	-
chr10	79097575	79097576	2610008E11Rik|5UTR|TC_8385_1942.00000|chr10_79097549_79097623_-	328	-
chr16	43889912	43889913	2610015P09Rik|5UTR|TC_6724_3057.00000|chr16_43889868_43889942_+	190	+
chr7	119794138	119794139	2610020H08Rik|5UTR|TC_10779_1129.00000|chr7_119794092_119794172_+	82	+
chr10	76455362	76455363	2610028H24Rik|ANTI_mRNA|TC_22679_207.00000|chr10_76455358_76455369_-	47	-
chr7	79935691	79935692	2610034B18Rik|5UTR_UP1k|TC_35300_67.00000|chr7_79935691_79935701_-	17	-
chr7	79935267	79935268	2610034B18Rik|5UTR_UP1k|TC_4776_4584.00000|chr7_79935265_79935297_-	603	-
chr7	79935324	79935325	2610034B18Rik|5UTR_UP1k|TC_9284_1359.00000|chr7_79935324_79935359_-	175	-
chr7	79935795	79935796	2610034B18Rik|ANTI_5UTR|TC_42985_26.00000|chr7_79935785_79935816_+	7	+
chr11	113061242	113061243	2610035D17Rik|ANTI_ncRNA|TC_43037_25.00000|chr11_113061242_113061253_+	9	+
chr11	113201841	113201842	2610035D17Rik|ncRNA|TC_28695_118.00000|chr11_113201837_113201842_-	42	-
chr14	122474328	122474329	2610035F20Rik|ANTI_ncRNA|TC_14514_578.00000|chr14_122474291_122474358_+	39	+
chr14	122475211	122475212	2610035F20Rik|ncRNA|TC_30851_98.00000|chr14_122475195_122475218_-	13	-
chr8	129234408	129234409	2610044O15Rik8|5UTR_UP1k|TC_17826_364.00000|chr8_129234396_129234432_-	27	-
chr8	129234014	129234015	2610044O15Rik8|5UTR|TC_11861_914.00000|chr8_129234006_129234052_-	152	-
chr8	129234168	129234169	2610044O15Rik8|ANTI_5UTR|TC_13182_720.00000|chr8_129234123_129234172_+	126	+
chr8	129234520	129234521	2610044O15Rik8|ANTI_5UTR|TC_31687_92.00000|chr8_129234509_129234532_+	13	+
chr9	41580794	41580795	2610203C20Rik|ANTI_ncRNA|TC_25809_154.00000|chr9_41580793_41580795_-	77	-
chr1	9630539	9630540	2610203C22Rik|ANTI_ncRNA|TC_14916_545.00000|chr1_9630492_9630546_+	120	+
chr1	9627590	9627591	2610203C22Rik|ANTI_ncRNA|TC_22793_205.00000|chr1_9627572_9627632_+	36	+
chr1	9630243	9630244	2610203C22Rik|ANTI_ncRNA|TC_26532_143.00000|chr1_9630205_9630258_+	23	+
chr1	9630598	9630599	2610203C22Rik|ANTI_ncRNA|TC_31203_95.00000|chr1_9630584_9630599_+	18	+
chr1	9627452	9627453	2610203C22Rik|ncRNA_INTRON|TC_22393_213.00000|chr1_9627438_9627492_-	20	-
chr1	9631596	9631597	2610203C22Rik|ncRNA|TC_17810_364.00000|chr1_9631571_9631639_-	21	-
chr1	9631161	9631162	2610203C22Rik|ncRNA|TC_4336_4963.00000|chr1_9631161_9631186_-	621	-
chr1	9631108	9631109	2610203C22Rik|ncRNA|TC_6385_2608.00000|chr1_9631108_9631139_-	279	-
chr7	84689958	84689959	2610206C17Rik|ANTI_ncRNA|TC_25158_163.00000|chr7_84689938_84689959_-	44	-
chr7	84776193	84776194	2610206C17Rik|ANTI_ncRNA|TC_27612_130.00000|chr7_84776162_84776219_-	15	-
chr7	84689873	84689874	2610206C17Rik|ANTI_ncRNA|TC_3684_8006.00000|chr7_84689838_84689913_-	480	-
chr7	84749914	84749915	2610206C17Rik|ANTI_ncRNA|TC_41941_32.00000|chr7_84749914_84749929_-	8	-
chr7	84689810	84689811	2610206C17Rik|ANTI_ncRNA|TC_9716_1394.00000|chr7_84689801_84689818_-	207	-
chr4	10874513	10874514	2610301B20Rik|5UTR|TC_12486_819.00000|chr4_10874484_10874520_+	73	+
chr4	10874570	10874571	2610301B20Rik|5UTR|TC_6929_2889.00000|chr4_10874540_10874607_+	177	+
chr4	10875606	10875607	2610301B20Rik|ANTI_mRNA|TC_25347_160.00000|chr4_10875595_10875630_-	26	-
chr6	86849425	86849426	2610306M01Rik|ncRNA|TC_15266_517.00000|chr6_86849419_86849442_-	43	-
chr6	86849202	86849203	2610306M01Rik|ncRNA|TC_17942_359.00000|chr6_86849196_86849225_-	67	-
chr6	86849013	86849014	2610306M01Rik|ncRNA|TC_18615_329.00000|chr6_86849000_86849016_-	55	-
chr6	86848965	86848966	2610306M01Rik|ncRNA|TC_19983_279.00000|chr6_86848955_86848969_-	61	-
chr13	28758030	28758031	2610307P16Rik|ANTI_ncRNA|TC_28121_124.00000|chr13_28758025_28758049_+	16	+
chr13	28757978	28757979	2610307P16Rik|ANTI_ncRNA|TC_31612_92.00000|chr13_28757978_28758009_+	11	+
chr13	28757077	28757078	2610307P16Rik|ANTI_ncRNA|TC_40444_39.00000|chr13_28757066_28757094_+	6	+
chr13	28757636	28757637	2610307P16Rik|ncRNA_INTRON|TC_31372_94.00000|chr13_28757622_28757650_-	11	-
chr16	17125138	17125139	2610318N02Rik|5UTR_UP1k|TC_10670_1157.00000|chr16_17125130_17125179_-	252	-
chr11	78261752	78261753	2610507B11Rik|5UTR|TC_5585_4259.00000|chr11_78261742_78261783_+	357	+
chr11	59202386	59202387	2610507I01Rik|ncRNA|TC_14854_549.00000|chr11_59202386_59202423_-	157	-
chr14	37110099	37110100	2610528A11Rik|5UTR|TC_32392_86.00000|chr14_37110098_37110102_-	19	-
chr8	60890449	60890450	2700029M09Rik|5UTR|TC_2396_15196.00000|chr8_60890394_60890488_+	1019	+
chr5	23850624	23850625	2700038G22Rik|ncRNA_INTRON|TC_9383_1534.00000|chr5_23850622_23850648_+	243	+
chr5	23850597	23850598	2700038G22Rik|ncRNA|TC_3854_7613.00000|chr5_23850579_23850599_+	2558	+
chr19	32389693	32389694	2700046G09Rik|ANTI_ncRNA|TC_19969_279.00000|chr19_32389686_32389710_-	81	-
chr19	32389233	32389234	2700046G09Rik|ncRNA|TC_19916_281.00000|chr19_32389191_32389251_+	39	+
chr19	32388651	32388652	2700046G09Rik|ncRNA|TC_32987_82.00000|chr19_32388645_32388659_+	13	+
chr19	32388702	32388703	2700046G09Rik|ncRNA|TC_41334_35.00000|chr19_32388702_32388704_+	17	+
chr12	71137192	71137193	2700049A03Rik|5UTR|TC_14903_546.00000|chr12_71137172_71137206_+	39	+
chr12	71137232	71137233	2700049A03Rik|5UTR|TC_39597_43.00000|chr12_71137232_71137238_+	12	+
chr14	19823792	19823793	2700060E02Rik|5UTR|TC_2039_18863.00000|chr14_19823782_19823836_-	1842	-
chr18	24470849	24470850	2700062C07Rik|5UTR|TC_3602_8536.00000|chr18_24470801_24470910_+	499	+
chr3	5219745	5219746	2700069I18Rik|ncRNA_INTRON|TC_21476_236.00000|chr3_5219743_5219772_-	81	-
chr3	5219708	5219709	2700069I18Rik|ncRNA_INTRON|TC_40942_37.00000|chr3_5219706_5219719_-	11	-
chr6	52211790	52211791	2700086A05Rik|ncRNA_INTRON|TC_17363_388.00000|chr6_52211784_52211791_+	133	+
chr6	133105286	133105287	2700089E24Rik|5UTR|TC_3928_7393.00000|chr6_133105264_133105287_+	1009	+
chr19	59541786	59541787	2700089I24Rik|ncRNA_INTRON|TC_37341_55.00000|chr19_59541767_59541822_+	5	+
chr2	84670677	84670678	2700094K13Rik|5UTR|TC_1330_31753.00000|chr2_84670668_84670708_-	1941	-
chr12	55080441	55080442	2700097O09Rik|5UTR_UP1k|TC_27243_134.00000|chr12_55080441_55080471_-	18	-
chr12	55080086	55080087	2700097O09Rik|5UTR|TC_8268_1990.00000|chr12_55080086_55080139_-	256	-
chr17	94750113	94750114	2700099C18Rik|ncRNA|TC_9059_1658.00000|chr17_94750088_94750134_+	223	+
chr11	64079617	64079618	2810001G20Rik|ncRNA|TC_18553_331.00000|chr11_64079615_64079618_+	110	+
chr11	64079565	64079566	2810001G20Rik|ncRNA|TC_5835_3931.00000|chr11_64079482_64079572_+	173	+
chr2	94406743	94406744	2810002D19Rik|ncRNA|TC_4864_5346.00000|chr2_94406705_94406803_+	240	+
chr8	124862990	124862991	2810004N23Rik|5UTR|TC_1814_21473.00000|chr8_124862979_124863016_-	919	-
chr5	124327636	124327637	2810006K23Rik|5UTR_UP1k|TC_15186_523.00000|chr5_124327586_124327647_+	123	+
chr5	124328168	124328169	2810006K23Rik|5UTR|TC_5416_4498.00000|chr5_124328086_124328205_+	619	+
chr11	117076792	117076793	2810008D09Rik|ncRNA|TC_1796_21854.00000|chr11_117076770_117076848_+	1420	+
chr8	123042619	123042620	2810013P06Rik|ncRNA|TC_10337_1243.00000|chr8_123042573_123042639_+	131	+
chr11	58867214	58867215	2810021J22Rik|5UTR|TC_11115_1056.00000|chr11_58867208_58867277_+	139	+
chr11	58867110	58867111	2810021J22Rik|ANTI_5UTR|TC_34859_69.00000|chr11_58867098_58867115_-	15	-
chr11	58867168	58867169	2810021J22Rik|ANTI_5UTR|TC_7811_2247.00000|chr11_58867138_58867228_-	386	-
chr1	157412760	157412761	2810025M15Rik|ncRNA|TC_3189_10317.00000|chr1_157412722_157412763_+	1610	+
chr12	111574362	111574363	2810029C07Rik|ncRNA|TC_33797_76.00000|chr12_111574354_111574363_-	22	-
chr12	111574393	111574394	2810029C07Rik|ncRNA|TC_41471_34.00000|chr12_111574392_111574394_-	17	-
chr12	5394653	5394654	2810032G03Rik|ncRNA_INTRON|TC_31866_90.00000|chr12_5394632_5394686_+	21	+
chr12	5387423	5387424	2810032G03Rik|ncRNA_INTRON|TC_42731_27.00000|chr12_5387413_5387434_+	8	+
chr12	5375951	5375952	2810032G03Rik|ncRNA|TC_12526_812.00000|chr12_5375925_5375985_+	52	+
chr16	77500217	77500218	2810055G20Rik|ncRNA_INTRON|TC_18518_333.00000|chr16_77500216_77500219_+	109	+
chr16	77500185	77500186	2810055G20Rik|ncRNA_INTRON|TC_23437_192.00000|chr16_77500182_77500186_+	57	+
chr16	77500102	77500103	2810055G20Rik|ncRNA_INTRON|TC_34582_71.00000|chr16_77500102_77500104_+	35	+
chr3	88685816	88685817	2810403A07Rik|5UTR|TC_4135_6805.00000|chr3_88685789_88685846_+	437	+
chr3	88710851	88710852	2810403A07Rik|CDS|TC_18715_325.00000|chr3_88710851_88710853_+	94	+
chrX	108834614	108834615	2810403D21Rik|ncRNA|TC_37060_57.00000|chrX_108834614_108834616_+	28	+
chrX	108834676	108834677	2810403D21Rik|ncRNA|TC_7751_2283.00000|chrX_108834654_108834707_+	308	+
chr11	69901616	69901617	2810408A11Rik|5UTR_UP1k|TC_18308_270.00000|chr11_69901610_69901649_-	38	-
chr11	69901587	69901588	2810408A11Rik|5UTR_UP1k|TC_8043_1838.00000|chr11_69901522_69901589_-	289	-
chr11	69900978	69900979	2810408A11Rik|5UTR|TC_14463_582.00000|chr11_69900959_69901022_-	36	-
chr11	69900915	69900916	2810408A11Rik|5UTR|TC_40846_37.00000|chr11_69900915_69900926_-	10	-
chr1	64690657	64690658	2810408I11Rik|ncRNA|TC_10381_1232.00000|chr1_64690657_64690663_-	248	-
chr1	64691214	64691215	2810408I11Rik|ncRNA|TC_37640_53.00000|chr1_64691213_64691216_-	17	-
chr1	64690629	64690630	2810408I11Rik|ncRNA|TC_3764_7902.00000|chr1_64690625_64690632_-	2798	-
chr2	165493324	165493325	2810408M09Rik|5UTR|TC_9283_1570.00000|chr2_165493286_165493341_-	230	-
chr11	120189900	120189901	2810410L24Rik|ncRNA|TC_36611_59.00000|chr11_120189894_120189925_-	11	-
chr11	120189958	120189959	2810410L24Rik|ncRNA|TC_41057_36.00000|chr11_120189955_120189959_-	9	-
chr9	65890360	65890361	2810417H13Rik|5UTR|TC_1122_38434.00000|chr9_65890295_65890363_+	6586	+
chr8	70506740	70506741	2810428I15Rik|5UTR|TC_2879_11776.00000|chr8_70506717_70506764_-	1214	-
chr8	70506527	70506528	2810428I15Rik|ANTI_mRNA|TC_29875_107.00000|chr8_70506527_70506529_+	53	+
chr8	70506129	70506130	2810428I15Rik|mRNA_INTRON|TC_18722_325.00000|chr8_70506128_70506131_-	147	-
chr8	70506363	70506364	2810428I15Rik|mRNA_INTRON|TC_2517_14285.00000|chr8_70506349_70506438_-	1578	-
chr11	16936455	16936456	2810442I21Rik|ncRNA|TC_34695_70.00000|chr11_16936454_16936456_-	35	-
chr11	16951059	16951060	2810442I21Rik|ncRNA|TC_39818_42.00000|chr11_16951058_16951060_-	21	-
chr11	16951118	16951119	2810442I21Rik|ncRNA|TC_4458_6088.00000|chr11_16951082_16951124_-	498	-
chr6	134898434	134898435	2810454H06Rik|ncRNA|TC_17181_397.00000|chr6_134898406_134898511_+	31	+
chr6	149309811	149309812	2810474O19Rik|5UTR|TC_10875_1110.00000|chr6_149309776_149309820_+	132	+
chr6	149309525	149309526	2810474O19Rik|5UTR|TC_15051_534.00000|chr6_149309501_149309526_+	77	+
chr6	149309600	149309601	2810474O19Rik|5UTR|TC_15229_520.00000|chr6_149309574_149309601_+	47	+
chr6	149309748	149309749	2810474O19Rik|5UTR|TC_15814_476.00000|chr6_149309730_149309749_+	90	+
chr6	149309689	149309690	2810474O19Rik|5UTR|TC_28446_121.00000|chr6_149309678_149309701_+	28	+
chr6	149309840	149309841	2810474O19Rik|5UTR|TC_37397_55.00000|chr6_149309840_149309842_+	27	+
chr6	149309631	149309632	2810474O19Rik|5UTR|TC_38170_51.00000|chr6_149309631_149309633_+	25	+
chr6	149309454	149309455	2810474O19Rik|5UTR|TC_7262_2637.00000|chr6_149309422_149309475_+	464	+
chr6	149309551	149309552	2810474O19Rik|5UTR|TC_7930_2173.00000|chr6_149309548_149309552_+	524	+
chr6	149309343	149309344	2810474O19Rik|ANTI_5UTR|TC_16734_421.00000|chr6_149309323_149309371_-	57	-
chr1	127773867	127773868	2900009J06Rik|ncRNA_INTRON|TC_12028_888.00000|chr1_127773820_127773912_-	46	-
chr1	127774021	127774022	2900009J06Rik|ncRNA|TC_24144_179.00000|chr1_127774011_127774040_-	31	-
chr16	14037958	14037959	2900011O08Rik|ANTI_mRNA|TC_18559_331.00000|chr16_14037950_14037985_-	22	-
chr16	14037911	14037912	2900011O08Rik|ANTI_mRNA|TC_42224_30.00000|chr16_14037910_14037912_-	15	-
chr5	113163320	113163321	2900026A02Rik|5UTR|TC_40560_39.00000|chr5_113163297_113163330_-	6	-
chr5	113157115	113157116	2900026A02Rik|mRNA_INTRON|TC_23583_190.00000|chr5_113157105_113157176_-	31	-
chr5	113156894	113156895	2900026A02Rik|mRNA_INTRON|TC_37995_52.00000|chr5_113156836_113156913_-	5	-
chr5	113155259	113155260	2900026A02Rik|mRNA_INTRON|TC_42973_26.00000|chr5_113155255_113155260_-	7	-
chr11	117611343	117611344	2900041M22Rik|ncRNA|TC_28797_117.00000|chr11_117611320_117611357_+	20	+
chrX	152327656	152327657	2900056M20Rik|ANTI_ncRNA|TC_24798_169.00000|chrX_152327638_152327657_+	32	+
chrX	152327471	152327472	2900056M20Rik|ncRNA|TC_9482_1499.00000|chrX_152327438_152327503_-	151	-
chr1	118459267	118459268	2900060B14Rik|ncRNA|TC_2404_15102.00000|chr1_118459263_118459268_-	6385	-
chr7	81523455	81523456	2900076A07Rik|ANTI_ncRNA|TC_15570_494.00000|chr7_81523431_81523456_-	101	-
chr7	81523595	81523596	2900076A07Rik|ncRNA|TC_9159_1623.00000|chr7_81523590_81523637_+	324	+
chr7	12511640	12511641	2900092C05Rik|5UTR_UP1k|TC_20570_261.00000|chr7_12511635_12511644_+	100	+
chr2	156392962	156392963	2900097C17Rik|ncRNA|TC_6424_3323.00000|chr2_156392961_156392963_-	1661	-
chrX	152369179	152369180	3010001F23Rik|ncRNA_INTRON|TC_14627_568.00000|chrX_152369143_152369203_+	42	+
chrX	152369061	152369062	3010001F23Rik|ncRNA|TC_16772_419.00000|chrX_152369035_152369088_+	40	+
chr11	50174849	50174850	3010026O09Rik|5UTR|TC_11871_912.00000|chr11_50174821_50174876_+	123	+
chr11	50174697	50174698	3010026O09Rik|ANTI_5UTR|TC_20256_270.00000|chr11_50174678_50174709_-	42	-
chr16	13671986	13671987	3110001I22Rik|5UTR|TC_8936_1483.00000|chr16_13671986_13672038_+	157	+
chr16	13671824	13671825	3110001I22Rik|ANTI_5UTR|TC_11733_936.00000|chr16_13671781_13671852_-	126	-
chr18	12168683	12168684	3110002H16Rik|5UTR_UP1k|TC_34597_71.00000|chr18_12168683_12168685_+	35	+
chr18	12168734	12168735	3110002H16Rik|5UTR|TC_4286_6493.00000|chr18_12168706_12168785_+	741	+
chr1	120121172	120121173	3110009E18Rik|5UTR|TC_5711_4080.00000|chr1_120121169_120121189_+	1039	+
chr6	119848582	119848583	3110021A11Rik|ncRNA|TC_23358_194.00000|chr6_119848575_119848630_+	16	+
chr6	119848653	119848654	3110021A11Rik|ncRNA|TC_43136_25.00000|chr6_119848653_119848655_+	12	+
chr4	108780933	108780934	3110021N24Rik|3UTR|TC_20670_258.00000|chr4_108780920_108780971_+	22	+
chr7	81789456	81789457	3110040N11Rik|5UTR|TC_2646_13323.00000|chr7_81789430_81789489_-	1630	-
chr7	81789499	81789500	3110040N11Rik|ANTI_5UTR|TC_14390_590.00000|chr7_81789498_81789535_+	97	+
chr4	35226154	35226155	3110043O21Rik|5UTR_UP1k|TC_35441_66.00000|chr4_35226137_35226155_-	14	-
chr4	35225811	35225812	3110043O21Rik|5UTR|TC_1513_26722.00000|chr4_35225800_35225860_-	1659	-
chr4	35226235	35226236	3110043O21Rik|ANTI_5UTR|TC_21824_227.00000|chr4_35226202_35226236_+	49	+
chr1	169969448	169969449	3110045C21Rik|ncRNA|TC_27133_135.00000|chr1_169969414_169969450_+	21	+
chr17	21650636	21650637	3110052M02Rik|5UTR|TC_18583_330.00000|chr17_21650599_21650664_+	27	+
chr17	21650487	21650488	3110052M02Rik|ANTI_5UTR|TC_23988_182.00000|chr17_21650465_21650505_-	19	-
chr12	71015551	71015552	3110056K07Rik|ncRNA|TC_41064_36.00000|chr12_71015550_71015552_-	18	-
chr12	71015601	71015602	3110056K07Rik|ncRNA|TC_7621_2379.00000|chr12_71015578_71015620_-	199	-
chr3	40894257	40894258	3110057O12Rik|5UTR|TC_18341_341.00000|chr3_40894241_40894285_+	29	+
chr3	40894030	40894031	3110057O12Rik|ANTI_5UTR|TC_31267_95.00000|chr3_40894015_40894054_-	8	-
chr6	34877464	34877465	3110062M04Rik|5UTR_INTRON|TC_29969_106.00000|chr6_34877464_34877466_-	33	-
chr6	34878110	34878111	3110062M04Rik|5UTR_UP1k|TC_12851_765.00000|chr6_34878096_34878113_-	200	-
chr6	34877962	34877963	3110062M04Rik|5UTR|TC_19164_279.00000|chr6_34877953_34877972_-	37	-
chr6	34878067	34878068	3110062M04Rik|5UTR|TC_3358_9066.00000|chr6_34877990_34878075_-	953	-
chr13	119488383	119488384	3110070M22Rik|ncRNA|TC_11515_978.00000|chr13_119488341_119488415_-	91	-
chr5	139460537	139460538	3110082I17Rik|5UTR|TC_205_259571.00000|chr5_139460490_139460547_-	24062	-
chr5	139460671	139460672	3110082I17Rik|ANTI_5UTR|TC_38747_48.00000|chr5_139460670_139460673_+	17	+
chr5	139372402	139372403	3110082I17Rik|ANTI_mRNA|TC_15216_521.00000|chr5_139372355_139372442_+	55	+
chr5	139372252	139372253	3110082I17Rik|mRNA_INTRON|TC_12212_859.00000|chr5_139372199_139372268_-	113	-
chr5	139380386	139380387	3110082I17Rik|mRNA_INTRON|TC_13372_696.00000|chr5_139380348_139380420_-	49	-
chr5	139379016	139379017	3110082I17Rik|mRNA_INTRON|TC_14865_549.00000|chr5_139378977_139379092_-	72	-
chr5	139380482	139380483	3110082I17Rik|mRNA_INTRON|TC_22781_206.00000|chr5_139380476_139380490_-	25	-
chr5	139380449	139380450	3110082I17Rik|mRNA_INTRON|TC_24781_169.00000|chr5_139380441_139380451_-	54	-
chr5	30105075	30105076	3110082J24Rik|CDS|TC_32299_87.00000|chr5_30105065_30105087_-	12	-
chr2	150362731	150362732	3300002I08Rik|5UTR|TC_11886_910.00000|chr2_150362694_150362770_-	102	-
chr2	150311484	150311485	3300002I08Rik|ANTI_mRNA|TC_4071_6992.00000|chr2_150311435_150311486_+	1032	+
chr2	150311054	150311055	3300002I08Rik|CDS|TC_21267_242.00000|chr2_150311031_150311088_-	26	-
chr2	150311348	150311349	3300002I08Rik|mRNA_INTRON|TC_28235_123.00000|chr2_150311342_150311367_-	25	-
chr17	5798414	5798415	3300005D01Rik|ANTI_ncRNA|TC_27954_126.00000|chr17_5798410_5798435_-	22	-
chr17	5800372	5800373	3300005D01Rik|ncRNA_INTRON|TC_22553_210.00000|chr17_5800371_5800374_+	55	+
chr17	5798539	5798540	3300005D01Rik|ncRNA|TC_10769_1130.00000|chr17_5798497_5798540_+	190	+
chr17	5799820	5799821	3300005D01Rik|ncRNA|TC_11965_898.00000|chr17_5799809_5799832_+	156	+
chr17	5799858	5799859	3300005D01Rik|ncRNA|TC_14506_579.00000|chr17_5799856_5799866_+	124	+
chr17	5799718	5799719	3300005D01Rik|ncRNA|TC_18174_349.00000|chr17_5799715_5799719_+	78	+
chr17	5798588	5798589	3300005D01Rik|ncRNA|TC_21098_246.00000|chr17_5798587_5798590_+	100	+
chr17	5798564	5798565	3300005D01Rik|ncRNA|TC_24636_171.00000|chr17_5798564_5798566_+	85	+
chr17	5799633	5799634	3300005D01Rik|ncRNA|TC_2738_12671.00000|chr17_5799599_5799691_+	1367	+
chr17	5798640	5798641	3300005D01Rik|ncRNA|TC_6107_3650.00000|chr17_5798620_5798707_+	126	+
chrX	135034857	135034858	3632454L22Rik|ncRNA_INTRON|TC_20025_278.00000|chrX_135034851_135034889_-	60	-
chrX	56136528	56136529	3830403N18Rik|5UTR_UP1k|TC_22958_203.00000|chrX_56136518_56136537_+	29	+
chrX	56136559	56136560	3830403N18Rik|5UTR|TC_4914_5254.00000|chrX_56136559_56136611_+	794	+
chr14	12284216	12284217	3830406C13Rik|5UTR|TC_5672_4132.00000|chr14_12284181_12284275_+	370	+
chr13	107025799	107025800	3830408C21Rik|ANTI_ncRNA|TC_15714_483.00000|chr13_107025739_107025844_-	80	-
chr13	107024311	107024312	3830408C21Rik|ANTI_ncRNA|TC_20002_278.00000|chr13_107024296_107024320_-	75	-
chr13	107022558	107022559	3830408C21Rik|ncRNA|TC_19460_296.00000|chr13_107022464_107022587_+	18	+
chr8	10924684	10924685	3930402G23Rik|ANTI_ncRNA|TC_39529_44.00000|chr8_10924676_10924695_+	14	+
chr8	10928290	10928291	3930402G23Rik|ncRNA|TC_39533_44.00000|chr8_10928290_10928304_-	10	-
chr2	93030389	93030390	4631405J19Rik|ncRNA|TC_23991_182.00000|chr2_93030354_93030440_+	17	+
chr3	19894619	19894620	4632415L05Rik|ANTI_ncRNA|TC_29738_108.00000|chr3_19894618_19894667_-	10	-
chr3	19894875	19894876	4632415L05Rik|ncRNA|TC_24176_179.00000|chr3_19894874_19894881_+	38	+
chr3	19894907	19894908	4632415L05Rik|ncRNA|TC_35929_63.00000|chr3_19894907_19894909_+	31	+
chr7	92741460	92741461	4632427E13Rik|ncRNA|TC_6980_2848.00000|chr7_92741408_92741470_-	286	-
chr10	60349323	60349324	4632428N05Rik|mRNA_INTRON|TC_19220_305.00000|chr10_60349265_60349362_+	38	+
chr10	60351024	60351025	4632428N05Rik|mRNA_INTRON|TC_24019_181.00000|chr10_60351010_60351070_+	23	+
chr10	60356119	60356120	4632428N05Rik|mRNA_INTRON|TC_39172_45.00000|chr10_60356104_60356122_+	15	+
chr10	60355786	60355787	4632428N05Rik|mRNA_INTRON|TC_41620_33.00000|chr10_60355778_60355808_+	8	+
chr10	60355521	60355522	4632428N05Rik|mRNA_INTRON|TC_7308_2602.00000|chr10_60355477_60355544_+	380	+
chr7	92875125	92875126	4632434I11Rik|5UTR_UP1k|TC_12622_779.00000|chr7_92875080_92875132_-	105	-
chr7	92874869	92874870	4632434I11Rik|5UTR_UP1k|TC_17306_391.00000|chr7_92874841_92874893_-	38	-
chr7	92875153	92875154	4632434I11Rik|5UTR_UP1k|TC_17950_346.00000|chr7_92875153_92875185_-	42	-
chr7	92874227	92874228	4632434I11Rik|5UTR|TC_9487_1496.00000|chr7_92874195_92874246_-	94	-
chr6	148212307	148212308	4732416N19Rik|ncRNA|TC_12306_846.00000|chr6_148212278_148212332_+	109	+
chr6	148212223	148212224	4732416N19Rik|ncRNA|TC_27282_134.00000|chr6_148212219_148212230_+	25	+
chr7	25378424	25378425	4732471J01Rik|ANTI_ncRNA|TC_13232_714.00000|chr7_25378370_25378472_-	65	-
chr7	25377400	25377401	4732471J01Rik|ncRNA_INTRON|TC_10818_1122.00000|chr7_25377353_25377414_+	70	+
chr7	25376905	25376906	4732471J01Rik|ncRNA_INTRON|TC_31304_95.00000|chr7_25376882_25376926_+	7	+
chr7	25377530	25377531	4732471J01Rik|ncRNA_INTRON|TC_31445_94.00000|chr7_25377518_25377542_+	16	+
chr7	25376802	25376803	4732471J01Rik|ncRNA|TC_11480_985.00000|chr7_25376759_25376851_+	54	+
chr17	12318894	12318895	4732491K20Rik|ncRNA|TC_6313_3448.00000|chr17_12318861_12318956_+	411	+
chr5	25499094	25499095	4831440E17Rik|ncRNA|TC_17099_401.00000|chr5_25499059_25499123_+	30	+
chr5	25499690	25499691	4831440E17Rik|ncRNA|TC_41912_32.00000|chr5_25499683_25499698_+	6	+
chr11	95859758	95859759	4833417C18Rik|ANTI_ncRNA|TC_14405_588.00000|chr11_95859688_95859770_-	48	-
chr11	95858672	95858673	4833417C18Rik|ANTI_ncRNA|TC_33943_75.00000|chr11_95858662_95858693_-	10	-
chr11	95858880	95858881	4833417C18Rik|ncRNA|TC_12710_783.00000|chr11_95858840_95858920_+	71	+
chr11	95859035	95859036	4833417C18Rik|ncRNA|TC_21894_225.00000|chr11_95858998_95859052_+	16	+
chr17	87282780	87282781	4833418N02Rik|ncRNA|TC_24172_179.00000|chr17_87282773_87282783_-	60	-
chr18	4353624	4353625	4833419F23Rik|ncRNA|TC_25700_155.00000|chr18_4353612_4353625_+	39	+
chr13	119462761	119462762	4833420G17Rik|5UTR|TC_5698_4099.00000|chr13_119462757_119462801_+	312	+
chr13	119462665	119462666	4833420G17Rik|ANTI_5UTR|TC_9209_1601.00000|chr13_119462662_119462709_-	130	-
chr17	35776851	35776852	4833427F10Rik|ANTI_ncRNA|TC_19468_296.00000|chr17_35776813_35776890_-	41	-
chr17	35779928	35779929	4833427F10Rik|ANTI_ncRNA|TC_20947_250.00000|chr17_35779912_35779960_-	59	-
chr17	35777411	35777412	4833427F10Rik|ncRNA_INTRON|TC_32554_85.00000|chr17_35777407_35777427_+	18	+
chr17	35771849	35771850	4833427F10Rik|ncRNA|TC_24815_168.00000|chr17_35771844_35771866_+	26	+
chr13	54565357	54565358	4833439L19Rik|5UTR|TC_3025_11068.00000|chr13_54565315_54565379_-	1818	-
chr10	120765529	120765530	4921513I03Rik|ANTI_ncRNA|TC_41450_34.00000|chr10_120765522_120765532_-	8	-
chr8	85432811	85432812	4921524J17Rik|5UTR|TC_1616_24822.00000|chr8_85432769_85432852_-	2296	-
chr2	179976880	179976881	4921531C22Rik|ncRNA|TC_8320_1963.00000|chr2_179976877_179976881_+	788	+
chr11	3895135	3895136	4921536K21Rik|5UTR|TC_14346_593.00000|chr11_3895118_3895192_-	43	-
chr2	130840133	130840134	4930402H24Rik|5UTR|TC_9805_1393.00000|chr2_130840098_130840146_-	214	-
chr16	91011248	91011249	4930404I05Rik|ncRNA|TC_31882_90.00000|chr16_91011230_91011262_+	11	+
chr2	156720782	156720783	4930405A21Rik|ncRNA|TC_8706_1800.00000|chr2_156720746_156720850_-	255	-
chr11	90814245	90814246	4930405D11Rik|ANTI_ncRNA|TC_39199_45.00000|chr11_90814245_90814266_-	18	-
chr2	117838523	117838524	4930412B13Rik|ANTI_ncRNA|TC_25075_164.00000|chr2_117838477_117838524_-	30	-
chr2	117903082	117903083	4930412B13Rik|ncRNA_INTRON|TC_20772_255.00000|chr2_117903080_117903120_+	44	+
chr2	117838780	117838781	4930412B13Rik|ncRNA_INTRON|TC_42247_30.00000|chr2_117838767_117838794_+	7	+
chr4	9770609	9770610	4930412C18Rik|ANTI_ncRNA|TC_31418_94.00000|chr4_9770592_9770625_-	30	-
chr4	9770676	9770677	4930412C18Rik|ncRNA|TC_7140_2724.00000|chr4_9770601_9770700_+	362	+
chr7	122969725	122969726	4930413G21Rik|ncRNA|TC_40994_37.00000|chr7_122969724_122969726_-	18	-
chr2	18998342	18998343	4930426L09Rik|ncRNA|TC_42451_29.00000|chr2_18998342_18998344_+	14	+
chr12	113156410	113156411	4930427A07Rik|5UTR|TC_9097_1643.00000|chr12_113156395_113156462_+	128	+
chr12	113155971	113155972	4930427A07Rik|ANTI_5UTR|TC_35200_67.00000|chr12_113155955_113156000_-	7	-
chr3	32365781	32365782	4930429B21Rik|ncRNA|TC_23448_192.00000|chr3_32365743_32365796_+	22	+
chr3	32364915	32364916	4930429B21Rik|ncRNA|TC_31019_97.00000|chr3_32364903_32364927_+	11	+
chr3	32364953	32364954	4930429B21Rik|ncRNA|TC_38134_51.00000|chr3_32364949_32364967_+	12	+
chr5	103269459	103269460	4930429D17Rik|ANTI_ncRNA|TC_36110_62.00000|chr5_103269431_103269493_+	10	+
chr9	79793644	79793645	4930429F24Rik|ncRNA|TC_9584_1462.00000|chr9_79793597_79793663_+	122	+
chr10	100589237	100589238	4930430F08Rik|5UTR|TC_6127_3625.00000|chr10_100589212_100589267_-	165	-
chr8	84148034	84148035	4930432K21Rik|5UTR|TC_14551_574.00000|chr8_84148001_84148060_+	48	+
chr3	121675383	121675384	4930432M17Rik|mRNA_INTRON|TC_42466_29.00000|chr3_121675373_121675394_+	5	+
chr14	76521591	76521592	4930444M15Rik|ANTI_ncRNA|TC_34409_72.00000|chr14_76521567_76521635_+	6	+
chr13	34113400	34113401	4930447K03Rik|ANTI_ncRNA|TC_39017_46.00000|chr13_34113400_34113408_+	17	+
chr13	34109671	34109672	4930447K03Rik|ncRNA_INTRON|TC_39840_42.00000|chr13_34109670_34109673_-	12	-
chr19	57273457	57273458	4930449E18Rik|ncRNA|TC_21707_230.00000|chr19_57273453_57273462_+	68	+
chr19	57273578	57273579	4930449E18Rik|ncRNA|TC_35411_66.00000|chr19_57273577_57273584_+	15	+
chr19	57273095	57273096	4930449E18Rik|ncRNA|TC_38327_50.00000|chr19_57273077_57273096_+	8	+
chr16	17554163	17554164	4930451C15Rik|ANTI_mRNA|TC_22429_186.00000|chr16_17554131_17554215_+	19	+
chr16	17554243	17554244	4930451C15Rik|ANTI_mRNA|TC_31189_65.00000|chr16_17554232_17554252_+	18	+
chr16	17554813	17554814	4930451C15Rik|mRNA_INTRON|TC_36950_57.00000|chr16_17554811_17554835_-	17	-
chr16	4964595	4964596	4930451G09Rik|5UTR_INTRON|TC_22757_206.00000|chr16_4964571_4964638_+	20	+
chr16	64770940	64770941	4930453N24Rik|5UTR|TC_2440_14852.00000|chr16_64770932_64770968_-	3095	-
chr10	96227811	96227812	4930459C07Rik|ncRNA_INTRON|TC_34534_71.00000|chr10_96227807_96227825_+	17	+
chr9	58454821	58454822	4930461G14Rik|ANTI_ncRNA|TC_19663_290.00000|chr9_58454820_58454822_-	145	-
chr9	58457843	58457844	4930461G14Rik|ANTI_ncRNA|TC_25036_165.00000|chr9_58457809_58457854_-	23	-
chr9	58457507	58457508	4930461G14Rik|ANTI_ncRNA|TC_34342_73.00000|chr9_58457496_58457513_-	27	-
chr9	58457703	58457704	4930461G14Rik|ANTI_ncRNA|TC_38205_51.00000|chr9_58457702_58457705_-	18	-
chr9	58457928	58457929	4930461G14Rik|ncRNA_INTRON|TC_17129_400.00000|chr9_58457916_58457947_+	72	+
chr9	58454261	58454262	4930461G14Rik|ncRNA|TC_14763_557.00000|chr9_58454261_58454268_+	149	+
chr9	58454474	58454475	4930461G14Rik|ncRNA|TC_14764_557.00000|chr9_58454474_58454488_+	233	+
chr9	58454231	58454232	4930461G14Rik|ncRNA|TC_14990_540.00000|chr9_58454212_58454233_+	147	+
chr9	58454328	58454329	4930461G14Rik|ncRNA|TC_23190_198.00000|chr9_58454328_58454330_+	99	+
chr9	58455175	58455176	4930461G14Rik|ncRNA|TC_807_56925.00000|chr9_58455100_58455242_+	3927	+
chr10	57485964	57485965	4930467K11Rik|ncRNA_INTRON|TC_30469_101.00000|chr10_57485937_57485967_-	25	-
chr10	57486117	57486118	4930467K11Rik|ncRNA_INTRON|TC_37844_52.00000|chr10_57486116_57486118_-	26	-
chr6	91440888	91440889	4930471M09Rik|ncRNA|TC_10336_1243.00000|chr6_91440873_91440919_-	199	-
chr15	81191080	81191081	4930483J18Rik|ncRNA_INTRON|TC_17090_401.00000|chr15_81191047_81191082_+	43	+
chr10	86101070	86101071	4930486F22Rik|ncRNA_INTRON|TC_22396_213.00000|chr10_86101066_86101082_+	32	+
chr10	86100971	86100972	4930486F22Rik|ncRNA_INTRON|TC_31581_92.00000|chr10_86100953_86100973_+	36	+
chr10	86101037	86101038	4930486F22Rik|ncRNA_INTRON|TC_36183_61.00000|chr10_86101037_86101040_+	19	+
chr10	86101014	86101015	4930486F22Rik|ncRNA_INTRON|TC_36388_60.00000|chr10_86101011_86101015_+	17	+
chr10	86096171	86096172	4930486F22Rik|ncRNA_INTRON|TC_37444_54.00000|chr10_86096171_86096185_+	9	+
chr13	60855077	60855078	4930486L24Rik|5UTR_INTRON|TC_40666_38.00000|chr13_60855076_60855078_-	19	-
chr13	60864435	60864436	4930486L24Rik|5UTR_UP1k|TC_35020_68.00000|chr13_60864427_60864439_-	15	-
chr13	60848868	60848869	4930486L24Rik|mRNA_INTRON|TC_17086_401.00000|chr13_60848845_60848897_-	71	-
chr2	104559180	104559181	4930500J02Rik|ncRNA|TC_11864_913.00000|chr2_104559169_104559181_+	321	+
chr2	104559146	104559147	4930500J02Rik|ncRNA|TC_29728_108.00000|chr2_104559136_104559148_+	40	+
chr11	84829176	84829177	4930502E09Rik|ncRNA|TC_21622_232.00000|chr11_84829163_84829177_+	52	+
chrX	53727460	53727461	4930502E18Rik|CDS|TC_39356_45.00000|chrX_53727456_53727509_+	8	+
chr18	70472484	70472485	4930503L19Rik|5UTR|TC_24106_180.00000|chr18_70472476_70472506_-	24	-
chr19	58978870	58978871	4930506M07Rik|ANTI_mRNA|TC_39653_43.00000|chr19_58978868_58978888_+	8	+
chr19	58979070	58979071	4930506M07Rik|mRNA_INTRON|TC_26635_142.00000|chr19_58979040_58979092_-	12	-
chr19	58978809	58978810	4930506M07Rik|mRNA_INTRON|TC_29334_112.00000|chr19_58978804_58978832_-	17	-
chr10	62450167	62450168	4930507D05Rik|ncRNA|TC_42542_28.00000|chr10_62450167_62450169_+	14	+
chr9	72531591	72531592	4930509E16Rik|ncRNA_INTRON|TC_11053_983.00000|chr9_72531544_72531601_-	203	-
chr9	72531519	72531520	4930509E16Rik|ncRNA_INTRON|TC_13702_596.00000|chr9_72531506_72531520_-	81	-
chr9	72530386	72530387	4930509E16Rik|ncRNA_INTRON|TC_17999_357.00000|chr9_72530346_72530422_-	49	-
chr9	72531830	72531831	4930509E16Rik|ncRNA|TC_38411_50.00000|chr9_72531829_72531835_-	19	-
chr4	40313128	40313129	4930509K18Rik|ANTI_ncRNA|TC_34474_72.00000|chr4_40313123_40313158_-	8	-
chr18	57552387	57552388	4930511M06Rik|ncRNA|TC_17474_382.00000|chr18_57552334_57552423_-	21	-
chr12	69834569	69834570	4930512B01Rik|ncRNA_INTRON|TC_27397_132.00000|chr12_69834553_69834590_+	14	+
chr12	69834444	69834445	4930512B01Rik|ncRNA_INTRON|TC_34395_72.00000|chr12_69834434_69834493_+	9	+
chr5	114774589	114774590	4930515G01Rik|ncRNA|TC_15846_474.00000|chr5_114774530_114774598_-	52	-
chr10	28922395	28922396	4930519F09Rik|ncRNA|TC_31842_90.00000|chr10_28922394_28922396_-	45	-
chrX	103253085	103253086	4930519F16Rik|mRNA_INTRON|TC_31202_96.00000|chrX_103253083_103253096_-	19	-
chrX	103253058	103253059	4930519F16Rik|mRNA_INTRON|TC_9568_1466.00000|chrX_103253028_103253063_-	128	-
chr5	15871325	15871326	4930519H02Rik|ncRNA_INTRON|TC_20779_255.00000|chr5_15871280_15871414_-	19	-
chr1	160044384	160044385	4930523C07Rik|5UTR|TC_21151_244.00000|chr1_160044363_160044412_+	26	+
chr1	160044629	160044630	4930523C07Rik|5UTR|TC_38610_48.00000|chr1_160044607_160044635_+	8	+
chr9	124424582	124424583	4930526I15Rik|ANTI_ncRNA|TC_13384_695.00000|chr9_124424556_124424589_-	84	-
chr9	124424175	124424176	4930526I15Rik|ANTI_ncRNA|TC_14940_544.00000|chr9_124424155_124424198_-	47	-
chr9	124424666	124424667	4930526I15Rik|ANTI_ncRNA|TC_14968_542.00000|chr9_124424646_124424696_-	65	-
chr9	124424432	124424433	4930526I15Rik|ANTI_ncRNA|TC_19664_290.00000|chr9_124424411_124424442_-	35	-
chr9	124424277	124424278	4930526I15Rik|ANTI_ncRNA|TC_28284_123.00000|chr9_124424272_124424298_-	36	-
chr9	124424063	124424064	4930526I15Rik|ncRNA|TC_11440_992.00000|chr9_124424011_124424107_+	45	+
chr9	124424216	124424217	4930526I15Rik|ncRNA|TC_12619_797.00000|chr9_124424182_124424229_+	104	+
chr9	124423252	124423253	4930526I15Rik|ncRNA|TC_16589_429.00000|chr9_124423234_124423257_+	94	+
chr9	124423947	124423948	4930526I15Rik|ncRNA|TC_18801_308.00000|chr9_124423947_124423981_+	47	+
chr9	124423278	124423279	4930526I15Rik|ncRNA|TC_31695_92.00000|chr9_124423278_124423280_+	46	+
chr9	124423422	124423423	4930526I15Rik|ncRNA|TC_34819_70.00000|chr9_124423422_124423424_+	35	+
chr9	124423788	124423789	4930526I15Rik|ncRNA|TC_43006_26.00000|chr9_124423788_124423790_+	13	+
chr9	124423849	124423850	4930526I15Rik|ncRNA|TC_6619_3081.00000|chr9_124423813_124423927_+	191	+
chr4	21848432	21848433	4930528A17Rik|ncRNA|TC_21554_234.00000|chr4_21848425_21848448_-	35	-
chr16	84680996	84680997	4930529L06Rik|ANTI_ncRNA|TC_43072_25.00000|chr16_84680995_84680997_-	12	-
chr17	28914180	28914181	4930539E08Rik|ANTI_mRNA|TC_42761_27.00000|chr17_28914178_28914185_+	10	+
chr17	28913991	28913992	4930539E08Rik|mRNA_INTRON|TC_25987_151.00000|chr17_28913964_28914019_-	26	-
chr17	28913844	28913845	4930539E08Rik|mRNA_INTRON|TC_30740_99.00000|chr17_28913831_28913866_-	32	-
chr3	135438014	135438015	4930539J05Rik|ncRNA_INTRON|TC_12326_842.00000|chr3_135437971_135438065_-	65	-
chr16	50610856	50610857	4930542D17Rik|ncRNA_INTRON|TC_21257_242.00000|chr16_50610802_50610924_+	16	+
chr7	113140215	113140216	4930543E12Rik|ANTI_ncRNA|TC_32900_83.00000|chr7_113140202_113140216_+	13	+
chr7	113140089	113140090	4930543E12Rik|ncRNA_INTRON|TC_11816_922.00000|chr7_113140050_113140138_-	97	-
chr7	113114358	113114359	4930543E12Rik|ncRNA_INTRON|TC_19478_296.00000|chr7_113114343_113114374_-	74	-
chr18	67799944	67799945	4930549G23Rik|ncRNA|TC_20462_264.00000|chr18_67799930_67799961_-	24	-
chr9	53404538	53404539	4930550C14Rik|ANTI_5UTR|TC_14472_582.00000|chr9_53404528_53404547_-	70	-
chr9	53409298	53409299	4930550C14Rik|ANTI_mRNA|TC_28875_117.00000|chr9_53409286_53409344_-	11	-
chr9	53409485	53409486	4930550C14Rik|mRNA_INTRON|TC_37050_57.00000|chr9_53409467_53409495_+	10	+
chr15	10760078	10760079	4930556M19Rik|ANTI_ncRNA|TC_36939_57.00000|chr15_10760077_10760079_-	28	-
chr15	10780509	10780510	4930556M19Rik|ncRNA_INTRON|TC_13789_645.00000|chr15_10780445_10780516_+	132	+
chr3	95394062	95394063	4930558C23Rik|ANTI_ncRNA|TC_35432_66.00000|chr3_95394061_95394066_+	17	+
chr1	57377544	57377545	4930558J18Rik|ncRNA|TC_7493_2471.00000|chr1_57377461_57377592_-	94	-
chr3	156561707	156561708	4930570G19Rik|ncRNA|TC_42270_30.00000|chr3_156561699_156561734_-	5	-
chr3	51277547	51277548	4930577N17Rik|ncRNA|TC_25480_158.00000|chr3_51277547_51277549_+	79	+
chr15	98985483	98985484	4930578M01Rik|ANTI_ncRNA|TC_21468_236.00000|chr15_98985483_98985521_-	32	-
chr15	98986419	98986420	4930578M01Rik|ANTI_ncRNA|TC_22445_212.00000|chr15_98986417_98986421_-	45	-
chr15	98985579	98985580	4930578M01Rik|ANTI_ncRNA|TC_29714_108.00000|chr15_98985575_98985594_-	21	-
chr15	98985834	98985835	4930578M01Rik|ANTI_ncRNA|TC_6821_2967.00000|chr15_98985728_98985860_-	194	-
chr15	98985878	98985879	4930578M01Rik|ncRNA|TC_39237_45.00000|chr15_98985878_98985880_+	22	+
chr3	79629122	79629123	4930579G24Rik|5UTR|TC_2775_12402.00000|chr3_79629053_79629128_+	1259	+
chr9	35117084	35117085	4930581F22Rik|ncRNA_INTRON|TC_16863_413.00000|chr9_35117058_35117096_+	57	+
chr9	35116936	35116937	4930581F22Rik|ncRNA_INTRON|TC_20339_268.00000|chr9_35116920_35116940_+	70	+
chr9	35117009	35117010	4930581F22Rik|ncRNA_INTRON|TC_23367_194.00000|chr9_35117006_35117027_+	22	+
chr9	35117143	35117144	4930581F22Rik|ncRNA_INTRON|TC_33480_79.00000|chr9_35117128_35117146_+	14	+
chr9	35117898	35117899	4930581F22Rik|ncRNA|TC_24012_182.00000|chr9_35117890_35117905_+	46	+
chr9	35117936	35117937	4930581F22Rik|ncRNA|TC_39972_42.00000|chr9_35117936_35117940_+	15	+
chr7	118244010	118244011	4930583K01Rik|ncRNA_INTRON|TC_23533_191.00000|chr7_118243999_118244059_+	43	+
chr7	118244160	118244161	4930583K01Rik|ncRNA_INTRON|TC_38947_47.00000|chr7_118244146_118244163_+	8	+
chr6	91914290	91914291	4930590J08Rik|5UTR_INTRON|TC_40759_38.00000|chr6_91914290_91914292_+	19	+
chr3	58785824	58785825	4930593A02Rik|ANTI_ncRNA|TC_41360_35.00000|chr3_58785824_58785846_-	7	-
chr3	58692502	58692503	4930593A02Rik|ncRNA|TC_19553_293.00000|chr3_58692489_58692523_+	83	+
chr9	15306140	15306141	4931406C07Rik|5UTR|TC_8511_1878.00000|chr9_15306102_15306154_-	306	-
chr19	37264106	37264107	4931408D14Rik|ncRNA|TC_10515_1194.00000|chr19_37264064_37264135_-	191	-
chr19	37263760	37263761	4931408D14Rik|ncRNA|TC_14906_546.00000|chr19_37263730_37263765_-	48	-
chr19	37264169	37264170	4931408D14Rik|ncRNA|TC_37161_56.00000|chr19_37264166_37264172_-	21	-
chr19	37263991	37263992	4931408D14Rik|ncRNA|TC_40297_40.00000|chr19_37263990_37263992_-	20	-
chr14	54603419	54603420	4931414P19Rik|5UTR_INTRON|TC_37318_55.00000|chr14_54603419_54603437_-	6	-
chr14	54605920	54605921	4931414P19Rik|5UTR|TC_12818_769.00000|chr14_54605900_54605940_-	104	-
chr14	54603604	54603605	4931414P19Rik|ANTI_5UTR|TC_23346_194.00000|chr14_54603557_54603612_+	27	+
chr2	23213767	23213768	4931423N10Rik|ANTI_mRNA|TC_37355_55.00000|chr2_23213737_23213773_-	8	-
chr8	105289075	105289076	4931428F04Rik|5UTR|TC_11881_911.00000|chr8_105289072_105289132_-	226	-
chr8	105289521	105289522	4931428F04Rik|5UTR|TC_20923_251.00000|chr8_105289491_105289539_-	26	-
chr8	105289659	105289660	4931428F04Rik|ANTI_5UTR|TC_30795_99.00000|chr8_105289646_105289684_+	13	+
chr8	105289263	105289264	4931428F04Rik|ANTI_5UTR|TC_36149_62.00000|chr8_105289263_105289265_+	31	+
chr5	35582821	35582822	4931431C16Rik|ncRNA|TC_23888_184.00000|chr5_35582817_35582861_-	31	-
chr14	62761497	62761498	4931440J10Rik|ncRNA_INTRON|TC_23711_187.00000|chr14_62761464_62761527_+	23	+
chr3	65528282	65528283	4931440P22Rik|ncRNA|TC_15607_491.00000|chr3_65528226_65528298_-	38	-
chr3	65529760	65529761	4931440P22Rik|ncRNA|TC_15918_469.00000|chr3_65529737_65529774_-	43	-
chr16	42875894	42875895	4932412D23Rik|ANTI_ncRNA|TC_25981_151.00000|chr16_42875875_42875899_+	23	+
chr16	42874633	42874634	4932412D23Rik|ANTI_ncRNA|TC_27652_129.00000|chr16_42874633_42874667_+	22	+
chr16	42875075	42875076	4932412D23Rik|ncRNA_INTRON|TC_30385_102.00000|chr16_42875066_42875087_-	10	-
chr16	42874968	42874969	4932412D23Rik|ncRNA_INTRON|TC_31390_94.00000|chr16_42874956_42874994_-	11	-
chr16	42875033	42875034	4932412D23Rik|ncRNA_INTRON|TC_32976_82.00000|chr16_42875014_42875046_-	11	-
chr2	129801455	129801456	4932416H05Rik|ncRNA|TC_22616_209.00000|chr2_129801447_129801456_-	62	-
chr3	36863112	36863113	4932438A13Rik|5UTR|TC_11312_1017.00000|chr3_36863106_36863184_+	70	+
chr3	36862944	36862945	4932438A13Rik|ANTI_5UTR|TC_27869_127.00000|chr3_36862939_36862961_-	13	-
chr16	91056644	91056645	4932438H23Rik|5UTR_INTRON|TC_40897_37.00000|chr16_91056635_91056659_-	6	-
chr5	57716164	57716165	4932441J04Rik|ANTI_ncRNA|TC_23225_197.00000|chr5_57716164_57716170_+	30	+
chr5	57715220	57715221	4932441J04Rik|ANTI_ncRNA|TC_31923_90.00000|chr5_57715220_57715234_+	17	+
chr5	57716060	57716061	4932441J04Rik|ANTI_ncRNA|TC_41165_36.00000|chr5_57716060_57716062_+	18	+
chrX	62287172	62287173	4933402E13Rik|5UTR|TC_30453_102.00000|chrX_62287141_62287183_+	12	+
chr5	136918698	136918699	4933404O12Rik|ANTI_ncRNA|TC_42293_30.00000|chr5_136918698_136918708_-	7	-
chr5	136919117	136919118	4933404O12Rik|ANTI_ncRNA|TC_43293_24.00000|chr5_136919116_136919118_-	12	-
chr5	136919169	136919170	4933404O12Rik|ncRNA|TC_16370_441.00000|chr5_136919136_136919210_+	73	+
chr5	136919365	136919366	4933404O12Rik|ncRNA|TC_5574_4277.00000|chr5_136919338_136919404_+	367	+
chr12	32953822	32953823	4933406C10Rik|ncRNA|TC_12834_767.00000|chr12_32953784_32953831_-	89	-
chr7	114316569	114316570	4933406I18Rik|ANTI_ncRNA|TC_35817_64.00000|chr7_114316564_114316576_+	14	+
chr7	114415151	114415152	4933406I18Rik|ncRNA|TC_24265_178.00000|chr7_114415130_114415165_-	27	-
chr7	114415078	114415079	4933406I18Rik|ncRNA|TC_26887_139.00000|chr7_114415047_114415105_-	14	-
chr4	124571110	124571111	4933407E24Rik|ANTI_ncRNA|TC_40341_40.00000|chr4_124571107_124571135_-	6	-
chrX	75764726	75764727	4933407K13Rik|ANTI_ncRNA|TC_14209_607.00000|chrX_75764725_75764784_+	44	+
chrX	75734788	75734789	4933407K13Rik|ncRNA_INTRON|TC_40800_38.00000|chrX_75734784_75734805_-	7	-
chrX	75764650	75764651	4933407K13Rik|ncRNA|TC_15934_468.00000|chrX_75764620_75764701_-	40	-
chr10	116950565	116950566	4933412E12Rik|ncRNA|TC_2414_14989.00000|chr10_116950540_116950642_+	1342	+
chr4	33031321	33031322	4933421O10Rik|ncRNA|TC_23579_190.00000|chr4_33031316_33031322_-	52	-
chr18	15011209	15011210	4933424G05Rik|ncRNA_INTRON|TC_10145_1293.00000|chr18_15011200_15011210_+	233	+
chr12	80790592	80790593	4933426M11Rik|5UTR|TC_24411_163.00000|chr12_80790588_80790611_+	19	+
chr12	80790564	80790565	4933426M11Rik|5UTR|TC_9050_1630.00000|chr12_80790501_80790568_+	447	+
chr15	74709391	74709392	4933427E11Rik|ncRNA|TC_18601_329.00000|chr15_74709349_74709392_+	37	+
chr15	74708282	74708283	4933427E11Rik|ncRNA|TC_42421_29.00000|chr15_74708282_74708284_+	14	+
chr7	120982526	120982527	4933427G17Rik|5UTR|TC_15217_521.00000|chr7_120982507_120982550_+	123	+
chr7	82971392	82971393	4933430H16Rik|ncRNA|TC_2105_18106.00000|chr7_82971391_82971442_-	3309	-
chr3	107895813	107895814	4933431E20Rik|ncRNA|TC_24479_174.00000|chr3_107895812_107895814_-	87	-
chr3	107895789	107895790	4933431E20Rik|ncRNA|TC_29139_114.00000|chr3_107895788_107895790_-	57	-
chr14	103012873	103012874	4933432I03Rik|ANTI_ncRNA|TC_25114_163.00000|chr14_103012873_103012909_+	16	+
chr14	103012830	103012831	4933432I03Rik|ANTI_ncRNA|TC_26917_138.00000|chr14_103012759_103012845_+	8	+
chr9	75410209	75410210	4933433G15Rik|ncRNA|TC_20652_259.00000|chr9_75410208_75410211_+	103	+
chr17	84085668	84085669	4933433H22Rik|ANTI_ncRNA|TC_12416_830.00000|chr17_84085668_84085714_-	117	-
chr17	84085883	84085884	4933433H22Rik|ANTI_ncRNA|TC_21408_238.00000|chr17_84085845_84085900_-	26	-
chr17	84082163	84082164	4933433H22Rik|ANTI_ncRNA|TC_25913_152.00000|chr17_84082143_84082213_-	25	-
chr17	84083992	84083993	4933433H22Rik|ANTI_ncRNA|TC_28512_120.00000|chr17_84083982_84083993_-	35	-
chr17	84083606	84083607	4933433H22Rik|ANTI_ncRNA|TC_28723_118.00000|chr17_84083606_84083612_-	38	-
chr17	84083955	84083956	4933433H22Rik|ANTI_ncRNA|TC_34429_72.00000|chr17_84083940_84083956_-	23	-
chr17	84083844	84083845	4933433H22Rik|ANTI_ncRNA|TC_35405_66.00000|chr17_84083841_84083845_-	17	-
chr17	84084119	84084120	4933433H22Rik|ncRNA_INTRON|TC_12594_801.00000|chr17_84084099_84084138_+	154	+
chr17	84082330	84082331	4933433H22Rik|ncRNA_INTRON|TC_8000_2130.00000|chr17_84082330_84082372_+	315	+
chr17	84086063	84086064	4933433H22Rik|ncRNA|TC_11834_918.00000|chr17_84086040_84086117_+	151	+
chr3	90052813	90052814	4933434E20Rik|5UTR|TC_4161_6753.00000|chr3_90052798_90052828_+	476	+
chr11	59506688	59506689	4933439C10Rik|ncRNA|TC_17367_387.00000|chr11_59506642_59506703_+	30	+
chr11	59506424	59506425	4933439C10Rik|ncRNA|TC_28576_119.00000|chr11_59506419_59506435_+	18	+
chr14	75016041	75016042	5031414D18Rik|5UTR|TC_38082_51.00000|chr14_75016017_75016083_+	6	+
chr5	23433092	23433093	5031425E22Rik|ANTI_ncRNA|TC_10605_1171.00000|chr5_23433087_23433109_+	277	+
chr5	23433421	23433422	5031425E22Rik|ANTI_ncRNA|TC_34009_75.00000|chr5_23433421_23433423_+	37	+
chr5	23434348	23434349	5031425E22Rik|ncRNA|TC_10789_1127.00000|chr5_23434329_23434369_-	170	-
chr5	23433288	23433289	5031425E22Rik|ncRNA|TC_32885_83.00000|chr5_23433287_23433289_-	41	-
chr5	23435260	23435261	5031425E22Rik|ncRNA|TC_40556_39.00000|chr5_23435259_23435261_-	19	-
chr5	23433326	23433327	5031425E22Rik|ncRNA|TC_4333_6390.00000|chr5_23433318_23433360_-	1144	-
chr5	23433875	23433876	5031425E22Rik|ncRNA|TC_6051_3699.00000|chr5_23433873_23433928_-	1202	-
chr2	166446675	166446676	5031425F14Rik|ANTI_ncRNA|TC_29732_108.00000|chr2_166446675_166446699_-	40	-
chr3	51560727	51560728	5031434O11Rik|ncRNA_INTRON|TC_37537_54.00000|chr3_51560727_51560729_+	27	+
chr15	84987972	84987973	5031439G07Rik|5UTR_UP1k|TC_15129_527.00000|chr15_84987971_84988015_-	80	-
chr15	84988160	84988161	5031439G07Rik|ANTI_5UTR|TC_23386_193.00000|chr15_84988160_84988175_+	33	+
chr15	84988401	84988402	5031439G07Rik|ANTI_5UTR|TC_41086_36.00000|chr15_84988399_84988404_+	10	+
chr12	111944484	111944485	5033406O09Rik|ncRNA|TC_19606_291.00000|chr12_111944442_111944486_-	26	-
chr12	111944222	111944223	5033406O09Rik|ncRNA|TC_9410_1526.00000|chr12_111944162_111944252_-	165	-
chr11	51220534	51220535	5133400J02Rik|ANTI_ncRNA|TC_26617_142.00000|chr11_51220515_51220544_+	13	+
chr11	51220569	51220570	5133400J02Rik|ANTI_ncRNA|TC_32091_88.00000|chr11_51220567_51220584_+	23	+
chr11	51206470	51206471	5133400J02Rik|ANTI_ncRNA|TC_41994_31.00000|chr11_51206469_51206472_+	11	+
chr11	51220417	51220418	5133400J02Rik|ncRNA|TC_9404_1528.00000|chr11_51220411_51220453_-	274	-
chr3	108458662	108458663	5330417C22Rik|ANTI_mRNA|TC_27352_133.00000|chr3_108458629_108458667_+	24	+
chr3	108458570	108458571	5330417C22Rik|mRNA_INTRON|TC_33431_79.00000|chr3_108458525_108458586_-	9	-
chr16	50732744	50732745	5330426P16Rik|ncRNA|TC_3306_9773.00000|chr16_50732689_50732774_-	609	-
chr2	156862994	156862995	5430405H02Rik|ncRNA|TC_24890_167.00000|chr2_156862993_156862995_-	83	-
chr5	100429724	100429725	5430416N02Rik|ANTI_ncRNA|TC_11092_1061.00000|chr5_100429720_100429742_+	130	+
chr5	100429250	100429251	5430416N02Rik|ncRNA_INTRON|TC_16371_441.00000|chr5_100429249_100429251_-	220	-
chr5	100423856	100423857	5430416N02Rik|ncRNA_INTRON|TC_32887_83.00000|chr5_100423855_100423857_-	41	-
chr5	100429514	100429515	5430416N02Rik|ncRNA|TC_243_223186.00000|chr5_100429498_100429545_-	45403	-
chr5	100429461	100429462	5430416N02Rik|ncRNA|TC_3862_7572.00000|chr5_100429443_100429462_-	1314	-
chr7	131237583	131237584	5430419D17Rik|ANTI_mRNA|TC_16859_413.00000|chr7_131237580_131237585_-	158	-
chr7	131237480	131237481	5430419D17Rik|ANTI_mRNA|TC_43155_25.00000|chr7_131237452_131237489_-	5	-
chr8	25304642	25304643	5430421F17Rik|ncRNA|TC_39534_44.00000|chr8_25304628_25304643_-	13	-
chr1	131688880	131688881	5430435G22Rik|5UTR_INTRON|TC_38042_51.00000|chr1_131688880_131688882_+	25	+
chr1	131688693	131688694	5430435G22Rik|5UTR|TC_9272_1574.00000|chr1_131688672_131688747_+	92	+
chr1	131690531	131690532	5430435G22Rik|ANTI_5UTR|TC_27380_132.00000|chr1_131690502_131690550_-	12	-
chr15	5496212	5496213	5430437J10Rik|ncRNA|TC_34568_71.00000|chr15_5496192_5496222_+	10	+
chrX	105070061	105070062	5530601H04Rik|ncRNA|TC_5395_4518.00000|chrX_105070059_105070127_-	453	-
chrX	13041694	13041695	5730405O15Rik|ANTI_ncRNA|TC_33633_78.00000|chrX_13041668_13041695_-	16	-
chrX	13042014	13042015	5730405O15Rik|ncRNA|TC_20813_254.00000|chrX_13042012_13042044_+	38	+
chrX	13042082	13042083	5730405O15Rik|ncRNA|TC_27799_128.00000|chrX_13042078_13042111_+	15	+
chrX	13041834	13041835	5730405O15Rik|ncRNA|TC_36161_62.00000|chrX_13041824_13041845_+	15	+
chr19	8888771	8888772	5730408K05Rik|ncRNA|TC_954_46793.00000|chr19_8888765_8888773_-	15052	-
chr4	126609843	126609844	5730409E04Rik|5UTR|TC_12350_838.00000|chr4_126609814_126609905_+	79	+
chr11	80378018	80378019	5730455P16Rik|5UTR|TC_4551_5913.00000|chr11_80377966_80378021_-	567	-
chr11	80378621	80378622	5730455P16Rik|ANTI_5UTR|TC_28479_120.00000|chr11_80378616_80378622_+	23	+
chr3	127896324	127896325	5730508B09Rik|5UTR|TC_20776_255.00000|chr3_127896291_127896361_-	19	-
chr3	127896485	127896486	5730508B09Rik|ANTI_5UTR|TC_32577_85.00000|chr3_127896480_127896506_+	11	+
chr1	136234120	136234121	5730559C18Rik|5UTR|TC_39997_41.00000|chr1_136234119_136234121_-	20	-
chr1	136234044	136234045	5730559C18Rik|CDS|TC_22740_206.00000|chr1_136234044_136234075_-	22	-
chr1	136233970	136233971	5730559C18Rik|CDS|TC_31580_92.00000|chr1_136233962_136233979_-	16	-
chr4	46389436	46389437	5830415F09Rik|5UTR|TC_6828_2961.00000|chr4_46389398_46389454_-	215	-
chr4	46389481	46389482	5830415F09Rik|ANTI_5UTR|TC_7780_2266.00000|chr4_46389438_46389505_+	249	+
chr4	46389197	46389198	5830415F09Rik|ANTI_mRNA|TC_23170_198.00000|chr4_46389189_46389209_+	24	+
chr4	46389113	46389114	5830415F09Rik|mRNA_INTRON|TC_5824_3951.00000|chr4_46389076_46389153_-	530	-
chr5	64045614	64045615	5830416I19Rik|ANTI_ncRNA|TC_32736_84.00000|chr5_64045578_64045617_-	22	-
chr19	53451530	53451531	5830416P10Rik|ncRNA_INTRON|TC_23875_184.00000|chr19_53451525_53451531_-	52	-
chr19	53449196	53449197	5830416P10Rik|ncRNA_INTRON|TC_42933_26.00000|chr19_53449195_53449197_-	13	-
chr19	53451476	53451477	5830416P10Rik|ncRNA|TC_33420_79.00000|chr19_53451476_53451485_-	20	-
chr3	88810837	88810838	5830417I10Rik|ncRNA_INTRON|TC_38137_51.00000|chr3_88810837_88810839_+	25	+
chr9	15357733	15357734	5830418K08Rik|5UTR|TC_5773_4015.00000|chr9_15357660_15357765_-	370	-
chr9	15357911	15357912	5830418K08Rik|ANTI_5UTR|TC_12202_861.00000|chr9_15357880_15357952_+	54	+
chr12	69475089	69475090	5830428M24Rik|ANTI_ncRNA|TC_31489_93.00000|chr12_69475081_69475138_+	21	+
chr12	69474309	69474310	5830428M24Rik|ANTI_ncRNA|TC_32375_86.00000|chr12_69474309_69474332_+	19	+
chr9	120577364	120577365	5830454E08Rik|ncRNA|TC_17185_397.00000|chr9_120577338_120577415_+	46	+
chr5	90589111	90589112	5830473C10Rik|ANTI_mRNA|TC_32300_87.00000|chr5_90589093_90589140_-	10	-
chr5	90586698	90586699	5830473C10Rik|mRNA_INTRON|TC_11300_1019.00000|chr5_90586680_90586717_+	147	+
chr5	148995356	148995357	5930430L01Rik|ANTI_ncRNA|TC_19119_309.00000|chr5_148995346_148995374_+	74	+
chr5	148995290	148995291	5930430L01Rik|ANTI_ncRNA|TC_20212_272.00000|chr5_148995289_148995321_+	39	+
chr5	148995216	148995217	5930430L01Rik|ncRNA|TC_7364_2567.00000|chr5_148995166_148995247_-	285	-
chr12	111007923	111007924	6030440G07Rik|ncRNA_INTRON|TC_33380_79.00000|chr12_111007890_111007944_+	15	+
chr5	22550394	22550395	6030443J06Rik|ncRNA|TC_27440_132.00000|chr5_22550389_22550400_+	22	+
chr15	12824642	12824643	6030458C11Rik|5UTR|TC_5290_4661.00000|chr15_12824563_12824673_-	359	-
chr7	13278423	13278424	6330408A02Rik|5UTR_INTRON|TC_7984_2140.00000|chr7_13278390_13278518_-	115	-
chr7	13279204	13279205	6330408A02Rik|5UTR_UP1k|TC_12475_821.00000|chr7_13279185_13279255_-	57	-
chr7	13278753	13278754	6330408A02Rik|5UTR_UP1k|TC_27393_121.00000|chr7_13278736_13278763_-	14	-
chr7	13278675	13278676	6330408A02Rik|5UTR|TC_13996_615.00000|chr7_13278643_13278697_-	45	-
chr5	138264064	138264065	6330418K02Rik|ncRNA|TC_3351_9611.00000|chr5_138264050_138264114_+	425	+
chr3	96629806	96629807	6330549D23Rik|ncRNA|TC_15213_521.00000|chr3_96629796_96629822_-	64	-
chr7	139972902	139972903	6430531B16Rik|mRNA_INTRON|TC_34185_74.00000|chr7_139972875_139972918_-	10	-
chr13	62624166	62624167	6720489N17Rik|5UTR|TC_15851_473.00000|chr13_62624123_62624191_-	52	-
chr8	20287994	20287995	6820431F20Rik|ncRNA_INTRON|TC_8756_1785.00000|chr8_20287990_20287997_-	561	-
chr8	20297526	20297527	6820431F20Rik|ncRNA|TC_11216_1038.00000|chr8_20297526_20297531_-	389	-
chr8	31373641	31373642	7420700N18Rik|ncRNA_INTRON|TC_37802_53.00000|chr8_31373636_31373660_+	7	+
chr4	108961854	108961855	8030443G20Rik|ANTI_ncRNA|TC_27513_131.00000|chr4_108961852_108961875_+	47	+
chr4	108960001	108960002	8030443G20Rik|ANTI_ncRNA|TC_42092_31.00000|chr4_108959997_108960013_+	5	+
chr18	77714487	77714488	8030462N17Rik|5UTR_UP1k|TC_19736_287.00000|chr18_77714453_77714508_-	18	-
chr18	77713751	77713752	8030462N17Rik|5UTR|TC_42774_27.00000|chr18_77713736_77713757_-	6	-
chr6	135198044	135198045	8430419L09Rik|5UTR|TC_25798_154.00000|chr6_135198006_135198055_+	22	+
chr5	148950176	148950177	8430423G03Rik|ANTI_ncRNA|TC_23357_194.00000|chr5_148950150_148950180_-	44	-
chr5	148950282	148950283	8430423G03Rik|ncRNA|TC_16352_442.00000|chr5_148950240_148950295_+	36	+
chr5	148950321	148950322	8430423G03Rik|ncRNA|TC_31799_91.00000|chr5_148950317_148950324_+	27	+
chr2	153444479	153444480	8430427H17Rik|5UTR|TC_18130_351.00000|chr2_153444402_153444487_-	35	-
chr11	3452481	3452482	8430429K09Rik|ncRNA|TC_5582_4263.00000|chr11_3452431_3452506_+	485	+
chr17	14978863	14978864	9030025P20Rik|5UTR|TC_15976_464.00000|chr17_14978863_14978883_+	60	+
chr12	100779093	100779094	9030617O03Rik|5UTR|TC_4262_6545.00000|chr12_100779057_100779161_+	668	+
chr7	118740207	118740208	9030624J02Rik|5UTR|TC_11865_913.00000|chr7_118740141_118740289_+	30	+
chr7	118740582	118740583	9030624J02Rik|ANTI_5UTR|TC_6769_3010.00000|chr7_118740576_118740649_-	519	-
chr7	118740772	118740773	9030624J02Rik|ANTI_mRNA|TC_38191_51.00000|chr7_118740771_118740773_-	15	-
chr7	118740739	118740740	9030624J02Rik|CDS|TC_2794_12241.00000|chr7_118740728_118740748_+	1711	+
chr17	40880559	40880560	9130008F23Rik|5UTR|TC_12428_828.00000|chr17_40880539_40880572_-	156	-
chr19	45998556	45998557	9130011E15Rik|5UTR_UP1k|TC_10483_978.00000|chr19_45998551_45998602_-	127	-
chr19	45998495	45998496	9130011E15Rik|5UTR|TC_9573_1192.00000|chr19_45998458_45998520_-	110	-
chr19	45998347	45998348	9130011E15Rik|ANTI_5UTR|TC_22066_221.00000|chr19_45998309_45998380_+	20	+
chr7	128238357	128238358	9130023H24Rik|5UTR_UP1k|TC_33473_79.00000|chr7_128238340_128238358_-	31	-
chr7	128238001	128238002	9130023H24Rik|5UTR|TC_15848_474.00000|chr7_128237990_128238056_-	31	-
chr1	56972462	56972463	9130024F11Rik|ANTI_ncRNA|TC_14888_547.00000|chr1_56972393_56972486_-	67	-
chr1	56971464	56971465	9130024F11Rik|ncRNA|TC_25039_164.00000|chr1_56971418_56971473_+	18	+
chr1	56971971	56971972	9130024F11Rik|ncRNA|TC_32780_83.00000|chr1_56971961_56971977_+	8	+
chr1	56971746	56971747	9130024F11Rik|ncRNA|TC_36169_61.00000|chr1_56971746_56971748_+	30	+
chr5	65991501	65991502	9130230L23Rik|ANTI_ncRNA|TC_14531_576.00000|chr5_65991449_65991533_+	55	+
chr5	65992061	65992062	9130230L23Rik|ncRNA_INTRON|TC_16802_417.00000|chr5_65991984_65992083_-	15	-
chr5	65994968	65994969	9130230L23Rik|ncRNA_INTRON|TC_30643_100.00000|chr5_65994967_65994971_-	44	-
chr5	65991367	65991368	9130230L23Rik|ncRNA_INTRON|TC_41560_34.00000|chr5_65991366_65991368_-	17	-
chr15	58034316	58034317	9130401M01Rik|5UTR|TC_2218_16969.00000|chr15_58034280_58034348_-	2262	-
chr15	58034218	58034219	9130401M01Rik|5UTR|TC_6596_3176.00000|chr15_58034212_58034221_-	638	-
chr15	58033957	58033958	9130401M01Rik|ANTI_mRNA|TC_28596_119.00000|chr15_58033957_58033959_+	59	+
chr9	8042877	8042878	9230110C19Rik|5UTR|TC_4355_6316.00000|chr9_8042789_8042881_-	438	-
chr9	8042929	8042930	9230110C19Rik|ANTI_5UTR|TC_39971_42.00000|chr9_8042929_8042931_+	21	+
chr5	52190725	52190726	9230114K14Rik|ncRNA|TC_24316_177.00000|chr5_52190725_52190727_+	88	+
chr1	136415207	136415208	9230116N13Rik|ncRNA|TC_27137_135.00000|chr1_136415207_136415221_-	42	-
chr15	98567970	98567971	9330020H09Rik|ncRNA|TC_3883_7498.00000|chr15_98567938_98567976_+	1302	+
chr15	98568011	98568012	9330020H09Rik|ncRNA|TC_4806_5436.00000|chr15_98568000_98568029_+	818	+
chr13	80963091	80963092	9330111N05Rik|ncRNA|TC_26262_147.00000|chr13_80963067_80963116_+	22	+
chr8	122443702	122443703	9330133O14Rik|ncRNA|TC_11586_967.00000|chr8_122443669_122443703_+	134	+
chr12	69197235	69197236	9330151L19Rik|ncRNA|TC_37875_52.00000|chr12_69197235_69197237_+	26	+
chr9	88858802	88858803	9330159M07Rik|ncRNA|TC_6225_3524.00000|chr9_88858802_88858808_-	725	-
chr9	88858832	88858833	9330159M07Rik|ncRNA|TC_8415_1926.00000|chr9_88858832_88858841_-	266	-
chr8	94434390	94434391	9330175E14Rik|ANTI_ncRNA|TC_16934_409.00000|chr8_94434382_94434405_+	55	+
chr8	94434347	94434348	9330175E14Rik|ANTI_ncRNA|TC_24566_173.00000|chr8_94434331_94434360_+	49	+
chr6	127152469	127152470	9330179D12Rik|ANTI_ncRNA|TC_34027_75.00000|chr6_127152468_127152470_-	37	-
chr14	105588885	105588886	9330188P03Rik|ANTI_ncRNA|TC_31239_95.00000|chr14_105588885_105588888_-	40	-
chr14	105588773	105588774	9330188P03Rik|ANTI_ncRNA|TC_41302_35.00000|chr14_105588769_105588774_-	15	-
chr14	105589510	105589511	9330188P03Rik|ncRNA|TC_19437_297.00000|chr14_105589510_105589512_+	133	+
chr14	105589538	105589539	9330188P03Rik|ncRNA|TC_24875_167.00000|chr14_105589537_105589540_+	42	+
chr14	105589625	105589626	9330188P03Rik|ncRNA|TC_26626_142.00000|chr14_105589607_105589626_+	33	+
chr14	105589571	105589572	9330188P03Rik|ncRNA|TC_39616_43.00000|chr14_105589571_105589573_+	21	+
chr2	158361523	158361524	9430008C03Rik|ncRNA|TC_4696_5605.00000|chr2_158361462_158361552_-	579	-
chr4	156110028	156110029	9430015G10Rik|5UTR|TC_3908_7439.00000|chr4_156109962_156110046_+	818	+
chr4	156109732	156109733	9430015G10Rik|ANTI_5UTR|TC_22374_214.00000|chr4_156109695_156109733_-	25	-
chr1	57406757	57406758	9430016H08Rik|5UTR|TC_2874_11800.00000|chr1_57406733_57406767_+	1382	+
chr1	57406562	57406563	9430016H08Rik|5UTR|TC_30937_97.00000|chr1_57406562_57406564_+	48	+
chr6	43442441	43442442	9430018G01Rik|ncRNA|TC_7937_2166.00000|chr6_43442429_43442451_+	476	+
chr18	4634891	4634892	9430020K01Rik|5UTR_UP1k|TC_30393_102.00000|chr18_4634874_4634892_+	21	+
chr18	4634948	4634949	9430020K01Rik|5UTR|TC_6728_3053.00000|chr18_4634912_4635000_+	274	+
chr9	88599457	88599458	9430037G07Rik|ncRNA|TC_11528_976.00000|chr9_88599456_88599458_-	488	-
chr7	137410757	137410758	9430038I01Rik|5UTR|TC_5476_4412.00000|chr7_137410703_137410770_-	429	-
chr7	4099052	4099053	9430041J12Rik|ANTI_ncRNA|TC_29759_108.00000|chr7_4099047_4099090_+	10	+
chr7	4083043	4083044	9430041J12Rik|ANTI_ncRNA|TC_36131_62.00000|chr7_4083019_4083079_+	17	+
chr7	4098955	4098956	9430041J12Rik|ncRNA_INTRON|TC_20750_256.00000|chr7_4098895_4098983_-	26	-
chr1	92934275	92934276	9430060I03Rik|ncRNA|TC_12764_776.00000|chr1_92934241_92934337_-	55	-
chr1	92934557	92934558	9430060I03Rik|ncRNA|TC_37641_53.00000|chr1_92934555_92934563_-	13	-
chr15	34351367	34351368	9430069I07Rik|mRNA_INTRON|TC_13784_646.00000|chr15_34351353_34351384_-	53	-
chr15	34350611	34350612	9430069I07Rik|mRNA_INTRON|TC_22193_218.00000|chr15_34350591_34350641_-	38	-
chr6	92943525	92943526	9530026P05Rik|ANTI_ncRNA|TC_33319_80.00000|chr6_92943525_92943534_-	28	-
chr6	92943494	92943495	9530026P05Rik|ANTI_ncRNA|TC_35808_64.00000|chr6_92943492_92943497_-	13	-
chrX	48284900	48284901	9530027J09Rik|ANTI_ncRNA|TC_18925_317.00000|chrX_48284865_48284984_+	27	+
chrX	48285650	48285651	9530027J09Rik|ANTI_ncRNA|TC_28042_59.00000|chrX_48285644_48285664_+	18	+
chrX	48285732	48285733	9530027J09Rik|ANTI_ncRNA|TC_28501_54.00000|chrX_48285730_48285749_+	13	+
chrX	48285220	48285221	9530027J09Rik|ncRNA_INTRON|TC_20098_276.00000|chrX_48285157_48285254_-	25	-
chrX	48285329	48285330	9530027J09Rik|ncRNA_INTRON|TC_22058_155.00000|chrX_48285295_48285330_-	31	-
chrX	48285352	48285353	9530027J09Rik|ncRNA|TC_15389_428.00000|chrX_48285352_48285421_-	30	-
chr8	11009144	11009145	9530052E02Rik|ncRNA_INTRON|TC_36540_60.00000|chr8_11009144_11009151_+	14	+
chr7	28159411	28159412	9530053A07Rik|ANTI_mRNA|TC_18457_264.00000|chr7_28159375_28159421_-	43	-
chr7	28159441	28159442	9530053A07Rik|ANTI_mRNA|TC_27058_70.00000|chr7_28159436_28159451_-	16	-
chr7	28148222	28148223	9530053A07Rik|ANTI_mRNA|TC_38768_48.00000|chr7_28148213_28148255_-	8	-
chr7	28159487	28159488	9530053A07Rik|CDS|TC_13406_692.00000|chr7_28159454_28159492_+	126	+
chr7	28162392	28162393	9530053A07Rik|mRNA_INTRON|TC_25087_164.00000|chr7_28162379_28162422_+	25	+
chr11	52396457	52396458	9530068E07Rik|5UTR|TC_1245_34325.00000|chr11_52396409_52396467_+	3137	+
chr9	22411546	22411547	9530077C05Rik|5UTR|TC_19987_279.00000|chr9_22411509_22411587_+	22	+
chr17	23749210	23749211	9530082P21Rik|ncRNA|TC_23265_196.00000|chr17_23749209_23749244_+	17	+
chr17	23749335	23749336	9530082P21Rik|ncRNA|TC_30266_103.00000|chr17_23749322_23749337_+	38	+
chr6	127109569	127109570	9630033F20Rik|5UTR|TC_10176_1286.00000|chr6_127109525_127109593_-	97	-
chr3	127923436	127923437	9830132P13Rik|ncRNA_INTRON|TC_39289_45.00000|chr3_127923419_127923465_+	6	+
chr7	42642596	42642597	9830147E19Rik|5UTR|TC_14265_601.00000|chr7_42642567_42642626_-	36	-
chr14	70159447	70159448	9930012K11Rik|5UTR|TC_15729_482.00000|chr14_70159412_70159478_-	48	-
chr14	70159573	70159574	9930012K11Rik|ANTI_5UTR|TC_16557_430.00000|chr14_70159540_70159575_+	163	+
chr14	70159599	70159600	9930012K11Rik|ANTI_5UTR|TC_42584_28.00000|chr14_70159598_70159601_+	11	+
chr19	29806684	29806685	9930021J03Rik|ANTI_5UTR|TC_30039_105.00000|chr19_29806679_29806699_+	14	+
chr4	124937046	124937047	9930104L06Rik|5UTR|TC_20563_261.00000|chr4_124937046_124937058_+	59	+
chr1	193173583	193173584	A130010J15Rik|5UTR|TC_14481_580.00000|chr1_193173557_193173627_+	57	+
chr1	193173422	193173423	A130010J15Rik|ANTI_5UTR|TC_18145_350.00000|chr1_193173379_193173430_-	36	-
chr3	102261474	102261475	A230001M10Rik|ANTI_ncRNA|TC_23575_190.00000|chr3_102261472_102261477_-	48	-
chr1	191026375	191026376	A230020J21Rik|ncRNA|TC_17207_395.00000|chr1_191026355_191026388_+	90	+
chr16	25059274	25059275	A230028O05Rik|ANTI_ncRNA|TC_14455_583.00000|chr16_25059259_25059320_-	80	-
chr16	25059769	25059770	A230028O05Rik|ANTI_ncRNA|TC_19496_295.00000|chr16_25059723_25059794_-	18	-
chr16	25059941	25059942	A230028O05Rik|ncRNA_INTRON|TC_18102_352.00000|chr16_25059870_25059944_+	23	+
chr16	25059368	25059369	A230028O05Rik|ncRNA|TC_17530_379.00000|chr16_25059356_25059431_+	29	+
chr16	25059042	25059043	A230028O05Rik|ncRNA|TC_38488_49.00000|chr16_25059042_25059045_+	16	+
chr10	83543970	83543971	A230046K03Rik|5UTR|TC_4891_5300.00000|chr10_83543942_83544023_+	492	+
chr10	83543878	83543879	A230046K03Rik|ANTI_5UTR|TC_11793_925.00000|chr10_83543845_83543897_-	86	-
chr13	59585066	59585067	A230056J06Rik|ncRNA_INTRON|TC_14296_598.00000|chr13_59585066_59585102_-	46	-
chr7	55968451	55968452	A230056P14Rik|ANTI_ncRNA|TC_38388_50.00000|chr7_55968450_55968454_-	18	-
chr7	55968471	55968472	A230056P14Rik|ncRNA_INTRON|TC_32172_88.00000|chr7_55968432_55968510_+	9	+
chr7	61750684	61750685	A230057D06Rik|ANTI_ncRNA|TC_33888_76.00000|chr7_61750683_61750686_+	33	+
chr7	61790746	61790747	A230057D06Rik|ANTI_ncRNA|TC_35293_67.00000|chr7_61790741_61790757_+	8	+
chr7	61750711	61750712	A230057D06Rik|ANTI_ncRNA|TC_38179_51.00000|chr7_61750711_61750713_+	25	+
chr7	61790278	61790279	A230057D06Rik|ncRNA_INTRON|TC_29661_109.00000|chr7_61790263_61790295_-	12	-
chrX	20962114	20962115	A230072C01Rik|ncRNA|TC_13707_657.00000|chrX_20962101_20962127_+	70	+
chrX	20961669	20961670	A230072C01Rik|ncRNA|TC_17297_392.00000|chrX_20961669_20961677_+	100	+
chrX	20962149	20962150	A230072C01Rik|ncRNA|TC_23193_198.00000|chrX_20962149_20962151_+	99	+
chrX	151325082	151325083	A230072E10Rik|ncRNA_INTRON|TC_10496_1201.00000|chrX_151325059_151325088_-	180	-
chrX	151324832	151324833	A230072E10Rik|ncRNA_INTRON|TC_28100_125.00000|chrX_151324829_151324834_-	50	-
chrX	151325033	151325034	A230072E10Rik|ncRNA_INTRON|TC_31697_92.00000|chrX_151325028_151325036_-	20	-
chr2	6220278	6220279	A230108P19Rik|ANTI_ncRNA|TC_25074_164.00000|chr2_6220248_6220299_-	16	-
chr2	6271982	6271983	A230108P19Rik|ncRNA_INTRON|TC_40921_37.00000|chr2_6271925_6272010_+	4	+
chr15	101224784	101224785	A330009N23Rik|ncRNA|TC_19818_284.00000|chr15_101224776_101224808_-	59	-
chr15	101224103	101224104	A330009N23Rik|ncRNA|TC_30603_100.00000|chr15_101224086_101224114_-	14	-
chr15	101224632	101224633	A330009N23Rik|ncRNA|TC_36947_57.00000|chr15_101224631_101224633_-	24	-
chr5	5664206	5664207	A330021E22Rik|5UTR|TC_24120_180.00000|chr5_5664180_5664240_-	14	-
chr5	5624775	5624776	A330021E22Rik|ANTI_mRNA|TC_11648_954.00000|chr5_5624745_5624816_+	77	+
chr5	5649052	5649053	A330021E22Rik|ANTI_mRNA|TC_36502_60.00000|chr5_5649049_5649073_+	11	+
chr5	5625639	5625640	A330021E22Rik|mRNA_INTRON|TC_16130_454.00000|chr5_5625586_5625672_-	43	-
chr19	37178101	37178102	A330032B11Rik|ncRNA_INTRON|TC_31398_94.00000|chr19_37178069_37178110_+	12	+
chr19	37175427	37175428	A330032B11Rik|ncRNA_INTRON|TC_42242_30.00000|chr19_37175426_37175429_+	8	+
chr19	37173643	37173644	A330032B11Rik|ncRNA|TC_31250_95.00000|chr19_37173631_37173644_+	24	+
chr14	122105127	122105128	A330035P11Rik|ANTI_ncRNA|TC_34564_71.00000|chr14_122105127_122105139_+	26	+
chr14	122106954	122106955	A330035P11Rik|ncRNA|TC_14172_609.00000|chr14_122106943_122106985_-	150	-
chr9	86695959	86695960	A330041J22Rik|ncRNA_INTRON|TC_40399_40.00000|chr9_86695959_86695961_+	20	+
chr17	69467576	69467577	A330050F15Rik|ANTI_mRNA|TC_40496_39.00000|chr17_69467555_69467593_-	8	-
chr2	91237135	91237136	A330069E16Rik|ncRNA|TC_7606_2397.00000|chr2_91237112_91237199_+	213	+
chr8	120226018	120226019	A330074K22Rik|ANTI_ncRNA|TC_24969_166.00000|chr8_120225990_120226056_+	18	+
chr8	120217170	120217171	A330074K22Rik|ANTI_ncRNA|TC_31188_96.00000|chr8_120217164_120217181_+	15	+
chr8	120216886	120216887	A330074K22Rik|ncRNA_INTRON|TC_26447_145.00000|chr8_120216862_120216916_-	10	-
chr8	120228091	120228092	A330074K22Rik|ncRNA|TC_12921_719.00000|chr8_120228080_120228141_-	72	-
chr8	120228047	120228048	A330074K22Rik|ncRNA|TC_28729_90.00000|chr8_120228043_120228056_-	20	-
chr8	120228334	120228335	A330074K22Rik|ncRNA|TC_30092_105.00000|chr8_120228328_120228346_-	16	-
chr4	153957253	153957254	A430005L14Rik|5UTR|TC_5184_4819.00000|chr4_153957234_153957290_+	758	+
chr4	153956663	153956664	A430005L14Rik|ANTI_5UTR|TC_17098_401.00000|chr4_153956658_153956707_-	107	-
chr5	138622857	138622858	A430033K04Rik|5UTR|TC_15062_533.00000|chr5_138622839_138622886_+	52	+
chr8	3387412	3387413	A430078G23Rik|ANTI_mRNA|TC_32475_86.00000|chr8_3387362_3387438_-	11	-
chr2	118762814	118762815	A430105I19Rik|5UTR_UP1k|TC_17589_376.00000|chr2_118762795_118762821_-	58	-
chr2	118762857	118762858	A430105I19Rik|5UTR_UP1k|TC_21028_248.00000|chr2_118762857_118762861_-	97	-
chr2	118762912	118762913	A430105I19Rik|5UTR_UP1k|TC_26211_148.00000|chr2_118762897_118762931_-	22	-
chr2	118763637	118763638	A430105I19Rik|5UTR_UP1k|TC_29836_107.00000|chr2_118763629_118763640_-	14	-
chr2	118762638	118762639	A430105I19Rik|5UTR|TC_9677_1433.00000|chr2_118762612_118762665_-	130	-
chr2	118761894	118761895	A430105I19Rik|mRNA_INTRON|TC_17550_378.00000|chr2_118761875_118761917_-	115	-
chr2	118761985	118761986	A430105I19Rik|mRNA_INTRON|TC_34611_71.00000|chr2_118761984_118761988_-	16	-
chr13	67637754	67637755	A530054K11Rik|5UTR|TC_12527_812.00000|chr13_67637729_67637804_-	56	-
chr13	67637862	67637863	A530054K11Rik|ANTI_5UTR|TC_43222_24.00000|chr13_67637862_67637864_+	12	+
chr13	67637406	67637407	A530054K11Rik|ANTI_mRNA|TC_15102_529.00000|chr13_67637386_67637443_+	61	+
chr4	16168582	16168583	A530072M11Rik|ANTI_ncRNA|TC_24480_174.00000|chr4_16168555_16168617_-	30	-
chr4	16199553	16199554	A530072M11Rik|ANTI_ncRNA|TC_38737_48.00000|chr4_16199538_16199566_-	16	-
chr4	16215120	16215121	A530072M11Rik|ANTI_ncRNA|TC_40333_40.00000|chr4_16215108_16215121_-	16	-
chr4	16164330	16164331	A530072M11Rik|ncRNA_INTRON|TC_33167_81.00000|chr4_16164320_16164339_+	14	+
chr4	16164100	16164101	A530072M11Rik|ncRNA|TC_22507_211.00000|chr4_16164090_16164111_+	31	+
chr4	16254785	16254786	A530072M11Rik|ncRNA|TC_23218_197.00000|chr4_16254733_16254792_+	17	+
chr1	85736668	85736669	A630001G21Rik|5UTR_UP1k|TC_26008_83.00000|chr1_85736659_85736682_-	17	-
chr1	85736608	85736609	A630001G21Rik|5UTR|TC_14114_534.00000|chr1_85736598_85736633_-	52	-
chr1	85719024	85719025	A630001G21Rik|CDS|TC_43424_22.00000|chr1_85719023_85719026_-	8	-
chr19	56810914	56810915	A630007B06Rik|ANTI_mRNA|TC_31136_96.00000|chr19_56810913_56810926_+	32	+
chr15	3999272	3999273	A630020A06|ANTI_ncRNA|TC_9893_1368.00000|chr15_3999250_3999323_-	215	-
chr15	3996229	3996230	A630020A06|ncRNA_INTRON|TC_13224_715.00000|chr15_3996177_3996258_+	61	+
chr15	3995531	3995532	A630020A06|ncRNA|TC_26557_143.00000|chr15_3995526_3995538_+	22	+
chr14	34090004	34090005	A630023A22Rik|5UTR_INTRON|TC_19054_311.00000|chr14_34090003_34090005_-	155	-
chrX	107150927	107150928	A630033H20Rik|5UTR_INTRON|TC_29387_112.00000|chrX_107150911_107150935_+	19	+
chrX	107148915	107148916	A630033H20Rik|5UTR|TC_9577_1464.00000|chrX_107148879_107148974_+	105	+
chr16	98075992	98075993	A630089N07Rik|ncRNA_INTRON|TC_41511_34.00000|chr16_98075986_98075993_-	13	-
chr16	98081993	98081994	A630089N07Rik|ncRNA_INTRON|TC_8866_1741.00000|chr16_98081977_98082036_-	276	-
chr16	98082435	98082436	A630089N07Rik|ncRNA|TC_11425_995.00000|chr16_98082408_98082500_-	107	-
chr1	75221756	75221757	A630095N17Rik|ANTI_mRNA|TC_21651_231.00000|chr1_75221737_75221791_+	32	+
chr1	75221977	75221978	A630095N17Rik|ANTI_mRNA|TC_23039_200.00000|chr1_75221952_75222015_+	15	+
chr1	75230875	75230876	A630095N17Rik|ANTI_mRNA|TC_30457_101.00000|chr1_75230843_75230898_+	11	+
chr1	75230768	75230769	A630095N17Rik|mRNA_INTRON|TC_31965_89.00000|chr1_75230740_75230777_-	13	-
chr1	88277604	88277605	A730008H23Rik|5UTR_UP1k|TC_4282_5826.00000|chr1_88277604_88277630_-	591	-
chr1	88277582	88277583	A730008H23Rik|5UTR|TC_1746_19981.00000|chr1_88277470_88277583_-	1099	-
chr2	130906379	130906380	A730017L22Rik|ncRNA|TC_6733_3051.00000|chr2_130906347_130906398_-	405	-
chr6	61180214	61180215	A730020E08Rik|ncRNA_INTRON|TC_34640_71.00000|chr6_61180188_61180291_-	5	-
chr3	121646779	121646780	A730020M07Rik|ncRNA|TC_36831_58.00000|chr3_121646778_121646794_-	15	-
chr11	95155632	95155633	A730090H04Rik|ANTI_ncRNA|TC_31727_91.00000|chr11_95155597_95155674_-	9	-
chr11	95153846	95153847	A730090H04Rik|ANTI_ncRNA|TC_35009_68.00000|chr11_95153828_95153848_-	16	-
chr11	95146310	95146311	A730090H04Rik|ncRNA_INTRON|TC_31098_96.00000|chr11_95146292_95146346_+	13	+
chr11	95158295	95158296	A730090H04Rik|ncRNA|TC_28020_125.00000|chr11_95158293_95158303_+	48	+
chr11	95158197	95158198	A730090H04Rik|ncRNA|TC_28384_121.00000|chr11_95158193_95158226_+	16	+
chr13	91372367	91372368	A830009L08Rik|ANTI_ncRNA|TC_30365_102.00000|chr13_91372367_91372400_+	25	+
chr13	91371565	91371566	A830009L08Rik|ANTI_ncRNA|TC_31496_93.00000|chr13_91371532_91371566_+	17	+
chr13	91370987	91370988	A830009L08Rik|ncRNA|TC_10651_1160.00000|chr13_91370925_91371084_-	66	-
chr13	91371358	91371359	A830009L08Rik|ncRNA|TC_42408_29.00000|chr13_91371356_91371359_-	12	-
chr18	32377050	32377051	A830052D11Rik|ncRNA_INTRON|TC_38114_51.00000|chr18_32377049_32377051_-	25	-
chrX	159532705	159532706	A830080D01Rik|5UTR|TC_6423_3324.00000|chrX_159532660_159532769_+	161	+
chr13	78203551	78203552	A830082K12Rik|ANTI_ncRNA|TC_32963_82.00000|chr13_78203551_78203563_-	22	-
chr13	78202559	78202560	A830082K12Rik|ncRNA_INTRON|TC_12599_800.00000|chr13_78202530_78202586_+	39	+
chr13	78203181	78203182	A830082K12Rik|ncRNA_INTRON|TC_20792_254.00000|chr13_78203181_78203217_+	33	+
chr13	78202636	78202637	A830082K12Rik|ncRNA_INTRON|TC_24095_180.00000|chr13_78202636_78202659_+	29	+
chr19	4440454	4440455	A930001C03Rik|ANTI_ncRNA|TC_23771_186.00000|chr19_4440438_4440455_-	38	-
chr19	4442017	4442018	A930001C03Rik|ncRNA_INTRON|TC_15464_489.00000|chr19_4441966_4442049_+	76	+
chr19	4442077	4442078	A930001C03Rik|ncRNA_INTRON|TC_32122_76.00000|chr19_4442077_4442122_+	19	+
chr19	4439521	4439522	A930001C03Rik|ncRNA|TC_9873_1373.00000|chr19_4439486_4439550_+	130	+
chr2	18028827	18028828	A930004D18Rik|ncRNA_INTRON|TC_18939_316.00000|chr2_18028823_18028837_-	82	-
chr2	18028771	18028772	A930004D18Rik|ncRNA_INTRON|TC_30754_99.00000|chr2_18028761_18028783_-	15	-
chr3	115888064	115888065	A930005H10Rik|ncRNA|TC_16455_436.00000|chr3_115888048_115888078_-	72	-
chr3	115888098	115888099	A930005H10Rik|ncRNA|TC_18450_336.00000|chr3_115888097_115888108_-	120	-
chr3	115887888	115887889	A930005H10Rik|ncRNA|TC_23576_190.00000|chr3_115887880_115887910_-	21	-
chr3	115888008	115888009	A930005H10Rik|ncRNA|TC_41713_33.00000|chr3_115888007_115888009_-	16	-
chr19	29522184	29522185	A930007I19Rik|ncRNA|TC_11944_901.00000|chr19_29522139_29522213_-	230	-
chr18	44662330	44662331	A930012L18Rik|ncRNA_INTRON|TC_39442_44.00000|chr18_44662330_44662332_+	22	+
chr17	35994502	35994503	A930015D03Rik|ncRNA|TC_2092_18243.00000|chr17_35994496_35994533_+	2599	+
chr5	122988539	122988540	A930024E05Rik|ncRNA|TC_34631_71.00000|chr5_122988527_122988568_+	15	+
chr10	39899326	39899327	AA474331|ANTI_ncRNA|TC_18284_343.00000|chr10_39899303_39899372_+	23	+
chr10	39899005	39899006	AA474331|ncRNA|TC_16290_445.00000|chr10_39898960_39899013_-	97	-
chr10	39899205	39899206	AA474331|ncRNA|TC_17274_392.00000|chr10_39899205_39899279_-	39	-
chr10	39899170	39899171	AA474331|ncRNA|TC_21619_232.00000|chr10_39899138_39899181_-	45	-
chr2	25332578	25332579	AA543186|ncRNA|TC_16582_429.00000|chr2_25332541_25332581_-	38	-
chr1	130741007	130741008	AA986860|ANTI_mRNA|TC_15322_512.00000|chr1_130740983_130741043_-	47	-
chr1	130741292	130741293	AA986860|ANTI_mRNA|TC_34839_69.00000|chr1_130741291_130741293_-	34	-
chr1	130741067	130741068	AA986860|CDS|TC_29777_107.00000|chr1_130741062_130741069_+	48	+
chr6	31125434	31125435	AB041803|ANTI_ncRNA|TC_25224_162.00000|chr6_31125415_31125435_+	46	+
chr6	31216907	31216908	AB041803|ANTI_ncRNA|TC_27692_129.00000|chr6_31216889_31216928_+	38	+
chr6	31123110	31123111	AB041803|ANTI_ncRNA|TC_34482_72.00000|chr6_31123105_31123124_+	15	+
chr6	31123810	31123811	AB041803|ANTI_ncRNA|TC_38367_50.00000|chr6_31123810_31123812_+	25	+
chr6	31126737	31126738	AB041803|ANTI_ncRNA|TC_39722_43.00000|chr6_31126737_31126739_+	21	+
chr6	31126522	31126523	AB041803|ncRNA_INTRON|TC_12335_841.00000|chr6_31126520_31126562_-	98	-
chr6	31100080	31100081	AB041803|ncRNA_INTRON|TC_28258_123.00000|chr6_31100049_31100100_-	22	-
chr6	31107958	31107959	AB041803|ncRNA_INTRON|TC_33738_77.00000|chr6_31107956_31107962_-	20	-
chr6	31217516	31217517	AB041803|ncRNA_INTRON|TC_36330_61.00000|chr6_31217516_31217521_-	18	-
chr6	31106479	31106480	AB041803|ncRNA_INTRON|TC_42304_30.00000|chr6_31106478_31106490_-	11	-
chr6	31218434	31218435	AB041803|ncRNA|TC_18809_321.00000|chr6_31218431_31218481_-	50	-
chr9	21537917	21537918	AB124611|ANTI_mRNA|TC_41227_36.00000|chr9_21537909_21537929_-	5	-
chr9	55326928	55326929	AI118078|5UTR_UP1k|TC_37615_54.00000|chr9_55326914_55326942_+	7	+
chr9	55362096	55362097	AI118078|ANTI_5UTR|TC_35142_68.00000|chr9_55362091_55362105_-	10	-
chr9	55410474	55410475	AI118078|ANTI_mRNA|TC_25662_156.00000|chr9_55410452_55410479_-	56	-
chr9	55432728	55432729	AI118078|mRNA_INTRON|TC_33900_76.00000|chr9_55432724_55432751_+	13	+
chr13	107469820	107469821	AI197445|ncRNA|TC_26995_137.00000|chr13_107469796_107469865_+	24	+
chr4	58912657	58912658	AI314180|5UTR|TC_25348_160.00000|chr4_58912642_58912659_-	31	-
chr4	58912733	58912734	AI314180|5UTR|TC_3715_8092.00000|chr4_58912685_58912781_-	606	-
chr4	58911928	58911929	AI314180|mRNA_INTRON|TC_16946_408.00000|chr4_58911914_58911940_-	84	-
chr17	27565709	27565710	AI413582|5UTR|TC_2846_11919.00000|chr17_27565687_27565754_-	781	-
chr17	27565920	27565921	AI413582|ANTI_5UTR|TC_14416_587.00000|chr17_27565917_27565987_+	103	+
chr8	36993590	36993591	AI429214|5UTR|TC_4829_5393.00000|chr8_36993547_36993607_+	291	+
chr19	8880848	8880849	AI462493|5UTR|TC_3152_10476.00000|chr19_8880834_8880851_-	2578	-
chr19	8880895	8880896	AI462493|5UTR|TC_957_46787.00000|chr19_8880879_8880925_-	7896	-
chr4	41503094	41503095	AI464131|5UTR|TC_9458_1508.00000|chr4_41503036_41503138_-	105	-
chr7	127091381	127091382	AI467606|5UTR_UP1k|TC_26017_151.00000|chr7_127091357_127091402_+	25	+
chr7	127091187	127091188	AI467606|ANTI_5UTR|TC_22529_211.00000|chr7_127091162_127091243_-	30	-
chr5	23712799	23712800	AI506816|ANTI_ncRNA|TC_13496_681.00000|chr5_23712757_23712854_+	36	+
chr5	23712667	23712668	AI506816|ncRNA|TC_7538_2438.00000|chr5_23712665_23712693_-	748	-
chr5	23712640	23712641	AI506816|ncRNA|TC_9637_1444.00000|chr5_23712607_23712644_-	272	-
chr1	43098718	43098719	AI597479|5UTR|TC_2160_17470.00000|chr1_43098693_43098756_+	1566	+
chr11	83223592	83223593	AI662270|ncRNA|TC_2651_13282.00000|chr11_83223554_83223594_+	1333	+
chr11	83224474	83224475	AI662270|ncRNA|TC_4100_6892.00000|chr11_83224442_83224478_+	1245	+
chr11	83223648	83223649	AI662270|ncRNA|TC_9690_1429.00000|chr11_83223648_83223650_+	714	+
chr5	31571430	31571431	AI839979|ANTI_ncRNA|TC_11278_1005.00000|chr5_31571397_31571511_+	50	+
chr5	31571253	31571254	AI839979|ANTI_ncRNA|TC_28439_121.00000|chr5_31571253_31571255_+	60	+
chr5	31571312	31571313	AI839979|ANTI_ncRNA|TC_9447_1482.00000|chr5_31571312_31571375_+	236	+
chr5	31570991	31570992	AI839979|ncRNA_INTRON|TC_8876_1738.00000|chr5_31570979_31570992_-	389	-
chr5	31571779	31571780	AI839979|ncRNA|TC_22300_216.00000|chr5_31571778_31571780_-	108	-
chr19	7382994	7382995	AI846148|5UTR|TC_25266_161.00000|chr19_7382993_7382995_-	80	-
chr7	41393297	41393298	AI987944|5UTR|TC_27117_136.00000|chr7_41393295_41393300_-	30	-
chr7	41393337	41393338	AI987944|5UTR|TC_8092_2084.00000|chr7_41393325_41393378_-	159	-
chr12	102757804	102757805	AK010878|5UTR|TC_4166_6747.00000|chr12_102757735_102757806_-	519	-
chrX	93968656	93968657	AU015836|ncRNA|TC_34520_72.00000|chrX_93968654_93968669_+	12	+
chr9	50617268	50617269	AU019823|5UTR|TC_6881_2925.00000|chr9_50617236_50617302_-	435	-
chr16	5222292	5222293	AU021092|5UTR|TC_6409_3344.00000|chr16_5222270_5222298_-	644	-
chr4	119233725	119233726	AU022252|5UTR_UP1k|TC_25411_159.00000|chr4_119233709_119233737_-	41	-
chr4	119232688	119232689	AU022252|5UTR|TC_5938_3823.00000|chr4_119232668_119232728_-	318	-
chr4	126753809	126753810	AU040320|5UTR|TC_6836_2958.00000|chr4_126753768_126753847_+	277	+
chr10	82128007	82128008	AU041133|5UTR|TC_8797_1765.00000|chr10_82127972_82128030_+	345	+
chr10	82127922	82127923	AU041133|ANTI_5UTR|TC_36394_60.00000|chr10_82127910_82127936_-	10	-
chr2	120850703	120850704	AV039307|ncRNA|TC_10029_1328.00000|chr2_120850672_120850727_+	147	+
chr4	156203301	156203302	AW011738|ncRNA|TC_14833_551.00000|chr4_156203256_156203305_+	78	+
chr19	11050427	11050428	AW112010|ncRNA|TC_17777_366.00000|chr19_11050423_11050455_-	100	-
chr7	41499409	41499410	AW146154|5UTR|TC_7509_2455.00000|chr7_41499362_41499445_-	309	-
chr7	41499683	41499684	AW146154|5UTR|TC_7897_2192.00000|chr7_41499680_41499687_-	571	-
chr13	14630152	14630153	AW209491|5UTR_UP1k|TC_30705_99.00000|chr13_14630152_14630154_+	49	+
chr13	14630275	14630276	AW209491|5UTR|TC_5449_4449.00000|chr13_14630244_14630313_+	739	+
chr13	14630095	14630096	AW209491|ANTI_5UTR|TC_32107_88.00000|chr13_14630092_14630125_-	12	-
chr13	93719158	93719159	AW495222|ncRNA|TC_43446_22.00000|chr13_93719138_93719172_-	3	-
chr15	3995747	3995748	AW549877|5UTR|TC_3843_7644.00000|chr15_3995715_3995775_-	1071	-
chr15	3995464	3995465	AW549877|mRNA_INTRON|TC_31382_94.00000|chr15_3995455_3995475_-	19	-
chr15	3995415	3995416	AW549877|mRNA_INTRON|TC_37691_53.00000|chr15_3995415_3995417_-	15	-
chr18	25169017	25169018	AW554918|5UTR|TC_8004_2128.00000|chr18_25168987_25169023_+	257	+
chr18	25198582	25198583	AW554918|ANTI_mRNA|TC_39259_45.00000|chr18_25198581_25198583_-	22	-
chrX	53713063	53713064	AW822252|ncRNA_INTRON|TC_35321_67.00000|chrX_53713056_53713105_-	12	-
chrX	53712024	53712025	AW822252|ncRNA_INTRON|TC_41017_37.00000|chrX_53712011_53712068_-	8	-
chr15	102350674	102350675	Aaas|5UTR|TC_2593_13431.00000|chr15_102350641_102350715_-	2015	-
chr15	102350764	102350765	Aaas|5UTR|TC_7476_2428.00000|chr15_102350741_102350772_-	212	-
chr15	102350851	102350852	Aaas|ANTI_5UTR|TC_19841_283.00000|chr15_102350851_102350862_+	94	+
chr15	102346487	102346488	Aaas|CDS|TC_30492_101.00000|chr15_102346486_102346488_-	50	-
chr5	125475871	125475872	Aacs|5UTR|TC_1675_23863.00000|chr5_125475834_125475883_+	8202	+
chr5	125482932	125482933	Aacs|CDS|TC_22514_211.00000|chr5_125482932_125482934_+	105	+
chr13	64312710	64312711	Aaed1|5UTR|TC_5201_4700.00000|chr13_64312686_64312744_-	358	-
chr13	64312649	64312650	Aaed1|CDS|TC_9714_1394.00000|chr13_64312603_64312664_-	105	-
chr9	63602674	63602675	Aagab|5UTR|TC_6443_3301.00000|chr9_63602639_63602697_+	249	+
chr6	86849286	86849287	Aak1|5UTR_UP1k|TC_25289_161.00000|chr6_86849272_86849313_+	19	+
chr6	86849576	86849577	Aak1|5UTR|TC_17346_389.00000|chr6_86849511_86849614_+	19	+
chr6	86956366	86956367	Aak1|ANTI_mRNA|TC_16357_442.00000|chr6_86956328_86956381_-	35	-
chr7	97579442	97579443	Aamdc|5UTR|TC_4275_6522.00000|chr7_97579435_97579500_-	889	-
chr1	74284675	74284676	Aamp|5UTR|TC_231_233176.00000|chr1_74284652_74284735_-	15291	-
chr2	156547586	156547587	Aar2|5UTR|TC_8360_1949.00000|chr2_156547574_156547626_+	168	+
chr17	45506840	45506841	Aars2|5UTR|TC_18299_343.00000|chr17_45506815_45506850_+	43	+
chr17	45507077	45507078	Aars2|ANTI_mRNA|TC_22703_207.00000|chr17_45507067_45507099_-	23	-
chr11	101417402	101417403	Aarsd1|5UTR|TC_6524_3233.00000|chr11_101417381_101417456_-	615	-
chr8	111034135	111034136	Aars|5UTR|TC_5382_4540.00000|chr8_111034107_111034159_+	339	+
chr8	111033878	111033879	Aars|5UTR|TC_7466_2493.00000|chr8_111033877_111033880_+	1114	+
chr8	111033913	111033914	Aars|5UTR|TC_935_47886.00000|chr8_111033911_111033956_+	6291	+
chr9	4309470	4309471	Aasdhppt|5UTR|TC_2199_17103.00000|chr9_4309437_4309518_-	1829	-
chr5	76905520	76905521	Aasdh|5UTR_UP1k|TC_23632_189.00000|chr5_76905520_76905529_-	25	-
chr5	76905477	76905478	Aasdh|5UTR|TC_6133_3620.00000|chr5_76905425_76905499_-	365	-
chr5	76905565	76905566	Aasdh|ANTI_5UTR|TC_16210_449.00000|chr5_76905544_76905637_+	21	+
chr5	76891861	76891862	Aasdh|ANTI_mRNA|TC_34296_73.00000|chr5_76891861_76891863_+	22	+
chr11	84513494	84513495	Aatf|5UTR|TC_674_74066.00000|chr11_84513482_84513549_-	13909	-
chr11	84513694	84513695	Aatf|ANTI_5UTR|TC_9216_1598.00000|chr11_84513691_84513731_+	135	+
chr11	120040534	120040535	Aatk|5UTR_INTRON|TC_36915_57.00000|chr11_120040523_120040559_-	15	-
chr11	120040475	120040476	Aatk|5UTR_INTRON|TC_39205_45.00000|chr11_120040459_120040501_-	5	-
chr11	120039935	120039936	Aatk|ANTI_5UTR|TC_43208_24.00000|chr11_120039935_120039937_+	12	+
chr1	71413168	71413169	Abca12|mRNA_INTRON|TC_30341_102.00000|chr1_71413155_71413199_-	12	-
chr7	120409706	120409707	Abca16|5UTR|TC_29249_113.00000|chr7_120409682_120409722_+	16	+
chr7	120409650	120409651	Abca16|5UTR|TC_32317_87.00000|chr7_120409626_120409658_+	8	+
chr7	120459377	120459378	Abca16|ANTI_mRNA|TC_24007_182.00000|chr7_120459353_120459417_-	25	-
chr7	120458780	120458781	Abca16|mRNA_INTRON|TC_27989_126.00000|chr7_120458766_120458792_+	50	+
chr2	25428701	25428702	Abca2|5UTR|TC_19971_279.00000|chr2_25428692_25428724_+	49	+
chr17	24352069	24352070	Abca3|5UTR|TC_14079_617.00000|chr17_24352043_24352135_+	39	+
chr3	122088402	122088403	Abca4|ANTI_mRNA|TC_18521_333.00000|chr3_122088364_122088491_-	20	-
chr3	122088289	122088290	Abca4|mRNA_INTRON|TC_40322_40.00000|chr3_122088265_122088315_+	6	+
chr11	110337620	110337621	Abca5|5UTR|TC_16955_352.00000|chr11_110337620_110337642_-	63	-
chr11	110337682	110337683	Abca5|5UTR|TC_9078_1527.00000|chr11_110337664_110337737_-	98	-
chr11	109995771	109995772	Abca8b|5UTR|TC_25681_155.00000|chr11_109995755_109995838_-	19	-
chr11	110167985	110167986	Abca9|ANTI_5UTR|TC_38257_50.00000|chr11_110167985_110167987_+	25	+
chr8	123983025	123983026	Abcb10|ANTI_5UTR|TC_18367_340.00000|chr8_123983006_123983026_+	137	+
chr5	8719986	8719987	Abcb1a|CDS|TC_25935_152.00000|chr5_8719932_8719998_+	15	+
chr5	8722635	8722636	Abcb1a|mRNA_INTRON|TC_19177_307.00000|chr5_8722616_8722668_+	22	+
chr5	8719847	8719848	Abcb1a|mRNA_INTRON|TC_25714_155.00000|chr5_8719819_8719852_+	34	+
chr5	8722592	8722593	Abcb1a|mRNA_INTRON|TC_36109_62.00000|chr5_8722581_8722596_+	11	+
chr5	8798120	8798121	Abcb1b|5UTR_UP1k|TC_18278_344.00000|chr5_8798120_8798122_+	172	+
chr5	8798145	8798146	Abcb1b|5UTR|TC_3695_8176.00000|chr5_8798144_8798159_+	2194	+
chr1	75180393	75180394	Abcb6|5UTR_UP1k|TC_17449_383.00000|chr1_75180356_75180424_-	44	-
chr1	75179085	75179086	Abcb6|ANTI_mRNA|TC_34356_72.00000|chr1_75179084_75179089_+	14	+
chrX	104413835	104413836	Abcb7|5UTR|TC_5608_4224.00000|chrX_104413808_104413869_-	309	-
chrX	104413764	104413765	Abcb7|CDS|TC_14480_581.00000|chrX_104413726_104413765_-	95	-
chr5	24393657	24393658	Abcb8|5UTR_UP1k|TC_19651_290.00000|chr5_24393657_24393685_+	62	+
chr5	24394412	24394413	Abcb8|5UTR|TC_5823_3953.00000|chr5_24394381_24394424_+	487	+
chr5	24394389	24394390	Abcb8|ANTI_5UTR|TC_20843_253.00000|chr5_24394388_24394390_-	126	-
chr5	124095767	124095768	Abcb9|5UTR|TC_23409_193.00000|chr5_124095740_124095836_-	19	-
chr5	124075036	124075037	Abcb9|ANTI_mRNA|TC_33174_81.00000|chr5_124075029_124075037_+	17	+
chr17	46327966	46327967	Abcc10|5UTR|TC_11154_1049.00000|chr17_46327956_46328010_-	109	-
chr17	46328120	46328121	Abcc10|ANTI_5UTR|TC_21298_241.00000|chr17_46328084_46328131_+	18	+
chr17	46315384	46315385	Abcc10|CDS|TC_35745_64.00000|chr17_46315383_46315385_-	28	-
chr16	14361074	14361075	Abcc1|5UTR_UP1k|TC_33816_76.00000|chr16_14361064_14361077_+	27	+
chr16	14361576	14361577	Abcc1|5UTR|TC_2244_16727.00000|chr16_14361532_14361622_+	1075	+
chr16	14361476	14361477	Abcc1|ANTI_5UTR|TC_11486_983.00000|chr16_14361437_14361524_-	86	-
chr16	14361301	14361302	Abcc1|ANTI_5UTR|TC_39432_44.00000|chr16_14361300_14361302_-	22	-
chr16	14472103	14472104	Abcc1|CDS|TC_20631_259.00000|chr16_14472103_14472105_+	129	+
chr11	94346502	94346503	Abcc3|ANTI_mRNA|TC_39389_44.00000|chr11_94346499_94346507_+	10	+
chr11	94346406	94346407	Abcc3|mRNA_INTRON|TC_13978_626.00000|chr11_94346374_94346450_-	58	-
chr11	94346853	94346854	Abcc3|mRNA_INTRON|TC_33792_76.00000|chr11_94346853_94346857_-	25	-
chr14	118706203	118706204	Abcc4|5UTR|TC_15352_510.00000|chr14_118706139_118706225_-	55	-
chr14	118566652	118566653	Abcc4|ANTI_mRNA|TC_29201_113.00000|chr14_118566595_118566683_+	12	+
chr16	20426301	20426302	Abcc5|5UTR|TC_12112_874.00000|chr16_20426300_20426312_-	395	-
chr16	20426355	20426356	Abcc5|5UTR|TC_9510_1487.00000|chr16_20426333_20426369_-	174	-
chr16	20396980	20396981	Abcc5|CDS|TC_40278_40.00000|chr16_20396979_20396981_-	15	-
chrX	73716690	73716691	Abcd1|5UTR|TC_18353_341.00000|chrX_73716683_73716762_+	32	+
chr15	91191821	91191822	Abcd2|5UTR|TC_35904_63.00000|chr15_91191791_91191822_-	9	-
chr15	91191880	91191881	Abcd2|ANTI_5UTR|TC_35723_64.00000|chr15_91191871_91191901_+	6	+
chr3	121815197	121815198	Abcd3|5UTR|TC_4079_6979.00000|chr3_121815149_121815227_-	990	-
chr3	121814939	121814940	Abcd3|mRNA_INTRON|TC_21182_244.00000|chr3_121814891_121814948_-	24	-
chr12	84617384	84617385	Abcd4|5UTR|TC_6353_3407.00000|chr12_84617337_84617427_-	302	-
chr12	84614769	84614770	Abcd4|ANTI_mRNA|TC_21809_227.00000|chr12_84614742_84614798_+	24	+
chr8	79711678	79711679	Abce1|5UTR|TC_1543_26137.00000|chr8_79711639_79711716_-	2169	-
chr17	35969753	35969754	Abcf1|5UTR|TC_314_170545.00000|chr17_35969732_35969783_-	12422	-
chr17	35969893	35969894	Abcf1|ANTI_5UTR|TC_36075_62.00000|chr17_35969893_35969895_+	31	+
chr5	24577287	24577288	Abcf2|5UTR_INTRON|TC_4584_5840.00000|chr5_24577262_24577318_-	397	-
chr5	24577369	24577370	Abcf2|5UTR|TC_1741_22724.00000|chr5_24577340_24577427_-	1530	-
chr5	24577738	24577739	Abcf2|ANTI_5UTR|TC_23320_195.00000|chr5_24577720_24577759_+	41	+
chr16	20548649	20548650	Abcf3|5UTR|TC_2793_12273.00000|chr16_20548641_20548664_+	1174	+
chr17	31084767	31084768	Abcg1|ANTI_mRNA|TC_27658_129.00000|chr17_31084761_31084791_-	25	-
chr6	58640544	58640545	Abcg2|5UTR_INTRON|TC_7595_2406.00000|chr6_58640491_58640615_+	304	+
chr6	58596626	58596627	Abcg2|5UTR_UP1k|TC_20647_259.00000|chr6_58596601_58596628_+	38	+
chr6	58596465	58596466	Abcg2|ANTI_5UTR|TC_19951_280.00000|chr6_58596464_58596499_-	87	-
chr6	58596553	58596554	Abcg2|ANTI_5UTR|TC_25859_153.00000|chr6_58596551_58596554_-	37	-
chr16	45742902	45742903	Abhd10|5UTR|TC_7817_2245.00000|chr16_45742898_45742945_-	180	-
chr5	135009307	135009308	Abhd11|5UTR|TC_30914_98.00000|chr5_135009307_135009309_+	49	+
chr5	135009672	135009673	Abhd11|5UTR|TC_5453_4446.00000|chr5_135009646_135009711_+	340	+
chr5	135009160	135009161	Abhd11|ANTI_5UTR|TC_21958_224.00000|chr5_135009159_135009161_-	112	-
chr5	135010109	135010110	Abhd11|ANTI_mRNA|TC_20780_255.00000|chr5_135010105_135010111_-	73	-
chr2	150904664	150904665	Abhd12|5UTR|TC_2124_17883.00000|chr2_150904661_150904742_-	2130	-
chr2	150904818	150904819	Abhd12|ANTI_5UTR|TC_23166_198.00000|chr2_150904818_150904829_+	61	+
chr2	150840461	150840462	Abhd12|ANTI_mRNA|TC_20426_265.00000|chr2_150840428_150840479_+	37	+
chr8	9977743	9977744	Abhd13|5UTR|TC_22787_206.00000|chr8_9977741_9977762_+	34	+
chr8	9977670	9977671	Abhd13|ANTI_5UTR|TC_17660_373.00000|chr8_9977652_9977711_-	33	-
chr9	106447664	106447665	Abhd14a|5UTR|TC_11501_981.00000|chr9_106447602_106447706_-	55	-
chr9	106447556	106447557	Abhd14a|5UTR|TC_15410_506.00000|chr9_106447519_106447596_-	48	-
chr9	106448673	106448674	Abhd14b|5UTR|TC_11302_1019.00000|chr9_106448633_106448677_+	163	+
chr11	77515837	77515838	Abhd15|ANTI_mRNA|TC_24737_169.00000|chr11_77515837_77515839_-	48	-
chr17	35089291	35089292	Abhd16a|5UTR|TC_7339_2582.00000|chr17_35089235_35089305_+	140	+
chr17	35089211	35089212	Abhd16a|ANTI_5UTR|TC_18776_322.00000|chr17_35089167_35089231_-	21	-
chr17	35098999	35099000	Abhd16a|CDS|TC_35739_64.00000|chr17_35098999_35099001_+	32	+
chr10	80590314	80590315	Abhd17a|5UTR|TC_5216_4781.00000|chr10_80590268_80590344_-	1127	-
chr10	80590782	80590783	Abhd17a|ANTI_5UTR|TC_20065_276.00000|chr10_80590711_80590844_+	34	+
chr7	84152353	84152354	Abhd17c|ANTI_5UTR|TC_32610_85.00000|chr7_84152342_84152354_+	23	+
chr5	30950087	30950088	Abhd1|5UTR|TC_3948_7327.00000|chr5_30950050_30950112_+	784	+
chr5	30949938	30949939	Abhd1|ANTI_5UTR|TC_26958_138.00000|chr5_30949937_30949945_-	54	-
chr7	79273253	79273254	Abhd2|5UTR|TC_3627_8428.00000|chr7_79273240_79273286_+	1561	+
chr7	79272915	79272916	Abhd2|ANTI_5UTR|TC_25567_157.00000|chr7_79272914_79272916_-	78	-
chr7	79272562	79272563	Abhd2|ANTI_5UTR|TC_32907_83.00000|chr7_79272562_79272593_-	15	-
chr18	10706712	10706713	Abhd3|5UTR|TC_10545_1185.00000|chr18_10706692_10706766_-	123	-
chr14	54259288	54259289	Abhd4|5UTR|TC_6755_3022.00000|chr14_54259223_54259296_+	274	+
chr9	122351680	122351681	Abhd5|5UTR|TC_14394_590.00000|chr9_122351663_122351683_+	114	+
chr9	122351703	122351704	Abhd5|5UTR|TC_17998_357.00000|chr9_122351703_122351705_+	178	+
chr9	122351730	122351731	Abhd5|5UTR|TC_2998_11195.00000|chr9_122351727_122351732_+	2325	+
chr9	122351778	122351779	Abhd5|5UTR|TC_4575_5860.00000|chr9_122351755_122351789_+	485	+
chr9	122351564	122351565	Abhd5|ANTI_5UTR|TC_15042_535.00000|chr9_122351564_122351584_-	111	-
chr9	122351492	122351493	Abhd5|ANTI_5UTR|TC_33908_76.00000|chr9_122351491_122351493_-	38	-
chr9	122351930	122351931	Abhd5|mRNA_INTRON|TC_23960_183.00000|chr9_122351923_122351932_+	68	+
chr14	8002933	8002934	Abhd6|5UTR|TC_12409_831.00000|chr14_8002893_8002974_+	38	+
chr8	71463649	71463650	Abhd8|5UTR|TC_4416_6185.00000|chr8_71463587_71463677_-	556	-
chr2	23040188	23040189	Abi1|5UTR|TC_1091_39695.00000|chr2_23040157_23040242_-	5976	-
chr2	23040105	23040106	Abi1|5UTR|TC_11010_1077.00000|chr2_23040104_23040106_-	538	-
chr2	23040764	23040765	Abi1|ANTI_5UTR|TC_10354_1238.00000|chr2_23040764_23040768_+	371	+
chr2	23040974	23040975	Abi1|ANTI_5UTR|TC_11213_1038.00000|chr2_23040963_23040983_+	115	+
chr2	23041028	23041029	Abi1|ANTI_5UTR|TC_29123_114.00000|chr2_23041016_23041029_+	31	+
chr1	60409725	60409726	Abi2|5UTR|TC_2590_13738.00000|chr1_60409617_60409790_+	327	+
chr1	60429077	60429078	Abi2|ANTI_mRNA|TC_41612_33.00000|chr1_60429076_60429078_-	16	-
chr16	56538093	56538094	Abi3bp|ANTI_mRNA|TC_36067_62.00000|chr16_56538064_56538109_-	14	-
chr11	95831822	95831823	Abi3|3UTR|TC_15308_513.00000|chr11_95831778_95831836_-	35	-
chr11	95837235	95837236	Abi3|5UTR|TC_11310_1017.00000|chr11_95837203_95837259_-	131	-
chr11	95837276	95837277	Abi3|ANTI_5UTR|TC_22589_209.00000|chr11_95837266_95837297_+	21	+
chr2	31759951	31759952	Abl1|5UTR|TC_10279_1261.00000|chr2_31759932_31760036_+	60	+
chr2	31688542	31688543	Abl1|5UTR|TC_13513_679.00000|chr2_31688529_31688555_+	93	+
chr2	31688131	31688132	Abl1|ANTI_5UTR|TC_33273_80.00000|chr2_31688109_31688142_-	15	-
chr1	156558786	156558787	Abl2|5UTR|TC_5642_4180.00000|chr1_156558723_156558801_+	315	+
chr1	156620900	156620901	Abl2|CDS|TC_34677_70.00000|chr1_156620900_156620902_+	21	+
chr1	156615913	156615914	Abl2|mRNA_INTRON|TC_12068_882.00000|chr1_156615906_156615920_+	200	+
chr1	156615852	156615853	Abl2|mRNA_INTRON|TC_14142_611.00000|chr1_156615840_156615856_+	233	+
chr1	156631429	156631430	Abl2|mRNA_INTRON|TC_33076_81.00000|chr1_156631429_156631431_+	40	+
chr1	156615880	156615881	Abl2|mRNA_INTRON|TC_34831_69.00000|chr1_156615880_156615882_+	34	+
chr19	57203206	57203207	Ablim1|ANTI_mRNA|TC_37944_52.00000|chr19_57203205_57203208_+	11	+
chr5	35839440	35839441	Ablim2|ANTI_mRNA|TC_15692_485.00000|chr5_35839422_35839454_-	93	-
chr5	35823981	35823982	Ablim2|CDS|TC_26875_139.00000|chr5_35823961_35824030_+	14	+
chr5	35821237	35821238	Ablim2|mRNA_INTRON|TC_35956_63.00000|chr5_35821229_35821293_+	6	+
chr5	35835736	35835737	Ablim2|mRNA_INTRON|TC_40549_39.00000|chr5_35835709_35835741_+	10	+
chr10	18022380	18022381	Abracl|5UTR_INTRON|TC_30575_100.00000|chr10_18022345_18022387_-	11	-
chr10	18023197	18023198	Abracl|5UTR|TC_3690_8198.00000|chr10_18023197_18023262_-	1071	-
chr10	18023155	18023156	Abracl|5UTR|TC_927_48127.00000|chr10_18023089_18023172_-	7444	-
chr11	76529812	76529813	Abr|5UTR_INTRON|TC_11880_911.00000|chr11_76529788_76529883_-	111	-
chr11	76578015	76578016	Abr|5UTR_UP1k|TC_16327_443.00000|chr11_76577997_76578036_-	64	-
chr11	76573065	76573066	Abr|ANTI_5UTR|TC_41639_33.00000|chr11_76573057_76573067_+	13	+
chr11	76498004	76498005	Abr|ANTI_mRNA|TC_16441_436.00000|chr11_76497956_76498049_+	56	+
chr11	76493993	76493994	Abr|ANTI_mRNA|TC_37291_55.00000|chr11_76493993_76493995_+	27	+
chr13	23423877	23423878	Abt1|5UTR|TC_3029_11025.00000|chr13_23423828_23423905_-	1122	-
chr6	88841873	88841874	Abtb1|5UTR|TC_7332_2587.00000|chr6_88841835_88841901_-	195	-
chr2	103566310	103566311	Abtb2|5UTR|TC_18908_317.00000|chr2_103566308_103566313_+	95	+
chr9	119341353	119341354	Acaa1a|5UTR|TC_15322_480.00000|chr9_119341353_119341385_+	88	+
chr9	119341452	119341453	Acaa1a|5UTR|TC_9330_1492.00000|chr9_119341405_119341479_+	160	+
chr9	119341348	119341349	Acaa1a|ANTI_5UTR|TC_30215_104.00000|chr9_119341347_119341350_-	31	-
chr18	74779044	74779045	Acaa2|5UTR_UP1k|TC_23564_190.00000|chr18_74779041_74779072_+	27	+
chr18	74779210	74779211	Acaa2|5UTR|TC_5513_4356.00000|chr18_74779174_74779239_+	791	+
chr5	114248278	114248279	Acacb|CDS|TC_24958_166.00000|chr5_114248261_114248320_+	24	+
chr9	104063403	104063404	Acad11|5UTR_UP1k|TC_21381_239.00000|chr9_104063380_104063411_+	23	+
chr9	104063722	104063723	Acad11|5UTR|TC_12431_828.00000|chr9_104063676_104063730_+	160	+
chr5	121619036	121619037	Acad12|ANTI_5UTR|TC_17360_388.00000|chr5_121619017_121619081_+	45	+
chr9	26999529	26999530	Acad8|5UTR|TC_8623_1834.00000|chr9_26999503_26999546_-	248	-
chr3	36066053	36066054	Acad9|5UTR|TC_4845_5369.00000|chr3_36066050_36066095_+	790	+
chr3	36065916	36065917	Acad9|ANTI_5UTR|TC_12699_785.00000|chr3_36065915_36065989_-	56	-
chr1	66863307	66863308	Acadl|5UTR|TC_5659_4155.00000|chr1_66863277_66863335_-	718	-
chr3	153944445	153944446	Acadm|5UTR|TC_2859_11874.00000|chr3_153944442_153944497_-	1537	-
chr3	153944857	153944858	Acadm|ANTI_5UTR|TC_28632_119.00000|chr3_153944846_153944860_+	24	+
chr3	153944825	153944826	Acadm|ANTI_5UTR|TC_41540_34.00000|chr3_153944825_153944828_+	17	+
chr7	131410617	131410618	Acadsb|5UTR|TC_35119_68.00000|chr7_131410617_131410619_+	34	+
chr7	131410653	131410654	Acadsb|5UTR|TC_5138_4873.00000|chr7_131410640_131410718_+	340	+
chr5	115119314	115119315	Acads|5UTR|TC_1566_25862.00000|chr5_115119283_115119347_-	1326	-
chr11	70015396	70015397	Acadvl|5UTR|TC_5477_4410.00000|chr11_70015356_70015413_-	454	-
chr16	31201280	31201281	Acap2|5UTR_UP1k|TC_29318_112.00000|chr16_31201280_31201287_-	17	-
chr16	31201164	31201165	Acap2|5UTR|TC_4037_7078.00000|chr16_31201146_31201260_-	418	-
chr16	31201427	31201428	Acap2|ANTI_5UTR|TC_18712_325.00000|chr16_31201418_31201482_+	47	+
chr4	155891860	155891861	Acap3|5UTR|TC_24058_181.00000|chr4_155891854_155891886_+	25	+
chr4	155892261	155892262	Acap3|5UTR|TC_7108_2746.00000|chr4_155892258_155892322_+	655	+
chr4	155894378	155894379	Acap3|ANTI_mRNA|TC_16969_407.00000|chr4_155894281_155894414_-	15	-
chr9	53610353	53610354	Acat1|5UTR|TC_1166_36720.00000|chr9_53610289_53610385_-	3370	-
chr9	53609126	53609127	Acat1|mRNA_INTRON|TC_21382_239.00000|chr9_53609126_53609128_-	70	-
chr17	12960736	12960737	Acat2|5UTR_UP1k|TC_17355_388.00000|chr17_12960735_12960739_-	97	-
chr17	12960713	12960714	Acat2|5UTR|TC_11728_938.00000|chr17_12960692_12960714_-	249	-
chr17	12960609	12960610	Acat2|CDS|TC_27573_130.00000|chr17_12960608_12960610_-	65	-
chr1	180726055	180726056	Acbd3|5UTR|TC_10676_1155.00000|chr1_180725994_180726097_+	82	+
chr1	180726330	180726331	Acbd3|CDS|TC_11343_827.00000|chr1_180726330_180726362_+	158	+
chr1	180726290	180726291	Acbd3|CDS|TC_16300_343.00000|chr1_180726272_180726292_+	28	+
chr1	180733173	180733174	Acbd3|CDS|TC_29778_107.00000|chr1_180733173_180733175_+	39	+
chr1	180736706	180736707	Acbd3|CDS|TC_34206_73.00000|chr1_180736706_180736708_+	36	+
chr11	103101741	103101742	Acbd4|5UTR|TC_10056_1320.00000|chr11_103101681_103101742_+	123	+
chr11	103103080	103103081	Acbd4|5UTR|TC_12007_891.00000|chr11_103103059_103103108_+	103	+
chr11	103102749	103102750	Acbd4|ANTI_5UTR|TC_18932_316.00000|chr11_103102724_103102768_-	33	-
chr2	23069070	23069071	Acbd5|5UTR|TC_11329_994.00000|chr2_23069060_23069083_+	163	+
chr2	23069209	23069210	Acbd5|5UTR|TC_14547_574.00000|chr2_23069191_23069259_+	28	+
chr2	23069157	23069158	Acbd5|5UTR|TC_15338_499.00000|chr2_23069106_23069163_+	46	+
chr2	23068222	23068223	Acbd5|5UTR|TC_9170_1619.00000|chr2_23068193_23068235_+	250	+
chr2	23068988	23068989	Acbd5|ANTI_5UTR|TC_17740_368.00000|chr2_23068956_23068998_-	50	-
chr2	23068050	23068051	Acbd5|ANTI_5UTR|TC_18473_335.00000|chr2_23068046_23068108_-	35	-
chr2	23068021	23068022	Acbd5|ANTI_5UTR|TC_23268_196.00000|chr2_23068018_23068022_-	50	-
chr2	23069027	23069028	Acbd5|ANTI_5UTR|TC_8175_2039.00000|chr2_23069018_23069031_-	627	-
chr1	155558545	155558546	Acbd6|5UTR|TC_11975_896.00000|chr1_155558506_155558546_+	120	+
chr1	155558336	155558337	Acbd6|5UTR|TC_17350_388.00000|chr1_155558336_155558342_+	103	+
chr1	155558123	155558124	Acbd6|5UTR|TC_4987_5109.00000|chr1_155558104_155558182_+	484	+
chr2	93869371	93869372	Accsl|5UTR_UP1k|TC_22826_205.00000|chr2_93869364_93869394_-	70	-
chr2	93849938	93849939	Accs|5UTR|TC_10469_1209.00000|chr2_93849892_93849996_-	122	-
chr2	93849805	93849806	Accs|5UTR|TC_15621_490.00000|chr2_93849754_93849872_-	26	-
chr8	105701055	105701056	Acd|5UTR|TC_18789_322.00000|chr8_105701055_105701061_-	72	-
chr8	105701086	105701087	Acd|5UTR|TC_7426_2520.00000|chr8_105701086_105701124_-	409	-
chr7	98309537	98309538	Acer3|5UTR_UP1k|TC_7903_2188.00000|chr7_98309532_98309568_-	185	-
chr7	98309502	98309503	Acer3|5UTR|TC_3005_11176.00000|chr7_98309478_98309510_-	1871	-
chr7	98304305	98304306	Acer3|ANTI_mRNA|TC_30438_102.00000|chr7_98304290_98304323_+	20	+
chr14	54686961	54686962	Acin1|5UTR_UP1k|TC_12493_817.00000|chr14_54686936_54686971_-	106	-
chr14	54653682	54653683	Acin1|5UTR|TC_2558_13972.00000|chr14_54653671_54653700_-	1316	-
chr14	54667099	54667100	Acin1|CDS|TC_24228_178.00000|chr14_54667099_54667107_-	32	-
chr14	54643724	54643725	Acin1|CDS|TC_25976_151.00000|chr14_54643723_54643725_-	75	-
chr14	54686621	54686622	Acin1|CDS|TC_3742_7976.00000|chr14_54686614_54686664_-	605	-
chr1	90204001	90204002	Ackr3|5UTR|TC_15777_478.00000|chr1_90203995_90204005_+	97	+
chr11	100527870	100527871	Acly|5UTR|TC_3364_9570.00000|chr11_100527869_100527875_-	3390	-
chr11	100527912	100527913	Acly|5UTR|TC_6326_3432.00000|chr11_100527898_100527935_-	292	-
chr6	6956002	6956003	Acn9|5UTR|TC_4515_5971.00000|chr6_6955996_6956035_+	680	+
chr6	6956057	6956058	Acn9|CDS|TC_20213_272.00000|chr6_6956055_6956087_+	47	+
chr4	40143465	40143466	Aco1|5UTR|TC_5413_4397.00000|chr4_40143461_40143522_+	305	+
chr4	40143427	40143428	Aco1|5UTR|TC_7951_2117.00000|chr4_40143395_40143436_+	231	+
chr4	40142846	40142847	Aco1|ANTI_5UTR|TC_22508_211.00000|chr4_40142826_40142878_-	36	-
chr4	40142701	40142702	Aco1|ANTI_5UTR|TC_41905_32.00000|chr4_40142700_40142702_-	16	-
chr15	81872482	81872483	Aco2|5UTR|TC_2405_15097.00000|chr15_81872476_81872499_+	2906	+
chr13	24831490	24831491	Acot13|5UTR|TC_3072_10816.00000|chr13_24831437_24831540_-	906	-
chr12	83987743	83987744	Acot2|5UTR_UP1k|TC_18286_330.00000|chr12_83987732_83987747_+	75	+
chr12	83987663	83987664	Acot2|5UTR_UP1k|TC_5843_3868.00000|chr12_83987644_83987712_+	464	+
chr12	83987508	83987509	Acot2|ANTI_5UTR|TC_36920_57.00000|chr12_83987506_83987509_-	20	-
chr12	83988205	83988206	Acot2|CDS|TC_25683_155.00000|chr12_83988202_83988209_+	25	+
chr12	83988231	83988232	Acot2|CDS|TC_28800_117.00000|chr12_83988230_83988244_+	26	+
chr4	152185822	152185823	Acot7|5UTR_UP1k|TC_13447_688.00000|chr4_152185800_152185829_+	80	+
chr4	152185611	152185612	Acot7|5UTR_UP1k|TC_21184_244.00000|chr4_152185611_152185616_+	103	+
chr4	152186058	152186059	Acot7|5UTR_UP1k|TC_6664_3119.00000|chr4_152186043_152186101_+	246	+
chr4	152186189	152186190	Acot7|5UTR|TC_6684_3100.00000|chr4_152186124_152186195_+	271	+
chr4	152186605	152186606	Acot7|ANTI_mRNA|TC_23780_186.00000|chr4_152186605_152186608_-	51	-
chr4	152178218	152178219	Acot7|CDS|TC_1703_23481.00000|chr4_152178214_152178223_+	5880	+
chr4	152178251	152178252	Acot7|CDS|TC_5882_3883.00000|chr4_152178245_152178253_+	923	+
chr4	152187271	152187272	Acot7|mRNA_INTRON|TC_39300_45.00000|chr4_152187265_152187283_+	10	+
chr2	164805404	164805405	Acot8|5UTR_UP1k|TC_40313_40.00000|chr2_164805402_164805407_-	16	-
chr2	164804857	164804858	Acot8|5UTR|TC_8899_1731.00000|chr2_164804855_164804892_-	192	-
chr2	164804832	164804833	Acot8|5UTR|TC_9011_1679.00000|chr2_164804828_164804833_-	689	-
chrX	155262536	155262537	Acot9|5UTR|TC_1351_31213.00000|chrX_155262451_155262538_+	6357	+
chrX	155262278	155262279	Acot9|ANTI_5UTR|TC_23964_183.00000|chrX_155262277_155262279_-	91	-
chr11	116198748	116198749	Acox1|5UTR|TC_10320_1227.00000|chr11_116198718_116198752_-	286	-
chr11	116198807	116198808	Acox1|5UTR|TC_5702_4023.00000|chr11_116198779_116198832_-	483	-
chr11	116181913	116181914	Acox1|CDS|TC_33946_75.00000|chr11_116181912_116181914_-	37	-
chr14	8258807	8258808	Acox2|5UTR|TC_12062_883.00000|chr14_8258776_8258816_-	302	-
chr14	8258851	8258852	Acox2|5UTR|TC_24876_167.00000|chr14_8258836_8258868_-	28	-
chr5	35583076	35583077	Acox3|5UTR|TC_12856_764.00000|chr5_35583024_35583103_+	103	+
chr2	128123586	128123587	Acoxl|3UTR|TC_40511_39.00000|chr2_128123585_128123590_+	17	+
chr12	30911590	30911591	Acp1|5UTR|TC_960_46543.00000|chr12_30911538_30911602_-	3001	-
chr2	91202793	91202794	Acp2|5UTR_UP1k|TC_25634_156.00000|chr2_91202793_91202813_+	58	+
chr2	91202917	91202918	Acp2|5UTR|TC_6967_2854.00000|chr2_91202887_91202927_+	245	+
chr3	97158806	97158807	Acp6|5UTR|TC_10097_1308.00000|chr3_97158753_97158863_+	175	+
chr9	104337721	104337722	Acpp|5UTR|TC_32634_85.00000|chr9_104337705_104337743_-	12	-
chr9	104305572	104305573	Acpp|ANTI_mRNA|TC_28282_123.00000|chr9_104305554_104305575_+	27	+
chr9	104321807	104321808	Acpp|ANTI_mRNA|TC_39977_42.00000|chr9_104321796_104321841_+	5	+
chr9	104321594	104321595	Acpp|ANTI_mRNA|TC_42519_29.00000|chr9_104321580_104321610_+	7	+
chr9	104306916	104306917	Acpp|CDS|TC_31467_94.00000|chr9_104306911_104306917_-	23	-
chr9	104321744	104321745	Acpp|mRNA_INTRON|TC_35492_66.00000|chr9_104321744_104321763_-	23	-
chr9	104315481	104315482	Acpp|mRNA_INTRON|TC_42696_28.00000|chr9_104315480_104315482_-	14	-
chr9	54649590	54649591	Acsbg1|ANTI_mRNA|TC_28873_117.00000|chr9_54649576_54649610_+	16	+
chr9	54661555	54661556	Acsbg1|CDS|TC_27127_136.00000|chr9_54661553_54661558_-	39	-
chr9	54642631	54642632	Acsbg1|CDS|TC_29879_107.00000|chr9_54642630_54642632_-	53	-
chr9	54642691	54642692	Acsbg1|CDS|TC_5441_4460.00000|chr9_54642664_54642723_-	490	-
chr9	54645645	54645646	Acsbg1|mRNA_INTRON|TC_26023_151.00000|chr9_54645620_54645677_-	20	-
chr11	94601804	94601805	Acsf2|5UTR_UP1k|TC_11383_1003.00000|chr11_94601804_94601848_-	116	-
chr11	94572225	94572226	Acsf2|CDS|TC_28993_115.00000|chr11_94572224_94572226_-	57	-
chr8	46471054	46471055	Acsl1|5UTR|TC_11867_913.00000|chr8_46471033_46471101_+	63	+
chr1	78657829	78657830	Acsl3|5UTR|TC_30458_101.00000|chr1_78657829_78657832_+	38	+
chr1	78657881	78657882	Acsl3|5UTR|TC_3413_9319.00000|chr1_78657861_78657886_+	4162	+
chrX	142390341	142390342	Acsl4|5UTR|TC_15443_503.00000|chrX_142390341_142390373_-	52	-
chrX	142390441	142390442	Acsl4|5UTR|TC_4930_5221.00000|chrX_142390401_142390466_-	483	-
chrX	142390505	142390506	Acsl4|5UTR|TC_4978_5121.00000|chrX_142390498_142390530_-	985	-
chrX	142390722	142390723	Acsl4|ANTI_5UTR|TC_18641_328.00000|chrX_142390657_142390730_+	31	+
chr19	55253703	55253704	Acsl5|5UTR|TC_19881_282.00000|chr19_55253703_55253705_+	141	+
chr19	55253941	55253942	Acsl5|5UTR|TC_4060_7023.00000|chr19_55253905_55253971_+	492	+
chr19	55254685	55254686	Acsl5|ANTI_5UTR|TC_12876_761.00000|chr19_55254675_55254689_-	169	-
chr19	55254645	55254646	Acsl5|ANTI_5UTR|TC_26283_147.00000|chr19_55254644_55254646_-	73	-
chr2	155518064	155518065	Acss2|5UTR|TC_14960_542.00000|chr2_155518026_155518096_+	28	+
chr19	34254237	34254238	Acta2|5UTR_INTRON|TC_20011_278.00000|chr19_34254212_34254259_-	24	-
chr19	34254553	34254554	Acta2|5UTR_INTRON|TC_39062_46.00000|chr19_34254551_34254557_-	14	-
chr19	34255335	34255336	Acta2|5UTR|TC_342_158956.00000|chr19_34255333_34255339_-	43992	-
chr5	142906726	142906727	Actb|5UTR|TC_5_5038493.00000|chr5_142906723_142906728_-	1828006	-
chr11	120348493	120348494	Actg1|5UTR_UP1k|TC_10_2324291.00000|chr11_120348490_120348497_-	637082	-
chr6	83536281	83536282	Actg2|5UTR_UP1k|TC_21372_239.00000|chr6_83536277_83536282_-	63	-
chr6	83536224	83536225	Actg2|5UTR|TC_3407_9347.00000|chr6_83536201_83536255_-	1644	-
chr3	32708694	32708695	Actl6a|5UTR|TC_671_74213.00000|chr3_32708671_32708768_+	9957	+
chr3	32708991	32708992	Actl6a|mRNA_INTRON|TC_17420_385.00000|chr3_32708980_32708992_+	53	+
chr12	80260364	80260365	Actn1|5UTR|TC_5198_4801.00000|chr12_80260348_80260395_-	1427	-
chr12	80260158	80260159	Actn1|5UTR|TC_5578_4268.00000|chr12_80260140_80260208_-	569	-
chr12	80229745	80229746	Actn1|ANTI_mRNA|TC_21465_236.00000|chr12_80229720_80229749_+	30	+
chr12	80229295	80229296	Actn1|ANTI_mRNA|TC_25889_152.00000|chr12_80229290_80229319_+	27	+
chr12	80221158	80221159	Actn1|mRNA_INTRON|TC_13327_701.00000|chr12_80221125_80221171_-	115	-
chr12	80229546	80229547	Actn1|mRNA_INTRON|TC_21015_248.00000|chr12_80229497_80229561_-	21	-
chr12	80229148	80229149	Actn1|mRNA_INTRON|TC_26187_148.00000|chr12_80229140_80229150_-	58	-
chr12	80220389	80220390	Actn1|mRNA_INTRON|TC_34554_71.00000|chr12_80220374_80220391_-	14	-
chr12	80258717	80258718	Actn1|mRNA_INTRON|TC_40242_40.00000|chr12_80258707_80258743_-	7	-
chr13	12281507	12281508	Actn2|mRNA_INTRON|TC_32234_87.00000|chr13_12281504_12281511_-	34	-
chr19	4878506	4878507	Actn3|5UTR_UP1k|TC_32264_87.00000|chr19_4878503_4878514_-	16	-
chr7	28962369	28962370	Actn4|5UTR_UP1k|TC_15467_501.00000|chr7_28962369_28962378_-	112	-
chr7	28962262	28962263	Actn4|5UTR|TC_879_51428.00000|chr7_28962241_28962334_-	4592	-
chr7	28962526	28962527	Actn4|ANTI_5UTR|TC_34030_75.00000|chr7_28962516_28962530_+	20	+
chr7	28925596	28925597	Actn4|ANTI_mRNA|TC_29154_114.00000|chr7_28925595_28925647_+	10	+
chr7	28961829	28961830	Actn4|mRNA_INTRON|TC_28179_124.00000|chr7_28961828_28961830_-	47	-
chr7	28925309	28925310	Actn4|mRNA_INTRON|TC_40382_40.00000|chr7_28925305_28925310_-	10	-
chr7	28961153	28961154	Actn4|mRNA_INTRON|TC_40383_40.00000|chr7_28961152_28961154_-	20	-
chr12	70937898	70937899	Actr10|5UTR|TC_4394_6231.00000|chr12_70937869_70937933_+	453	+
chr19	46395742	46395743	Actr1a|5UTR_UP1k|TC_1567_25768.00000|chr19_46395735_46395758_-	6616	-
chr1	36710022	36710023	Actr1b|5UTR_UP1k|TC_23420_192.00000|chr1_36710021_36710023_-	96	-
chr1	36709940	36709941	Actr1b|5UTR|TC_1490_27071.00000|chr1_36709901_36709988_-	2070	-
chr11	20112888	20112889	Actr2|5UTR|TC_534_96208.00000|chr11_20112863_20112939_-	8738	-
chr11	20113068	20113069	Actr2|ANTI_5UTR|TC_32943_82.00000|chr11_20113068_20113070_+	41	+
chr5	25759960	25759961	Actr3b|5UTR|TC_20437_265.00000|chr5_25759953_25760027_+	13	+
chr5	25801161	25801162	Actr3b|mRNA_INTRON|TC_26728_141.00000|chr5_25801138_25801195_+	17	+
chr1	125435485	125435486	Actr3|5UTR|TC_1086_39921.00000|chr1_125435481_125435554_-	4013	-
chr1	125435434	125435435	Actr3|5UTR|TC_1654_24103.00000|chr1_125435363_125435453_-	1475	-
chr1	125435576	125435577	Actr3|5UTR|TC_21799_227.00000|chr1_125435575_125435577_-	113	-
chr1	125435704	125435705	Actr3|5UTR|TC_4975_5126.00000|chr1_125435674_125435733_-	303	-
chr1	125436004	125436005	Actr3|ANTI_5UTR|TC_15255_517.00000|chr1_125435985_125436017_+	136	+
chr1	125434596	125434597	Actr3|mRNA_INTRON|TC_16106_455.00000|chr1_125434589_125434608_-	134	-
chr2	158624910	158624911	Actr5|5UTR|TC_33271_80.00000|chr2_158624909_158624930_+	9	+
chr2	158625515	158625516	Actr5|CDS|TC_21103_246.00000|chr2_158625515_158625517_+	117	+
chr10	89732282	89732283	Actr6|5UTR|TC_7066_2773.00000|chr10_89732279_89732321_-	221	-
chr10	89732368	89732369	Actr6|ANTI_5UTR|TC_16663_424.00000|chr10_89732363_89732380_+	41	+
chr14	29978404	29978405	Actr8|5UTR|TC_2844_11958.00000|chr14_29978335_29978428_+	1949	+
chr14	29978643	29978644	Actr8|ANTI_mRNA|TC_37686_53.00000|chr14_29978632_29978650_-	13	-
chr14	29978746	29978747	Actr8|mRNA_INTRON|TC_40671_38.00000|chr14_29978746_29978748_+	19	+
chr15	101174120	101174121	Acvr1b|5UTR|TC_9377_1535.00000|chr15_101174082_101174137_+	143	+
chr15	101173875	101173876	Acvr1b|ANTI_5UTR|TC_28506_120.00000|chr15_101173866_101173924_-	9	-
chr2	58566825	58566826	Acvr1|5UTR|TC_17216_395.00000|chr2_58566806_58566873_-	29	-
chr2	48814155	48814156	Acvr2a|5UTR|TC_16521_432.00000|chr2_48814130_48814201_+	40	+
chr9	106438189	106438190	Acy1|5UTR|TC_5843_3920.00000|chr9_106438176_106438259_-	450	-
chr9	106438533	106438534	Acy1|ANTI_5UTR|TC_42838_27.00000|chr9_106438533_106438535_+	13	+
chr19	3986571	3986572	Acy3|5UTR_UP1k|TC_3084_10770.00000|chr19_3986566_3986585_+	2537	+
chr19	3986539	3986540	Acy3|5UTR_UP1k|TC_7438_2513.00000|chr19_3986488_3986542_+	265	+
chr12	85280410	85280411	Acyp1|5UTR|TC_5875_3889.00000|chr12_85280367_85280432_-	499	-
chr11	30649434	30649435	Acyp2|5UTR|TC_2867_11832.00000|chr11_30649389_30649497_-	1092	-
chr11	30649210	30649211	Acyp2|ANTI_mRNA|TC_17768_366.00000|chr11_30649210_30649214_+	109	+
chr9	70678963	70678964	Adam10|5UTR|TC_1707_23421.00000|chr9_70678924_70679111_+	674	+
chr11	102774904	102774905	Adam11|mRNA_INTRON|TC_27232_134.00000|chr11_102774863_102774954_+	10	+
chr7	134033748	134033749	Adam12|ANTI_mRNA|TC_24263_178.00000|chr7_134033748_134033750_+	64	+
chr7	134032734	134032735	Adam12|mRNA_INTRON|TC_14032_622.00000|chr7_134032684_134032762_-	40	-
chr3	89349990	89349991	Adam15|5UTR|TC_2372_15379.00000|chr3_89349938_89350012_-	1802	-
chr3	89350062	89350063	Adam15|ANTI_5UTR|TC_16840_414.00000|chr3_89350055_89350099_+	46	+
chr3	89345182	89345183	Adam15|mRNA_INTRON|TC_10343_1242.00000|chr3_89345180_89345183_-	411	-
chr12	21373613	21373614	Adam17|5UTR|TC_26546_143.00000|chr12_21373612_21373614_-	71	-
chr12	21373488	21373489	Adam17|5UTR|TC_29191_113.00000|chr12_21373487_21373489_-	56	-
chr12	21373539	21373540	Adam17|5UTR|TC_4774_5495.00000|chr12_21373536_21373589_-	507	-
chr11	46056060	46056061	Adam19|5UTR|TC_16079_457.00000|chr11_46055976_46056061_+	28	+
chr5	8297565	8297566	Adam22|mRNA_INTRON|TC_31931_90.00000|chr5_8297564_8297569_-	40	-
chr7	139992514	139992515	Adam8|5UTR|TC_13416_691.00000|chr7_139992492_139992564_-	77	-
chr7	139992638	139992639	Adam8|ANTI_5UTR|TC_38008_52.00000|chr7_139992638_139992640_+	26	+
chr8	25016813	25016814	Adam9|5UTR|TC_10332_1139.00000|chr8_25016794_25016814_-	178	-
chr8	25016856	25016857	Adam9|5UTR|TC_6824_2682.00000|chr8_25016840_25016878_-	208	-
chr17	33524214	33524215	Adamts10|5UTR|TC_9480_1499.00000|chr17_33524174_33524229_+	216	+
chr15	11064773	11064774	Adamts12|5UTR_UP1k|TC_28906_116.00000|chr15_11064771_11064777_+	25	+
chr15	11064816	11064817	Adamts12|5UTR|TC_19640_290.00000|chr15_11064804_11064817_+	60	+
chr15	11064244	11064245	Adamts12|ANTI_5UTR|TC_17563_377.00000|chr15_11064140_11064303_-	22	-
chr15	11064607	11064608	Adamts12|ANTI_5UTR|TC_24099_180.00000|chr15_11064607_11064618_-	36	-
chr15	11064643	11064644	Adamts12|ANTI_5UTR|TC_35900_63.00000|chr15_11064643_11064664_-	15	-
chr15	11084426	11084427	Adamts12|mRNA_INTRON|TC_27001_137.00000|chr15_11084401_11084428_+	20	+
chr15	11085302	11085303	Adamts12|mRNA_INTRON|TC_33960_75.00000|chr15_11085299_11085335_+	12	+
chr15	11085228	11085229	Adamts12|mRNA_INTRON|TC_34875_69.00000|chr15_11085225_11085247_+	11	+
chr2	26974020	26974021	Adamts13|ANTI_mRNA|TC_31405_94.00000|chr2_26974010_26974022_-	15	-
chr10	61273417	61273418	Adamts14|5UTR|TC_40420_39.00000|chr10_61273416_61273421_-	16	-
chr13	70793259	70793260	Adamts16|ANTI_mRNA|TC_20892_251.00000|chr13_70793205_70793289_+	44	+
chr13	70794554	70794555	Adamts16|ANTI_mRNA|TC_28304_122.00000|chr13_70794534_70794600_+	18	+
chr13	70736217	70736218	Adamts16|mRNA_INTRON|TC_20285_269.00000|chr13_70736173_70736218_-	35	-
chr13	70795260	70795261	Adamts16|mRNA_INTRON|TC_30368_102.00000|chr13_70795231_70795296_-	8	-
chr13	70736239	70736240	Adamts16|mRNA_INTRON|TC_41833_32.00000|chr13_70736238_70736243_-	13	-
chr16	85803114	85803115	Adamts1|5UTR|TC_11732_937.00000|chr16_85803114_85803119_-	400	-
chr16	85803322	85803323	Adamts1|ANTI_5UTR|TC_26565_143.00000|chr16_85803322_85803328_+	44	+
chr15	94294914	94294915	Adamts20|ANTI_mRNA|TC_4261_6550.00000|chr15_94294894_94294947_+	800	+
chr11	50623400	50623401	Adamts2|ANTI_mRNA|TC_36602_59.00000|chr11_50623394_50623419_-	13	-
chr11	50622651	50622652	Adamts2|ANTI_mRNA|TC_37096_56.00000|chr11_50622645_50622666_-	11	-
chr11	50622297	50622298	Adamts2|ANTI_mRNA|TC_42004_31.00000|chr11_50622281_50622310_-	5	-
chr11	50674491	50674492	Adamts2|ANTI_mRNA|TC_42005_31.00000|chr11_50674470_50674519_-	5	-
chr11	50622770	50622771	Adamts2|mRNA_INTRON|TC_31721_91.00000|chr11_50622745_50622782_+	23	+
chr1	171249613	171249614	Adamts4|ANTI_5UTR|TC_42862_26.00000|chr1_171249612_171249614_-	13	-
chr16	85901125	85901126	Adamts5|5UTR_UP1k|TC_31121_96.00000|chr16_85901125_85901130_-	38	-
chr16	85901064	85901065	Adamts5|5UTR|TC_17611_375.00000|chr16_85901059_85901093_-	116	-
chr16	85898458	85898459	Adamts5|mRNA_INTRON|TC_32406_86.00000|chr16_85898435_85898494_-	9	-
chr13	104287140	104287141	Adamts6|5UTR_UP1k|TC_28804_117.00000|chr13_104287124_104287141_+	38	+
chr13	104287869	104287870	Adamts6|5UTR|TC_16501_433.00000|chr13_104287838_104287907_+	70	+
chr13	104287939	104287940	Adamts6|5UTR|TC_35708_64.00000|chr13_104287934_104287956_+	11	+
chr13	104287795	104287796	Adamts6|ANTI_5UTR|TC_16051_459.00000|chr13_104287776_104287821_-	24	-
chr13	104286964	104286965	Adamts6|ANTI_5UTR|TC_34870_69.00000|chr13_104286940_104286977_-	13	-
chr13	104288569	104288570	Adamts6|ANTI_5UTR|TC_38079_51.00000|chr13_104288564_104288582_-	14	-
chr9	90163069	90163070	Adamts7|5UTR|TC_31565_93.00000|chr9_90163058_90163077_+	12	+
chr9	90198411	90198412	Adamts7|ANTI_mRNA|TC_17948_359.00000|chr9_90198365_90198421_-	51	-
chr9	90198452	90198453	Adamts7|ANTI_mRNA|TC_25811_154.00000|chr9_90198450_90198453_-	44	-
chr9	90198712	90198713	Adamts7|mRNA_INTRON|TC_34194_74.00000|chr9_90198707_90198719_+	22	+
chr4	86326764	86326765	Adamtsl1|ANTI_mRNA|TC_26646_142.00000|chr4_86326734_86326818_-	19	-
chr2	27098052	27098053	Adamtsl2|mRNA_INTRON|TC_19580_292.00000|chr2_27098034_27098088_+	32	+
chr7	82405569	82405570	Adamtsl3|ANTI_mRNA|TC_33618_78.00000|chr7_82405569_82405616_-	11	-
chr7	82433364	82433365	Adamtsl3|ANTI_mRNA|TC_37796_53.00000|chr7_82433351_82433404_-	7	-
chr7	82464512	82464513	Adamtsl3|ANTI_mRNA|TC_38571_49.00000|chr7_82464504_82464521_-	14	-
chr7	82464610	82464611	Adamtsl3|mRNA_INTRON|TC_27449_132.00000|chr7_82464604_82464692_+	12	+
chr3	95687859	95687860	Adamtsl4|5UTR|TC_12590_802.00000|chr3_95687853_95687897_-	101	-
chr3	95687962	95687963	Adamtsl4|ANTI_5UTR|TC_27182_135.00000|chr3_95687934_95687978_+	19	+
chr10	80348413	80348414	Adamtsl5|5UTR|TC_11186_1042.00000|chr10_80348364_80348417_-	364	-
chr10	80348438	80348439	Adamtsl5|5UTR|TC_11941_901.00000|chr10_80348438_80348497_-	64	-
chr11	80177359	80177360	Adap2|ANTI_mRNA|TC_33516_78.00000|chr11_80177277_80177369_-	17	-
chr10	77387407	77387408	Adarb1|5UTR_INTRON|TC_22091_220.00000|chr10_77387390_77387432_-	38	-
chr10	77418239	77418240	Adarb1|5UTR|TC_2280_16376.00000|chr10_77418214_77418285_-	2671	-
chr10	77387768	77387769	Adarb1|ANTI_5UTR|TC_21730_229.00000|chr10_77387762_77387792_+	29	+
chr13	8767192	8767193	Adarb2|ANTI_ncRNA|TC_5181_4825.00000|chr13_8767191_8767193_-	2412	-
chr3	89715048	89715049	Adar|5UTR|TC_11296_1020.00000|chr3_89715032_89715098_+	189	+
chr3	89730744	89730745	Adar|5UTR|TC_11938_902.00000|chr3_89730706_89730780_+	35	+
chr3	89714983	89714984	Adar|ANTI_5UTR|TC_42083_31.00000|chr3_89714982_89714985_-	12	-
chr3	89746657	89746658	Adar|CDS|TC_26504_144.00000|chr3_89746657_89746659_+	72	+
chr8	111992272	111992273	Adat1|5UTR|TC_7613_2389.00000|chr8_111992241_111992294_-	386	-
chr10	13553218	13553219	Adat2|5UTR|TC_3749_7946.00000|chr10_13553165_13553252_+	656	+
chr10	80603244	80603245	Adat3|5UTR_INTRON|TC_17518_379.00000|chr10_80603226_80603293_+	30	+
chr10	80602890	80602891	Adat3|5UTR|TC_3671_8249.00000|chr10_80602856_80602908_+	1176	+
chr10	80602796	80602797	Adat3|ANTI_5UTR|TC_13003_742.00000|chr10_80602740_80602835_-	50	-
chr10	80603119	80603120	Adat3|ANTI_5UTR|TC_26539_143.00000|chr10_80603088_80603126_-	17	-
chr2	163750178	163750179	Ada|5UTR|TC_7640_2365.00000|chr2_163750171_163750243_-	226	-
chr2	163736273	163736274	Ada|mRNA_INTRON|TC_10357_1238.00000|chr2_163736259_163736310_-	364	-
chr12	88360542	88360543	Adck1|5UTR|TC_11140_916.00000|chr12_88360539_88360587_+	56	+
chr12	88360637	88360638	Adck1|5UTR|TC_15101_450.00000|chr12_88360634_88360654_+	138	+
chr12	88360844	88360845	Adck1|5UTR|TC_20410_265.00000|chr12_88360780_88360846_+	45	+
chr12	88455627	88455628	Adck1|CDS|TC_23302_195.00000|chr12_88455627_88455629_+	72	+
chr6	39573912	39573913	Adck2|5UTR|TC_16949_408.00000|chr6_39573902_39573931_+	53	+
chr6	39573871	39573872	Adck2|5UTR|TC_19424_298.00000|chr6_39573861_39573882_+	60	+
chr6	39573833	39573834	Adck2|ANTI_5UTR|TC_28864_117.00000|chr6_39573822_39573846_-	13	-
chr1	180195962	180195963	Adck3|5UTR|TC_28009_125.00000|chr1_180195953_180195992_-	20	-
chr7	27232368	27232369	Adck4|5UTR_UP1k|TC_19013_313.00000|chr7_27232368_27232373_+	76	+
chr7	27233026	27233027	Adck4|5UTR|TC_11799_924.00000|chr7_27232993_27233058_+	84	+
chr7	27232797	27232798	Adck4|ANTI_5UTR|TC_13875_606.00000|chr7_27232797_27232833_-	60	-
chr7	27232860	27232861	Adck4|ANTI_5UTR|TC_6556_3073.00000|chr7_27232857_27232925_-	292	-
chr7	27252201	27252202	Adck4|mRNA_INTRON|TC_30654_100.00000|chr7_27252179_27252202_+	19	+
chr7	27242293	27242294	Adck4|mRNA_INTRON|TC_42496_29.00000|chr7_27242293_27242295_+	14	+
chr7	27257170	27257171	Adck4|mRNA_INTRON|TC_7314_2600.00000|chr7_27257103_27257183_+	226	+
chr15	76576409	76576410	Adck5|5UTR|TC_7382_2553.00000|chr15_76576356_76576454_+	138	+
chr12	4188417	4188418	Adcy3|ANTI_mRNA|TC_20764_255.00000|chr12_4188336_4188444_-	21	-
chr12	4158425	4158426	Adcy3|mRNA_INTRON|TC_34394_72.00000|chr12_4158424_4158433_+	12	+
chr15	98608346	98608347	Adcy6|ANTI_5UTR|TC_41673_33.00000|chr15_98608339_98608371_+	5	+
chr15	98594330	98594331	Adcy6|CDS|TC_14027_622.00000|chr15_98594330_98594332_-	206	-
chr8	88284925	88284926	Adcy7|5UTR_INTRON|TC_40176_41.00000|chr8_88284923_88284933_+	6	+
chr8	88289067	88289068	Adcy7|5UTR|TC_14005_624.00000|chr8_88289032_88289096_+	67	+
chr8	88282992	88282993	Adcy7|5UTR|TC_41210_36.00000|chr8_88282991_88282994_+	11	+
chr8	88284776	88284777	Adcy7|ANTI_5UTR|TC_27212_135.00000|chr8_88284759_88284794_-	18	-
chr8	88282750	88282751	Adcy7|ANTI_5UTR|TC_39535_44.00000|chr8_88282750_88282753_-	14	-
chr16	4320711	4320712	Adcy9|mRNA_INTRON|TC_1354_31108.00000|chr16_4320693_4320712_-	6257	-
chr4	128962442	128962443	Adc|5UTR_UP1k|TC_12686_787.00000|chr4_128962422_128962444_-	216	-
chr4	128962597	128962598	Adc|ANTI_5UTR|TC_27774_128.00000|chr4_128962578_128962599_+	39	+
chr5	34573848	34573849	Add1|5UTR|TC_3209_9681.00000|chr5_34573812_34573868_+	641	+
chr5	34573755	34573756	Add1|5UTR|TC_3412_8884.00000|chr5_34573718_34573787_+	612	+
chr5	34573554	34573555	Add1|ANTI_5UTR|TC_18452_336.00000|chr5_34573543_34573585_-	64	-
chr5	34582096	34582097	Add1|ANTI_5UTR|TC_24548_173.00000|chr5_34582070_34582110_-	21	-
chr19	53205363	53205364	Add3|5UTR_INTRON|TC_43468_22.00000|chr19_53205341_53205383_+	5	+
chr19	53142794	53142795	Add3|5UTR|TC_5384_4538.00000|chr19_53142752_53142796_+	1080	+
chr3	138443127	138443128	Adh5|5UTR|TC_2754_12556.00000|chr3_138443067_138443171_+	507	+
chr3	138217841	138217842	Adh7|5UTR|TC_13100_729.00000|chr3_138217841_138217857_+	191	+
chr3	138217793	138217794	Adh7|5UTR|TC_5354_4574.00000|chr3_138217752_138217821_+	655	+
chr1	9548069	9548070	Adhfe1|5UTR|TC_33070_81.00000|chr1_9548052_9548083_+	12	+
chr12	28675248	28675249	Adi1|5UTR|TC_11391_1001.00000|chr12_28675233_28675253_+	247	+
chr12	28675501	28675502	Adi1|mRNA_INTRON|TC_32517_85.00000|chr12_28675501_28675503_+	42	+
chr1	134415771	134415772	Adipor1|5UTR_INTRON|TC_7659_2352.00000|chr1_134415717_134415777_+	229	+
chr1	134415467	134415468	Adipor1|5UTR|TC_3572_8662.00000|chr1_134415452_134415491_+	665	+
chr1	134415276	134415277	Adipor1|ANTI_5UTR|TC_30570_100.00000|chr1_134415275_134415277_-	50	-
chr6	119388689	119388690	Adipor2|5UTR_INTRON|TC_22164_219.00000|chr6_119388678_119388708_-	42	-
chr14	21052609	21052610	Adk|5UTR|TC_3230_10122.00000|chr14_21052569_21052626_+	1070	+
chr14	21076199	21076200	Adk|5UTR|TC_8271_1989.00000|chr14_21076174_21076220_+	249	+
chr18	80150948	80150949	Adnp2|5UTR_INTRON|TC_22149_219.00000|chr18_80150933_80150987_-	45	-
chr18	80151424	80151425	Adnp2|5UTR|TC_18175_276.00000|chr18_80151407_80151429_-	30	-
chr18	80151479	80151480	Adnp2|5UTR|TC_18236_273.00000|chr18_80151459_80151493_-	48	-
chr11	62248982	62248983	Adora2b|5UTR|TC_14112_614.00000|chr11_62248933_62248999_+	48	+
chr10	67549384	67549385	Ado|ANTI_5UTR|TC_27721_128.00000|chr10_67549372_67549409_+	24	+
chr9	59291604	59291605	Adpgk|5UTR|TC_8622_1834.00000|chr9_59291550_59291631_+	173	+
chr9	59291406	59291407	Adpgk|ANTI_5UTR|TC_27218_135.00000|chr9_59291404_59291436_-	19	-
chr9	59291463	59291464	Adpgk|ANTI_5UTR|TC_42522_29.00000|chr9_59291462_59291464_-	14	-
chr4	126321691	126321692	Adprhl2|5UTR|TC_7330_2588.00000|chr4_126321669_126321722_-	207	-
chr4	126321478	126321479	Adprhl2|ANTI_mRNA|TC_20468_264.00000|chr4_126321435_126321484_+	31	+
chr4	126321374	126321375	Adprhl2|mRNA_INTRON|TC_17911_360.00000|chr4_126321363_126321395_-	35	-
chr16	38452511	38452512	Adprh|5UTR|TC_22552_210.00000|chr16_38452495_38452554_-	17	-
chr16	38452659	38452660	Adprh|5UTR|TC_6805_2981.00000|chr16_38452592_38452691_-	303	-
chr16	38452784	38452785	Adprh|ANTI_5UTR|TC_9807_1392.00000|chr16_38452744_38452842_+	71	+
chr11	67052500	67052501	Adprm|5UTR_INTRON|TC_38638_48.00000|chr11_67052499_67052501_-	24	-
chr11	67052584	67052585	Adprm|5UTR|TC_9992_1336.00000|chr11_67052561_67052614_-	82	-
chr2	180171625	180171626	Adrm1|5UTR|TC_2652_13280.00000|chr2_180171593_180171646_+	965	+
chr15	80948496	80948497	Adsl|5UTR|TC_1027_43358.00000|chr15_80948489_80948543_+	3131	+
chr12	112629060	112629061	Adssl1|ANTI_mRNA|TC_28589_119.00000|chr12_112629027_112629063_-	18	-
chr12	112627650	112627651	Adssl1|ANTI_mRNA|TC_35199_67.00000|chr12_112627635_112627665_-	8	-
chr12	112628834	112628835	Adssl1|ANTI_mRNA|TC_41656_33.00000|chr12_112628833_112628835_-	16	-
chr12	112627717	112627718	Adssl1|mRNA_INTRON|TC_15957_465.00000|chr12_112627656_112627744_+	58	+
chr1	177796475	177796476	Adss|5UTR|TC_1636_24406.00000|chr1_177796421_177796510_-	1419	-
chr1	177796395	177796396	Adss|5UTR|TC_24802_168.00000|chr1_177796394_177796396_-	84	-
chr13	41821199	41821200	Adtrp|ANTI_mRNA|TC_19042_220.00000|chr13_41821188_41821209_+	38	+
chr13	41821230	41821231	Adtrp|ANTI_mRNA|TC_20573_173.00000|chr13_41821224_41821246_+	35	+
chr13	41820113	41820114	Adtrp|ANTI_mRNA|TC_23661_188.00000|chr13_41820091_41820143_+	20	+
chr13	41820185	41820186	Adtrp|ANTI_mRNA|TC_34866_69.00000|chr13_41820158_41820187_+	14	+
chr13	41820644	41820645	Adtrp|mRNA_INTRON|TC_12104_835.00000|chr13_41820606_41820651_-	80	-
chr13	41820674	41820675	Adtrp|mRNA_INTRON|TC_20541_233.00000|chr13_41820671_41820713_-	56	-
chr13	41820165	41820166	Adtrp|mRNA_INTRON|TC_28493_120.00000|chr13_41820159_41820191_-	22	-
chr13	41822194	41822195	Adtrp|mRNA_INTRON|TC_37114_56.00000|chr13_41822159_41822243_-	8	-
chr13	41821085	41821086	Adtrp|mRNA_INTRON|TC_37488_54.00000|chr13_41821076_41821093_-	8	-
chr13	41820946	41820947	Adtrp|mRNA_INTRON|TC_37885_52.00000|chr13_41820946_41820962_-	11	-
chr11	5860881	5860882	Aebp1|5UTR_UP1k|TC_38815_47.00000|chr11_5860881_5860883_+	23	+
chr11	5861925	5861926	Aebp1|5UTR|TC_1813_21482.00000|chr11_5861863_5861983_+	1238	+
chr11	5862139	5862140	Aebp1|5UTR|TC_23595_189.00000|chr11_5862134_5862145_+	35	+
chr11	5861763	5861764	Aebp1|ANTI_5UTR|TC_12603_799.00000|chr11_5861761_5861791_-	93	-
chr11	5867150	5867151	Aebp1|CDS|TC_22918_203.00000|chr11_5867150_5867152_+	101	+
chr11	5862226	5862227	Aebp1|CDS|TC_37854_52.00000|chr11_5862226_5862228_+	26	+
chr11	5866510	5866511	Aebp1|mRNA_INTRON|TC_25882_152.00000|chr11_5866510_5866512_+	76	+
chr6	140623948	140623949	Aebp2|5UTR_INTRON|TC_21076_235.00000|chr6_140623927_140623978_+	16	+
chr6	140623774	140623775	Aebp2|5UTR_INTRON|TC_34167_74.00000|chr6_140623769_140623792_+	17	+
chr6	140623862	140623863	Aebp2|5UTR_INTRON|TC_9948_1328.00000|chr6_140623828_140623910_+	78	+
chr6	140623691	140623692	Aebp2|5UTR|TC_31670_92.00000|chr6_140623672_140623703_+	9	+
chr6	140623407	140623408	Aebp2|ANTI_5UTR|TC_17022_349.00000|chr6_140623399_140623436_-	25	-
chr6	140623371	140623372	Aebp2|ANTI_5UTR|TC_21440_187.00000|chr6_140623363_140623374_-	44	-
chr7	78895966	78895967	Aen|5UTR|TC_2090_18314.00000|chr7_78895921_78895998_+	1397	+
chr10	81559568	81559569	Aes|5UTR|TC_5986_3779.00000|chr10_81559528_81559615_+	286	+
chr19	56977463	56977464	Afap1l2|5UTR_INTRON|TC_32990_82.00000|chr19_56977441_56977482_-	10	-
chr19	56994808	56994809	Afap1l2|5UTR_INTRON|TC_36811_58.00000|chr19_56994787_56994826_-	6	-
chr19	57008212	57008213	Afap1l2|5UTR|TC_13024_740.00000|chr19_57008180_57008288_-	46	-
chr19	57008555	57008556	Afap1l2|5UTR|TC_19821_284.00000|chr19_57008554_57008605_-	84	-
chr19	56977829	56977830	Afap1l2|ANTI_5UTR|TC_18141_254.00000|chr19_56977783_56977830_+	40	+
chr19	56976762	56976763	Afap1l2|ANTI_5UTR|TC_20080_276.00000|chr19_56976722_56976769_+	36	+
chr19	56977850	56977851	Afap1l2|ANTI_5UTR|TC_23071_113.00000|chr19_56977850_56977869_+	44	+
chr19	56977604	56977605	Afap1l2|ANTI_5UTR|TC_30745_99.00000|chr19_56977594_56977632_+	15	+
chr19	56977918	56977919	Afap1l2|ANTI_5UTR|TC_39651_43.00000|chr19_56977918_56977923_+	15	+
chr19	56994054	56994055	Afap1l2|ANTI_5UTR|TC_41117_36.00000|chr19_56994030_56994068_+	5	+
chr5	36002131	36002132	Afap1|3UTR|TC_40550_39.00000|chr5_36002115_36002133_+	11	+
chr5	36002087	36002088	Afap1|3UTR|TC_41556_34.00000|chr5_36002087_36002089_+	17	+
chr5	35893367	35893368	Afap1|5UTR|TC_5887_3283.00000|chr5_35893367_35893384_+	645	+
chr5	35893463	35893464	Afap1|5UTR|TC_7853_1930.00000|chr5_35893414_35893467_+	224	+
chr5	35893198	35893199	Afap1|ANTI_5UTR|TC_14239_604.00000|chr5_35893192_35893231_-	96	-
chr5	103753941	103753942	Aff1|5UTR_UP1k|TC_20872_252.00000|chr5_103753898_103753955_+	22	+
chr5	103754207	103754208	Aff1|5UTR|TC_10439_1191.00000|chr5_103754205_103754223_+	252	+
chr5	103754179	103754180	Aff1|5UTR|TC_7217_2611.00000|chr5_103754113_103754181_+	230	+
chr5	103753841	103753842	Aff1|ANTI_5UTR|TC_6830_2959.00000|chr5_103753835_103753843_-	1014	-
chr5	103774820	103774821	Aff1|ANTI_mRNA|TC_28943_116.00000|chr5_103774818_103774847_-	29	-
chr5	103775017	103775018	Aff1|mRNA_INTRON|TC_25220_162.00000|chr5_103775017_103775052_+	22	+
chr1	38407015	38407016	Aff3|ANTI_mRNA|TC_41019_36.00000|chr1_38407013_38407016_+	11	+
chr11	53351064	53351065	Aff4|5UTR|TC_10404_1226.00000|chr11_53351061_53351122_+	84	+
chr8	123477886	123477887	Afg3l1|5UTR|TC_4310_6445.00000|chr8_123477849_123477914_+	790	+
chr8	123477938	123477939	Afg3l1|CDS|TC_30211_104.00000|chr8_123477938_123477940_+	52	+
chr8	123478175	123478176	Afg3l1|mRNA_INTRON|TC_20810_254.00000|chr8_123478145_123478179_+	43	+
chr18	67449186	67449187	Afg3l2|5UTR_UP1k|TC_12970_747.00000|chr18_67449137_67449202_-	43	-
chr11	117825524	117825525	Afmid|5UTR_UP1k|TC_32947_82.00000|chr11_117825520_117825541_+	11	+
chr11	117825958	117825959	Afmid|5UTR|TC_26842_139.00000|chr11_117825937_117825980_+	15	+
chr11	117828399	117828400	Afmid|ANTI_mRNA|TC_20975_249.00000|chr11_117828355_117828430_-	26	-
chr11	117828893	117828894	Afmid|ANTI_mRNA|TC_24024_181.00000|chr11_117828890_117828928_-	43	-
chr11	117829062	117829063	Afmid|ANTI_mRNA|TC_36038_62.00000|chr11_117829048_117829066_-	15	-
chr11	117827626	117827627	Afmid|ANTI_mRNA|TC_37872_52.00000|chr11_117827625_117827628_-	23	-
chr11	117829018	117829019	Afmid|ANTI_mRNA|TC_39397_44.00000|chr11_117829011_117829026_-	8	-
chr11	117828282	117828283	Afmid|ANTI_mRNA|TC_9525_1483.00000|chr11_117828209_117828326_-	215	-
chr11	117826421	117826422	Afmid|mRNA_INTRON|TC_32097_88.00000|chr11_117826415_117826429_+	16	+
chr11	117828422	117828423	Afmid|mRNA_INTRON|TC_33372_79.00000|chr11_117828421_117828445_+	14	+
chr5	90504993	90504994	Afp|CDS|TC_4903_5278.00000|chr5_90504962_90505031_+	325	+
chr5	90504904	90504905	Afp|mRNA_INTRON|TC_3991_7213.00000|chr5_90504868_90504938_+	394	+
chr11	20741558	20741559	Aftph|5UTR_UP1k|TC_12694_636.00000|chr11_20741558_20741574_-	68	-
chr11	20741494	20741495	Aftph|5UTR|TC_11691_772.00000|chr11_20741488_20741536_-	57	-
chr1	89457217	89457218	Agap1|ANTI_mRNA|TC_22428_212.00000|chr1_89457205_89457264_-	31	-
chr1	89554305	89554306	Agap1|mRNA_INTRON|TC_32199_87.00000|chr1_89554281_89554317_+	12	+
chr10	127078905	127078906	Agap2|5UTR|TC_14637_566.00000|chr10_127078868_127078909_+	89	+
chr5	24493125	24493126	Agap3|CDS|TC_29146_114.00000|chr5_24493125_24493127_+	57	+
chr8	53511799	53511800	Aga|5UTR|TC_4817_5423.00000|chr8_53511778_53511855_+	455	+
chr8	53511715	53511716	Aga|5UTR|TC_9488_1496.00000|chr8_53511688_53511738_+	73	+
chr8	53511906	53511907	Aga|CDS|TC_33332_80.00000|chr8_53511906_53511908_+	40	+
chr7	77094450	77094451	Agbl1|ANTI_mRNA|TC_33331_80.00000|chr7_77094429_77094476_-	11	-
chr6	34780901	34780902	Agbl3|5UTR|TC_19313_302.00000|chr6_34780842_34780910_+	21	+
chr6	34780946	34780947	Agbl3|5UTR|TC_28646_119.00000|chr6_34780936_34780975_+	16	+
chr6	34780440	34780441	Agbl3|5UTR|TC_30550_101.00000|chr6_34780440_34780473_+	25	+
chr6	34797002	34797003	Agbl3|ANTI_5UTR|TC_24657_171.00000|chr6_34796963_34797005_-	18	-
chr6	34780344	34780345	Agbl3|ANTI_5UTR|TC_28863_117.00000|chr6_34780325_34780356_-	15	-
chr6	34797032	34797033	Agbl3|ANTI_5UTR|TC_34310_73.00000|chr6_34797031_34797066_-	12	-
chr4	111645698	111645699	Agbl4|ANTI_mRNA|TC_26874_139.00000|chr4_111645696_111645704_-	50	-
chr4	111424856	111424857	Agbl4|mRNA_INTRON|TC_38734_48.00000|chr4_111424853_111424900_+	9	+
chr5	30888764	30888765	Agbl5|5UTR_UP1k|TC_33299_80.00000|chr5_30888761_30888773_+	17	+
chr5	137684702	137684703	Agfg2|5UTR|TC_6028_3722.00000|chr5_137684672_137684755_-	358	-
chr5	137671965	137671966	Agfg2|mRNA_INTRON|TC_21109_246.00000|chr5_137671872_137671970_-	37	-
chr13	95375413	95375414	Aggf1|ANTI_5UTR|TC_17063_402.00000|chr13_95375384_95375457_+	40	+
chr6	40325146	40325147	Agk|5UTR_UP1k|TC_37999_52.00000|chr6_40325121_40325148_+	7	+
chr6	40325511	40325512	Agk|5UTR|TC_7033_2802.00000|chr6_40325479_40325538_+	291	+
chr6	40325331	40325332	Agk|ANTI_5UTR|TC_11019_1075.00000|chr6_40325313_40325450_-	56	-
chr3	116808245	116808246	Agl|5UTR_UP1k|TC_10602_1172.00000|chr3_116808194_116808261_-	115	-
chr3	116808100	116808101	Agl|5UTR|TC_7909_2185.00000|chr3_116808074_116808170_-	127	-
chr3	116808299	116808300	Agl|ANTI_5UTR|TC_15019_537.00000|chr3_116808295_116808370_+	21	+
chr3	116808266	116808267	Agl|ANTI_5UTR|TC_34284_73.00000|chr3_116808266_116808271_+	22	+
chr4	126468621	126468622	Ago1|5UTR_UP1k|TC_9686_1430.00000|chr4_126468573_126468644_-	120	-
chr15	73137992	73137993	Ago2|CDS|TC_26789_140.00000|chr15_73137992_73137994_-	50	-
chr4	126429510	126429511	Ago3|5UTR|TC_16167_452.00000|chr4_126429505_126429526_-	81	-
chr4	126429434	126429435	Ago3|5UTR|TC_22623_209.00000|chr4_126429434_126429484_-	18	-
chr4	126429755	126429756	Ago3|ANTI_5UTR|TC_20434_265.00000|chr4_126429702_126429757_+	32	+
chr17	34605918	34605919	Agpat1|5UTR|TC_4362_6303.00000|chr17_34605857_34605935_+	580	+
chr17	34605755	34605756	Agpat1|ANTI_5UTR|TC_12016_890.00000|chr17_34605754_34605756_-	421	-
chr17	34605727	34605728	Agpat1|ANTI_5UTR|TC_18360_340.00000|chr17_34605724_34605734_-	62	-
chr17	34605778	34605779	Agpat1|ANTI_5UTR|TC_39050_46.00000|chr17_34605777_34605779_-	23	-
chr17	34610643	34610644	Agpat1|CDS|TC_40078_41.00000|chr17_34610643_34610645_+	20	+
chr2	26604273	26604274	Agpat2|5UTR|TC_7003_2761.00000|chr2_26604269_26604335_-	193	-
chr2	26604243	26604244	Agpat2|5UTR|TC_9345_1514.00000|chr2_26604225_26604248_-	375	-
chr10	78298175	78298176	Agpat3|5UTR_INTRON|TC_42873_26.00000|chr10_78298174_78298176_-	13	-
chr10	78352300	78352301	Agpat3|5UTR_UP1k|TC_13236_713.00000|chr10_78352229_78352309_-	42	-
chr17	12119313	12119314	Agpat4|5UTR|TC_7051_2787.00000|chr17_12119278_12119371_+	202	+
chr8	18846534	18846535	Agpat5|5UTR|TC_5468_4420.00000|chr8_18846528_18846553_+	505	+
chr8	18846503	18846504	Agpat5|5UTR|TC_7786_2263.00000|chr8_18846470_18846506_+	216	+
chr8	18846176	18846177	Agpat5|ANTI_5UTR|TC_7637_2366.00000|chr8_18846105_18846187_-	243	-
chr8	18846586	18846587	Agpat5|CDS|TC_24010_182.00000|chr8_18846580_18846587_+	45	+
chr8	23208377	23208378	Agpat6|5UTR|TC_4895_5291.00000|chr8_23208326_23208431_-	324	-
chr5	100846283	100846284	Agpat9|5UTR|TC_20745_256.00000|chr5_100846282_100846287_+	106	+
chr5	100846116	100846117	Agpat9|ANTI_5UTR|TC_18478_335.00000|chr5_100846094_100846148_-	28	-
chr5	100860707	100860708	Agpat9|ANTI_mRNA|TC_36516_60.00000|chr5_100860695_100860721_-	10	-
chr5	100868890	100868891	Agpat9|ANTI_mRNA|TC_42656_28.00000|chr5_100868889_100868897_-	9	-
chr5	100868661	100868662	Agpat9|mRNA_INTRON|TC_26077_150.00000|chr5_100868631_100868681_+	32	+
chr2	75832474	75832475	Agps|CDS|TC_18212_347.00000|chr2_75832466_75832503_+	39	+
chr2	75832336	75832337	Agps|CDS|TC_41131_36.00000|chr2_75832336_75832338_+	18	+
chr13	59557340	59557341	Agtpbp1|5UTR|TC_14855_490.00000|chr13_59557339_59557372_-	81	-
chr13	59533171	59533172	Agtpbp1|5UTR|TC_23427_192.00000|chr13_59533170_59533172_-	96	-
chr13	59557287	59557288	Agtpbp1|5UTR|TC_6338_3083.00000|chr13_59557269_59557313_-	224	-
chr13	59557564	59557565	Agtpbp1|ANTI_5UTR|TC_12111_874.00000|chr13_59557534_59557568_+	235	+
chr4	148088002	148088003	Agtrap|5UTR|TC_4618_5786.00000|chr4_148087962_148088066_-	439	-
chr1	179803632	179803633	Ahctf1|5UTR|TC_4341_6364.00000|chr1_179803568_179803711_-	263	-
chr1	179803960	179803961	Ahctf1|ANTI_5UTR|TC_24385_175.00000|chr1_179803939_179803964_+	19	+
chr1	179803767	179803768	Ahctf1|ANTI_5UTR|TC_35665_64.00000|chr1_179803767_179803780_+	11	+
chr1	179803993	179803994	Ahctf1|ANTI_5UTR|TC_39554_43.00000|chr1_179803990_179803997_+	8	+
chr3	107696568	107696569	Ahcyl1|5UTR_UP1k|TC_10175_1286.00000|chr3_107696567_107696569_-	643	-
chr3	107696303	107696304	Ahcyl1|5UTR|TC_16208_449.00000|chr3_107696297_107696304_-	149	-
chr6	29767969	29767970	Ahcyl2|5UTR_UP1k|TC_18544_332.00000|chr6_29767960_29768011_+	31	+
chr6	29768487	29768488	Ahcyl2|5UTR|TC_19891_282.00000|chr6_29768456_29768524_+	19	+
chr6	29767913	29767914	Ahcyl2|ANTI_5UTR|TC_11557_972.00000|chr6_29767895_29767960_-	173	-
chr2	155074456	155074457	Ahcy|5UTR|TC_1627_24571.00000|chr2_155074405_155074460_-	5215	-
chr4	133025656	133025657	Ahdc1|5UTR_INTRON|TC_24841_168.00000|chr4_133025630_133025674_+	18	+
chr4	133056342	133056343	Ahdc1|5UTR_INTRON|TC_25792_154.00000|chr4_133056305_133056375_+	10	+
chr4	133016455	133016456	Ahdc1|5UTR_INTRON|TC_26355_146.00000|chr4_133016427_133016486_+	11	+
chr4	133055813	133055814	Ahdc1|5UTR_INTRON|TC_35784_64.00000|chr4_133055775_133055816_+	17	+
chr4	133011537	133011538	Ahdc1|5UTR|TC_3301_9779.00000|chr4_133011519_133011547_+	2467	+
chr4	133057881	133057882	Ahdc1|ANTI_5UTR|TC_25643_156.00000|chr4_133057879_133057903_-	37	-
chr4	133057506	133057507	Ahdc1|ANTI_5UTR|TC_34007_75.00000|chr4_133057494_133057520_-	25	-
chr4	133056175	133056176	Ahdc1|ANTI_5UTR|TC_8381_1943.00000|chr4_133056092_133056188_-	419	-
chr10	20952634	20952635	Ahi1|5UTR|TC_7678_2338.00000|chr10_20952569_20952714_+	153	+
chr10	20952176	20952177	Ahi1|ANTI_5UTR|TC_19022_312.00000|chr10_20952118_20952186_-	22	-
chr10	20952446	20952447	Ahi1|ANTI_5UTR|TC_24083_180.00000|chr10_20952421_20952467_-	19	-
chr19	8990605	8990606	Ahnak|5UTR_INTRON|TC_10804_1124.00000|chr19_8990551_8990674_+	96	+
chr19	8990413	8990414	Ahnak|5UTR_INTRON|TC_11517_978.00000|chr19_8990372_8990446_+	63	+
chr19	8991273	8991274	Ahnak|5UTR_INTRON|TC_27173_135.00000|chr19_8991247_8991275_+	34	+
chr19	8997892	8997893	Ahnak|5UTR_INTRON|TC_29117_114.00000|chr19_8997889_8997912_+	21	+
chr19	8990514	8990515	Ahnak|5UTR_INTRON|TC_35238_67.00000|chr19_8990512_8990524_+	15	+
chr19	8991437	8991438	Ahnak|5UTR_INTRON|TC_42058_31.00000|chr19_8991437_8991439_+	15	+
chr19	8990941	8990942	Ahnak|5UTR_INTRON|TC_43512_21.00000|chr19_8990941_8990943_+	10	+
chr19	8990478	8990479	Ahnak|5UTR_INTRON|TC_9641_1442.00000|chr19_8990463_8990485_+	529	+
chr19	8989256	8989257	Ahnak|5UTR_UP1k|TC_2551_14030.00000|chr19_8989254_8989257_+	4650	+
chr19	8989365	8989366	Ahnak|5UTR|TC_12442_826.00000|chr19_8989365_8989367_+	413	+
chr19	8989283	8989284	Ahnak|5UTR|TC_494_104935.00000|chr19_8989282_8989288_+	17249	+
chr19	8989316	8989317	Ahnak|5UTR|TC_9748_1412.00000|chr19_8989316_8989318_+	706	+
chr19	8990120	8990121	Ahnak|ANTI_5UTR|TC_30168_104.00000|chr19_8990119_8990121_-	52	-
chr19	8991975	8991976	Ahnak|ANTI_5UTR|TC_40506_39.00000|chr19_8991974_8991976_-	19	-
chr19	8992901	8992902	Ahnak|ANTI_5UTR|TC_40507_39.00000|chr19_8992900_8992902_-	19	-
chr19	9060169	9060170	Ahnak|ANTI_mRNA|TC_15547_495.00000|chr19_9060149_9060191_-	39	-
chr19	9053110	9053111	Ahnak|ANTI_mRNA|TC_25007_165.00000|chr19_9053104_9053197_-	11	-
chr19	9059067	9059068	Ahnak|ANTI_mRNA|TC_28920_116.00000|chr19_9059061_9059078_-	14	-
chr19	9073848	9073849	Ahnak|ANTI_mRNA|TC_29725_108.00000|chr19_9073821_9073864_-	14	-
chr19	9073797	9073798	Ahnak|ANTI_mRNA|TC_39267_45.00000|chr19_9073793_9073798_-	12	-
chr19	9074357	9074358	Ahnak|mRNA_INTRON|TC_15273_516.00000|chr19_9074315_9074379_+	48	+
chr19	9074453	9074454	Ahnak|mRNA_INTRON|TC_15312_513.00000|chr19_9074429_9074486_+	39	+
chr19	9074268	9074269	Ahnak|mRNA_INTRON|TC_16114_455.00000|chr19_9074216_9074294_+	47	+
chr19	9073991	9073992	Ahnak|mRNA_INTRON|TC_22029_222.00000|chr19_9073967_9073994_+	25	+
chr19	9053284	9053285	Ahnak|mRNA_INTRON|TC_26495_144.00000|chr19_9053246_9053306_+	11	+
chr19	9075730	9075731	Ahnak|mRNA_INTRON|TC_39446_44.00000|chr19_9075726_9075731_+	11	+
chr19	9050907	9050908	Ahnak|mRNA_INTRON|TC_41516_34.00000|chr19_9050907_9050914_+	4	+
chr19	9074407	9074408	Ahnak|mRNA_INTRON|TC_42605_28.00000|chr19_9074407_9074409_+	14	+
chr13	74270564	74270565	Ahrr|ANTI_mRNA|TC_31613_92.00000|chr13_74270562_74270566_+	37	+
chr12	87266434	87266435	Ahsa1|5UTR_UP1k|TC_25109_163.00000|chr12_87266434_87266436_+	81	+
chr12	87266793	87266794	Ahsa1|5UTR|TC_14171_609.00000|chr12_87266793_87266795_+	304	+
chr12	87266737	87266738	Ahsa1|5UTR|TC_478_107729.00000|chr12_87266676_87266754_+	5790	+
chr11	23498462	23498463	Ahsa2|5UTR_UP1k|TC_18230_346.00000|chr11_23498461_23498463_-	173	-
chr11	23497918	23497919	Ahsa2|5UTR|TC_1688_23748.00000|chr11_23497873_23497987_-	2033	-
chr11	23498362	23498363	Ahsa2|ANTI_5UTR|TC_40009_41.00000|chr11_23498362_23498364_+	20	+
chr1	183297360	183297361	Aida|5UTR|TC_11342_1010.00000|chr1_183297342_183297367_+	122	+
chr2	31950272	31950273	Aif1l|5UTR|TC_6634_3143.00000|chr2_31950230_31950311_+	591	+
chrX	48513528	48513529	Aifm1|5UTR|TC_14164_610.00000|chrX_48513525_48513548_-	180	-
chrX	48513479	48513480	Aifm1|5UTR|TC_19380_300.00000|chrX_48513479_48513495_-	58	-
chrX	48513408	48513409	Aifm1|5UTR|TC_3151_10479.00000|chrX_48513382_48513458_-	503	-
chrX	48514155	48514156	Aifm1|ANTI_5UTR|TC_29272_113.00000|chrX_48514155_48514159_+	32	+
chr10	61715285	61715286	Aifm2|5UTR|TC_6417_3333.00000|chr10_61715285_61715338_+	277	+
chr10	61715184	61715185	Aifm2|ANTI_5UTR|TC_13096_729.00000|chr10_61715126_61715198_-	80	-
chr10	13740082	13740083	Aig1|ANTI_mRNA|TC_13561_673.00000|chr10_13740025_13740103_+	73	+
chr10	13739938	13739939	Aig1|mRNA_INTRON|TC_24918_166.00000|chr10_13739922_13739954_-	40	-
chr10	13832743	13832744	Aig1|mRNA_INTRON|TC_41628_33.00000|chr10_13832742_13832744_-	16	-
chr10	44004437	44004438	Aim1|5UTR|TC_24729_169.00000|chr10_44004420_44004447_-	30	-
[truncated: 43,014 more rows]
