# Supplementary material for: Pervasive isoform‐specific translational regulation via alternative transcription start sites in mammals
Source: Mol Syst Biol. 2016 Jul 18;12(7):875. doi: 10.15252/msb.20166941 (PMC4965872; doi:10.15252/msb.20166941)
Supplement: Supplementary file 8 — Code EV1 [file MSB-12-875-s008.zip › GITHUB/3T3_5UTR_CS/3T3_total.5UTR.bed]

chr7	46639772	46639806	Sergef|5UTR|TC_8003_2129.00000|chr7_46639741_46639816_-|chr7_46639771_46639772_-	100	-	46639772	46639772	0	1	34	0
chr11	77078398	77078424	Ccdc55|5UTR|TC_1509_26795.00000|chr11_77078411_77078439_-|chr11_77078397_77078398_-	100	-	77078398	77078398	0	1	26	0
chr11	77078398	77078467	Ccdc55|5UTR_UP1k|TC_23654_188.00000|chr11_77078465_77078467_-|chr11_77078397_77078398_-	100	-	77078398	77078398	0	1	69	0
chr5	121848998	121852576	Fam109a|5UTR_UP1k|TC_17821_364.00000|chr5_121848967_121849004_+|chr5_121852576_121852577_+	84	+	121848998	121848998	0	4	126,77,112,26	0,1471,2169,3552
chr5	121849026	121852576	Fam109a|5UTR|TC_23628_189.00000|chr5_121849025_121849028_+|chr5_121852576_121852577_+	84	+	121849026	121849026	0	4	98,77,112,26	0,1443,2141,3524
chr1	153483850	153487653	Dhx9|5UTR|TC_948_46977.00000|chr1_153487649_153487690_-|chr1_153483849_153483850_-	100	-	153483850	153483850	0	2	22,121	0,3682
chr4	155705050	155705381	Ssu72|5UTR|TC_13586_670.00000|chr4_155705050_155705071_+|chr4_155705381_155705382_+	100	+	155705050	155705050	0	1	331	0
chr4	155705125	155705381	Ssu72|5UTR|TC_1356_31072.00000|chr4_155705093_155705177_+|chr4_155705381_155705382_+	100	+	155705125	155705125	0	1	256	0
chr4	155705334	155705381	Ssu72|5UTR|TC_2044_18767.00000|chr4_155705270_155705366_+|chr4_155705381_155705382_+	100	+	155705334	155705334	0	1	47	0
chr7	45434263	45434627	Ruvbl2|5UTR_UP1k|TC_7730_2299.00000|chr7_45434588_45434646_-|chr7_45434262_45434263_-	100	-	45434263	45434263	0	1	364	0
chr7	45434263	45434285	Ruvbl2|5UTR|TC_996_44934.00000|chr7_45434271_45434306_-|chr7_45434262_45434263_-	100	-	45434263	45434263	0	1	22	0
chr12	85219519	85219561	Eif2b2|5UTR|TC_2416_14981.00000|chr12_85219478_85219540_+|chr12_85219561_85219562_+	100	+	85219519	85219519	0	1	42	0
chr8	13287806	13287832	Dcun1d2|5UTR|TC_7545_2433.00000|chr8_13287820_13287903_-|chr8_13287805_13287806_-	100	-	13287806	13287806	0	1	26	0
chr8	13287806	13288124	Dcun1d2|5UTR|TC_41760_33.00000|chr8_13288122_13288124_-|chr8_13287805_13287806_-	100	-	13287806	13287806	0	1	318	0
chr11	87853214	87853249	Mks1|5UTR|TC_15807_476.00000|chr11_87853154_87853263_+|chr11_87853249_87853250_+	100	+	87853214	87853214	0	1	35	0
chr10	100487430	100488306	Cep290|5UTR_UP1k|TC_16308_444.00000|chr10_100487402_100487469_+|chr10_100488306_100488307_+	100	+	100487430	100487430	0	1	876	0
chr10	100487595	100488306	Cep290|5UTR_UP1k|TC_8970_1696.00000|chr10_100487544_100487632_+|chr10_100488306_100488307_+	100	+	100487595	100487595	0	1	711	0
chr9	107587720	107587888	Ifrd2|5UTR|TC_5586_4258.00000|chr9_107587710_107587737_+|chr9_107587888_107587889_+	100	+	107587720	107587720	0	1	168	0
chr9	107587646	107587888	Ifrd2|5UTR_UP1k|TC_26452_145.00000|chr9_107587644_107587650_+|chr9_107587888_107587889_+	100	+	107587646	107587646	0	1	242	0
chr9	107587768	107587888	Ifrd2|5UTR|TC_11758_932.00000|chr9_107587759_107587775_+|chr9_107587888_107587889_+	100	+	107587768	107587768	0	1	120	0
chr9	107587870	107587888	Ifrd2|5UTR|TC_26453_145.00000|chr9_107587870_107587884_+|chr9_107587888_107587889_+	100	+	107587870	107587870	0	1	18	0
chr9	107587675	107587888	Ifrd2|5UTR_UP1k|TC_38026_52.00000|chr9_107587675_107587677_+|chr9_107587888_107587889_+	100	+	107587675	107587675	0	1	213	0
chrX	70386063	70387913	1110012L19Rik|5UTR|TC_9851_1379.00000|chrX_70386035_70386064_+|chrX_70387913_70387914_+	100	+	70386063	70386063	0	2	88,20	0,1830
chrX	70385908	70387913	1110012L19Rik|5UTR|TC_4835_5385.00000|chrX_70385873_70385957_+|chrX_70387913_70387914_+	100	+	70385908	70385908	0	2	243,20	0,1985
chr15	76625170	76626067	Vps28|5UTR|TC_3434_9225.00000|chr15_76626014_76626086_-|chr15_76625169_76625170_-	100	-	76625170	76625170	0	2	35,79	0,818
chr8	95715911	95715936	Setd6|5UTR|TC_9194_1606.00000|chr8_95715892_95715915_+|chr8_95715936_95715937_+	100	+	95715911	95715911	0	1	25	0
chr3	96725980	96727572	Polr3c|5UTR_UP1k|TC_31789_91.00000|chr3_96727570_96727572_-|chr3_96725979_96725980_-	100	-	96725980	96725980	0	2	19,224	0,1368
chr3	96725980	96727475	Polr3c|5UTR_UP1k|TC_4046_7058.00000|chr3_96727443_96727502_-|chr3_96725979_96725980_-	100	-	96725980	96725980	0	2	19,127	0,1368
chr3	107986393	107986458	Gstm2|5UTR|TC_846_53604.00000|chr3_107986422_107986462_-|chr3_107986392_107986393_-	100	-	107986393	107986393	0	1	65	0
chr3	107986393	107986401	Gstm2|5UTR|TC_15919_469.00000|chr3_107986399_107986401_-|chr3_107986392_107986393_-	100	-	107986393	107986393	0	1	8	0
chr9	54950813	54952105	Psma4|5UTR|TC_1484_27340.00000|chr9_54950788_54950865_+|chr9_54952105_54952106_+	100	+	54950813	54950813	0	2	90,24	0,1268
chr1	172126768	172126778	Pex19|5UTR|TC_5755_4033.00000|chr1_172126739_172126775_+|chr1_172126778_172126779_+	100	+	172126768	172126768	0	1	10	0
chr2	112379238	112404174	Katnbl1|5UTR|TC_6080_3671.00000|chr2_112379212_112379246_+|chr2_112404174_112404175_+	100	+	112379238	112379238	0	2	119,14	0,24922
chr3	7366705	7437364	Pkia|5UTR|TC_11489_805.00000|chr3_7366660_7366706_+|chr3_7437364_7437365_+	100	+	7366705	7366705	0	2	47,27	0,70632
chr3	7366633	7437364	Pkia|5UTR|TC_6488_2535.00000|chr3_7366611_7366634_+|chr3_7437364_7437365_+	100	+	7366633	7366633	0	2	119,27	0,70704
chr5	123344494	123344629	Bcl7a|5UTR|TC_8821_1757.00000|chr5_123344444_123344623_+|chr5_123344629_123344630_+	100	+	123344494	123344494	0	1	135	0
chr7	126396715	126396738	Nfatc2ip|5UTR|TC_10004_1334.00000|chr7_126396721_126396780_-|chr7_126396714_126396715_-	100	-	126396715	126396715	0	1	23	0
chr14	67008784	67008849	Bnip3l|5UTR|TC_2149_17579.00000|chr14_67008819_67008887_-|chr14_67008783_67008784_-	100	-	67008784	67008784	0	1	65	0
chr4	139193245	139193025	Capzb|5UTR_UP1k|TC_20804_254.00000|chr4_139193234_139193246_+|chr4_139193025_139193026_+	100	+	139193245	139193245	0	0	.	.
chr4	139193245	139194129	Capzb|5UTR_UP1k|TC_20804_254.00000|chr4_139193234_139193246_+|chr4_139194129_139194130_+	100	+	139193245	139193245	0	1	884	0
chr4	139193245	139238941	Capzb|5UTR_UP1k|TC_20804_254.00000|chr4_139193234_139193246_+|chr4_139238941_139238942_+	62.5	+	139193245	139193245	0	2	974,33	0,45663
chr4	139192929	139193025	Capzb|5UTR|TC_1018_43733.00000|chr4_139192921_139192988_+|chr4_139193025_139193026_+	100	+	139192929	139192929	0	1	96	0
chr4	139192929	139194129	Capzb|5UTR|TC_1018_43733.00000|chr4_139192921_139192988_+|chr4_139194129_139194130_+	100	+	139192929	139192929	0	0	.	.
chr4	139192929	139238941	Capzb|5UTR|TC_1018_43733.00000|chr4_139192921_139192988_+|chr4_139238941_139238942_+	100	+	139192929	139192929	0	2	99,33	0,45979
chr7	13277420	13279205	6330408A02Rik|5UTR_UP1k|TC_12475_821.00000|chr7_13279185_13279255_-|chr7_13277419_13277420_-	100	-	13277420	13277420	0	2	8,562	0,1223
chr7	13277420	13278754	6330408A02Rik|5UTR_UP1k|TC_27393_121.00000|chr7_13278736_13278763_-|chr7_13277419_13277420_-	100	-	13277420	13277420	0	2	8,111	0,1223
chr7	13277420	13278424	6330408A02Rik|5UTR_INTRON|TC_7984_2140.00000|chr7_13278390_13278518_-|chr7_13277419_13277420_-	100	-	13277420	13277420	0	1	1004	0
chr7	13277420	13278676	6330408A02Rik|5UTR|TC_13996_615.00000|chr7_13278643_13278697_-|chr7_13277419_13277420_-	100	-	13277420	13277420	0	2	8,33	0,1223
chr2	69789463	69789531	Ccdc173|5UTR_UP1k|TC_11159_1048.00000|chr2_69789510_69789583_-|chr2_69789462_69789463_-	100	-	69789463	69789463	0	1	68	0
chr12	73286688	73286711	Trmt5|5UTR|TC_7157_2712.00000|chr12_73286681_73286765_-|chr12_73286687_73286688_-	100	-	73286688	73286688	0	1	23	0
chr13	4609123	4609159	Akr1e1|5UTR|TC_1846_21086.00000|chr13_4609107_4609204_-|chr13_4609122_4609123_-	100	-	4609123	4609123	0	1	36	0
chr4	125066691	125066752	Snip1|5UTR|TC_2950_11455.00000|chr4_125066671_125066731_+|chr4_125066752_125066753_+	100	+	125066691	125066691	0	1	61	0
chr4	58984849	58987080	Ptgr1|5UTR|TC_6690_3095.00000|chr4_58987075_58987136_-|chr4_58984848_58984849_-	100	-	58984849	58984849	0	2	10,43	0,2188
chr7	25680805	25681386	B9d2|5UTR_UP1k|TC_3716_8092.00000|chr7_25680772_25680823_+|chr7_25681386_25681387_+	100	+	25680805	25680805	0	2	173,4	0,577
chr2	131210400	131211297	Ap5s1|5UTR|TC_11139_1052.00000|chr2_131210350_131210449_+|chr2_131211297_131211298_+	68.4210526315789	+	131210400	131210400	0	2	281,35	0,862
chr11	6415866	6415910	Ppia|5UTR|TC_47_911015.00000|chr11_6415865_6415872_+|chr11_6415910_6415911_+	100	+	6415866	6415866	0	1	44	0
chr18	56573013	56562693	Phax|5UTR|TC_3699_8169.00000|chr18_56573000_56573033_+|chr18_56562693_56562694_+	100	+	56573013	56573013	0	0	.	.
chr18	56573013	56573039	Phax|5UTR|TC_3699_8169.00000|chr18_56573000_56573033_+|chr18_56573039_56573040_+	100	+	56573013	56573013	0	1	26	0
chr5	147042440	147076514	Lnx2|5UTR|TC_9355_1546.00000|chr5_147076461_147076600_-|chr5_147042439_147042440_-	100	-	147042440	147042440	0	2	58,97	0,33977
chr17	55945174	55945281	Zfp119b|5UTR|TC_10596_1174.00000|chr17_55945253_55945316_-|chr17_55945173_55945174_-	100	-	55945174	55945174	0	1	107	0
chr8	69791235	69791254	Atp13a1|5UTR|TC_5624_4199.00000|chr8_69791219_69791250_+|chr8_69791254_69791255_+	100	+	69791235	69791235	0	1	19	0
chr15	102227598	102231937	Itgb7|5UTR_UP1k|TC_5420_4494.00000|chr15_102231935_102231938_-|chr15_102227597_102227598_-	100	-	102227598	102227598	0	2	3,87	0,4252
chr15	102227598	102230812	Itgb7|5UTR_INTRON|TC_23816_185.00000|chr15_102230791_102230815_-|chr15_102227597_102227598_-	100	-	102227598	102227598	0	1	3214	0
chr15	102227598	102230702	Itgb7|5UTR_INTRON|TC_15927_468.00000|chr15_102230658_102230702_-|chr15_102227597_102227598_-	100	-	102227598	102227598	0	1	3104	0
chr15	102227598	102231908	Itgb7|5UTR|TC_2144_17654.00000|chr15_102231887_102231914_-|chr15_102227597_102227598_-	100	-	102227598	102227598	0	2	3,58	0,4252
chr7	141447649	141447908	Rplp2|5UTR|TC_50_839646.00000|chr7_141447644_141447655_+|chr7_141447908_141447909_+	100	+	141447649	141447649	0	2	58,1	0,258
chr9	83146445	83146568	Hmgn3|5UTR|TC_459_112374.00000|chr9_83146535_83146630_-|chr9_83146444_83146445_-	100	-	83146445	83146445	0	1	123	0
chr5	122372574	122372608	Gpn3|5UTR|TC_6846_2949.00000|chr5_122372564_122372578_+|chr5_122372608_122372609_+	100	+	122372574	122372574	0	1	34	0
chr5	122372522	122372608	Gpn3|5UTR|TC_7608_2394.00000|chr5_122372522_122372543_+|chr5_122372608_122372609_+	100	+	122372522	122372522	0	1	86	0
chr5	122372418	122372608	Gpn3|5UTR_UP1k|TC_22627_209.00000|chr5_122372418_122372435_+|chr5_122372608_122372609_+	100	+	122372418	122372418	0	1	190	0
chr8	71693883	71702631	B3gnt3|5UTR_UP1k|TC_35830_64.00000|chr8_71702608_71702665_-|chr8_71693882_71693883_-	100	-	71693883	71693883	0	2	16,914	0,7834
chr16	29541306	29544870	Atp13a4|5UTR|TC_39633_43.00000|chr16_29544860_29544899_-|chr16_29541305_29541306_-	100	-	29541306	29541306	0	1	3564	0
chr18	67641599	67641678	Psmg2|5UTR|TC_2715_12870.00000|chr18_67641561_67641636_+|chr18_67641678_67641679_+	100	+	67641599	67641599	0	1	79	0
chr7	28962183	28962370	Actn4|5UTR_UP1k|TC_15467_501.00000|chr7_28962369_28962378_-|chr7_28962182_28962183_-	100	-	28962183	28962183	0	1	187	0
chr7	28962183	28962263	Actn4|5UTR|TC_879_51428.00000|chr7_28962241_28962334_-|chr7_28962182_28962183_-	100	-	28962183	28962183	0	1	80	0
chr16	8470769	8473848	Mettl22|5UTR_UP1k|TC_20038_277.00000|chr16_8470761_8470794_+|chr16_8473848_8473849_+	100	+	8470769	8470769	0	2	96,18	0,3061
chr14	73510023	73510060	Med4|5UTR|TC_1432_28673.00000|chr14_73510018_73510051_+|chr14_73510060_73510061_+	100	+	73510023	73510023	0	1	37	0
chr14	73509992	73510060	Med4|5UTR_UP1k|TC_19141_308.00000|chr14_73509992_73509994_+|chr14_73510060_73510061_+	100	+	73509992	73509992	0	1	68	0
chr8	70766631	70766692	Ifi30|5UTR_UP1k|TC_18889_318.00000|chr8_70766690_70766704_-|chr8_70766630_70766631_-	100	-	70766631	70766631	0	1	61	0
chr8	70766631	70766664	Ifi30|5UTR|TC_4506_5985.00000|chr8_70766659_70766666_-|chr8_70766630_70766631_-	100	-	70766631	70766631	0	1	33	0
chr19	8850945	8851659	Lrrn4cl|5UTR|TC_29939_106.00000|chr19_8850945_8850948_+|chr19_8851659_8851660_+	100	+	8850945	8850945	0	2	167,5	0,709
chrX	52988137	52988223	Hprt|5UTR|TC_1716_23140.00000|chrX_52988128_52988138_+|chrX_52988223_52988224_+	100	+	52988137	52988137	0	1	86	0
chrX	52988104	52988223	Hprt|5UTR|TC_1960_19683.00000|chrX_52988093_52988108_+|chrX_52988223_52988224_+	100	+	52988104	52988104	0	1	119	0
chrX	52988187	52988223	Hprt|5UTR|TC_1152_37254.00000|chrX_52988160_52988193_+|chrX_52988223_52988224_+	100	+	52988187	52988187	0	1	36	0
chr6	87350872	87351044	Gkn1|5UTR_UP1k|TC_14179_609.00000|chr6_87350998_87351085_-|chr6_87350871_87350872_-	100	-	87350872	87350872	0	1	172	0
chr15	80234106	80246743	Mief1|5UTR|TC_5000_4846.00000|chr15_80234078_80234165_+|chr15_80246743_80246744_+	71.4285714285714	+	80234106	80234106	0	3	75,349,7	0,1698,12630
chr15	80234027	80246743	Mief1|5UTR_UP1k|TC_10588_1127.00000|chr15_80233985_80234053_+|chr15_80246743_80246744_+	71.4285714285714	+	80234027	80234027	0	3	154,349,7	0,1777,12709
chr8	33732069	33735737	Gtf2e2|5UTR|TC_3624_8432.00000|chr8_33732053_33732102_+|chr8_33735737_33735738_+	100	+	33732069	33732069	0	1	3668	0
chr8	33731936	33735737	Gtf2e2|5UTR|TC_12987_745.00000|chr8_33731889_33731942_+|chr8_33735737_33735738_+	100	+	33731936	33731936	0	1	3801	0
chr1	120244259	120258871	Steap3|5UTR_INTRON|TC_14412_587.00000|chr1_120258848_120258896_-|chr1_120244258_120244259_-	100	-	120244259	120244259	0	1	14612	0
chr1	120244259	120265288	Steap3|5UTR|TC_9562_1468.00000|chr1_120265250_120265319_-|chr1_120244258_120244259_-	100	-	120244259	120244259	0	1	21029	0
chr4	12906867	12962962	Triqk|5UTR|TC_13242_713.00000|chr4_12906846_12906912_+|chr4_12962962_12962963_+	50	+	12906867	12906867	0	3	71,150,18	0,11048,56077
chr4	12906805	12962962	Triqk|5UTR_UP1k|TC_25556_157.00000|chr4_12906797_12906825_+|chr4_12962962_12962963_+	50	+	12906805	12906805	0	3	133,150,18	0,11110,56139
chr9	58312886	58313199	Loxl1|5UTR|TC_6415_3339.00000|chr9_58313198_58313211_-|chr9_58312885_58312886_-	100	-	58312886	58312886	0	1	313	0
chr9	58312886	58312999	Loxl1|5UTR|TC_6522_3235.00000|chr9_58312997_58313039_-|chr9_58312885_58312886_-	100	-	58312886	58312886	0	1	113	0
chr9	58312886	58313163	Loxl1|5UTR|TC_28777_118.00000|chr9_58313161_58313163_-|chr9_58312885_58312886_-	100	-	58312886	58312886	0	1	277	0
chr9	58312886	58312969	Loxl1|5UTR|TC_13383_695.00000|chr9_58312968_58312970_-|chr9_58312885_58312886_-	100	-	58312886	58312886	0	1	83	0
chr1	166130446	166130561	Gpa33|5UTR_UP1k|TC_38221_50.00000|chr1_166130441_166130452_+|chr1_166130561_166130562_+	100	+	166130446	166130446	0	1	115	0
chr1	166130416	166130561	Gpa33|5UTR_UP1k|TC_37263_55.00000|chr1_166130390_166130417_+|chr1_166130561_166130562_+	100	+	166130416	166130416	0	1	145	0
chr16	18324412	18343913	Tango2|5UTR|TC_8397_1935.00000|chr16_18343893_18343928_-|chr16_18324411_18324412_-	100	-	18324412	18324412	0	2	38,19	0,19482
chr8	22395767	22398492	Slc25a15|5UTR|TC_23286_196.00000|chr8_22398472_22398507_-|chr8_22395766_22395767_-	100	-	22395767	22395767	0	2	60,53	0,2672
chr8	22395767	22398604	Slc25a15|5UTR|TC_14151_611.00000|chr8_22398519_22398625_-|chr8_22395766_22395767_-	100	-	22395767	22395767	0	2	60,165	0,2672
chr3	96727707	96727808	Rnf115|5UTR|TC_2320_15942.00000|chr3_96727693_96727788_+|chr3_96727808_96727809_+	100	+	96727707	96727707	0	1	101	0
chr9	57147034	57147847	Neil1|5UTR_UP1k|TC_33484_79.00000|chr9_57147830_57147860_-|chr9_57147033_57147034_-	100	-	57147034	57147034	0	1	813	0
chr3	87906083	87906627	Hdgf|5UTR_UP1k|TC_15290_515.00000|chr3_87906083_87906085_+|chr3_87906627_87906628_+	100	+	87906083	87906083	0	1	544	0
chr3	87906562	87906627	Hdgf|5UTR|TC_7506_2460.00000|chr3_87906534_87906587_+|chr3_87906627_87906628_+	100	+	87906562	87906562	0	1	65	0
chr5	140505641	140523619	Chst12|5UTR|TC_4090_6937.00000|chr5_140505590_140505663_+|chr5_140523619_140523620_+	100	+	140505641	140505641	0	2	55,79	0,17899
chr7	16565138	16614911	Arhgap35|5UTR|TC_37593_54.00000|chr7_16614909_16614911_-|chr7_16565137_16565138_-	80	-	16565138	16565138	0	2	191,440	0,49333
chr7	16565138	16614682	Arhgap35|5UTR|TC_9064_1656.00000|chr7_16614650_16614692_-|chr7_16565137_16565138_-	80	-	16565138	16565138	0	2	191,211	0,49333
chr7	16565138	16615179	Arhgap35|5UTR_UP1k|TC_9586_1407.00000|chr7_16615164_16615186_-|chr7_16565137_16565138_-	80	-	16565138	16565138	0	2	191,708	0,49333
chr7	16565138	16615127	Arhgap35|5UTR_UP1k|TC_6831_2835.00000|chr7_16615091_16615143_-|chr7_16565137_16565138_-	80	-	16565138	16565138	0	2	191,656	0,49333
chr7	16565138	16615269	Arhgap35|5UTR_UP1k|TC_14062_619.00000|chr7_16615242_16615278_-|chr7_16565137_16565138_-	80	-	16565138	16565138	0	2	191,798	0,49333
chr7	16565138	16614589	Arhgap35|5UTR|TC_8700_1803.00000|chr7_16614554_16614630_-|chr7_16565137_16565138_-	80	-	16565138	16565138	0	2	191,118	0,49333
chr1	190978456	190979206	Vash2|5UTR_UP1k|TC_4122_6828.00000|chr1_190979167_190979226_-|chr1_190978455_190978456_-	100	-	190978456	190978456	0	2	131,70	0,680
chr1	190978456	190978978	Vash2|5UTR|TC_25516_157.00000|chr1_190978964_190978989_-|chr1_190978455_190978456_-	100	-	190978456	190978456	0	1	522	0
chr6	145934120	145934173	Sspn|5UTR|TC_15771_479.00000|chr6_145934096_145934155_+|chr6_145934173_145934174_+	100	+	145934120	145934120	0	1	53	0
chr2	30364252	30367691	Fam73b|5UTR|TC_8259_1995.00000|chr2_30364231_30364298_+|chr2_30367691_30367692_+	100	+	30364252	30364252	0	1	3439	0
chr10	59221950	59222043	Sowahc|5UTR|TC_30815_98.00000|chr10_59221950_59221952_+|chr10_59222043_59222044_+	100	+	59221950	59221950	0	1	93	0
chr2	30286414	30286438	Nup188|5UTR|TC_3484_9027.00000|chr2_30286387_30286434_+|chr2_30286438_30286439_+	100	+	30286414	30286414	0	1	24	0
chr4	139306606	139310674	Pqlc2|5UTR|TC_5448_4450.00000|chr4_139310651_139310717_-|chr4_139306605_139306606_-	100	-	139306606	139306606	0	3	84,122,46	0,1122,4022
chr7	82866360	82867650	Mex3b|5UTR_UP1k|TC_12899_757.00000|chr7_82866313_82866383_+|chr7_82867650_82867651_+	100	+	82866360	82866360	0	1	1290	0
chr19	60889823	60890579	Grk5|5UTR|TC_24760_169.00000|chr19_60889802_60889838_+|chr19_60890579_60890580_+	100	+	60889823	60889823	0	1	756	0
chr19	60890368	60890579	Grk5|5UTR|TC_15579_493.00000|chr19_60890336_60890381_+|chr19_60890579_60890580_+	100	+	60890368	60890368	0	1	211	0
chr19	4941911	4943066	Peli3|5UTR|TC_11919_906.00000|chr19_4942993_4943117_-|chr19_4941910_4941911_-	100	-	4941911	4941911	0	2	1,129	0,1026
chr15	81960801	81960866	Pmm1|5UTR|TC_1884_20618.00000|chr15_81960808_81960887_-|chr15_81960800_81960801_-	100	-	81960801	81960801	0	1	65	0
chr15	81960920	81960866	Pmm1|5UTR|TC_1884_20618.00000|chr15_81960808_81960887_-|chr15_81960919_81960920_-	100	-	81960920	81960920	0	0	.	.
chr4	135987135	135987218	Pithd1|5UTR|TC_10502_1197.00000|chr4_135987208_135987237_-|chr4_135987134_135987135_-	100	-	135987135	135987135	0	1	83	0
chr7	102210584	102226280	Pgap2|5UTR|TC_19316_302.00000|chr7_102210568_102210629_+|chr7_102226280_102226281_+	46.9565217391304	+	102210584	102210584	0	3	12566,112,10	0,12794,15686
chr7	102222424	102226280	Pgap2|5UTR_INTRON|TC_17966_358.00000|chr7_102222413_102222444_+|chr7_102226280_102226281_+	46.9565217391304	+	102222424	102222424	0	3	726,112,10	0,954,3846
chr7	102210509	102226280	Pgap2|5UTR|TC_20880_252.00000|chr7_102210503_102210539_+|chr7_102226280_102226281_+	46.9565217391304	+	102210509	102210509	0	3	12641,112,10	0,12869,15761
chr7	102223069	102226280	Pgap2|5UTR|TC_5849_3914.00000|chr7_102223007_102223070_+|chr7_102226280_102226281_+	46.9565217391304	+	102223069	102223069	0	3	81,112,10	0,309,3201
chr4	151933735	151933752	Dnajc11|5UTR|TC_1128_38216.00000|chr4_151933689_151933748_+|chr4_151933752_151933753_+	100	+	151933735	151933735	0	1	17	0
chr8	123443318	123446169	Def8|5UTR|TC_17035_404.00000|chr8_123443278_123443353_+|chr8_123446169_123446170_+	60	+	123443318	123443318	0	0	.	.
chr8	123443318	123447797	Def8|5UTR|TC_17035_404.00000|chr8_123443278_123443353_+|chr8_123447797_123447798_+	60	+	123443318	123443318	0	2	127,10	0,4469
chr8	123443318	123446158	Def8|5UTR|TC_17035_404.00000|chr8_123443278_123443353_+|chr8_123446158_123446159_+	60	+	123443318	123443318	0	0	.	.
chr8	123442991	123446169	Def8|5UTR|TC_5190_4808.00000|chr8_123442955_123443034_+|chr8_123446169_123446170_+	30.7692307692308	+	123442991	123442991	0	2	60,72	0,3106
chr8	123442991	123447797	Def8|5UTR|TC_5190_4808.00000|chr8_123442955_123443034_+|chr8_123447797_123447798_+	12.5874125874126	+	123442991	123442991	0	4	60,87,47,10	0,3106,4325,4796
chr8	123442991	123446158	Def8|5UTR|TC_5190_4808.00000|chr8_123442955_123443034_+|chr8_123446158_123446159_+	30.7692307692308	+	123442991	123442991	0	2	60,61	0,3106
chr18	33462023	33463436	Nrep|5UTR|TC_15235_519.00000|chr18_33463429_33463436_-|chr18_33462022_33462023_-	100	-	33462023	33462023	0	2	64,59	0,1354
chr18	33462023	33463861	Nrep|5UTR|TC_19820_284.00000|chr18_33463844_33463903_-|chr18_33462022_33462023_-	55.5555555555556	-	33462023	33462023	0	3	64,42,262	0,1354,1576
chr18	33462023	33463774	Nrep|5UTR_INTRON|TC_20560_261.00000|chr18_33463770_33463801_-|chr18_33462022_33462023_-	55.5555555555556	-	33462023	33462023	0	3	64,42,175	0,1354,1576
chr18	33462023	33463625	Nrep|5UTR|TC_11188_1042.00000|chr18_33463615_33463721_-|chr18_33462022_33462023_-	55.5555555555556	-	33462023	33462023	0	3	64,42,26	0,1354,1576
chr16	50280530	50431269	Bbx|5UTR_INTRON|TC_19865_214.00000|chr16_50431256_50431271_-|chr16_50280529_50280530_-	100	-	50280530	50280530	0	3	9,74,2360	0,50498,148379
chr16	50280530	50431220	Bbx|5UTR_INTRON|TC_12681_684.00000|chr16_50431116_50431243_-|chr16_50280529_50280530_-	100	-	50280530	50280530	0	3	9,74,2311	0,50498,148379
chr16	50280530	50432182	Bbx|5UTR_INTRON|TC_15434_503.00000|chr16_50432140_50432203_-|chr16_50280529_50280530_-	100	-	50280530	50280530	0	3	9,74,3273	0,50498,148379
chr16	50280530	50431473	Bbx|5UTR_INTRON|TC_26055_150.00000|chr16_50431443_50431502_-|chr16_50280529_50280530_-	100	-	50280530	50280530	0	3	9,74,2564	0,50498,148379
chr16	50280530	50429877	Bbx|5UTR_INTRON|TC_21702_230.00000|chr16_50429864_50429934_-|chr16_50280529_50280530_-	100	-	50280530	50280530	0	3	9,74,968	0,50498,148379
chr16	50280530	50431293	Bbx|5UTR_INTRON|TC_22023_155.00000|chr16_50431291_50431306_-|chr16_50280529_50280530_-	100	-	50280530	50280530	0	3	9,74,2384	0,50498,148379
chr16	50280530	50431904	Bbx|5UTR_INTRON|TC_23019_201.00000|chr16_50431858_50431909_-|chr16_50280529_50280530_-	100	-	50280530	50280530	0	3	9,74,2995	0,50498,148379
chr16	50280530	50430358	Bbx|5UTR_INTRON|TC_24596_172.00000|chr16_50430339_50430362_-|chr16_50280529_50280530_-	100	-	50280530	50280530	0	3	9,74,1449	0,50498,148379
chr16	50280530	50310814	Bbx|5UTR_INTRON|TC_29013_115.00000|chr16_50310785_50310853_-|chr16_50280529_50280530_-	100	-	50280530	50280530	0	1	30284	0
chr16	50280530	50430385	Bbx|5UTR_INTRON|TC_26137_149.00000|chr16_50430383_50430423_-|chr16_50280529_50280530_-	100	-	50280530	50280530	0	3	9,74,1476	0,50498,148379
chr16	50280530	50432305	Bbx|5UTR|TC_9507_1488.00000|chr16_50432240_50432321_-|chr16_50280529_50280530_-	100	-	50280530	50280530	0	4	9,74,72,64	0,50498,148379,151711
chr16	50280530	50432376	Bbx|5UTR|TC_4189_6706.00000|chr16_50432361_50432391_-|chr16_50280529_50280530_-	100	-	50280530	50280530	0	4	9,74,72,135	0,50498,148379,151711
chr14	32159952	32172609	Ncoa4|5UTR|TC_5167_4836.00000|chr14_32159909_32160012_+|chr14_32172609_32172610_+	100	+	32159952	32159952	0	4	58,155,141,3	0,10795,12350,12654
chr14	32159952	32170761	Ncoa4|5UTR|TC_5167_4836.00000|chr14_32159909_32160012_+|chr14_32170761_32170762_+	100	+	32159952	32159952	0	2	58,14	0,10795
chr1	42851274	42851291	Mrps9|5UTR|TC_2990_11246.00000|chr1_42851243_42851288_+|chr1_42851291_42851292_+	100	+	42851274	42851274	0	1	17	0
chr5	24908353	24908392	Prkag2|5UTR|TC_9607_1262.00000|chr5_24908366_24908420_-|chr5_24908352_24908353_-	100	-	24908353	24908353	0	1	39	0
chr5	25100124	24908392	Prkag2|5UTR|TC_9607_1262.00000|chr5_24908366_24908420_-|chr5_25100123_25100124_-	100	-	25100124	25100124	0	0	.	.
chr5	24908353	24909340	Prkag2|5UTR_UP1k|TC_25414_159.00000|chr5_24909339_24909341_-|chr5_24908352_24908353_-	100	-	24908353	24908353	0	1	987	0
chr5	25100124	24909340	Prkag2|5UTR_UP1k|TC_25414_159.00000|chr5_24909339_24909341_-|chr5_25100123_25100124_-	100	-	25100124	25100124	0	0	.	.
chr5	24908353	24908452	Prkag2|5UTR|TC_7971_1873.00000|chr5_24908448_24908476_-|chr5_24908352_24908353_-	100	-	24908353	24908353	0	1	99	0
chr5	25100124	24908452	Prkag2|5UTR|TC_7971_1873.00000|chr5_24908448_24908476_-|chr5_25100123_25100124_-	100	-	25100124	25100124	0	0	.	.
chr11	103028547	103028571	Nmt1|5UTR|TC_355_152631.00000|chr11_103028532_103028563_+|chr11_103028571_103028572_+	100	+	103028547	103028547	0	1	24	0
chr3	121967828	121973910	Arhgap29|5UTR_INTRON|TC_13530_677.00000|chr3_121967828_121967832_+|chr3_121973910_121973911_+	100	+	121967828	121967828	0	2	129,32	0,6050
chr15	76350678	76350692	Sharpin|5UTR|TC_5908_3855.00000|chr15_76350644_76350746_-|chr15_76350677_76350678_-	100	-	76350678	76350678	0	1	14	0
chr15	76350678	76351098	Sharpin|5UTR|TC_11568_970.00000|chr15_76351064_76351122_-|chr15_76350677_76350678_-	100	-	76350678	76350678	0	1	420	0
chr8	69832670	69832708	Pbx4|5UTR_UP1k|TC_10965_1088.00000|chr8_69832630_69832703_+|chr8_69832708_69832709_+	100	+	69832670	69832670	0	1	38	0
chr8	69832494	69832708	Pbx4|5UTR_UP1k|TC_32616_85.00000|chr8_69832494_69832528_+|chr8_69832708_69832709_+	100	+	69832494	69832494	0	1	214	0
chr17	13008008	13008045	Sod2|5UTR|TC_18536_332.00000|chr17_13008006_13008010_+|chr17_13008045_13008046_+	100	+	13008008	13008008	0	1	37	0
chr17	13007977	13008045	Sod2|5UTR|TC_1469_27700.00000|chr17_13007912_13007981_+|chr17_13008045_13008046_+	100	+	13007977	13007977	0	1	68	0
chr17	13007849	13008045	Sod2|5UTR|TC_12107_875.00000|chr17_13007835_13007858_+|chr17_13008045_13008046_+	100	+	13007849	13007849	0	1	196	0
chr5	3343916	3344366	Cdk6|5UTR_UP1k|TC_14985_540.00000|chr5_3343911_3343917_+|chr5_3344366_3344367_+	72.7272727272727	+	3343916	3343916	0	1	450	0
chr5	3344224	3344366	Cdk6|5UTR_UP1k|TC_8112_2074.00000|chr5_3344209_3344257_+|chr5_3344366_3344367_+	100	+	3344224	3344224	0	1	142	0
chr5	3344134	3344366	Cdk6|5UTR_UP1k|TC_25489_158.00000|chr5_3344134_3344136_+|chr5_3344366_3344367_+	100	+	3344134	3344134	0	1	232	0
chr6	124493141	124493150	C1rl|5UTR|TC_9141_1628.00000|chr6_124493094_124493162_+|chr6_124493150_124493151_+	100	+	124493141	124493141	0	1	9	0
chr8	61224210	61225925	Sh3rf1|5UTR|TC_23086_200.00000|chr8_61224191_61224236_+|chr8_61225925_61225926_+	100	+	61224210	61224210	0	2	136,94	0,1621
chr2	181680302	181680406	Tcea2|5UTR|TC_14548_574.00000|chr2_181680289_181680337_+|chr2_181680406_181680407_+	100	+	181680302	181680302	0	1	104	0
chr5	140315139	140321566	Mad1l1|5UTR|TC_1685_23781.00000|chr5_140321529_140321582_-|chr5_140315138_140315139_-	100	-	140315139	140315139	0	2	13,60	0,6367
chr15	76006547	76009457	Fam83h|5UTR|TC_7295_2611.00000|chr15_76009445_76009514_-|chr15_76006546_76006547_-	100	-	76006547	76006547	0	2	15,84	0,2826
chr15	76006547	76014347	Fam83h|5UTR|TC_14043_620.00000|chr15_76014312_76014384_-|chr15_76006546_76006547_-	100	-	76006547	76006547	0	2	15,104	0,7696
chr15	76006547	76013703	Fam83h|5UTR_INTRON|TC_38679_48.00000|chr15_76013701_76013703_-|chr15_76006546_76006547_-	100	-	76006547	76006547	0	2	15,4330	0,2826
chr6	120463245	120463328	Il17ra|5UTR|TC_3326_9681.00000|chr6_120463182_120463257_+|chr6_120463328_120463329_+	100	+	120463245	120463245	0	1	83	0
chr13	23543352	23543394	Hist1h2bh|5UTR|TC_140_384954.00000|chr13_23543390_23543398_-|chr13_23543351_23543352_-	100	-	23543352	23543352	0	1	42	0
chr10	21994681	21992373	Sgk1|5UTR|TC_1316_32210.00000|chr10_21994680_21994685_+|chr10_21992373_21992374_+	100	+	21994681	21994681	0	0	.	.
chr10	21994681	21994749	Sgk1|5UTR|TC_1316_32210.00000|chr10_21994680_21994685_+|chr10_21994749_21994750_+	100	+	21994681	21994681	0	1	68	0
chr10	21994681	21882638	Sgk1|5UTR|TC_1316_32210.00000|chr10_21994680_21994685_+|chr10_21882638_21882639_+	100	+	21994681	21994681	0	0	.	.
chr10	21994681	21994970	Sgk1|5UTR|TC_1316_32210.00000|chr10_21994680_21994685_+|chr10_21994970_21994971_+	100	+	21994681	21994681	0	2	144,5	0,284
chr10	21994681	21994063	Sgk1|5UTR|TC_1316_32210.00000|chr10_21994680_21994685_+|chr10_21994063_21994064_+	100	+	21994681	21994681	0	0	.	.
chr10	21991731	21992373	Sgk1|5UTR_INTRON|TC_24145_179.00000|chr10_21991715_21991732_+|chr10_21992373_21992374_+	100	+	21991731	21991731	0	1	642	0
chr10	21991731	21994749	Sgk1|5UTR_INTRON|TC_24145_179.00000|chr10_21991715_21991732_+|chr10_21994749_21994750_+	100	+	21991731	21991731	0	0	.	.
chr10	21991731	21882638	Sgk1|5UTR_INTRON|TC_24145_179.00000|chr10_21991715_21991732_+|chr10_21882638_21882639_+	100	+	21991731	21991731	0	0	.	.
chr10	21991731	21994970	Sgk1|5UTR_INTRON|TC_24145_179.00000|chr10_21991715_21991732_+|chr10_21994970_21994971_+	100	+	21991731	21991731	0	2	676,5	0,3234
chr10	21991731	21994063	Sgk1|5UTR_INTRON|TC_24145_179.00000|chr10_21991715_21991732_+|chr10_21994063_21994064_+	100	+	21991731	21991731	0	0	.	.
chr10	21994013	21992373	Sgk1|5UTR|TC_9669_1434.00000|chr10_21994010_21994014_+|chr10_21992373_21992374_+	100	+	21994013	21994013	0	0	.	.
chr10	21994013	21994749	Sgk1|5UTR|TC_9669_1434.00000|chr10_21994010_21994014_+|chr10_21994749_21994750_+	100	+	21994013	21994013	0	0	.	.
chr10	21994013	21882638	Sgk1|5UTR|TC_9669_1434.00000|chr10_21994010_21994014_+|chr10_21882638_21882639_+	100	+	21994013	21994013	0	0	.	.
chr10	21994013	21994970	Sgk1|5UTR|TC_9669_1434.00000|chr10_21994010_21994014_+|chr10_21994970_21994971_+	100	+	21994013	21994013	0	2	168,5	0,952
chr10	21994013	21994063	Sgk1|5UTR|TC_9669_1434.00000|chr10_21994010_21994014_+|chr10_21994063_21994064_+	100	+	21994013	21994013	0	1	50	0
chr10	21992190	21992373	Sgk1|5UTR_INTRON|TC_26182_148.00000|chr10_21992190_21992192_+|chr10_21992373_21992374_+	100	+	21992190	21992190	0	1	183	0
chr10	21992190	21994749	Sgk1|5UTR_INTRON|TC_26182_148.00000|chr10_21992190_21992192_+|chr10_21994749_21994750_+	100	+	21992190	21992190	0	0	.	.
chr10	21992190	21882638	Sgk1|5UTR_INTRON|TC_26182_148.00000|chr10_21992190_21992192_+|chr10_21882638_21882639_+	100	+	21992190	21992190	0	0	.	.
chr10	21992190	21994970	Sgk1|5UTR_INTRON|TC_26182_148.00000|chr10_21992190_21992192_+|chr10_21994970_21994971_+	100	+	21992190	21992190	0	2	217,5	0,2775
chr10	21992190	21994063	Sgk1|5UTR_INTRON|TC_26182_148.00000|chr10_21992190_21992192_+|chr10_21994063_21994064_+	100	+	21992190	21992190	0	0	.	.
chr10	21992221	21992373	Sgk1|5UTR|TC_7297_2608.00000|chr10_21992215_21992228_+|chr10_21992373_21992374_+	100	+	21992221	21992221	0	1	152	0
chr10	21992221	21994749	Sgk1|5UTR|TC_7297_2608.00000|chr10_21992215_21992228_+|chr10_21994749_21994750_+	100	+	21992221	21992221	0	0	.	.
chr10	21992221	21882638	Sgk1|5UTR|TC_7297_2608.00000|chr10_21992215_21992228_+|chr10_21882638_21882639_+	100	+	21992221	21992221	0	0	.	.
chr10	21992221	21994970	Sgk1|5UTR|TC_7297_2608.00000|chr10_21992215_21992228_+|chr10_21994970_21994971_+	100	+	21992221	21992221	0	2	186,5	0,2744
chr10	21992221	21994063	Sgk1|5UTR|TC_7297_2608.00000|chr10_21992215_21992228_+|chr10_21994063_21994064_+	100	+	21992221	21992221	0	0	.	.
chr5	138152899	138155735	Zfp113|5UTR|TC_8181_2036.00000|chr5_138155668_138155763_-|chr5_138152898_138152899_-	100	-	138152899	138152899	0	2	70,106	0,2730
chr13	98926265	98891031	Tnpo1|5UTR|TC_4840_5378.00000|chr13_98890981_98891031_-|chr13_98926264_98926265_-	100	-	98926265	98926265	0	0	.	.
chr13	98890781	98891031	Tnpo1|5UTR|TC_4840_5378.00000|chr13_98890981_98891031_-|chr13_98890780_98890781_-	71.4285714285714	-	98890781	98890781	0	2	9,105	0,145
chr13	98926265	98926345	Tnpo1|5UTR|TC_3035_11004.00000|chr13_98926317_98926405_-|chr13_98926264_98926265_-	100	-	98926265	98926265	0	1	80	0
chr13	98890781	98926345	Tnpo1|5UTR|TC_3035_11004.00000|chr13_98926317_98926405_-|chr13_98890780_98890781_-	100	-	98890781	98890781	0	2	9,95	0,35469
chr6	72958012	72958401	Tmsb10|5UTR|TC_100_511502.00000|chr6_72958398_72958402_-|chr6_72958011_72958012_-	100	-	72958012	72958012	0	2	12,65	0,324
chr6	72958012	72958136	Tmsb10|5UTR|TC_2966_11385.00000|chr6_72958129_72958136_-|chr6_72958011_72958012_-	100	-	72958012	72958012	0	1	124	0
chr6	120822620	120822672	Atp6v1e1|5UTR|TC_14661_565.00000|chr6_120822670_120822672_-|chr6_120822619_120822620_-	100	-	120822620	120822620	0	1	52	0
chr6	120822620	120822700	Atp6v1e1|5UTR_UP1k|TC_906_49553.00000|chr6_120822693_120822753_-|chr6_120822619_120822620_-	100	-	120822620	120822620	0	1	80	0
chr7	125707950	125707941	D430042O09Rik|5UTR|TC_5970_3793.00000|chr7_125707902_125707954_+|chr7_125707941_125707942_+	100	+	125707950	125707950	0	0	.	.
chr8	123235820	123236222	Spata2l|5UTR|TC_30798_99.00000|chr8_123236208_123236235_-|chr8_123235819_123235820_-	100	-	123235820	123235820	0	2	29,73	0,329
chr18	35662128	35662158	Spata24|5UTR|TC_7498_2467.00000|chr18_35662148_35662198_-|chr18_35662127_35662128_-	100	-	35662128	35662128	0	1	30	0
chr7	89923686	89941050	l7Rn6|5UTR|TC_16547_431.00000|chr7_89941048_89941050_-|chr7_89923685_89923686_-	53.3333333333333	-	89923686	89923686	0	3	29,238,82	0,12040,17282
chr7	89935877	89941050	l7Rn6|5UTR|TC_16547_431.00000|chr7_89941048_89941050_-|chr7_89935876_89935877_-	53.3333333333333	-	89935877	89935877	0	2	87,82	0,5091
chr7	89940998	89941050	l7Rn6|5UTR|TC_16547_431.00000|chr7_89941048_89941050_-|chr7_89940997_89940998_-	100	-	89940998	89940998	0	1	52	0
chr7	89923686	89941024	l7Rn6|5UTR|TC_18696_326.00000|chr7_89941020_89941024_-|chr7_89923685_89923686_-	53.3333333333333	-	89923686	89923686	0	3	29,238,56	0,12040,17282
chr7	89935877	89941024	l7Rn6|5UTR|TC_18696_326.00000|chr7_89941020_89941024_-|chr7_89935876_89935877_-	53.3333333333333	-	89935877	89935877	0	2	87,56	0,5091
chr7	89940998	89941024	l7Rn6|5UTR|TC_18696_326.00000|chr7_89941020_89941024_-|chr7_89940997_89940998_-	100	-	89940998	89940998	0	1	26	0
chr7	89923686	89941072	l7Rn6|5UTR|TC_22081_221.00000|chr7_89941069_89941073_-|chr7_89923685_89923686_-	53.3333333333333	-	89923686	89923686	0	3	29,238,104	0,12040,17282
chr7	89935877	89941072	l7Rn6|5UTR|TC_22081_221.00000|chr7_89941069_89941073_-|chr7_89935876_89935877_-	53.3333333333333	-	89935877	89935877	0	2	87,104	0,5091
chr7	89940998	89941072	l7Rn6|5UTR|TC_22081_221.00000|chr7_89941069_89941073_-|chr7_89940997_89940998_-	100	-	89940998	89940998	0	1	74	0
chr7	89923686	89941153	l7Rn6|5UTR|TC_1380_30120.00000|chr7_89941140_89941224_-|chr7_89923685_89923686_-	53.3333333333333	-	89923686	89923686	0	3	29,238,185	0,12040,17282
chr7	89935877	89941153	l7Rn6|5UTR|TC_1380_30120.00000|chr7_89941140_89941224_-|chr7_89935876_89935877_-	53.3333333333333	-	89935877	89935877	0	2	87,185	0,5091
chr7	89940998	89941153	l7Rn6|5UTR|TC_1380_30120.00000|chr7_89941140_89941224_-|chr7_89940997_89940998_-	100	-	89940998	89940998	0	1	155	0
chr7	89923686	89941104	l7Rn6|5UTR|TC_12638_794.00000|chr7_89941094_89941105_-|chr7_89923685_89923686_-	53.3333333333333	-	89923686	89923686	0	3	29,238,136	0,12040,17282
chr7	89935877	89941104	l7Rn6|5UTR|TC_12638_794.00000|chr7_89941094_89941105_-|chr7_89935876_89935877_-	53.3333333333333	-	89935877	89935877	0	2	87,136	0,5091
chr7	89940998	89941104	l7Rn6|5UTR|TC_12638_794.00000|chr7_89941094_89941105_-|chr7_89940997_89940998_-	100	-	89940998	89940998	0	1	106	0
chr19	46396927	46397102	Sufu|5UTR|TC_8510_1845.00000|chr19_46396881_46396936_+|chr19_46397102_46397103_+	100	+	46396927	46396927	0	1	175	0
chr19	46396983	46397102	Sufu|5UTR|TC_10540_1166.00000|chr19_46396960_46397026_+|chr19_46397102_46397103_+	100	+	46396983	46396983	0	1	119	0
chr15	64312474	64382768	Asap1|5UTR|TC_4472_5427.00000|chr15_64382736_64382784_-|chr15_64312473_64312474_-	84.7826086956522	-	64312474	64312474	0	3	1,86,52	0,37353,70242
chr15	64349886	64382768	Asap1|5UTR|TC_4472_5427.00000|chr15_64382736_64382784_-|chr15_64349885_64349886_-	100	-	64349886	64349886	0	2	27,52	0,32830
chr15	64312474	64363920	Asap1|5UTR_INTRON|TC_36060_62.00000|chr15_64363901_64363921_-|chr15_64312473_64312474_-	84.7826086956522	-	64312474	64312474	0	2	1,14093	0,37353
chr15	64349886	64363920	Asap1|5UTR_INTRON|TC_36060_62.00000|chr15_64363901_64363921_-|chr15_64349885_64349886_-	100	-	64349886	64349886	0	1	14034	0
chr15	64312474	64382879	Asap1|5UTR|TC_9693_1376.00000|chr15_64382863_64382895_-|chr15_64312473_64312474_-	84.7826086956522	-	64312474	64312474	0	3	1,86,163	0,37353,70242
chr15	64349886	64382879	Asap1|5UTR|TC_9693_1376.00000|chr15_64382863_64382895_-|chr15_64349885_64349886_-	100	-	64349886	64349886	0	2	27,163	0,32830
chr15	64312474	64383749	Asap1|5UTR_UP1k|TC_33396_79.00000|chr15_64383747_64383758_-|chr15_64312473_64312474_-	84.7826086956522	-	64312474	64312474	0	3	1,86,1033	0,37353,70242
chr15	64349886	64383749	Asap1|5UTR_UP1k|TC_33396_79.00000|chr15_64383747_64383758_-|chr15_64349885_64349886_-	100	-	64349886	64349886	0	2	27,1033	0,32830
chr15	64312474	64383031	Asap1|5UTR_UP1k|TC_36061_62.00000|chr15_64383029_64383031_-|chr15_64312473_64312474_-	84.7826086956522	-	64312474	64312474	0	3	1,86,315	0,37353,70242
chr15	64349886	64383031	Asap1|5UTR_UP1k|TC_36061_62.00000|chr15_64383029_64383031_-|chr15_64349885_64349886_-	100	-	64349886	64349886	0	2	27,315	0,32830
chr15	64312474	64382806	Asap1|5UTR|TC_5358_4051.00000|chr15_64382804_64382842_-|chr15_64312473_64312474_-	84.7826086956522	-	64312474	64312474	0	3	1,86,90	0,37353,70242
chr15	64349886	64382806	Asap1|5UTR|TC_5358_4051.00000|chr15_64382804_64382842_-|chr15_64349885_64349886_-	100	-	64349886	64349886	0	2	27,90	0,32830
chr7	12897845	12906307	Zscan22|5UTR|TC_10542_1186.00000|chr7_12897795_12897879_+|chr7_12906307_12906308_+	17.1428571428571	+	12897845	12897845	0	1	8462	0
chr7	12897845	12903682	Zscan22|5UTR|TC_10542_1186.00000|chr7_12897795_12897879_+|chr7_12903682_12903683_+	17.1428571428571	+	12897845	12897845	0	1	5837	0
chr7	12897845	12897819	Zscan22|5UTR|TC_10542_1186.00000|chr7_12897795_12897879_+|chr7_12897819_12897820_+	100	+	12897845	12897845	0	0	.	.
chr13	55727371	55727372	Pcbd2|5UTR|TC_4792_5461.00000|chr13_55727351_55727407_+|chr13_55727372_55727373_+	100	+	55727371	55727371	0	1	1	0
chr15	5116653	5116681	Rpl37|5UTR|TC_31_1325456.00000|chr15_5116622_5116672_+|chr15_5116681_5116682_+	100	+	5116653	5116653	0	1	28	0
chr15	74955192	74957807	Ly6e|5UTR|TC_2060_18631.00000|chr15_74955159_74955237_+|chr15_74957807_74957808_+	26.1917234154007	+	74955192	74955192	0	2	525,31	0,2584
chr15	74955618	74957807	Ly6e|5UTR|TC_1564_25875.00000|chr15_74955615_74955623_+|chr15_74957807_74957808_+	60.2409638554217	+	74955618	74955618	0	2	99,31	0,2158
chr15	74955646	74957807	Ly6e|5UTR|TC_708_70313.00000|chr15_74955644_74955692_+|chr15_74957807_74957808_+	60.2409638554217	+	74955646	74955646	0	2	71,31	0,2130
chr15	74955117	74957807	Ly6e|5UTR|TC_4749_5528.00000|chr15_74955107_74955123_+|chr15_74957807_74957808_+	26.1917234154007	+	74955117	74955117	0	2	600,31	0,2659
chr15	74955291	74957807	Ly6e|5UTR|TC_10854_1114.00000|chr15_74955268_74955304_+|chr15_74957807_74957808_+	26.1917234154007	+	74955291	74955291	0	2	426,31	0,2485
chr8	71469200	71469322	Dda1|5UTR|TC_1525_26412.00000|chr8_71469184_71469259_+|chr8_71469322_71469323_+	100	+	71469200	71469200	0	1	122	0
chrX	134806882	134808998	Armcx2|5UTR|TC_13611_667.00000|chrX_134808994_134808998_-|chrX_134806881_134806882_-	59.2592592592593	-	134806882	134806882	0	6	131,66,60,105,265,80	0,379,571,738,1352,2036
chr10	28074920	28075080	Ptprk|5UTR|TC_10430_1221.00000|chr10_28074891_28074951_+|chr10_28075080_28075081_+	100	+	28074920	28074920	0	1	160	0
chr17	35841796	35844434	Mdc1|5UTR_INTRON|TC_15928_468.00000|chr17_35841784_35841853_+|chr17_35844434_35844435_+	100	+	35841796	35841796	0	1	2638	0
chr17	35841673	35844434	Mdc1|5UTR|TC_6565_3200.00000|chr17_35841608_35841678_+|chr17_35844434_35844435_+	100	+	35841673	35841673	0	2	6,3	0,2758
chr16	15862923	15863324	Mzt2|5UTR|TC_5308_4628.00000|chr16_15863287_15863365_-|chr16_15862922_15862923_-	85	-	15862923	15862923	0	1	401	0
chr15	50846940	50889709	Trps1|5UTR|TC_18266_344.00000|chr15_50889662_50889712_-|chr15_50846939_50846940_-	100	-	50846940	50846940	0	2	2,106	0,42663
chr15	50846940	50890052	Trps1|5UTR_UP1k|TC_8751_1751.00000|chr15_50890049_50890081_-|chr15_50846939_50846940_-	100	-	50846940	50846940	0	2	2,449	0,42663
chr15	50846940	50889330	Trps1|5UTR_INTRON|TC_35726_64.00000|chr15_50889327_50889341_-|chr15_50846939_50846940_-	100	-	50846940	50846940	0	1	42390	0
chr15	50846940	50890131	Trps1|5UTR_UP1k|TC_12853_764.00000|chr15_50890106_50890187_-|chr15_50846939_50846940_-	100	-	50846940	50846940	0	2	2,528	0,42663
chr15	50846940	50889064	Trps1|5UTR_INTRON|TC_16160_452.00000|chr15_50889048_50889080_-|chr15_50846939_50846940_-	100	-	50846940	50846940	0	1	42124	0
chr15	50846940	50889992	Trps1|5UTR|TC_20635_247.00000|chr15_50889976_50890021_-|chr15_50846939_50846940_-	100	-	50846940	50846940	0	2	2,389	0,42663
chr17	23763228	23771627	Flywch1|5UTR_UP1k|TC_23770_118.00000|chr17_23771616_23771627_-|chr17_23763227_23763228_-	69.5652173913043	-	23763228	23763228	0	2	90,213	0,8186
chr17	23763228	23771560	Flywch1|5UTR|TC_7532_2091.00000|chr17_23771552_23771592_-|chr17_23763227_23763228_-	69.5652173913043	-	23763228	23763228	0	2	90,146	0,8186
chr14	50924956	50925269	Apex1|5UTR|TC_1679_23808.00000|chr14_50924948_50924998_+|chr14_50925269_50925270_+	100	+	50924956	50924956	0	2	73,57	0,256
chr14	50925020	50925269	Apex1|5UTR|TC_18171_349.00000|chr14_50925020_50925022_+|chr14_50925269_50925270_+	100	+	50925020	50925020	0	2	9,57	0,192
chr19	8967163	8967213	Eef1g|5UTR|TC_3365_9568.00000|chr19_8967156_8967164_+|chr19_8967213_8967214_+	100	+	8967163	8967163	0	1	50	0
chr19	8967193	8967213	Eef1g|5UTR|TC_295_181358.00000|chr19_8967188_8967194_+|chr19_8967213_8967214_+	100	+	8967193	8967193	0	1	20	0
chr19	8967035	8967213	Eef1g|5UTR_UP1k|TC_8806_1762.00000|chr19_8967035_8967037_+|chr19_8967213_8967214_+	100	+	8967035	8967035	0	1	178	0
chr19	8967083	8967213	Eef1g|5UTR|TC_5322_4607.00000|chr19_8967083_8967089_+|chr19_8967213_8967214_+	100	+	8967083	8967083	0	1	130	0
chr19	8967009	8967213	Eef1g|5UTR_UP1k|TC_8091_2084.00000|chr19_8967009_8967011_+|chr19_8967213_8967214_+	100	+	8967009	8967009	0	1	204	0
chr11	82890419	82890561	Rad51d|5UTR|TC_8539_1867.00000|chr11_82890552_82890624_-|chr11_82890418_82890419_-	100	-	82890419	82890419	0	1	142	0
chr11	82890419	82890519	Rad51d|5UTR|TC_13591_669.00000|chr11_82890488_82890532_-|chr11_82890418_82890419_-	100	-	82890419	82890419	0	1	100	0
chr2	27009948	27009987	Cacfd1|5UTR|TC_6841_2953.00000|chr2_27009910_27009987_+|chr2_27009987_27009988_+	100	+	27009948	27009948	0	1	39	0
chr11	69088526	69088625	Vamp2|5UTR|TC_7055_2783.00000|chr11_69088477_69088547_+|chr11_69088625_69088626_+	100	+	69088526	69088526	0	1	99	0
chr16	91406277	91406317	Il10rb|5UTR|TC_8886_1735.00000|chr16_91406241_91406317_+|chr16_91406317_91406318_+	100	+	91406277	91406277	0	1	40	0
chr9	108460551	108462989	Ccdc71|5UTR|TC_2524_14254.00000|chr9_108460533_108460584_+|chr9_108462989_108462990_+	100	+	108460551	108460551	0	2	66,52	0,2386
chr10	34418453	34418530	Nt5dc1|5UTR|TC_9344_1549.00000|chr10_34418472_34418588_-|chr10_34418452_34418453_-	100	-	34418453	34418453	0	1	77	0
chr8	124009830	124020952	Taf5l|5UTR_INTRON|TC_13818_642.00000|chr8_124020910_124021010_-|chr8_124009829_124009830_-	100	-	124009830	124009830	0	1	11122	0
chr8	124009830	124021386	Taf5l|5UTR_UP1k|TC_11294_1021.00000|chr8_124021366_124021416_-|chr8_124009829_124009830_-	100	-	124009830	124009830	0	2	3,198	0,11358
chr10	78009683	78009748	Pfkl|5UTR|TC_3050_10904.00000|chr10_78009741_78009760_-|chr10_78009682_78009683_-	100	-	78009683	78009683	0	1	65	0
chr14	55745715	55745773	Nop9|5UTR|TC_3956_7305.00000|chr14_55745681_55745748_+|chr14_55745773_55745774_+	100	+	55745715	55745715	0	1	58	0
chr8	105285813	105289522	4931428F04Rik|5UTR|TC_20923_251.00000|chr8_105289491_105289539_-|chr8_105285812_105285813_-	50	-	105285813	105285813	0	2	56,119	0,3590
chr8	105285813	105289076	4931428F04Rik|5UTR|TC_11881_911.00000|chr8_105289072_105289132_-|chr8_105285812_105285813_-	100	-	105285813	105285813	0	2	56,308	0,2955
chr7	122969933	122970961	Rbbp6|5UTR_UP1k|TC_3045_10941.00000|chr7_122969890_122969960_+|chr7_122970961_122970962_+	100	+	122969933	122969933	0	1	1028	0
chr19	46152539	46163529	Gbf1|5UTR|TC_7707_2317.00000|chr19_46152507_46152572_+|chr19_46163529_46163530_+	100	+	46152539	46152539	0	2	253,10	0,10980
chr12	110889072	110889127	Cinp|5UTR|TC_2009_19203.00000|chr12_110889089_110889144_-|chr12_110889071_110889072_-	100	-	110889072	110889072	0	1	55	0
chr13	114388056	114388082	Ndufs4|5UTR|TC_549_93121.00000|chr13_114388063_114388088_-|chr13_114388055_114388056_-	100	-	114388056	114388056	0	1	26	0
chr15	78405833	78405883	Tst|5UTR_UP1k|TC_18801_321.00000|chr15_78405866_78405904_-|chr15_78405832_78405833_-	100	-	78405833	78405833	0	1	50	0
chr15	78405833	78406414	Tst|5UTR_UP1k|TC_13469_684.00000|chr15_78406413_78406418_-|chr15_78405832_78405833_-	100	-	78405833	78405833	0	1	581	0
chr13	104109456	104109588	Nln|5UTR|TC_3493_7866.00000|chr13_104109581_104109652_-|chr13_104109455_104109456_-	100	-	104109456	104109456	0	1	132	0
chr13	104109456	104109544	Nln|5UTR|TC_5343_4065.00000|chr13_104109504_104109555_-|chr13_104109455_104109456_-	100	-	104109456	104109456	0	1	88	0
chr1	59912979	59913163	Fam117b|5UTR_UP1k|TC_30938_97.00000|chr1_59912978_59912991_+|chr1_59913163_59913164_+	100	+	59912979	59912979	0	1	184	0
chr11	116138777	116138806	Mrpl38|5UTR|TC_2078_18008.00000|chr11_116138782_116138819_-|chr11_116138776_116138777_-	100	-	116138777	116138777	0	1	29	0
chr11	116138777	116138841	Mrpl38|5UTR|TC_7620_2323.00000|chr11_116138840_116138890_-|chr11_116138776_116138777_-	100	-	116138777	116138777	0	1	64	0
chr3	87948693	87948840	Crabp2|5UTR|TC_16035_460.00000|chr3_87948661_87948706_+|chr3_87948840_87948841_+	100	+	87948693	87948693	0	1	147	0
chr2	24919574	24919600	Ehmt1|5UTR|TC_4716_5572.00000|chr2_24919575_24919616_-|chr2_24919573_24919574_-	100	-	24919574	24919574	0	1	26	0
chr11	100619604	100619619	Dnajc7|5UTR|TC_2814_12121.00000|chr11_100619608_100619669_-|chr11_100619603_100619604_-	100	-	100619604	100619604	0	1	15	0
chr1	156674305	156674338	Tor3a|5UTR|TC_7186_2687.00000|chr1_156674294_156674339_-|chr1_156674304_156674305_-	100	-	156674305	156674305	0	1	33	0
chr15	82127964	82130067	Ccdc134|5UTR|TC_11520_977.00000|chr15_82127895_82127995_+|chr15_82130067_82130068_+	100	+	82127964	82127964	0	2	85,16	0,2087
chr15	82128022	82130067	Ccdc134|5UTR|TC_32538_85.00000|chr15_82128022_82128024_+|chr15_82130067_82130068_+	100	+	82128022	82128022	0	2	27,16	0,2029
chr10	88147003	88148223	Nup37|5UTR|TC_2921_11608.00000|chr10_88146995_88147074_+|chr10_88148223_88148224_+	73.6842105263158	+	88147003	88147003	0	2	69,62	0,1158
chr10	80855311	80855340	Sppl2b|5UTR|TC_7912_2180.00000|chr10_80855293_80855330_+|chr10_80855340_80855341_+	100	+	80855311	80855311	0	1	29	0
chr10	80855244	80855340	Sppl2b|5UTR_UP1k|TC_41036_36.00000|chr10_80855241_80855252_+|chr10_80855340_80855341_+	100	+	80855244	80855244	0	1	96	0
chr3	132683794	132683844	Aimp1|5UTR|TC_976_45675.00000|chr3_132683831_132683853_-|chr3_132683793_132683794_-	100	-	132683794	132683794	0	1	50	0
chr3	132683794	132683884	Aimp1|5UTR_UP1k|TC_14083_617.00000|chr3_132683882_132683885_-|chr3_132683793_132683794_-	100	-	132683794	132683794	0	1	90	0
chr16	55966327	55966433	Rpl24|5UTR|TC_7517_2447.00000|chr16_55966327_55966329_+|chr16_55966433_55966434_+	100	+	55966327	55966327	0	1	106	0
chr16	55966391	55966433	Rpl24|5UTR|TC_380_141306.00000|chr16_55966364_55966427_+|chr16_55966433_55966434_+	100	+	55966391	55966391	0	1	42	0
chr11	95824473	95828730	Phospho1|5UTR|TC_8567_1856.00000|chr11_95824465_95824543_+|chr11_95828730_95828731_+	100	+	95824473	95824473	0	2	236,65	0,4192
chr7	100583010	100583105	Mrpl48|5UTR|TC_4182_6714.00000|chr7_100583065_100583139_-|chr7_100583009_100583010_-	100	-	100583010	100583010	0	1	95	0
chr6	124931476	124932126	Mlf2|5UTR|TC_25290_161.00000|chr6_124931476_124931478_+|chr6_124932126_124932127_+	100	+	124931476	124931476	0	2	110,28	0,622
chr6	124931404	124932126	Mlf2|5UTR|TC_2224_16931.00000|chr6_124931384_124931448_+|chr6_124932126_124932127_+	100	+	124931404	124931404	0	2	182,28	0,694
chr6	124931531	124932126	Mlf2|5UTR|TC_6093_3659.00000|chr6_124931503_124931567_+|chr6_124932126_124932127_+	100	+	124931531	124931531	0	2	55,28	0,567
chr8	105315189	105326261	Lrrc29|5UTR|TC_22729_207.00000|chr8_105326260_105326270_-|chr8_105315188_105315189_-	100	-	105315189	105315189	0	3	833,102,35	0,8075,11037
chr9	21852588	21852618	Dock6|5UTR|TC_13279_709.00000|chr9_21852614_21852641_-|chr9_21852587_21852588_-	100	-	21852588	21852588	0	1	30	0
chrX	20870286	20871038	Timp1|5UTR|TC_1094_39557.00000|chrX_20870219_20870290_+|chrX_20871038_20871039_+	50	+	20870286	20870286	0	2	38,8	0,744
chr10	77515740	77515786	Fam207a|5UTR|TC_1709_23359.00000|chr10_77515756_77515825_-|chr10_77515739_77515740_-	100	-	77515740	77515740	0	1	46	0
chr3	159839709	159839941	Wls|5UTR|TC_4893_5295.00000|chr3_159839684_159839710_+|chr3_159839941_159839942_+	100	+	159839709	159839709	0	1	232	0
chr3	159839735	159839941	Wls|5UTR|TC_4022_7126.00000|chr3_159839734_159839744_+|chr3_159839941_159839942_+	100	+	159839735	159839735	0	1	206	0
chr3	127547545	127553270	Larp7|5UTR|TC_9008_1350.00000|chr3_127553250_127553273_-|chr3_127547544_127547545_-	100	-	127547545	127547545	0	2	1,88	0,5637
chr3	127547545	127552903	Larp7|5UTR_INTRON|TC_20609_260.00000|chr3_127552892_127552913_-|chr3_127547544_127547545_-	100	-	127547545	127547545	0	1	5358	0
chr3	127547545	127553329	Larp7|5UTR|TC_3372_7105.00000|chr3_127553296_127553354_-|chr3_127547544_127547545_-	100	-	127547545	127547545	0	2	1,147	0,5637
chr3	127547545	127553220	Larp7|5UTR|TC_38731_48.00000|chr3_127553218_127553220_-|chr3_127547544_127547545_-	100	-	127547545	127547545	0	2	1,38	0,5637
chr16	70314126	70314152	Gbe1|5UTR|TC_27254_134.00000|chr16_70314123_70314135_+|chr16_70314152_70314153_+	100	+	70314126	70314126	0	1	26	0
chr16	70314062	70314152	Gbe1|5UTR|TC_12678_788.00000|chr16_70314061_70314064_+|chr16_70314152_70314153_+	100	+	70314062	70314062	0	1	90	0
chr16	70313970	70314152	Gbe1|5UTR|TC_11116_1056.00000|chr16_70313968_70314031_+|chr16_70314152_70314153_+	100	+	70313970	70313970	0	1	182	0
chr1	183297360	183297518	Aida|5UTR|TC_11342_1010.00000|chr1_183297342_183297367_+|chr1_183297518_183297519_+	100	+	183297360	183297360	0	1	158	0
chr3	100161190	100162391	Wdr3|5UTR|TC_10068_1317.00000|chr3_100162371_100162393_-|chr3_100161189_100161190_-	100	-	100161190	100161190	0	2	32,48	0,1153
chr7	133015204	133123207	Ctbp2|5UTR|TC_16526_432.00000|chr7_133123164_133123225_-|chr7_133015203_133015204_-	53.3333333333333	-	133015204	133015204	0	0	.	.
chr7	133025770	133123207	Ctbp2|5UTR|TC_16526_432.00000|chr7_133123164_133123225_-|chr7_133025769_133025770_-	53.3333333333333	-	133025770	133025770	0	3	102,104,67	0,55986,97370
chr7	133015204	133123869	Ctbp2|5UTR_UP1k|TC_15342_511.00000|chr7_133123861_133123904_-|chr7_133015203_133015204_-	53.3333333333333	-	133015204	133015204	0	0	.	.
chr7	133025770	133123869	Ctbp2|5UTR_UP1k|TC_15342_511.00000|chr7_133123861_133123904_-|chr7_133025769_133025770_-	53.3333333333333	-	133025770	133025770	0	3	102,104,729	0,55986,97370
chr7	133015204	133123369	Ctbp2|5UTR|TC_8960_1701.00000|chr7_133123363_133123433_-|chr7_133015203_133015204_-	53.3333333333333	-	133015204	133015204	0	0	.	.
chr7	133025770	133123369	Ctbp2|5UTR|TC_8960_1701.00000|chr7_133123363_133123433_-|chr7_133025769_133025770_-	53.3333333333333	-	133025770	133025770	0	3	102,104,229	0,55986,97370
chr7	133015204	133123045	Ctbp2|5UTR_INTRON|TC_34969_69.00000|chr7_133123025_133123053_-|chr7_133015203_133015204_-	53.3333333333333	-	133015204	133015204	0	0	.	.
chr7	133025770	133123045	Ctbp2|5UTR_INTRON|TC_34969_69.00000|chr7_133123025_133123053_-|chr7_133025769_133025770_-	53.3333333333333	-	133025770	133025770	0	2	102,41289	0,55986
chr7	133015204	133123336	Ctbp2|5UTR|TC_35632_65.00000|chr7_133123334_133123340_-|chr7_133015203_133015204_-	53.3333333333333	-	133015204	133015204	0	0	.	.
chr7	133025770	133123336	Ctbp2|5UTR|TC_35632_65.00000|chr7_133123334_133123340_-|chr7_133025769_133025770_-	53.3333333333333	-	133025770	133025770	0	3	102,104,196	0,55986,97370
chr9	5345478	5345518	Casp12|5UTR|TC_7907_2186.00000|chr9_5345455_5345501_+|chr9_5345518_5345519_+	100	+	5345478	5345478	0	1	40	0
chr9	5345428	5345518	Casp12|5UTR_UP1k|TC_31462_94.00000|chr9_5345428_5345430_+|chr9_5345518_5345519_+	100	+	5345428	5345428	0	1	90	0
chr17	8147694	8147789	Rnaset2b|5UTR|TC_5005_5077.00000|chr17_8147782_8147801_-|chr17_8147693_8147694_-	100	-	8147694	8147694	0	1	95	0
chr17	8147694	8147846	Rnaset2b|5UTR_UP1k|TC_16366_441.00000|chr17_8147841_8147848_-|chr17_8147693_8147694_-	100	-	8147694	8147694	0	1	152	0
chr17	6978903	6978997	Rnaset2b|5UTR|TC_3767_7898.00000|chr17_6978891_6978912_+|chr17_6978997_6978998_+	100	+	6978903	6978903	0	1	94	0
chr7	118491334	118491931	Itpripl2|5UTR|TC_6404_3349.00000|chr7_118491923_118491947_-|chr7_118491333_118491334_-	100	-	118491334	118491334	0	1	597	0
chr17	24850101	24850304	Fahd1|5UTR_UP1k|TC_17838_363.00000|chr17_24850302_24850341_-|chr17_24850100_24850101_-	100	-	24850101	24850101	0	1	203	0
chr17	24850101	24850105	Fahd1|5UTR|TC_12636_794.00000|chr17_24850095_24850126_-|chr17_24850100_24850101_-	100	-	24850101	24850101	0	1	4	0
chr12	83520510	83526151	Dcaf4|5UTR|TC_12938_751.00000|chr12_83520461_83520511_+|chr12_83526151_83526152_+	100	+	83520510	83520510	0	2	107,8	0,5633
chr12	83520510	83526112	Dcaf4|5UTR|TC_12938_751.00000|chr12_83520461_83520511_+|chr12_83526112_83526113_+	100	+	83520510	83520510	0	0	.	.
chr12	83520544	83526151	Dcaf4|5UTR|TC_5678_4121.00000|chr12_83520531_83520607_+|chr12_83526151_83526152_+	100	+	83520544	83520544	0	2	73,8	0,5599
chr12	83520544	83526112	Dcaf4|5UTR|TC_5678_4121.00000|chr12_83520531_83520607_+|chr12_83526112_83526113_+	100	+	83520544	83520544	0	0	.	.
chr8	110217983	110221059	Cmtr2|5UTR|TC_8901_1731.00000|chr8_110217955_110217996_+|chr8_110221059_110221060_+	100	+	110217983	110217983	0	2	103,20	0,3056
chr17	33916185	33916882	Zbtb22|5UTR|TC_26489_144.00000|chr17_33916184_33916187_+|chr17_33916882_33916883_+	100	+	33916185	33916185	0	2	88,66	0,631
chr17	33915958	33916882	Zbtb22|5UTR_UP1k|TC_17901_360.00000|chr17_33915937_33915972_+|chr17_33916882_33916883_+	100	+	33915958	33915958	0	2	315,66	0,858
chr17	33915909	33916882	Zbtb22|5UTR_UP1k|TC_38102_51.00000|chr17_33915909_33915911_+|chr17_33916882_33916883_+	100	+	33915909	33915909	0	2	364,66	0,907
chr5	137046010	137046083	Ap1s1|5UTR|TC_2131_17789.00000|chr5_137046031_137046128_-|chr5_137046009_137046010_-	100	-	137046010	137046010	0	1	73	0
chr17	56458282	56476388	Ptprs|5UTR|TC_4517_5969.00000|chr17_56476361_56476448_-|chr17_56458281_56458282_-	100	-	56458282	56458282	0	1	18106	0
chr17	56458282	56462183	Ptprs|5UTR|TC_18730_324.00000|chr17_56462120_56462228_-|chr17_56458281_56458282_-	100	-	56458282	56458282	0	1	3901	0
chr4	156228491	156228514	Plekhn1|5UTR|TC_7794_2259.00000|chr4_156228506_156228568_-|chr4_156228490_156228491_-	100	-	156228491	156228491	0	1	23	0
chr18	67641174	67641338	Cep76|5UTR|TC_10334_1243.00000|chr18_67641314_67641400_-|chr18_67641173_67641174_-	100	-	67641174	67641174	0	1	164	0
chr18	67641174	67641276	Cep76|5UTR|TC_22613_209.00000|chr18_67641275_67641281_-|chr18_67641173_67641174_-	100	-	67641174	67641174	0	1	102	0
chr7	118984644	118995071	Gprc5b|5UTR|TC_40774_38.00000|chr7_118995067_118995081_-|chr7_118984643_118984644_-	100	-	118984644	118984644	0	2	1,32	0,10395
chr7	118984644	118995198	Gprc5b|5UTR|TC_16373_441.00000|chr7_118995149_118995198_-|chr7_118984643_118984644_-	100	-	118984644	118984644	0	2	1,159	0,10395
chr17	21383752	21392521	Zfp677|5UTR|TC_12030_888.00000|chr17_21383724_21383790_+|chr17_21392521_21392522_+	60	+	21383752	21383752	0	2	268,56	0,8713
chr2	25224590	25224659	Tubb4b|5UTR|TC_832_55192.00000|chr2_25224654_25224659_-|chr2_25224589_25224590_-	100	-	25224590	25224590	0	1	69	0
chr10	61695534	61695570	Tysnd1|5UTR|TC_9385_1533.00000|chr10_61695484_61695570_+|chr10_61695570_61695571_+	100	+	61695534	61695534	0	1	36	0
chr11	106216946	106224097	Ddx42|5UTR|TC_2180_17275.00000|chr11_106216933_106217016_+|chr11_106224097_106224098_+	100	+	106216946	106216946	0	2	210,17	0,7134
chr11	106216450	106224097	Ddx42|5UTR_UP1k|TC_7826_2190.00000|chr11_106216432_106216497_+|chr11_106224097_106224098_+	100	+	106216450	106216450	0	2	706,17	0,7630
chr11	106217046	106224097	Ddx42|5UTR|TC_11843_917.00000|chr11_106217044_106217059_+|chr11_106224097_106224098_+	100	+	106217046	106217046	0	2	110,17	0,7034
chr11	106216522	106224097	Ddx42|5UTR_UP1k|TC_13392_680.00000|chr11_106216522_106216558_+|chr11_106224097_106224098_+	100	+	106216522	106216522	0	2	634,17	0,7558
chr10	93453450	93453509	Lta4h|5UTR|TC_2251_16667.00000|chr10_93453385_93453464_+|chr10_93453509_93453510_+	100	+	93453450	93453450	0	1	59	0
chr3	89092473	89089995	Rusc1|5UTR|TC_10782_1128.00000|chr3_89089947_89090006_-|chr3_89092472_89092473_-	100	-	89092473	89092473	0	0	.	.
chr3	89089717	89089995	Rusc1|5UTR|TC_10782_1128.00000|chr3_89089947_89090006_-|chr3_89089716_89089717_-	100	-	89089717	89089717	0	1	278	0
chr11	70982950	70982979	C1qbp|5UTR|TC_837_54551.00000|chr11_70982954_70983034_-|chr11_70982949_70982950_-	100	-	70982950	70982950	0	1	29	0
chr5	5664030	5664207	A330021E22Rik|5UTR|TC_24120_180.00000|chr5_5664180_5664240_-|chr5_5664029_5664030_-	100	-	5664030	5664030	0	1	177	0
chr12	102840181	102878444	Btbd7|5UTR_UP1k|TC_8625_1832.00000|chr12_102878410_102878495_-|chr12_102840180_102840181_-	100	-	102840181	102840181	0	3	106,153,229	0,857,38034
chr7	102065224	102071316	Xndc1|5UTR_UP1k|TC_14884_548.00000|chr7_102065195_102065282_+|chr7_102071316_102071317_+	55.5555555555556	+	102065224	102065224	0	3	580,95,130	0,4672,5962
chr7	102065514	102071316	Xndc1|5UTR|TC_26016_151.00000|chr7_102065491_102065519_+|chr7_102071316_102071317_+	55.5555555555556	+	102065514	102065514	0	3	290,95,130	0,4382,5672
chr7	102065749	102071316	Xndc1|5UTR|TC_16379_385.00000|chr7_102065711_102065755_+|chr7_102071316_102071317_+	55.5555555555556	+	102065749	102065749	0	3	55,95,130	0,4147,5437
chr7	102065784	102071316	Xndc1|5UTR|TC_16689_367.00000|chr7_102065776_102065832_+|chr7_102071316_102071317_+	55.5555555555556	+	102065784	102065784	0	3	20,95,130	0,4112,5402
chr9	96631493	96631512	Rasa2|5UTR|TC_8536_1869.00000|chr9_96631500_96631561_-|chr9_96631492_96631493_-	100	-	96631493	96631493	0	1	19	0
chr7	89980525	89980609	Eed|5UTR|TC_15983_464.00000|chr7_89980608_89980620_-|chr7_89980524_89980525_-	100	-	89980525	89980525	0	1	84	0
chr7	89980525	89980989	Eed|5UTR|TC_4820_5415.00000|chr7_89980940_89981004_-|chr7_89980524_89980525_-	100	-	89980525	89980525	0	1	464	0
chr7	89980525	89980561	Eed|5UTR|TC_2028_18944.00000|chr7_89980520_89980588_-|chr7_89980524_89980525_-	100	-	89980525	89980525	0	1	36	0
chr10	78288024	78352301	Agpat3|5UTR_UP1k|TC_13236_713.00000|chr10_78352229_78352309_-|chr10_78288023_78288024_-	100	-	78288024	78288024	0	3	49,61,675	0,41251,63602
chr10	78288024	78298176	Agpat3|5UTR_INTRON|TC_42873_26.00000|chr10_78298174_78298176_-|chr10_78288023_78288024_-	100	-	78288024	78288024	0	2	49,352	0,9800
chr11	105292654	105292786	Mrc2|5UTR|TC_9436_1517.00000|chr11_105292587_105292710_+|chr11_105292786_105292787_+	100	+	105292654	105292654	0	1	132	0
chr16	13903169	13903264	Mpv17l|5UTR|TC_13444_688.00000|chr16_13903161_13903170_+|chr16_13903264_13903265_+	100	+	13903169	13903169	0	1	95	0
chr16	13903169	13940713	Mpv17l|5UTR|TC_13444_688.00000|chr16_13903161_13903170_+|chr16_13940713_13940714_+	100	+	13903169	13903169	0	0	.	.
chr16	13903169	13944667	Mpv17l|5UTR|TC_13444_688.00000|chr16_13903161_13903170_+|chr16_13944667_13944668_+	100	+	13903169	13903169	0	2	111,2	0,41496
chr10	24870035	24870098	Med23|5UTR|TC_11217_1037.00000|chr10_24869985_24870036_+|chr10_24870098_24870099_+	100	+	24870035	24870035	0	1	63	0
chr4	152297340	152297373	Icmt|5UTR|TC_25140_163.00000|chr4_152297333_152297355_+|chr4_152297373_152297374_+	100	+	152297340	152297340	0	1	33	0
chr15	75903808	75909297	Eef1d|5UTR|TC_598_84625.00000|chr15_75909274_75909327_-|chr15_75903807_75903808_-	86.7403314917127	-	75903808	75903808	0	0	.	.
chr15	75901248	75909297	Eef1d|5UTR|TC_598_84625.00000|chr15_75909274_75909327_-|chr15_75901247_75901248_-	86.7403314917127	-	75901248	75901248	0	2	7,53	0,7996
chr8	104248533	104248535	Tk2|5UTR|TC_7770_2271.00000|chr8_104248512_104248567_-|chr8_104248532_104248533_-	100	-	104248533	104248533	0	1	2	0
chr6	85587532	85587645	Alms1|5UTR|TC_36695_59.00000|chr6_85587528_85587538_+|chr6_85587645_85587646_+	100	+	85587532	85587532	0	1	113	0
chr6	85587617	85587645	Alms1|5UTR|TC_8007_2125.00000|chr6_85587566_85587625_+|chr6_85587645_85587646_+	100	+	85587617	85587617	0	1	28	0
chr12	55836378	55836503	Brms1l|5UTR|TC_1571_25644.00000|chr12_55836320_55836401_+|chr12_55836503_55836504_+	100	+	55836378	55836378	0	1	125	0
chr12	55836462	55836503	Brms1l|5UTR|TC_14157_610.00000|chr12_55836442_55836475_+|chr12_55836503_55836504_+	100	+	55836462	55836462	0	1	41	0
chr1	89124343	89137685	Sh3bp4|5UTR_INTRON|TC_14141_611.00000|chr1_89124312_89124366_+|chr1_89137685_89137686_+	100	+	89124343	89124343	0	1	13342	0
chr1	89070447	89137685	Sh3bp4|5UTR|TC_6735_3042.00000|chr1_89070386_89070493_+|chr1_89137685_89137686_+	82.2222222222222	+	89070447	89070447	0	3	150,79,127	0,36810,67111
chr1	89069655	89137685	Sh3bp4|5UTR_UP1k|TC_31473_93.00000|chr1_89069644_89069656_+|chr1_89137685_89137686_+	82.2222222222222	+	89069655	89069655	0	3	942,79,127	0,37602,67903
chr16	4718934	4719121	Nmral1|5UTR|TC_3617_8472.00000|chr16_4719093_4719140_-|chr16_4718933_4718934_-	100	-	4718934	4718934	0	1	187	0
chr16	4718934	4719161	Nmral1|5UTR|TC_28044_125.00000|chr16_4719159_4719161_-|chr16_4718933_4718934_-	100	-	4718934	4718934	0	1	227	0
chr10	120227076	120227980	Llph|5UTR|TC_201_264085.00000|chr10_120227060_120227084_+|chr10_120227980_120227981_+	100	+	120227076	120227076	0	2	47,7	0,897
chrX	47912453	47912652	Ocrl|5UTR|TC_17662_373.00000|chrX_47912443_47912504_+|chrX_47912652_47912653_+	100	+	47912453	47912453	0	1	199	0
chr11	113684661	113687780	D11Wsu47e|5UTR|TC_12588_802.00000|chr11_113684631_113684682_+|chr11_113687780_113687781_+	63.1578947368421	+	113684661	113684661	0	2	149,7	0,3112
chr11	113683443	113687780	D11Wsu47e|5UTR_UP1k|TC_15111_528.00000|chr11_113683413_113683459_+|chr11_113687780_113687781_+	63.1578947368421	+	113683443	113683443	0	2	1367,7	0,4330
chr11	113684432	113687780	D11Wsu47e|5UTR|TC_5119_4897.00000|chr11_113684397_113684466_+|chr11_113687780_113687781_+	63.1578947368421	+	113684432	113684432	0	2	378,7	0,3341
chr19	6234831	6235831	Ppp2r5b|5UTR|TC_6834_2958.00000|chr19_6235801_6235857_-|chr19_6234830_6234831_-	100	-	6234831	6234831	0	2	268,320	0,680
chr13	92844766	92844786	Mtx3|5UTR_UP1k|TC_9917_1361.00000|chr13_92844753_92844780_+|chr13_92844786_92844787_+	100	+	92844766	92844766	0	1	20	0
chr5	3596202	3596549	Rbm48|5UTR_UP1k|TC_27520_131.00000|chr5_3596547_3596557_-|chr5_3596201_3596202_-	100	-	3596202	3596202	0	1	347	0
chr11	101442383	101442724	Rpl27|5UTR|TC_1710_23339.00000|chr11_101442383_101442385_+|chr11_101442724_101442725_+	100	+	101442383	101442383	0	2	73,2	0,339
chr11	101442419	101442724	Rpl27|5UTR|TC_22_1502411.00000|chr11_101442404_101442431_+|chr11_101442724_101442725_+	100	+	101442419	101442419	0	2	37,2	0,303
chr8	83594354	83594480	Tecr|5UTR|TC_1521_26477.00000|chr8_83594413_83594482_-|chr8_83594353_83594354_-	100	-	83594354	83594354	0	1	126	0
chr13	23763664	23763716	Hist1h1a|5UTR_UP1k|TC_768_60631.00000|chr13_23763663_23763667_+|chr13_23763716_23763717_+	100	+	23763664	23763664	0	1	52	0
chr7	100537127	100539081	Coa4|5UTR|TC_5587_4257.00000|chr7_100537064_100537134_+|chr7_100539081_100539082_+	100	+	100537127	100537127	0	2	65,10	0,1944
chr8	39005890	39006062	Tusc3|5UTR|TC_3427_8820.00000|chr8_39005887_39005976_+|chr8_39006062_39006063_+	100	+	39005890	39005890	0	1	172	0
chr8	39006001	39006062	Tusc3|5UTR|TC_18448_307.00000|chr8_39005988_39006016_+|chr8_39006062_39006063_+	100	+	39006001	39006001	0	1	61	0
chr8	39005854	39006062	Tusc3|5UTR_UP1k|TC_16399_439.00000|chr8_39005850_39005860_+|chr8_39006062_39006063_+	100	+	39005854	39005854	0	1	208	0
chr17	81065060	81065069	Thumpd2|5UTR|TC_6849_2947.00000|chr17_81065031_81065096_-|chr17_81065059_81065060_-	100	-	81065060	81065060	0	1	9	0
chr2	103797462	103797603	Caprin1|5UTR|TC_2891_11719.00000|chr2_103797574_103797660_-|chr2_103796939_103796940_-	100	-	103797462	103797462	0	1	141	0
chr2	103796940	103796957	Caprin1|5UTR|TC_10948_1092.00000|chr2_103796945_103796975_-|chr2_103796939_103796940_-	100	-	103796940	103796940	0	1	17	0
chr2	103796940	103797037	Caprin1|5UTR|TC_2049_18712.00000|chr2_103797001_103797085_-|chr2_103796939_103796940_-	100	-	103796940	103796940	0	1	97	0
chr11	72042038	72043049	Fam64a|5UTR_UP1k|TC_31356_94.00000|chr11_72042037_72042041_+|chr11_72043049_72043050_+	100	+	72042038	72042038	0	2	496,33	0,978
chr11	72042500	72043049	Fam64a|5UTR_UP1k|TC_4273_6524.00000|chr11_72042436_72042501_+|chr11_72043049_72043050_+	100	+	72042500	72042500	0	2	34,33	0,516
chr1	58586597	58591091	Ndufb3|5UTR|TC_479_107651.00000|chr1_58586592_58586640_+|chr1_58591091_58591092_+	88.2352941176471	+	58586597	58586597	0	2	73,2	0,4492
chr1	58586386	58591091	Ndufb3|5UTR_UP1k|TC_16791_417.00000|chr1_58586386_58586388_+|chr1_58591091_58591092_+	88.2352941176471	+	58586386	58586386	0	2	284,2	0,4703
chr2	35696718	35558572	Dab2ip|5UTR|TC_24473_174.00000|chr2_35696701_35696743_+|chr2_35558572_35558573_+	100	+	35696718	35696718	0	0	.	.
chr2	35696718	35692243	Dab2ip|5UTR|TC_24473_174.00000|chr2_35696701_35696743_+|chr2_35692243_35692244_+	100	+	35696718	35696718	0	0	.	.
chr2	35696718	35707657	Dab2ip|5UTR|TC_24473_174.00000|chr2_35696701_35696743_+|chr2_35707657_35707658_+	100	+	35696718	35696718	0	1	10939	0
chr2	35696718	35643934	Dab2ip|5UTR|TC_24473_174.00000|chr2_35696701_35696743_+|chr2_35643934_35643935_+	100	+	35696718	35696718	0	0	.	.
chr2	35696718	35622159	Dab2ip|5UTR|TC_24473_174.00000|chr2_35696701_35696743_+|chr2_35622159_35622160_+	100	+	35696718	35696718	0	0	.	.
chr2	35661584	35558572	Dab2ip|5UTR|TC_17153_398.00000|chr2_35661543_35661599_+|chr2_35558572_35558573_+	100	+	35661584	35661584	0	0	.	.
chr2	35661584	35692243	Dab2ip|5UTR|TC_17153_398.00000|chr2_35661543_35661599_+|chr2_35692243_35692244_+	100	+	35661584	35661584	0	0	.	.
chr2	35661584	35707657	Dab2ip|5UTR|TC_17153_398.00000|chr2_35661543_35661599_+|chr2_35707657_35707658_+	100	+	35661584	35661584	0	2	41,10	0,46063
chr2	35661584	35643934	Dab2ip|5UTR|TC_17153_398.00000|chr2_35661543_35661599_+|chr2_35643934_35643935_+	100	+	35661584	35661584	0	0	.	.
chr2	35661584	35622159	Dab2ip|5UTR|TC_17153_398.00000|chr2_35661543_35661599_+|chr2_35622159_35622160_+	100	+	35661584	35661584	0	0	.	.
chr2	35696674	35558572	Dab2ip|5UTR_INTRON|TC_43256_24.00000|chr2_35696672_35696678_+|chr2_35558572_35558573_+	100	+	35696674	35696674	0	0	.	.
chr2	35696674	35692243	Dab2ip|5UTR_INTRON|TC_43256_24.00000|chr2_35696672_35696678_+|chr2_35692243_35692244_+	100	+	35696674	35696674	0	0	.	.
chr2	35696674	35707657	Dab2ip|5UTR_INTRON|TC_43256_24.00000|chr2_35696672_35696678_+|chr2_35707657_35707658_+	100	+	35696674	35696674	0	1	10983	0
chr2	35696674	35643934	Dab2ip|5UTR_INTRON|TC_43256_24.00000|chr2_35696672_35696678_+|chr2_35643934_35643935_+	100	+	35696674	35696674	0	0	.	.
chr2	35696674	35622159	Dab2ip|5UTR_INTRON|TC_43256_24.00000|chr2_35696672_35696678_+|chr2_35622159_35622160_+	100	+	35696674	35696674	0	0	.	.
chr5	92039405	92043038	Cdkl2|5UTR|TC_6259_3500.00000|chr5_92042971_92043051_-|chr5_92039404_92039405_-	100	-	92039405	92039405	0	2	31,240	0,3393
chr5	92039405	92042430	Cdkl2|5UTR|TC_22340_215.00000|chr5_92042407_92042443_-|chr5_92039404_92039405_-	100	-	92039405	92039405	0	2	31,244	0,2781
chr5	92039405	92042642	Cdkl2|5UTR|TC_10233_1272.00000|chr5_92042604_92042690_-|chr5_92039404_92039405_-	100	-	92039405	92039405	0	2	31,456	0,2781
chr5	33658126	33661222	Tacc3|5UTR_UP1k|TC_20744_256.00000|chr5_33658126_33658132_+|chr5_33661222_33661223_+	100	+	33658126	33658126	0	2	601,1	0,3095
chr5	33658583	33661222	Tacc3|5UTR|TC_975_45683.00000|chr5_33658552_33658610_+|chr5_33661222_33661223_+	100	+	33658583	33658583	0	2	144,1	0,2638
chr5	33658101	33661222	Tacc3|5UTR_UP1k|TC_30188_104.00000|chr5_33658101_33658103_+|chr5_33661222_33661223_+	100	+	33658101	33658101	0	2	626,1	0,3120
chr1	133018854	133025370	Mdm4|5UTR|TC_4927_5224.00000|chr1_133025331_133025392_-|chr1_133018853_133018854_-	56.6666666666667	-	133018854	133018854	0	2	30,123	0,6393
chr11	69680839	69681841	Senp3|5UTR|TC_13185_704.00000|chr11_69681840_69681854_-|chr11_69680838_69680839_-	100	-	69680839	69680839	0	2	11,179	0,823
chr11	69680839	69681945	Senp3|5UTR|TC_4592_5678.00000|chr11_69681877_69681945_-|chr11_69680838_69680839_-	100	-	69680839	69680839	0	2	11,283	0,823
chr7	79742965	79743039	Pex11a|5UTR|TC_7043_2791.00000|chr7_79743002_79743091_-|chr7_79742964_79742965_-	100	-	79742965	79742965	0	1	74	0
chr14	59440979	59496833	Cab39l|5UTR|TC_5615_4212.00000|chr14_59440950_59440990_+|chr14_59496833_59496834_+	100	+	59440979	59440979	0	4	39,148,68,31	0,18114,20655,55823
chr7	19715254	19715415	Tomm40|5UTR|TC_2395_15202.00000|chr7_19715359_19715459_-|chr7_19715253_19715254_-	71.4285714285714	-	19715254	19715254	0	2	5,58	0,103
chr17	34837124	34837398	Dxo|5UTR|TC_22197_218.00000|chr17_34837124_34837158_+|chr17_34837398_34837399_+	50	+	34837124	34837124	0	2	117,6	0,268
chr17	34837049	34837398	Dxo|5UTR|TC_8368_1946.00000|chr17_34837004_34837104_+|chr17_34837398_34837399_+	50	+	34837049	34837049	0	2	192,6	0,343
chr19	41933497	41937607	Zdhhc16|5UTR|TC_3266_9975.00000|chr19_41933468_41933531_+|chr19_41937607_41937608_+	100	+	41933497	41933497	0	3	168,146,5	0,1240,4105
chr5	125340882	125341021	Scarb1|5UTR|TC_10861_1113.00000|chr5_125341019_125341024_-|chr5_125340881_125340882_-	100	-	125340882	125340882	0	1	139	0
chr5	125340882	125341052	Scarb1|5UTR|TC_3592_8573.00000|chr5_125341048_125341111_-|chr5_125340881_125340882_-	100	-	125340882	125340882	0	1	170	0
chr5	96210142	96210162	Mrpl1|5UTR|TC_2540_14092.00000|chr5_96210131_96210155_+|chr5_96210162_96210163_+	100	+	96210142	96210142	0	1	20	0
chr15	88862186	88862667	Pim3|5UTR_UP1k|TC_24161_179.00000|chr15_88862186_88862188_+|chr15_88862667_88862668_+	100	+	88862186	88862186	0	1	481	0
chr15	88862505	88862667	Pim3|5UTR|TC_29609_109.00000|chr15_88862505_88862507_+|chr15_88862667_88862668_+	100	+	88862505	88862505	0	1	162	0
chr15	88862473	88862667	Pim3|5UTR|TC_11025_1074.00000|chr15_88862457_88862478_+|chr15_88862667_88862668_+	100	+	88862473	88862473	0	1	194	0
chr4	126148503	126148978	Eva1b|5UTR|TC_3459_9128.00000|chr4_126148473_126148516_+|chr4_126148978_126148979_+	86.4864864864865	+	126148503	126148503	0	2	128,28	0,447
chr19	34290549	34290714	Fas|5UTR_UP1k|TC_40915_37.00000|chr19_34290544_34290557_+|chr19_34290714_34290715_+	100	+	34290549	34290549	0	1	165	0
chr19	34290707	34290714	Fas|5UTR|TC_4080_6977.00000|chr19_34290643_34290710_+|chr19_34290714_34290715_+	100	+	34290707	34290707	0	1	7	0
chr11	118439066	118443695	C1qtnf1|5UTR_INTRON|TC_11424_995.00000|chr11_118439049_118439139_+|chr11_118443695_118443696_+	100	+	118439066	118439066	0	1	4629	0
chr11	118439236	118443695	C1qtnf1|5UTR_INTRON|TC_29493_110.00000|chr11_118439223_118439271_+|chr11_118443695_118443696_+	100	+	118439236	118439236	0	1	4459	0
chr11	118439291	118443695	C1qtnf1|5UTR_INTRON|TC_31227_95.00000|chr11_118439291_118439309_+|chr11_118443695_118443696_+	100	+	118439291	118439291	0	1	4404	0
chr11	118428539	118443695	C1qtnf1|5UTR|TC_24005_170.00000|chr11_118428521_118428540_+|chr11_118443695_118443696_+	100	+	118428539	118428539	0	2	29,4	0,15152
chr11	118438938	118443695	C1qtnf1|5UTR_INTRON|TC_24218_178.00000|chr11_118438932_118438966_+|chr11_118443695_118443696_+	100	+	118438938	118438938	0	1	4757	0
chr11	118433841	118443695	C1qtnf1|5UTR|TC_13393_693.00000|chr11_118433800_118433882_+|chr11_118443695_118443696_+	100	+	118433841	118433841	0	1	9854	0
chr11	118428498	118443695	C1qtnf1|5UTR|TC_18386_325.00000|chr11_118428403_118428500_+|chr11_118443695_118443696_+	100	+	118428498	118428498	0	2	70,4	0,15193
chr11	118427466	118443695	C1qtnf1|5UTR_UP1k|TC_30356_102.00000|chr11_118427452_118427470_+|chr11_118443695_118443696_+	100	+	118427466	118427466	0	2	1102,4	0,16225
chr11	118427586	118443695	C1qtnf1|5UTR_UP1k|TC_38822_47.00000|chr11_118427577_118427612_+|chr11_118443695_118443696_+	100	+	118427586	118427586	0	2	982,4	0,16105
chr12	31499535	31499559	Cbll1|5UTR|TC_8001_2129.00000|chr12_31499521_31499566_-|chr12_31499534_31499535_-	100	-	31499535	31499535	0	1	24	0
chr7	13037729	13038290	Ube2m|5UTR|TC_5408_4503.00000|chr7_13038253_13038306_-|chr7_13037728_13037729_-	100	-	13037729	13037729	0	1	561	0
chr7	13036267	13038290	Ube2m|5UTR|TC_5408_4503.00000|chr7_13038253_13038306_-|chr7_13036266_13036267_-	100	-	13036267	13036267	0	4	48,39,95,670	0,166,298,1353
chr7	13037573	13038290	Ube2m|5UTR|TC_5408_4503.00000|chr7_13038253_13038306_-|chr7_13037572_13037573_-	100	-	13037573	13037573	0	0	.	.
chr7	13037729	13037671	Ube2m|5UTR|TC_5475_4413.00000|chr7_13037664_13037692_-|chr7_13037728_13037729_-	100	-	13037729	13037729	0	0	.	.
chr7	13036267	13037671	Ube2m|5UTR|TC_5475_4413.00000|chr7_13037664_13037692_-|chr7_13036266_13036267_-	100	-	13036267	13036267	0	4	48,39,95,51	0,166,298,1353
chr7	13037573	13037671	Ube2m|5UTR|TC_5475_4413.00000|chr7_13037664_13037692_-|chr7_13037572_13037573_-	100	-	13037573	13037573	0	0	.	.
chr7	13037729	13038228	Ube2m|5UTR|TC_29158_114.00000|chr7_13038226_13038228_-|chr7_13037728_13037729_-	100	-	13037729	13037729	0	1	499	0
chr7	13036267	13038228	Ube2m|5UTR|TC_29158_114.00000|chr7_13038226_13038228_-|chr7_13036266_13036267_-	100	-	13036267	13036267	0	4	48,39,95,608	0,166,298,1353
chr7	13037573	13038228	Ube2m|5UTR|TC_29158_114.00000|chr7_13038226_13038228_-|chr7_13037572_13037573_-	100	-	13037573	13037573	0	0	.	.
chr6	37870841	37900576	Trim24|5UTR|TC_11906_908.00000|chr6_37870763_37870861_+|chr6_37900576_37900577_+	100	+	37870841	37870841	0	0	.	.
chr6	37870841	37871110	Trim24|5UTR|TC_11906_908.00000|chr6_37870763_37870861_+|chr6_37871110_37871111_+	100	+	37870841	37870841	0	1	269	0
chr6	39805585	39810889	Mrps33|5UTR|TC_638_77463.00000|chr6_39810884_39810918_-|chr6_39805584_39805585_-	100	-	39805585	39805585	0	2	26,26	0,5278
chr3	129878689	129878718	Pla2g12a|5UTR|TC_9370_1537.00000|chr3_129878686_129878724_+|chr3_129878718_129878719_+	100	+	129878689	129878689	0	1	29	0
chr3	129878689	129881196	Pla2g12a|5UTR|TC_9370_1537.00000|chr3_129878686_129878724_+|chr3_129881196_129881197_+	100	+	129878689	129878689	0	0	.	.
chr6	91914290	91914758	4930590J08Rik|5UTR_INTRON|TC_40759_38.00000|chr6_91914290_91914292_+|chr6_91914758_91914759_+	100	+	91914290	91914290	0	1	468	0
chrX	164269544	164271635	Pir|5UTR|TC_8214_1945.00000|chrX_164269544_164269611_+|chrX_164271635_164271636_+	100	+	164269544	164269544	0	2	133,33	0,2058
chrX	164269506	164271635	Pir|5UTR|TC_15425_473.00000|chrX_164269476_164269511_+|chrX_164271635_164271636_+	100	+	164269506	164269506	0	2	171,33	0,2096
chr3	88685816	88685849	2810403A07Rik|5UTR|TC_4135_6805.00000|chr3_88685789_88685846_+|chr3_88685849_88685850_+	100	+	88685816	88685816	0	1	33	0
chr6	5298285	5298310	Pon2|5UTR|TC_1950_19795.00000|chr6_5298302_5298382_-|chr6_5298284_5298285_-	100	-	5298285	5298285	0	1	25	0
chr6	145048769	145076055	Bcat1|5UTR|TC_1425_28849.00000|chr6_145075937_145076058_-|chr6_145048768_145048769_-	100	-	145048769	145048769	0	0	.	.
chr6	145075894	145076055	Bcat1|5UTR|TC_1425_28849.00000|chr6_145075937_145076058_-|chr6_145075893_145075894_-	100	-	145075894	145075894	0	1	161	0
chr6	145048769	145076085	Bcat1|5UTR|TC_18810_321.00000|chr6_145076083_145076085_-|chr6_145048768_145048769_-	100	-	145048769	145048769	0	0	.	.
chr6	145075894	145076085	Bcat1|5UTR|TC_18810_321.00000|chr6_145076083_145076085_-|chr6_145075893_145075894_-	100	-	145075894	145075894	0	1	191	0
chr5	121463174	121489266	Tmem116|5UTR_INTRON|TC_23322_195.00000|chr5_121463138_121463179_+|chr5_121489266_121489267_+	44.1964285714286	+	121463174	121463174	0	6	659,64,132,105,50,19	0,1624,4679,19158,24575,26073
chr5	121463174	121463222	Tmem116|5UTR_INTRON|TC_23322_195.00000|chr5_121463138_121463179_+|chr5_121463222_121463223_+	100	+	121463174	121463174	0	1	48	0
chrX	106015741	106015830	Cox7b|5UTR|TC_104_482150.00000|chrX_106015703_106015767_+|chrX_106015830_106015831_+	100	+	106015741	106015741	0	1	89	0
chr5	144218738	144223526	Tecpr1|5UTR|TC_12189_863.00000|chr5_144223525_144223608_-|chr5_144218737_144218738_-	100	-	144218738	144218738	0	2	10,32	0,4756
chr11	33162979	33163077	Npm1|5UTR|TC_63_737558.00000|chr11_33163073_33163082_-|chr11_33162978_33162979_-	100	-	33162979	33162979	0	1	98	0
chr7	3692115	3692937	Mboat7|5UTR|TC_6322_3440.00000|chr7_3692900_3693004_-|chr7_3692114_3692115_-	100	-	3692115	3692115	0	2	3,197	0,625
chr7	3692115	3693563	Mboat7|5UTR|TC_7363_2568.00000|chr7_3693506_3693578_-|chr7_3692114_3692115_-	100	-	3692115	3692115	0	2	3,823	0,625
chr7	3692115	3694151	Mboat7|5UTR_UP1k|TC_17364_388.00000|chr7_3694147_3694177_-|chr7_3692114_3692115_-	100	-	3692115	3692115	0	2	3,1411	0,625
chr7	3692115	3693672	Mboat7|5UTR_UP1k|TC_24439_175.00000|chr7_3693668_3693714_-|chr7_3692114_3692115_-	100	-	3692115	3692115	0	2	3,932	0,625
chr7	3692115	3693241	Mboat7|5UTR|TC_22345_215.00000|chr7_3693238_3693261_-|chr7_3692114_3692115_-	100	-	3692115	3692115	0	2	3,501	0,625
chr7	3692115	3693405	Mboat7|5UTR|TC_21190_244.00000|chr7_3693402_3693407_-|chr7_3692114_3692115_-	100	-	3692115	3692115	0	2	3,665	0,625
chr13	49341563	49341670	Bicd2|5UTR|TC_5562_4286.00000|chr13_49341536_49341614_+|chr13_49341670_49341671_+	66.6666666666667	+	49341563	49341563	0	1	107	0
chr13	49341563	49341892	Bicd2|5UTR|TC_5562_4286.00000|chr13_49341536_49341614_+|chr13_49341892_49341893_+	66.6666666666667	+	49341563	49341563	0	1	329	0
chr12	83632241	83642643	Rbm25|5UTR|TC_10545_1089.00000|chr12_83632219_83632243_+|chr12_83642643_83642644_+	66.6666666666667	+	83632241	83632241	0	2	176,15	0,10387
chr12	83632274	83642643	Rbm25|5UTR|TC_9074_1529.00000|chr12_83632265_83632316_+|chr12_83642643_83642644_+	66.6666666666667	+	83632274	83632274	0	2	143,15	0,10354
chr5	129020216	129020538	Ran|5UTR|TC_79_623092.00000|chr5_129020198_129020247_+|chr5_129020538_129020539_+	100	+	129020216	129020216	0	2	62,11	0,311
chr5	129020487	129020538	Ran|5UTR_INTRON|TC_743_63982.00000|chr5_129020465_129020513_+|chr5_129020538_129020539_+	100	+	129020487	129020487	0	1	51	0
chr9	102625981	102626278	Cep63|5UTR_UP1k|TC_18923_317.00000|chr9_102626271_102626299_-|chr9_102625980_102625981_-	100	-	102625981	102625981	0	0	.	.
chr9	102625981	102626217	Cep63|5UTR_UP1k|TC_32633_85.00000|chr9_102626216_102626228_-|chr9_102625980_102625981_-	100	-	102625981	102625981	0	1	236	0
chr9	102625981	102626548	Cep63|5UTR_UP1k|TC_6640_3138.00000|chr9_102626499_102626566_-|chr9_102625980_102625981_-	100	-	102625981	102625981	0	0	.	.
chr9	102625981	102626108	Cep63|5UTR|TC_11529_976.00000|chr9_102626078_102626149_-|chr9_102625980_102625981_-	100	-	102625981	102625981	0	1	127	0
chr11	61493091	61494010	Mapk7|5UTR|TC_19355_300.00000|chr11_61493987_61494044_-|chr11_61493090_61493091_-	24.5117845117845	-	61493091	61493091	0	1	919	0
chr11	61493621	61494010	Mapk7|5UTR|TC_19355_300.00000|chr11_61493987_61494044_-|chr11_61493620_61493621_-	72.2222222222222	-	61493621	61493621	0	1	389	0
chr11	61493878	61494010	Mapk7|5UTR|TC_19355_300.00000|chr11_61493987_61494044_-|chr11_61493877_61493878_-	100	-	61493878	61493878	0	1	132	0
chr11	61491667	61494010	Mapk7|5UTR|TC_19355_300.00000|chr11_61493987_61494044_-|chr11_61491666_61491667_-	24.5117845117845	-	61491667	61491667	0	2	19,1107	0,1236
chr11	61493091	61494237	Mapk7|5UTR|TC_8009_2122.00000|chr11_61494180_61494278_-|chr11_61493090_61493091_-	12.2558922558923	-	61493091	61493091	0	1	1146	0
chr11	61493621	61494237	Mapk7|5UTR|TC_8009_2122.00000|chr11_61494180_61494278_-|chr11_61493620_61493621_-	36.1111111111111	-	61493621	61493621	0	1	616	0
chr11	61493878	61494237	Mapk7|5UTR|TC_8009_2122.00000|chr11_61494180_61494278_-|chr11_61493877_61493878_-	50	-	61493878	61493878	0	1	359	0
chr11	61491667	61494237	Mapk7|5UTR|TC_8009_2122.00000|chr11_61494180_61494278_-|chr11_61491666_61491667_-	12.2558922558923	-	61491667	61491667	0	2	19,1334	0,1236
chr17	15826156	15826568	Rgmb|5UTR|TC_8715_1796.00000|chr17_15826513_15826587_-|chr17_15826155_15826156_-	100	-	15826156	15826156	0	1	412	0
chr3	95754838	95754873	Tars2|5UTR|TC_3316_9728.00000|chr3_95754829_95754909_-|chr3_95754837_95754838_-	100	-	95754838	95754838	0	1	35	0
chr15	31602119	31602136	Fam173b|5UTR|TC_10859_1113.00000|chr15_31602119_31602121_+|chr15_31602136_31602137_+	100	+	31602119	31602119	0	1	17	0
chr1	64121001	64121429	Klf7|5UTR_UP1k|TC_6678_3108.00000|chr1_64121411_64121476_-|chr1_64121000_64121001_-	45.4545454545455	-	64121001	64121001	0	1	428	0
chr1	64121001	64121504	Klf7|5UTR_UP1k|TC_29480_110.00000|chr1_64121503_64121518_-|chr1_64121000_64121001_-	45.4545454545455	-	64121001	64121001	0	1	503	0
chr1	64121001	64121297	Klf7|5UTR|TC_15878_471.00000|chr1_64121279_64121325_-|chr1_64121000_64121001_-	100	-	64121001	64121001	0	1	296	0
chr1	64121001	64122301	Klf7|5UTR_UP1k|TC_10520_1192.00000|chr1_64122254_64122317_-|chr1_64121000_64121001_-	45.4545454545455	-	64121001	64121001	0	1	1300	0
chr1	64121001	64121245	Klf7|5UTR|TC_23799_185.00000|chr1_64121229_64121252_-|chr1_64121000_64121001_-	100	-	64121001	64121001	0	1	244	0
chr8	84893681	84893769	Gcdh|5UTR|TC_7816_2246.00000|chr8_84893744_84893803_-|chr8_84893680_84893681_-	61.5384615384615	-	84893681	84893681	0	2	3,28	0,60
chr17	35059179	35060164	Ddah2|5UTR|TC_30267_103.00000|chr17_35059179_35059181_+|chr17_35060164_35060165_+	100	+	35059179	35059179	0	2	93,62	0,923
chr17	35059241	35060164	Ddah2|5UTR|TC_27166_135.00000|chr17_35059241_35059243_+|chr17_35060164_35060165_+	100	+	35059241	35059241	0	2	31,62	0,861
chr17	35059069	35060164	Ddah2|5UTR|TC_6919_2896.00000|chr17_35059057_35059118_+|chr17_35060164_35060165_+	100	+	35059069	35059069	0	2	203,62	0,1033
chr8	84846798	84846868	Calr|5UTR|TC_445_118349.00000|chr8_84846866_84846871_-|chr8_84846797_84846798_-	100	-	84846798	84846798	0	1	70	0
chr4	117681937	117682244	Dmap1|5UTR|TC_6411_3344.00000|chr4_117682211_117682277_-|chr4_117681936_117681937_-	71.4285714285714	-	117681937	117681937	0	2	45,31	0,276
chr11	50431105	50431121	Rufy1|5UTR|TC_28026_125.00000|chr11_50431106_50431139_-|chr11_50431104_50431105_-	100	-	50431105	50431105	0	1	16	0
chr6	29318265	29319289	Fam71f1|5UTR_UP1k|TC_36853_58.00000|chr6_29318254_29318269_+|chr6_29319289_29319290_+	100	+	29318265	29318265	0	1	1024	0
chr6	29318265	29319198	Fam71f1|5UTR_UP1k|TC_36853_58.00000|chr6_29318254_29318269_+|chr6_29319198_29319199_+	100	+	29318265	29318265	0	1	933	0
chr15	85860020	85860070	Gtse1|5UTR|TC_19391_299.00000|chr15_85860010_85860052_+|chr15_85860070_85860071_+	100	+	85860020	85860020	0	1	50	0
chr15	85859732	85860070	Gtse1|5UTR|TC_8313_1939.00000|chr15_85859700_85859739_+|chr15_85860070_85860071_+	100	+	85859732	85859732	0	2	62,67	0,271
chr15	85859795	85860070	Gtse1|5UTR|TC_12300_829.00000|chr15_85859763_85859801_+|chr15_85860070_85860071_+	100	+	85859795	85859795	0	1	275	0
chr16	17405418	17406122	Snap29|5UTR_UP1k|TC_29011_115.00000|chr16_17405413_17405442_+|chr16_17406122_17406123_+	100	+	17405418	17405418	0	1	704	0
chr16	17406039	17406122	Snap29|5UTR|TC_3314_9734.00000|chr16_17405984_17406090_+|chr16_17406122_17406123_+	100	+	17406039	17406039	0	1	83	0
chr12	86947456	86960306	Cipc|5UTR|TC_5932_3829.00000|chr12_86947325_86947504_+|chr12_86960306_86960307_+	53.8461538461538	+	86947456	86947456	0	2	5475,35	0,12815
chr12	86947456	86952753	Cipc|5UTR|TC_5932_3829.00000|chr12_86947325_86947504_+|chr12_86952753_86952754_+	100	+	86947456	86947456	0	1	5297	0
chr12	86947041	86960306	Cipc|5UTR|TC_24458_174.00000|chr12_86947006_86947045_+|chr12_86960306_86960307_+	53.8461538461538	+	86947041	86947041	0	3	209,188,35	0,5702,13230
chr12	86947041	86952753	Cipc|5UTR|TC_24458_174.00000|chr12_86947006_86947045_+|chr12_86952753_86952754_+	100	+	86947041	86947041	0	2	209,10	0,5702
chr12	86946522	86960306	Cipc|5UTR_UP1k|TC_35359_66.00000|chr12_86946522_86946525_+|chr12_86960306_86960307_+	53.8461538461538	+	86946522	86946522	0	3	728,188,35	0,6221,13749
chr12	86946522	86952753	Cipc|5UTR_UP1k|TC_35359_66.00000|chr12_86946522_86946525_+|chr12_86952753_86952754_+	100	+	86946522	86946522	0	2	728,10	0,6221
chr17	35120516	35121249	Csnk2b|5UTR|TC_833_55190.00000|chr17_35121224_35121271_-|chr17_35120515_35120516_-	100	-	35120516	35120516	0	2	11,128	0,605
chr2	130274444	130274473	Nop56|5UTR|TC_1030_43101.00000|chr2_130274410_130274448_+|chr2_130274473_130274474_+	100	+	130274444	130274444	0	1	29	0
chr11	80377981	80378019	5730455P16Rik|5UTR|TC_4551_5913.00000|chr11_80377966_80378021_-|chr11_80377980_80377981_-	100	-	80377981	80377981	0	1	38	0
chr15	58054848	58076485	Zhx1|5UTR|TC_13537_676.00000|chr15_58076443_58076528_-|chr15_58054847_58054848_-	40	-	58054848	58054848	0	3	234,111,329	0,14470,21308
chr15	58054848	58076226	Zhx1|5UTR|TC_8687_1810.00000|chr15_58076180_58076247_-|chr15_58054847_58054848_-	40	-	58054848	58054848	0	3	234,111,70	0,14470,21308
chr17	44814226	44735917	Runx2|5UTR|TC_22885_204.00000|chr17_44735853_44735917_-|chr17_44814225_44814226_-	100	-	44814226	44814226	0	0	.	.
chr17	44735634	44735917	Runx2|5UTR|TC_22885_204.00000|chr17_44735853_44735917_-|chr17_44735633_44735634_-	100	-	44735634	44735634	0	1	283	0
chr17	44814226	44736668	Runx2|5UTR_UP1k|TC_34594_71.00000|chr17_44736667_44736669_-|chr17_44814225_44814226_-	100	-	44814226	44814226	0	0	.	.
chr17	44735634	44736668	Runx2|5UTR_UP1k|TC_34594_71.00000|chr17_44736667_44736669_-|chr17_44735633_44735634_-	100	-	44735634	44735634	0	1	1034	0
chr17	44814226	44735946	Runx2|5UTR|TC_28320_122.00000|chr17_44735938_44735948_-|chr17_44814225_44814226_-	100	-	44814226	44814226	0	0	.	.
chr17	44735634	44735946	Runx2|5UTR|TC_28320_122.00000|chr17_44735938_44735948_-|chr17_44735633_44735634_-	100	-	44735634	44735634	0	1	312	0
chr17	44814226	44736122	Runx2|5UTR|TC_20599_260.00000|chr17_44736093_44736168_-|chr17_44814225_44814226_-	100	-	44814226	44814226	0	0	.	.
chr17	44735634	44736122	Runx2|5UTR|TC_20599_260.00000|chr17_44736093_44736168_-|chr17_44735633_44735634_-	100	-	44735634	44735634	0	1	488	0
chr17	44814226	44736458	Runx2|5UTR|TC_24689_170.00000|chr17_44736451_44736489_-|chr17_44814225_44814226_-	100	-	44814226	44814226	0	0	.	.
chr17	44735634	44736458	Runx2|5UTR|TC_24689_170.00000|chr17_44736451_44736489_-|chr17_44735633_44735634_-	100	-	44735634	44735634	0	1	824	0
chr17	44814226	44814966	Runx2|5UTR_UP1k|TC_42765_27.00000|chr17_44814956_44814973_-|chr17_44814225_44814226_-	49	-	44814226	44814226	0	1	740	0
chr17	44735634	44814966	Runx2|5UTR_UP1k|TC_42765_27.00000|chr17_44814956_44814973_-|chr17_44735633_44735634_-	26.7272727272727	-	44735634	44735634	0	0	.	.
chr17	44814226	44735812	Runx2|5UTR|TC_39642_43.00000|chr17_44735811_44735829_-|chr17_44814225_44814226_-	100	-	44814226	44814226	0	0	.	.
chr17	44735634	44735812	Runx2|5UTR|TC_39642_43.00000|chr17_44735811_44735829_-|chr17_44735633_44735634_-	100	-	44735634	44735634	0	1	178	0
chr17	44814226	44735662	Runx2|5UTR|TC_19526_294.00000|chr17_44735623_44735690_-|chr17_44814225_44814226_-	100	-	44814226	44814226	0	0	.	.
chr17	44735634	44735662	Runx2|5UTR|TC_19526_294.00000|chr17_44735623_44735690_-|chr17_44735633_44735634_-	100	-	44735634	44735634	0	1	28	0
chr5	129725128	129725144	Gbas|5UTR|TC_2202_17085.00000|chr5_129725058_129725136_+|chr5_129725144_129725145_+	100	+	129725128	129725128	0	1	16	0
chr17	84187694	84187947	Zfp36l2|5UTR|TC_250_214222.00000|chr17_84187941_84187949_-|chr17_84187693_84187694_-	100	-	84187694	84187694	0	1	253	0
chr6	73248666	73248656	Suclg1|5UTR|TC_2968_11376.00000|chr6_73248617_73248689_+|chr6_73248656_73248657_+	100	+	73248666	73248666	0	0	.	.
chr1	20951611	20951733	Efhc1|5UTR|TC_32919_82.00000|chr1_20951596_20951644_+|chr1_20951733_20951734_+	100	+	20951611	20951611	0	1	122	0
chr19	46573388	46582502	Sfxn2|5UTR|TC_12383_834.00000|chr19_46573360_46573430_+|chr19_46582502_46582503_+	100	+	46573388	46573388	0	2	71,19	0,9095
chr12	84773276	84773300	Isca2|5UTR|TC_4198_6692.00000|chr12_84773271_84773290_+|chr12_84773300_84773301_+	100	+	84773276	84773276	0	1	24	0
chr3	88378650	88378750	Bglap2|5UTR_UP1k|TC_20362_267.00000|chr3_88378727_88378761_-|chr3_88378649_88378650_-	100	-	88378650	88378650	0	1	100	0
chr11	63131527	63133166	Pmp22|5UTR|TC_2322_15925.00000|chr11_63131450_63131570_+|chr11_63133166_63133167_+	100	+	63131527	63131527	0	2	127,42	0,1597
chr11	63133099	63133166	Pmp22|5UTR_INTRON|TC_13353_698.00000|chr11_63133097_63133115_+|chr11_63133166_63133167_+	100	+	63133099	63133099	0	1	67	0
chr2	153236059	153241380	Plagl2|5UTR|TC_8618_1835.00000|chr2_153241330_153241391_-|chr2_153236058_153236059_-	100	-	153236059	153236059	0	2	113,105	0,5216
chr7	28392925	28393207	Paf1|5UTR_UP1k|TC_21830_227.00000|chr7_28392924_28392927_+|chr7_28393207_28393208_+	100	+	28392925	28392925	0	1	282	0
chr7	28392982	28393207	Paf1|5UTR_UP1k|TC_4801_5444.00000|chr7_28392960_28392986_+|chr7_28393207_28393208_+	100	+	28392982	28392982	0	1	225	0
chr19	27900895	28011185	Rfx3|5UTR|TC_8517_1875.00000|chr19_28011145_28011224_-|chr19_27900894_27900895_-	100	-	27900895	27900895	0	2	22371,28332	0,81958
chr19	27900895	28011606	Rfx3|5UTR_UP1k|TC_15161_525.00000|chr19_28011562_28011643_-|chr19_27900894_27900895_-	100	-	27900895	27900895	0	2	22371,28753	0,81958
chr10	99107151	99107208	Poc1b|5UTR_UP1k|TC_31350_94.00000|chr10_99107147_99107156_+|chr10_99107208_99107209_+	100	+	99107151	99107151	0	1	57	0
chr10	99107110	99107208	Poc1b|5UTR_UP1k|TC_16550_430.00000|chr10_99107074_99107123_+|chr10_99107208_99107209_+	100	+	99107110	99107110	0	1	98	0
chr18	35438371	35498879	Sil1|5UTR|TC_4687_5628.00000|chr18_35498868_35498944_-|chr18_35438370_35438371_-	100	-	35438371	35438371	0	2	9,89	0,60419
chr18	35438371	35498826	Sil1|5UTR|TC_21175_244.00000|chr18_35498789_35498833_-|chr18_35438370_35438371_-	100	-	35438371	35438371	0	2	9,36	0,60419
chr4	119381276	119379109	Ccdc30|5UTR_INTRON|TC_31032_97.00000|chr4_119379103_119379110_-|chr4_119381275_119381276_-	100	-	119381276	119381276	0	0	.	.
chr4	119333582	119379109	Ccdc30|5UTR_INTRON|TC_31032_97.00000|chr4_119379103_119379110_-|chr4_119333581_119333582_-	100	-	119333582	119333582	0	8	139,113,145,155,210,8460,164,1899	0,6178,16147,19487,23055,25975,40019,43628
chr4	119379263	119379109	Ccdc30|5UTR_INTRON|TC_31032_97.00000|chr4_119379103_119379110_-|chr4_119379262_119379263_-	100	-	119379263	119379263	0	0	.	.
chr4	119404238	119379109	Ccdc30|5UTR_INTRON|TC_31032_97.00000|chr4_119379103_119379110_-|chr4_119404237_119404238_-	100	-	119404238	119404238	0	0	.	.
chr1	167308668	167308863	Tmco1|5UTR_UP1k|TC_11192_1041.00000|chr1_167308658_167308669_+|chr1_167308863_167308864_+	100	+	167308668	167308668	0	1	195	0
chr1	167308751	167308863	Tmco1|5UTR|TC_752_62227.00000|chr1_167308701_167308801_+|chr1_167308863_167308864_+	100	+	167308751	167308751	0	1	112	0
chr3	14578793	14578819	E2f5|5UTR|TC_27587_130.00000|chr3_14578793_14578795_+|chr3_14578819_14578820_+	100	+	14578793	14578793	0	1	26	0
chr12	79040019	79040539	Plekhh1|5UTR_INTRON|TC_23659_188.00000|chr12_79040002_79040030_+|chr12_79040539_79040540_+	100	+	79040019	79040019	0	1	520	0
chr12	79029204	79040539	Plekhh1|5UTR|TC_17352_388.00000|chr12_79029171_79029246_+|chr12_79040539_79040540_+	100	+	79029204	79029204	0	2	216,48	0,11287
chr9	21411833	21411854	Qtrt1|5UTR|TC_8256_1998.00000|chr9_21411802_21411847_+|chr9_21411854_21411855_+	100	+	21411833	21411833	0	1	21	0
chr19	5729527	5729635	Fam89b|5UTR|TC_5532_4326.00000|chr19_5729631_5729665_-|chr19_5729526_5729527_-	100	-	5729527	5729527	0	1	108	0
chr19	8785129	8786291	Taf6l|5UTR|TC_4656_5697.00000|chr19_8786232_8786320_-|chr19_8785128_8785129_-	43.3333333333333	-	8785129	8785129	0	2	49,82	0,1080
chr3	130709375	130709403	Ostc|5UTR|TC_333_162534.00000|chr3_130709385_130709437_-|chr3_130709374_130709375_-	100	-	130709375	130709375	0	1	28	0
chr5	34761747	34761906	Htt|5UTR|TC_9347_1549.00000|chr5_34761737_34761789_+|chr5_34761906_34761907_+	100	+	34761747	34761747	0	1	159	0
chr2	51932402	51934985	Rbm43|5UTR|TC_8514_1877.00000|chr2_51934910_51935015_-|chr2_51932401_51932402_-	69.2307692307692	-	51932402	51932402	0	2	121,154	0,2429
chr2	51932402	51934703	Rbm43|5UTR_INTRON|TC_29340_112.00000|chr2_51934696_51934725_-|chr2_51932401_51932402_-	100	-	51932402	51932402	0	1	2301	0
chr4	12140303	12144029	Rbm12b1|5UTR|TC_16351_442.00000|chr4_12140265_12140320_+|chr4_12144029_12144030_+	42.8571428571429	+	12140303	12140303	0	3	302,50,28	0,3106,3698
chr19	43524455	43524470	Got1|5UTR|TC_26204_148.00000|chr19_43524468_43524470_-|chr19_43524454_43524455_-	100	-	43524455	43524455	0	1	15	0
chr19	43524455	43524533	Got1|5UTR|TC_5434_4467.00000|chr19_43524497_43524540_-|chr19_43524454_43524455_-	100	-	43524455	43524455	0	1	78	0
chr7	6383332	6383393	Zfp28|5UTR|TC_16804_417.00000|chr7_6383307_6383367_+|chr7_6383393_6383394_+	100	+	6383332	6383332	0	1	61	0
chr16	14153972	14159181	Marf1|5UTR|TC_17633_374.00000|chr16_14159180_14159204_-|chr16_14153971_14153972_-	100	-	14153972	14153972	0	2	59,38	0,5171
chr16	14153972	14159282	Marf1|5UTR|TC_15259_517.00000|chr16_14159230_14159285_-|chr16_14153971_14153972_-	100	-	14153972	14153972	0	2	59,139	0,5171
chr11	77686137	77686227	Nufip2|5UTR|TC_475_108518.00000|chr11_77686136_77686142_+|chr11_77686227_77686228_+	100	+	77686137	77686137	0	1	90	0
chr11	77686167	77686227	Nufip2|5UTR|TC_392_137473.00000|chr11_77686165_77686171_+|chr11_77686227_77686228_+	100	+	77686167	77686167	0	1	60	0
chr7	127422004	127422016	Zfp688|5UTR|TC_9038_1670.00000|chr7_127421982_127422060_-|chr7_127422003_127422004_-	100	-	127422004	127422004	0	1	12	0
chr5	33936235	33936314	Nelfa|5UTR|TC_2883_11752.00000|chr5_33936239_33936354_-|chr5_33936234_33936235_-	100	-	33936235	33936235	0	1	79	0
chr13	13954673	13954804	B3galnt2|5UTR|TC_4434_6141.00000|chr13_13954615_13954678_+|chr13_13954804_13954805_+	100	+	13954673	13954673	0	1	131	0
chr13	13954543	13954804	B3galnt2|5UTR_UP1k|TC_14051_619.00000|chr13_13954515_13954552_+|chr13_13954804_13954805_+	100	+	13954543	13954543	0	1	261	0
chr11	116274106	116274610	Srp68|5UTR_UP1k|TC_38459_49.00000|chr11_116274601_116274617_-|chr11_116274105_116274106_-	100	-	116274106	116274106	0	1	504	0
chr11	116274106	116274117	Srp68|5UTR|TC_553_92947.00000|chr11_116274110_116274139_-|chr11_116274105_116274106_-	100	-	116274106	116274106	0	1	11	0
chr11	116274106	116274204	Srp68|5UTR|TC_10588_1176.00000|chr11_116274202_116274204_-|chr11_116274105_116274106_-	100	-	116274106	116274106	0	1	98	0
chrX	107150927	107171035	A630033H20Rik|5UTR_INTRON|TC_29387_112.00000|chrX_107150911_107150935_+|chrX_107171035_107171036_+	100	+	107150927	107150927	0	1	20108	0
chrX	107148915	107171035	A630033H20Rik|5UTR|TC_9577_1464.00000|chrX_107148879_107148974_+|chrX_107171035_107171036_+	100	+	107148915	107148915	0	2	232,197	0,21923
chr3	100969647	100969654	Ttf2|5UTR|TC_5392_4522.00000|chr3_100969642_100969684_-|chr3_100969646_100969647_-	100	-	100969647	100969647	0	1	7	0
chr12	73046426	73046721	Six1|5UTR|TC_16519_432.00000|chr12_73046690_73046721_-|chr12_73046425_73046426_-	100	-	73046426	73046426	0	1	295	0
chr4	141444682	141461770	Zbtb17|5UTR|TC_6246_3511.00000|chr4_141444658_141444705_+|chr4_141461770_141461771_+	100	+	141444682	141444682	0	3	120,87,2	0,2568,17086
chr16	5233623	5233649	Alg1|5UTR|TC_3986_7223.00000|chr16_5233591_5233646_+|chr16_5233649_5233650_+	100	+	5233623	5233623	0	1	26	0
chr17	47737900	47785809	Tfeb|5UTR_INTRON|TC_19110_309.00000|chr17_47737858_47737927_+|chr17_47785809_47785810_+	100	+	47737900	47737900	0	1	47909	0
chr17	47737900	47785986	Tfeb|5UTR_INTRON|TC_19110_309.00000|chr17_47737858_47737927_+|chr17_47785986_47785987_+	100	+	47737900	47737900	0	1	48086	0
chr17	47737055	47785809	Tfeb|5UTR|TC_10920_1098.00000|chr17_47737018_47737100_+|chr17_47785809_47785810_+	100	+	47737055	47737055	0	1	48754	0
chr17	47737055	47785986	Tfeb|5UTR|TC_10920_1098.00000|chr17_47737018_47737100_+|chr17_47785986_47785987_+	100	+	47737055	47737055	0	1	48931	0
chr17	47737161	47785809	Tfeb|5UTR|TC_16192_450.00000|chr17_47737128_47737215_+|chr17_47785809_47785810_+	100	+	47737161	47737161	0	1	48648	0
chr17	47737161	47785986	Tfeb|5UTR|TC_16192_450.00000|chr17_47737128_47737215_+|chr17_47785986_47785987_+	100	+	47737161	47737161	0	1	48825	0
chr17	65783411	65783442	Ppp4r1|5UTR|TC_10966_1087.00000|chr17_65783379_65783437_+|chr17_65783442_65783443_+	100	+	65783411	65783411	0	1	31	0
chr4	99929463	99929565	Pgm2|5UTR|TC_3631_8406.00000|chr4_99929448_99929508_+|chr4_99929565_99929566_+	100	+	99929463	99929463	0	1	102	0
chr18	62548951	62650859	Spink10|5UTR|TC_24757_169.00000|chr18_62548922_62548963_+|chr18_62650859_62650860_+	100	+	62548951	62548951	0	3	133,61,10	0,101319,101898
chr19	46356922	46366385	Tmem180|5UTR|TC_17214_395.00000|chr19_46356903_46356947_+|chr19_46366385_46366386_+	100	+	46356922	46356922	0	2	62,75	0,9388
chr16	97536341	97538645	Mx2|5UTR_INTRON|TC_22603_209.00000|chr16_97536331_97536360_+|chr16_97538645_97538646_+	100	+	97536341	97536341	0	1	2304	0
chr16	97535306	97538645	Mx2|5UTR_UP1k|TC_24685_170.00000|chr16_97535281_97535317_+|chr16_97538645_97538646_+	100	+	97535306	97535306	0	2	867,28	0,3311
chr9	106367958	106368797	Dusp7|5UTR_UP1k|TC_16717_422.00000|chr9_106367947_106367988_+|chr9_106368797_106368798_+	100	+	106367958	106367958	0	1	839	0
chr13	62466709	62466809	Zfp935|5UTR|TC_11035_1072.00000|chr13_62466804_62466852_-|chr13_62466708_62466709_-	100	-	62466709	62466709	0	1	100	0
chr5	139389898	139392444	Gpr146|5UTR|TC_27364_133.00000|chr5_139389898_139389948_+|chr5_139392444_139392445_+	100	+	139389898	139389898	0	1	2546	0
chr5	139380697	139392444	Gpr146|5UTR|TC_11006_1078.00000|chr5_139380634_139380702_+|chr5_139392444_139392445_+	100	+	139380697	139380697	0	1	11747	0
chr19	6940438	6941462	Gpr137|5UTR|TC_11074_1065.00000|chr19_6941444_6941510_-|chr19_6940437_6940438_-	46.875	-	6940438	6940438	0	2	44,371	0,653
chr19	6940839	6941462	Gpr137|5UTR|TC_11074_1065.00000|chr19_6941444_6941510_-|chr19_6940838_6940839_-	46.875	-	6940839	6940839	0	0	.	.
chr19	6942157	6941462	Gpr137|5UTR|TC_11074_1065.00000|chr19_6941444_6941510_-|chr19_6942156_6942157_-	100	-	6942157	6942157	0	0	.	.
chr19	6940438	6942396	Gpr137|5UTR|TC_26717_141.00000|chr19_6942394_6942414_-|chr19_6940437_6940438_-	46.875	-	6940438	6940438	0	2	44,1305	0,653
chr19	6940839	6942396	Gpr137|5UTR|TC_26717_141.00000|chr19_6942394_6942414_-|chr19_6940838_6940839_-	46.875	-	6940839	6940839	0	0	.	.
chr19	6942157	6942396	Gpr137|5UTR|TC_26717_141.00000|chr19_6942394_6942414_-|chr19_6942156_6942157_-	100	-	6942157	6942157	0	1	239	0
chr19	8953853	8953939	Tut1|5UTR|TC_9599_1184.00000|chr19_8953831_8953879_+|chr19_8953939_8953940_+	100	+	8953853	8953853	0	1	86	0
chr19	8953929	8953939	Tut1|5UTR|TC_8191_1647.00000|chr19_8953901_8953931_+|chr19_8953939_8953940_+	100	+	8953929	8953929	0	1	10	0
chr3	32529479	32531904	Mfn1|5UTR|TC_6464_3285.00000|chr3_32529462_32529540_+|chr3_32531904_32531905_+	100	+	32529479	32529479	0	2	216,7	0,2418
chr9	43743738	43744643	Pvrl1|5UTR_UP1k|TC_15877_472.00000|chr9_43743692_43743813_+|chr9_43744643_43744644_+	100	+	43743738	43743738	0	1	905	0
chr9	43743965	43744643	Pvrl1|5UTR_UP1k|TC_21839_227.00000|chr9_43743931_43743998_+|chr9_43744643_43744644_+	100	+	43743965	43743965	0	1	678	0
chrX	106027274	106069787	Atp7a|5UTR|TC_5724_4063.00000|chrX_106027221_106027317_+|chrX_106069787_106069788_+	100	+	106027274	106027274	0	2	105,18	0,42495
chr17	46024601	46032376	Vegfa|5UTR|TC_1065_41146.00000|chr17_46032373_46032383_-|chr17_46024600_46024601_-	100	-	46024601	46024601	0	0	.	.
chr17	46031890	46032376	Vegfa|5UTR|TC_1065_41146.00000|chr17_46032373_46032383_-|chr17_46031889_46031890_-	100	-	46031890	46031890	0	1	486	0
chr17	46031356	46032376	Vegfa|5UTR|TC_1065_41146.00000|chr17_46032373_46032383_-|chr17_46031355_46031356_-	100	-	46031356	46031356	0	1	1020	0
chr10	43901637	43901728	Qrsl1|5UTR|TC_8680_1812.00000|chr10_43901664_43901758_-|chr10_43901636_43901637_-	100	-	43901637	43901637	0	1	91	0
chr1	150392800	150392943	Tpr|5UTR_UP1k|TC_24447_174.00000|chr1_150392799_150392802_+|chr1_150392943_150392944_+	100	+	150392800	150392800	0	1	143	0
chr1	150392830	150392943	Tpr|5UTR_UP1k|TC_18508_333.00000|chr1_150392826_150392837_+|chr1_150392943_150392944_+	100	+	150392830	150392830	0	1	113	0
chr4	9668910	9669086	Asph|5UTR|TC_1833_21193.00000|chr4_9669075_9669109_-|chr4_9668909_9668910_-	100	-	9668910	9668910	0	1	176	0
chr4	9639276	9669086	Asph|5UTR|TC_1833_21193.00000|chr4_9669075_9669109_-|chr4_9639275_9639276_-	100	-	9639276	9639276	0	2	71,306	0,29504
chr4	9643550	9669086	Asph|5UTR|TC_1833_21193.00000|chr4_9669075_9669109_-|chr4_9643549_9643550_-	100	-	9643550	9643550	0	0	.	.
chr4	9668910	9669147	Asph|5UTR|TC_27434_132.00000|chr4_9669145_9669147_-|chr4_9668909_9668910_-	100	-	9668910	9668910	0	1	237	0
chr4	9639276	9669147	Asph|5UTR|TC_27434_132.00000|chr4_9669145_9669147_-|chr4_9639275_9639276_-	100	-	9639276	9639276	0	2	71,367	0,29504
chr4	9643550	9669147	Asph|5UTR|TC_27434_132.00000|chr4_9669145_9669147_-|chr4_9643549_9643550_-	100	-	9643550	9643550	0	0	.	.
chr10	61475806	61482400	Lrrc20|5UTR|TC_10094_1309.00000|chr10_61475785_61475852_+|chr10_61482400_61482401_+	100	+	61475806	61475806	0	2	83,65	0,6529
chr17	35910035	35910047	Atat1|5UTR|TC_12581_804.00000|chr17_35910044_35910047_-|chr17_35910034_35910035_-	100	-	35910035	35910035	0	1	12	0
chr9	35267866	35267889	Rpusd4|5UTR|TC_9895_1368.00000|chr9_35267863_35267886_+|chr9_35267889_35267890_+	100	+	35267866	35267866	0	1	23	0
chr2	14074099	14074296	Stam|5UTR|TC_4052_7051.00000|chr2_14074069_14074179_+|chr2_14074296_14074297_+	100	+	14074099	14074099	0	1	197	0
chr2	14073612	14074296	Stam|5UTR_UP1k|TC_37949_52.00000|chr2_14073612_14073614_+|chr2_14074296_14074297_+	100	+	14073612	14073612	0	1	684	0
chr4	103114156	103114284	Wdr78|5UTR|TC_16147_453.00000|chr4_103114228_103114356_-|chr4_103114155_103114156_-	100	-	103114156	103114156	0	1	128	0
chr4	126096717	126097852	Lsm10|5UTR|TC_3528_8664.00000|chr4_126096652_126096722_+|chr4_126097852_126097853_+	100	+	126096717	126096717	0	2	92,24	0,1111
chr4	126096759	126097852	Lsm10|5UTR|TC_10999_1067.00000|chr4_126096744_126096761_+|chr4_126097852_126097853_+	100	+	126096759	126096759	0	2	50,24	0,1069
chr5	121384086	121385582	Trafd1|5UTR|TC_4901_5280.00000|chr5_121385578_121385634_-|chr5_121384085_121384086_-	100	-	121384086	121384086	0	2	18,58	0,1438
chr5	121384086	121385409	Trafd1|5UTR_INTRON|TC_10806_1124.00000|chr5_121385401_121385444_-|chr5_121384085_121384086_-	100	-	121384086	121384086	0	2	18,101	0,1222
chr18	12819566	12941808	Osbpl1a|5UTR|TC_11487_983.00000|chr18_12941763_12941875_-|chr18_12819565_12819566_-	100	-	12819566	12819566	0	17	95,163,107,82,123,99,64,74,45,62,145,86,112,75,86,123,177	0,21617,51511,62629,72600,78636,85456,85627,86404,87321,90291,91510,94935,108694,109441,114013,122065
chr18	12933700	12941808	Osbpl1a|5UTR|TC_11487_983.00000|chr18_12941763_12941875_-|chr18_12933699_12933700_-	100	-	12933700	12933700	0	2	2,177	0,7931
chr18	12871182	12941808	Osbpl1a|5UTR|TC_11487_983.00000|chr18_12941763_12941875_-|chr18_12871181_12871182_-	100	-	12871182	12871182	0	15	2,82,123,99,64,74,45,62,145,86,112,75,86,123,177	0,11013,20984,27020,33840,34011,34788,35705,38675,39894,43319,57078,57825,62397,70449
chr18	12819566	12862450	Osbpl1a|5UTR|TC_15606_491.00000|chr18_12862344_12862545_-|chr18_12819565_12819566_-	54.5454545454545	-	12819566	12819566	0	3	95,163,344	0,21617,42540
chr18	12933700	12862450	Osbpl1a|5UTR|TC_15606_491.00000|chr18_12862344_12862545_-|chr18_12933699_12933700_-	100	-	12933700	12933700	0	0	.	.
chr18	12871182	12862450	Osbpl1a|5UTR|TC_15606_491.00000|chr18_12862344_12862545_-|chr18_12871181_12871182_-	100	-	12871182	12871182	0	0	.	.
chr17	3557713	3557757	Tfb1m|5UTR_UP1k|TC_11084_1063.00000|chr17_3557754_3557793_-|chr17_3557712_3557713_-	100	-	3557713	3557713	0	1	44	0
chr17	3557713	3557727	Tfb1m|5UTR_UP1k|TC_31888_90.00000|chr17_3557725_3557732_-|chr17_3557712_3557713_-	100	-	3557713	3557713	0	1	14	0
chr13	23745497	23745523	Hist1h3c|5UTR_UP1k|TC_114_452929.00000|chr13_23745521_23745523_-|chr13_23745496_23745497_-	100	-	23745497	23745497	0	1	26	0
chr8	64947222	64947306	Tmem192|5UTR|TC_1576_25545.00000|chr8_64947192_64947249_+|chr8_64947306_64947307_+	100	+	64947222	64947222	0	1	84	0
chr2	168955164	168955281	Zfp64|5UTR|TC_4231_6625.00000|chr2_168955233_168955302_-|chr2_168955163_168955164_-	100	-	168955164	168955164	0	1	117	0
chr2	168955164	168955577	Zfp64|5UTR|TC_8342_1959.00000|chr2_168955522_168955608_-|chr2_168955163_168955164_-	100	-	168955164	168955164	0	1	413	0
chr17	29032672	29036242	Srsf3|5UTR|TC_814_56517.00000|chr17_29032670_29032675_+|chr17_29036242_29036243_+	100	+	29032672	29032672	0	2	114,2	0,3568
chr17	85083267	85090239	Prepl|5UTR|TC_5189_4809.00000|chr17_85090192_85090291_-|chr17_85083266_85083267_-	38.7860082304527	-	85083267	85083267	0	3	48,536,134	0,5072,6838
chr17	85088552	85090239	Prepl|5UTR|TC_5189_4809.00000|chr17_85090192_85090291_-|chr17_85088551_85088552_-	48.1481481481481	-	85088552	85088552	0	2	323,134	0,1553
chr5	129887247	129887340	Chchd2|5UTR|TC_4402_6224.00000|chr5_129887319_129887340_-|chr5_129887246_129887247_-	100	-	129887247	129887247	0	1	93	0
chr5	129887247	129887291	Chchd2|5UTR|TC_410_129902.00000|chr5_129887287_129887292_-|chr5_129887246_129887247_-	100	-	129887247	129887247	0	1	44	0
chr6	72414336	72414406	Ggcx|5UTR|TC_10650_1161.00000|chr6_72414304_72414380_+|chr6_72414406_72414407_+	100	+	72414336	72414336	0	1	70	0
chr1	9798149	9865252	Sgk3|5UTR|TC_21685_230.00000|chr1_9798119_9798220_+|chr1_9865252_9865253_+	66.6666666666667	+	9798149	9798149	0	2	97,38240	0,28863
chr12	57230438	57303417	Mipol1|5UTR|TC_2913_10401.00000|chr12_57230410_57230445_+|chr12_57303417_57303418_+	68	+	57230438	57230438	0	2	173,65055	0,7924
chr12	57230527	57303417	Mipol1|5UTR|TC_3315_8607.00000|chr12_57230483_57230590_+|chr12_57303417_57303418_+	68	+	57230527	57230527	0	2	84,65055	0,7835
chr13	22041323	22041364	Hist1h4i|5UTR_UP1k|TC_2030_18933.00000|chr13_22041362_22041364_-|chr13_22041322_22041323_-	100	-	22041323	22041323	0	1	41	0
chr2	68861568	68861635	Cers6|5UTR|TC_13006_742.00000|chr2_68861562_68861595_+|chr2_68861635_68861636_+	100	+	68861568	68861568	0	1	67	0
chr2	68861486	68861635	Cers6|5UTR_UP1k|TC_2913_11642.00000|chr2_68861436_68861504_+|chr2_68861635_68861636_+	100	+	68861486	68861486	0	1	149	0
chr9	15301421	15306141	4931406C07Rik|5UTR|TC_8511_1878.00000|chr9_15306102_15306154_-|chr9_15301420_15301421_-	100	-	15301421	15301421	0	1	4720	0
chrX	68678789	68678816	Fmr1|5UTR|TC_11453_974.00000|chrX_68678773_68678810_+|chrX_68678816_68678817_+	100	+	68678789	68678789	0	1	27	0
chrX	68678580	68678816	Fmr1|5UTR|TC_22641_209.00000|chrX_68678577_68678585_+|chrX_68678816_68678817_+	100	+	68678580	68678580	0	1	236	0
chrX	68678718	68678816	Fmr1|5UTR|TC_6993_2767.00000|chrX_68678683_68678748_+|chrX_68678816_68678817_+	100	+	68678718	68678718	0	1	98	0
chr6	34354162	34354230	Akr1b8|5UTR|TC_3409_9328.00000|chr6_34354118_34354193_+|chr6_34354230_34354231_+	100	+	34354162	34354162	0	1	68	0
chr8	25088482	25102161	Plekha2|5UTR_UP1k|TC_12556_807.00000|chr8_25102148_25102215_-|chr8_25088481_25088482_-	100	-	25088482	25088482	0	2	23,128	0,13551
chr8	25088482	25101780	Plekha2|5UTR|TC_7967_2154.00000|chr8_25101709_25101825_-|chr8_25088481_25088482_-	100	-	25088482	25088482	0	2	23,121	0,13177
chr8	25088482	25091358	Plekha2|5UTR_INTRON|TC_14938_544.00000|chr8_25091343_25091384_-|chr8_25088481_25088482_-	100	-	25088482	25088482	0	2	23,76	0,2800
chr8	25088482	25102122	Plekha2|5UTR_UP1k|TC_28963_116.00000|chr8_25102114_25102128_-|chr8_25088481_25088482_-	100	-	25088482	25088482	0	2	23,89	0,13551
chr8	25088482	25098059	Plekha2|5UTR_INTRON|TC_32762_84.00000|chr8_25098049_25098106_-|chr8_25088481_25088482_-	100	-	25088482	25088482	0	2	23,6777	0,2800
chr19	3325575	3349201	Cpt1a|5UTR_INTRON|TC_39445_44.00000|chr19_3325573_3325583_+|chr19_3349201_3349202_+	100	+	3325575	3325575	0	1	23626	0
chr19	3323297	3349201	Cpt1a|5UTR|TC_22978_202.00000|chr19_3323274_3323311_+|chr19_3349201_3349202_+	100	+	3323297	3323297	0	2	77,13	0,25891
chr19	3323346	3349201	Cpt1a|5UTR|TC_7898_2191.00000|chr19_3323331_3323348_+|chr19_3349201_3349202_+	100	+	3323346	3323346	0	2	28,13	0,25842
chr2	90904767	90905694	Kbtbd4|5UTR_UP1k|TC_8598_1843.00000|chr2_90904760_90904772_+|chr2_90905694_90905695_+	100	+	90904767	90904767	0	2	142,29	0,898
chr13	20181518	20185426	Elmo1|5UTR_INTRON|TC_34704_70.00000|chr13_20181465_20181560_+|chr13_20185426_20185427_+	100	+	20181518	20181518	0	1	3908	0
chr13	20181518	20564426	Elmo1|5UTR_INTRON|TC_34704_70.00000|chr13_20181465_20181560_+|chr13_20564426_20564427_+	100	+	20181518	20181518	0	15	3986,41,73,51,170,36,100,152,79,51,123,132,105,109,114957	0,26615,27620,60054,69485,80038,93001,99293,101393,105201,106372,108843,160849,191563,267951
chr6	97210793	97210820	Arl6ip5|5UTR|TC_2466_14624.00000|chr6_97210784_97210827_+|chr6_97210820_97210821_+	100	+	97210793	97210793	0	1	27	0
chr14	57798184	57798225	Gm10094|5UTR_UP1k|TC_9832_1385.00000|chr14_57798160_57798185_+|chr14_57798225_57798226_+	100	+	57798184	57798184	0	1	41	0
chr14	57798213	57798225	Gm10094|5UTR|TC_2335_15818.00000|chr14_57798212_57798220_+|chr14_57798225_57798226_+	100	+	57798213	57798213	0	1	12	0
chr14	52279241	52279356	Rab2b|5UTR|TC_10697_1149.00000|chr14_52279251_52279356_-|chr14_52279240_52279241_-	100	-	52279241	52279241	0	1	115	0
chr2	130563740	130563778	Mrps26|5UTR|TC_2445_14827.00000|chr2_130563736_130563792_+|chr2_130563778_130563779_+	100	+	130563740	130563740	0	1	38	0
chr11	115603867	115603885	Gga3|5UTR|TC_6179_3577.00000|chr11_115603873_115603920_-|chr11_115603866_115603867_-	100	-	115603867	115603867	0	1	18	0
chr5	32611170	32640338	Yes1|5UTR|TC_10743_1121.00000|chr5_32611145_32611178_+|chr5_32640338_32640339_+	72.972972972973	+	32611170	32611170	0	2	205,8	0,29160
chr5	32611228	32640338	Yes1|5UTR|TC_6058_3624.00000|chr5_32611198_32611256_+|chr5_32640338_32640339_+	72.972972972973	+	32611228	32611228	0	2	147,8	0,29102
chr7	27542115	27553044	Pld3|5UTR|TC_4762_5508.00000|chr7_27553020_27553064_-|chr7_27542114_27542115_-	100	-	27542115	27542115	0	4	66,161,75,47	0,628,3072,10882
chr7	27542115	27542788	Pld3|5UTR|TC_4666_5673.00000|chr7_27542760_27542824_-|chr7_27542114_27542115_-	100	-	27542115	27542115	0	2	66,45	0,628
chr7	27542115	27553165	Pld3|5UTR_UP1k|TC_14545_496.00000|chr7_27553147_27553187_-|chr7_27542114_27542115_-	100	-	27542115	27542115	0	4	66,161,75,168	0,628,3072,10882
chr7	27542115	27553217	Pld3|5UTR_UP1k|TC_19623_222.00000|chr7_27553211_27553229_-|chr7_27542114_27542115_-	100	-	27542115	27542115	0	4	66,161,75,220	0,628,3072,10882
chr1	171329019	171338315	Dedd|5UTR_UP1k|TC_23140_198.00000|chr1_171328979_171329023_+|chr1_171338315_171338316_+	58.3333333333333	+	171329019	171329019	0	2	507,64	0,9232
chr1	171330005	171338315	Dedd|5UTR_INTRON|TC_22392_213.00000|chr1_171329993_171330013_+|chr1_171338315_171338316_+	100	+	171330005	171330005	0	2	1280,64	0,8246
chr1	171329474	171338315	Dedd|5UTR|TC_6049_3701.00000|chr1_171329403_171329493_+|chr1_171338315_171338316_+	58.3333333333333	+	171329474	171329474	0	2	52,64	0,8777
chr1	171329643	171338315	Dedd|5UTR_INTRON|TC_4846_5368.00000|chr1_171329584_171329694_+|chr1_171338315_171338316_+	100	+	171329643	171329643	0	2	1642,64	0,8608
chr2	5010695	5012724	Mcm10|5UTR|TC_6384_3371.00000|chr2_5012643_5012764_-|chr2_5010694_5010695_-	100	-	5010695	5010695	0	2	80,20	0,2009
chr3	89215203	89215245	Thbs3|5UTR|TC_10460_1213.00000|chr3_89215174_89215238_+|chr3_89215245_89215246_+	100	+	89215203	89215203	0	1	42	0
chr8	94857519	94857555	Polr2c|5UTR|TC_3800_7803.00000|chr8_94857496_94857536_+|chr8_94857555_94857556_+	100	+	94857519	94857519	0	1	36	0
chr2	163415611	163419545	Oser1|5UTR_UP1k|TC_11945_901.00000|chr2_163419537_163419545_-|chr2_163415610_163415611_-	100	-	163415611	163415611	0	2	44,134	0,3800
chr2	163415611	163419486	Oser1|5UTR_UP1k|TC_2909_11660.00000|chr2_163419476_163419514_-|chr2_163415610_163415611_-	100	-	163415611	163415611	0	2	44,75	0,3800
chr2	163415611	163419442	Oser1|5UTR|TC_17284_392.00000|chr2_163419441_163419444_-|chr2_163415610_163415611_-	100	-	163415611	163415611	0	2	44,31	0,3800
chrX	81070669	81070934	Tmem47|5UTR|TC_13965_628.00000|chrX_81070650_81070717_+|chrX_81070934_81070935_+	100	+	81070669	81070669	0	1	265	0
chr4	129622763	129623897	Ccdc28b|5UTR|TC_9191_1607.00000|chr4_129623877_129623933_-|chr4_129622762_129622763_-	100	-	129622763	129622763	0	2	24,84	0,1050
chr7	41499296	41499684	AW146154|5UTR|TC_7897_2192.00000|chr7_41499680_41499687_-|chr7_41499295_41499296_-	100	-	41499296	41499296	0	1	388	0
chr7	41499296	41499410	AW146154|5UTR|TC_7509_2455.00000|chr7_41499362_41499445_-|chr7_41499295_41499296_-	100	-	41499296	41499296	0	1	114	0
chr10	21296012	21296133	Hbs1l|5UTR|TC_4050_7052.00000|chr10_21295988_21296033_+|chr10_21296133_21296134_+	100	+	21296012	21296012	0	1	121	0
chr1	75180118	75180394	Abcb6|5UTR_UP1k|TC_17449_383.00000|chr1_75180356_75180424_-|chr1_75180117_75180118_-	100	-	75180118	75180118	0	1	276	0
chr5	36584824	36582392	Tbc1d14|5UTR|TC_15479_500.00000|chr5_36582388_36582407_-|chr5_36584823_36584824_-	100	-	36584824	36584824	0	0	.	.
chr5	36572020	36582392	Tbc1d14|5UTR|TC_15479_500.00000|chr5_36582388_36582407_-|chr5_36572019_36572020_-	100	-	36572020	36572020	0	1	10372	0
chr5	36530425	36582392	Tbc1d14|5UTR|TC_15479_500.00000|chr5_36582388_36582407_-|chr5_36530424_36530425_-	100	-	36530425	36530425	0	0	.	.
chr5	36584824	36530515	Tbc1d14|5UTR|TC_11176_855.00000|chr5_36530501_36530515_-|chr5_36584823_36584824_-	100	-	36584824	36584824	0	0	.	.
chr5	36572020	36530515	Tbc1d14|5UTR|TC_11176_855.00000|chr5_36530501_36530515_-|chr5_36572019_36572020_-	100	-	36572020	36572020	0	0	.	.
chr5	36530425	36530515	Tbc1d14|5UTR|TC_11176_855.00000|chr5_36530501_36530515_-|chr5_36530424_36530425_-	100	-	36530425	36530425	0	1	90	0
chr5	36584824	36530550	Tbc1d14|5UTR|TC_7070_2174.00000|chr5_36530539_36530578_-|chr5_36584823_36584824_-	100	-	36584824	36584824	0	0	.	.
chr5	36572020	36530550	Tbc1d14|5UTR|TC_7070_2174.00000|chr5_36530539_36530578_-|chr5_36572019_36572020_-	100	-	36572020	36572020	0	0	.	.
chr5	36530425	36530550	Tbc1d14|5UTR|TC_7070_2174.00000|chr5_36530539_36530578_-|chr5_36530424_36530425_-	100	-	36530425	36530425	0	1	125	0
chr2	72476217	72476290	Cdca7|5UTR|TC_5172_4834.00000|chr2_72476151_72476254_+|chr2_72476290_72476291_+	100	+	72476217	72476217	0	1	73	0
chr4	155812505	155812527	Ccnl2|5UTR|TC_8155_2048.00000|chr4_155812498_155812522_+|chr4_155812527_155812528_+	100	+	155812505	155812505	0	1	22	0
chr3	108591382	108609885	Wdr47|5UTR|TC_18031_355.00000|chr3_108591326_108591404_+|chr3_108609885_108609886_+	100	+	108591382	108591382	0	2	215,9	0,18494
chr14	101608460	101608828	Tbc1d4|5UTR|TC_13812_642.00000|chr14_101608805_101608850_-|chr14_101608459_101608460_-	100	-	101608460	101608460	0	1	368	0
chr3	107333080	107333963	Rbm15|5UTR_UP1k|TC_9072_1653.00000|chr3_107333961_107333989_-|chr3_107333079_107333080_-	100	-	107333080	107333080	0	1	883	0
chr3	107333080	107333552	Rbm15|5UTR_UP1k|TC_13625_665.00000|chr3_107333530_107333575_-|chr3_107333079_107333080_-	100	-	107333080	107333080	0	1	472	0
chr9	110408117	110408195	Ptpn23|5UTR|TC_5166_4840.00000|chr9_110408132_110408234_-|chr9_110408116_110408117_-	100	-	110408117	110408117	0	1	78	0
chr9	103202059	103202099	Srprb|5UTR_UP1k|TC_2735_12707.00000|chr9_103202065_103202131_-|chr9_103202058_103202059_-	100	-	103202059	103202059	0	1	40	0
chr13	55714716	55714777	Txndc15|5UTR|TC_4430_6149.00000|chr13_55714669_55714747_+|chr13_55714777_55714778_+	100	+	55714716	55714716	0	1	61	0
chr5	121191215	121191387	Ptpn11|5UTR|TC_2338_15759.00000|chr5_121191355_121191407_-|chr5_121191214_121191215_-	100	-	121191215	121191215	0	1	172	0
chr14	59260180	59260212	Gm6904|5UTR|TC_30717_99.00000|chr14_59260193_59260246_-|chr14_59260179_59260180_-	100	-	59260180	59260180	0	1	32	0
chr14	65806057	65809234	Pbk|5UTR|TC_16890_411.00000|chr14_65806049_65806102_+|chr14_65809234_65809235_+	100	+	65806057	65806057	0	2	77,20	0,3157
chr14	65805886	65809234	Pbk|5UTR_UP1k|TC_2856_11888.00000|chr14_65805824_65805891_+|chr14_65809234_65809235_+	100	+	65805886	65805886	0	2	248,20	0,3328
chr14	65805955	65809234	Pbk|5UTR|TC_34244_73.00000|chr14_65805955_65805957_+|chr14_65809234_65809235_+	100	+	65805955	65805955	0	2	179,20	0,3259
chr14	65806254	65809234	Pbk|5UTR_INTRON|TC_40877_37.00000|chr14_65806254_65806256_+|chr14_65809234_65809235_+	100	+	65806254	65806254	0	1	2980	0
chr11	69981149	69981483	Ctdnep1|5UTR_UP1k|TC_20936_250.00000|chr11_69981131_69981162_+|chr11_69981483_69981484_+	100	+	69981149	69981149	0	1	334	0
chr11	69980772	69981483	Ctdnep1|5UTR_UP1k|TC_7280_2624.00000|chr11_69980769_69980809_+|chr11_69981483_69981484_+	100	+	69980772	69980772	0	1	711	0
chr5	143548718	143562834	Fam220a|5UTR|TC_13321_702.00000|chr5_143548705_143548759_+|chr5_143562834_143562835_+	63.6363636363636	+	143548718	143548718	0	2	416,78	0,14038
chr5	143548922	143562834	Fam220a|5UTR|TC_28642_119.00000|chr5_143548920_143548924_+|chr5_143562834_143562835_+	63.6363636363636	+	143548922	143548922	0	2	212,78	0,13834
chr9	48480553	48480595	Rexo2|5UTR|TC_1061_41384.00000|chr9_48480524_48480659_-|chr9_48480552_48480553_-	100	-	48480553	48480553	0	1	42	0
chr9	48480553	48480707	Rexo2|5UTR_UP1k|TC_8270_1990.00000|chr9_48480696_48480711_-|chr9_48480552_48480553_-	100	-	48480553	48480553	0	1	154	0
chr7	143830212	143836643	Dhcr7|5UTR|TC_6303_3455.00000|chr7_143830182_143830217_+|chr7_143836643_143836644_+	100	+	143830212	143830212	0	2	53,6	0,6425
chr7	143830241	143836643	Dhcr7|5UTR|TC_4632_5765.00000|chr7_143830238_143830267_+|chr7_143836643_143836644_+	100	+	143830241	143830241	0	2	24,6	0,6396
chr7	143829654	143836643	Dhcr7|5UTR_INTRON|TC_42502_29.00000|chr7_143829654_143829677_+|chr7_143836643_143836644_+	100	+	143829654	143829654	0	2	611,6	0,6983
chr7	143827337	143836643	Dhcr7|5UTR_INTRON|TC_40378_40.00000|chr7_143827304_143827348_+|chr7_143836643_143836644_+	100	+	143827337	143827337	0	2	2928,6	0,9300
chr7	143823081	143836643	Dhcr7|5UTR_UP1k|TC_30557_101.00000|chr7_143823080_143823097_+|chr7_143836643_143836644_+	100	+	143823081	143823081	0	3	459,127,6	0,7057,13556
chr7	10494522	10495395	Zik1|5UTR|TC_9606_1456.00000|chr7_10495332_10495407_-|chr7_10494521_10494522_-	100	-	10494522	10494522	0	2	6,254	0,619
chr12	98628140	98628315	Spata7|5UTR|TC_10457_1214.00000|chr12_98628117_98628196_+|chr12_98628315_98628316_+	100	+	98628140	98628140	0	1	175	0
chr12	98628140	98648428	Spata7|5UTR|TC_10457_1214.00000|chr12_98628117_98628196_+|chr12_98648428_98648429_+	41.1764705882353	+	98628140	98628140	0	4	194,75,3390,80	0,3822,6083,20208
chr12	98628222	98628315	Spata7|5UTR|TC_35360_66.00000|chr12_98628220_98628224_+|chr12_98628315_98628316_+	100	+	98628222	98628222	0	1	93	0
chr12	98628222	98648428	Spata7|5UTR|TC_35360_66.00000|chr12_98628220_98628224_+|chr12_98648428_98648429_+	41.1764705882353	+	98628222	98628222	0	4	112,75,3390,80	0,3740,6001,20126
chr18	61400367	61400402	Ppargc1b|5UTR|TC_11872_912.00000|chr18_61400371_61400447_-|chr18_61400366_61400367_-	100	-	61400367	61400367	0	1	35	0
chr18	61400367	61400472	Ppargc1b|5UTR_UP1k|TC_41688_33.00000|chr18_61400468_61400476_-|chr18_61400366_61400367_-	100	-	61400367	61400367	0	1	105	0
chr9	20898563	20898601	Eif3g|5UTR|TC_236_227809.00000|chr9_20898567_20898628_-|chr9_20898562_20898563_-	100	-	20898563	20898563	0	1	38	0
chr7	13278833	13280156	Lig1|5UTR|TC_1051_42040.00000|chr7_13278814_13278900_+|chr7_13280156_13280157_+	100	+	13278833	13278833	0	2	126,9	0,1314
chr7	13278536	13280156	Lig1|5UTR_INTRON|TC_14928_545.00000|chr7_13278513_13278556_+|chr7_13280156_13280157_+	100	+	13278536	13278536	0	2	423,9	0,1611
chr7	13279288	13280156	Lig1|5UTR|TC_8957_1702.00000|chr7_13279253_13279315_+|chr7_13280156_13280157_+	100	+	13279288	13279288	0	2	185,9	0,859
chr7	13279343	13280156	Lig1|5UTR|TC_39946_42.00000|chr7_13279343_13279345_+|chr7_13280156_13280157_+	100	+	13279343	13279343	0	2	130,9	0,804
chrX	7374861	7376332	Usp27x|5UTR_UP1k|TC_37820_53.00000|chrX_7376330_7376332_-|chrX_7374860_7374861_-	100	-	7374861	7374861	0	1	1471	0
chrX	7374861	7376021	Usp27x|5UTR_UP1k|TC_25239_162.00000|chrX_7376011_7376021_-|chrX_7374860_7374861_-	100	-	7374861	7374861	0	1	1160	0
chrX	7899242	7899232	Pqbp1|5UTR|TC_4168_6744.00000|chrX_7899227_7899277_-|chrX_7899241_7899242_-	100	-	7899242	7899242	0	0	.	.
chrX	7898617	7899232	Pqbp1|5UTR|TC_4168_6744.00000|chrX_7899227_7899277_-|chrX_7898616_7898617_-	70	-	7898617	7898617	0	2	19,462	0,153
chrX	7899242	7898982	Pqbp1|5UTR|TC_8336_1819.00000|chrX_7898938_7898983_-|chrX_7899241_7899242_-	100	-	7899242	7899242	0	0	.	.
chrX	7898617	7898982	Pqbp1|5UTR|TC_8336_1819.00000|chrX_7898938_7898983_-|chrX_7898616_7898617_-	70	-	7898617	7898617	0	2	19,212	0,153
chrX	7899242	7898907	Pqbp1|5UTR|TC_4167_6066.00000|chrX_7898886_7898911_-|chrX_7899241_7899242_-	100	-	7899242	7899242	0	0	.	.
chrX	7898617	7898907	Pqbp1|5UTR|TC_4167_6066.00000|chrX_7898886_7898911_-|chrX_7898616_7898617_-	100	-	7898617	7898617	0	2	19,137	0,153
chr16	93883930	93884495	Chaf1b|5UTR|TC_4579_5851.00000|chr16_93883899_93883963_+|chr16_93884495_93884496_+	100	+	93883930	93883930	0	2	45,30	0,535
chr17	87975060	87975148	Msh6|5UTR|TC_6207_3538.00000|chr17_87975048_87975116_+|chr17_87975148_87975149_+	100	+	87975060	87975060	0	1	88	0
chr17	87975013	87975148	Msh6|5UTR_UP1k|TC_30738_99.00000|chr17_87975006_87975022_+|chr17_87975148_87975149_+	100	+	87975013	87975013	0	1	135	0
chrX	36891739	36903467	Nkrf|5UTR_UP1k|TC_3601_8539.00000|chrX_36903435_36903479_-|chrX_36891738_36891739_-	100	-	36891739	36891739	0	2	16,732	0,10996
chrX	36891739	36903511	Nkrf|5UTR_UP1k|TC_32073_89.00000|chrX_36903509_36903511_-|chrX_36891738_36891739_-	100	-	36891739	36891739	0	2	16,776	0,10996
chr4	151861669	151861748	Camta1|5UTR|TC_1214_35565.00000|chr4_151861674_151861759_-|chr4_151861668_151861669_-	100	-	151861669	151861669	0	1	79	0
chr5	136565697	136567265	Cux1|5UTR|TC_3055_10883.00000|chr5_136567249_136567330_-|chr5_136565696_136565697_-	100	-	136565697	136565697	0	0	.	.
chr5	136567240	136567265	Cux1|5UTR|TC_3055_10883.00000|chr5_136567249_136567330_-|chr5_136567239_136567240_-	100	-	136567240	136567240	0	1	25	0
chr6	37441800	37442147	Creb3l2|5UTR|TC_10728_1140.00000|chr6_37442105_37442192_-|chr6_37441799_37441800_-	100	-	37441800	37441800	0	1	347	0
chr6	6956002	6956026	Acn9|5UTR|TC_4515_5971.00000|chr6_6955996_6956035_+|chr6_6956026_6956027_+	100	+	6956002	6956002	0	1	24	0
chr14	59341315	59341353	Phf11b|5UTR_UP1k|TC_5040_5023.00000|chr14_59341332_59341408_-|chr14_59341314_59341315_-	100	-	59341315	59341315	0	1	38	0
chr15	79670879	79670891	Tomm22|5UTR|TC_1568_25757.00000|chr15_79670863_79670887_+|chr15_79670891_79670892_+	100	+	79670879	79670879	0	1	12	0
chr7	97371621	97371637	Alg8|5UTR|TC_3420_9282.00000|chr7_97371595_97371645_+|chr7_97371637_97371638_+	100	+	97371621	97371621	0	1	16	0
chrX	105120410	105120610	Magee1|5UTR|TC_13440_689.00000|chrX_105120364_105120435_+|chrX_105120610_105120611_+	100	+	105120410	105120410	0	1	200	0
chr1	179517951	179518000	Smyd3|5UTR|TC_4872_5326.00000|chr1_179517983_179518046_-|chr1_179517950_179517951_-	100	-	179517951	179517951	0	1	49	0
chr13	23571108	23571161	Hist1h2ae|5UTR|TC_313_170644.00000|chr13_23571159_23571161_-|chr13_23571107_23571108_-	100	-	23571108	23571108	0	1	53	0
chr8	88137856	88138019	Heatr3|5UTR|TC_7365_2567.00000|chr8_88137831_88137895_+|chr8_88138019_88138020_+	100	+	88137856	88137856	0	1	163	0
chr15	79690893	79690906	Gtpbp1|5UTR|TC_2638_13404.00000|chr15_79690873_79690902_+|chr15_79690906_79690907_+	100	+	79690893	79690893	0	1	13	0
chr14	67715223	67715603	Cdca2|5UTR|TC_13505_680.00000|chr14_67715594_67715684_-|chr14_67715004_67715005_-	100	-	67715223	67715223	0	1	380	0
chr14	67715223	67715358	Cdca2|5UTR|TC_6910_2903.00000|chr14_67715348_67715420_-|chr14_67715004_67715005_-	100	-	67715223	67715223	0	1	135	0
chr12	118301233	118301968	Sp4|5UTR_UP1k|TC_31734_91.00000|chr12_118301964_118301989_-|chr12_118301232_118301233_-	100	-	118301233	118301233	0	1	735	0
chr11	59438474	59450024	Snap47|5UTR|TC_4039_7075.00000|chr11_59449942_59450040_-|chr11_59438473_59438474_-	100	-	59438474	59438474	0	2	39,110	0,11440
chr2	120352987	120353135	Vps39|5UTR|TC_8168_2041.00000|chr2_120353104_120353140_-|chr2_120352986_120352987_-	100	-	120352987	120352987	0	1	148	0
chr4	134371718	134372550	Extl1|5UTR|TC_18277_344.00000|chr4_134372536_134372586_-|chr4_134371717_134371718_-	100	-	134371718	134371718	0	1	832	0
chr12	4843397	4850145	BC068281|5UTR|TC_5085_4948.00000|chr12_4843319_4843458_+|chr12_4850145_4850146_+	100	+	4843397	4843397	0	2	54,19	0,6729
chr12	116047762	116047857	Zfp386|5UTR|TC_3585_8632.00000|chr12_116047716_116047831_+|chr12_116047857_116047858_+	100	+	116047762	116047762	0	1	95	0
chr12	17348476	17348553	Nol10|5UTR|TC_8324_1962.00000|chr12_17348457_17348508_+|chr12_17348553_17348554_+	100	+	17348476	17348476	0	1	77	0
chr6	146725009	146758471	Stk38l|5UTR|TC_2583_13783.00000|chr6_146724960_146725022_+|chr6_146758471_146758472_+	100	+	146725009	146725009	0	2	38,11	0,33451
chr6	146724934	146758471	Stk38l|5UTR|TC_25150_163.00000|chr6_146724934_146724936_+|chr6_146758471_146758472_+	100	+	146724934	146724934	0	2	113,11	0,33526
chr19	43752911	43752983	Cox15|5UTR|TC_5446_4453.00000|chr19_43752932_43752998_-|chr19_43752910_43752911_-	100	-	43752911	43752911	0	1	72	0
chr15	3995714	3995748	AW549877|5UTR|TC_3843_7644.00000|chr15_3995715_3995775_-|chr15_3995713_3995714_-	100	-	3995714	3995714	0	1	34	0
chr19	4148690	4149343	Coro1b|5UTR|TC_12880_760.00000|chr19_4148688_4148691_+|chr19_4149343_4149344_+	55.6438791732909	+	4148690	4148690	0	2	46,2	0,651
chr19	4148652	4149343	Coro1b|5UTR_UP1k|TC_2922_11607.00000|chr19_4148621_4148660_+|chr19_4149343_4149344_+	55.6438791732909	+	4148652	4148652	0	2	84,2	0,689
chr5	138994771	138994946	Pdgfa|5UTR|TC_5955_3808.00000|chr5_138994943_138994982_-|chr5_138994770_138994771_-	100	-	138994771	138994771	0	1	175	0
chr15	3979424	3979441	Fbxo4|5UTR|TC_14489_580.00000|chr15_3979440_3979506_-|chr15_3979423_3979424_-	100	-	3979424	3979424	0	1	17	0
chrX	20658483	20658526	Uba1|5UTR|TC_11799_851.00000|chrX_20658463_20658506_+|chrX_20668448_20668449_+	81.8181818181818	+	20658483	20658483	0	1	43	0
chrX	20658483	20658346	Uba1|5UTR|TC_11799_851.00000|chrX_20658463_20658506_+|chrX_20658346_20658347_+	100	+	20658483	20658483	0	0	.	.
chrX	20658419	20658526	Uba1|5UTR|TC_6793_2991.00000|chrX_20658417_20658441_+|chrX_20668448_20668449_+	81.8181818181818	+	20658419	20658419	0	1	107	0
chrX	20658419	20658346	Uba1|5UTR|TC_6793_2991.00000|chrX_20658417_20658441_+|chrX_20658346_20658347_+	100	+	20658419	20658419	0	0	.	.
chrX	20662974	20663125	Uba1|5UTR|TC_26178_149.00000|chrX_20662974_20662976_+|chrX_20668448_20668449_+	100	+	20662974	20662974	0	1	151	0
chrX	20662974	20658346	Uba1|5UTR|TC_26178_149.00000|chrX_20662974_20662976_+|chrX_20658346_20658347_+	100	+	20662974	20662974	0	0	.	.
chrX	20658544	20663125	Uba1|5UTR|TC_21277_191.00000|chrX_20658531_20658553_+|chrX_20668448_20668449_+	100	+	20658544	20658544	0	1	4581	0
chrX	20658544	20658346	Uba1|5UTR|TC_21277_191.00000|chrX_20658531_20658553_+|chrX_20658346_20658347_+	100	+	20658544	20658544	0	0	.	.
chrX	20662929	20663125	Uba1|5UTR|TC_1847_21079.00000|chrX_20662894_20662940_+|chrX_20668448_20668449_+	100	+	20662929	20662929	0	1	196	0
chrX	20662929	20658346	Uba1|5UTR|TC_1847_21079.00000|chrX_20662894_20662940_+|chrX_20658346_20658347_+	100	+	20662929	20662929	0	0	.	.
chrX	74297145	74297178	Atp6ap1|5UTR|TC_2171_17363.00000|chrX_74297112_74297162_+|chrX_74297178_74297179_+	100	+	74297145	74297145	0	1	33	0
chr15	89590379	89591867	Rabl2|5UTR|TC_5285_4667.00000|chr15_89591836_89591917_-|chr15_89590378_89590379_-	100	-	89590379	89590379	0	2	47,48	0,1440
chr3	102470365	102520122	Ngf|5UTR_INTRON|TC_14419_587.00000|chr3_102470332_102470396_+|chr3_102520122_102520123_+	100	+	102470365	102470365	0	3	39472,124,12	0,43590,49745
chr3	102470365	102509775	Ngf|5UTR_INTRON|TC_14419_587.00000|chr3_102470332_102470396_+|chr3_102509775_102509776_+	100	+	102470365	102470365	0	1	39410	0
chr3	102469928	102520122	Ngf|5UTR|TC_1084_40028.00000|chr3_102469926_102469929_+|chr3_102520122_102520123_+	57.1428571428571	+	102469928	102469928	0	3	32,124,12	0,44027,50182
chr3	102469928	102509775	Ngf|5UTR|TC_1084_40028.00000|chr3_102469926_102469929_+|chr3_102509775_102509776_+	57.1428571428571	+	102469928	102469928	0	0	.	.
chr9	106754086	106789174	Rad54l2|5UTR|TC_6070_3683.00000|chr9_106789131_106789224_-|chr9_106754085_106754086_-	100	-	106754086	106754086	0	2	52,195	0,34893
chr9	35244699	35267782	Fam118b|5UTR|TC_4222_6646.00000|chr9_35267754_35267826_-|chr9_35244698_35244699_-	61.5384615384615	-	35244699	35244699	0	2	7,60	0,23023
chr7	3693747	3694601	Tsen34|5UTR|TC_8016_2120.00000|chr7_3693736_3693790_+|chr7_3694601_3694602_+	100	+	3693747	3693747	0	2	142,4	0,850
chr7	3694544	3694601	Tsen34|5UTR|TC_2064_18604.00000|chr7_3694516_3694593_+|chr7_3694601_3694602_+	100	+	3694544	3694544	0	1	57	0
chr7	3693084	3694601	Tsen34|5UTR_UP1k|TC_16657_425.00000|chr7_3693078_3693087_+|chr7_3694601_3694602_+	100	+	3693084	3693084	0	2	805,4	0,1513
chr7	3693056	3694601	Tsen34|5UTR_UP1k|TC_33457_79.00000|chr7_3693039_3693058_+|chr7_3694601_3694602_+	100	+	3693056	3693056	0	2	833,4	0,1541
chr6	22343278	22356025	Fam3c|5UTR|TC_24786_169.00000|chr6_22356023_22356028_-|chr6_22343277_22343278_-	100	-	22343278	22343278	0	2	41,31	0,12716
chr6	22343278	22356129	Fam3c|5UTR|TC_1472_24935.00000|chr6_22356075_22356151_-|chr6_22343277_22343278_-	100	-	22343278	22343278	0	2	41,135	0,12716
chr6	22343278	22356187	Fam3c|5UTR_UP1k|TC_7370_2312.00000|chr6_22356171_22356187_-|chr6_22343277_22343278_-	100	-	22343278	22343278	0	2	41,193	0,12716
chr10	77531246	77541968	Itgb2|5UTR_INTRON|TC_41624_33.00000|chr10_77531240_77531268_+|chr10_77541968_77541969_+	100	+	77531246	77531246	0	1	10722	0
chr13	21787218	21787250	Hist1h2an|5UTR_UP1k|TC_466_110573.00000|chr13_21787249_21787254_-|chr13_21787217_21787218_-	100	-	21787218	21787218	0	1	32	0
chr5	31202041	31201943	Zfp513|5UTR|TC_9878_1372.00000|chr5_31201923_31201994_-|chr5_31202040_31202041_-	100	-	31202041	31202041	0	0	.	.
chr5	31201787	31201943	Zfp513|5UTR|TC_9878_1372.00000|chr5_31201923_31201994_-|chr5_31201786_31201787_-	100	-	31201787	31201787	0	1	156	0
chr5	31202041	31202256	Zfp513|5UTR|TC_1893_20527.00000|chr5_31202238_31202304_-|chr5_31202040_31202041_-	100	-	31202041	31202041	0	1	215	0
chr5	31201787	31202256	Zfp513|5UTR|TC_1893_20527.00000|chr5_31202238_31202304_-|chr5_31201786_31201787_-	50	-	31201787	31201787	0	0	.	.
chr5	31202041	31202084	Zfp513|5UTR|TC_17490_381.00000|chr5_31202076_31202099_-|chr5_31202040_31202041_-	100	-	31202041	31202041	0	1	43	0
chr5	31201787	31202084	Zfp513|5UTR|TC_17490_381.00000|chr5_31202076_31202099_-|chr5_31201786_31201787_-	50	-	31201787	31201787	0	0	.	.
chr10	42678925	42678983	Ostm1|5UTR|TC_8936_1713.00000|chr10_42678899_42678969_+|chr10_42678983_42678984_+	100	+	42678925	42678925	0	1	58	0
chr13	112987827	112987897	Ccno|5UTR|TC_27827_127.00000|chr13_112987798_112987832_+|chr13_112987897_112987898_+	100	+	112987827	112987827	0	1	70	0
chr4	134000331	134000873	Dhdds|5UTR|TC_4833_5388.00000|chr4_134000818_134000902_-|chr4_134000330_134000331_-	46.1538461538462	-	134000331	134000331	0	2	62,149	0,393
chr4	108300920	108301081	Zyg11b|5UTR|TC_6351_3411.00000|chr4_108301053_108301139_-|chr4_108300919_108300920_-	100	-	108300920	108300920	0	1	161	0
chr4	40757802	40757851	Smu1|5UTR|TC_1970_19591.00000|chr4_40757830_40757888_-|chr4_40757801_40757802_-	100	-	40757802	40757802	0	1	49	0
chr14	34268947	34310370	Fam35a|5UTR|TC_14667_564.00000|chr14_34310339_34310405_-|chr14_34268946_34268947_-	100	-	34268947	34268947	0	4	5,66,55,204	0,523,40092,41219
chr14	34268947	34294552	Fam35a|5UTR_INTRON|TC_41301_35.00000|chr14_34294550_34294553_-|chr14_34268946_34268947_-	100	-	34268947	34268947	0	2	5,25082	0,523
chr3	100684862	100685468	Man1a2|5UTR|TC_4826_5401.00000|chr3_100685438_100685491_-|chr3_100684861_100684862_-	100	-	100684862	100684862	0	1	606	0
chr2	157135182	157135208	Samhd1|5UTR|TC_19683_289.00000|chr2_157135207_157135211_-|chr2_157135181_157135182_-	100	-	157135182	157135182	0	1	26	0
chr4	118437121	118437344	Cdc20|5UTR|TC_6819_2969.00000|chr4_118437334_118437371_-|chr4_118437120_118437121_-	100	-	118437121	118437121	0	1	223	0
chr4	118437121	118437296	Cdc20|5UTR|TC_1262_33713.00000|chr4_118437272_118437301_-|chr4_118437120_118437121_-	100	-	118437121	118437121	0	1	175	0
chr13	108775291	108860165	Pde4d|5UTR_INTRON|TC_37107_56.00000|chr13_108775285_108775318_+|chr13_108860165_108860166_+	100	+	108775291	108775291	0	1	84874	0
chr13	108775857	108860165	Pde4d|5UTR_INTRON|TC_29038_86.00000|chr13_108775838_108775893_+|chr13_108860165_108860166_+	100	+	108775857	108775857	0	1	84308	0
chr13	108775805	108860165	Pde4d|5UTR_INTRON|TC_26141_121.00000|chr13_108775789_108775822_+|chr13_108860165_108860166_+	100	+	108775805	108775805	0	1	84360	0
chr16	10411942	10411976	Nubp1|5UTR|TC_3145_10500.00000|chr16_10411923_10411958_+|chr16_10411976_10411977_+	100	+	10411942	10411942	0	1	34	0
chr16	10411879	10411976	Nubp1|5UTR_UP1k|TC_17774_366.00000|chr16_10411869_10411885_+|chr16_10411976_10411977_+	100	+	10411879	10411879	0	1	97	0
chr8	111876635	111876703	Tmem170|5UTR|TC_15724_483.00000|chr8_111876666_111876733_-|chr8_111876634_111876635_-	100	-	111876635	111876635	0	1	68	0
chr17	40880536	40880560	9130008F23Rik|5UTR|TC_12428_828.00000|chr17_40880539_40880572_-|chr17_40880535_40880536_-	100	-	40880536	40880536	0	1	24	0
chr15	86214444	86214574	Tbc1d22a|5UTR_UP1k|TC_7099_2750.00000|chr15_86214412_86214456_+|chr15_86214574_86214575_+	100	+	86214444	86214444	0	1	130	0
chr2	32423952	32451434	Slc25a25|5UTR|TC_13846_639.00000|chr2_32451384_32451457_-|chr2_32423951_32423952_-	100	-	32423952	32423952	0	0	.	.
chr2	32451324	32451434	Slc25a25|5UTR|TC_13846_639.00000|chr2_32451384_32451457_-|chr2_32451323_32451324_-	100	-	32451324	32451324	0	1	110	0
chr2	32430747	32451434	Slc25a25|5UTR|TC_13846_639.00000|chr2_32451384_32451457_-|chr2_32430746_32430747_-	100	-	32430747	32430747	0	0	.	.
chr2	32423952	32451943	Slc25a25|5UTR_UP1k|TC_20290_269.00000|chr2_32451935_32451978_-|chr2_32423951_32423952_-	100	-	32423952	32423952	0	0	.	.
chr2	32451324	32451943	Slc25a25|5UTR_UP1k|TC_20290_269.00000|chr2_32451935_32451978_-|chr2_32451323_32451324_-	100	-	32451324	32451324	0	1	619	0
chr2	32430747	32451943	Slc25a25|5UTR_UP1k|TC_20290_269.00000|chr2_32451935_32451978_-|chr2_32430746_32430747_-	100	-	32430747	32430747	0	0	.	.
chr2	32423952	32424023	Slc25a25|5UTR|TC_27016_137.00000|chr2_32424021_32424023_-|chr2_32423951_32423952_-	100	-	32423952	32423952	0	1	71	0
chr2	32451324	32424023	Slc25a25|5UTR|TC_27016_137.00000|chr2_32424021_32424023_-|chr2_32451323_32451324_-	100	-	32451324	32451324	0	0	.	.
chr2	32430747	32424023	Slc25a25|5UTR|TC_27016_137.00000|chr2_32424021_32424023_-|chr2_32430746_32430747_-	100	-	32430747	32430747	0	0	.	.
chr2	32423952	32424071	Slc25a25|5UTR|TC_16928_409.00000|chr2_32424051_32424072_-|chr2_32423951_32423952_-	100	-	32423952	32423952	0	1	119	0
chr2	32451324	32424071	Slc25a25|5UTR|TC_16928_409.00000|chr2_32424051_32424072_-|chr2_32451323_32451324_-	100	-	32451324	32451324	0	0	.	.
chr2	32430747	32424071	Slc25a25|5UTR|TC_16928_409.00000|chr2_32424051_32424072_-|chr2_32430746_32430747_-	100	-	32430747	32430747	0	0	.	.
chr2	32423952	32451880	Slc25a25|5UTR_UP1k|TC_29129_114.00000|chr2_32451868_32451903_-|chr2_32423951_32423952_-	100	-	32423952	32423952	0	0	.	.
chr2	32451324	32451880	Slc25a25|5UTR_UP1k|TC_29129_114.00000|chr2_32451868_32451903_-|chr2_32451323_32451324_-	100	-	32451324	32451324	0	1	556	0
chr2	32430747	32451880	Slc25a25|5UTR_UP1k|TC_29129_114.00000|chr2_32451868_32451903_-|chr2_32430746_32430747_-	100	-	32430747	32430747	0	0	.	.
chr2	121955969	121978908	Ctdspl2|5UTR|TC_22933_203.00000|chr2_121955969_121956005_+|chr2_121978908_121978909_+	68.9655172413793	+	121955969	121955969	0	4	648,210,139,17	0,13100,21361,22922
chr2	121955969	121969093	Ctdspl2|5UTR|TC_22933_203.00000|chr2_121955969_121956005_+|chr2_121969093_121969094_+	100	+	121955969	121955969	0	2	648,24	0,13100
chr2	121956419	121978908	Ctdspl2|5UTR|TC_28734_118.00000|chr2_121956419_121956421_+|chr2_121978908_121978909_+	68.9655172413793	+	121956419	121956419	0	4	198,210,139,17	0,12650,20911,22472
chr2	121956419	121969093	Ctdspl2|5UTR|TC_28734_118.00000|chr2_121956419_121956421_+|chr2_121969093_121969094_+	100	+	121956419	121956419	0	2	198,24	0,12650
chr2	121956484	121978908	Ctdspl2|5UTR|TC_2351_15537.00000|chr2_121956441_121956489_+|chr2_121978908_121978909_+	68.9655172413793	+	121956484	121956484	0	4	133,210,139,17	0,12585,20846,22407
chr2	121956484	121969093	Ctdspl2|5UTR|TC_2351_15537.00000|chr2_121956441_121956489_+|chr2_121969093_121969094_+	100	+	121956484	121956484	0	2	133,24	0,12585
chr7	19094273	19094636	Six5|5UTR_UP1k|TC_10801_1125.00000|chr7_19094225_19094331_+|chr7_19094636_19094637_+	100	+	19094273	19094273	0	1	363	0
chr5	120812632	120812700	Oas1b|5UTR|TC_12158_868.00000|chr5_120812629_120812678_+|chr5_120812700_120812701_+	100	+	120812632	120812632	0	1	68	0
chr4	122961033	122961188	Mfsd2a|5UTR|TC_10476_1207.00000|chr4_122961186_122961189_-|chr4_122961032_122961033_-	100	-	122961033	122961033	0	1	155	0
chr12	91849031	91849132	Sel1l|5UTR|TC_2548_14036.00000|chr12_91849111_91849161_-|chr12_91849030_91849031_-	100	-	91849031	91849031	0	1	101	0
chr7	45920366	45920400	Emp3|5UTR|TC_8304_1972.00000|chr7_45920382_45920400_-|chr7_45920365_45920366_-	100	-	45920366	45920366	0	1	34	0
chr7	45920366	45921439	Emp3|5UTR|TC_5564_4284.00000|chr7_45921421_45921439_-|chr7_45920365_45920366_-	100	-	45920366	45920366	0	2	38,198	0,875
chr7	45920366	45920454	Emp3|5UTR_INTRON|TC_17889_361.00000|chr7_45920452_45920454_-|chr7_45920365_45920366_-	100	-	45920366	45920366	0	1	88	0
chr7	45920366	45920691	Emp3|5UTR|TC_910_49309.00000|chr7_45920688_45920768_-|chr7_45920365_45920366_-	83.3333333333333	-	45920366	45920366	0	2	38,56	0,269
chr7	45920366	45920664	Emp3|5UTR|TC_5147_4863.00000|chr7_45920658_45920665_-|chr7_45920365_45920366_-	83.3333333333333	-	45920366	45920366	0	2	38,29	0,269
chr7	45920366	45921276	Emp3|5UTR|TC_430_121903.00000|chr7_45921253_45921325_-|chr7_45920365_45920366_-	100	-	45920366	45920366	0	2	38,35	0,875
chr7	45920366	45921224	Emp3|5UTR_INTRON|TC_13949_630.00000|chr7_45921222_45921224_-|chr7_45920365_45920366_-	83.3333333333333	-	45920366	45920366	0	2	38,589	0,269
chrX	53796212	53797743	Xlr|5UTR_UP1k|TC_14211_607.00000|chrX_53797728_53797743_-|chrX_53796211_53796212_-	57.6271186440678	-	53796212	53796212	0	2	56,112	0,1419
chrX	53796212	53797698	Xlr|5UTR|TC_1899_20431.00000|chrX_53797646_53797705_-|chrX_53796211_53796212_-	57.6271186440678	-	53796212	53796212	0	2	56,67	0,1419
chr4	151029157	151044621	Per3|5UTR|TC_9706_1422.00000|chr4_151044558_151044688_-|chr4_151029156_151029157_-	70.5882352941177	-	151029157	151029157	0	8	85,79,140,49,202,116,146,514	0,2755,4699,8731,12114,13518,14401,14950
chr4	151044232	151044621	Per3|5UTR|TC_9706_1422.00000|chr4_151044558_151044688_-|chr4_151044231_151044232_-	100	-	151044232	151044232	0	1	389	0
chr11	100622911	100624205	Nkiras2|5UTR|TC_3808_7784.00000|chr11_100622889_100622993_+|chr11_100624205_100624206_+	100	+	100622911	100622911	0	2	97,14	0,1280
chr6	30896697	30896754	Copg2|5UTR|TC_6683_3103.00000|chr6_30896737_30896781_-|chr6_30896696_30896697_-	100	-	30896697	30896697	0	1	57	0
chrX	56454878	56455205	Ddx26b|5UTR|TC_9357_1545.00000|chrX_56454814_56454884_+|chrX_56455205_56455206_+	100	+	56454878	56454878	0	1	327	0
chr3	88058490	88058513	Apoa1bp|5UTR|TC_1400_29651.00000|chr3_88058471_88058530_-|chr3_88058489_88058490_-	100	-	88058490	88058490	0	1	23	0
chr11	116012678	116012691	Galk1|5UTR|TC_1952_19782.00000|chr11_116012619_116012721_-|chr11_116012677_116012678_-	100	-	116012678	116012678	0	1	13	0
chr2	37443328	37469426	Rabgap1|5UTR|TC_10836_1073.00000|chr2_37443323_37443371_+|chr2_37469426_37469427_+	60	+	37443328	37443328	0	2	128,50	0,26048
chr2	37443294	37469426	Rabgap1|5UTR|TC_7332_2467.00000|chr2_37443258_37443300_+|chr2_37469426_37469427_+	60	+	37443294	37443294	0	2	162,50	0,26082
chr2	37452244	37469426	Rabgap1|5UTR|TC_8180_2036.00000|chr2_37452219_37452280_+|chr2_37469426_37469427_+	100	+	37452244	37452244	0	2	57,50	0,17132
chr7	45466775	45466880	Bax|5UTR|TC_6660_3120.00000|chr7_45466879_45466900_-|chr7_45466774_45466775_-	100	-	45466775	45466775	0	1	105	0
chr7	45466775	45466839	Bax|5UTR|TC_1359_30989.00000|chr7_45466780_45466851_-|chr7_45466774_45466775_-	100	-	45466775	45466775	0	1	64	0
chr18	35771585	35771988	Ube2d2a|5UTR|TC_7199_2680.00000|chr18_35771546_35771612_+|chr18_35771988_35771989_+	100	+	35771585	35771585	0	1	403	0
chr18	35771733	35771988	Ube2d2a|5UTR|TC_25914_152.00000|chr18_35771733_35771735_+|chr18_35771988_35771989_+	100	+	35771733	35771733	0	1	255	0
chrX	72918635	72926335	Nsdhl|5UTR|TC_2899_11687.00000|chrX_72918555_72918642_+|chrX_72926335_72926336_+	100	+	72918635	72918635	0	2	58,42	0,7658
chr12	76255458	76255503	Mthfd1|5UTR|TC_33794_76.00000|chr12_76255458_76255460_+|chr12_76255503_76255504_+	100	+	76255458	76255458	0	1	45	0
chr12	76255419	76255503	Mthfd1|5UTR|TC_6125_3626.00000|chr12_76255375_76255430_+|chr12_76255503_76255504_+	100	+	76255419	76255419	0	1	84	0
chr7	73540833	73541748	Chd2|5UTR|TC_11325_1015.00000|chr7_73541727_73541757_-|chr7_73540832_73540833_-	80.9523809523809	-	73540833	73540833	0	2	71,503	0,412
chr17	42315920	42316304	Ptchd4|5UTR|TC_8329_1888.00000|chr17_42315916_42315993_+|chr17_42316304_42316305_+	100	+	42315920	42315920	0	1	384	0
chr17	42315889	42316304	Ptchd4|5UTR_UP1k|TC_29872_78.00000|chr17_42315878_42315890_+|chr17_42316304_42316305_+	100	+	42315889	42315889	0	1	415	0
chr17	24696312	24698342	Noxo1|5UTR|TC_25983_151.00000|chr17_24696293_24696314_+|chr17_24698342_24698343_+	100	+	24696312	24696312	0	2	812,123	0,1907
chr5	139775470	139775676	Ints1|5UTR|TC_7432_2516.00000|chr5_139775638_139775677_-|chr5_139775469_139775470_-	100	-	139775470	139775470	0	1	206	0
chr2	34870922	34870941	Psmd5|5UTR|TC_457_112500.00000|chr2_34870929_34870977_-|chr2_34870921_34870922_-	100	-	34870922	34870922	0	1	19	0
chr19	34877713	34877913	Pank1|5UTR|TC_34900_69.00000|chr19_34877887_34877976_-|chr19_34877712_34877713_-	100	-	34877713	34877713	0	1	200	0
chr19	34879076	34877913	Pank1|5UTR|TC_34900_69.00000|chr19_34877887_34877976_-|chr19_34879075_34879076_-	100	-	34879076	34879076	0	0	.	.
chr8	57652978	57653005	Galnt7|5UTR|TC_10170_1269.00000|chr8_57652971_57653010_-|chr8_57652977_57652978_-	100	-	57652978	57652978	0	1	27	0
chr8	57652978	57653614	Galnt7|5UTR_UP1k|TC_17105_401.00000|chr8_57653608_57653669_-|chr8_57652977_57652978_-	100	-	57652978	57652978	0	1	636	0
chr8	57652978	57653039	Galnt7|5UTR|TC_7604_2340.00000|chr8_57653030_57653053_-|chr8_57652977_57652978_-	100	-	57652978	57652978	0	1	61	0
chr19	4927054	4927976	Dpp3|5UTR_INTRON|TC_27266_134.00000|chr19_4927974_4927976_-|chr19_4927053_4927054_-	100	-	4927054	4927054	0	1	922	0
chr19	4927054	4928253	Dpp3|5UTR|TC_2161_17456.00000|chr19_4928242_4928256_-|chr19_4927053_4927054_-	100	-	4927054	4927054	0	2	5,34	0,1165
chr10	127070177	127070263	Tspan31|5UTR_UP1k|TC_2446_14824.00000|chr10_127070262_127070299_-|chr10_127070176_127070177_-	100	-	127070177	127070177	0	1	86	0
chr11	73199460	73199518	Shpk|5UTR_UP1k|TC_39184_45.00000|chr11_73199457_73199467_+|chr11_73199518_73199519_+	100	+	73199460	73199460	0	1	58	0
chrX	143518696	143693313	Pak3|5UTR|TC_9128_1601.00000|chrX_143518621_143518697_+|chrX_143693313_143693314_+	69.5652173913043	+	143518696	143518696	0	3	67,95,27	0,44563,174590
chrX	143518730	143693313	Pak3|5UTR|TC_13722_642.00000|chrX_143518721_143518735_+|chrX_143693313_143693314_+	69.5652173913043	+	143518730	143518730	0	3	33,95,27	0,44529,174556
chrX	143664389	143693313	Pak3|5UTR_INTRON|TC_17430_385.00000|chrX_143664337_143664390_+|chrX_143693313_143693314_+	63.6363636363636	+	143664389	143664389	0	2	225,27	0,28897
chrX	143518545	143693313	Pak3|5UTR|TC_5330_4502.00000|chrX_143518516_143518596_+|chrX_143693313_143693314_+	69.5652173913043	+	143518545	143518545	0	3	218,95,27	0,44714,174741
chrX	143518403	143693313	Pak3|5UTR_UP1k|TC_18438_337.00000|chrX_143518378_143518404_+|chrX_143693313_143693314_+	69.5652173913043	+	143518403	143518403	0	3	360,95,27	0,44856,174883
chrX	143518437	143693313	Pak3|5UTR_UP1k|TC_6081_3598.00000|chrX_143518431_143518497_+|chrX_143693313_143693314_+	69.5652173913043	+	143518437	143518437	0	3	326,95,27	0,44822,174849
chr2	173659843	173660105	Rab22a|5UTR|TC_2709_12897.00000|chr2_173659838_173659865_+|chr2_173660105_173660106_+	100	+	173659843	173659843	0	1	262	0
chr10	20312515	20322012	Bclaf1|5UTR|TC_11810_922.00000|chr10_20312506_20312532_+|chr10_20322012_20322013_+	82.6666666666667	+	20312515	20312515	0	3	89,104,10	0,5492,9487
chr10	20312470	20322012	Bclaf1|5UTR|TC_8565_1856.00000|chr10_20312465_20312477_+|chr10_20322012_20322013_+	82.6666666666667	+	20312470	20312470	0	3	134,104,10	0,5537,9532
chr19	5771330	5771387	Scyl1|5UTR|TC_3920_7411.00000|chr19_5771352_5771422_-|chr19_5771329_5771330_-	100	-	5771330	5771330	0	1	57	0
chr6	72594793	72598363	Elmod3|5UTR|TC_26298_147.00000|chr6_72598334_72598366_-|chr6_72594792_72594793_-	54.5454545454545	-	72594793	72594793	0	2	227,42	0,3528
chr6	72594793	72598414	Elmod3|5UTR|TC_13908_633.00000|chr6_72598384_72598425_-|chr6_72594792_72594793_-	54.5454545454545	-	72594793	72594793	0	2	227,93	0,3528
chr8	84249703	84249721	D8Ertd738e|5UTR|TC_455_113268.00000|chr8_84249709_84249729_-|chr8_84249702_84249703_-	100	-	84249703	84249703	0	1	18	0
chr15	76701463	76701668	Mfsd3|5UTR_UP1k|TC_13771_648.00000|chr15_76701460_76701479_+|chr15_76701668_76701669_+	100	+	76701463	76701463	0	1	205	0
chr15	76701553	76701668	Mfsd3|5UTR|TC_21506_235.00000|chr15_76701540_76701565_+|chr15_76701668_76701669_+	100	+	76701553	76701553	0	1	115	0
chr4	139599310	139603237	Iffo2|5UTR_INTRON|TC_16257_447.00000|chr4_139599269_139599329_+|chr4_139603237_139603238_+	100	+	139599310	139599310	0	1	3927	0
chr4	139599310	139574947	Iffo2|5UTR_INTRON|TC_16257_447.00000|chr4_139599269_139599329_+|chr4_139574947_139574948_+	100	+	139599310	139599310	0	0	.	.
chr4	139597026	139603237	Iffo2|5UTR_INTRON|TC_28159_124.00000|chr4_139597016_139597029_+|chr4_139603237_139603238_+	100	+	139597026	139597026	0	1	6211	0
chr4	139597026	139574947	Iffo2|5UTR_INTRON|TC_28159_124.00000|chr4_139597016_139597029_+|chr4_139574947_139574948_+	100	+	139597026	139597026	0	0	.	.
chr4	139599507	139603237	Iffo2|5UTR_INTRON|TC_16260_436.00000|chr4_139599474_139599575_+|chr4_139603237_139603238_+	100	+	139599507	139599507	0	1	3730	0
chr4	139599507	139574947	Iffo2|5UTR_INTRON|TC_16260_436.00000|chr4_139599474_139599575_+|chr4_139574947_139574948_+	100	+	139599507	139599507	0	0	.	.
chr4	139598198	139603237	Iffo2|5UTR_INTRON|TC_15845_474.00000|chr4_139598166_139598214_+|chr4_139603237_139603238_+	100	+	139598198	139598198	0	1	5039	0
chr4	139598198	139574947	Iffo2|5UTR_INTRON|TC_15845_474.00000|chr4_139598166_139598214_+|chr4_139574947_139574948_+	100	+	139598198	139598198	0	0	.	.
chr4	139535573	139603237	Iffo2|5UTR_INTRON|TC_25410_159.00000|chr4_139535503_139535611_+|chr4_139603237_139603238_+	100	+	139535573	139535573	0	2	40024,25	0,67639
chr4	139535573	139574947	Iffo2|5UTR_INTRON|TC_25410_159.00000|chr4_139535503_139535611_+|chr4_139574947_139574948_+	100	+	139535573	139535573	0	1	39374	0
chr4	139599361	139603237	Iffo2|5UTR_INTRON|TC_31031_97.00000|chr4_139599353_139599388_+|chr4_139603237_139603238_+	100	+	139599361	139599361	0	1	3876	0
chr4	139599361	139574947	Iffo2|5UTR_INTRON|TC_31031_97.00000|chr4_139599353_139599388_+|chr4_139574947_139574948_+	100	+	139599361	139599361	0	0	.	.
chr4	139601784	139603237	Iffo2|5UTR_INTRON|TC_16542_431.00000|chr4_139601784_139601788_+|chr4_139603237_139603238_+	100	+	139601784	139601784	0	1	1453	0
chr4	139601784	139574947	Iffo2|5UTR_INTRON|TC_16542_431.00000|chr4_139601784_139601788_+|chr4_139574947_139574948_+	100	+	139601784	139601784	0	0	.	.
chr4	139599601	139603237	Iffo2|5UTR_INTRON|TC_31062_85.00000|chr4_139599601_139599632_+|chr4_139603237_139603238_+	100	+	139599601	139599601	0	1	3636	0
chr4	139599601	139574947	Iffo2|5UTR_INTRON|TC_31062_85.00000|chr4_139599601_139599632_+|chr4_139574947_139574948_+	100	+	139599601	139599601	0	0	.	.
chr4	139601752	139603237	Iffo2|5UTR_INTRON|TC_17640_374.00000|chr4_139601749_139601764_+|chr4_139603237_139603238_+	100	+	139601752	139601752	0	1	1485	0
chr4	139601752	139574947	Iffo2|5UTR_INTRON|TC_17640_374.00000|chr4_139601749_139601764_+|chr4_139574947_139574948_+	100	+	139601752	139601752	0	0	.	.
chr2	175372481	175372513	Gm8898|5UTR|TC_5101_4922.00000|chr2_175372451_175372493_+|chr2_175372513_175372514_+	100	+	175372481	175372481	0	1	32	0
chr2	175372481	176521055	Gm8898|5UTR|TC_5101_4922.00000|chr2_175372451_175372493_+|chr2_176521055_176521056_+	0.709064319141246	+	175372481	175372481	0	27	92,127,89343,127,162139,55,127,61,85467,55,127,61,119268,55,127,86878,55,127,121276,128899,55,127,61,62451,123347,127,88895	0,7965,8298,105517,105850,271444,278523,278855,280073,369003,376082,376414,377632,500567,505747,506075,596408,603487,603819,725306,857643,862837,863169,864385,927906,1059347,1059679
chr19	44931161	44931310	Fam178a|5UTR|TC_3377_9525.00000|chr19_44931134_44931170_+|chr19_44931310_44931311_+	100	+	44931161	44931161	0	1	149	0
chr5	9150484	9161732	Dmtf1|5UTR|TC_6189_3567.00000|chr5_9161695_9161772_-|chr5_9150483_9150484_-	100	-	9150484	9150484	0	3	8,121,119	0,1313,11129
chr7	47050664	47050780	Tmem86a|5UTR|TC_9666_1435.00000|chr7_47050614_47050672_+|chr7_47050780_47050781_+	100	+	47050664	47050664	0	1	116	0
chr11	72301652	72301677	Xaf1|5UTR|TC_978_45648.00000|chr11_72301614_72301673_+|chr11_72301677_72301678_+	100	+	72301652	72301652	0	1	25	0
chr18	36744700	36744772	Ik|5UTR|TC_1836_21182.00000|chr18_36744677_36744724_+|chr18_36744772_36744773_+	100	+	36744700	36744700	0	1	72	0
chr2	15055320	15055525	Arl5b|5UTR_UP1k|TC_10567_960.00000|chr2_15055310_15055330_+|chr2_15055525_15055526_+	100	+	15055320	15055320	0	1	205	0
chr2	15055288	15055525	Arl5b|5UTR_UP1k|TC_9679_1165.00000|chr2_15055272_15055292_+|chr2_15055525_15055526_+	100	+	15055288	15055288	0	1	237	0
chr8	94533056	94548365	Cpne2|5UTR|TC_12523_813.00000|chr8_94533033_94533110_+|chr8_94548365_94548366_+	100	+	94533056	94533056	0	2	137,38	0,15271
chr14	47276597	47276824	Wdhd1|5UTR|TC_6928_2890.00000|chr14_47276787_47276861_-|chr14_47276596_47276597_-	100	-	47276597	47276597	0	1	227	0
chr2	131127395	131134079	Hspa12b|5UTR|TC_8592_1845.00000|chr2_131127367_131127451_+|chr2_131134079_131134080_+	100	+	131127395	131127395	0	2	119,17	0,6667
chr4	41499628	41503095	AI464131|5UTR|TC_9458_1508.00000|chr4_41503036_41503138_-|chr4_41499627_41499628_-	100	-	41499628	41499628	0	2	62,105	0,3362
chrX	48206834	48208668	Zdhhc9|5UTR|TC_9149_1626.00000|chrX_48208603_48208673_-|chrX_48206833_48206834_-	100	-	48206834	48206834	0	2	123,189	0,1645
chr8	85080615	85080698	Wdr83|5UTR|TC_8306_1972.00000|chr8_85080687_85080711_-|chr8_85080614_85080615_-	100	-	85080615	85080615	0	1	83	0
chr17	35861343	35861384	Nrm|5UTR|TC_9708_1420.00000|chr17_35861312_35861377_+|chr17_35861384_35861385_+	100	+	35861343	35861343	0	1	41	0
chrX	142228192	142228366	Nxt2|5UTR|TC_9061_1658.00000|chrX_142228192_142228245_+|chrX_142228366_142228367_+	100	+	142228192	142228192	0	1	174	0
chrX	142228192	142229592	Nxt2|5UTR|TC_9061_1658.00000|chrX_142228192_142228245_+|chrX_142229592_142229593_+	100	+	142228192	142228192	0	2	189,69	0,1331
chrX	142228192	142226839	Nxt2|5UTR|TC_9061_1658.00000|chrX_142228192_142228245_+|chrX_142226839_142226840_+	100	+	142228192	142228192	0	0	.	.
chrX	142227935	142228366	Nxt2|5UTR|TC_30102_105.00000|chrX_142227935_142227942_+|chrX_142228366_142228367_+	100	+	142227935	142227935	0	1	431	0
chrX	142227935	142229592	Nxt2|5UTR|TC_30102_105.00000|chrX_142227935_142227942_+|chrX_142229592_142229593_+	100	+	142227935	142227935	0	2	446,69	0,1588
chrX	142227935	142226839	Nxt2|5UTR|TC_30102_105.00000|chrX_142227935_142227942_+|chrX_142226839_142226840_+	100	+	142227935	142227935	0	0	.	.
chr7	13033996	13034654	Chmp2a|5UTR|TC_1156_37178.00000|chr7_13034612_13034686_-|chr7_13033995_13033996_-	100	-	13033996	13033996	0	2	46,20	0,638
chr7	13033996	13034746	Chmp2a|5UTR|TC_869_51975.00000|chr7_13034710_13034777_-|chr7_13033995_13033996_-	100	-	13033996	13033996	0	2	46,112	0,638
chr2	172369027	172370920	Aurka|5UTR_UP1k|TC_24948_166.00000|chr2_172370859_172370922_-|chr2_172369026_172369027_-	57.1428571428571	-	172369027	172369027	0	2	5,448	0,1445
chr2	172370455	172370920	Aurka|5UTR_UP1k|TC_24948_166.00000|chr2_172370859_172370922_-|chr2_172370454_172370455_-	57.1428571428571	-	172370455	172370455	0	0	.	.
chr2	172369027	172370523	Aurka|5UTR|TC_1349_31256.00000|chr2_172370508_172370537_-|chr2_172369026_172369027_-	57.1428571428571	-	172369027	172369027	0	2	5,51	0,1445
chr2	172370455	172370523	Aurka|5UTR|TC_1349_31256.00000|chr2_172370508_172370537_-|chr2_172370454_172370455_-	57.1428571428571	-	172370455	172370455	0	0	.	.
chr3	10351296	10351316	Zfand1|5UTR_UP1k|TC_8333_1960.00000|chr3_10351309_10351336_-|chr3_10351295_10351296_-	100	-	10351296	10351296	0	1	20	0
chr7	49759487	49759598	Htatip2|5UTR_INTRON|TC_23637_189.00000|chr7_49759487_49759495_+|chr7_49759598_49759599_+	100	+	49759487	49759487	0	1	111	0
chr7	49759487	49759213	Htatip2|5UTR_INTRON|TC_23637_189.00000|chr7_49759487_49759495_+|chr7_49759213_49759214_+	100	+	49759487	49759487	0	0	.	.
chr7	49759517	49759598	Htatip2|5UTR|TC_21607_233.00000|chr7_49759517_49759519_+|chr7_49759598_49759599_+	100	+	49759517	49759517	0	1	81	0
chr7	49759517	49759213	Htatip2|5UTR|TC_21607_233.00000|chr7_49759517_49759519_+|chr7_49759213_49759214_+	100	+	49759517	49759517	0	0	.	.
chr7	49759127	49759598	Htatip2|5UTR|TC_5093_4941.00000|chr7_49759095_49759192_+|chr7_49759598_49759599_+	40	+	49759127	49759127	0	2	18,57	0,414
chr7	49759127	49759213	Htatip2|5UTR|TC_5093_4941.00000|chr7_49759095_49759192_+|chr7_49759213_49759214_+	40	+	49759127	49759127	0	0	.	.
chr13	56128448	56135435	H2afy|5UTR|TC_19053_311.00000|chr13_56135433_56135435_-|chr13_56128447_56128448_-	100	-	56128448	56128448	0	2	33,90	0,6897
chr13	56128448	56135413	H2afy|5UTR|TC_17064_402.00000|chr13_56135411_56135413_-|chr13_56128447_56128448_-	100	-	56128448	56128448	0	2	33,68	0,6897
chr13	56128448	56135497	H2afy|5UTR|TC_9115_1638.00000|chr13_56135470_56135502_-|chr13_56128447_56128448_-	100	-	56128448	56128448	0	2	33,152	0,6897
chr6	88841824	88841874	Abtb1|5UTR|TC_7332_2587.00000|chr6_88841835_88841901_-|chr6_88841823_88841824_-	100	-	88841824	88841824	0	1	50	0
chr1	135374961	135375259	Shisa4|5UTR_UP1k|TC_29781_107.00000|chr1_135375241_135375259_-|chr1_135374960_135374961_-	100	-	135374961	135374961	0	1	298	0
chr1	135374961	135375046	Shisa4|5UTR|TC_3217_9002.00000|chr1_135374962_135375107_-|chr1_135374960_135374961_-	100	-	135374961	135374961	0	1	85	0
chr2	175067702	175067779	Gm14393|5UTR|TC_6428_3320.00000|chr2_175067756_175067809_-|chr2_175067701_175067702_-	100	-	175067702	175067702	0	1	77	0
chr7	141475122	141475162	Polr2l|5UTR|TC_1168_36713.00000|chr7_141475117_141475175_-|chr7_141475121_141475122_-	100	-	141475122	141475122	0	1	40	0
chr16	65815187	65815632	Vgll3|5UTR_UP1k|TC_18900_317.00000|chr16_65815155_65815214_+|chr16_65815632_65815633_+	100	+	65815187	65815187	0	1	445	0
chr16	65815514	65815632	Vgll3|5UTR_UP1k|TC_27412_132.00000|chr16_65815512_65815515_+|chr16_65815632_65815633_+	100	+	65815514	65815514	0	1	118	0
chr16	65815246	65815632	Vgll3|5UTR_UP1k|TC_25065_164.00000|chr16_65815234_65815261_+|chr16_65815632_65815633_+	100	+	65815246	65815246	0	1	386	0
chr16	65815077	65815632	Vgll3|5UTR_UP1k|TC_34722_70.00000|chr16_65815067_65815092_+|chr16_65815632_65815633_+	100	+	65815077	65815077	0	1	555	0
chr1	120602995	120603032	En1|5UTR|TC_13643_662.00000|chr1_120602991_120603064_+|chr1_120603032_120603033_+	100	+	120602995	120602995	0	1	37	0
chr1	120602382	120603032	En1|5UTR_UP1k|TC_31204_95.00000|chr1_120602376_120602387_+|chr1_120603032_120603033_+	100	+	120602382	120602382	0	1	650	0
chr3	88621926	88616636	Arhgef2|5UTR_INTRON|TC_13097_696.00000|chr3_88621902_88621989_+|chr3_88616636_88616637_+	100	+	88621926	88621926	0	0	.	.
chr3	88621926	88629804	Arhgef2|5UTR_INTRON|TC_13097_696.00000|chr3_88621902_88621989_+|chr3_88629804_88629805_+	100	+	88621926	88621926	0	1	7878	0
chr3	88621926	88621258	Arhgef2|5UTR_INTRON|TC_13097_696.00000|chr3_88621902_88621989_+|chr3_88621258_88621259_+	100	+	88621926	88621926	0	0	.	.
chr3	88616141	88616636	Arhgef2|5UTR_UP1k|TC_22559_210.00000|chr3_88616141_88616143_+|chr3_88616636_88616637_+	100	+	88616141	88616141	0	2	315,76	0,419
chr3	88616141	88629804	Arhgef2|5UTR_UP1k|TC_22559_210.00000|chr3_88616141_88616143_+|chr3_88629804_88629805_+	85.6382978723404	+	88616141	88616141	0	3	315,94,18	0,419,13645
chr3	88616141	88621258	Arhgef2|5UTR_UP1k|TC_22559_210.00000|chr3_88616141_88616143_+|chr3_88621258_88621259_+	85.6382978723404	+	88616141	88616141	0	0	.	.
chr3	88616401	88616636	Arhgef2|5UTR|TC_8917_1724.00000|chr3_88616382_88616404_+|chr3_88616636_88616637_+	100	+	88616401	88616401	0	2	55,76	0,159
chr3	88616401	88629804	Arhgef2|5UTR|TC_8917_1724.00000|chr3_88616382_88616404_+|chr3_88629804_88629805_+	85.6382978723404	+	88616401	88616401	0	3	55,94,18	0,159,13385
chr3	88616401	88621258	Arhgef2|5UTR|TC_8917_1724.00000|chr3_88616382_88616404_+|chr3_88621258_88621259_+	85.6382978723404	+	88616401	88616401	0	0	.	.
chr3	88621207	88616636	Arhgef2|5UTR|TC_7769_2094.00000|chr3_88621187_88621218_+|chr3_88616636_88616637_+	100	+	88621207	88621207	0	0	.	.
chr3	88621207	88629804	Arhgef2|5UTR|TC_7769_2094.00000|chr3_88621187_88621218_+|chr3_88629804_88629805_+	100	+	88621207	88621207	0	2	114,18	0,8579
chr3	88621207	88621258	Arhgef2|5UTR|TC_7769_2094.00000|chr3_88621187_88621218_+|chr3_88621258_88621259_+	100	+	88621207	88621207	0	1	51	0
chr3	88621406	88616636	Arhgef2|5UTR|TC_18108_298.00000|chr3_88621397_88621409_+|chr3_88616636_88616637_+	100	+	88621406	88621406	0	0	.	.
chr3	88621406	88629804	Arhgef2|5UTR|TC_18108_298.00000|chr3_88621397_88621409_+|chr3_88629804_88629805_+	100	+	88621406	88621406	0	2	193,18	0,8380
chr3	88621406	88621258	Arhgef2|5UTR|TC_18108_298.00000|chr3_88621397_88621409_+|chr3_88621258_88621259_+	100	+	88621406	88621406	0	0	.	.
chr3	88621457	88616636	Arhgef2|5UTR|TC_9687_1312.00000|chr3_88621432_88621525_+|chr3_88616636_88616637_+	100	+	88621457	88621457	0	0	.	.
chr3	88621457	88629804	Arhgef2|5UTR|TC_9687_1312.00000|chr3_88621432_88621525_+|chr3_88629804_88629805_+	100	+	88621457	88621457	0	2	142,18	0,8329
chr3	88621457	88621258	Arhgef2|5UTR|TC_9687_1312.00000|chr3_88621432_88621525_+|chr3_88621258_88621259_+	100	+	88621457	88621457	0	0	.	.
chr3	88616430	88616636	Arhgef2|5UTR|TC_6787_2995.00000|chr3_88616426_88616432_+|chr3_88616636_88616637_+	100	+	88616430	88616430	0	2	26,76	0,130
chr3	88616430	88629804	Arhgef2|5UTR|TC_6787_2995.00000|chr3_88616426_88616432_+|chr3_88629804_88629805_+	85.6382978723404	+	88616430	88616430	0	3	26,94,18	0,130,13356
chr3	88616430	88621258	Arhgef2|5UTR|TC_6787_2995.00000|chr3_88616426_88616432_+|chr3_88621258_88621259_+	85.6382978723404	+	88616430	88616430	0	0	.	.
chr3	88621862	88616636	Arhgef2|5UTR_INTRON|TC_27376_105.00000|chr3_88621840_88621867_+|chr3_88616636_88616637_+	100	+	88621862	88621862	0	0	.	.
chr3	88621862	88629804	Arhgef2|5UTR_INTRON|TC_27376_105.00000|chr3_88621840_88621867_+|chr3_88629804_88629805_+	100	+	88621862	88621862	0	1	7942	0
chr3	88621862	88621258	Arhgef2|5UTR_INTRON|TC_27376_105.00000|chr3_88621840_88621867_+|chr3_88621258_88621259_+	100	+	88621862	88621862	0	0	.	.
chr3	88616215	88616636	Arhgef2|5UTR|TC_2934_11544.00000|chr3_88616196_88616336_+|chr3_88616636_88616637_+	100	+	88616215	88616215	0	2	241,76	0,345
chr3	88616215	88629804	Arhgef2|5UTR|TC_2934_11544.00000|chr3_88616196_88616336_+|chr3_88629804_88629805_+	85.6382978723404	+	88616215	88616215	0	3	241,94,18	0,345,13571
chr3	88616215	88621258	Arhgef2|5UTR|TC_2934_11544.00000|chr3_88616196_88616336_+|chr3_88621258_88621259_+	85.6382978723404	+	88616215	88616215	0	0	.	.
chr3	88621157	88616636	Arhgef2|5UTR|TC_3900_6667.00000|chr3_88621106_88621167_+|chr3_88616636_88616637_+	100	+	88621157	88621157	0	0	.	.
chr3	88621157	88629804	Arhgef2|5UTR|TC_3900_6667.00000|chr3_88621106_88621167_+|chr3_88629804_88629805_+	100	+	88621157	88621157	0	2	164,18	0,8629
chr3	88621157	88621258	Arhgef2|5UTR|TC_3900_6667.00000|chr3_88621106_88621167_+|chr3_88621258_88621259_+	100	+	88621157	88621157	0	1	101	0
chr7	24904366	24907733	Arhgef1|5UTR|TC_11069_1066.00000|chr7_24904331_24904447_+|chr7_24907733_24907734_+	100	+	24904366	24904366	0	2	131,18	0,3349
chr7	24903041	24907733	Arhgef1|5UTR|TC_10239_1271.00000|chr7_24903002_24903073_+|chr7_24907733_24907734_+	100	+	24903041	24903041	0	2	87,18	0,4674
chr5	63968733	63968881	Rell1|5UTR|TC_3341_9644.00000|chr5_63968819_63968901_-|chr5_63968732_63968733_-	100	-	63968733	63968733	0	1	148	0
chr9	70542774	70542919	Sltm|5UTR|TC_5223_4773.00000|chr9_70542752_70542816_+|chr9_70542919_70542920_+	100	+	70542774	70542774	0	1	145	0
chr9	70542884	70542919	Sltm|5UTR|TC_3450_9163.00000|chr9_70542839_70542915_+|chr9_70542919_70542920_+	100	+	70542884	70542884	0	1	35	0
chr3	41082994	41083000	Pgrmc2|5UTR|TC_3461_9124.00000|chr3_41082999_41083058_-|chr3_41082993_41082994_-	100	-	41082994	41082994	0	1	6	0
chr7	105482159	105482210	Prkcdbp|5UTR|TC_4164_6749.00000|chr7_105482189_105482215_-|chr7_105482158_105482159_-	100	-	105482159	105482159	0	1	51	0
chr7	105482159	105482168	Prkcdbp|5UTR|TC_17644_374.00000|chr7_105482166_105482168_-|chr7_105482158_105482159_-	100	-	105482159	105482159	0	1	9	0
chr11	78512285	78512311	Poldip2|5UTR|TC_1676_23835.00000|chr11_78512231_78512306_+|chr11_78512311_78512312_+	100	+	78512285	78512285	0	1	26	0
chr19	6341200	6341249	Map4k2|5UTR|TC_13521_678.00000|chr19_6341183_6341241_+|chr19_6341249_6341250_+	100	+	6341200	6341200	0	1	49	0
chr19	6341200	6341924	Map4k2|5UTR|TC_13521_678.00000|chr19_6341183_6341241_+|chr19_6341924_6341925_+	40.9259259259259	+	6341200	6341200	0	4	145,58,91,22	0,258,543,702
chr17	8283811	8283890	Mpc1|5UTR|TC_2423_14940.00000|chr17_8283774_8283857_+|chr17_8283890_8283891_+	100	+	8283811	8283811	0	1	79	0
chrX	159532705	159548274	A830080D01Rik|5UTR|TC_6423_3324.00000|chrX_159532660_159532769_+|chrX_159548274_159548275_+	100	+	159532705	159532705	0	2	130,36	0,15533
chrX	105079773	105079813	Pbdc1|5UTR|TC_998_44897.00000|chrX_105079740_105079796_+|chrX_105079813_105079814_+	100	+	105079773	105079773	0	1	40	0
chr16	90810340	90810403	Urb1|5UTR|TC_11917_906.00000|chr16_90810376_90810426_-|chr16_90810339_90810340_-	100	-	90810340	90810340	0	1	63	0
chr2	116064100	116065731	Meis2|5UTR_UP1k|TC_9125_1602.00000|chr2_116065680_116065734_-|chr2_116064099_116064100_-	100	-	116064100	116064100	0	0	.	.
chr2	116064813	116065731	Meis2|5UTR_UP1k|TC_9125_1602.00000|chr2_116065680_116065734_-|chr2_116064812_116064813_-	100	-	116064813	116064813	0	1	918	0
chr2	116064100	116065630	Meis2|5UTR_UP1k|TC_19990_267.00000|chr2_116065620_116065657_-|chr2_116064099_116064100_-	100	-	116064100	116064100	0	0	.	.
chr2	116064813	116065630	Meis2|5UTR_UP1k|TC_19990_267.00000|chr2_116065620_116065657_-|chr2_116064812_116064813_-	100	-	116064813	116064813	0	1	817	0
chr2	116064100	116064744	Meis2|5UTR_UP1k|TC_32423_86.00000|chr2_116064742_116064747_-|chr2_116064099_116064100_-	100	-	116064100	116064100	0	1	644	0
chr2	116064813	116064744	Meis2|5UTR_UP1k|TC_32423_86.00000|chr2_116064742_116064747_-|chr2_116064812_116064813_-	100	-	116064813	116064813	0	0	.	.
chr2	116064100	116065839	Meis2|5UTR_UP1k|TC_9881_1371.00000|chr2_116065783_116065872_-|chr2_116064099_116064100_-	100	-	116064100	116064100	0	0	.	.
chr2	116064813	116065839	Meis2|5UTR_UP1k|TC_9881_1371.00000|chr2_116065783_116065872_-|chr2_116064812_116064813_-	100	-	116064813	116064813	0	1	1026	0
chr11	51967686	51967718	Cdkn2aipnl|5UTR|TC_2778_12391.00000|chr11_51967653_51967711_+|chr11_51967718_51967719_+	100	+	51967686	51967686	0	1	32	0
chr16	74410912	74411536	Robo2|5UTR_UP1k|TC_34258_73.00000|chr16_74411523_74411540_-|chr16_74410911_74410912_-	100	-	74410912	74410912	0	1	624	0
chr16	74410912	74411787	Robo2|5UTR_UP1k|TC_30988_97.00000|chr16_74411783_74411790_-|chr16_74410911_74410912_-	100	-	74410912	74410912	0	1	875	0
chr4	137018720	137023925	Zbtb40|5UTR_INTRON|TC_29145_114.00000|chr4_137023881_137023933_-|chr4_137018719_137018720_-	100	-	137018720	137018720	0	1	5205	0
chr4	137018720	137048796	Zbtb40|5UTR_UP1k|TC_10579_1178.00000|chr4_137048777_137048818_-|chr4_137018719_137018720_-	100	-	137018720	137018720	0	2	47,151	0,29925
chr7	43214033	43214144	EU599041|5UTR|TC_15967_465.00000|chr7_43213997_43214047_+|chr7_43214144_43214145_+	100	+	43214033	43214033	0	1	111	0
chr5	120585296	120588632	Tpcn1|5UTR_UP1k|TC_9539_1479.00000|chr5_120588621_120588688_-|chr5_120585295_120585296_-	100	-	120585296	120585296	0	2	132,130	0,3206
chr10	39134008	39134082	Tube1|5UTR|TC_7633_2367.00000|chr10_39133958_39134069_+|chr10_39134082_39134083_+	100	+	39134008	39134008	0	1	74	0
chr16	4960566	4964213	Anks3|5UTR|TC_6013_3739.00000|chr16_4964159_4964220_-|chr16_4960565_4960566_-	100	-	4960566	4960566	0	2	2,94	0,3553
chr16	4960566	4964017	Anks3|5UTR_INTRON|TC_23559_190.00000|chr16_4964014_4964017_-|chr16_4960565_4960566_-	100	-	4960566	4960566	0	1	3451	0
chr5	15934737	15935013	Cacna2d1|5UTR|TC_34935_69.00000|chr5_15934737_15934739_+|chr5_15935013_15935014_+	100	+	15934737	15934737	0	1	276	0
chr5	15934917	15935013	Cacna2d1|5UTR|TC_38356_50.00000|chr5_15934917_15934919_+|chr5_15935013_15935014_+	100	+	15934917	15934917	0	1	96	0
chr7	125707677	125707692	Gtf3c1|5UTR|TC_10687_1153.00000|chr7_125707687_125707715_-|chr7_125707676_125707677_-	100	-	125707677	125707677	0	1	15	0
chr7	125707677	125707743	Gtf3c1|5UTR_UP1k|TC_13350_699.00000|chr7_125707738_125707744_-|chr7_125707676_125707677_-	100	-	125707677	125707677	0	1	66	0
chrX	48513338	48513529	Aifm1|5UTR|TC_14164_610.00000|chrX_48513525_48513548_-|chrX_48513337_48513338_-	100	-	48513338	48513338	0	1	191	0
chrX	48513338	48513409	Aifm1|5UTR|TC_3151_10479.00000|chrX_48513382_48513458_-|chrX_48513337_48513338_-	100	-	48513338	48513338	0	1	71	0
chrX	48513338	48513480	Aifm1|5UTR|TC_19380_300.00000|chrX_48513479_48513495_-|chrX_48513337_48513338_-	100	-	48513338	48513338	0	1	142	0
chr4	21727703	21727883	Ccnc|5UTR|TC_10631_1166.00000|chr4_21727699_21727710_+|chr4_21727883_21727884_+	100	+	21727703	21727703	0	1	180	0
chr4	21727765	21727883	Ccnc|5UTR|TC_5764_4020.00000|chr4_21727739_21727784_+|chr4_21727883_21727884_+	100	+	21727765	21727765	0	1	118	0
chr14	13961203	13961220	Thoc7|5UTR|TC_3638_8389.00000|chr14_13961193_13961226_-|chr14_13961202_13961203_-	100	-	13961203	13961203	0	1	17	0
chr14	13953519	13961220	Thoc7|5UTR|TC_3638_8389.00000|chr14_13961193_13961226_-|chr14_13953518_13953519_-	80	-	13953519	13953519	0	3	19,118,36	0,1019,7665
chr14	13961203	13961273	Thoc7|5UTR|TC_11311_1017.00000|chr14_13961271_13961275_-|chr14_13961202_13961203_-	100	-	13961203	13961203	0	1	70	0
chr14	13953519	13961273	Thoc7|5UTR|TC_11311_1017.00000|chr14_13961271_13961275_-|chr14_13953518_13953519_-	80	-	13953519	13953519	0	3	19,118,89	0,1019,7665
chr3	59218252	59220525	P2ry12|5UTR_INTRON|TC_29630_109.00000|chr3_59220517_59220550_-|chr3_59218251_59218252_-	100	-	59218252	59218252	0	2	4,592	0,1681
chr3	59218252	59220574	P2ry12|5UTR_INTRON|TC_41892_32.00000|chr3_59220571_59220591_-|chr3_59218251_59218252_-	100	-	59218252	59218252	0	2	4,641	0,1681
chr6	122874555	122874568	Necap1|5UTR|TC_6507_3246.00000|chr6_122874530_122874565_+|chr6_122874568_122874569_+	100	+	122874555	122874555	0	1	13	0
chr3	121291826	121291847	Alg14|5UTR|TC_30528_101.00000|chr3_121291826_121291828_+|chr3_121291847_121291848_+	100	+	121291826	121291826	0	1	21	0
chr3	121291752	121291847	Alg14|5UTR_UP1k|TC_2315_16002.00000|chr3_121291729_121291806_+|chr3_121291847_121291848_+	100	+	121291752	121291752	0	1	95	0
chr5	29434700	29434677	Nom1|5UTR|TC_3444_9187.00000|chr5_29434675_29434738_+|chr5_29434677_29434678_+	100	+	29434700	29434700	0	0	.	.
chr13	55362589	55362613	Lman2|5UTR|TC_2119_18014.00000|chr13_55362602_55362627_-|chr13_55362588_55362589_-	100	-	55362589	55362589	0	1	24	0
chr17	35516115	35516804	Tcf19|5UTR|TC_8234_2006.00000|chr17_35516787_35516826_-|chr17_35516114_35516115_-	30.7692307692308	-	35516115	35516115	0	2	315,94	0,595
chr17	56752477	56757559	Nrtn|5UTR_UP1k|TC_34595_71.00000|chr17_56757548_56757559_-|chr17_56752476_56752477_-	100	-	56752477	56752477	0	2	13,364	0,4718
chr13	100103838	100104081	Bdp1|5UTR|TC_10389_1230.00000|chr13_100104032_100104093_-|chr13_100103837_100103838_-	100	-	100103838	100103838	0	1	243	0
chr16	38432876	38433174	Pla1a|5UTR_UP1k|TC_9309_1562.00000|chr16_38433161_38433207_-|chr16_38432875_38432876_-	100	-	38432876	38432876	0	1	298	0
chr16	38432876	38432906	Pla1a|5UTR|TC_9597_1458.00000|chr16_38432880_38432938_-|chr16_38432875_38432876_-	100	-	38432876	38432876	0	1	30	0
chr15	31530821	31531089	March6|5UTR_UP1k|TC_38856_47.00000|chr15_31531078_31531089_-|chr15_31530820_31530821_-	100	-	31530821	31530821	0	1	268	0
chr15	31530821	31531038	March6|5UTR_UP1k|TC_20234_271.00000|chr15_31531037_31531062_-|chr15_31530820_31530821_-	100	-	31530821	31530821	0	1	217	0
chr3	41563607	41581220	Jade1|5UTR_INTRON|TC_12209_859.00000|chr3_41563573_41563637_+|chr3_41581220_41581221_+	100	+	41563607	41563607	0	2	309,26	0,17587
chr3	41564897	41581220	Jade1|5UTR|TC_11634_956.00000|chr3_41564876_41564900_+|chr3_41581220_41581221_+	70	+	41564897	41564897	0	2	106,26	0,16297
chr3	41563494	41581220	Jade1|5UTR|TC_18538_332.00000|chr3_41563482_41563519_+|chr3_41581220_41581221_+	100	+	41563494	41563494	0	2	422,26	0,17700
chr3	41563825	41581220	Jade1|5UTR|TC_19147_308.00000|chr3_41563808_41563874_+|chr3_41581220_41581221_+	100	+	41563825	41563825	0	2	91,26	0,17369
chr3	41564926	41581220	Jade1|5UTR|TC_12916_754.00000|chr3_41564924_41564931_+|chr3_41581220_41581221_+	70	+	41564926	41564926	0	2	77,26	0,16268
chr11	115814753	115814763	Tsen54|5UTR|TC_7090_2758.00000|chr11_115814723_115814792_+|chr11_115814763_115814764_+	100	+	115814753	115814753	0	1	10	0
chr9	71885210	72111862	Tcf12|5UTR_UP1k|TC_10574_1180.00000|chr9_72111846_72111907_-|chr9_71885209_71885210_-	64.4067796610169	-	71885210	71885210	0	9	78,53,136,65,103,74,73,97,287	0,31794,37441,58743,115205,130427,224465,225527,226365
chr9	71895998	72111862	Tcf12|5UTR_UP1k|TC_10574_1180.00000|chr9_72111846_72111907_-|chr9_71895997_71895998_-	64.4067796610169	-	71895998	71895998	0	0	.	.
chr9	72110812	72111862	Tcf12|5UTR_UP1k|TC_10574_1180.00000|chr9_72111846_72111907_-|chr9_72110811_72110812_-	100	-	72110812	72110812	0	2	22,287	0,763
chr9	71885210	72111817	Tcf12|5UTR|TC_12273_852.00000|chr9_72111809_72111822_-|chr9_71885209_71885210_-	64.4067796610169	-	71885210	71885210	0	9	78,53,136,65,103,74,73,97,242	0,31794,37441,58743,115205,130427,224465,225527,226365
chr9	71895998	72111817	Tcf12|5UTR|TC_12273_852.00000|chr9_72111809_72111822_-|chr9_71895997_71895998_-	64.4067796610169	-	71895998	71895998	0	0	.	.
chr9	72110812	72111817	Tcf12|5UTR|TC_12273_852.00000|chr9_72111809_72111822_-|chr9_72110811_72110812_-	100	-	72110812	72110812	0	2	22,242	0,763
chr15	85810901	85811670	Cdpf1|5UTR|TC_3453_9155.00000|chr15_85811624_85811705_-|chr15_85809323_85809324_-	50.560398505604	-	85810901	85810901	0	2	147,32	0,737
chr11	121228843	121229275	BC017643|5UTR|TC_8557_1859.00000|chr11_121229223_121229317_-|chr11_121228842_121228843_-	39.6694214876033	-	121228843	121228843	0	0	.	.
chr11	121228412	121229275	BC017643|5UTR|TC_8557_1859.00000|chr11_121229223_121229317_-|chr11_121228411_121228412_-	39.6694214876033	-	121228412	121228412	0	2	58,237	0,626
chr9	121719449	121719487	Nktr|5UTR|TC_17079_402.00000|chr9_121719407_121719460_+|chr9_121719487_121719488_+	100	+	121719449	121719449	0	1	38	0
chr9	121719271	121719487	Nktr|5UTR|TC_12790_670.00000|chr9_121719266_121719291_+|chr9_121719487_121719488_+	100	+	121719271	121719271	0	2	24,29	0,187
chr9	121719238	121719487	Nktr|5UTR|TC_8483_1654.00000|chr9_121719158_121719242_+|chr9_121719487_121719488_+	100	+	121719238	121719238	0	2	57,29	0,220
chr18	74268303	74269428	Mbd1|5UTR|TC_17862_362.00000|chr18_74268299_74268331_+|chr18_74269428_74269429_+	100	+	74268303	74268303	0	2	130,26	0,1099
chr18	74268196	74269428	Mbd1|5UTR_UP1k|TC_15854_473.00000|chr18_74268168_74268202_+|chr18_74269428_74269429_+	100	+	74268196	74268196	0	2	237,26	0,1206
chr4	132274410	132282877	Taf12|5UTR|TC_2088_18327.00000|chr4_132274374_132274452_+|chr4_132282877_132282878_+	100	+	132274410	132274410	0	2	77,84	0,8383
chr3	155093356	155093381	Fpgt|5UTR|TC_10487_1202.00000|chr3_155093352_155093396_-|chr3_155093355_155093356_-	100	-	155093356	155093356	0	1	25	0
chr3	89402639	89402663	Lenep|5UTR_UP1k|TC_37971_52.00000|chr3_89402662_89402664_-|chr3_89402638_89402639_-	100	-	89402639	89402639	0	1	24	0
chr5	30232641	30232758	Ept1|5UTR|TC_3874_7525.00000|chr5_30232592_30232672_+|chr5_30232758_30232759_+	100	+	30232641	30232641	0	1	117	0
chr2	144599967	144600048	Dtd1|5UTR|TC_4554_5909.00000|chr2_144599950_144600033_+|chr2_144600048_144600049_+	100	+	144599967	144599967	0	1	81	0
chr7	19665005	19665022	Clptm1|5UTR|TC_2613_13613.00000|chr7_19665009_19665031_-|chr7_19665004_19665005_-	100	-	19665005	19665005	0	1	17	0
chr11	17211940	17211963	Wdr92|5UTR|TC_5317_4615.00000|chr11_17211878_17211958_+|chr11_17211963_17211964_+	100	+	17211940	17211940	0	1	23	0
chr6	48537667	48537750	Atp6v0e2|5UTR|TC_7031_2803.00000|chr6_48537636_48537700_+|chr6_48537750_48537751_+	100	+	48537667	48537667	0	1	83	0
chr5	24601858	24601984	Smarcd3|5UTR|TC_10326_1247.00000|chr5_24601941_24602014_-|chr5_24601857_24601858_-	100	-	24601858	24601858	0	1	126	0
chr5	24601858	24602068	Smarcd3|5UTR_UP1k|TC_6930_2885.00000|chr5_24602051_24602071_-|chr5_24601857_24601858_-	100	-	24601858	24601858	0	1	210	0
chr13	104817204	104817353	Srek1ip1|5UTR|TC_1470_27670.00000|chr13_104817175_104817269_+|chr13_104817353_104817354_+	100	+	104817204	104817204	0	1	149	0
chr11	115491786	115491835	Nt5c|5UTR|TC_1902_20387.00000|chr11_115491803_115491856_-|chr11_115491785_115491786_-	100	-	115491786	115491786	0	1	49	0
chr6	136933761	136941069	Arhgdib|5UTR_INTRON|TC_29557_110.00000|chr6_136941048_136941077_-|chr6_136933760_136933761_-	100	-	136933761	136933761	0	1	7308	0
chr6	136933761	136939470	Arhgdib|5UTR_INTRON|TC_12272_852.00000|chr6_136939454_136939522_-|chr6_136933760_136933761_-	100	-	136933761	136933761	0	1	5709	0
chr6	136933761	136941899	Arhgdib|5UTR_UP1k|TC_1002_44643.00000|chr6_136941838_136941950_-|chr6_136933760_136933761_-	100	-	136933761	136933761	0	2	12,87	0,8051
chr6	136933761	136941485	Arhgdib|5UTR_INTRON|TC_9328_1557.00000|chr6_136941484_136941502_-|chr6_136933760_136933761_-	100	-	136933761	136933761	0	2	12,48	0,7676
chr6	136933761	136939577	Arhgdib|5UTR_INTRON|TC_4281_6499.00000|chr6_136939572_136939619_-|chr6_136933760_136933761_-	100	-	136933761	136933761	0	1	5816	0
chr6	136933761	136939543	Arhgdib|5UTR_INTRON|TC_36702_59.00000|chr6_136939541_136939543_-|chr6_136933760_136933761_-	100	-	136933761	136933761	0	1	5782	0
chr6	136933761	136941708	Arhgdib|5UTR|TC_923_48313.00000|chr6_136941673_136941722_-|chr6_136933760_136933761_-	100	-	136933761	136933761	0	2	12,58	0,7889
chr6	136933761	136941571	Arhgdib|5UTR_INTRON|TC_12695_786.00000|chr6_136941567_136941591_-|chr6_136933760_136933761_-	100	-	136933761	136933761	0	2	12,134	0,7676
chr9	75441550	75441577	Leo1|5UTR|TC_3154_10469.00000|chr9_75441478_75441569_+|chr9_75441577_75441578_+	100	+	75441550	75441550	0	1	27	0
chr5	76902147	76905478	Aasdh|5UTR|TC_6133_3620.00000|chr5_76905425_76905499_-|chr5_76902146_76902147_-	100	-	76902147	76902147	0	3	38,172,56	0,2061,3275
chr5	76902147	76905521	Aasdh|5UTR_UP1k|TC_23632_189.00000|chr5_76905520_76905529_-|chr5_76902146_76902147_-	100	-	76902147	76902147	0	3	38,172,99	0,2061,3275
chr4	11254110	11254233	Ints8|5UTR|TC_4163_6750.00000|chr4_11254176_11254263_-|chr4_11254109_11254110_-	100	-	11254110	11254110	0	1	123	0
chr2	22774413	22774521	Apbb1ip|5UTR|TC_2635_13433.00000|chr2_22774323_22774498_+|chr2_22816952_22816953_+	100	+	22774413	22774413	0	1	108	0
chr2	22774286	22774521	Apbb1ip|5UTR_UP1k|TC_16597_428.00000|chr2_22774246_22774295_+|chr2_22816952_22816953_+	100	+	22774286	22774286	0	1	235	0
chr1	155158740	155158892	Stx6|5UTR|TC_4234_6620.00000|chr1_155158688_155158779_+|chr1_155158892_155158893_+	100	+	155158740	155158740	0	1	152	0
chr18	32837286	32837387	Wdr36|5UTR|TC_3828_7702.00000|chr18_32837230_32837347_+|chr18_32837387_32837388_+	100	+	32837286	32837286	0	1	101	0
chr6	117907814	117923756	Hnrnpf|5UTR|TC_3028_11039.00000|chr6_117907773_117907826_+|chr6_117923756_117923757_+	67.5	+	117907814	117907814	0	4	65,129,61,49	0,9655,11284,15893
chr6	117917314	117923756	Hnrnpf|5UTR|TC_7691_2326.00000|chr6_117917301_117917326_+|chr6_117923756_117923757_+	100	+	117917314	117917314	0	3	284,61,49	0,1784,6393
chr6	117907177	117923756	Hnrnpf|5UTR|TC_23739_187.00000|chr6_117907177_117907179_+|chr6_117923756_117923757_+	100	+	117907177	117907177	0	4	31,129,61,49	0,10292,11921,16530
chr6	117906964	117923756	Hnrnpf|5UTR|TC_10230_1273.00000|chr6_117906958_117906990_+|chr6_117923756_117923757_+	100	+	117906964	117906964	0	4	244,129,61,49	0,10505,12134,16743
chr6	117916998	117923756	Hnrnpf|5UTR_INTRON|TC_6024_3729.00000|chr6_117916998_117917000_+|chr6_117923756_117923757_+	68.1818181818182	+	117916998	117916998	0	4	73,129,61,49	0,471,2100,6709
chr6	117906786	117923756	Hnrnpf|5UTR|TC_940_47660.00000|chr6_117906775_117906837_+|chr6_117923756_117923757_+	84	+	117906786	117906786	0	4	53,129,61,49	0,10683,12312,16921
chr6	117907141	117923756	Hnrnpf|5UTR|TC_26589_143.00000|chr6_117907141_117907143_+|chr6_117923756_117923757_+	100	+	117907141	117907141	0	4	67,129,61,49	0,10328,11957,16566
chr13	60896714	60897508	Ctla2b|5UTR_UP1k|TC_13859_580.00000|chr13_60897507_60897522_-|chr13_60896713_60896714_-	47.7272727272727	-	60896714	60896714	0	0	.	.
chr13	60896714	60897407	Ctla2b|5UTR|TC_3303_8640.00000|chr13_60897406_60897474_-|chr13_60896713_60896714_-	47.7272727272727	-	60896714	60896714	0	0	.	.
chr7	30308764	30309505	Alkbh6|5UTR|TC_5712_4077.00000|chr7_30308748_30308812_+|chr7_30309505_30309506_+	100	+	30308764	30308764	0	2	70,25	0,716
chr9	90114575	90114653	Morf4l1|5UTR|TC_14430_586.00000|chr9_90114651_90114653_-|chr9_90114574_90114575_-	100	-	90114575	90114575	0	1	78	0
chr9	90114575	90114622	Morf4l1|5UTR|TC_1319_32161.00000|chr9_90114580_90114632_-|chr9_90114574_90114575_-	100	-	90114575	90114575	0	1	47	0
chr9	90114575	90114694	Morf4l1|5UTR|TC_3615_8477.00000|chr9_90114676_90114718_-|chr9_90114574_90114575_-	100	-	90114575	90114575	0	1	119	0
chr11	113684085	113684066	Fam104a|5UTR|TC_1210_35588.00000|chr11_113684015_113684124_-|chr11_113684084_113684085_-	100	-	113684085	113684085	0	0	.	.
chr11	113684085	113684169	Fam104a|5UTR_UP1k|TC_14334_594.00000|chr11_113684168_113684175_-|chr11_113684084_113684085_-	100	-	113684085	113684085	0	1	84	0
chr18	49979518	50053546	Tnfaip8|5UTR|TC_9897_1367.00000|chr18_49979456_49979528_+|chr18_50053546_50053547_+	100	+	49979518	49979518	0	0	.	.
chr18	49979518	49979625	Tnfaip8|5UTR|TC_9897_1367.00000|chr18_49979456_49979528_+|chr18_49979625_49979626_+	100	+	49979518	49979518	0	1	107	0
chr18	50053446	50053546	Tnfaip8|5UTR|TC_21461_186.00000|chr18_50053419_50053451_+|chr18_50053546_50053547_+	100	+	50053446	50053446	0	1	100	0
chr18	50053446	49979625	Tnfaip8|5UTR|TC_21461_186.00000|chr18_50053419_50053451_+|chr18_49979625_49979626_+	100	+	50053446	50053446	0	0	.	.
chr18	50053507	50053546	Tnfaip8|5UTR|TC_8967_1565.00000|chr18_50053471_50053513_+|chr18_50053546_50053547_+	100	+	50053507	50053507	0	1	39	0
chr18	50053507	49979625	Tnfaip8|5UTR|TC_8967_1565.00000|chr18_50053471_50053513_+|chr18_49979625_49979626_+	100	+	50053507	50053507	0	0	.	.
chr18	50052792	50053546	Tnfaip8|5UTR_UP1k|TC_22929_203.00000|chr18_50052791_50052795_+|chr18_50053546_50053547_+	100	+	50052792	50052792	0	1	754	0
chr18	50052792	49979625	Tnfaip8|5UTR_UP1k|TC_22929_203.00000|chr18_50052791_50052795_+|chr18_49979625_49979626_+	100	+	50052792	50052792	0	0	.	.
chr11	120151078	120151301	Slc38a10|5UTR|TC_14505_498.00000|chr11_120151281_120151314_-|chr11_120151077_120151078_-	100	-	120151078	120151078	0	1	223	0
chr11	120151078	120151242	Slc38a10|5UTR|TC_9539_1280.00000|chr11_120151241_120151261_-|chr11_120151077_120151078_-	100	-	120151078	120151078	0	1	164	0
chr11	94321788	94321965	Luc7l3|5UTR_UP1k|TC_10740_1138.00000|chr11_94321959_94321970_-|chr11_94321787_94321788_-	100	-	94321788	94321788	0	1	177	0
chr11	94321788	94321934	Luc7l3|5UTR|TC_5292_4659.00000|chr11_94321905_94321938_-|chr11_94321787_94321788_-	100	-	94321788	94321788	0	1	146	0
chr16	17070195	17070336	Ypel1|5UTR|TC_11711_941.00000|chr16_17070142_17070234_+|chr16_17070336_17070337_+	100	+	17070195	17070195	0	1	141	0
chr16	17070195	17074690	Ypel1|5UTR|TC_11711_941.00000|chr16_17070142_17070234_+|chr16_17074690_17074691_+	45.4545454545455	+	17070195	17070195	0	0	.	.
chr16	17070195	17077937	Ypel1|5UTR|TC_11711_941.00000|chr16_17070142_17070234_+|chr16_17077937_17077938_+	45.4545454545455	+	17070195	17070195	0	2	168,163	0,7579
chr16	23609925	23609988	Rtp4|5UTR|TC_7504_2404.00000|chr16_23609904_23609952_+|chr16_23609988_23609989_+	100	+	23609925	23609925	0	1	63	0
chr16	23610014	23609988	Rtp4|5UTR|TC_9268_1547.00000|chr16_23609975_23610026_+|chr16_23609988_23609989_+	100	+	23610014	23610014	0	0	.	.
chr8	107056655	107056686	Cog8|5UTR|TC_7987_2139.00000|chr8_107056670_107056706_-|chr8_107056654_107056655_-	100	-	107056655	107056655	0	1	31	0
chrX	104482801	104482960	Uprt|5UTR|TC_7732_2299.00000|chrX_104482776_104482853_+|chrX_104482960_104482961_+	100	+	104482801	104482801	0	1	159	0
chr3	36863112	36870027	4932438A13Rik|5UTR|TC_11312_1017.00000|chr3_36863106_36863184_+|chr3_36870027_36870028_+	100	+	36863112	36863112	0	3	167,99,30	0,1274,6885
chr10	80798174	80798541	Plekhj1|5UTR|TC_4370_6282.00000|chr10_80798466_80798615_-|chr10_80798173_80798174_-	100	-	80798174	80798174	0	1	367	0
chr10	80798174	80798256	Plekhj1|5UTR|TC_3987_7221.00000|chr10_80798203_80798284_-|chr10_80798173_80798174_-	100	-	80798174	80798174	0	1	82	0
chr18	63692173	63692357	Txnl1|5UTR|TC_5423_4382.00000|chr18_63692355_63692410_-|chr18_63692172_63692173_-	100	-	63692173	63692173	0	1	184	0
chr18	63692173	63692204	Txnl1|5UTR|TC_26409_145.00000|chr18_63692202_63692204_-|chr18_63692172_63692173_-	100	-	63692173	63692173	0	1	31	0
chr18	63692173	63692329	Txnl1|5UTR|TC_2261_16151.00000|chr18_63692297_63692331_-|chr18_63692172_63692173_-	100	-	63692173	63692173	0	1	156	0
chr18	63692173	63692225	Txnl1|5UTR|TC_12054_885.00000|chr18_63692224_63692230_-|chr18_63692172_63692173_-	100	-	63692173	63692173	0	1	52	0
chr19	10101429	10101522	Fads2|5UTR_UP1k|TC_3790_7831.00000|chr19_10101519_10101559_-|chr19_10101428_10101429_-	100	-	10101429	10101429	0	1	93	0
chr19	10101429	10101822	Fads2|5UTR_UP1k|TC_2287_12223.00000|chr19_10101807_10101840_-|chr19_10101428_10101429_-	100	-	10101429	10101429	0	1	393	0
chr19	10101429	10101760	Fads2|5UTR_UP1k|TC_2082_13755.00000|chr19_10101727_10101787_-|chr19_10101428_10101429_-	100	-	10101429	10101429	0	1	331	0
chr19	10101429	10101660	Fads2|5UTR_UP1k|TC_8794_1632.00000|chr19_10101629_10101663_-|chr19_10101428_10101429_-	100	-	10101429	10101429	0	1	231	0
chr15	99843793	99875430	Lima1|5UTR|TC_12025_889.00000|chr15_99875403_99875468_-|chr15_99843792_99843793_-	100	-	99843793	99843793	0	2	30,98	0,31539
chr15	99819643	99875430	Lima1|5UTR|TC_12025_889.00000|chr15_99875403_99875468_-|chr15_99819642_99819643_-	100	-	99819643	99819643	0	4	315,46,149,98	0,7148,24031,55689
chr15	99843793	99820094	Lima1|5UTR|TC_3315_9731.00000|chr15_99820082_99820153_-|chr15_99843792_99843793_-	100	-	99843793	99843793	0	0	.	.
chr15	99819643	99820094	Lima1|5UTR|TC_3315_9731.00000|chr15_99820082_99820153_-|chr15_99819642_99819643_-	100	-	99819643	99819643	0	1	451	0
chr15	99843793	99847077	Lima1|5UTR_INTRON|TC_36244_61.00000|chr15_99847075_99847080_-|chr15_99843792_99843793_-	100	-	99843793	99843793	0	1	3284	0
chr15	99819643	99847077	Lima1|5UTR_INTRON|TC_36244_61.00000|chr15_99847075_99847080_-|chr15_99819642_99819643_-	100	-	99819643	99819643	0	3	315,46,3403	0,7148,24031
chr15	99843793	99847323	Lima1|5UTR_INTRON|TC_41855_32.00000|chr15_99847317_99847323_-|chr15_99843792_99843793_-	100	-	99843793	99843793	0	1	3530	0
chr15	99819643	99847323	Lima1|5UTR_INTRON|TC_41855_32.00000|chr15_99847317_99847323_-|chr15_99819642_99819643_-	100	-	99819643	99819643	0	3	315,46,3649	0,7148,24031
chr16	18876726	18877482	Hira|5UTR_UP1k|TC_15912_469.00000|chr16_18876680_18876733_+|chr16_18877482_18877483_+	100	+	18876726	18876726	0	1	756	0
chr2	180967281	180971103	Arfgap1|5UTR|TC_6306_3452.00000|chr2_180967221_180967300_+|chr2_180971103_180971104_+	36	+	180967281	180967281	0	3	48,213,53	0,320,3769
chr2	180967281	180971054	Arfgap1|5UTR|TC_6306_3452.00000|chr2_180967221_180967300_+|chr2_180971054_180971055_+	36	+	180967281	180967281	0	3	48,213,4	0,320,3769
chr14	77036760	77067907	Ccdc122|5UTR|TC_8446_1911.00000|chr14_77036750_77036802_+|chr14_77067907_77067908_+	100	+	77036760	77036760	0	2	211,48	0,31099
chr10	79916884	79916923	R3hdm4|5UTR|TC_5051_5009.00000|chr10_79916890_79916932_-|chr10_79916883_79916884_-	100	-	79916884	79916884	0	1	39	0
chrX	140956667	140956691	Psmd10|5UTR|TC_2435_14893.00000|chrX_140956671_140956715_-|chrX_140956666_140956667_-	100	-	140956667	140956667	0	1	24	0
chr19	5875090	5875221	Frmd8|5UTR|TC_6751_3025.00000|chr19_5875194_5875264_-|chr19_5874793_5874794_-	85.7142857142857	-	5875090	5875090	0	1	131	0
chr15	94540962	94543256	Pus7l|5UTR_INTRON|TC_29103_114.00000|chr15_94543255_94543275_-|chr15_94540961_94540962_-	100	-	94540962	94540962	0	1	2294	0
chr15	94540962	94543492	Pus7l|5UTR|TC_11127_1054.00000|chr15_94543479_94543545_-|chr15_94540961_94540962_-	100	-	94540962	94540962	0	2	12,33	0,2497
chr9	64253292	64253599	Map2k1|5UTR|TC_4757_5520.00000|chr9_64253577_64253632_-|chr9_64253291_64253292_-	100	-	64253292	64253292	0	1	307	0
chr9	64253292	64253548	Map2k1|5UTR|TC_21527_235.00000|chr9_64253547_64253550_-|chr9_64253291_64253292_-	100	-	64253292	64253292	0	1	256	0
chr17	37002552	37004885	Zfp57|5UTR|TC_6154_3599.00000|chr17_37002517_37002652_+|chr17_37004885_37004886_+	34.7826086956522	+	37002552	37002552	0	3	225,30,89	0,733,2244
chr16	22436482	22439620	Etv5|5UTR_UP1k|TC_20597_260.00000|chr16_22439588_22439652_-|chr16_22436481_22436482_-	100	-	22436482	22436482	0	2	78,104	0,3034
chr16	18811565	18811596	Cdc45|5UTR|TC_2302_16151.00000|chr16_18811592_18811654_-|chr16_18811564_18811565_-	100	-	18811565	18811565	0	1	31	0
chr15	93398480	93441504	Pphln1|5UTR|TC_27647_129.00000|chr15_93398480_93398482_+|chr15_93441504_93441505_+	45.0909090909091	+	93398480	93398480	0	5	224,92,207,62,4	0,12211,21803,25533,43020
chr15	93398480	93410711	Pphln1|5UTR|TC_27647_129.00000|chr15_93398480_93398482_+|chr15_93410711_93410712_+	72.7272727272727	+	93398480	93398480	0	2	224,20	0,12211
chr15	93398360	93441504	Pphln1|5UTR|TC_2566_13887.00000|chr15_93398341_93398432_+|chr15_93441504_93441505_+	49.6	+	93398360	93398360	0	5	101,92,207,62,4	0,12331,21923,25653,43140
chr15	93398360	93410711	Pphln1|5UTR|TC_2566_13887.00000|chr15_93398341_93398432_+|chr15_93410711_93410712_+	80	+	93398360	93398360	0	2	101,20	0,12331
chr6	137519472	137559015	Eps8|5UTR_INTRON|TC_37022_57.00000|chr6_137559014_137559035_-|chr6_137519471_137519472_-	100	-	137519472	137519472	0	8	44,137,83,150,162,68,77,19694	0,2680,3357,7615,7895,9052,18145,19849
chr6	137539380	137559015	Eps8|5UTR_INTRON|TC_37022_57.00000|chr6_137559014_137559035_-|chr6_137539379_137539380_-	100	-	137539380	137539380	0	1	19635	0
chr6	137570763	137559015	Eps8|5UTR_INTRON|TC_37022_57.00000|chr6_137559014_137559035_-|chr6_137570762_137570763_-	100	-	137570763	137570763	0	0	.	.
chr6	137519472	137648283	Eps8|5UTR_INTRON|TC_34170_74.00000|chr6_137648264_137648284_-|chr6_137519471_137519472_-	76.1904761904762	-	137519472	137519472	0	9	44,137,83,150,162,68,77,80,56866	0,2680,3357,7615,7895,9052,18145,19849,71945
chr6	137539380	137648283	Eps8|5UTR_INTRON|TC_34170_74.00000|chr6_137648264_137648284_-|chr6_137539379_137539380_-	76.1904761904762	-	137539380	137539380	0	2	21,56866	0,52037
chr6	137570763	137648283	Eps8|5UTR_INTRON|TC_34170_74.00000|chr6_137648264_137648284_-|chr6_137570762_137570763_-	76.1904761904762	-	137570763	137570763	0	0	.	.
chr6	137519472	137582343	Eps8|5UTR_INTRON|TC_36129_62.00000|chr6_137582338_137582349_-|chr6_137519471_137519472_-	45.4545454545455	-	137519472	137519472	0	9	44,137,83,150,162,68,77,75,11642	0,2680,3357,7615,7895,9052,18145,19849,51229
chr6	137539380	137582343	Eps8|5UTR_INTRON|TC_36129_62.00000|chr6_137582338_137582349_-|chr6_137539379_137539380_-	45.4545454545455	-	137539380	137539380	0	2	16,11642	0,31321
chr6	137570763	137582343	Eps8|5UTR_INTRON|TC_36129_62.00000|chr6_137582338_137582349_-|chr6_137570762_137570763_-	100	-	137570763	137570763	0	1	11580	0
chr6	137519472	137519744	Eps8|5UTR_INTRON|TC_14247_603.00000|chr6_137519742_137519744_-|chr6_137519471_137519472_-	86.9565217391304	-	137519472	137519472	0	2	44,51	0,221
chr6	137539380	137519744	Eps8|5UTR_INTRON|TC_14247_603.00000|chr6_137519742_137519744_-|chr6_137539379_137539380_-	100	-	137539380	137539380	0	0	.	.
chr6	137570763	137519744	Eps8|5UTR_INTRON|TC_14247_603.00000|chr6_137519742_137519744_-|chr6_137570762_137570763_-	100	-	137570763	137570763	0	0	.	.
chr6	137519472	137582377	Eps8|5UTR_INTRON|TC_39730_43.00000|chr6_137582368_137582381_-|chr6_137519471_137519472_-	45.4545454545455	-	137519472	137519472	0	9	44,137,83,150,162,68,77,75,11676	0,2680,3357,7615,7895,9052,18145,19849,51229
chr6	137539380	137582377	Eps8|5UTR_INTRON|TC_39730_43.00000|chr6_137582368_137582381_-|chr6_137539379_137539380_-	45.4545454545455	-	137539380	137539380	0	2	16,11676	0,31321
chr6	137570763	137582377	Eps8|5UTR_INTRON|TC_39730_43.00000|chr6_137582368_137582381_-|chr6_137570762_137570763_-	100	-	137570763	137570763	0	1	11614	0
chr6	137519472	137649109	Eps8|5UTR|TC_25154_163.00000|chr6_137649092_137649125_-|chr6_137519471_137519472_-	62.1553884711779	-	137519472	137519472	0	10	44,137,83,150,162,68,77,80,75,58	0,2680,3357,7615,7895,9052,18145,19849,71945,129579
chr6	137539380	137649109	Eps8|5UTR|TC_25154_163.00000|chr6_137649092_137649125_-|chr6_137539379_137539380_-	62.1553884711779	-	137539380	137539380	0	3	21,75,58	0,52037,109671
chr6	137570763	137649109	Eps8|5UTR|TC_25154_163.00000|chr6_137649092_137649125_-|chr6_137570762_137570763_-	62.1553884711779	-	137570763	137570763	0	0	.	.
chr6	137519472	137519709	Eps8|5UTR_INTRON|TC_23950_183.00000|chr6_137519707_137519709_-|chr6_137519471_137519472_-	86.9565217391304	-	137519472	137519472	0	2	44,16	0,221
chr6	137539380	137519709	Eps8|5UTR_INTRON|TC_23950_183.00000|chr6_137519707_137519709_-|chr6_137539379_137539380_-	100	-	137539380	137539380	0	0	.	.
chr6	137570763	137519709	Eps8|5UTR_INTRON|TC_23950_183.00000|chr6_137519707_137519709_-|chr6_137570762_137570763_-	100	-	137570763	137570763	0	0	.	.
chr6	137519472	137519806	Eps8|5UTR_INTRON|TC_11292_1021.00000|chr6_137519771_137519807_-|chr6_137519471_137519472_-	86.9565217391304	-	137519472	137519472	0	2	44,113	0,221
chr6	137539380	137519806	Eps8|5UTR_INTRON|TC_11292_1021.00000|chr6_137519771_137519807_-|chr6_137539379_137539380_-	100	-	137539380	137539380	0	0	.	.
chr6	137570763	137519806	Eps8|5UTR_INTRON|TC_11292_1021.00000|chr6_137519771_137519807_-|chr6_137570762_137570763_-	100	-	137570763	137570763	0	0	.	.
chr6	137519472	137649231	Eps8|5UTR|TC_5356_4572.00000|chr6_137649175_137649248_-|chr6_137519471_137519472_-	62.1553884711779	-	137519472	137519472	0	10	44,137,83,150,162,68,77,80,75,180	0,2680,3357,7615,7895,9052,18145,19849,71945,129579
chr6	137539380	137649231	Eps8|5UTR|TC_5356_4572.00000|chr6_137649175_137649248_-|chr6_137539379_137539380_-	62.1553884711779	-	137539380	137539380	0	3	21,75,180	0,52037,109671
chr6	137570763	137649231	Eps8|5UTR|TC_5356_4572.00000|chr6_137649175_137649248_-|chr6_137570762_137570763_-	62.1553884711779	-	137570763	137570763	0	0	.	.
chr6	137519472	137519895	Eps8|5UTR|TC_5550_4295.00000|chr6_137519885_137519897_-|chr6_137519471_137519472_-	100	-	137519472	137519472	0	2	44,61	0,362
chr6	137539380	137519895	Eps8|5UTR|TC_5550_4295.00000|chr6_137519885_137519897_-|chr6_137539379_137539380_-	100	-	137539380	137539380	0	0	.	.
chr6	137570763	137519895	Eps8|5UTR|TC_5550_4295.00000|chr6_137519885_137519897_-|chr6_137570762_137570763_-	100	-	137570763	137570763	0	0	.	.
chr6	137519472	137649148	Eps8|5UTR|TC_42823_27.00000|chr6_137649146_137649148_-|chr6_137519471_137519472_-	62.1553884711779	-	137519472	137519472	0	10	44,137,83,150,162,68,77,80,75,97	0,2680,3357,7615,7895,9052,18145,19849,71945,129579
chr6	137539380	137649148	Eps8|5UTR|TC_42823_27.00000|chr6_137649146_137649148_-|chr6_137539379_137539380_-	62.1553884711779	-	137539380	137539380	0	3	21,75,97	0,52037,109671
chr6	137570763	137649148	Eps8|5UTR|TC_42823_27.00000|chr6_137649146_137649148_-|chr6_137570762_137570763_-	62.1553884711779	-	137570763	137570763	0	0	.	.
chr6	137519472	137558935	Eps8|5UTR_INTRON|TC_35618_65.00000|chr6_137558924_137558938_-|chr6_137519471_137519472_-	100	-	137519472	137519472	0	8	44,137,83,150,162,68,77,19614	0,2680,3357,7615,7895,9052,18145,19849
chr6	137539380	137558935	Eps8|5UTR_INTRON|TC_35618_65.00000|chr6_137558924_137558938_-|chr6_137539379_137539380_-	100	-	137539380	137539380	0	1	19555	0
chr6	137570763	137558935	Eps8|5UTR_INTRON|TC_35618_65.00000|chr6_137558924_137558938_-|chr6_137570762_137570763_-	100	-	137570763	137570763	0	0	.	.
chr11	29547728	29547863	Rps27a|5UTR|TC_115_452163.00000|chr11_29547862_29547867_-|chr11_29547727_29547728_-	100	-	29547728	29547728	0	2	17,23	0,112
chr11	29547728	29547902	Rps27a|5UTR|TC_1601_25185.00000|chr11_29547893_29547903_-|chr11_29547727_29547728_-	100	-	29547728	29547728	0	2	17,62	0,112
chr3	115888192	115888462	Dph5|5UTR|TC_3027_11050.00000|chr3_115888143_115888228_+|chr3_115888462_115888463_+	100	+	115888192	115888192	0	2	85,23	0,247
chr7	109703750	109703951	Akip1|5UTR|TC_4850_5361.00000|chr7_109703656_109703814_+|chr7_109703951_109703952_+	100	+	109703750	109703750	0	2	26,6	0,195
chr9	65795368	65827556	Zfp609|5UTR|TC_7180_2694.00000|chr9_65827505_65827578_-|chr9_65795367_65795368_-	100	-	65795368	65795368	0	2	127,91	0,32097
chr2	57112439	57114913	Nr4a2|5UTR|TC_34763_70.00000|chr2_57114911_57114916_-|chr2_57112438_57112439_-	100	-	57112439	57112439	0	2	2,1963	0,511
chr2	57112439	57116639	Nr4a2|5UTR_INTRON|TC_29443_111.00000|chr2_57116635_57116639_-|chr2_57112438_57112439_-	100	-	57112439	57112439	0	2	2,3689	0,511
chr2	57112439	57116785	Nr4a2|5UTR_INTRON|TC_24603_172.00000|chr2_57116770_57116803_-|chr2_57112438_57112439_-	100	-	57112439	57112439	0	2	2,3835	0,511
chr4	132639070	132670224	Eya3|5UTR|TC_3768_7898.00000|chr4_132639027_132639106_+|chr4_132670224_132670225_+	78.0515117581187	+	132639070	132639070	0	5	85,96,44,80,36	0,17622,22824,28084,31118
chr4	132639070	132661909	Eya3|5UTR|TC_3768_7898.00000|chr4_132639027_132639106_+|chr4_132661909_132661910_+	87.2340425531915	+	132639070	132639070	0	3	85,96,15	0,17622,22824
chr4	132639070	132656755	Eya3|5UTR|TC_3768_7898.00000|chr4_132639027_132639106_+|chr4_132656755_132656756_+	100	+	132639070	132639070	0	2	85,63	0,17622
chr4	132638973	132670224	Eya3|5UTR_UP1k|TC_39481_44.00000|chr4_132638973_132638975_+|chr4_132670224_132670225_+	78.0515117581187	+	132638973	132638973	0	5	182,96,44,80,36	0,17719,22921,28181,31215
chr4	132638973	132661909	Eya3|5UTR_UP1k|TC_39481_44.00000|chr4_132638973_132638975_+|chr4_132661909_132661910_+	87.2340425531915	+	132638973	132638973	0	3	182,96,15	0,17719,22921
chr4	132638973	132656755	Eya3|5UTR_UP1k|TC_39481_44.00000|chr4_132638973_132638975_+|chr4_132656755_132656756_+	100	+	132638973	132638973	0	2	182,63	0,17719
chr5	31613970	31614000	Mrpl33|5UTR|TC_301_176358.00000|chr5_31613941_31614024_+|chr5_31614000_31614001_+	100	+	31613970	31613970	0	1	30	0
chr15	100615628	100615711	Dazap2|5UTR|TC_1095_39549.00000|chr15_100615613_100615696_+|chr15_100615711_100615712_+	100	+	100615628	100615628	0	1	83	0
chr10	128525823	128525873	Esyt1|5UTR_UP1k|TC_6079_3672.00000|chr10_128525869_128525906_-|chr10_128525822_128525823_-	100	-	128525823	128525823	0	1	50	0
chr3	146521396	146521415	Rpf1|5UTR|TC_1044_42230.00000|chr3_146521404_146521427_-|chr3_146521395_146521396_-	100	-	146521396	146521396	0	1	19	0
chr4	46138745	46138852	Ncbp1|5UTR|TC_1958_19690.00000|chr4_46138711_46138788_+|chr4_46138852_46138853_+	100	+	46138745	46138745	0	1	107	0
chr4	46138583	46138852	Ncbp1|5UTR|TC_5636_4185.00000|chr4_46138580_46138588_+|chr4_46138852_46138853_+	100	+	46138583	46138583	0	1	269	0
chr4	46138534	46138852	Ncbp1|5UTR|TC_4253_6563.00000|chr4_46138498_46138557_+|chr4_46138852_46138853_+	100	+	46138534	46138534	0	1	318	0
chr2	119972413	119973051	Mapkbp1|5UTR_UP1k|TC_12035_887.00000|chr2_119972374_119972458_+|chr2_119973051_119973052_+	100	+	119972413	119972413	0	1	638	0
chr7	83631998	83632040	Stard5|5UTR_UP1k|TC_5542_4305.00000|chr7_83631997_83632015_+|chr7_83632040_83632041_+	100	+	83631998	83631998	0	1	42	0
chr7	83631976	83632040	Stard5|5UTR_UP1k|TC_21189_244.00000|chr7_83631965_83631977_+|chr7_83632040_83632041_+	100	+	83631976	83631976	0	1	64	0
chr11	105126489	105126496	Mettl2|5UTR|TC_7425_2521.00000|chr11_105126445_105126514_+|chr11_105126496_105126497_+	100	+	105126489	105126489	0	1	7	0
chr11	83065098	83065293	Slfn2|5UTR|TC_11100_1058.00000|chr11_83065080_83065112_+|chr11_83065293_83065294_+	100	+	83065098	83065098	0	1	195	0
chr14	31249648	31251304	Phf7|5UTR_UP1k|TC_9026_1675.00000|chr14_31251272_31251332_-|chr14_31249647_31249648_-	100	-	31249648	31249648	0	2	69,600	0,1056
chr7	143822743	143822777	Nadsyn1|5UTR|TC_35302_67.00000|chr7_143822774_143822779_-|chr7_143822742_143822743_-	100	-	143822743	143822743	0	1	34	0
chr7	143822743	143822812	Nadsyn1|5UTR|TC_8913_1725.00000|chr7_143822799_143822854_-|chr7_143822742_143822743_-	100	-	143822743	143822743	0	1	69	0
chr10	83648581	83648648	Appl2|5UTR|TC_8897_1496.00000|chr10_83648610_83648679_-|chr10_83648580_83648581_-	100	-	83648581	83648581	0	1	67	0
chr10	83648581	83648716	Appl2|5UTR_UP1k|TC_14533_496.00000|chr10_83648700_83648728_-|chr10_83648580_83648581_-	100	-	83648581	83648581	0	1	135	0
chr8	95703054	95703156	Ndrg4|5UTR|TC_12090_879.00000|chr8_95702996_95703057_+|chr8_95703156_95703157_+	100	+	95703054	95703054	0	1	102	0
chr3	154597026	154597077	Tyw3|5UTR|TC_8331_1961.00000|chr3_154597047_154597138_-|chr3_154597025_154597026_-	100	-	154597026	154597026	0	1	51	0
chr3	137918522	137918909	Lamtor3|5UTR|TC_2459_14683.00000|chr3_137918474_137918592_+|chr3_137918909_137918910_+	100	+	137918522	137918522	0	2	141,37	0,350
chr8	71537427	71537431	Bst2|5UTR|TC_738_64682.00000|chr8_71537409_71537483_-|chr8_71537426_71537427_-	100	-	71537427	71537427	0	1	4	0
chr13	32850406	32851182	Serpinb1a|5UTR|TC_30709_99.00000|chr13_32851181_32851189_-|chr13_32850405_32850406_-	100	-	32850406	32850406	0	2	8,41	0,735
chr13	9276651	9276981	Dip2c|5UTR|TC_40863_37.00000|chr13_9276651_9276660_+|chr13_9276981_9276982_+	100	+	9276651	9276651	0	1	330	0
chr7	127868402	127876117	Zfp668|5UTR|TC_7123_2733.00000|chr7_127876079_127876160_-|chr7_127868401_127868402_-	100	-	127868402	127868402	0	2	22,71	0,7644
chr7	127868402	127875644	Zfp668|5UTR_INTRON|TC_24440_175.00000|chr7_127875643_127875672_-|chr7_127868401_127868402_-	100	-	127868402	127868402	0	1	7242	0
chr7	127868402	127876838	Zfp668|5UTR|TC_24968_166.00000|chr7_127876808_127876840_-|chr7_127868401_127868402_-	100	-	127868402	127868402	0	2	22,792	0,7644
chr7	127868402	127876590	Zfp668|5UTR|TC_11980_896.00000|chr7_127876554_127876619_-|chr7_127868401_127868402_-	100	-	127868402	127868402	0	2	22,544	0,7644
chr17	28341550	28350786	Tead3|5UTR|TC_15208_521.00000|chr17_28350754_28350817_-|chr17_28341549_28341550_-	100	-	28341550	28341550	0	1	9236	0
chr17	28350595	28350786	Tead3|5UTR|TC_15208_521.00000|chr17_28350754_28350817_-|chr17_28350594_28350595_-	100	-	28350595	28350595	0	1	191	0
chr3	20035265	20035304	Hps3|5UTR|TC_2976_11313.00000|chr3_20035276_20035326_-|chr3_20035264_20035265_-	100	-	20035265	20035265	0	1	39	0
chr6	28480393	28480564	Snd1|5UTR|TC_5957_3807.00000|chr6_28480390_28480427_+|chr6_28480564_28480565_+	100	+	28480393	28480393	0	1	171	0
chr6	28480361	28480564	Snd1|5UTR|TC_4530_5949.00000|chr6_28480341_28480367_+|chr6_28480564_28480565_+	100	+	28480361	28480361	0	1	203	0
chr2	26378623	26378022	Snapc4|5UTR|TC_38515_49.00000|chr2_26378020_26378022_-|chr2_26378622_26378623_-	100	-	26378623	26378623	0	0	.	.
chr2	26376943	26378022	Snapc4|5UTR|TC_38515_49.00000|chr2_26378020_26378022_-|chr2_26376942_26376943_-	100	-	26376943	26376943	0	2	93,2	0,1077
chr2	26378623	26380633	Snapc4|5UTR|TC_7366_2566.00000|chr2_26380607_26380660_-|chr2_26378622_26378623_-	100	-	26378623	26378623	0	2	13,85	0,1925
chr2	26376943	26380633	Snapc4|5UTR|TC_7366_2566.00000|chr2_26380607_26380660_-|chr2_26376942_26376943_-	75	-	26376943	26376943	0	4	93,47,143,85	0,1077,1550,3605
chr2	26090422	26122787	Nacc2|5UTR|TC_9226_1595.00000|chr2_26122748_26122834_-|chr2_26090421_26090422_-	100	-	26090422	26090422	0	2	60,99	0,32266
chr2	26090422	26092029	Nacc2|5UTR|TC_13601_668.00000|chr2_26092024_26092061_-|chr2_26090421_26090422_-	100	-	26090422	26090422	0	1	1607	0
chr2	26090422	26091981	Nacc2|5UTR|TC_12453_824.00000|chr2_26091955_26092004_-|chr2_26090421_26090422_-	100	-	26090422	26090422	0	1	1559	0
chr2	26090422	26092092	Nacc2|5UTR|TC_16981_406.00000|chr2_26092081_26092156_-|chr2_26090421_26090422_-	100	-	26090422	26090422	0	1	1670	0
chr19	6334977	6335068	Men1|5UTR|TC_21944_224.00000|chr19_6334974_6334979_+|chr19_6335068_6335069_+	100	+	6334977	6334977	0	1	91	0
chr19	6334977	6335460	Men1|5UTR|TC_21944_224.00000|chr19_6334974_6334979_+|chr19_6335460_6335461_+	49	+	6334977	6334977	0	1	483	0
chr19	6335042	6335068	Men1|5UTR|TC_6105_3651.00000|chr19_6335014_6335065_+|chr19_6335068_6335069_+	100	+	6335042	6335042	0	1	26	0
chr19	6335042	6335460	Men1|5UTR|TC_6105_3651.00000|chr19_6335014_6335065_+|chr19_6335460_6335461_+	49	+	6335042	6335042	0	1	418	0
chr10	119239708	119240071	Cand1|5UTR|TC_9581_1462.00000|chr10_119240012_119240087_-|chr10_119239707_119239708_-	100	-	119239708	119239708	0	1	363	0
chr10	119239708	119239743	Cand1|5UTR|TC_28983_115.00000|chr10_119239724_119239750_-|chr10_119239707_119239708_-	100	-	119239708	119239708	0	1	35	0
chr10	119239708	119239823	Cand1|5UTR|TC_40225_40.00000|chr10_119239821_119239823_-|chr10_119239707_119239708_-	100	-	119239708	119239708	0	1	115	0
chr7	35586282	35591780	Ankrd27|5UTR|TC_6122_3631.00000|chr7_35586227_35586304_+|chr7_35591780_35591781_+	88.8888888888889	+	35586282	35586282	0	2	87,29	0,5469
chr2	34772090	34772321	Hspa5|5UTR|TC_683_73601.00000|chr2_34772089_34772094_+|chr2_34772321_34772322_+	54.9668874172185	+	34772090	34772090	0	2	56,93	0,138
chr10	44268479	44286089	Atg5|5UTR|TC_5533_4225.00000|chr10_44268433_44268487_+|chr10_44286089_44286090_+	100	+	44268479	44268479	0	2	105,58	0,17552
chr10	44268507	44286089	Atg5|5UTR|TC_10390_1205.00000|chr10_44268507_44268537_+|chr10_44286089_44286090_+	100	+	44268507	44268507	0	2	77,58	0,17524
chr10	44268398	44286089	Atg5|5UTR|TC_11841_917.00000|chr10_44268337_44268399_+|chr10_44286089_44286090_+	100	+	44268398	44268398	0	2	186,58	0,17633
chr19	8941874	8942354	Mta2|5UTR_UP1k|TC_2405_12395.00000|chr19_8941869_8941915_+|chr19_8942354_8942355_+	100	+	8941874	8941874	0	1	480	0
chr19	8941977	8942354	Mta2|5UTR|TC_2972_9328.00000|chr19_8941940_8942009_+|chr19_8942354_8942355_+	100	+	8941977	8941977	0	1	377	0
chr9	50528636	50528658	Pts|5UTR_UP1k|TC_7187_2685.00000|chr9_50528649_50528707_-|chr9_50528635_50528636_-	100	-	50528636	50528636	0	1	22	0
chr2	5844908	5844960	Cdc123|5UTR|TC_1223_35143.00000|chr2_5844929_5844982_-|chr2_5844907_5844908_-	100	-	5844908	5844908	0	1	52	0
chr8	41416961	41417090	Frg1|5UTR|TC_2434_14893.00000|chr8_41417078_41417134_-|chr8_41416960_41416961_-	100	-	41416961	41416961	0	1	129	0
chr15	81724597	81729933	Rangap1|5UTR_UP1k|TC_7069_2771.00000|chr15_81729930_81729936_-|chr15_81724596_81724597_-	88.8888888888889	-	81724597	81724597	0	2	35,222	0,5114
chr15	81724597	81729882	Rangap1|5UTR|TC_391_137477.00000|chr15_81729872_81729910_-|chr15_81724596_81724597_-	88.8888888888889	-	81724597	81724597	0	2	35,171	0,5114
chr3	153912936	153912954	Rabggtb|5UTR|TC_1211_35588.00000|chr3_153912948_153912957_-|chr3_153912935_153912936_-	100	-	153912936	153912936	0	1	18	0
chr3	153910879	153912954	Rabggtb|5UTR|TC_1211_35588.00000|chr3_153912948_153912957_-|chr3_153910878_153910879_-	88.4422110552764	-	153910879	153910879	0	3	9,108,21	0,1045,2054
chr3	153912059	153912954	Rabggtb|5UTR|TC_1211_35588.00000|chr3_153912948_153912957_-|chr3_153912058_153912059_-	100	-	153912059	153912059	0	0	.	.
chr7	127712729	127712754	Ctf1|5UTR|TC_13070_734.00000|chr7_127712710_127712739_+|chr7_127712754_127712755_+	100	+	127712729	127712729	0	1	25	0
chr2	112265749	112284687	Slc12a6|5UTR_UP1k|TC_26063_150.00000|chr2_112265740_112265760_+|chr2_112284687_112284688_+	53.125	+	112265749	112265749	0	0	.	.
chr2	112265749	112266821	Slc12a6|5UTR_UP1k|TC_26063_150.00000|chr2_112265740_112265760_+|chr2_112266821_112266822_+	100	+	112265749	112265749	0	1	1072	0
chr2	112265712	112284687	Slc12a6|5UTR_UP1k|TC_37725_53.00000|chr2_112265712_112265720_+|chr2_112284687_112284688_+	53.125	+	112265712	112265712	0	0	.	.
chr2	112265712	112266821	Slc12a6|5UTR_UP1k|TC_37725_53.00000|chr2_112265712_112265720_+|chr2_112266821_112266822_+	100	+	112265712	112265712	0	1	1109	0
chr2	112265859	112284687	Slc12a6|5UTR_UP1k|TC_22245_217.00000|chr2_112265848_112265871_+|chr2_112284687_112284688_+	53.125	+	112265859	112265859	0	0	.	.
chr2	112265859	112266821	Slc12a6|5UTR_UP1k|TC_22245_217.00000|chr2_112265848_112265871_+|chr2_112266821_112266822_+	100	+	112265859	112265859	0	1	962	0
chr2	50296260	50296697	Mmadhc|5UTR_UP1k|TC_3663_8272.00000|chr2_50296685_50296733_-|chr2_50296259_50296260_-	72.7272727272727	-	50296260	50296260	0	2	49,20	0,417
chr16	43664087	43664117	Tigit|5UTR|TC_7530_2441.00000|chr16_43664106_43664156_-|chr16_43664086_43664087_-	100	-	43664087	43664087	0	1	30	0
chr16	43664087	43664203	Tigit|5UTR|TC_25119_163.00000|chr16_43664176_43664203_-|chr16_43664086_43664087_-	100	-	43664087	43664087	0	1	116	0
chr4	148625362	148626767	Tardbp|5UTR|TC_2553_14024.00000|chr4_148626766_148626772_-|chr4_148625361_148625362_-	100	-	148625362	148625362	0	2	14,87	0,1318
chr4	148625362	148626742	Tardbp|5UTR|TC_7235_2653.00000|chr4_148626738_148626742_-|chr4_148625361_148625362_-	100	-	148625362	148625362	0	2	14,62	0,1318
chr4	120922666	120924960	Exo5|5UTR|TC_4948_5168.00000|chr4_120924917_120925032_-|chr4_120922665_120922666_-	61.7647058823529	-	120922666	120922666	0	2	30,450	0,1844
chr11	72441368	72441383	Mybbp1a|5UTR|TC_872_51892.00000|chr11_72441341_72441380_+|chr11_72441383_72441384_+	100	+	72441368	72441368	0	1	15	0
chr17	23677420	23677447	Tnfrsf12a|5UTR|TC_873_51858.00000|chr17_23677439_23677453_-|chr17_23677419_23677420_-	100	-	23677420	23677420	0	1	27	0
chr17	23677420	23677477	Tnfrsf12a|5UTR_UP1k|TC_10236_1271.00000|chr17_23677475_23677477_-|chr17_23677419_23677420_-	100	-	23677420	23677420	0	1	57	0
chr18	84681897	84685625	Cndp2|5UTR|TC_4389_6237.00000|chr18_84685617_84685668_-|chr18_84681896_84681897_-	100	-	84681897	84681897	0	1	3728	0
chr18	84681897	84682053	Cndp2|5UTR|TC_36080_62.00000|chr18_84682051_84682053_-|chr18_84681896_84681897_-	100	-	84681897	84681897	0	1	156	0
chr18	84681897	84685700	Cndp2|5UTR|TC_40912_37.00000|chr18_84685698_84685700_-|chr18_84681896_84681897_-	100	-	84681897	84681897	0	1	3803	0
chr18	84681897	84681992	Cndp2|5UTR|TC_13038_738.00000|chr18_84681974_84682029_-|chr18_84681896_84681897_-	100	-	84681897	84681897	0	1	95	0
chr17	17374294	17374604	Riok2|5UTR_UP1k|TC_31393_94.00000|chr17_17374294_17374305_+|chr17_17374604_17374605_+	100	+	17374294	17374294	0	1	310	0
chr17	17374573	17374604	Riok2|5UTR|TC_2304_16108.00000|chr17_17374523_17374596_+|chr17_17374604_17374605_+	100	+	17374573	17374573	0	1	31	0
chr17	78200247	78200768	Crim1|5UTR|TC_9970_1344.00000|chr17_78200247_78200251_+|chr17_78200768_78200769_+	100	+	78200247	78200247	0	1	521	0
chr4	126256062	126256304	Map7d1|5UTR|TC_1777_22108.00000|chr4_126256263_126256334_-|chr4_126256061_126256062_-	100	-	126256062	126256062	0	1	242	0
chr7	122067043	122067058	Ears2|5UTR|TC_10003_1334.00000|chr7_122067027_122067108_-|chr7_122067042_122067043_-	100	-	122067043	122067043	0	1	15	0
chr5	100485823	100498642	Lin54|5UTR_INTRON|TC_33308_80.00000|chr5_100498630_100498655_-|chr5_100485822_100485823_-	100	-	100485823	100485823	0	2	32,340	0,12479
chr5	100485823	100500656	Lin54|5UTR_UP1k|TC_42655_28.00000|chr5_100500654_100500656_-|chr5_100485822_100485823_-	100	-	100485823	100485823	0	2	32,2354	0,12479
chr2	132253036	132253182	Pcna|5UTR|TC_556_92133.00000|chr2_132253178_132253184_-|chr2_132253035_132253036_-	100	-	132253036	132253036	0	1	146	0
chr3	151749586	151749893	Ifi44|5UTR|TC_16056_459.00000|chr3_151749884_151749912_-|chr3_151749585_151749586_-	100	-	151749586	151749586	0	2	58,58	0,249
chr3	154596681	154604904	Cryz|5UTR|TC_19115_309.00000|chr3_154596668_154596720_+|chr3_154604904_154604905_+	100	+	154596681	154596681	0	2	603,13	0,8210
chr3	154597225	154604904	Cryz|5UTR|TC_11262_896.00000|chr3_154597199_154597254_+|chr3_154604904_154604905_+	100	+	154597225	154597225	0	2	59,13	0,7666
chr3	154597165	154604904	Cryz|5UTR|TC_17581_302.00000|chr3_154597144_154597181_+|chr3_154604904_154604905_+	100	+	154597165	154597165	0	2	119,13	0,7726
chr10	101985797	102378157	Mgat4c|5UTR_INTRON|TC_30346_102.00000|chr10_101985796_101985800_+|chr10_102378157_102378158_+	100	+	101985797	101985797	0	2	365187,7825	0,384535
chr7	144582389	144582443	Fadd|5UTR|TC_4386_6241.00000|chr7_144582399_144582481_-|chr7_144582388_144582389_-	100	-	144582389	144582389	0	1	54	0
chr19	36554746	36554783	Hectd2|5UTR|TC_20497_263.00000|chr19_36554745_36554783_+|chr19_36554783_36554784_+	100	+	36554746	36554746	0	1	37	0
chr2	131909971	131946426	Prn|5UTR|TC_2847_11919.00000|chr2_131909927_131909972_+|chr2_131946426_131946427_+	86.6666666666667	+	131909971	131909971	0	3	32,98,10007	0,2223,26448
chr10	82761838	82764145	Nfyb|5UTR|TC_4158_5685.00000|chr10_82764104_82764154_-|chr10_82761837_82761838_-	100	-	82761838	82761838	0	2	75,142	0,2165
chr10	82761838	82764068	Nfyb|5UTR|TC_6057_3102.00000|chr10_82764056_82764076_-|chr10_82761837_82761838_-	100	-	82761838	82761838	0	2	75,65	0,2165
chr3	122924430	122924459	1810037I17Rik|5UTR|TC_535_96096.00000|chr3_122924382_122924453_+|chr3_122924459_122924460_+	100	+	122924430	122924430	0	1	29	0
chr18	31759829	31771707	Ammecr1l|5UTR|TC_36651_59.00000|chr18_31759824_31759837_+|chr18_31771707_31771708_+	100	+	31759829	31759829	0	3	365,111,38	0,1950,11840
chr18	31759829	31761114	Ammecr1l|5UTR|TC_36651_59.00000|chr18_31759824_31759837_+|chr18_31761114_31761115_+	100	+	31759829	31759829	0	0	.	.
chr18	31759937	31771707	Ammecr1l|5UTR|TC_7483_2478.00000|chr18_31759892_31759996_+|chr18_31771707_31771708_+	100	+	31759937	31759937	0	3	257,111,38	0,1842,11732
chr18	31759937	31761114	Ammecr1l|5UTR|TC_7483_2478.00000|chr18_31759892_31759996_+|chr18_31761114_31761115_+	100	+	31759937	31759937	0	0	.	.
chr8	123224857	123226998	Cdk10|5UTR|TC_4318_6428.00000|chr8_123224837_123224886_+|chr8_123226998_123226999_+	53.5714285714286	+	123224857	123224857	0	3	111,73,53	0,1489,2088
chr8	123224857	123224881	Cdk10|5UTR|TC_4318_6428.00000|chr8_123224837_123224886_+|chr8_123224881_123224882_+	100	+	123224857	123224857	0	1	24	0
chr3	133310127	133310139	Ppa2|5UTR|TC_981_45576.00000|chr3_133310103_133310209_+|chr3_133310139_133310140_+	100	+	133310127	133310127	0	1	12	0
chr13	67637682	67637755	A530054K11Rik|5UTR|TC_12527_812.00000|chr13_67637729_67637804_-|chr13_67637681_67637682_-	100	-	67637682	67637682	0	1	73	0
chr7	27689432	27692501	C030039L03Rik|5UTR|TC_10698_1149.00000|chr7_27689404_27689483_+|chr7_27692501_27692502_+	100	+	27689432	27689432	0	2	1863,20	0,3049
chr7	27674653	27692501	C030039L03Rik|5UTR_UP1k|TC_27699_129.00000|chr7_27674649_27674658_+|chr7_27692501_27692502_+	100	+	27674653	27674653	0	2	16642,20	0,17828
chr7	27685438	27692501	C030039L03Rik|5UTR_INTRON|TC_35813_64.00000|chr7_27685419_27685457_+|chr7_27692501_27692502_+	100	+	27685438	27685438	0	2	5857,20	0,7043
chr7	27674966	27692501	C030039L03Rik|5UTR_INTRON|TC_25945_152.00000|chr7_27674933_27674967_+|chr7_27692501_27692502_+	100	+	27674966	27674966	0	2	16329,20	0,17515
chr7	27689535	27692501	C030039L03Rik|5UTR_INTRON|TC_11997_893.00000|chr7_27689506_27689572_+|chr7_27692501_27692502_+	100	+	27689535	27689535	0	2	1760,20	0,2946
chr4	129696718	129696838	Tmem39b|5UTR|TC_7521_2446.00000|chr4_129696825_129696868_-|chr4_129696717_129696718_-	100	-	129696718	129696718	0	1	120	0
chr4	129696718	129696769	Tmem39b|5UTR|TC_29237_113.00000|chr4_129696765_129696774_-|chr4_129696717_129696718_-	100	-	129696718	129696718	0	1	51	0
chr4	129696718	129696741	Tmem39b|5UTR|TC_38354_50.00000|chr4_129696739_129696745_-|chr4_129696717_129696718_-	100	-	129696718	129696718	0	1	23	0
chr11	78328450	78328474	Pigs|5UTR|TC_4595_5827.00000|chr11_78328432_78328467_+|chr11_78328474_78328475_+	100	+	78328450	78328450	0	1	24	0
chr3	58525493	58525725	Serp1|5UTR|TC_5811_3966.00000|chr3_58525723_58525725_-|chr3_58525492_58525493_-	100	-	58525493	58525493	0	1	232	0
chr3	58525493	58525755	Serp1|5UTR|TC_198_265350.00000|chr3_58525749_58525785_-|chr3_58525492_58525493_-	100	-	58525493	58525493	0	1	262	0
chr5	65391500	65391628	Lias|5UTR|TC_29039_115.00000|chr5_65391500_65391502_+|chr5_65391628_65391629_+	100	+	65391500	65391500	0	1	128	0
chr5	65391551	65391628	Lias|5UTR|TC_4283_6496.00000|chr5_65391532_65391560_+|chr5_65391628_65391629_+	100	+	65391551	65391551	0	1	77	0
chr5	65391581	65391628	Lias|5UTR|TC_27101_136.00000|chr5_65391581_65391583_+|chr5_65391628_65391629_+	100	+	65391581	65391581	0	1	47	0
chr4	117914371	117914997	Ipo13|5UTR|TC_4020_7132.00000|chr4_117914935_117915014_-|chr4_117914370_117914371_-	100	-	117914371	117914371	0	1	626	0
chr4	119232932	119232956	Lepre1|5UTR|TC_4484_6031.00000|chr4_119232885_119232947_+|chr4_119232956_119232957_+	100	+	119232932	119232932	0	1	24	0
chr4	119232932	119235308	Lepre1|5UTR|TC_4484_6031.00000|chr4_119232885_119232947_+|chr4_119235308_119235309_+	100	+	119232932	119232932	0	2	498,63	0,2313
chrX	160138312	160138364	Pdha1|5UTR_UP1k|TC_2562_13926.00000|chrX_160138357_160138432_-|chrX_160138311_160138312_-	100	-	160138312	160138312	0	1	52	0
chrX	73714884	73716154	Bcap31|5UTR|TC_1809_21602.00000|chrX_73716149_73716175_-|chrX_73714883_73714884_-	100	-	73714884	73714884	0	2	44,37	0,1233
chr8	91131082	91133994	Aktip|5UTR_INTRON|TC_4125_6825.00000|chr8_91133959_91134020_-|chr8_91131081_91131082_-	100	-	91131082	91131082	0	1	2912	0
chr3	54361108	54361142	Postn|5UTR|TC_10272_1263.00000|chr3_54361107_54361109_+|chr3_54361142_54361143_+	100	+	54361108	54361108	0	1	34	0
chr11	120437513	120437640	Nploc4|5UTR|TC_27240_134.00000|chr11_120437638_120437640_-|chr11_120437512_120437513_-	100	-	120437513	120437513	0	1	127	0
chr2	177840239	177840263	Gm14325|5UTR|TC_29445_111.00000|chr2_177840261_177840263_-|chr2_177840238_177840239_-	100	-	177840239	177840239	0	1	24	0
chr2	177840239	177840329	Gm14325|5UTR|TC_7671_2346.00000|chr2_177840316_177840336_-|chr2_177840238_177840239_-	100	-	177840239	177840239	0	1	90	0
chr15	76669871	76670174	Foxh1|5UTR_UP1k|TC_32244_87.00000|chr15_76670173_76670189_-|chr15_76669870_76669871_-	100	-	76669871	76669871	0	1	303	0
chr17	42876316	42876450	Cd2ap|5UTR|TC_1093_39571.00000|chr17_42876414_42876468_-|chr17_42876315_42876316_-	100	-	42876316	42876316	0	1	134	0
chr9	107580808	107582907	Nat6|5UTR|TC_12629_728.00000|chr9_107580804_107580828_+|chr9_107582907_107582908_+	76.1904761904762	+	107580808	107580808	0	2	127,91	0,2008
chr9	107581280	107582907	Nat6|5UTR_INTRON|TC_27908_127.00000|chr9_107581264_107581281_+|chr9_107582907_107582908_+	100	+	107581280	107581280	0	0	.	.
chr9	107580667	107582907	Nat6|5UTR|TC_14312_585.00000|chr9_107580657_107580693_+|chr9_107582907_107582908_+	76.1904761904762	+	107580667	107580667	0	2	268,91	0,2149
chr9	107580782	107582907	Nat6|5UTR|TC_11777_854.00000|chr9_107580750_107580784_+|chr9_107582907_107582908_+	76.1904761904762	+	107580782	107580782	0	2	153,91	0,2034
chr1	193173583	193174341	A130010J15Rik|5UTR|TC_14481_580.00000|chr1_193173557_193173627_+|chr1_193174341_193174342_+	70	+	193173583	193173583	0	2	197,97	0,661
chr5	23844073	23844137	Tomm7|5UTR|TC_123_424027.00000|chr5_23844080_23844148_-|chr5_23844072_23844073_-	100	-	23844073	23844073	0	1	64	0
chr4	117550349	117582641	Eri3|5UTR|TC_5025_5048.00000|chr4_117550329_117550385_+|chr4_117582641_117582642_+	53.3333333333333	+	117550349	117550349	0	2	13,42	0,32250
chr4	117550349	117552949	Eri3|5UTR|TC_5025_5048.00000|chr4_117550329_117550385_+|chr4_117552949_117552950_+	53.3333333333333	+	117550349	117550349	0	0	.	.
chr4	117550349	117550595	Eri3|5UTR|TC_5025_5048.00000|chr4_117550329_117550385_+|chr4_117550595_117550596_+	53.3333333333333	+	117550349	117550349	0	0	.	.
chr4	117550349	117564643	Eri3|5UTR|TC_5025_5048.00000|chr4_117550329_117550385_+|chr4_117564643_117564644_+	53.3333333333333	+	117550349	117550349	0	0	.	.
chr7	141902308	141902403	Tollip|5UTR|TC_2868_11825.00000|chr7_141902340_141902455_-|chr7_141902307_141902308_-	100	-	141902308	141902308	0	1	95	0
chr3	88336277	88336423	Smg5|5UTR|TC_3757_7916.00000|chr3_88336246_88336298_+|chr3_88336423_88336424_+	100	+	88336277	88336277	0	1	146	0
chr7	44442002	44444909	Lrrc4b|5UTR_UP1k|TC_26300_147.00000|chr7_44441964_44442028_+|chr7_44444909_44444910_+	100	+	44442002	44442002	0	2	529,35	0,2872
chr4	149996362	150001267	H6pd|5UTR_INTRON|TC_13961_628.00000|chr4_150001195_150001318_-|chr4_149996361_149996362_-	76.9230769230769	-	149996362	149996362	0	2	19,118	0,4787
chr4	150008755	150001267	H6pd|5UTR_INTRON|TC_13961_628.00000|chr4_150001195_150001318_-|chr4_150008754_150008755_-	100	-	150008755	150008755	0	0	.	.
chr9	79759657	79759714	Cox7a2|5UTR|TC_476_108090.00000|chr9_79759690_79759768_-|chr9_79759656_79759657_-	100	-	79759657	79759657	0	1	57	0
chr7	46665301	46672395	Tph1|5UTR|TC_21879_226.00000|chr7_46672352_46672397_-|chr7_46665300_46665301_-	100	-	46665301	46665301	0	1	7094	0
chr11	16506466	16508158	Sec61g|5UTR|TC_666_74845.00000|chr11_16508102_16508184_-|chr11_16506465_16506466_-	100	-	16506466	16506466	0	2	6,55	0,1637
chr11	16508193	16508158	Sec61g|5UTR|TC_666_74845.00000|chr11_16508102_16508184_-|chr11_16508192_16508193_-	100	-	16508193	16508193	0	0	.	.
chr18	34624556	34624576	Brd8|5UTR|TC_2283_16306.00000|chr18_34624566_34624592_-|chr18_34624555_34624556_-	100	-	34624556	34624556	0	1	20	0
chr5	137921512	137921621	Cyp3a13|5UTR_UP1k|TC_35962_63.00000|chr5_137921620_137921623_-|chr5_137921511_137921512_-	100	-	137921512	137921512	0	1	109	0
chr10	80149264	80150077	Midn|5UTR_INTRON|TC_22357_214.00000|chr10_80149264_80149266_+|chr10_80150077_80150078_+	100	+	80149264	80149264	0	1	813	0
chr10	80148343	80150077	Midn|5UTR|TC_12433_827.00000|chr10_80148343_80148346_+|chr10_80150077_80150078_+	100	+	80148343	80148343	0	2	6,396	0,1338
chr10	80149666	80150077	Midn|5UTR_INTRON|TC_5660_4154.00000|chr10_80149664_80149668_+|chr10_80150077_80150078_+	100	+	80149666	80149666	0	1	411	0
chr10	80148270	80150077	Midn|5UTR_UP1k|TC_3626_8431.00000|chr10_80148249_80148272_+|chr10_80150077_80150078_+	100	+	80148270	80148270	0	2	79,396	0,1411
chr1	194619863	194643759	Plxna2|5UTR|TC_18046_354.00000|chr1_194619854_194619872_+|chr1_194643759_194643760_+	100	+	194619863	194619863	0	2	534,74	0,23822
chr1	194619925	194643759	Plxna2|5UTR|TC_26760_140.00000|chr1_194619890_194619926_+|chr1_194643759_194643760_+	100	+	194619925	194619925	0	2	472,74	0,23760
chr1	194619821	194643759	Plxna2|5UTR_UP1k|TC_9853_1377.00000|chr1_194619821_194619827_+|chr1_194643759_194643760_+	100	+	194619821	194619821	0	2	576,74	0,23864
chr3	95624984	95625119	Ensa|5UTR|TC_2271_16430.00000|chr3_95624975_95625014_+|chr3_95625119_95625120_+	100	+	95624984	95624984	0	1	135	0
chr9	121983713	121996010	Pomgnt2|5UTR|TC_12360_837.00000|chr9_121995976_121996041_-|chr9_121983712_121983713_-	28.5714285714286	-	121983713	121983713	0	2	110,135	0,12162
chr13	93499306	93499476	Jmy|5UTR|TC_16576_429.00000|chr13_93499435_93499529_-|chr13_93499305_93499306_-	100	-	93499306	93499306	0	1	170	0
chr13	59665655	59675773	Golm1|5UTR|TC_6008_3744.00000|chr13_59675751_59675813_-|chr13_59665654_59665655_-	54.5454545454545	-	59665655	59665655	0	2	21,47	0,10071
chr2	153436314	153444480	8430427H17Rik|5UTR|TC_18130_351.00000|chr2_153444402_153444487_-|chr2_153436313_153436314_-	100	-	153436314	153436314	0	1	8166	0
chr2	153529762	153444480	8430427H17Rik|5UTR|TC_18130_351.00000|chr2_153444402_153444487_-|chr2_153529761_153529762_-	100	-	153529762	153529762	0	0	.	.
chr11	120098673	120098697	Enthd2|5UTR|TC_8323_1962.00000|chr11_120098683_120098699_-|chr11_120098672_120098673_-	100	-	120098673	120098673	0	1	24	0
chr7	140074075	140077848	Caly|5UTR_INTRON|TC_42678_28.00000|chr7_140077847_140077868_-|chr7_140074074_140074075_-	100	-	140074075	140074075	0	1	3773	0
chr16	17233573	17255040	Hic2|5UTR_UP1k|TC_22062_221.00000|chr16_17233562_17233576_+|chr16_17255040_17255041_+	100	+	17233573	17233573	0	2	157,73	0,21394
chr9	27029621	27030614	Vps26b|5UTR_UP1k|TC_24330_177.00000|chr9_27030613_27030625_-|chr9_27029620_27029621_-	100	-	27029621	27029621	0	1	993	0
chr9	27029621	27029661	Vps26b|5UTR|TC_35314_67.00000|chr9_27029659_27029661_-|chr9_27029620_27029621_-	100	-	27029621	27029621	0	1	40	0
chr9	27029621	27030052	Vps26b|5UTR|TC_4121_6829.00000|chr9_27029994_27030104_-|chr9_27029620_27029621_-	100	-	27029621	27029621	0	1	431	0
chr11	78233653	78246236	Supt6|5UTR_UP1k|TC_6247_3510.00000|chr11_78246213_78246248_-|chr11_78233652_78233653_-	100	-	78233653	78233653	0	2	30,689	0,11894
chr11	78233653	78245955	Supt6|5UTR_UP1k|TC_9998_1335.00000|chr11_78245954_78245972_-|chr11_78233652_78233653_-	100	-	78233653	78233653	0	2	30,408	0,11894
chr11	78233653	78246188	Supt6|5UTR_UP1k|TC_29087_114.00000|chr11_78246186_78246188_-|chr11_78233652_78233653_-	100	-	78233653	78233653	0	2	30,641	0,11894
chr11	78233653	78245702	Supt6|5UTR|TC_1258_33893.00000|chr11_78245681_78245712_-|chr11_78233652_78233653_-	100	-	78233653	78233653	0	2	30,155	0,11894
chr10	60188230	60209314	Chst3|5UTR_INTRON|TC_29485_110.00000|chr10_60209309_60209347_-|chr10_60188229_60188230_-	100	-	60188230	60188230	0	2	88,15222	0,5862
chr10	60188230	60209424	Chst3|5UTR_INTRON|TC_17829_363.00000|chr10_60209361_60209461_-|chr10_60188229_60188230_-	100	-	60188230	60188230	0	2	88,15332	0,5862
chr19	26605176	26751850	Smarca2|5UTR|TC_28227_123.00000|chr19_26605168_26605202_+|chr19_26751850_26751851_+	100	+	26605176	26605176	0	28	57,261,130,462,262,127,174,174,171,54,131,58,101,148,164,67,111,243,114,108,87,47,167,164,228,78,219,27	0,14507,18704,25493,35211,41844,43807,46372,49164,58874,63576,63937,65907,67522,71457,73139,73897,76694,78632,86168,87004,90999,93169,100891,105281,110938,115552,146647
chr19	26605176	26619719	Smarca2|5UTR|TC_28227_123.00000|chr19_26605168_26605202_+|chr19_26619719_26619720_+	100	+	26605176	26605176	0	2	57,36	0,14507
chr19	26607193	26751850	Smarca2|5UTR_INTRON|TC_22527_199.00000|chr19_26607165_26607214_+|chr19_26751850_26751851_+	100	+	26607193	26607193	0	27	12751,130,462,262,127,174,174,171,54,131,58,101,148,164,67,111,243,114,108,87,47,167,164,228,78,219,27	0,16687,23476,33194,39827,41790,44355,47147,56857,61559,61920,63890,65505,69440,71122,71880,74677,76615,84151,84987,88982,91152,98874,103264,108921,113535,144630
chr19	26607193	26619719	Smarca2|5UTR_INTRON|TC_22527_199.00000|chr19_26607165_26607214_+|chr19_26619719_26619720_+	100	+	26607193	26607193	0	1	12526	0
chr19	26607442	26751850	Smarca2|5UTR_INTRON|TC_20250_221.00000|chr19_26607421_26607456_+|chr19_26751850_26751851_+	100	+	26607442	26607442	0	27	12502,130,462,262,127,174,174,171,54,131,58,101,148,164,67,111,243,114,108,87,47,167,164,228,78,219,27	0,16438,23227,32945,39578,41541,44106,46898,56608,61310,61671,63641,65256,69191,70873,71631,74428,76366,83902,84738,88733,90903,98625,103015,108672,113286,144381
chr19	26607442	26619719	Smarca2|5UTR_INTRON|TC_20250_221.00000|chr19_26607421_26607456_+|chr19_26619719_26619720_+	100	+	26607442	26607442	0	1	12277	0
chr19	26607139	26751850	Smarca2|5UTR_INTRON|TC_29539_98.00000|chr19_26607110_26607140_+|chr19_26751850_26751851_+	100	+	26607139	26607139	0	27	12805,130,462,262,127,174,174,171,54,131,58,101,148,164,67,111,243,114,108,87,47,167,164,228,78,219,27	0,16741,23530,33248,39881,41844,44409,47201,56911,61613,61974,63944,65559,69494,71176,71934,74731,76669,84205,85041,89036,91206,98928,103318,108975,113589,144684
chr19	26607139	26619719	Smarca2|5UTR_INTRON|TC_29539_98.00000|chr19_26607110_26607140_+|chr19_26619719_26619720_+	100	+	26607139	26607139	0	1	12580	0
chr19	26606615	26751850	Smarca2|5UTR_INTRON|TC_35566_65.00000|chr19_26606602_26606633_+|chr19_26751850_26751851_+	100	+	26606615	26606615	0	27	13329,130,462,262,127,174,174,171,54,131,58,101,148,164,67,111,243,114,108,87,47,167,164,228,78,219,27	0,17265,24054,33772,40405,42368,44933,47725,57435,62137,62498,64468,66083,70018,71700,72458,75255,77193,84729,85565,89560,91730,99452,103842,109499,114113,145208
chr19	26606615	26619719	Smarca2|5UTR_INTRON|TC_35566_65.00000|chr19_26606602_26606633_+|chr19_26619719_26619720_+	100	+	26606615	26606615	0	1	13104	0
chr19	26607370	26751850	Smarca2|5UTR_INTRON|TC_16044_405.00000|chr19_26607350_26607401_+|chr19_26751850_26751851_+	100	+	26607370	26607370	0	27	12574,130,462,262,127,174,174,171,54,131,58,101,148,164,67,111,243,114,108,87,47,167,164,228,78,219,27	0,16510,23299,33017,39650,41613,44178,46970,56680,61382,61743,63713,65328,69263,70945,71703,74500,76438,83974,84810,88805,90975,98697,103087,108744,113358,144453
chr19	26607370	26619719	Smarca2|5UTR_INTRON|TC_16044_405.00000|chr19_26607350_26607401_+|chr19_26619719_26619720_+	100	+	26607370	26607370	0	1	12349	0
chr19	26749740	26751850	Smarca2|5UTR_INTRON|TC_35056_68.00000|chr19_26749738_26749743_+|chr19_26751850_26751851_+	50	+	26749740	26749740	0	2	207,729	0,1381
chr19	26749740	26619719	Smarca2|5UTR_INTRON|TC_35056_68.00000|chr19_26749738_26749743_+|chr19_26619719_26619720_+	100	+	26749740	26749740	0	0	.	.
chr19	26607483	26751850	Smarca2|5UTR_INTRON|TC_30304_91.00000|chr19_26607475_26607504_+|chr19_26751850_26751851_+	100	+	26607483	26607483	0	27	12461,130,462,262,127,174,174,171,54,131,58,101,148,164,67,111,243,114,108,87,47,167,164,228,78,219,27	0,16397,23186,32904,39537,41500,44065,46857,56567,61269,61630,63600,65215,69150,70832,71590,74387,76325,83861,84697,88692,90862,98584,102974,108631,113245,144340
chr19	26607483	26619719	Smarca2|5UTR_INTRON|TC_30304_91.00000|chr19_26607475_26607504_+|chr19_26619719_26619720_+	100	+	26607483	26607483	0	1	12236	0
chr19	26747725	26751850	Smarca2|5UTR_UP1k|TC_34742_70.00000|chr19_26747725_26747735_+|chr19_26751850_26751851_+	50	+	26747725	26747725	0	3	819,96,729	0,2126,3396
chr19	26747725	26619719	Smarca2|5UTR_UP1k|TC_34742_70.00000|chr19_26747725_26747735_+|chr19_26619719_26619720_+	100	+	26747725	26747725	0	0	.	.
chr19	26748212	26751850	Smarca2|5UTR_UP1k|TC_12417_830.00000|chr19_26748153_26748257_+|chr19_26751850_26751851_+	50	+	26748212	26748212	0	3	332,96,729	0,1639,2909
chr19	26748212	26619719	Smarca2|5UTR_UP1k|TC_12417_830.00000|chr19_26748153_26748257_+|chr19_26619719_26619720_+	100	+	26748212	26748212	0	0	.	.
chr19	26748418	26751850	Smarca2|5UTR|TC_6392_3363.00000|chr19_26748397_26748482_+|chr19_26751850_26751851_+	50	+	26748418	26748418	0	3	126,96,729	0,1433,2703
chr19	26748418	26619719	Smarca2|5UTR|TC_6392_3363.00000|chr19_26748397_26748482_+|chr19_26619719_26619720_+	100	+	26748418	26748418	0	0	.	.
chr19	26606763	26751850	Smarca2|5UTR_INTRON|TC_32838_83.00000|chr19_26606753_26606785_+|chr19_26751850_26751851_+	100	+	26606763	26606763	0	27	13181,130,462,262,127,174,174,171,54,131,58,101,148,164,67,111,243,114,108,87,47,167,164,228,78,219,27	0,17117,23906,33624,40257,42220,44785,47577,57287,61989,62350,64320,65935,69870,71552,72310,75107,77045,84581,85417,89412,91582,99304,103694,109351,113965,145060
chr19	26606763	26619719	Smarca2|5UTR_INTRON|TC_32838_83.00000|chr19_26606753_26606785_+|chr19_26619719_26619720_+	100	+	26606763	26606763	0	1	12956	0
chr2	39190642	39190731	Scai|5UTR|TC_7169_2703.00000|chr2_39190669_39190753_-|chr2_39190641_39190642_-	100	-	39190642	39190642	0	1	89	0
chr2	129800559	129800540	Stk35|5UTR|TC_15992_463.00000|chr2_129800516_129800567_+|chr2_129800540_129800541_+	100	+	129800559	129800559	0	0	.	.
chr7	99864845	99867350	Xrra1|5UTR_INTRON|TC_38945_47.00000|chr7_99864824_99864861_+|chr7_99867350_99867351_+	100	+	99864845	99864845	0	1	2505	0
chr6	72598600	72598627	Retsat|5UTR_UP1k|TC_8389_1941.00000|chr6_72598598_72598603_+|chr6_72598627_72598628_+	100	+	72598600	72598600	0	1	27	0
chr6	72598567	72598627	Retsat|5UTR_UP1k|TC_19654_290.00000|chr6_72598567_72598574_+|chr6_72598627_72598628_+	100	+	72598567	72598567	0	1	60	0
chr17	20945453	20945505	Ppp2r1a|5UTR|TC_2057_18650.00000|chr17_20945414_20945485_+|chr17_20945505_20945506_+	100	+	20945453	20945453	0	1	52	0
chr2	30048869	30048846	Wdr34|5UTR|TC_12952_750.00000|chr2_30048801_30048899_-|chr2_30048868_30048869_-	100	-	30048869	30048869	0	0	.	.
chr5	8993620	8997148	Crot|5UTR|TC_6739_3036.00000|chr5_8997128_8997198_-|chr5_8993619_8993620_-	100	-	8993620	8993620	0	3	21,96,45	0,2831,3483
chr6	57525176	57535489	Ppm1k|5UTR_UP1k|TC_38555_49.00000|chr6_57535486_57535489_-|chr6_57525175_57525176_-	100	-	57525176	57525176	0	2	78,210	0,10103
chr6	57525176	57535444	Ppm1k|5UTR_UP1k|TC_25294_161.00000|chr6_57535442_57535447_-|chr6_57525175_57525176_-	100	-	57525176	57525176	0	2	78,165	0,10103
chr5	115119270	115119315	Acads|5UTR|TC_1566_25862.00000|chr5_115119283_115119347_-|chr5_115119269_115119270_-	100	-	115119270	115119270	0	1	45	0
chr1	136624937	136625285	Zfp281|5UTR|TC_20252_270.00000|chr1_136624937_136624939_+|chr1_136625285_136625286_+	60	+	136624937	136624937	0	2	114,14	0,334
chr1	136624965	136625285	Zfp281|5UTR|TC_18397_338.00000|chr1_136624965_136624978_+|chr1_136625285_136625286_+	60	+	136624965	136624965	0	2	86,14	0,306
chr12	65036332	65042489	Prpf39|5UTR|TC_3668_8254.00000|chr12_65036321_65036344_+|chr12_65042489_65042490_+	100	+	65036332	65036332	0	2	136,29	0,6128
chr5	91074620	91074759	Ereg|5UTR|TC_4053_7050.00000|chr5_91074615_91074622_+|chr5_91074759_91074760_+	100	+	91074620	91074620	0	1	139	0
chr5	91074555	91074759	Ereg|5UTR_UP1k|TC_13618_666.00000|chr5_91074552_91074556_+|chr5_91074759_91074760_+	100	+	91074555	91074555	0	1	204	0
chr5	91074583	91074759	Ereg|5UTR_UP1k|TC_11011_1077.00000|chr5_91074580_91074592_+|chr5_91074759_91074760_+	100	+	91074583	91074583	0	1	176	0
chr11	98438946	98438984	Mien1|5UTR|TC_2282_16346.00000|chr11_98438963_98439001_-|chr11_98438945_98438946_-	100	-	98438946	98438946	0	1	38	0
chr7	98107090	98117825	Myo7a|5UTR_INTRON|TC_25356_160.00000|chr7_98117793_98117837_-|chr7_98107089_98107090_-	100	-	98107090	98107090	0	2	15,110	0,10625
chr7	98117733	98117825	Myo7a|5UTR_INTRON|TC_25356_160.00000|chr7_98117793_98117837_-|chr7_98117732_98117733_-	100	-	98117733	98117733	0	1	92	0
chr7	98107090	98119525	Myo7a|5UTR|TC_13129_726.00000|chr7_98119467_98119543_-|chr7_98107089_98107090_-	100	-	98107090	98107090	0	3	15,60,250	0,10625,12185
chr7	98117733	98119525	Myo7a|5UTR|TC_13129_726.00000|chr7_98119467_98119543_-|chr7_98117732_98117733_-	100	-	98117733	98117733	0	2	42,250	0,1542
chr4	133584341	133584458	Gpn2|5UTR_UP1k|TC_27878_127.00000|chr4_133584341_133584346_+|chr4_133584458_133584459_+	100	+	133584341	133584341	0	1	117	0
chr10	34019438	34019516	Rwdd1|5UTR|TC_652_76128.00000|chr10_34019504_34019584_-|chr10_34019437_34019438_-	100	-	34019438	34019438	0	1	78	0
chr10	34019438	34019615	Rwdd1|5UTR|TC_11694_944.00000|chr10_34019610_34019620_-|chr10_34019437_34019438_-	100	-	34019438	34019438	0	1	177	0
chr10	34019438	34019480	Rwdd1|5UTR|TC_9571_1465.00000|chr10_34019475_34019480_-|chr10_34019437_34019438_-	100	-	34019438	34019438	0	1	42	0
chr10	80561420	80561549	Rexo1|5UTR|TC_11231_1034.00000|chr10_80561518_80561571_-|chr10_80561419_80561420_-	100	-	80561420	80561420	0	1	129	0
chr3	96161536	96162192	Mtmr11|5UTR_UP1k|TC_28152_124.00000|chr3_96161534_96161539_+|chr3_96162192_96162193_+	100	+	96161536	96161536	0	1	656	0
chr3	96161397	96162192	Mtmr11|5UTR_UP1k|TC_12345_839.00000|chr3_96161378_96161424_+|chr3_96162192_96162193_+	100	+	96161397	96161397	0	1	795	0
chr3	96162054	96162192	Mtmr11|5UTR|TC_19175_307.00000|chr3_96162052_96162055_+|chr3_96162192_96162193_+	100	+	96162054	96162054	0	1	138	0
chr3	96162015	96162192	Mtmr11|5UTR|TC_14739_559.00000|chr3_96161970_96162025_+|chr3_96162192_96162193_+	100	+	96162015	96162015	0	1	177	0
chr3	96161475	96162192	Mtmr11|5UTR_UP1k|TC_25551_157.00000|chr3_96161474_96161477_+|chr3_96162192_96162193_+	100	+	96161475	96161475	0	1	717	0
chr18	23040042	23041619	Nol4|5UTR|TC_37939_52.00000|chr18_23041617_23041619_-|chr18_23040041_23040042_-	100	-	23040042	23040042	0	1	1577	0
chr18	23038602	23041619	Nol4|5UTR|TC_37939_52.00000|chr18_23041617_23041619_-|chr18_23038601_23038602_-	100	-	23038602	23038602	0	1	3017	0
chr18	23040042	23041662	Nol4|5UTR|TC_21866_226.00000|chr18_23041649_23041682_-|chr18_23040041_23040042_-	100	-	23040042	23040042	0	1	1620	0
chr18	23038602	23041662	Nol4|5UTR|TC_21866_226.00000|chr18_23041649_23041682_-|chr18_23038601_23038602_-	100	-	23038602	23038602	0	1	3060	0
chr14	56886880	56902705	Zmym2|5UTR_UP1k|TC_12948_750.00000|chr14_56886854_56886903_+|chr14_56902705_56902706_+	100	+	56886880	56886880	0	2	977,10	0,15815
chr13	80883368	80883649	Arrdc3|5UTR_UP1k|TC_32816_83.00000|chr13_80883368_80883370_+|chr13_80883649_80883650_+	100	+	80883368	80883368	0	1	281	0
chr13	80883410	80883649	Arrdc3|5UTR_UP1k|TC_5854_3909.00000|chr13_80883406_80883411_+|chr13_80883649_80883650_+	100	+	80883410	80883410	0	1	239	0
chr8	54077479	54077778	Vegfc|5UTR_UP1k|TC_39751_43.00000|chr8_54077479_54077481_+|chr8_54077778_54077779_+	100	+	54077479	54077479	0	1	299	0
chr7	64392754	64392797	Mcee|5UTR|TC_2378_15321.00000|chr7_64392724_64392774_+|chr7_64392797_64392798_+	100	+	64392754	64392754	0	1	43	0
chr8	105707908	105708181	Enkd1|5UTR|TC_6816_2973.00000|chr8_105708154_105708220_-|chr8_105707907_105707908_-	100	-	105707908	105707908	0	2	15,25	0,248
chr8	105707908	105708125	Enkd1|5UTR_INTRON|TC_21490_236.00000|chr8_105708079_105708133_-|chr8_105707907_105707908_-	100	-	105707908	105707908	0	1	217	0
chr15	73512601	73512745	Dennd3|5UTR|TC_27833_127.00000|chr15_73512587_73512651_+|chr15_73512745_73512746_+	100	+	73512601	73512601	0	1	144	0
chr3	75541255	75556811	Pdcd10|5UTR|TC_1924_20050.00000|chr3_75556769_75556856_-|chr3_75541254_75541255_-	100	-	75541255	75541255	0	2	123,90	0,15466
chr6	130065302	130067182	Klra4|5UTR|TC_40370_40.00000|chr6_130067179_130067186_-|chr6_130065301_130065302_-	50	-	130065302	130065302	0	1	1880	0
chr6	130065302	130065317	Klra4|5UTR|TC_9279_1571.00000|chr6_130065314_130065347_-|chr6_130065301_130065302_-	100	-	130065302	130065302	0	1	15	0
chr8	13785678	13785683	Upf3a|5UTR|TC_24848_168.00000|chr8_13785678_13785680_+|chr8_13785683_13785684_+	100	+	13785678	13785678	0	1	5	0
chr8	13785624	13785683	Upf3a|5UTR|TC_3963_7291.00000|chr8_13785624_13785658_+|chr8_13785683_13785684_+	100	+	13785624	13785624	0	1	59	0
chr11	73138261	73138286	Gsg2|5UTR|TC_10179_1285.00000|chr11_73138249_73138309_-|chr11_73138260_73138261_-	100	-	73138261	73138261	0	1	25	0
chr13	56703530	56723593	Smad5|5UTR|TC_34095_74.00000|chr13_56703527_56703531_+|chr13_56723593_56723594_+	100	+	56703530	56703530	0	1	20063	0
chr13	56703094	56723593	Smad5|5UTR|TC_5260_4699.00000|chr13_56702966_56703112_+|chr13_56723593_56723594_+	63.6363636363636	+	56703094	56703094	0	1	20499	0
chrX	152001843	152001907	Hsd17b10|5UTR_UP1k|TC_24332_177.00000|chrX_152001843_152001845_+|chrX_152001907_152001908_+	100	+	152001843	152001843	0	1	64	0
chrX	152001899	152001907	Hsd17b10|5UTR|TC_1632_24432.00000|chrX_152001869_152001904_+|chrX_152001907_152001908_+	100	+	152001899	152001899	0	1	8	0
chr19	8888902	8888925	1810009A15Rik|5UTR|TC_206_258596.00000|chr19_8888889_8888919_+|chr19_8888925_8888926_+	100	+	8888902	8888902	0	1	23	0
chr4	147848280	147848391	Zfp933|5UTR|TC_6823_2967.00000|chr4_147848355_147848424_-|chr4_147848279_147848280_-	100	-	147848280	147848280	0	1	111	0
chr15	91049702	91049848	Kif21a|5UTR|TC_4779_5491.00000|chr15_91049831_91049882_-|chr15_91049701_91049702_-	100	-	91049702	91049702	0	1	146	0
chr1	138561759	138619203	Nek7|5UTR_INTRON|TC_16048_459.00000|chr1_138619201_138619207_-|chr1_138561758_138561759_-	100	-	138561759	138561759	0	1	57444	0
chr1	138561759	138618058	Nek7|5UTR_INTRON|TC_21349_239.00000|chr1_138618053_138618105_-|chr1_138561758_138561759_-	100	-	138561759	138561759	0	1	56299	0
chr1	138561759	138619745	Nek7|5UTR|TC_2799_12202.00000|chr1_138619672_138619767_-|chr1_138561758_138561759_-	100	-	138561759	138561759	0	2	26,194	0,57792
chr7	126976456	126976763	Cdipt|5UTR|TC_7869_2213.00000|chr7_126976452_126976457_+|chr7_126976763_126976764_+	100	+	126976456	126976456	0	1	307	0
chr7	126976411	126976763	Cdipt|5UTR|TC_27895_127.00000|chr7_126976411_126976413_+|chr7_126976763_126976764_+	100	+	126976411	126976411	0	1	352	0
chr7	126976557	126976763	Cdipt|5UTR|TC_20370_267.00000|chr7_126976557_126976559_+|chr7_126976763_126976764_+	100	+	126976557	126976557	0	1	206	0
chr7	126976613	126976763	Cdipt|5UTR|TC_22040_222.00000|chr7_126976613_126976615_+|chr7_126976763_126976764_+	100	+	126976613	126976613	0	1	150	0
chr7	126976489	126976763	Cdipt|5UTR|TC_23468_192.00000|chr7_126976489_126976491_+|chr7_126976763_126976764_+	100	+	126976489	126976489	0	1	274	0
chr9	7764155	7764221	Tmem123|5UTR|TC_2760_10399.00000|chr9_7764154_7764171_+|chr9_7764221_7764222_+	100	+	7764155	7764155	0	1	66	0
chr9	7764128	7764221	Tmem123|5UTR|TC_1556_21723.00000|chr9_7764076_7764129_+|chr9_7764221_7764222_+	100	+	7764128	7764128	0	1	93	0
chr9	7764204	7764221	Tmem123|5UTR|TC_12882_760.00000|chr9_7764204_7764206_+|chr9_7764221_7764222_+	100	+	7764204	7764204	0	1	17	0
chr15	59315071	59315844	Sqle|5UTR|TC_2229_16868.00000|chr15_59315035_59315122_+|chr15_59315844_59315845_+	100	+	59315071	59315071	0	1	773	0
chr8	70527833	70529413	Fkbp8|5UTR|TC_29876_107.00000|chr8_70527833_70527835_+|chr8_70529413_70529414_+	100	+	70527833	70527833	0	2	3,23	0,1557
chr8	70527749	70529413	Fkbp8|5UTR|TC_2591_13722.00000|chr8_70527722_70527760_+|chr8_70529413_70529414_+	100	+	70527749	70527749	0	2	87,23	0,1641
chr8	70527794	70529413	Fkbp8|5UTR|TC_8659_1819.00000|chr8_70527785_70527806_+|chr8_70529413_70529414_+	100	+	70527794	70527794	0	2	42,23	0,1596
chr8	70528030	70529413	Fkbp8|5UTR|TC_6484_3264.00000|chr8_70528001_70528033_+|chr8_70529413_70529414_+	100	+	70528030	70528030	0	1	1383	0
chr1	78657881	78688314	Acsl3|5UTR|TC_3413_9319.00000|chr1_78657861_78657886_+|chr1_78688314_78688315_+	54.8387096774194	+	78657881	78657881	0	3	222,418,78	0,23711,30355
chr1	78657881	78681632	Acsl3|5UTR|TC_3413_9319.00000|chr1_78657861_78657886_+|chr1_78681632_78681633_+	54.8387096774194	+	78657881	78657881	0	2	222,40	0,23711
chr1	78657829	78688314	Acsl3|5UTR|TC_30458_101.00000|chr1_78657829_78657832_+|chr1_78688314_78688315_+	54.8387096774194	+	78657829	78657829	0	3	274,418,78	0,23763,30407
chr1	78657829	78681632	Acsl3|5UTR|TC_30458_101.00000|chr1_78657829_78657832_+|chr1_78681632_78681633_+	54.8387096774194	+	78657829	78657829	0	2	274,40	0,23763
chr7	4851530	4866160	Isoc2b|5UTR|TC_32319_87.00000|chr7_4866129_4866195_-|chr7_4851529_4851530_-	100	-	4851530	4851530	0	2	3,100	0,14530
chr9	45904912	45906383	Rnf214|5UTR|TC_10380_1233.00000|chr9_45906330_45906450_-|chr9_45904911_45904912_-	100	-	45904912	45904912	0	2	7,32	0,1439
chr9	45904912	45906897	Rnf214|5UTR|TC_13261_711.00000|chr9_45906844_45906914_-|chr9_45904911_45904912_-	50	-	45904912	45904912	0	2	7,160	0,1825
chr4	143412977	143416665	Pramef8|5UTR|TC_10377_1234.00000|chr4_143412927_143413011_+|chr4_143416665_143416666_+	50	+	143412977	143412977	0	3	114,65,26	0,2371,3662
chr4	143412711	143416665	Pramef8|5UTR|TC_21784_228.00000|chr4_143412704_143412728_+|chr4_143416665_143416666_+	50	+	143412711	143412711	0	3	380,65,26	0,2637,3928
chr5	123930709	123930698	Ccdc62|5UTR|TC_11790_926.00000|chr5_123930673_123930753_+|chr5_123930698_123930699_+	100	+	123930709	123930709	0	0	.	.
chr17	94748009	94749883	Mettl4|5UTR|TC_18339_341.00000|chr17_94749868_94749885_-|chr17_94748008_94748009_-	78.2608695652174	-	94748009	94748009	0	2	408,147	0,1727
chr17	94748009	94749982	Mettl4|5UTR_UP1k|TC_9088_1421.00000|chr17_94749978_94750021_-|chr17_94748008_94748009_-	78.2608695652174	-	94748009	94748009	0	2	408,246	0,1727
chr17	94748009	94749945	Mettl4|5UTR_UP1k|TC_14229_523.00000|chr17_94749929_94749956_-|chr17_94748008_94748009_-	78.2608695652174	-	94748009	94748009	0	2	408,209	0,1727
chr6	108185556	108185577	Sumf1|5UTR|TC_5954_3809.00000|chr6_108185560_108185584_-|chr6_108185555_108185556_-	100	-	108185556	108185556	0	1	21	0
chr1	173907861	173912916	Mnda|5UTR|TC_2469_14604.00000|chr1_173912887_173912975_-|chr1_173907860_173907861_-	41.1290322580645	-	173907861	173907861	0	2	20,103	0,4952
chr1	173907861	173913039	Mnda|5UTR_UP1k|TC_13769_648.00000|chr1_173913037_173913044_-|chr1_173907860_173907861_-	41.1290322580645	-	173907861	173907861	0	2	20,226	0,4952
chr11	82764227	82764270	Cct6b|5UTR|TC_40022_41.00000|chr11_82764268_82764270_-|chr11_82764226_82764227_-	100	-	82764227	82764227	0	1	43	0
chr11	82764041	82764270	Cct6b|5UTR|TC_40022_41.00000|chr11_82764268_82764270_-|chr11_82764040_82764041_-	50	-	82764041	82764041	0	1	229	0
chr2	32628423	32629561	Ak1|5UTR|TC_1984_19448.00000|chr2_32628402_32628468_+|chr2_32629561_32629562_+	100	+	32628423	32628423	0	0	.	.
chr2	32628423	32628481	Ak1|5UTR|TC_1984_19448.00000|chr2_32628402_32628468_+|chr2_32628481_32628482_+	100	+	32628423	32628423	0	1	58	0
chr2	32629501	32629561	Ak1|5UTR|TC_2031_18917.00000|chr2_32629479_32629534_+|chr2_32629561_32629562_+	100	+	32629501	32629501	0	1	60	0
chr2	32629501	32628481	Ak1|5UTR|TC_2031_18917.00000|chr2_32629479_32629534_+|chr2_32628481_32628482_+	100	+	32629501	32629501	0	0	.	.
chr5	72823593	72855707	Tec|5UTR_INTRON|TC_37769_53.00000|chr5_72855688_72855710_-|chr5_72823592_72823593_-	100	-	72823593	72823593	0	1	32114	0
chr5	72789180	72855707	Tec|5UTR_INTRON|TC_37769_53.00000|chr5_72855688_72855710_-|chr5_72789179_72789180_-	100	-	72789180	72789180	0	2	64,32252	0,34275
chr5	72823593	72803004	Tec|5UTR_INTRON|TC_22717_207.00000|chr5_72802963_72803047_-|chr5_72823592_72823593_-	100	-	72823593	72823593	0	0	.	.
chr5	72789180	72803004	Tec|5UTR_INTRON|TC_22717_207.00000|chr5_72802963_72803047_-|chr5_72789179_72789180_-	100	-	72789180	72789180	0	1	13824	0
chr5	72823593	72844451	Tec|5UTR_INTRON|TC_14278_600.00000|chr5_72844444_72844486_-|chr5_72823592_72823593_-	100	-	72823593	72823593	0	1	20858	0
chr5	72789180	72844451	Tec|5UTR_INTRON|TC_14278_600.00000|chr5_72844444_72844486_-|chr5_72789179_72789180_-	100	-	72789180	72789180	0	2	64,20996	0,34275
chr5	72823593	72855744	Tec|5UTR_INTRON|TC_37770_53.00000|chr5_72855742_72855747_-|chr5_72823592_72823593_-	100	-	72823593	72823593	0	1	32151	0
chr5	72789180	72855744	Tec|5UTR_INTRON|TC_37770_53.00000|chr5_72855742_72855747_-|chr5_72789179_72789180_-	100	-	72789180	72789180	0	2	64,32289	0,34275
chr2	119174693	119174961	Gm14137|5UTR|TC_31015_97.00000|chr2_119174693_119174695_+|chr2_119174961_119174962_+	100	+	119174693	119174693	0	1	268	0
chr2	119174715	119174961	Gm14137|5UTR|TC_25782_154.00000|chr2_119174715_119174717_+|chr2_119174961_119174962_+	100	+	119174715	119174715	0	1	246	0
chr19	47464135	47464418	Sh3pxd2a|5UTR|TC_8426_1922.00000|chr19_47464389_47464476_-|chr19_47464134_47464135_-	100	-	47464135	47464135	0	1	283	0
chr17	66053040	66076977	Ankrd12|5UTR|TC_24639_171.00000|chr17_66076973_66076977_-|chr17_66053039_66053040_-	100	-	66053040	66053040	0	2	51,94	0,23843
chr17	66053040	66077046	Ankrd12|5UTR|TC_4146_6784.00000|chr17_66077001_66077108_-|chr17_66053039_66053040_-	100	-	66053040	66053040	0	2	51,163	0,23843
chr2	144270628	144271979	Mgme1|5UTR_UP1k|TC_27267_134.00000|chr2_144270628_144270632_+|chr2_144271979_144271980_+	25.2403846153846	+	144270628	144270628	0	2	715,65	0,1286
chr2	144270917	144271979	Mgme1|5UTR|TC_12222_817.00000|chr2_144270906_144270943_+|chr2_144271979_144271980_+	25.2403846153846	+	144270917	144270917	0	2	426,65	0,997
chr2	144270581	144271979	Mgme1|5UTR_UP1k|TC_28834_117.00000|chr2_144270581_144270602_+|chr2_144271979_144271980_+	25.2403846153846	+	144270581	144270581	0	2	762,65	0,1333
chr2	144271015	144271979	Mgme1|5UTR|TC_8821_1685.00000|chr2_144270964_144271047_+|chr2_144271979_144271980_+	43.2692307692308	+	144271015	144271015	0	2	328,65	0,899
chr9	66592874	66592912	Usp3|5UTR|TC_15418_505.00000|chr9_66592857_66592932_-|chr9_66592873_66592874_-	100	-	66592874	66592874	0	1	38	0
chr9	66592874	66593090	Usp3|5UTR_UP1k|TC_11451_990.00000|chr9_66593085_66593118_-|chr9_66592873_66592874_-	100	-	66592874	66592874	0	1	216	0
chr9	66592874	66592982	Usp3|5UTR|TC_3449_9169.00000|chr9_66592940_66593038_-|chr9_66592873_66592874_-	100	-	66592874	66592874	0	1	108	0
chr5	33217460	33218177	Spon2|5UTR|TC_27194_135.00000|chr5_33218173_33218201_-|chr5_33217459_33217460_-	100	-	33217460	33217460	0	2	3,230	0,487
chr5	129847003	129846995	Sumf2|5UTR|TC_4685_5633.00000|chr5_129846938_129847030_+|chr5_129846995_129846996_+	100	+	129847003	129847003	0	0	.	.
chr11	40694832	40694913	Mat2b|5UTR|TC_5967_3797.00000|chr11_40694874_40694921_-|chr11_40694831_40694832_-	100	-	40694832	40694832	0	1	81	0
chr11	40692540	40694913	Mat2b|5UTR|TC_5967_3797.00000|chr11_40694874_40694921_-|chr11_40692539_40692540_-	100	-	40692540	40692540	0	0	.	.
chr11	40694832	40692639	Mat2b|5UTR|TC_4177_6723.00000|chr11_40692576_40692676_-|chr11_40694831_40694832_-	100	-	40694832	40694832	0	0	.	.
chr11	40692540	40692639	Mat2b|5UTR|TC_4177_6723.00000|chr11_40692576_40692676_-|chr11_40692539_40692540_-	100	-	40692540	40692540	0	1	99	0
chr11	40694832	40694943	Mat2b|5UTR|TC_11412_997.00000|chr11_40694942_40694945_-|chr11_40694831_40694832_-	100	-	40694832	40694832	0	1	111	0
chr11	40692540	40694943	Mat2b|5UTR|TC_11412_997.00000|chr11_40694942_40694945_-|chr11_40692539_40692540_-	100	-	40692540	40692540	0	0	.	.
chr11	40694832	40694975	Mat2b|5UTR|TC_9837_1383.00000|chr11_40694969_40695037_-|chr11_40694831_40694832_-	100	-	40694832	40694832	0	1	143	0
chr11	40692540	40694975	Mat2b|5UTR|TC_9837_1383.00000|chr11_40694969_40695037_-|chr11_40692539_40692540_-	100	-	40692540	40692540	0	0	.	.
chr11	40694832	40694846	Mat2b|5UTR|TC_22591_209.00000|chr11_40694845_40694852_-|chr11_40694831_40694832_-	100	-	40694832	40694832	0	1	14	0
chr11	40692540	40694846	Mat2b|5UTR|TC_22591_209.00000|chr11_40694845_40694852_-|chr11_40692539_40692540_-	100	-	40692540	40692540	0	0	.	.
chr10	40349334	40436116	Cdk19|5UTR|TC_9320_1559.00000|chr10_40349319_40349399_+|chr10_40436116_40436117_+	63.1578947368421	+	40349334	40349334	0	4	387,76,111,45	0,44990,84969,86737
chr10	40349334	40466642	Cdk19|5UTR|TC_9320_1559.00000|chr10_40349319_40349399_+|chr10_40466642_40466643_+	27.3391812865497	+	40349334	40349334	0	6	387,76,111,141,58,5	0,44990,84969,86737,104680,117303
chr10	40349334	40349593	Cdk19|5UTR|TC_9320_1559.00000|chr10_40349319_40349399_+|chr10_40349593_40349594_+	100	+	40349334	40349334	0	1	259	0
chr10	40349491	40436116	Cdk19|5UTR|TC_11869_912.00000|chr10_40349470_40349523_+|chr10_40436116_40436117_+	63.1578947368421	+	40349491	40349491	0	4	230,76,111,45	0,44833,84812,86580
chr10	40349491	40466642	Cdk19|5UTR|TC_11869_912.00000|chr10_40349470_40349523_+|chr10_40466642_40466643_+	27.3391812865497	+	40349491	40349491	0	6	230,76,111,141,58,5	0,44833,84812,86580,104523,117146
chr10	40349491	40349593	Cdk19|5UTR|TC_11869_912.00000|chr10_40349470_40349523_+|chr10_40349593_40349594_+	100	+	40349491	40349491	0	1	102	0
chr6	142384544	142387049	Recql|5UTR|TC_8443_1913.00000|chr6_142387018_142387081_-|chr6_142384543_142384544_-	100	-	142384544	142384544	0	2	32,28	0,2477
chr2	130284417	130284430	Idh3b|5UTR|TC_2543_14081.00000|chr2_130284426_130284459_-|chr2_130284416_130284417_-	100	-	130284417	130284417	0	1	13	0
chr11	109425980	109427085	Amz2|5UTR|TC_5488_4393.00000|chr11_109425974_109426006_+|chr11_109427085_109427086_+	100	+	109425980	109425980	0	3	50,90,116	0,505,989
chr11	109426180	109427085	Amz2|5UTR_INTRON|TC_8851_1748.00000|chr11_109426160_109426186_+|chr11_109427085_109427086_+	100	+	109426180	109426180	0	2	395,116	0,789
chr11	109426237	109427085	Amz2|5UTR|TC_21462_236.00000|chr11_109426237_109426239_+|chr11_109427085_109427086_+	100	+	109426237	109426237	0	2	338,116	0,732
chr11	109425929	109427085	Amz2|5UTR|TC_12901_756.00000|chr11_109425926_109425948_+|chr11_109427085_109427086_+	100	+	109425929	109425929	0	3	101,90,116	0,556,1040
chr10	120112862	120112927	Helb|5UTR|TC_7336_2584.00000|chr10_120112871_120113006_-|chr10_120112861_120112862_-	100	-	120112862	120112862	0	1	65	0
chr5	93267588	93267797	Ccng2|5UTR|TC_5923_3837.00000|chr5_93267550_93267599_+|chr5_93268621_93268622_+	100	+	93267588	93267588	0	1	209	0
chr16	87495788	87495865	Cct8|5UTR|TC_876_51724.00000|chr16_87495816_87495874_-|chr16_87495787_87495788_-	100	-	87495788	87495788	0	1	77	0
chr5	105291020	105293699	Gbp6|5UTR|TC_11755_932.00000|chr5_105293684_105293747_-|chr5_105291019_105291020_-	76.4705882352941	-	105291020	105291020	0	2	6,74	0,2605
chr1	135766080	135766448	Phlda3|5UTR|TC_9834_1384.00000|chr1_135766073_135766089_+|chr1_135766448_135766449_+	100	+	135766080	135766080	0	1	368	0
chr1	135766220	135766448	Phlda3|5UTR|TC_13847_638.00000|chr1_135766220_135766222_+|chr1_135766448_135766449_+	100	+	135766220	135766220	0	1	228	0
chr1	135766249	135766448	Phlda3|5UTR|TC_8372_1945.00000|chr1_135766245_135766250_+|chr1_135766448_135766449_+	100	+	135766249	135766249	0	1	199	0
chr1	135766167	135766448	Phlda3|5UTR|TC_4029_7109.00000|chr1_135766137_135766169_+|chr1_135766448_135766449_+	100	+	135766167	135766167	0	1	281	0
chr6	121042259	121110136	Mical3|5UTR_INTRON|TC_25497_158.00000|chr6_121110111_121110151_-|chr6_121042258_121042259_-	100	-	121042259	121042259	0	1	67877	0
chr11	70970473	70970506	Rpain|5UTR|TC_3075_10800.00000|chr11_70970470_70970511_+|chr11_70970506_70970507_+	100	+	70970473	70970473	0	1	33	0
chr11	70970188	70970506	Rpain|5UTR_UP1k|TC_9820_1388.00000|chr11_70970150_70970192_+|chr11_70970506_70970507_+	100	+	70970188	70970188	0	1	318	0
chr17	34024366	34024657	Ring1|5UTR|TC_9028_1675.00000|chr17_34024641_34024682_-|chr17_34024365_34024366_-	100	-	34024366	34024366	0	2	52,148	0,143
chr12	76537708	76560167	Plekhg3|5UTR_INTRON|TC_26913_138.00000|chr12_76537693_76537745_+|chr12_76560167_76560168_+	100	+	76537708	76537708	0	1	22459	0
chr12	76535942	76560167	Plekhg3|5UTR_INTRON|TC_27636_129.00000|chr12_76535923_76535946_+|chr12_76560167_76560168_+	100	+	76535942	76535942	0	1	24225	0
chr11	69901135	69901897	Neurl4|5UTR_UP1k|TC_3810_7776.00000|chr11_69901045_69901139_+|chr11_69901897_69901898_+	100	+	69901135	69901135	0	1	762	0
chr17	57031399	57031509	Khsrp|5UTR|TC_18804_321.00000|chr17_57031490_57031549_-|chr17_57031398_57031399_-	100	-	57031399	57031399	0	1	110	0
chr10	80536804	80538294	Atp8b3|5UTR_INTRON|TC_38811_47.00000|chr10_80538270_80538342_-|chr10_80536803_80536804_-	100	-	80536804	80536804	0	1	1490	0
chr10	80536804	80539092	Atp8b3|5UTR|TC_14569_572.00000|chr10_80539089_80539158_-|chr10_80536803_80536804_-	100	-	80536804	80536804	0	2	10,77	0,2211
chr11	78178094	78179078	Tlcd1|5UTR_UP1k|TC_28794_117.00000|chr11_78178094_78178096_+|chr11_78179078_78179079_+	33.3333333333333	+	78178094	78178094	0	0	.	.
chr11	78178094	78179388	Tlcd1|5UTR_UP1k|TC_28794_117.00000|chr11_78178094_78178096_+|chr11_78179388_78179389_+	33.3333333333333	+	78178094	78178094	0	3	142,19,19	0,943,1275
chr11	78178094	78178862	Tlcd1|5UTR_UP1k|TC_28794_117.00000|chr11_78178094_78178096_+|chr11_78178862_78178863_+	50	+	78178094	78178094	0	0	.	.
chr11	78178721	78179078	Tlcd1|5UTR|TC_1604_24994.00000|chr11_78178680_78178762_+|chr11_78179078_78179079_+	66.6666666666667	+	78178721	78178721	0	0	.	.
chr11	78178721	78179388	Tlcd1|5UTR|TC_1604_24994.00000|chr11_78178680_78178762_+|chr11_78179388_78179389_+	66.6666666666667	+	78178721	78178721	0	2	335,19	0,648
chr11	78178721	78178862	Tlcd1|5UTR|TC_1604_24994.00000|chr11_78178680_78178762_+|chr11_78178862_78178863_+	100	+	78178721	78178721	0	1	141	0
chr10	128565827	128565915	Pa2g4|5UTR|TC_364_150087.00000|chr10_128565902_128566021_-|chr10_128565826_128565827_-	100	-	128565827	128565827	0	1	88	0
chr2	155381838	155385340	Trp53inp2|5UTR|TC_8836_1754.00000|chr2_155381812_155381877_+|chr2_155385340_155385341_+	100	+	155381838	155381838	0	2	179,51	0,3451
chr2	155382209	155385340	Trp53inp2|5UTR_INTRON|TC_18239_346.00000|chr2_155382197_155382234_+|chr2_155385340_155385341_+	100	+	155382209	155382209	0	1	3131	0
chr8	13200527	13200618	Grtp1|5UTR|TC_26020_151.00000|chr8_13200599_13200654_-|chr8_13200526_13200527_-	100	-	13200527	13200527	0	1	91	0
chr6	140424069	140424164	Plekha5|5UTR_UP1k|TC_11356_1009.00000|chr6_140424041_140424071_+|chr6_140424164_140424165_+	100	+	140424069	140424069	0	1	95	0
chr6	140424131	140424164	Plekha5|5UTR|TC_10958_1089.00000|chr6_140424094_140424160_+|chr6_140424164_140424165_+	100	+	140424131	140424131	0	1	33	0
chr2	23069209	23069269	Acbd5|5UTR|TC_14547_574.00000|chr2_23069191_23069259_+|chr2_23069269_23069270_+	100	+	23069209	23069209	0	1	60	0
chr2	23069209	23069543	Acbd5|5UTR|TC_14547_574.00000|chr2_23069191_23069259_+|chr2_23069543_23069544_+	100	+	23069209	23069209	0	2	75,93	0,241
chr2	23068222	23069269	Acbd5|5UTR|TC_9170_1619.00000|chr2_23068193_23068235_+|chr2_23069269_23069270_+	100	+	23068222	23068222	0	1	1047	0
chr2	23068222	23069543	Acbd5|5UTR|TC_9170_1619.00000|chr2_23068193_23068235_+|chr2_23069543_23069544_+	100	+	23068222	23068222	0	2	1062,93	0,1228
chr2	23069157	23069269	Acbd5|5UTR|TC_15338_499.00000|chr2_23069106_23069163_+|chr2_23069269_23069270_+	100	+	23069157	23069157	0	1	112	0
chr2	23069157	23069543	Acbd5|5UTR|TC_15338_499.00000|chr2_23069106_23069163_+|chr2_23069543_23069544_+	100	+	23069157	23069157	0	2	127,93	0,293
chr2	23069070	23069269	Acbd5|5UTR|TC_11329_994.00000|chr2_23069060_23069083_+|chr2_23069269_23069270_+	100	+	23069070	23069070	0	1	199	0
chr2	23069070	23069543	Acbd5|5UTR|TC_11329_994.00000|chr2_23069060_23069083_+|chr2_23069543_23069544_+	100	+	23069070	23069070	0	2	214,93	0,380
chr18	60963332	60925778	Camk2a|5UTR_UP1k|TC_28415_121.00000|chr18_60963306_60963343_+|chr18_60925778_60925779_+	100	+	60963332	60963332	0	0	.	.
chr18	60963332	60963846	Camk2a|5UTR_UP1k|TC_28415_121.00000|chr18_60963306_60963343_+|chr18_60963846_60963847_+	100	+	60963332	60963332	0	1	514	0
chr5	121829049	121836823	Sh2b3|5UTR_UP1k|TC_9894_1368.00000|chr5_121836818_121836830_-|chr5_121829048_121829049_-	100	-	121829049	121829049	0	2	27,274	0,7500
chr5	121829049	121836861	Sh2b3|5UTR_UP1k|TC_20536_262.00000|chr5_121836860_121836877_-|chr5_121829048_121829049_-	100	-	121829049	121829049	0	2	27,312	0,7500
chr6	82652839	82652876	Pole4|5UTR|TC_791_58182.00000|chr6_82652853_82652878_-|chr6_82652838_82652839_-	100	-	82652839	82652839	0	1	37	0
chr6	82652839	82652923	Pole4|5UTR_UP1k|TC_9493_1494.00000|chr6_82652916_82652930_-|chr6_82652838_82652839_-	100	-	82652839	82652839	0	1	84	0
chr7	141455205	141455286	Pnpla2|5UTR|TC_4832_5392.00000|chr7_141455168_141455208_+|chr7_141455286_141455287_+	100	+	141455205	141455205	0	1	81	0
chr7	141455260	141455286	Pnpla2|5UTR|TC_34175_74.00000|chr7_141455260_141455262_+|chr7_141455286_141455287_+	100	+	141455260	141455260	0	1	26	0
chr1	156036235	156036447	Tor1aip1|5UTR|TC_10944_1092.00000|chr1_156036396_156036451_-|chr1_156036234_156036235_-	100	-	156036235	156036235	0	1	212	0
chr1	156031471	156036447	Tor1aip1|5UTR|TC_10944_1092.00000|chr1_156036396_156036451_-|chr1_156031470_156031471_-	100	-	156031471	156031471	0	3	2,75,690	0,2254,4286
chr1	156036235	156035640	Tor1aip1|5UTR_UP1k|TC_38227_50.00000|chr1_156035638_156035640_-|chr1_156036234_156036235_-	100	-	156036235	156036235	0	0	.	.
chr1	156031471	156035640	Tor1aip1|5UTR_UP1k|TC_38227_50.00000|chr1_156035638_156035640_-|chr1_156031470_156031471_-	100	-	156031471	156031471	0	2	2,1915	0,2254
chr4	153975210	153978982	Cep104|5UTR_UP1k|TC_10152_1292.00000|chr4_153975164_153975242_+|chr4_153978982_153978983_+	100	+	153975210	153975210	0	2	387,39	0,3733
chr8	116973661	116978661	1700030J22Rik|5UTR_INTRON|TC_37248_56.00000|chr8_116978657_116978670_-|chr8_116973660_116973661_-	100	-	116973661	116973661	0	1	5000	0
chr8	116973661	116978944	1700030J22Rik|5UTR|TC_18759_323.00000|chr8_116978941_116978994_-|chr8_116973660_116973661_-	100	-	116973661	116973661	0	2	38,166	0,5117
chr1	134494646	134494683	Rabif|5UTR|TC_5740_4047.00000|chr1_134494632_134494666_+|chr1_134494683_134494684_+	100	+	134494646	134494646	0	1	37	0
chr7	34230213	34230289	Gpi1|5UTR|TC_936_47862.00000|chr7_34230261_34230324_-|chr7_34230212_34230213_-	100	-	34230213	34230213	0	1	76	0
chr6	127109467	127109570	9630033F20Rik|5UTR|TC_10176_1286.00000|chr6_127109525_127109593_-|chr6_127109466_127109467_-	100	-	127109467	127109467	0	1	103	0
chr1	39535830	39535838	Cnot11|5UTR|TC_10222_1274.00000|chr1_39535756_39535831_+|chr1_39535838_39535839_+	100	+	39535830	39535830	0	1	8	0
chr8	25518791	25532337	Fgfr1|5UTR|TC_11341_1011.00000|chr8_25518784_25518793_+|chr8_25532337_25532338_+	100	+	25518791	25518791	0	2	638,88	0,13458
chr15	58141438	58141492	Wdyhv1|5UTR|TC_18121_351.00000|chr15_58141429_58141467_+|chr15_58141492_58141493_+	100	+	58141438	58141438	0	1	54	0
chr15	58141373	58141492	Wdyhv1|5UTR_UP1k|TC_9624_1448.00000|chr15_58141322_58141407_+|chr15_58141492_58141493_+	100	+	58141373	58141373	0	1	119	0
chr14	55884976	55885790	Khnyn|5UTR|TC_19461_296.00000|chr14_55884970_55885014_+|chr14_55885790_55885791_+	100	+	55884976	55884976	0	2	166,17	0,797
chr9	106444301	106447665	Abhd14a|5UTR|TC_11501_981.00000|chr9_106447602_106447706_-|chr9_106444300_106444301_-	26.9230769230769	-	106444301	106444301	0	3	5,304,135	0,1224,3229
chr9	106444301	106447557	Abhd14a|5UTR|TC_15410_506.00000|chr9_106447519_106447596_-|chr9_106444300_106444301_-	26.9230769230769	-	106444301	106444301	0	3	5,304,27	0,1224,3229
chr2	164461033	164461367	Sys1|5UTR|TC_6162_3591.00000|chr2_164461033_164461085_+|chr2_164461367_164461368_+	100	+	164461033	164461033	0	2	87,75	0,259
chr2	164461005	164461367	Sys1|5UTR|TC_3521_8901.00000|chr2_164460924_164461012_+|chr2_164461367_164461368_+	100	+	164461005	164461005	0	2	115,75	0,287
chr5	24394412	24394488	Abcb8|5UTR|TC_5823_3953.00000|chr5_24394381_24394424_+|chr5_24394488_24394489_+	100	+	24394412	24394412	0	1	76	0
chr5	24393657	24394488	Abcb8|5UTR_UP1k|TC_19651_290.00000|chr5_24393657_24393685_+|chr5_24394488_24394489_+	100	+	24393657	24393657	0	1	831	0
chr4	147936677	147936727	Plod1|5UTR|TC_3580_8648.00000|chr4_147936709_147936769_-|chr4_147936676_147936677_-	100	-	147936677	147936677	0	1	50	0
chr2	164880027	164884095	Pcif1|5UTR_INTRON|TC_11778_928.00000|chr2_164879988_164880055_+|chr2_164884095_164884096_+	68.9655172413793	+	164880027	164880027	0	2	2917,19	0,4049
chr2	164879366	164884095	Pcif1|5UTR|TC_2034_18895.00000|chr2_164879361_164879389_+|chr2_164884095_164884096_+	68.9655172413793	+	164879366	164879366	0	3	123,170,19	0,3408,4710
chr2	32452211	32452438	Naif1|5UTR|TC_8149_1984.00000|chr2_32452178_32452217_+|chr2_32452438_32452439_+	100	+	32452211	32452211	0	1	227	0
chr2	32451591	32452438	Naif1|5UTR|TC_12617_729.00000|chr2_32451560_32451639_+|chr2_32452438_32452439_+	100	+	32451591	32451591	0	1	847	0
chr2	32452284	32452438	Naif1|5UTR|TC_16210_421.00000|chr2_32452245_32452315_+|chr2_32452438_32452439_+	100	+	32452284	32452284	0	1	154	0
chr2	32451671	32452438	Naif1|5UTR|TC_25525_106.00000|chr2_32451665_32451679_+|chr2_32452438_32452439_+	100	+	32451671	32451671	0	1	767	0
chr4	139130985	139131040	Minos1|5UTR|TC_213_251060.00000|chr4_139130992_139131046_-|chr4_139130984_139130985_-	100	-	139130985	139130985	0	1	55	0
chr10	80812412	80814468	Jsrp1|5UTR_UP1k|TC_23374_193.00000|chr10_80814462_80814469_-|chr10_80812411_80812412_-	100	-	80812412	80812412	0	2	5,1006	0,1050
chr10	80812412	80814038	Jsrp1|5UTR_UP1k|TC_43029_25.00000|chr10_80814013_80814058_-|chr10_80812411_80812412_-	100	-	80812412	80812412	0	2	5,576	0,1050
chr11	87073977	87074064	Gdpd1|5UTR|TC_6619_3153.00000|chr11_87074056_87074128_-|chr11_87073976_87073977_-	100	-	87073977	87073977	0	1	87	0
chr17	24720108	24720275	Rps2|5UTR|TC_258_208059.00000|chr17_24720106_24720109_+|chr17_24720275_24720276_+	100	+	24720108	24720108	0	2	24,3	0,164
chr4	155839755	155839841	Mxra8|5UTR|TC_4764_5507.00000|chr4_155839727_155839832_+|chr4_155839841_155839842_+	100	+	155839755	155839755	0	1	86	0
chr19	5085372	5085494	Tmem151a|5UTR_UP1k|TC_42060_31.00000|chr19_5085491_5085495_-|chr19_5085371_5085372_-	100	-	5085372	5085372	0	1	122	0
chr7	28716803	28732499	Fbxo17|5UTR|TC_5620_4201.00000|chr7_28716751_28716855_+|chr7_28732499_28732500_+	100	+	28716803	28716803	0	3	235,113,87	0,7811,15609
chr1	138963776	138963868	Dennd1b|5UTR|TC_29072_114.00000|chr1_138963769_138963803_+|chr1_138963868_138963869_+	100	+	138963776	138963776	0	1	92	0
chr1	138963776	139041972	Dennd1b|5UTR|TC_29072_114.00000|chr1_138963769_138963803_+|chr1_139041972_139041973_+	78.5714285714286	+	138963776	138963776	0	5	109,65,44,50,49	0,2389,59328,76223,78147
chr7	137437658	137437673	Glrx3|5UTR|TC_1042_42413.00000|chr7_137437595_137437670_+|chr7_137437673_137437674_+	100	+	137437658	137437658	0	1	15	0
chr7	126880628	126884690	Taok2|5UTR|TC_4852_5359.00000|chr7_126884655_126884726_-|chr7_126880627_126880628_-	100	-	126880628	126880628	0	2	35,785	0,3277
chr17	24850575	24852801	Hagh|5UTR|TC_5460_4438.00000|chr17_24850488_24850595_+|chr17_24852801_24852802_+	82.1428571428571	+	24850575	24850575	0	2	93,71	0,2155
chr17	24850575	24850592	Hagh|5UTR|TC_5460_4438.00000|chr17_24850488_24850595_+|chr17_24850592_24850593_+	100	+	24850575	24850575	0	1	17	0
chr17	69156821	69207869	Epb4.1l3|5UTR|TC_2974_11330.00000|chr17_69156779_69156859_+|chr17_69207869_69207870_+	100	+	69156821	69156821	0	2	89,11	0,51037
chr17	69157688	69207869	Epb4.1l3|5UTR_INTRON|TC_33255_80.00000|chr17_69157653_69157690_+|chr17_69207869_69207870_+	100	+	69157688	69157688	0	1	50181	0
chr7	141475279	141482503	Tspan4|5UTR|TC_999_44723.00000|chr7_141475226_141475331_+|chr7_141482503_141482504_+	81.1594202898551	+	141475279	141475279	0	2	218,17	0,7207
chr7	141475434	141482503	Tspan4|5UTR|TC_5869_3901.00000|chr7_141475428_141475464_+|chr7_141482503_141482504_+	81.1594202898551	+	141475434	141475434	0	2	63,17	0,7052
chr7	141476422	141482503	Tspan4|5UTR|TC_4592_5829.00000|chr7_141476378_141476474_+|chr7_141482503_141482504_+	100	+	141476422	141476422	0	2	56,17	0,6064
chr4	150087361	150087753	Gpr157|5UTR_UP1k|TC_28245_123.00000|chr4_150087327_150087376_+|chr4_150087753_150087754_+	100	+	150087361	150087361	0	1	392	0
chr17	25937452	25941937	Pigq|5UTR|TC_9178_1614.00000|chr17_25941930_25941978_-|chr17_25937451_25937452_-	100	-	25937452	25937452	0	2	10,123	0,4362
chr17	25937452	25942841	Pigq|5UTR_UP1k|TC_20043_277.00000|chr17_25942817_25942870_-|chr17_25937451_25937452_-	100	-	25937452	25937452	0	2	10,1027	0,4362
chr14	26579578	26579634	Dennd6a|5UTR|TC_12609_798.00000|chr14_26579548_26579606_+|chr14_26579634_26579635_+	100	+	26579578	26579578	0	1	56	0
chr14	26579578	26604735	Dennd6a|5UTR|TC_12609_798.00000|chr14_26579548_26579606_+|chr14_26604735_26604736_+	100	+	26579578	26579578	0	7	284,39,43,113,81,106,62	0,12654,12816,20037,20865,23469,25095
chr11	21571732	21571817	Mdh1|5UTR|TC_1613_24871.00000|chr11_21571772_21571827_-|chr11_21571731_21571732_-	100	-	21571732	21571732	0	1	85	0
chr11	21571732	21571937	Mdh1|5UTR_UP1k|TC_34383_72.00000|chr11_21571935_21571937_-|chr11_21571731_21571732_-	100	-	21571732	21571732	0	1	205	0
chr11	21571732	21572319	Mdh1|5UTR_UP1k|TC_28989_115.00000|chr11_21572317_21572319_-|chr11_21571731_21571732_-	100	-	21571732	21571732	0	1	587	0
chr18	23752368	23753833	Mapre2|5UTR|TC_37932_52.00000|chr18_23752356_23752394_+|chr18_23753833_23753834_+	100	+	23752368	23752368	0	1	1465	0
chr18	23752368	23832859	Mapre2|5UTR|TC_37932_52.00000|chr18_23752356_23752394_+|chr18_23832859_23832860_+	100	+	23752368	23752368	0	2	51853,7	0,80484
chr18	23752368	23804102	Mapre2|5UTR|TC_37932_52.00000|chr18_23752356_23752394_+|chr18_23804102_23804103_+	100	+	23752368	23752368	0	1	51734	0
chr18	23804002	23753833	Mapre2|5UTR|TC_4966_5139.00000|chr18_23803954_23804048_+|chr18_23753833_23753834_+	100	+	23804002	23804002	0	0	.	.
chr18	23804002	23832859	Mapre2|5UTR|TC_4966_5139.00000|chr18_23803954_23804048_+|chr18_23832859_23832860_+	100	+	23804002	23804002	0	2	219,7	0,28850
chr18	23804002	23804102	Mapre2|5UTR|TC_4966_5139.00000|chr18_23803954_23804048_+|chr18_23804102_23804103_+	100	+	23804002	23804002	0	1	100	0
chr3	89998580	89998668	Hax1|5UTR|TC_1231_34706.00000|chr3_89998636_89998699_-|chr3_89998579_89998580_-	100	-	89998580	89998580	0	1	88	0
chr18	35562266	35572023	Matr3|5UTR|TC_5436_4465.00000|chr18_35562175_35562290_+|chr18_35572023_35572024_+	100	+	35562266	35562266	0	2	26,181	0,9576
chr18	35562740	35572023	Matr3|5UTR_INTRON|TC_11738_935.00000|chr18_35562735_35562745_+|chr18_35572023_35572024_+	100	+	35562740	35562740	0	1	9283	0
chr18	35562689	35572023	Matr3|5UTR_INTRON|TC_33259_80.00000|chr18_35562686_35562691_+|chr18_35572023_35572024_+	100	+	35562689	35562689	0	1	9334	0
chr8	72572045	72572103	Tmem38a|5UTR_UP1k|TC_8394_1937.00000|chr8_72572017_72572097_+|chr8_72572103_72572104_+	100	+	72572045	72572045	0	1	58	0
chr11	82035575	82035661	Ccl2|5UTR|TC_158_334999.00000|chr11_82035573_82035578_+|chr11_82035661_82035662_+	100	+	82035575	82035575	0	1	86	0
chr18	52529329	52529964	Lox|5UTR_UP1k|TC_20047_277.00000|chr18_52529962_52529964_-|chr18_52529328_52529329_-	85.7142857142857	-	52529329	52529329	0	1	635	0
chr18	52529329	52529410	Lox|5UTR|TC_4435_6140.00000|chr18_52529350_52529442_-|chr18_52529328_52529329_-	100	-	52529329	52529329	0	1	81	0
chr18	52529329	52529704	Lox|5UTR|TC_4496_6005.00000|chr18_52529695_52529710_-|chr18_52529328_52529329_-	85.7142857142857	-	52529329	52529329	0	1	375	0
chr18	52529329	52529640	Lox|5UTR|TC_3891_7468.00000|chr18_52529585_52529641_-|chr18_52529328_52529329_-	100	-	52529329	52529329	0	1	311	0
chr18	52529329	52529846	Lox|5UTR|TC_8035_2110.00000|chr18_52529833_52529887_-|chr18_52529328_52529329_-	85.7142857142857	-	52529329	52529329	0	1	517	0
chr18	52529329	52529664	Lox|5UTR|TC_5002_5084.00000|chr18_52529663_52529672_-|chr18_52529328_52529329_-	85.7142857142857	-	52529329	52529329	0	1	335	0
chr5	25222870	25247491	Galnt11|5UTR_UP1k|TC_21273_242.00000|chr5_25222848_25222873_+|chr5_25247491_25247492_+	100	+	25222870	25222870	0	2	161,38	0,24583
chr3	96219906	96219915	Hist2h2ab|5UTR_UP1k|TC_6659_3120.00000|chr3_96219906_96219908_+|chr3_96219915_96219916_+	100	+	96219906	96219906	0	1	9	0
chr3	96219883	96219915	Hist2h2ab|5UTR_UP1k|TC_440_119958.00000|chr3_96219882_96219886_+|chr3_96219915_96219916_+	100	+	96219883	96219883	0	1	32	0
chr5	124598782	124598874	Tctn2|5UTR|TC_10058_1320.00000|chr5_124598749_124598791_+|chr5_124598874_124598875_+	100	+	124598782	124598782	0	1	92	0
chr15	35937271	35938171	Cox6c|5UTR|TC_38_1092848.00000|chr15_35938143_35938200_-|chr15_35937270_35937271_-	100	-	35937271	35937271	0	2	13,47	0,853
chr12	28635654	28635934	Rps7|5UTR|TC_3664_8271.00000|chr12_28635932_28635934_-|chr12_28635653_28635654_-	100	-	28635654	28635654	0	2	9,79	0,201
chr12	28635654	28635883	Rps7|5UTR|TC_68_718913.00000|chr12_28635880_28635883_-|chr12_28635653_28635654_-	100	-	28635654	28635654	0	2	9,28	0,201
chr2	30359205	30359264	Sh3glb2|5UTR|TC_9602_1456.00000|chr2_30359197_30359308_-|chr2_30359204_30359205_-	100	-	30359205	30359205	0	1	59	0
chr6	147475886	147507797	Ccdc91|5UTR|TC_6813_2975.00000|chr6_147475867_147475957_+|chr6_147507797_147507798_+	100	+	147475886	147475886	0	2	173,14	0,31897
chr6	147476007	147507797	Ccdc91|5UTR|TC_33030_82.00000|chr6_147475989_147476008_+|chr6_147507797_147507798_+	100	+	147476007	147476007	0	2	52,14	0,31776
chr13	107022075	107022115	Kif2a|5UTR|TC_6815_2973.00000|chr13_107022048_107022136_-|chr13_107022074_107022075_-	100	-	107022075	107022075	0	1	40	0
chr13	106993925	107022115	Kif2a|5UTR|TC_6815_2973.00000|chr13_107022048_107022136_-|chr13_106993924_106993925_-	53.8461538461538	-	106993925	106993925	0	2	17,104	0,28086
chr14	55560019	55561287	Dcaf11|5UTR|TC_8063_2100.00000|chr14_55559997_55560061_+|chr14_55561287_55561288_+	60	+	55560019	55560019	0	2	102,78	0,1190
chr14	55561096	55561287	Dcaf11|5UTR|TC_42898_26.00000|chr14_55561096_55561098_+|chr14_55561287_55561288_+	100	+	55561096	55561096	0	1	191	0
chr14	55560963	55561287	Dcaf11|5UTR|TC_10278_1261.00000|chr14_55560904_55560965_+|chr14_55561287_55561288_+	100	+	55560963	55560963	0	1	324	0
chr14	55559942	55561287	Dcaf11|5UTR_UP1k|TC_25831_153.00000|chr14_55559938_55559944_+|chr14_55561287_55561288_+	60	+	55559942	55559942	0	2	179,78	0,1267
chr14	55559969	55561287	Dcaf11|5UTR_UP1k|TC_37681_53.00000|chr14_55559969_55559971_+|chr14_55561287_55561288_+	60	+	55559969	55559969	0	2	152,78	0,1240
chr14	55560516	55561287	Dcaf11|5UTR_INTRON|TC_10227_1273.00000|chr14_55560478_55560523_+|chr14_55561287_55561288_+	100	+	55560516	55560516	0	1	771	0
chrX	93632111	93632155	Pola1|5UTR|TC_1705_23444.00000|chrX_93632120_93632191_-|chrX_93632110_93632111_-	100	-	93632111	93632111	0	1	44	0
chr7	99535148	99535778	Arrb1|5UTR_UP1k|TC_13147_724.00000|chr7_99535090_99535179_+|chr7_99535778_99535779_+	100	+	99535148	99535148	0	1	630	0
chr7	99535705	99535778	Arrb1|5UTR|TC_16153_453.00000|chr7_99535660_99535760_+|chr7_99535778_99535779_+	100	+	99535705	99535705	0	1	73	0
chr8	121108303	121108312	Mthfsd|5UTR|TC_4321_6418.00000|chr8_121108300_121108403_-|chr8_121108302_121108303_-	100	-	121108303	121108303	0	1	9	0
chr8	121106932	121108312	Mthfsd|5UTR|TC_4321_6418.00000|chr8_121108300_121108403_-|chr8_121106931_121106932_-	68.75	-	121106932	121106932	0	2	41,25	0,1355
chr4	125030025	125030130	Gnl2|5UTR|TC_2011_19133.00000|chr4_125029991_125030078_+|chr4_125030130_125030131_+	100	+	125030025	125030025	0	1	105	0
chr8	53511715	53511804	Aga|5UTR|TC_9488_1496.00000|chr8_53511688_53511738_+|chr8_53511804_53511805_+	100	+	53511715	53511715	0	1	89	0
chr8	53511799	53511804	Aga|5UTR|TC_4817_5423.00000|chr8_53511778_53511855_+|chr8_53511804_53511805_+	100	+	53511799	53511799	0	1	5	0
chr5	73292801	73294289	Ociad1|5UTR|TC_1116_38674.00000|chr5_73292782_73292840_+|chr5_73294289_73294290_+	89.1891891891892	+	73292801	73292801	0	2	175,5	0,1483
chr5	73292868	73294289	Ociad1|5UTR|TC_9636_1444.00000|chr5_73292868_73292871_+|chr5_73294289_73294290_+	89.1891891891892	+	73292868	73292868	0	2	108,5	0,1416
chr5	100820917	100820952	Fam175a|5UTR_UP1k|TC_6808_2978.00000|chr5_100820936_100820975_-|chr5_100820916_100820917_-	100	-	100820917	100820917	0	1	35	0
chr5	140419303	140419360	Eif3b|5UTR|TC_733_65462.00000|chr5_140419300_140419349_+|chr5_140419360_140419361_+	100	+	140419303	140419303	0	1	57	0
chr8	105855100	105855360	Thap11|5UTR|TC_8974_1695.00000|chr8_105855091_105855142_+|chr8_105855360_105855361_+	100	+	105855100	105855100	0	1	260	0
chr5	35583076	35588169	Acox3|5UTR|TC_12856_764.00000|chr5_35583024_35583103_+|chr5_35588169_35588170_+	100	+	35583076	35583076	0	3	58,100,11	0,799,5082
chr8	119862267	119865019	Klhl36|5UTR_UP1k|TC_18092_353.00000|chr8_119862223_119862295_+|chr8_119865019_119865020_+	100	+	119862267	119862267	0	2	180,17	0,2735
chr2	145934604	145934708	Crnkl1|5UTR|TC_3918_7417.00000|chr2_145934688_145934731_-|chr2_145934603_145934604_-	100	-	145934604	145934604	0	1	104	0
chr8	64692949	64692975	Cpe|5UTR|TC_5241_4737.00000|chr8_64692953_64693009_-|chr8_64692948_64692949_-	100	-	64692949	64692949	0	1	26	0
chr8	64692949	64693057	Cpe|5UTR|TC_9861_1376.00000|chr8_64693034_64693071_-|chr8_64692948_64692949_-	100	-	64692949	64692949	0	1	108	0
chr7	141131319	141131401	Ptdss2|5UTR|TC_6648_3129.00000|chr7_141131270_141131366_+|chr7_141131401_141131402_+	100	+	141131319	141131319	0	1	82	0
chr6	47830413	47830560	Zfp786|5UTR|TC_30075_105.00000|chr6_47830499_47830600_-|chr6_47830412_47830413_-	100	-	47830413	47830413	0	1	147	0
chr16	5222258	5222293	AU021092|5UTR|TC_6409_3344.00000|chr16_5222270_5222298_-|chr16_5222257_5222258_-	100	-	5222258	5222258	0	1	35	0
chr2	127788854	127788893	Nphp1|5UTR|TC_4056_7043.00000|chr2_127788826_127788895_-|chr2_127788853_127788854_-	100	-	127788854	127788854	0	1	39	0
chrX	74313042	74313214	Fam50a|5UTR|TC_1333_31681.00000|chrX_74313018_74313060_+|chrX_74313214_74313215_+	100	+	74313042	74313042	0	1	172	0
chr9	98424784	98424978	Rbp1|5UTR|TC_5607_4225.00000|chr9_98424763_98424820_+|chr9_98424978_98424979_+	100	+	98424784	98424784	0	1	194	0
chr9	98424869	98424978	Rbp1|5UTR|TC_3841_7657.00000|chr9_98424867_98424899_+|chr9_98424978_98424979_+	100	+	98424869	98424869	0	1	109	0
chr9	98424926	98424978	Rbp1|5UTR|TC_8535_1869.00000|chr9_98424926_98425000_+|chr9_98424978_98424979_+	100	+	98424926	98424926	0	1	52	0
chr2	128967363	128967804	Zc3h6|5UTR|TC_14429_586.00000|chr2_128967352_128967425_+|chr2_128967804_128967805_+	100	+	128967363	128967363	0	1	441	0
chr15	88816231	88819297	Alg12|5UTR|TC_9177_1616.00000|chr15_88819287_88819340_-|chr15_88816230_88816231_-	100	-	88816231	88816231	0	2	23,40	0,3026
chr15	88816231	88819076	Alg12|5UTR_INTRON|TC_27161_135.00000|chr15_88819075_88819109_-|chr15_88816230_88816231_-	100	-	88816231	88816231	0	1	2845	0
chr15	88816231	88819430	Alg12|5UTR_UP1k|TC_22876_204.00000|chr15_88819417_88819430_-|chr15_88816230_88816231_-	100	-	88816231	88816231	0	2	23,173	0,3026
chr19	46395677	46395743	Actr1a|5UTR_UP1k|TC_1567_25768.00000|chr19_46395735_46395758_-|chr19_46395676_46395677_-	100	-	46395677	46395677	0	1	66	0
chr11	48868588	48871328	Irgm1|5UTR|TC_3645_8349.00000|chr11_48871325_48871422_-|chr11_48868587_48868588_-	55.5555555555556	-	48868588	48868588	0	2	192,235	0,2505
chr8	94913664	94917521	Ccdc102a|5UTR_INTRON|TC_25867_153.00000|chr8_94917472_94917576_-|chr8_94913663_94913664_-	100	-	94913664	94913664	0	1	3857	0
chr8	94913664	94918051	Ccdc102a|5UTR|TC_9089_1648.00000|chr8_94918001_94918092_-|chr8_94913663_94913664_-	100	-	94913664	94913664	0	2	144,70	0,4317
chr9	64737623	64737642	Rab11a|5UTR|TC_12946_716.00000|chr9_64737633_64737661_-|chr9_64737622_64737623_-	100	-	64737623	64737623	0	1	19	0
chr9	64737623	64737758	Rab11a|5UTR|TC_2157_16686.00000|chr9_64737685_64737760_-|chr9_64737622_64737623_-	100	-	64737623	64737623	0	1	135	0
chr4	127352146	127354128	Gjb4|5UTR_UP1k|TC_17070_402.00000|chr4_127354113_127354143_-|chr4_127352145_127352146_-	88.4615384615385	-	127352146	127352146	0	2	335,96	0,1886
chr4	127352146	127354081	Gjb4|5UTR|TC_3299_9788.00000|chr4_127354080_127354085_-|chr4_127352145_127352146_-	88.4615384615385	-	127352146	127352146	0	2	335,49	0,1886
chr4	127352146	127354446	Gjb4|5UTR_UP1k|TC_37002_57.00000|chr4_127354443_127354448_-|chr4_127352145_127352146_-	88.4615384615385	-	127352146	127352146	0	2	335,414	0,1886
chr3	66981556	66981808	Shox2|5UTR|TC_12403_832.00000|chr3_66981759_66981830_-|chr3_66981555_66981556_-	100	-	66981556	66981556	0	1	252	0
chr11	70647285	70647868	Rnf167|5UTR_UP1k|TC_9474_1500.00000|chr11_70647261_70647300_+|chr11_70647868_70647869_+	100	+	70647285	70647285	0	1	583	0
chr11	70647552	70647868	Rnf167|5UTR_UP1k|TC_17682_371.00000|chr11_70647551_70647574_+|chr11_70647868_70647869_+	100	+	70647552	70647552	0	1	316	0
chr15	79516436	79516549	Kdelr3|5UTR|TC_3725_8042.00000|chr15_79516400_79516455_+|chr15_79516549_79516550_+	100	+	79516436	79516436	0	1	113	0
chr15	79516493	79516549	Kdelr3|5UTR|TC_30854_98.00000|chr15_79516493_79516495_+|chr15_79516549_79516550_+	100	+	79516493	79516493	0	1	56	0
chr6	25798017	25809197	Pot1a|5UTR|TC_7145_2720.00000|chr6_25809192_25809253_-|chr6_25798016_25798017_-	78.7878787878788	-	25798017	25798017	0	4	38,227,67,23	0,2266,7857,11157
chr1	163403583	163403612	Gorab|5UTR|TC_5203_4796.00000|chr1_163403593_163403674_-|chr1_163403582_163403583_-	100	-	163403583	163403583	0	1	29	0
chr15	97964242	97964849	Tmem106c|5UTR|TC_6481_3266.00000|chr15_97964225_97964281_+|chr15_97964849_97964850_+	80.6451612903226	+	97964242	97964242	0	2	93,10	0,597
chr10	100478008	100487328	Tmtc3|5UTR|TC_6123_3629.00000|chr10_100487270_100487356_-|chr10_100478007_100478008_-	72.7272727272727	-	100478008	100478008	0	2	14,167	0,9153
chr4	115000180	115002921	Stil|5UTR|TC_14498_580.00000|chr4_115000154_115000223_+|chr4_115002921_115002922_+	100	+	115000180	115000180	0	2	167,74	0,2667
chr4	115000665	115002921	Stil|5UTR_INTRON|TC_39696_43.00000|chr4_115000665_115000667_+|chr4_115002921_115002922_+	100	+	115000665	115000665	0	1	2256	0
chr4	115000121	115002921	Stil|5UTR|TC_33856_76.00000|chr4_115000116_115000129_+|chr4_115002921_115002922_+	100	+	115000121	115000121	0	2	226,74	0,2726
chr18	32559825	32559976	Gypc|5UTR|TC_7829_2241.00000|chr18_32559937_32560021_-|chr18_32559824_32559825_-	100	-	32559825	32559825	0	1	151	0
chr18	32559825	32560133	Gypc|5UTR_UP1k|TC_24105_180.00000|chr18_32560132_32560139_-|chr18_32559824_32559825_-	100	-	32559825	32559825	0	1	308	0
chr3	88949870	88949953	Dap3|5UTR|TC_3949_7322.00000|chr3_88949935_88949986_-|chr3_88949869_88949870_-	100	-	88949870	88949870	0	1	83	0
chr3	88949870	88950119	Dap3|5UTR|TC_19976_279.00000|chr3_88950117_88950119_-|chr3_88949869_88949870_-	55.5555555555556	-	88949870	88949870	0	0	.	.
chr3	88949870	88950211	Dap3|5UTR|TC_5953_3809.00000|chr3_88950164_88950235_-|chr3_88949869_88949870_-	55.5555555555556	-	88949870	88949870	0	0	.	.
chr19	44989278	44992514	Sema4g|5UTR_UP1k|TC_15952_466.00000|chr19_44989242_44989329_+|chr19_44992514_44992515_+	100	+	44989278	44989278	0	2	79,377	0,2859
chr3	108711332	108722301	Gpsm2|5UTR|TC_6076_3675.00000|chr3_108722243_108722339_-|chr3_108711331_108711332_-	89.1891891891892	-	108711332	108711332	0	2	248,261	0,10708
chr3	108711332	108722151	Gpsm2|5UTR|TC_7709_2316.00000|chr3_108722107_108722218_-|chr3_108711331_108711332_-	89.1891891891892	-	108711332	108711332	0	2	248,111	0,10708
chr9	86571980	86572862	Rwdd2a|5UTR|TC_11823_920.00000|chr9_86571973_86572011_+|chr9_86572862_86572863_+	49	+	86571980	86571980	0	1	882	0
chr9	103363985	103364834	Cdv3|5UTR|TC_8164_2044.00000|chr9_103364790_103364834_-|chr9_103363984_103363985_-	85.1851851851852	-	103363985	103363985	0	2	66,372	0,477
chr9	103365368	103364834	Cdv3|5UTR|TC_8164_2044.00000|chr9_103364790_103364834_-|chr9_103365367_103365368_-	100	-	103365368	103365368	0	0	.	.
chr10	75798496	75798548	Gstt1|5UTR|TC_6783_2998.00000|chr10_75798524_75798555_-|chr10_75798495_75798496_-	100	-	75798496	75798496	0	1	52	0
chr19	60874467	60874540	Prdx3|5UTR|TC_3412_9322.00000|chr19_60874527_60874575_-|chr19_60874466_60874467_-	100	-	60874467	60874467	0	1	73	0
chr19	60874467	60874487	Prdx3|5UTR|TC_3006_11169.00000|chr19_60874481_60874507_-|chr19_60874466_60874467_-	100	-	60874467	60874467	0	1	20	0
chr7	45615306	45616301	Fgf21|5UTR_UP1k|TC_29253_113.00000|chr7_45616291_45616310_-|chr7_45615305_45615306_-	100	-	45615306	45615306	0	1	995	0
chr7	45615306	45615488	Fgf21|5UTR|TC_13294_707.00000|chr7_45615476_45615491_-|chr7_45615305_45615306_-	100	-	45615306	45615306	0	1	182	0
chr4	11191712	11192703	Ccne2|5UTR|TC_28340_122.00000|chr4_11191712_11191714_+|chr4_11192703_11192704_+	100	+	11191712	11191712	0	1	991	0
chr4	11191755	11192703	Ccne2|5UTR|TC_5899_3864.00000|chr4_11191735_11191756_+|chr4_11192703_11192704_+	100	+	11191755	11191755	0	1	948	0
chr4	11191781	11192703	Ccne2|5UTR|TC_2485_14516.00000|chr4_11191779_11191784_+|chr4_11192703_11192704_+	100	+	11191781	11191781	0	1	922	0
chr4	21767119	21767127	Tstd3|5UTR|TC_5643_4178.00000|chr4_21767123_21767214_-|chr4_21767118_21767119_-	100	-	21767119	21767119	0	1	8	0
chr1	67038575	67038865	Lancl1|5UTR|TC_5342_4585.00000|chr1_67038830_67038890_-|chr1_67038574_67038575_-	46.6666666666667	-	67038575	67038575	0	1	290	0
chr10	43479304	43493652	Bend3|5UTR|TC_19601_291.00000|chr10_43479286_43479358_+|chr10_43493652_43493653_+	100	+	43479304	43479304	0	2	68,11	0,14337
chr10	43479981	43493652	Bend3|5UTR_INTRON|TC_19219_305.00000|chr10_43479951_43479995_+|chr10_43493652_43493653_+	100	+	43479981	43479981	0	1	13671	0
chr10	43480066	43493652	Bend3|5UTR_INTRON|TC_19262_303.00000|chr10_43480029_43480100_+|chr10_43493652_43493653_+	100	+	43480066	43480066	0	1	13586	0
chr5	62749674	62766072	Arap2|5UTR|TC_28345_122.00000|chr5_62766068_62766091_-|chr5_62749673_62749674_-	100	-	62749674	62749674	0	2	142,179	0,16219
chr8	123254268	123254715	Zfp276|5UTR|TC_25659_156.00000|chr8_123254266_123254308_+|chr8_123254715_123254716_+	100	+	123254268	123254268	0	1	447	0
chr7	44929346	44929472	Ap2a1|5UTR|TC_3507_8946.00000|chr7_44929398_44929491_-|chr7_44929345_44929346_-	100	-	44929346	44929346	0	1	126	0
chr12	110485730	110485858	Ppp2r5c|5UTR|TC_9276_1571.00000|chr12_110485714_110485748_+|chr12_110485858_110485859_+	100	+	110485730	110485730	0	1	128	0
chr12	110485730	110447358	Ppp2r5c|5UTR|TC_9276_1571.00000|chr12_110485714_110485748_+|chr12_110447358_110447359_+	100	+	110485730	110485730	0	0	.	.
chr12	59131492	59131544	Ctage5|5UTR|TC_15445_502.00000|chr12_59131478_59131565_+|chr12_59131544_59131545_+	100	+	59131492	59131492	0	1	52	0
chr12	59131492	59129869	Ctage5|5UTR|TC_15445_502.00000|chr12_59131478_59131565_+|chr12_59129869_59129870_+	100	+	59131492	59131492	0	0	.	.
chr12	59129776	59131544	Ctage5|5UTR|TC_7704_2317.00000|chr12_59129720_59129814_+|chr12_59131544_59131545_+	100	+	59129776	59129776	0	0	.	.
chr12	59129776	59129869	Ctage5|5UTR|TC_7704_2317.00000|chr12_59129720_59129814_+|chr12_59129869_59129870_+	100	+	59129776	59129776	0	1	93	0
chr13	33004631	33006542	Serpinb9|5UTR|TC_6641_3135.00000|chr13_33004623_33004655_+|chr13_33006542_33006543_+	100	+	33004631	33004631	0	2	64,10	0,1901
chr13	33004600	33006542	Serpinb9|5UTR|TC_13432_689.00000|chr13_33004598_33004603_+|chr13_33006542_33006543_+	100	+	33004600	33004600	0	2	95,10	0,1932
chr13	33004571	33006542	Serpinb9|5UTR|TC_15823_475.00000|chr13_33004564_33004572_+|chr13_33006542_33006543_+	100	+	33004571	33004571	0	2	124,10	0,1961
chr2	181240998	181241994	Helz2|5UTR|TC_12261_854.00000|chr2_181241987_181242040_-|chr2_181240997_181240998_-	100	-	181240998	181240998	0	2	73,29	0,967
chr3	158413130	158464826	Lrrc7|5UTR_INTRON|TC_35780_64.00000|chr3_158464803_158464852_-|chr3_158413129_158413130_-	100	-	158413130	158413130	0	2	75,12135	0,39561
chr17	33629090	33629213	Zfp414|5UTR|TC_4083_6968.00000|chr17_33629088_33629107_+|chr17_33629213_33629214_+	100	+	33629090	33629090	0	1	123	0
chr2	154892704	154892784	Eif2s2|5UTR|TC_3094_10730.00000|chr2_154892776_154892784_-|chr2_154892703_154892704_-	100	-	154892704	154892704	0	1	80	0
chr2	154892704	154892833	Eif2s2|5UTR|TC_153_346384.00000|chr2_154892806_154892880_-|chr2_154892703_154892704_-	100	-	154892704	154892704	0	1	129	0
chr7	126625434	126625491	Nupr1|5UTR_UP1k|TC_559_91871.00000|chr7_126625478_126625494_-|chr7_126625433_126625434_-	100	-	126625434	126625434	0	1	57	0
chr7	126625434	126625520	Nupr1|5UTR_UP1k|TC_4949_5166.00000|chr7_126625519_126625537_-|chr7_126625433_126625434_-	100	-	126625434	126625434	0	1	86	0
chr3	89436731	89439550	Pbxip1|5UTR|TC_10486_1202.00000|chr3_89436704_89436778_+|chr3_89439550_89439551_+	100	+	89436731	89436731	0	2	49,34	0,2785
chr1	178187820	178187915	Desi2|5UTR|TC_30340_102.00000|chr1_178187808_178187828_+|chr1_178187915_178187916_+	100	+	178187820	178187820	0	1	95	0
chr1	178187696	178187915	Desi2|5UTR|TC_6575_3190.00000|chr1_178187645_178187738_+|chr1_178187915_178187916_+	100	+	178187696	178187696	0	1	219	0
chr6	51469676	51469876	Hnrnpa2b1|5UTR|TC_2667_13207.00000|chr6_51469873_51469895_-|chr6_51469675_51469676_-	100	-	51469676	51469676	0	1	200	0
chr6	51469676	51469847	Hnrnpa2b1|5UTR|TC_636_77749.00000|chr6_51469843_51469850_-|chr6_51469675_51469676_-	100	-	51469676	51469676	0	1	171	0
chr3	51484282	51484331	Rab33b|5UTR|TC_14610_569.00000|chr3_51484279_51484339_+|chr3_51484331_51484332_+	100	+	51484282	51484282	0	1	49	0
chr3	51484165	51484331	Rab33b|5UTR|TC_21408_210.00000|chr3_51484160_51484172_+|chr3_51484331_51484332_+	100	+	51484165	51484165	0	1	166	0
chr3	51484227	51484331	Rab33b|5UTR|TC_7518_2331.00000|chr3_51484198_51484256_+|chr3_51484331_51484332_+	100	+	51484227	51484227	0	1	104	0
chr3	51483978	51484331	Rab33b|5UTR|TC_27865_127.00000|chr3_51483978_51483991_+|chr3_51484331_51484332_+	100	+	51483978	51483978	0	1	353	0
chr7	5014897	5017474	Zfp524|5UTR_UP1k|TC_18838_320.00000|chr7_5014848_5014915_+|chr7_5017474_5017475_+	100	+	5014897	5014897	0	2	663,38	0,2539
chr7	5015528	5017474	Zfp524|5UTR|TC_24559_173.00000|chr7_5015525_5015532_+|chr7_5017474_5017475_+	100	+	5015528	5015528	0	2	32,38	0,1908
chr7	5015435	5017474	Zfp524|5UTR_UP1k|TC_33458_79.00000|chr7_5015430_5015438_+|chr7_5017474_5017475_+	100	+	5015435	5015435	0	2	125,38	0,2001
chr7	5015491	5017474	Zfp524|5UTR_UP1k|TC_7910_2184.00000|chr7_5015458_5015504_+|chr7_5017474_5017475_+	100	+	5015491	5015491	0	2	69,38	0,1945
chr6	115734831	115762331	Tmem40|5UTR|TC_22996_202.00000|chr6_115762314_115762337_-|chr6_115734830_115734831_-	35	-	115734831	115734831	0	3	1605,132,20022	0,6709,7478
chr6	115742379	115762331	Tmem40|5UTR|TC_22996_202.00000|chr6_115762314_115762337_-|chr6_115742378_115742379_-	100	-	115742379	115742379	0	1	19952	0
chr11	40733670	40733965	Nudcd2|5UTR|TC_10396_1228.00000|chr11_40733656_40733697_+|chr11_40733965_40733966_+	100	+	40733670	40733670	0	1	295	0
chr11	40733912	40733965	Nudcd2|5UTR|TC_2319_15944.00000|chr11_40733867_40733956_+|chr11_40733965_40733966_+	100	+	40733912	40733912	0	1	53	0
chr11	40733732	40733965	Nudcd2|5UTR|TC_18578_330.00000|chr11_40733732_40733734_+|chr11_40733965_40733966_+	100	+	40733732	40733732	0	1	233	0
chr7	127042401	127042425	Kif22|5UTR|TC_4398_6229.00000|chr7_127042387_127042473_-|chr7_127042400_127042401_-	100	-	127042401	127042401	0	1	24	0
chr10	81167711	81167846	Pias4|5UTR_UP1k|TC_37845_52.00000|chr10_81167844_81167846_-|chr10_81167710_81167711_-	100	-	81167711	81167711	0	1	135	0
chr10	81167711	81167723	Pias4|5UTR_UP1k|TC_3530_8861.00000|chr10_81167722_81167782_-|chr10_81167710_81167711_-	100	-	81167711	81167711	0	1	12	0
chr8	111990373	111992273	Adat1|5UTR|TC_7613_2389.00000|chr8_111992241_111992294_-|chr8_111990372_111990373_-	100	-	111990373	111990373	0	2	39,93	0,1807
chr11	59839724	59839814	Cops3|5UTR|TC_2364_15477.00000|chr11_59839750_59839843_-|chr11_59839723_59839724_-	100	-	59839724	59839724	0	1	90	0
chr8	72219743	72219786	Fam32a|5UTR|TC_543_94241.00000|chr8_72219730_72219777_+|chr8_72219786_72219787_+	100	+	72219743	72219743	0	1	43	0
chr17	21962743	21988071	Zfp943|5UTR|TC_14818_552.00000|chr17_21962734_21962788_+|chr17_21988071_21988072_+	100	+	21962743	21962743	0	2	76,41	0,25287
chr17	21962557	21988071	Zfp943|5UTR|TC_18584_330.00000|chr17_21962534_21962597_+|chr17_21988071_21988072_+	100	+	21962557	21962557	0	2	262,41	0,25473
chr19	6014467	6015162	Capn1|5UTR|TC_9593_1460.00000|chr19_6015158_6015199_-|chr19_6014466_6014467_-	100	-	6014467	6014467	0	2	1,57	0,638
chr19	6014467	6015781	Capn1|5UTR|TC_15313_513.00000|chr19_6015776_6015826_-|chr19_6014466_6014467_-	100	-	6014467	6014467	0	2	1,46	0,1268
chr2	127581508	127584683	Zfp661|5UTR|TC_20867_252.00000|chr2_127584656_127584699_-|chr2_127581507_127581508_-	50	-	127581508	127581508	0	2	38,54	0,3121
chr9	92275818	92282119	Plscr2|5UTR|TC_20547_262.00000|chr9_92275818_92275820_+|chr9_92282119_92282120_+	62.406015037594	+	92275818	92275818	0	2	200,8	0,6293
chr9	92275880	92282119	Plscr2|5UTR|TC_9470_1503.00000|chr9_92275880_92275913_+|chr9_92282119_92282120_+	62.406015037594	+	92275880	92275880	0	2	138,8	0,6231
chr9	92275727	92282119	Plscr2|5UTR|TC_11912_907.00000|chr9_92275712_92275728_+|chr9_92282119_92282120_+	62.406015037594	+	92275727	92275727	0	2	291,8	0,6384
chr9	92274662	92282119	Plscr2|5UTR_UP1k|TC_14393_590.00000|chr9_92274662_92274665_+|chr9_92282119_92282120_+	62.406015037594	+	92274662	92274662	0	2	1356,8	0,7449
chr9	92274728	92282119	Plscr2|5UTR_UP1k|TC_8454_1906.00000|chr9_92274714_92274757_+|chr9_92282119_92282120_+	62.406015037594	+	92274728	92274728	0	2	1290,8	0,7383
chr4	132339997	132345701	Rcc1|5UTR|TC_3975_7250.00000|chr4_132345665_132345741_-|chr4_132339996_132339997_-	100	-	132339997	132339997	0	2	9,56	0,5648
chr13	100316551	100317704	Naip7|5UTR_UP1k|TC_20352_267.00000|chr13_100317702_100317714_-|chr13_100316550_100316551_-	100	-	100316551	100316551	0	2	124,91	0,1062
chr2	109274658	109278282	Mettl15|5UTR|TC_27180_135.00000|chr2_109278270_109278307_-|chr2_109274657_109274658_-	100	-	109274658	109274658	0	2	17,90	0,3534
chr2	30078219	30078775	Pkn3|5UTR_UP1k|TC_20908_251.00000|chr2_30078200_30078238_+|chr2_30078775_30078776_+	100	+	30078219	30078219	0	1	556	0
chr8	83955681	83955828	Asf1b|5UTR_UP1k|TC_8452_1908.00000|chr8_83955659_83955682_+|chr8_83955828_83955829_+	100	+	83955681	83955681	0	1	147	0
chr8	83955712	83955828	Asf1b|5UTR|TC_3498_8971.00000|chr8_83955705_83955713_+|chr8_83955828_83955829_+	100	+	83955712	83955712	0	1	116	0
chr5	45776467	45857651	Lcorl|5UTR_UP1k|TC_34784_70.00000|chr5_45857645_45857655_-|chr5_45776466_45776467_-	100	-	45776467	45776467	0	3	32,66,305	0,18825,80879
chr5	45857497	45857651	Lcorl|5UTR_UP1k|TC_34784_70.00000|chr5_45857645_45857655_-|chr5_45857496_45857497_-	100	-	45857497	45857497	0	1	154	0
chr5	45776467	45857608	Lcorl|5UTR_UP1k|TC_23889_184.00000|chr5_45857596_45857625_-|chr5_45776466_45776467_-	100	-	45776467	45776467	0	3	32,66,262	0,18825,80879
chr5	45857497	45857608	Lcorl|5UTR_UP1k|TC_23889_184.00000|chr5_45857596_45857625_-|chr5_45857496_45857497_-	100	-	45857497	45857497	0	1	111	0
chr15	55090425	55090482	Dscc1|5UTR|TC_2876_11796.00000|chr15_55090399_55090494_-|chr15_55090424_55090425_-	100	-	55090425	55090425	0	1	57	0
chr19	45978701	45998496	9130011E15Rik|5UTR|TC_9573_1192.00000|chr19_45998458_45998520_-|chr19_45978700_45978701_-	100	-	45978701	45978701	0	2	11,81	0,19714
chr19	45978701	45998557	9130011E15Rik|5UTR_UP1k|TC_10483_978.00000|chr19_45998551_45998602_-|chr19_45978700_45978701_-	100	-	45978701	45978701	0	2	11,142	0,19714
chr3	89730744	89735557	Adar|5UTR|TC_11938_902.00000|chr3_89730706_89730780_+|chr3_89735557_89735558_+	100	+	89730744	89730744	0	2	94,716	0,4097
chr3	89730744	89730810	Adar|5UTR|TC_11938_902.00000|chr3_89730706_89730780_+|chr3_89730810_89730811_+	100	+	89730744	89730744	0	1	66	0
chr3	89715048	89735557	Adar|5UTR|TC_11296_1020.00000|chr3_89715032_89715098_+|chr3_89735557_89735558_+	100	+	89715048	89715048	0	2	102,716	0,19793
chr3	89715048	89730810	Adar|5UTR|TC_11296_1020.00000|chr3_89715032_89715098_+|chr3_89730810_89730811_+	100	+	89715048	89715048	0	0	.	.
chr1	171222018	171222515	Tomm40l|5UTR|TC_16407_438.00000|chr1_171222511_171222529_-|chr1_171222017_171222018_-	100	-	171222018	171222018	0	2	135,141	0,356
chr1	171222018	171222453	Tomm40l|5UTR|TC_6466_3284.00000|chr1_171222419_171222470_-|chr1_171222017_171222018_-	100	-	171222018	171222018	0	2	135,79	0,356
chr7	45062489	45073494	Nosip|5UTR|TC_854_52969.00000|chr7_45062460_45062506_+|chr7_45073494_45073495_+	100	+	45062489	45062489	0	2	42,5	0,11000
chr7	45062745	45073494	Nosip|5UTR_INTRON|TC_21606_233.00000|chr7_45062744_45062749_+|chr7_45073494_45073495_+	100	+	45062745	45062745	0	1	10749	0
chr11	32347838	32347893	Sh3pxd2b|5UTR|TC_5106_4915.00000|chr11_32347785_32347866_+|chr11_32347893_32347894_+	100	+	32347838	32347838	0	1	55	0
chr13	90071679	90089113	Xrcc4|5UTR_INTRON|TC_19356_300.00000|chr13_90089071_90089131_-|chr13_90071678_90071679_-	100	-	90071679	90071679	0	1	17434	0
chr13	90071679	90089538	Xrcc4|5UTR|TC_15048_534.00000|chr13_90089536_90089538_-|chr13_90071678_90071679_-	100	-	90071679	90071679	0	2	10,42	0,17817
chr13	90071679	90088996	Xrcc4|5UTR_INTRON|TC_39844_42.00000|chr13_90088994_90088996_-|chr13_90071678_90071679_-	100	-	90071679	90071679	0	1	17317	0
chr15	83100292	83100343	Serhl|5UTR|TC_6605_3012.00000|chr15_83100286_83100311_+|chr15_83100343_83100344_+	100	+	83100292	83100292	0	1	51	0
chr15	83100204	83100343	Serhl|5UTR|TC_16411_408.00000|chr15_83100193_83100229_+|chr15_83100343_83100344_+	100	+	83100204	83100204	0	1	139	0
chr8	83566790	83566818	Ndufb7|5UTR|TC_588_86521.00000|chr8_83566729_83566809_+|chr8_83566818_83566819_+	100	+	83566790	83566790	0	1	28	0
chr17	56109588	56109810	Plin4|5UTR|TC_25912_152.00000|chr17_56109783_56109833_-|chr17_56109587_56109588_-	100	-	56109588	56109588	0	2	17,118	0,104
chr14	19823729	19823793	2700060E02Rik|5UTR|TC_2039_18863.00000|chr14_19823782_19823836_-|chr14_19823728_19823729_-	100	-	19823729	19823729	0	1	64	0
chr14	21987533	21987876	Zfp503|5UTR|TC_42415_29.00000|chr14_21987874_21987879_-|chr14_21987532_21987533_-	100	-	21987533	21987533	0	1	343	0
chr1	93635327	93635750	Stk25|5UTR_UP1k|TC_18950_315.00000|chr1_93635730_93635758_-|chr1_93635326_93635327_-	100	-	93635327	93635327	0	2	56,204	0,219
chr1	93635327	93635702	Stk25|5UTR|TC_16047_459.00000|chr1_93635699_93635710_-|chr1_93635326_93635327_-	100	-	93635327	93635327	0	2	56,156	0,219
chr1	93635327	93635669	Stk25|5UTR|TC_4742_5537.00000|chr1_93635613_93635673_-|chr1_93635326_93635327_-	100	-	93635327	93635327	0	2	56,123	0,219
chr10	13552898	13553028	Pex3|5UTR|TC_7049_2787.00000|chr10_13552967_13553083_-|chr10_13552897_13552898_-	100	-	13552898	13552898	0	1	130	0
chr10	13552898	13553122	Pex3|5UTR|TC_11136_1052.00000|chr10_13553118_13553163_-|chr10_13552897_13552898_-	100	-	13552898	13552898	0	1	224	0
chr9	101198762	101251821	Ppp2r3a|5UTR|TC_10418_1196.00000|chr9_101251783_101251852_-|chr9_101198761_101198762_-	100	-	101198762	101198762	0	0	.	.
chr9	101213122	101251821	Ppp2r3a|5UTR|TC_10418_1196.00000|chr9_101251783_101251852_-|chr9_101213121_101213122_-	100	-	101213122	101213122	0	2	440,160	0,38539
chr9	101198762	101251751	Ppp2r3a|5UTR|TC_14324_584.00000|chr9_101251720_101251762_-|chr9_101198761_101198762_-	100	-	101198762	101198762	0	0	.	.
chr9	101213122	101251751	Ppp2r3a|5UTR|TC_14324_584.00000|chr9_101251720_101251762_-|chr9_101213121_101213122_-	100	-	101213122	101213122	0	2	440,90	0,38539
chr4	43523354	43523497	Tpm2|5UTR|TC_3102_10692.00000|chr4_43523489_43523501_-|chr4_43523353_43523354_-	100	-	43523354	43523354	0	1	143	0
chr4	43523354	43523466	Tpm2|5UTR|TC_656_76080.00000|chr4_43523458_43523469_-|chr4_43523353_43523354_-	100	-	43523354	43523354	0	1	112	0
chr4	43523354	43523573	Tpm2|5UTR_UP1k|TC_16299_445.00000|chr4_43523571_43523573_-|chr4_43523353_43523354_-	100	-	43523354	43523354	0	1	219	0
chr13	13182714	13182781	Prl2c5|5UTR_UP1k|TC_9413_1525.00000|chr13_13182714_13182716_+|chr13_13182781_13182782_+	100	+	13182714	13182714	0	1	67	0
chr1	74495785	74505705	Usp37|5UTR_INTRON|TC_31832_90.00000|chr1_74505687_74505705_-|chr1_74495784_74495785_-	85	-	74495785	74495785	0	3	68,145,46	0,4170,9874
chr1	74495785	74505811	Usp37|5UTR_INTRON|TC_11687_945.00000|chr1_74505794_74505833_-|chr1_74495784_74495785_-	85	-	74495785	74495785	0	3	68,145,152	0,4170,9874
chr5	117319316	117319442	Vsig10|5UTR|TC_14588_571.00000|chr5_117319260_117319346_+|chr5_117319442_117319443_+	100	+	117319316	117319316	0	1	126	0
chr4	89294523	89282125	Cdkn2a|5UTR|TC_3839_7662.00000|chr4_89282098_89282163_-|chr4_89294522_89294523_-	100	-	89294523	89294523	0	0	.	.
chr4	89282111	89282125	Cdkn2a|5UTR|TC_3839_7662.00000|chr4_89282098_89282163_-|chr4_89282110_89282111_-	100	-	89282111	89282111	0	1	14	0
chr4	89294523	89282187	Cdkn2a|5UTR|TC_19740_287.00000|chr4_89282186_89282194_-|chr4_89294522_89294523_-	100	-	89294523	89294523	0	0	.	.
chr4	89282111	89282187	Cdkn2a|5UTR|TC_19740_287.00000|chr4_89282186_89282194_-|chr4_89282110_89282111_-	100	-	89282111	89282111	0	1	76	0
chr4	89294523	89294564	Cdkn2a|5UTR|TC_571_89237.00000|chr4_89294536_89294583_-|chr4_89294522_89294523_-	100	-	89294523	89294523	0	1	41	0
chr4	89282111	89294564	Cdkn2a|5UTR|TC_571_89237.00000|chr4_89294536_89294583_-|chr4_89282110_89282111_-	100	-	89282111	89282111	0	0	.	.
chr19	6996192	6996464	Trpt1|5UTR|TC_9394_1530.00000|chr19_6996118_6996229_+|chr19_6996464_6996465_+	100	+	6996192	6996192	0	1	272	0
chr11	54100979	54110226	P4ha2|5UTR|TC_9811_1391.00000|chr11_54100962_54101038_+|chr11_54110226_54110227_+	100	+	54100979	54100979	0	3	61,128,18	0,540,9229
chr16	62786682	62786769	Nsun3|5UTR_UP1k|TC_6167_3585.00000|chr16_62786741_62786785_-|chr16_62786681_62786682_-	100	-	62786682	62786682	0	1	87	0
chr16	62786682	62786710	Nsun3|5UTR|TC_14958_542.00000|chr16_62786694_62786721_-|chr16_62786681_62786682_-	100	-	62786682	62786682	0	1	28	0
chr11	101448479	101448601	Ifi35|5UTR|TC_5154_4854.00000|chr11_101448407_101448480_+|chr11_101448601_101448602_+	100	+	101448479	101448479	0	1	122	0
chr7	66060539	66060610	Snrpa1|5UTR|TC_1195_35914.00000|chr7_66060532_66060591_+|chr7_66060610_66060611_+	100	+	66060539	66060539	0	1	71	0
chr13	22042927	22042932	Hist1h2ag|5UTR|TC_6232_3517.00000|chr13_22042930_22042932_-|chr13_22042926_22042927_-	100	-	22042927	22042927	0	1	5	0
chr13	22042927	22042963	Hist1h2ag|5UTR_UP1k|TC_193_273354.00000|chr13_22042960_22042966_-|chr13_22042926_22042927_-	100	-	22042927	22042927	0	1	36	0
chr19	9982702	9982869	Fth1|5UTR|TC_2_6407009.00000|chr19_9982699_9982704_+|chr19_9982869_9982870_+	100	+	9982702	9982702	0	1	167	0
chr15	10690406	10714592	Rai14|5UTR|TC_7019_2686.00000|chr15_10714583_10714670_-|chr15_10690405_10690406_-	100	-	10690406	10690406	0	2	46,70	0,24116
chr15	10690406	10714812	Rai14|5UTR_UP1k|TC_7440_2387.00000|chr15_10714697_10714813_-|chr15_10690405_10690406_-	100	-	10690406	10690406	0	2	46,290	0,24116
chr2	164071039	164071104	Tomm34|5UTR|TC_2923_11607.00000|chr2_164071101_164071143_-|chr2_164071038_164071039_-	100	-	164071039	164071039	0	1	65	0
chr2	164070593	164071104	Tomm34|5UTR|TC_2923_11607.00000|chr2_164071101_164071143_-|chr2_164070592_164070593_-	85	-	164070593	164070593	0	0	.	.
chr4	114987133	114987175	Cmpk1|5UTR|TC_2761_12526.00000|chr4_114987141_114987200_-|chr4_114987132_114987133_-	100	-	114987133	114987133	0	1	42	0
chr3	37312825	37319404	Bbs12|5UTR_INTRON|TC_32713_84.00000|chr3_37312825_37312836_+|chr3_37319404_37319405_+	100	+	37312825	37312825	0	1	6579	0
chr3	37312825	37319059	Bbs12|5UTR_INTRON|TC_32713_84.00000|chr3_37312825_37312836_+|chr3_37319059_37319060_+	100	+	37312825	37312825	0	1	6234	0
chr3	37312554	37319404	Bbs12|5UTR|TC_9035_1672.00000|chr3_37312509_37312570_+|chr3_37319404_37319405_+	41.6666666666667	+	37312554	37312554	0	2	31,355	0,6495
chr3	37312554	37319059	Bbs12|5UTR|TC_9035_1672.00000|chr3_37312509_37312570_+|chr3_37319059_37319060_+	41.6666666666667	+	37312554	37312554	0	2	31,10	0,6495
chr10	122097071	122097172	Tmem5|5UTR|TC_1662_23968.00000|chr10_122097075_122097191_-|chr10_122097070_122097071_-	100	-	122097071	122097071	0	1	101	0
chr7	131371156	131371173	Pstk|5UTR|TC_5245_4730.00000|chr7_131371133_131371204_+|chr7_131371173_131371174_+	100	+	131371156	131371156	0	1	17	0
chr16	38458904	38459180	Cd80|5UTR_UP1k|TC_35036_68.00000|chr16_38458894_38458905_+|chr16_38459180_38459181_+	100	+	38458904	38458904	0	1	276	0
chr10	62790993	62792284	Ccar1|5UTR|TC_2478_14557.00000|chr10_62792251_62792290_-|chr10_62790992_62790993_-	100	-	62790993	62790993	0	2	49,69	0,1222
chr10	62790993	62792225	Ccar1|5UTR|TC_24576_172.00000|chr10_62792223_62792225_-|chr10_62790992_62790993_-	100	-	62790993	62790993	0	2	49,10	0,1222
chr10	18018899	18023156	Abracl|5UTR|TC_927_48127.00000|chr10_18023089_18023172_-|chr10_18018898_18018899_-	100	-	18018899	18018899	0	2	6,90	0,4167
chr10	18018899	18023198	Abracl|5UTR|TC_3690_8198.00000|chr10_18023197_18023262_-|chr10_18018898_18018899_-	100	-	18018899	18018899	0	2	6,132	0,4167
chr10	18018899	18022381	Abracl|5UTR_INTRON|TC_30575_100.00000|chr10_18022345_18022387_-|chr10_18018898_18018899_-	100	-	18018899	18018899	0	1	3482	0
chr13	54684014	54687225	Rnf44|5UTR_INTRON|TC_36047_62.00000|chr13_54687224_54687227_-|chr13_54684013_54684014_-	53.3333333333333	-	54684014	54684014	0	2	72,2888	0,323
chr13	54684444	54687225	Rnf44|5UTR_INTRON|TC_36047_62.00000|chr13_54687224_54687227_-|chr13_54684443_54684444_-	100	-	54684444	54684444	0	1	2781	0
chr13	54684014	54687788	Rnf44|5UTR|TC_30975_97.00000|chr13_54687761_54687794_-|chr13_54684013_54684014_-	53.3333333333333	-	54684014	54684014	0	2	72,3451	0,323
[truncated: 17,839 more rows]
