# Supplementary material for: Pervasive isoform‐specific translational regulation via alternative transcription start sites in mammals
Source: Mol Syst Biol. 2016 Jul 18;12(7):875. doi: 10.15252/msb.20166941 (PMC4965872; doi:10.15252/msb.20166941)
Supplement: Supplementary file 8 — Code EV1 [file MSB-12-875-s008.zip › GITHUB/3T3_5UTR_CS/3T3_total.5UTR_CS.bed]

chr15	82354228	82354239	Ndufa6|5UTR|TC_285_190581.00000|chr15_82354235_82354258_-|chr15_82354227_82354228_-	100	-	82354228	82354228	0	1	11	0
chr18	68276237	68300248	Fam210a|5UTR|TC_14700_562.00000|chr18_68300247_68300276_-|chr18_68276236_68276237_-	100	-	68276237	68276237	0	2	37,175	0,23836
chr1	173761863	173766994	Ifi204|5UTR_UP1k|TC_11776_928.00000|chr1_173766992_173766994_-|chr1_173761862_173761863_-	100	-	173761863	173761863	0	2	20,184	0,4947
chr18	24601630	24603777	Slc39a6|5UTR|TC_7764_2274.00000|chr18_24603771_24603831_-|chr18_24601629_24601630_-	100	-	24601630	24601630	0	2	9,491	0,1656
chr10	88201186	88201241	Ccdc53|5UTR|TC_2138_17718.00000|chr10_88201109_88201228_+|chr10_88201241_88201242_+	100	+	88201186	88201186	0	1	55	0
chr11	99228503	99231006	Smarce1|5UTR|TC_20762_255.00000|chr11_99230979_99231018_-|chr11_99228502_99228503_-	100	-	99228503	99228503	0	2	45,605	0,1898
chr13	101757659	101768230	Pik3r1|5UTR_UP1k|TC_13255_711.00000|chr13_101768224_101768242_-|chr13_101757658_101757659_-	100	-	101757659	101757659	0	2	380,254	0,10317
chr11	110329238	110337683	Abca5|5UTR|TC_9078_1527.00000|chr11_110337664_110337737_-|chr11_110329237_110329238_-	100	-	110329238	110329238	0	2	18,90	0,8355
chr11	94549117	94549209	Rsad1|5UTR|TC_13547_675.00000|chr11_94549128_94549257_-|chr11_94549116_94549117_-	100	-	94549117	94549117	0	1	92	0
chrX	53268973	53269827	Fam122b|5UTR|TC_16480_435.00000|chrX_53269799_53269853_-|chrX_53268972_53268973_-	100	-	53268973	53268973	0	1	854	0
chr5	5380125	5381129	Cdk14|5UTR_UP1k|TC_35280_67.00000|chr5_5381127_5381129_-|chr5_5380124_5380125_-	100	-	5380125	5380125	0	1	1004	0
chr12	85374665	85374712	Tmed10|5UTR|TC_1282_33312.00000|chr12_85374672_85374725_-|chr12_85374664_85374665_-	100	-	85374665	85374665	0	1	47	0
chr10	81321209	81321210	Cactin|5UTR|TC_2173_17341.00000|chr10_81321192_81321230_+|chr10_81321210_81321211_+	100	+	81321209	81321209	0	1	1	0
chr8	22395767	22398492	Slc25a15|5UTR|TC_23286_196.00000|chr8_22398472_22398507_-|chr8_22395766_22395767_-	100	-	22395767	22395767	0	2	60,53	0,2672
chr18	60803795	60803933	Cd74|5UTR_UP1k|TC_27009_137.00000|chr18_60803795_60803797_+|chr18_60803933_60803934_+	100	+	60803795	60803795	0	1	138	0
chrX	73673165	73673788	Slc6a8|5UTR|TC_14479_581.00000|chrX_73673160_73673167_+|chrX_73673788_73673789_+	100	+	73673165	73673165	0	1	623	0
chr13	67332472	67332538	Zfp595|5UTR|TC_16082_457.00000|chr13_67332505_67332583_-|chr13_67332471_67332472_-	100	-	67332472	67332472	0	1	66	0
chr14	31336708	31336881	Capn7|5UTR_UP1k|TC_8109_2074.00000|chr14_31336623_31336713_+|chr14_31336881_31336882_+	100	+	31336708	31336708	0	1	173	0
chr17	35979238	35979276	Prr3|5UTR|TC_11174_1045.00000|chr17_35979242_35979315_-|chr17_35979237_35979238_-	100	-	35979238	35979238	0	1	38	0
chr11	62648780	62664827	Mmgt2|5UTR|TC_17873_361.00000|chr11_62648770_62648792_+|chr11_62664827_62664828_+	100	+	62648780	62648780	0	2	76,158	0,15889
chr1	51883217	51915943	Myo1b|5UTR|TC_5295_4654.00000|chr1_51915922_51915983_-|chr1_51883216_51883217_-	100	-	51883217	51883217	0	2	9,183	0,32543
chr3	107333080	107333963	Rbm15|5UTR_UP1k|TC_9072_1653.00000|chr3_107333961_107333989_-|chr3_107333079_107333080_-	100	-	107333080	107333080	0	1	883	0
chr1	58795630	58823942	Casp8|5UTR|TC_16216_448.00000|chr1_58795630_58795676_+|chr1_58823942_58823943_+	100	+	58795630	58795630	0	2	108,28	0,28284
chr15	57892295	57892447	Derl1|5UTR_UP1k|TC_1421_22204.00000|chr15_57892423_57892474_-|chr15_57892294_57892295_-	100	-	57892295	57892295	0	1	152	0
chr7	6383332	6383393	Zfp28|5UTR|TC_16804_417.00000|chr7_6383307_6383367_+|chr7_6383393_6383394_+	100	+	6383332	6383332	0	1	61	0
chr3	51416026	51416322	Naa15|5UTR|TC_764_60950.00000|chr3_51415956_51416049_+|chr3_51416322_51416323_+	100	+	51416026	51416026	0	1	296	0
chr6	124808747	124809305	Spsb2|5UTR_UP1k|TC_39319_45.00000|chr6_124808747_124808749_+|chr6_124809305_124809306_+	100	+	124808747	124808747	0	2	283,79	0,479
chr14	49066152	49066322	Exoc5|5UTR|TC_31871_90.00000|chr14_49066320_49066322_-|chr14_49066151_49066152_-	100	-	49066152	49066152	0	1	170	0
chr2	180042373	180042416	Psma7|5UTR|TC_520_98624.00000|chr2_180042380_180042466_-|chr2_180042372_180042373_-	100	-	180042373	180042373	0	1	43	0
chr7	122067043	122067058	Ears2|5UTR|TC_10003_1334.00000|chr7_122067027_122067108_-|chr7_122067042_122067043_-	100	-	122067043	122067043	0	1	15	0
chr2	153741286	153746258	Mapre1|5UTR|TC_5810_3967.00000|chr2_153741284_153741287_+|chr2_153746258_153746259_+	100	+	153741286	153741286	0	2	133,3	0,4969
chr2	167060092	167062743	Znfx1|5UTR|TC_40521_39.00000|chr2_167062741_167062743_-|chr2_167060091_167060092_-	100	-	167060092	167060092	0	2	50,234	0,2417
chr17	28350595	28350786	Tead3|5UTR|TC_15208_521.00000|chr17_28350754_28350817_-|chr17_28350594_28350595_-	100	-	28350595	28350595	0	1	191	0
chr18	35703065	35703093	Dnajc18|5UTR|TC_7913_2180.00000|chr18_35703077_35703095_-|chr18_35703064_35703065_-	100	-	35703065	35703065	0	1	28	0
chr15	57912230	57912314	Tbc1d31|5UTR|TC_5989_3777.00000|chr15_57912198_57912289_+|chr15_57912314_57912315_+	100	+	57912230	57912230	0	1	84	0
chr10	43479304	43493652	Bend3|5UTR|TC_19601_291.00000|chr10_43479286_43479358_+|chr10_43493652_43493653_+	100	+	43479304	43479304	0	2	68,11	0,14337
chr7	24547265	24547308	Xrcc1|5UTR|TC_16009_462.00000|chr7_24547256_24547291_+|chr7_24547308_24547309_+	100	+	24547265	24547265	0	1	43	0
chrX	72918316	72918336	Cetn2|5UTR|TC_1759_19828.00000|chrX_72918332_72918393_-|chrX_72918315_72918316_-	100	-	72918316	72918316	0	1	20	0
chr14	101729938	101730156	Lmo7|5UTR|TC_12801_772.00000|chr14_101729891_101729952_+|chr14_101730156_101730157_+	100	+	101729938	101729938	0	1	218	0
chr2	78869363	78870484	Ube2e3|5UTR|TC_10347_1241.00000|chr2_78869356_78869369_+|chr2_78870484_78870485_+	100	+	78869363	78869363	0	2	42,28	0,1093
chr3	123385827	123385957	Mettl14|5UTR|TC_2153_16714.00000|chr3_123385918_123386007_-|chr3_123385826_123385827_-	100	-	123385827	123385827	0	1	130	0
chr5	123720930	123721029	Zcchc8|5UTR|TC_7450_2505.00000|chr5_123720991_123721059_-|chr5_123720929_123720930_-	100	-	123720930	123720930	0	1	99	0
chr4	133323875	133339409	Wdtc1|5UTR_UP1k|TC_14702_562.00000|chr4_133339377_133339452_-|chr4_133323874_133323875_-	100	-	133323875	133323875	0	2	99,414	0,15120
chr8	94179192	94179310	Mt1|5UTR|TC_220_243558.00000|chr8_94179175_94179212_+|chr8_94179310_94179311_+	100	+	94179192	94179192	0	1	118	0
chr11	73196698	73199041	Ctns|5UTR|TC_10205_1278.00000|chr11_73198992_73199053_-|chr11_73196697_73196698_-	100	-	73196698	73196698	0	2	19,124	0,2219
chr11	88047672	88047838	Srsf1|5UTR|TC_4349_6341.00000|chr11_88047672_88047701_+|chr11_88047838_88047839_+	100	+	88047672	88047672	0	1	166	0
chr14	18270450	18271015	Rpl15|5UTR_UP1k|TC_7470_2490.00000|chr14_18271013_18271015_-|chr14_18270449_18270450_-	100	-	18270450	18270450	0	2	10,57	0,508
chr5	142960354	142960448	Fscn1|5UTR|TC_2417_14979.00000|chr5_142960352_142960357_+|chr5_142960448_142960449_+	100	+	142960354	142960354	0	1	94	0
chr11	78165440	78165527	Traf4|5UTR|TC_15307_513.00000|chr11_78165506_78165529_-|chr11_78165439_78165440_-	100	-	78165440	78165440	0	1	87	0
chr3	156560967	156562194	Negr1|5UTR_UP1k|TC_18498_334.00000|chr3_156560906_156561023_+|chr3_156562194_156562195_+	100	+	156560967	156560967	0	1	1227	0
chr4	148448590	148452270	Mtor|5UTR|TC_8840_1753.00000|chr4_148448585_148448645_+|chr4_148452270_148452271_+	100	+	148448590	148448590	0	2	97,14	0,3666
chr13	41249837	41250238	Smim13|5UTR|TC_19518_294.00000|chr13_41249795_41249870_+|chr13_41250238_41250239_+	100	+	41249837	41249837	0	1	401	0
chr2	26376943	26378022	Snapc4|5UTR|TC_38515_49.00000|chr2_26378020_26378022_-|chr2_26376942_26376943_-	100	-	26376943	26376943	0	2	93,2	0,1077
chr1	56969821	56972281	Satb2|5UTR_UP1k|TC_41433_34.00000|chr1_56972274_56972285_-|chr1_56969820_56969821_-	100	-	56969821	56969821	0	2	59,1170	0,1290
chr4	88722002	88722467	Klhl9|5UTR|TC_10136_1296.00000|chr4_88722466_88722485_-|chr4_88722001_88722002_-	100	-	88722002	88722002	0	1	465	0
chr11	76508995	76578016	Abr|5UTR_UP1k|TC_16327_443.00000|chr11_76577997_76578036_-|chr11_76508994_76508995_-	100	-	76508995	76508995	0	2	77,510	0,68511
chr11	103697658	103697698	Gosr2|5UTR|TC_1530_26356.00000|chr11_103697670_103697731_-|chr11_103697657_103697658_-	100	-	103697658	103697658	0	1	40	0
chr4	45972348	45987467	Tdrd7|5UTR|TC_7805_2250.00000|chr4_45972292_45972412_+|chr4_45987467_45987468_+	100	+	45972348	45972348	0	2	88,6	0,15113
chr17	62881130	62881442	Efna5|5UTR_UP1k|TC_15605_491.00000|chr17_62881380_62881499_-|chr17_62881129_62881130_-	100	-	62881130	62881130	0	1	312	0
chr13	62964910	63015166	2010111I01Rik|5UTR|TC_18556_331.00000|chr13_62964872_62964914_+|chr13_63015166_63015167_+	100	+	62964910	62964910	0	2	109,141	0,50115
chr8	122476207	122476227	Ctu2|5UTR|TC_6996_2833.00000|chr8_122476155_122476219_+|chr8_122476227_122476228_+	100	+	122476207	122476207	0	1	20	0
chr3	104638665	104649300	Slc16a1|5UTR|TC_2820_12083.00000|chr3_104638662_104638668_+|chr3_104649300_104649301_+	100	+	104638665	104638665	0	2	163,43	0,10592
chr9	100643576	100705225	Stag1|5UTR_UP1k|TC_13140_725.00000|chr9_100643535_100643588_+|chr9_100705225_100705226_+	100	+	100643576	100643576	0	2	220,73	0,61576
chr1	133046013	133066299	Pik3c2b|5UTR|TC_25515_157.00000|chr1_133045986_133046050_+|chr1_133066299_133066300_+	100	+	133046013	133046013	0	2	410,88	0,20198
chr12	64965408	64965513	Klhl28|5UTR|TC_11783_927.00000|chr12_64965484_64965535_-|chr12_64957736_64957737_-	100	-	64965408	64965408	0	1	105	0
chr13	21750505	21750541	Hist1h4k|5UTR|TC_44_1020931.00000|chr13_21750540_21750542_-|chr13_21750504_21750505_-	100	-	21750505	21750505	0	1	36	0
chr16	43664087	43664117	Tigit|5UTR|TC_7530_2441.00000|chr16_43664106_43664156_-|chr16_43664086_43664087_-	100	-	43664087	43664087	0	1	30	0
chr11	59472367	59472472	Zfp867|5UTR|TC_10995_1080.00000|chr11_59472421_59472504_-|chr11_59472366_59472367_-	100	-	59472367	59472367	0	1	105	0
chr4	118409355	118409380	Med8|5UTR|TC_597_84733.00000|chr4_118409335_118409379_+|chr4_118409380_118409381_+	100	+	118409355	118409355	0	1	25	0
chr11	83065098	83065293	Slfn2|5UTR|TC_11100_1058.00000|chr11_83065080_83065112_+|chr11_83065293_83065294_+	100	+	83065098	83065098	0	1	195	0
chr8	40510131	40511722	Cnot7|5UTR|TC_4045_7059.00000|chr8_40511678_40511753_-|chr8_40510130_40510131_-	100	-	40510131	40510131	0	2	95,183	0,1408
chr15	76616761	76616861	Slc39a4|5UTR|TC_24407_175.00000|chr15_76616849_76616883_-|chr15_76616760_76616761_-	100	-	76616761	76616761	0	1	100	0
chr3	88333639	88334456	Tmem79|5UTR_UP1k|TC_21033_248.00000|chr3_88334444_88334464_-|chr3_88333638_88333639_-	100	-	88333639	88333639	0	2	43,75	0,742
chr12	69241863	69241917	Klhdc1|5UTR|TC_10910_1101.00000|chr12_69241831_69241897_+|chr12_69241917_69241918_+	100	+	69241863	69241863	0	1	54	0
chr9	15279793	15279871	Med17|5UTR|TC_18843_320.00000|chr9_15279819_15279873_-|chr9_15279792_15279793_-	100	-	15279793	15279793	0	1	78	0
chr6	118066357	118066444	Rasgef1a|5UTR|TC_28254_123.00000|chr6_118066323_118066400_+|chr6_118066444_118066445_+	100	+	118066357	118066357	0	1	87	0
chr16	38088448	38090525	Gsk3b|5UTR_UP1k|TC_31881_90.00000|chr16_38088438_38088449_+|chr16_38090525_38090526_+	100	+	38088448	38088448	0	1	2077	0
chr7	96951540	96951803	Nars2|5UTR|TC_11702_944.00000|chr7_96951489_96951586_+|chr7_96951803_96951804_+	100	+	96951540	96951540	0	1	263	0
chr8	71592182	71592216	Pgls|5UTR|TC_2527_14223.00000|chr8_71592162_71592210_+|chr8_71592216_71592217_+	100	+	71592182	71592182	0	1	34	0
chr19	47228821	47229062	Neurl1a|5UTR|TC_11418_996.00000|chr19_47228765_47228917_+|chr19_47229062_47229063_+	100	+	47228821	47228821	0	1	241	0
chr9	107534060	107534478	Tmem115|5UTR|TC_6814_2975.00000|chr9_107534039_107534092_+|chr9_107534478_107534479_+	100	+	107534060	107534060	0	1	418	0
chr19	53944854	53987680	Shoc2|5UTR|TC_2851_11898.00000|chr19_53944843_53944879_+|chr19_53987680_53987681_+	100	+	53944854	53944854	0	2	159,227	0,42599
chr1	16688431	16688507	Ly96|5UTR|TC_5144_4866.00000|chr1_16688409_16688464_+|chr1_16688507_16688508_+	100	+	16688431	16688431	0	1	76	0
chr11	103966763	103969097	Arf2|5UTR_UP1k|TC_5170_4834.00000|chr11_103966701_103966784_+|chr11_103969097_103969098_+	100	+	103966763	103966763	0	2	64,19	0,2315
chr11	22512443	22512483	Tmem17|5UTR|TC_16063_458.00000|chr11_22512379_22512508_+|chr11_22512483_22512484_+	100	+	22512443	22512443	0	1	40	0
chr11	102156344	102156406	Tmem101|5UTR|TC_6959_2859.00000|chr11_102156348_102156411_-|chr11_102156343_102156344_-	100	-	102156344	102156344	0	1	62	0
chr14	34355358	34355392	Fam25c|5UTR|TC_40049_41.00000|chr14_34355391_34355395_-|chr14_34355357_34355358_-	100	-	34355358	34355358	0	1	34	0
chr7	90426549	90426583	Ccdc89|5UTR|TC_16118_455.00000|chr7_90426512_90426570_+|chr7_90426583_90426584_+	100	+	90426549	90426549	0	1	34	0
chr16	59632433	59639169	Arl6|5UTR|TC_7782_2265.00000|chr16_59639133_59639172_-|chr16_59632432_59632433_-	100	-	59632433	59632433	0	2	27,240	0,6496
chr4	132211926	132212188	Ythdf2|5UTR|TC_25349_160.00000|chr4_132212186_132212188_-|chr4_132211925_132211926_-	100	-	132211926	132211926	0	1	262	0
chr1	136234105	136234121	5730559C18Rik|5UTR|TC_39997_41.00000|chr1_136234119_136234121_-|chr1_136234104_136234105_-	100	-	136234105	136234105	0	1	16	0
chr11	100415755	100415783	Fkbp10|5UTR|TC_2565_13912.00000|chr11_100415700_100415759_+|chr11_100415783_100415784_+	100	+	100415755	100415755	0	1	28	0
chr9	108347877	108347917	Usp4|5UTR|TC_2886_11444.00000|chr9_108347823_108347910_+|chr9_108347917_108347918_+	100	+	108347877	108347877	0	1	40	0
chr8	123477886	123477909	Afg3l1|5UTR|TC_4310_6445.00000|chr8_123477849_123477914_+|chr8_123477909_123477910_+	100	+	123477886	123477886	0	1	23	0
chr15	79109098	79109283	Micall1|5UTR|TC_18241_315.00000|chr15_79109059_79109102_+|chr15_79109283_79109284_+	100	+	79109098	79109098	0	1	185	0
chr6	129180620	129180680	Clec2d|5UTR|TC_3313_9736.00000|chr6_129180619_129180652_+|chr6_129180680_129180681_+	100	+	129180620	129180620	0	1	60	0
chr4	148591575	148591619	Srm|5UTR|TC_5682_4118.00000|chr4_148591533_148591582_+|chr4_148591619_148591620_+	100	+	148591575	148591575	0	1	44	0
chr10	11281372	11289535	Fbxo30|5UTR|TC_4096_6911.00000|chr10_11281291_11281386_+|chr10_11289535_11289536_+	100	+	11281372	11281372	0	2	128,16	0,8147
chr19	7341221	7341856	Mark2|5UTR|TC_10815_1122.00000|chr19_7341776_7341874_-|chr19_7341220_7341221_-	100	-	7341221	7341221	0	1	635	0
chr9	114781802	114781851	Cmtm7|5UTR|TC_1003_44540.00000|chr9_114781767_114781858_-|chr9_114781801_114781802_-	100	-	114781802	114781802	0	1	49	0
chr1	167308668	167308863	Tmco1|5UTR_UP1k|TC_11192_1041.00000|chr1_167308658_167308669_+|chr1_167308863_167308864_+	100	+	167308668	167308668	0	1	195	0
chr3	93520520	93524058	S100a11|5UTR|TC_782_59363.00000|chr3_93520520_93520522_+|chr3_93524058_93524059_+	100	+	93520520	93520520	0	2	33,8	0,3530
chr6	57581003	57581036	Herc6|5UTR|TC_7597_2404.00000|chr6_57580998_57581007_+|chr6_57581036_57581037_+	100	+	57581003	57581003	0	1	33	0
chr12	105563183	105588229	Bdkrb2|5UTR|TC_24092_180.00000|chr12_105563183_105563225_+|chr12_105588229_105588230_+	100	+	105563183	105563183	0	2	65,33	0,25013
chr11	98753521	98753585	Thra|5UTR|TC_15882_471.00000|chr11_98753521_98753523_+|chr11_98753585_98753586_+	100	+	98753521	98753521	0	1	64	0
chr5	34513897	34513934	Tnip2|5UTR|TC_3054_8995.00000|chr5_34513933_34513969_-|chr5_34513896_34513897_-	100	-	34513897	34513897	0	1	37	0
chr9	80165038	80217640	Myo6|5UTR|TC_9079_1651.00000|chr9_80164995_80165094_+|chr9_80217640_80217641_+	100	+	80165038	80165038	0	2	191,25	0,52577
chr2	13574309	13574431	Vim|5UTR_UP1k|TC_170_306716.00000|chr2_13574304_13574310_+|chr2_13574431_13574432_+	100	+	13574309	13574309	0	1	122	0
chr13	100833177	100833414	Slc30a5|5UTR|TC_5452_4446.00000|chr13_100833384_100833467_-|chr13_100833176_100833177_-	100	-	100833177	100833177	0	1	237	0
chr9	40192315	40207292	Zfp202|5UTR|TC_14511_579.00000|chr9_40192294_40192386_+|chr9_40207292_40207293_+	100	+	40192315	40192315	0	2	122,94	0,14883
chr18	61726299	61726325	Grpel2|5UTR|TC_2303_16151.00000|chr18_61726303_61726333_-|chr18_61726298_61726299_-	100	-	61726299	61726299	0	1	26	0
chr9	104063722	104063760	Acad11|5UTR|TC_12431_828.00000|chr9_104063676_104063730_+|chr9_104063760_104063761_+	100	+	104063722	104063722	0	1	38	0
chr11	17211940	17211963	Wdr92|5UTR|TC_5317_4615.00000|chr11_17211878_17211958_+|chr11_17211963_17211964_+	100	+	17211940	17211940	0	1	23	0
chr6	125165293	125165607	Gapdh|5UTR|TC_132_404486.00000|chr6_125165603_125165607_-|chr6_125165292_125165293_-	100	-	125165293	125165293	0	2	18,56	0,258
chr6	29917013	29917074	Strip2|5UTR|TC_16588_429.00000|chr6_29916966_29917022_+|chr6_29917074_29917075_+	100	+	29917013	29917013	0	1	61	0
chrX	75416702	75416718	Brcc3|5UTR|TC_2706_12930.00000|chrX_75416673_75416711_+|chrX_75416718_75416719_+	100	+	75416702	75416702	0	1	16	0
chr11	4986908	5009555	Ap1b1|5UTR|TC_2669_13196.00000|chr11_4986886_4986965_+|chr11_5009555_5009556_+	100	+	4986908	4986908	0	2	143,26	0,22621
chr12	86883897	86884793	Irf2bpl|5UTR|TC_5474_3691.00000|chr12_86884765_86884823_-|chr12_86883896_86883897_-	100	-	86883897	86883897	0	1	896	0
chr6	65779020	65779100	Prdm5|5UTR|TC_2297_16158.00000|chr6_65778951_65779056_+|chr6_65779100_65779101_+	100	+	65779020	65779020	0	1	80	0
chr1	66802139	66817545	Kansl1l|5UTR|TC_28107_124.00000|chr1_66817544_66817580_-|chr1_66802138_66802139_-	100	-	66802139	66802139	0	2	29,172	0,15234
chr2	25211203	25211414	Nelfb|5UTR|TC_3929_7387.00000|chr2_25211349_25211434_-|chr2_25211202_25211203_-	100	-	25211203	25211203	0	1	211	0
chr6	6956002	6956026	Acn9|5UTR|TC_4515_5971.00000|chr6_6955996_6956035_+|chr6_6956026_6956027_+	100	+	6956002	6956002	0	1	24	0
chr19	7382801	7382995	AI846148|5UTR|TC_25266_161.00000|chr19_7382993_7382995_-|chr19_7382800_7382801_-	100	-	7382801	7382801	0	1	194	0
chr1	36709853	36710023	Actr1b|5UTR_UP1k|TC_23420_192.00000|chr1_36710021_36710023_-|chr1_36709852_36709853_-	100	-	36709853	36709853	0	1	170	0
chr7	80803195	80803326	Iqgap1|5UTR|TC_10191_1264.00000|chr7_80803325_80803340_-|chr7_80803194_80803195_-	100	-	80803195	80803195	0	1	131	0
chr5	105519456	105579471	Lrrc8c|5UTR_UP1k|TC_5177_4829.00000|chr5_105519374_105519467_+|chr5_105579471_105579472_+	100	+	105519456	105519456	0	3	174,71,4	0,24743,60011
chr8	60890449	60890488	2700029M09Rik|5UTR|TC_2396_15196.00000|chr8_60890394_60890488_+|chr8_60890488_60890489_+	100	+	60890449	60890449	0	1	39	0
chr5	93093479	93093570	Sept11|5UTR|TC_4369_6283.00000|chr5_93093466_93093507_+|chr5_93093570_93093571_+	100	+	93093479	93093479	0	1	91	0
chr15	98087089	98093538	Senp1|5UTR|TC_20075_276.00000|chr15_98093536_98093538_-|chr15_98087088_98087089_-	100	-	98087089	98087089	0	2	44,256	0,6193
chr17	56808317	56830958	Rfx2|5UTR|TC_13845_639.00000|chr17_56830894_56831062_-|chr17_56808316_56808317_-	100	-	56808317	56808317	0	2	8,76	0,22565
chr17	29716975	29716987	Ccdc167|5UTR|TC_4174_6725.00000|chr17_29716943_29717032_-|chr17_29716974_29716975_-	100	-	29716975	29716975	0	1	12	0
chr6	59208901	59210149	Tigd2|5UTR|TC_6035_3714.00000|chr6_59208895_59208947_+|chr6_59210149_59210150_+	100	+	59208901	59208901	0	2	280,811	0,437
chr4	105157435	105157824	Ppap2b|5UTR|TC_19649_290.00000|chr4_105157435_105157459_+|chr4_105157824_105157825_+	100	+	105157435	105157435	0	1	389	0
chr16	13819328	13819355	Ntan1|5UTR|TC_1828_21312.00000|chr16_13819311_13819363_+|chr16_13819355_13819356_+	100	+	13819328	13819328	0	1	27	0
chr17	26841355	26841439	Nkx2-5|5UTR|TC_22882_204.00000|chr17_26841437_26841439_-|chr17_26841354_26841355_-	100	-	26841355	26841355	0	1	84	0
chr16	38712673	38713296	Arhgap31|5UTR_UP1k|TC_12129_872.00000|chr16_38713247_38713334_-|chr16_38712672_38712673_-	100	-	38712673	38712673	0	1	623	0
chr2	167060092	167062719	Znfx1|5UTR|TC_15146_526.00000|chr2_167062712_167062721_-|chr2_167060091_167060092_-	100	-	167060092	167060092	0	2	50,210	0,2417
chr17	87975013	87975148	Msh6|5UTR_UP1k|TC_30738_99.00000|chr17_87975006_87975022_+|chr17_87975148_87975149_+	100	+	87975013	87975013	0	1	135	0
chr8	13287806	13287832	Dcun1d2|5UTR|TC_7545_2433.00000|chr8_13287820_13287903_-|chr8_13287805_13287806_-	100	-	13287806	13287806	0	1	26	0
chr7	82648429	82649232	Fam154b|5UTR_UP1k|TC_19016_313.00000|chr7_82649225_82649253_-|chr7_82648428_82648429_-	100	-	82648429	82648429	0	1	803	0
chr1	59763433	59764652	Bmpr2|5UTR_UP1k|TC_31958_89.00000|chr1_59763425_59763435_+|chr1_59764652_59764653_+	100	+	59763433	59763433	0	1	1219	0
chr8	22653374	22653427	Polb|5UTR|TC_2467_14615.00000|chr8_22653395_22653455_-|chr8_22653373_22653374_-	100	-	22653374	22653374	0	1	53	0
chr10	70440654	70441013	Fam13c|5UTR|TC_24386_175.00000|chr10_70440647_70440669_+|chr10_70441013_70441014_+	100	+	70440654	70440654	0	1	359	0
chr12	84174178	84218854	Elmsan1|5UTR|TC_14504_579.00000|chr12_84218788_84218918_-|chr12_84174177_84174178_-	100	-	84174178	84174178	0	2	245,25356	0,19320
chr9	66126759	66126846	Fam96a|5UTR|TC_2268_15576.00000|chr9_66126739_66126826_+|chr9_66126846_66126847_+	100	+	66126759	66126759	0	1	87	0
chr3	51560557	51560825	Setd7|5UTR|TC_11373_1005.00000|chr3_51560805_51560857_-|chr3_51560556_51560557_-	100	-	51560557	51560557	0	1	268	0
chrX	75084739	75084911	Gab3|5UTR|TC_14566_573.00000|chrX_75084891_75084974_-|chrX_75084738_75084739_-	100	-	75084739	75084739	0	1	172	0
chr4	139352296	139352341	Mrto4|5UTR|TC_1285_33205.00000|chr4_139352300_139352342_-|chr4_139352295_139352296_-	100	-	139352296	139352296	0	1	45	0
chr2	30133856	30133889	Tbc1d13|5UTR|TC_15333_511.00000|chr2_30133844_30133889_+|chr2_30133889_30133890_+	100	+	30133856	30133856	0	1	33	0
chr19	59458685	59459215	Emx2|5UTR_UP1k|TC_16725_390.00000|chr19_59458653_59458689_+|chr19_59459215_59459216_+	100	+	59458685	59458685	0	1	530	0
chr12	59129776	59129869	Ctage5|5UTR|TC_7704_2317.00000|chr12_59129720_59129814_+|chr12_59129869_59129870_+	100	+	59129776	59129776	0	1	93	0
chr10	127000737	127003384	Avil|5UTR|TC_26032_150.00000|chr10_127000717_127000749_+|chr10_127003384_127003385_+	100	+	127000737	127000737	0	2	94,19	0,2628
chr9	35559485	35564816	Pus3|5UTR|TC_4641_5743.00000|chr9_35559464_35559505_+|chr9_35564816_35564817_+	100	+	35559485	35559485	0	2	32,33	0,5298
chr4	81421188	81442797	Mpdz|5UTR|TC_14205_607.00000|chr4_81442777_81442833_-|chr4_81421187_81421188_-	100	-	81421188	81421188	0	2	54,162	0,21447
chr15	98662822	98662906	Ddx23|5UTR|TC_504_102053.00000|chr15_98662872_98662915_-|chr15_98658434_98658435_-	100	-	98662822	98662822	0	1	84	0
chr9	78113239	78131470	Ick|5UTR|TC_20967_250.00000|chr9_78113231_78113258_+|chr9_78131470_78131471_+	100	+	78113239	78113239	0	2	216,176	0,18055
chr10	8518399	8518826	Ust|5UTR|TC_21460_236.00000|chr10_8518816_8518833_-|chr10_8518398_8518399_-	100	-	8518399	8518399	0	1	427	0
chr11	45944912	45944926	Lsm11|5UTR|TC_6966_2854.00000|chr11_45944918_45945018_-|chr11_45944911_45944912_-	100	-	45944912	45944912	0	1	14	0
chr3	96582213	96594161	Polr3gl|5UTR|TC_6121_3632.00000|chr3_96594134_96594182_-|chr3_96582212_96582213_-	100	-	96582213	96582213	0	2	42,78	0,11870
chr8	18595158	18595595	Mcph1|5UTR|TC_11401_999.00000|chr8_18595130_18595199_+|chr8_18595595_18595596_+	100	+	18595158	18595158	0	1	437	0
chrX	20425370	20460523	Jade3|5UTR_UP1k|TC_17232_395.00000|chrX_20425317_20425385_+|chrX_20460523_20460524_+	100	+	20425370	20425370	0	4	460,109,88,8	0,3652,9840,35145
chr3	104864378	104864392	Capza1|5UTR|TC_1421_28968.00000|chr3_104864391_104864422_-|chr3_104864377_104864378_-	100	-	104864378	104864378	0	1	14	0
chr4	48540536	48552412	Msantd3|5UTR|TC_11640_955.00000|chr4_48540480_48540546_+|chr4_48552412_48552413_+	100	+	48540536	48540536	0	1	11876	0
chr11	50174849	50174885	3010026O09Rik|5UTR|TC_11871_912.00000|chr11_50174821_50174876_+|chr11_50174885_50174886_+	100	+	50174849	50174849	0	1	36	0
chr8	84104748	84104772	Dcaf15|5UTR|TC_28964_116.00000|chr8_84104752_84104790_-|chr8_84104747_84104748_-	100	-	84104748	84104748	0	1	24	0
chr7	97842969	97854459	Pak1|5UTR|TC_8634_1829.00000|chr7_97842921_97842974_+|chr7_97854459_97854460_+	100	+	97842969	97842969	0	2	172,24	0,11466
chr13	77135556	77174853	2210408I21Rik|5UTR|TC_10851_1115.00000|chr13_77135515_77135586_+|chr13_77174853_77174854_+	100	+	77135556	77135556	0	2	74,1	0,39296
chr14	103047012	103047067	Irg1|5UTR|TC_41077_36.00000|chr14_103047012_103047014_+|chr14_103047067_103047068_+	100	+	103047012	103047012	0	1	55	0
chr15	50846940	50890131	Trps1|5UTR_UP1k|TC_12853_764.00000|chr15_50890106_50890187_-|chr15_50846939_50846940_-	100	-	50846940	50846940	0	2	2,528	0,42663
chr8	72319060	72319077	Klf2|5UTR|TC_9815_1391.00000|chr8_72319058_72319065_+|chr8_72319077_72319078_+	100	+	72319060	72319060	0	1	17	0
chr12	84996351	84996489	Ylpm1|5UTR|TC_11138_1052.00000|chr12_84996313_84996413_+|chr12_84996489_84996490_+	100	+	84996351	84996351	0	1	138	0
chr5	5683022	5694569	Steap2|5UTR|TC_11569_970.00000|chr5_5694565_5694594_-|chr5_5683021_5683022_-	100	-	5683022	5683022	0	3	33,126,190	0,269,11357
chr17	27907671	27907726	Taf11|5UTR|TC_3894_7463.00000|chr17_27907698_27907775_-|chr17_27907670_27907671_-	100	-	27907671	27907671	0	1	55	0
chr12	8771382	8771635	Sdc1|5UTR_UP1k|TC_6284_3480.00000|chr12_8771382_8771386_+|chr12_8771635_8771636_+	100	+	8771382	8771382	0	1	253	0
chr19	43753018	43753162	Cutc|5UTR|TC_22889_204.00000|chr19_43752995_43753031_+|chr19_43753162_43753163_+	100	+	43753018	43753018	0	1	144	0
chr9	111271524	111271548	Mlh1|5UTR|TC_6054_3698.00000|chr9_111271504_111271633_-|chr9_111271523_111271524_-	100	-	111271524	111271524	0	1	24	0
chr17	34647199	34647213	Atf6b|5UTR|TC_3440_9208.00000|chr17_34647134_34647218_+|chr17_34647213_34647214_+	100	+	34647199	34647199	0	1	14	0
chr14	65593000	65593045	Elp3|5UTR|TC_3831_7698.00000|chr14_65593005_65593090_-|chr14_65592999_65593000_-	100	-	65593000	65593000	0	1	45	0
chr11	70220677	70220994	Slc16a13|5UTR|TC_7796_2256.00000|chr11_70220974_70221006_-|chr11_70220676_70220677_-	100	-	70220677	70220677	0	1	317	0
chr5	138171756	138171830	Mcm7|5UTR|TC_7519_2447.00000|chr5_138171808_138171832_-|chr5_138171755_138171756_-	100	-	138171756	138171756	0	1	74	0
chr11	70669281	70670048	Spag7|5UTR_UP1k|TC_25885_152.00000|chr11_70670046_70670048_-|chr11_70669280_70669281_-	100	-	70669281	70669281	0	1	767	0
chr14	47277127	47289609	Socs4|5UTR_UP1k|TC_19737_259.00000|chr14_47277067_47277137_+|chr14_47289609_47289610_+	100	+	47277127	47277127	0	2	94,93	0,12389
chr7	24112372	24118368	Zfp112|5UTR|TC_21487_236.00000|chr7_24112353_24112389_+|chr7_24118368_24118369_+	100	+	24112372	24112372	0	2	64,34	0,5962
chr11	62648672	62664827	Mmgt2|5UTR|TC_13065_734.00000|chr11_62648631_62648697_+|chr11_62664827_62664828_+	100	+	62648672	62648672	0	2	184,158	0,15997
chr7	45525382	45526226	Ppp1r15a|5UTR|TC_2184_17254.00000|chr7_45526220_45526227_-|chr7_45525381_45525382_-	100	-	45525382	45525382	0	2	9,232	0,612
chr3	8666870	8667042	Hey1|5UTR|TC_15262_517.00000|chr3_8666991_8667078_-|chr3_8666869_8666870_-	100	-	8666870	8666870	0	1	172	0
chr16	33829531	33829960	Itgb5|5UTR_UP1k|TC_35221_67.00000|chr16_33829531_33829533_+|chr16_33829960_33829961_+	100	+	33829531	33829531	0	1	429	0
chr8	36732726	36732814	Dlc1|5UTR|TC_41588_34.00000|chr8_36732803_36732825_-|chr8_36732725_36732726_-	100	-	36732726	36732726	0	1	88	0
chrX	93675305	93675359	Pcyt1b|5UTR|TC_19818_257.00000|chrX_93675298_93675331_+|chrX_93675359_93675360_+	100	+	93675305	93675305	0	1	54	0
chr7	137437658	137437673	Glrx3|5UTR|TC_1042_42413.00000|chr7_137437595_137437670_+|chr7_137437673_137437674_+	100	+	137437658	137437658	0	1	15	0
chr8	41416961	41417090	Frg1|5UTR|TC_2434_14893.00000|chr8_41417078_41417134_-|chr8_41416960_41416961_-	100	-	41416961	41416961	0	1	129	0
chr5	31201787	31201943	Zfp513|5UTR|TC_9878_1372.00000|chr5_31201923_31201994_-|chr5_31201786_31201787_-	100	-	31201787	31201787	0	1	156	0
chr9	20952787	20952848	Dnmt1|5UTR|TC_3589_8586.00000|chr9_20952807_20952879_-|chr9_20952786_20952787_-	100	-	20952787	20952787	0	1	61	0
chr10	128493811	128493895	Myl6|5UTR_UP1k|TC_2336_15775.00000|chr10_128493885_128493895_-|chr10_128493810_128493811_-	100	-	128493811	128493811	0	1	84	0
chr9	88719775	88719797	Gm2382|5UTR|TC_6296_3465.00000|chr9_88719780_88719799_-|chr9_88719774_88719775_-	100	-	88719775	88719775	0	1	22	0
chr19	16780769	16780925	Vps13a|5UTR|TC_6299_3460.00000|chr19_16780913_16780988_-|chr19_16780768_16780769_-	100	-	16780769	16780769	0	1	156	0
chr5	123344494	123344629	Bcl7a|5UTR|TC_8821_1757.00000|chr5_123344444_123344623_+|chr5_123344629_123344630_+	100	+	123344494	123344494	0	1	135	0
chr13	119428597	119430230	Paip1|5UTR_UP1k|TC_22923_203.00000|chr13_119428589_119428598_+|chr13_119430230_119430231_+	100	+	119428597	119428597	0	2	43,71	0,1562
chr2	127587409	127587427	Mrps5|5UTR_UP1k|TC_3046_10937.00000|chr2_127587399_127587424_+|chr2_127587427_127587428_+	100	+	127587409	127587409	0	1	18	0
chr4	129248346	129261403	C77080|5UTR|TC_19922_281.00000|chr4_129261396_129261415_-|chr4_129248345_129248346_-	100	-	129248346	129248346	0	1	13057	0
chr9	21424949	21425095	Dnm2|5UTR|TC_3948_6569.00000|chr9_21424926_21424970_+|chr9_21425095_21425096_+	100	+	21424949	21424949	0	1	146	0
chr10	75860168	75860222	Mif|5UTR|TC_11_2142690.00000|chr10_75860209_75860279_-|chr10_75860167_75860168_-	100	-	75860168	75860168	0	1	54	0
chr18	43438207	43438291	Dpysl3|5UTR_UP1k|TC_8453_1906.00000|chr18_43438286_43438304_-|chr18_43438206_43438207_-	100	-	43438207	43438207	0	1	84	0
chr7	45615306	45616301	Fgf21|5UTR_UP1k|TC_29253_113.00000|chr7_45616291_45616310_-|chr7_45615305_45615306_-	100	-	45615306	45615306	0	1	995	0
chr4	28813076	28813383	Epha7|5UTR_UP1k|TC_41365_35.00000|chr4_28813076_28813078_+|chr4_28813383_28813384_+	100	+	28813076	28813076	0	1	307	0
chr15	48791904	48791991	Csmd3|5UTR_UP1k|TC_14490_580.00000|chr15_48791990_48791995_-|chr15_48791903_48791904_-	100	-	48791904	48791904	0	1	87	0
chr19	16956165	16956256	Prune2|5UTR|TC_29118_114.00000|chr19_16956165_16956168_+|chr19_16956256_16956257_+	100	+	16956165	16956165	0	1	91	0
chr8	60993239	61006659	Nek1|5UTR|TC_11293_1021.00000|chr8_60993185_60993241_+|chr8_61006659_61006660_+	100	+	60993239	60993239	0	2	524,31	0,13389
chr16	90831135	90831272	Eva1c|5UTR|TC_12053_885.00000|chr16_90831090_90831145_+|chr16_90831272_90831273_+	100	+	90831135	90831135	0	1	137	0
chr13	100015514	100015622	Mccc2|5UTR|TC_5979_3784.00000|chr13_100015576_100015672_-|chr13_100015513_100015514_-	100	-	100015514	100015514	0	1	108	0
chr13	75839905	75839968	Glrx|5UTR|TC_2541_14091.00000|chr13_75839901_75839922_+|chr13_75839968_75839969_+	100	+	75839905	75839905	0	1	63	0
chr3	89459343	89459369	Pmvk|5UTR|TC_2713_12879.00000|chr3_89459274_89459354_+|chr3_89459369_89459370_+	100	+	89459343	89459343	0	1	26	0
chr9	100508654	100546111	Nck1|5UTR_UP1k|TC_2206_17046.00000|chr9_100546058_100546139_-|chr9_100508653_100508654_-	100	-	100508654	100508654	0	2	18,117	0,37340
chr10	112928722	112929008	Atxn7l3b|5UTR|TC_1279_33330.00000|chr10_112928956_112929022_-|chr10_112928721_112928722_-	100	-	112928722	112928722	0	1	286	0
chr3	95228323	95232038	Cdc42se1|5UTR_UP1k|TC_34617_71.00000|chr3_95228323_95228325_+|chr3_95232038_95232039_+	100	+	95228323	95228323	0	2	542,254	0,3461
chr13	114458586	114458651	Fst|5UTR|TC_35531_65.00000|chr13_114458625_114458657_-|chr13_114458585_114458586_-	100	-	114458586	114458586	0	1	65	0
chr4	129742160	129742401	Khdrbs1|5UTR_UP1k|TC_29456_111.00000|chr4_129742399_129742401_-|chr4_129742159_129742160_-	100	-	129742160	129742160	0	1	241	0
chr5	114131200	114131228	Ung|5UTR|TC_7188_2684.00000|chr5_114131154_114131217_+|chr5_114131228_114131229_+	100	+	114131200	114131200	0	1	28	0
chr17	12960663	12960714	Acat2|5UTR|TC_11728_938.00000|chr17_12960692_12960714_-|chr17_12960662_12960663_-	100	-	12960663	12960663	0	1	51	0
chr9	95857637	95857724	Atr|5UTR|TC_9179_1614.00000|chr9_95857632_95857705_+|chr9_95857724_95857725_+	100	+	95857637	95857637	0	1	87	0
chr14	120911140	120911253	Ipo5|5UTR_UP1k|TC_13328_701.00000|chr14_120911119_120911141_+|chr14_120911253_120911254_+	100	+	120911140	120911140	0	1	113	0
chr7	126377077	126377395	Spns1|5UTR|TC_29663_109.00000|chr7_126377393_126377395_-|chr7_126377076_126377077_-	100	-	126377077	126377077	0	1	318	0
chr4	44012679	44012791	Clta|5UTR|TC_572_89040.00000|chr4_44012640_44012705_+|chr4_44012791_44012792_+	100	+	44012679	44012679	0	1	112	0
chr5	137350168	137350597	Ephb4|5UTR|TC_23278_196.00000|chr5_137350165_137350171_+|chr5_137350597_137350598_+	100	+	137350168	137350168	0	1	429	0
chr3	90079529	90079731	Tpm3|5UTR|TC_17439_384.00000|chr3_90079529_90079531_+|chr3_90079731_90079732_+	100	+	90079529	90079529	0	1	202	0
chr7	127026419	127027423	Maz|5UTR_UP1k|TC_41581_34.00000|chr7_127027421_127027423_-|chr7_127026418_127026419_-	100	-	127026419	127026419	0	1	1004	0
chr9	20968530	20976735	S1pr2|5UTR|TC_9978_1342.00000|chr9_20976678_20976741_-|chr9_20968529_20968530_-	100	-	20968530	20968530	0	2	40,138	0,8067
chr13	34130233	34130356	Tubb2b|5UTR|TC_4714_5575.00000|chr13_34130352_34130359_-|chr13_34130232_34130233_-	100	-	34130233	34130233	0	1	123	0
chr1	91053463	91053657	Lrrfip1|5UTR|TC_5254_4710.00000|chr1_91053426_91053508_+|chr1_91053657_91053658_+	100	+	91053463	91053463	0	1	194	0
chr15	76511781	76511969	Dgat1|5UTR_UP1k|TC_8455_1905.00000|chr15_76511967_76511972_-|chr15_76511780_76511781_-	100	-	76511781	76511781	0	1	188	0
chr11	4218237	4218313	Gatsl3|5UTR|TC_20195_272.00000|chr11_4218226_4218273_+|chr11_4218313_4218314_+	100	+	4218237	4218237	0	1	76	0
chr8	124897914	124898157	Sprtn|5UTR|TC_37408_55.00000|chr8_124897914_124897916_+|chr8_124898157_124898158_+	100	+	124897914	124897914	0	1	243	0
chr3	58691815	58692403	Siah2|5UTR_UP1k|TC_16585_429.00000|chr3_58692402_58692409_-|chr3_58691814_58691815_-	100	-	58691815	58691815	0	1	588	0
chr1	139454833	139454931	Aspm|5UTR|TC_13578_607.00000|chr1_139454833_139454882_+|chr1_139454931_139454932_+	100	+	139454833	139454833	0	1	98	0
chr14	70520037	70520243	Bmp1|5UTR|TC_28125_124.00000|chr14_70520239_70520271_-|chr14_70520036_70520037_-	100	-	70520037	70520037	0	1	206	0
chr9	82975291	82975443	Phip|5UTR|TC_12918_754.00000|chr9_82975413_82975494_-|chr9_82975290_82975291_-	100	-	82975291	82975291	0	1	152	0
chr2	164805103	164805276	Zswim3|5UTR_UP1k|TC_30752_99.00000|chr2_164805085_164805106_+|chr2_164805276_164805277_+	100	+	164805103	164805103	0	1	173	0
chr2	113750154	113758650	Grem1|5UTR|TC_2296_16175.00000|chr2_113758646_113758650_-|chr2_113750153_113750154_-	100	-	113750154	113750154	0	2	1,160	0,8336
chr8	104641690	104641707	Fam96b|5UTR|TC_2511_14344.00000|chr8_104641700_104641733_-|chr8_104641689_104641690_-	100	-	104641690	104641690	0	1	17	0
chrX	8190379	8192901	Ebp|5UTR|TC_11379_1004.00000|chrX_8192899_8192934_-|chrX_8190378_8190379_-	100	-	8190379	8190379	0	2	57,101	0,2421
chr2	10080584	10080630	Kin|5UTR_UP1k|TC_14235_604.00000|chr2_10080584_10080586_+|chr2_10080630_10080631_+	100	+	10080584	10080584	0	1	46	0
chr5	137629176	137629206	Lrch4|5UTR|TC_5371_4553.00000|chr5_137629110_137629185_+|chr5_137629206_137629207_+	100	+	137629176	137629176	0	1	30	0
chr16	5049843	5049912	Glyr1|5UTR_UP1k|TC_14242_603.00000|chr16_5049910_5049918_-|chr16_5049842_5049843_-	100	-	5049843	5049843	0	1	69	0
chr17	34204096	34205294	Tap2|5UTR_UP1k|TC_36953_57.00000|chr17_34204096_34204098_+|chr17_34205294_34205295_+	100	+	34204096	34204096	0	2	527,8	0,1190
chr19	5447935	5447950	Fosl1|5UTR|TC_14656_565.00000|chr19_5447935_5447945_+|chr19_5447950_5447951_+	100	+	5447935	5447935	0	1	15	0
chr14	18270450	18270985	Rpl15|5UTR|TC_570_89547.00000|chr14_18270983_18270988_-|chr14_18270449_18270450_-	100	-	18270450	18270450	0	2	10,27	0,508
chr15	5185717	5189582	Ttc33|5UTR|TC_4667_5671.00000|chr15_5185703_5185766_+|chr15_5189582_5189583_+	100	+	5185717	5185717	0	2	51,1	0,3864
chr2	164804817	164805405	Acot8|5UTR_UP1k|TC_40313_40.00000|chr2_164805402_164805407_-|chr2_164804816_164804817_-	100	-	164804817	164804817	0	1	588	0
chrX	74329066	74330995	Plxna3|5UTR|TC_13487_683.00000|chrX_74329062_74329068_+|chrX_74330995_74330996_+	100	+	74329066	74329066	0	2	149,27	0,1902
chr1	151755349	151755566	Edem3|5UTR|TC_8808_1761.00000|chr1_151755326_151755387_+|chr1_151755566_151755567_+	100	+	151755349	151755349	0	1	217	0
chr12	35047164	35047396	Snx13|5UTR_UP1k|TC_32374_86.00000|chr12_35047164_35047166_+|chr12_35047396_35047397_+	100	+	35047164	35047164	0	1	232	0
chr13	97241218	97244983	Enc1|5UTR|TC_30481_101.00000|chr13_97241218_97241228_+|chr13_97244983_97244984_+	100	+	97241218	97241218	0	2	311,13	0,3752
chr4	103119474	103119500	Mier1|5UTR|TC_6981_2845.00000|chr4_103119440_103119497_+|chr4_103119500_103119501_+	100	+	103119474	103119474	0	1	26	0
chr9	122351703	122351786	Abhd5|5UTR|TC_17998_357.00000|chr9_122351703_122351705_+|chr9_122351786_122351787_+	100	+	122351703	122351703	0	1	83	0
chr4	126753003	126753724	Ncdn|5UTR_UP1k|TC_40745_38.00000|chr4_126753722_126753724_-|chr4_126753002_126753003_-	100	-	126753003	126753003	0	1	721	0
chr2	118901616	118915901	Bahd1|5UTR|TC_25009_165.00000|chr2_118901591_118901630_+|chr2_118915901_118915902_+	100	+	118901616	118901616	0	2	141,14	0,14271
chr5	130145075	130145082	Kctd7|5UTR|TC_26730_141.00000|chr5_130145050_130145117_+|chr5_130145082_130145083_+	100	+	130145075	130145075	0	1	7	0
chr4	133323875	133339176	Wdtc1|5UTR|TC_10194_1263.00000|chr4_133339140_133339258_-|chr4_133323874_133323875_-	100	-	133323875	133323875	0	2	99,181	0,15120
chr14	36941225	36968756	Ccser2|5UTR|TC_3898_7458.00000|chr14_36968690_36968781_-|chr14_36941224_36941225_-	100	-	36941225	36941225	0	2	39,215	0,27316
chr5	124839790	124862382	Ccdc92|5UTR_UP1k|TC_24185_179.00000|chr5_124862379_124862401_-|chr5_124839789_124839790_-	100	-	124839790	124839790	0	2	17,368	0,22224
chr13	81699860	81711311	Polr3g|5UTR_UP1k|TC_29414_111.00000|chr13_81711291_81711311_-|chr13_81699859_81699860_-	100	-	81699860	81699860	0	2	33,454	0,10997
chr10	80812412	80814038	Jsrp1|5UTR_UP1k|TC_43029_25.00000|chr10_80814013_80814058_-|chr10_80812411_80812412_-	100	-	80812412	80812412	0	2	5,576	0,1050
chr13	13005326	13005395	Prl2c2|5UTR_UP1k|TC_290_187735.00000|chr13_13005380_13005397_-|chr13_13005325_13005326_-	100	-	13005326	13005326	0	1	69	0
chr5	125340882	125341021	Scarb1|5UTR|TC_10861_1113.00000|chr5_125341019_125341024_-|chr5_125340881_125340882_-	100	-	125340882	125340882	0	1	139	0
chr7	13009681	13009827	Zbtb45|5UTR|TC_6551_3211.00000|chr7_13009782_13009897_-|chr7_13008328_13008329_-	100	-	13009681	13009681	0	1	146	0
chr3	146852404	146894175	Ttll7|5UTR|TC_6147_3601.00000|chr3_146852362_146852432_+|chr3_146894175_146894176_+	100	+	146852404	146852404	0	2	185,174	0,41597
chr8	106683063	106683152	Tango6|5UTR|TC_19561_293.00000|chr8_106683052_106683084_+|chr8_106683152_106683153_+	100	+	106683063	106683063	0	1	89	0
chr10	118868769	118869801	Dyrk2|5UTR_UP1k|TC_18645_327.00000|chr10_118869789_118869874_-|chr10_118868768_118868769_-	100	-	118868769	118868769	0	1	1032	0
chr10	128376500	128377222	Ankrd52|5UTR_UP1k|TC_31970_89.00000|chr10_128376476_128376507_+|chr10_128377222_128377223_+	100	+	128376500	128376500	0	1	722	0
chr8	75109515	75109707	Mcm5|5UTR_UP1k|TC_21376_239.00000|chr8_75109515_75109517_+|chr8_75109707_75109708_+	100	+	75109515	75109515	0	2	106,8	0,184
chr15	81400186	81400223	Xpnpep3|5UTR|TC_3646_8346.00000|chr15_81400133_81400209_+|chr15_81400223_81400224_+	100	+	81400186	81400186	0	1	37	0
chr6	127887604	127912960	Tspan11|5UTR_UP1k|TC_40763_38.00000|chr6_127887604_127887613_+|chr6_127912960_127912961_+	100	+	127887604	127887604	0	2	274,11	0,25345
chr1	191821540	191821645	Nek2|5UTR|TC_1746_22630.00000|chr1_191821477_191821562_+|chr1_191821645_191821646_+	100	+	191821540	191821540	0	1	105	0
chr2	127142200	127143434	Itpripl1|5UTR|TC_7852_2226.00000|chr2_127143414_127143505_-|chr2_127142199_127142200_-	100	-	127142200	127142200	0	2	14,220	0,1014
chr1	13660450	13660462	Lactb2|5UTR|TC_33913_75.00000|chr1_13660460_13660462_-|chr1_13660449_13660450_-	100	-	13660450	13660450	0	1	12	0
chr2	144270427	144270480	Snx5|5UTR|TC_4974_5128.00000|chr2_144270447_144270542_-|chr2_144270426_144270427_-	100	-	144270427	144270427	0	1	53	0
chr3	129830841	129831398	Gar1|5UTR|TC_11795_925.00000|chr3_129831382_129831403_-|chr3_129830840_129830841_-	100	-	129830841	129830841	0	2	12,281	0,276
chr3	62604576	62604768	Gpr149|5UTR|TC_33997_75.00000|chr3_62604766_62604771_-|chr3_62604575_62604576_-	100	-	62604576	62604576	0	1	192	0
chr19	59458125	59459215	Emx2|5UTR_UP1k|TC_34270_73.00000|chr19_59458117_59458142_+|chr19_59459215_59459216_+	100	+	59458125	59458125	0	1	1090	0
chr4	133669815	133672639	Pigv|5UTR|TC_19855_283.00000|chr4_133672621_133672656_-|chr4_133669814_133669815_-	100	-	133669815	133669815	0	2	45,321	0,2503
chr15	89355819	89355835	Ncaph2|5UTR|TC_17529_379.00000|chr15_89355819_89355821_+|chr15_89355835_89355836_+	100	+	89355819	89355819	0	1	16	0
chr5	100798473	100798602	Helq|5UTR|TC_7998_2131.00000|chr5_100798573_100798605_-|chr5_100798472_100798473_-	100	-	100798473	100798473	0	1	129	0
chr17	50169147	50190465	Rftn1|5UTR|TC_27575_130.00000|chr17_50190448_50190498_-|chr17_50169146_50169147_-	100	-	50169147	50169147	0	2	12,245	0,21073
chr13	67553036	67553140	Zfp748|5UTR|TC_5929_3831.00000|chr13_67553078_67553173_-|chr13_67553035_67553036_-	100	-	67553036	67553036	0	1	104	0
chr9	7272527	7272554	Mmp13|5UTR|TC_27535_131.00000|chr9_7272526_7272529_+|chr9_7272554_7272555_+	100	+	7272527	7272527	0	1	27	0
chr14	26970454	26970523	Appl1|5UTR|TC_9614_1335.00000|chr14_26970512_26970572_-|chr14_26970453_26970454_-	100	-	26970454	26970454	0	1	69	0
chr15	101284301	101286998	Atg101|5UTR|TC_4639_5747.00000|chr15_101284262_101284303_+|chr15_101286998_101286999_+	100	+	101284301	101284301	0	2	244,66	0,2631
chr14	66296547	66297069	Trim35|5UTR_UP1k|TC_14522_577.00000|chr14_66296547_66296549_+|chr14_66297069_66297070_+	100	+	66296547	66296547	0	1	522	0
chr7	127345236	127345386	Zfp768|5UTR_UP1k|TC_4437_6137.00000|chr7_127345335_127345419_-|chr7_127345235_127345236_-	100	-	127345236	127345236	0	1	150	0
chr15	76948503	76948808	1110038F14Rik|5UTR_UP1k|TC_4326_6403.00000|chr15_76948485_76948537_+|chr15_76948808_76948809_+	100	+	76948503	76948503	0	1	305	0
chr17	29263927	29264140	Ppil1|5UTR_UP1k|TC_14092_616.00000|chr17_29264122_29264143_-|chr17_29263926_29263927_-	100	-	29263927	29263927	0	1	213	0
chr1	178318845	178319169	Cox20|5UTR_UP1k|TC_12119_873.00000|chr1_178318822_178318866_+|chr1_178319169_178319170_+	100	+	178318845	178318845	0	1	324	0
chr11	116030287	116030387	Unk|5UTR_UP1k|TC_18598_329.00000|chr11_116030249_116030290_+|chr11_116030387_116030388_+	100	+	116030287	116030287	0	1	100	0
chr1	83116765	83116823	Ccl20|5UTR|TC_15139_526.00000|chr1_83116765_83116769_+|chr1_83116823_83116824_+	100	+	83116765	83116765	0	1	58	0
chr9	21937048	21939312	BC018242|5UTR|TC_11098_1059.00000|chr9_21937013_21937056_+|chr9_21939312_21939313_+	100	+	21937048	21937048	0	3	110,170,14	0,1346,2250
chr15	74721249	74721294	Them6|5UTR|TC_4087_6948.00000|chr15_74721206_74721255_+|chr15_74721294_74721295_+	100	+	74721249	74721249	0	1	45	0
chr1	58795498	58823942	Casp8|5UTR|TC_17577_376.00000|chr1_58795498_58795509_+|chr1_58823942_58823943_+	100	+	58795498	58795498	0	2	240,28	0,28416
chr11	51606563	51606850	Hnrnpab|5UTR|TC_3117_10612.00000|chr11_51606844_51606852_-|chr11_51606562_51606563_-	100	-	51606563	51606563	0	2	23,184	0,103
chr3	36863112	36870027	4932438A13Rik|5UTR|TC_11312_1017.00000|chr3_36863106_36863184_+|chr3_36870027_36870028_+	100	+	36863112	36863112	0	3	167,99,30	0,1274,6885
chr9	21927610	21927707	Ccdc159|5UTR|TC_16918_410.00000|chr9_21927598_21927660_+|chr9_21927707_21927708_+	100	+	21927610	21927610	0	1	97	0
chr16	45158796	45159099	Atg3|5UTR_UP1k|TC_12629_795.00000|chr16_45158752_45158797_+|chr16_45159099_45159100_+	100	+	45158796	45158796	0	1	303	0
chr7	127588762	127588996	Rnf40|5UTR|TC_3623_8445.00000|chr7_127588718_127588776_+|chr7_127588996_127588997_+	100	+	127588762	127588762	0	2	49,72	0,162
chr3	94176502	94178196	Gm10696|5UTR_UP1k|TC_42268_30.00000|chr3_94178194_94178197_-|chr3_94176501_94176502_-	100	-	94176502	94176502	0	2	34,125	0,1569
chr10	128322532	128323354	Cnpy2|5UTR|TC_5493_4384.00000|chr10_128322512_128322588_+|chr10_128323354_128323355_+	100	+	128322532	128322532	0	2	243,25	0,797
chr10	51480668	51480719	Gp49a|5UTR|TC_31836_90.00000|chr10_51480663_51480675_+|chr10_51480719_51480720_+	100	+	51480668	51480668	0	1	51	0
chr10	95940864	95940948	Eea1|5UTR|TC_16218_448.00000|chr10_95940862_95940890_+|chr10_95940948_95940949_+	100	+	95940864	95940864	0	1	84	0
chr5	113771635	113772650	Sart3|5UTR_UP1k|TC_30779_99.00000|chr5_113772639_113772650_-|chr5_113771634_113771635_-	100	-	113771635	113771635	0	1	1015	0
chr19	5568034	5568457	Ap5b1|5UTR_UP1k|TC_11206_1039.00000|chr19_5568003_5568066_+|chr19_5568457_5568458_+	100	+	5568034	5568034	0	1	423	0
chr18	60475578	60501642	Smim3|5UTR|TC_22200_218.00000|chr18_60501638_60501642_-|chr18_60475577_60475578_-	100	-	60475578	60475578	0	2	7,250	0,25814
chr17	37046018	37046289	Gabbr1|5UTR|TC_14858_549.00000|chr17_37045987_37046076_+|chr17_37046694_37046695_+	100	+	37046018	37046018	0	1	271	0
chr10	10558088	10558209	Rab32|5UTR_UP1k|TC_4893_4705.00000|chr10_10558208_10558267_-|chr10_10558087_10558088_-	100	-	10558088	10558088	0	1	121	0
chr9	103111946	103112156	Rab6b|5UTR_UP1k|TC_38408_50.00000|chr9_103111946_103111949_+|chr9_103112156_103112157_+	100	+	103111946	103111946	0	1	210	0
chr10	76615205	76623416	Col6a2|5UTR|TC_22743_206.00000|chr10_76623399_76623436_-|chr10_76615204_76615205_-	100	-	76615205	76615205	0	2	13,166	0,8045
chr13	19376603	19395762	Stard3nl|5UTR|TC_19519_294.00000|chr13_19395727_19395784_-|chr13_19376602_19376603_-	100	-	19376603	19376603	0	2	58,59	0,19100
chr6	114921398	114921792	Vgll4|5UTR_UP1k|TC_5088_4947.00000|chr6_114921785_114921834_-|chr6_114921397_114921398_-	100	-	114921398	114921398	0	1	394	0
chr17	21733740	21739482	Zfp229|5UTR|TC_15198_522.00000|chr17_21733703_21733744_+|chr17_21739482_21739483_+	100	+	21733740	21733740	0	3	218,64,48	0,2317,5694
chr13	60176941	60178526	Gas1|5UTR_UP1k|TC_30710_99.00000|chr13_60178514_60178526_-|chr13_60176940_60176941_-	100	-	60176941	60176941	0	1	1585	0
chr10	63024273	63039148	Pbld2|5UTR_UP1k|TC_34995_68.00000|chr10_63024273_63024276_+|chr10_63039148_63039149_+	100	+	63024273	63024273	0	2	463,60	0,14815
chr15	76456640	76457601	Scx|5UTR_UP1k|TC_21815_227.00000|chr15_76456606_76456656_+|chr15_76457601_76457602_+	100	+	76456640	76456640	0	1	961	0
chr7	122101822	122101888	Ndufab1|5UTR_UP1k|TC_9110_1640.00000|chr7_122101886_122101888_-|chr7_122101821_122101822_-	100	-	122101822	122101822	0	1	66	0
chr15	79546244	79546558	Ddx17|5UTR|TC_5026_5046.00000|chr15_79546548_79546561_-|chr15_79546243_79546244_-	100	-	79546244	79546244	0	1	314	0
chr19	6046636	6047933	Syvn1|5UTR|TC_14037_621.00000|chr19_6046633_6046637_+|chr19_6047933_6047934_+	100	+	6046636	6046636	0	1	1297	0
chr4	46451191	46451295	Anp32b|5UTR|TC_33587_78.00000|chr4_46451191_46451193_+|chr4_46451295_46451296_+	100	+	46451191	46451191	0	1	104	0
chr10	80142385	80142465	Atp5d|5UTR|TC_645_75057.00000|chr10_80142338_80142416_+|chr10_80142465_80142466_+	100	+	80142385	80142385	0	1	80	0
chr2	93869043	93869372	Accsl|5UTR_UP1k|TC_22826_205.00000|chr2_93869364_93869394_-|chr2_93869042_93869043_-	100	-	93869043	93869043	0	1	329	0
chr7	101663749	101663810	Clpb|5UTR|TC_8040_2109.00000|chr7_101663715_101663784_+|chr7_101663810_101663811_+	100	+	101663749	101663749	0	1	61	0
chr10	99263229	99263691	Dusp6|5UTR|TC_8165_2043.00000|chr10_99263229_99263234_+|chr10_99263691_99263692_+	100	+	99263229	99263229	0	1	462	0
chr11	20332472	20332715	Slc1a4|5UTR|TC_8798_1765.00000|chr11_20332695_20332727_-|chr11_20332471_20332472_-	100	-	20332472	20332472	0	1	243	0
chr18	36679045	36679150	Apbb3|5UTR|TC_32260_87.00000|chr18_36679119_36679150_-|chr18_36679044_36679045_-	100	-	36679045	36679045	0	1	105	0
chr10	95515143	95515207	Ube2n|5UTR|TC_576_88133.00000|chr10_95515121_95515181_+|chr10_95515207_95515208_+	100	+	95515143	95515143	0	1	64	0
chr17	56009229	56009249	Mpnd|5UTR|TC_2808_12133.00000|chr17_56009202_56009258_+|chr17_56009249_56009250_+	100	+	56009229	56009229	0	1	20	0
chr1	86703803	86744776	Dis3l2|5UTR|TC_23419_192.00000|chr1_86703792_86703806_+|chr1_86744776_86744777_+	100	+	86703803	86703803	0	2	68,96	0,40877
chr13	49215943	49215997	1110007C09Rik|5UTR|TC_1715_23151.00000|chr13_49215980_49216053_-|chr13_49215942_49215943_-	100	-	49215943	49215943	0	1	54	0
chr10	30200480	30200602	Cenpw|5UTR_UP1k|TC_21890_225.00000|chr10_30200600_30200602_-|chr10_30200479_30200480_-	100	-	30200480	30200480	0	1	122	0
chr2	36049242	36049326	Ndufa8|5UTR_UP1k|TC_1247_34250.00000|chr2_36049300_36049348_-|chr2_36049241_36049242_-	100	-	36049242	36049242	0	1	84	0
chr16	8470769	8473848	Mettl22|5UTR_UP1k|TC_20038_277.00000|chr16_8470761_8470794_+|chr16_8473848_8473849_+	100	+	8470769	8470769	0	2	96,18	0,3061
chr8	83715197	83719390	Ddx39|5UTR|TC_18886_318.00000|chr8_83715194_83715198_+|chr8_83719390_83719391_+	100	+	83715197	83715197	0	2	140,4	0,4189
chr18	63692173	63692329	Txnl1|5UTR|TC_2261_16151.00000|chr18_63692297_63692331_-|chr18_63692172_63692173_-	100	-	63692173	63692173	0	1	156	0
chr8	26119014	26119215	Hook3|5UTR|TC_7251_2523.00000|chr8_26119191_26119224_-|chr8_26119013_26119014_-	100	-	26119014	26119014	0	1	201	0
chr17	32993140	32993237	Zfp952|5UTR|TC_13814_642.00000|chr17_32993114_32993155_+|chr17_32993237_32993238_+	100	+	32993140	32993140	0	1	97	0
chr15	99370302	99370371	Fmnl3|5UTR|TC_7458_2261.00000|chr15_99370356_99370372_-|chr15_99370301_99370302_-	100	-	99370302	99370302	0	1	69	0
chr15	89429600	89429909	Chkb|5UTR|TC_8549_1863.00000|chr15_89429860_89429932_-|chr15_89429599_89429600_-	100	-	89429600	89429600	0	1	309	0
chr17	47140002	47314066	Trerf1|5UTR_UP1k|TC_20797_254.00000|chr17_47139984_47140083_+|chr17_47314066_47314067_+	100	+	47140002	47140002	0	6	963,53,86,87,115,274	0,1129,1821,90227,146739,173790
chr4	126677665	126677754	Psmb2|5UTR|TC_465_110755.00000|chr4_126677640_126677685_+|chr4_126677754_126677755_+	100	+	126677665	126677665	0	1	89	0
chr7	25658740	25658752	Bckdha|5UTR|TC_5850_3914.00000|chr7_25658744_25658772_-|chr7_25658739_25658740_-	100	-	25658740	25658740	0	1	12	0
chr11	30954075	30954337	Erlec1|5UTR_UP1k|TC_19164_307.00000|chr11_30954336_30954370_-|chr11_30954074_30954075_-	100	-	30954075	30954075	0	1	262	0
chr9	64339522	64340972	Dis3l|5UTR_UP1k|TC_22676_208.00000|chr9_64340951_64341012_-|chr9_64339521_64339522_-	100	-	64339522	64339522	0	1	1450	0
chr2	112367904	112367980	Emc4|5UTR|TC_2432_14903.00000|chr2_112367958_112368033_-|chr2_112367903_112367904_-	100	-	112367904	112367904	0	1	76	0
chr12	55836378	55836503	Brms1l|5UTR|TC_1571_25644.00000|chr12_55836320_55836401_+|chr12_55836503_55836504_+	100	+	55836378	55836378	0	1	125	0
chr9	65795368	65827556	Zfp609|5UTR|TC_7180_2694.00000|chr9_65827505_65827578_-|chr9_65795367_65795368_-	100	-	65795368	65795368	0	2	127,91	0,32097
chr18	46741916	46742012	Ap3s1|5UTR|TC_5951_3810.00000|chr18_46741892_46741971_+|chr18_46742012_46742013_+	100	+	46741916	46741916	0	1	96	0
chr9	123529788	123529889	Sacm1l|5UTR_UP1k|TC_3712_8107.00000|chr9_123529749_123529854_+|chr9_123529889_123529890_+	100	+	123529788	123529788	0	1	101	0
chr9	100643611	100705225	Stag1|5UTR|TC_6492_3255.00000|chr9_100643610_100643635_+|chr9_100705225_100705226_+	100	+	100643611	100643611	0	2	185,73	0,61541
chr12	116262865	116262949	Wdr60|5UTR|TC_17523_379.00000|chr12_116262921_116262953_-|chr12_116262864_116262865_-	100	-	116262865	116262865	0	1	84	0
chr18	34931654	34931672	Etf1|5UTR|TC_25203_162.00000|chr18_34931670_34931672_-|chr18_34931653_34931654_-	100	-	34931654	34931654	0	1	18	0
chr7	97371621	97371637	Alg8|5UTR|TC_3420_9282.00000|chr7_97371595_97371645_+|chr7_97371637_97371638_+	100	+	97371621	97371621	0	1	16	0
chr12	108165165	108179260	Setd3|5UTR|TC_6732_3051.00000|chr12_108179165_108179260_-|chr12_108165164_108165165_-	100	-	108165165	108165165	0	2	7,108	0,13987
chr1	16647958	16657016	Tceb1|5UTR_UP1k|TC_13809_642.00000|chr1_16657014_16657016_-|chr1_16647957_16647958_-	100	-	16647958	16647958	0	2	49,25	0,9033
chr14	121797615	121798599	Dock9|5UTR_UP1k|TC_19081_310.00000|chr14_121798557_121798626_-|chr14_121797614_121797615_-	100	-	121797615	121797615	0	1	984	0
chr17	33358736	33358880	Zfp81|5UTR|TC_6365_3396.00000|chr17_33358830_33358883_-|chr17_33358735_33358736_-	100	-	33358736	33358736	0	1	144	0
chr10	89732241	89732283	Actr6|5UTR|TC_7066_2773.00000|chr10_89732279_89732321_-|chr10_89732240_89732241_-	100	-	89732241	89732241	0	1	42	0
chr17	25727337	25727412	Chtf18|5UTR|TC_4294_6470.00000|chr17_25727338_25727423_-|chr17_25727336_25727337_-	100	-	25727337	25727337	0	1	75	0
chr18	33213671	33213810	Stard4|5UTR|TC_4033_7100.00000|chr18_33213762_33213859_-|chr18_33213670_33213671_-	100	-	33213671	33213671	0	1	139	0
chr18	12643797	12643885	Ttc39c|5UTR|TC_7273_2629.00000|chr18_12643743_12643818_+|chr18_12643885_12643886_+	100	+	12643797	12643797	0	1	88	0
chr9	65214670	65215458	Parp16|5UTR|TC_21378_239.00000|chr9_65214666_65214691_+|chr9_65215458_65215459_+	100	+	65214670	65214670	0	2	193,110	0,678
chr11	75190459	75190478	Dph1|5UTR|TC_9466_1504.00000|chr11_75190465_75190493_-|chr11_75190458_75190459_-	100	-	75190459	75190459	0	1	19	0
chr3	132683794	132683844	Aimp1|5UTR|TC_976_45675.00000|chr3_132683831_132683853_-|chr3_132683793_132683794_-	100	-	132683794	132683794	0	1	50	0
chr4	144892708	144893514	Dhrs3|5UTR_UP1k|TC_26073_150.00000|chr4_144892706_144892718_+|chr4_144893514_144893515_+	100	+	144892708	144892708	0	1	806	0
chrX	36624320	36645197	Akap17b|5UTR|TC_29773_108.00000|chrX_36645181_36645227_-|chrX_36624319_36624320_-	100	-	36624320	36624320	0	3	16,102,148	0,12152,20729
chr2	30194106	30205818	Ccbl1|5UTR_UP1k|TC_36666_59.00000|chr2_30205810_30205830_-|chr2_30194105_30194106_-	100	-	30194106	30194106	0	3	6,203,186	0,3850,11526
chr8	124231496	124231526	Galnt2|5UTR|TC_9540_1479.00000|chr8_124231469_124231523_+|chr8_124231526_124231527_+	100	+	124231496	124231496	0	1	30	0
chr2	175067702	175067779	Gm14393|5UTR|TC_6428_3320.00000|chr2_175067756_175067809_-|chr2_175067701_175067702_-	100	-	175067702	175067702	0	1	77	0
chr15	86057676	86057727	Gramd4|5UTR|TC_14347_581.00000|chr15_86057642_86057706_+|chr15_86057727_86057728_+	100	+	86057676	86057676	0	1	51	0
chr2	120977266	120977298	Tmem62|5UTR|TC_14001_624.00000|chr2_120977232_120977298_+|chr2_120977298_120977299_+	100	+	120977266	120977266	0	1	32	0
chr10	127287514	127288883	Mbd6|5UTR_UP1k|TC_12362_836.00000|chr10_127288831_127288918_-|chr10_127287513_127287514_-	100	-	127287514	127287514	0	3	24,64,175	0,112,1194
chr8	13200527	13200618	Grtp1|5UTR|TC_26020_151.00000|chr8_13200599_13200654_-|chr8_13200526_13200527_-	100	-	13200527	13200527	0	1	91	0
chr13	118713890	118715383	Fgf10|5UTR_UP1k|TC_17208_395.00000|chr13_118713880_118713938_+|chr13_118715383_118715384_+	100	+	118713890	118713890	0	1	1493	0
chr11	64979081	64979110	Elac2|5UTR|TC_4734_5547.00000|chr11_64979027_64979104_+|chr11_64979110_64979111_+	100	+	64979081	64979081	0	1	29	0
chr11	107189257	107189272	Nol11|5UTR|TC_1583_25475.00000|chr11_107189262_107189304_-|chr11_107189256_107189257_-	100	-	107189257	107189257	0	1	15	0
chr5	43233221	43233462	Cpeb2|5UTR_UP1k|TC_35090_68.00000|chr5_43233220_43233224_+|chr5_43233462_43233463_+	100	+	43233221	43233221	0	1	241	0
chr15	76206138	76206323	Plec|5UTR|TC_8186_2033.00000|chr15_76206301_76206382_-|chr15_76206137_76206138_-	100	-	76206138	76206138	0	1	185	0
chr6	120354038	120357431	Ccdc77|5UTR|TC_17034_404.00000|chr6_120357430_120357486_-|chr6_120354037_120354038_-	100	-	120354038	120354038	0	2	16,105	0,3288
chr7	19004070	19004436	Irf2bp1|5UTR|TC_12756_778.00000|chr7_19004037_19004097_+|chr7_19004436_19004437_+	100	+	19004070	19004070	0	1	366	0
chr13	54789462	54789594	Tspan17|5UTR|TC_8695_1805.00000|chr13_54789438_54789482_+|chr13_54789594_54789595_+	100	+	54789462	54789462	0	1	132	0
chr5	24423485	24423530	Cdk5|5UTR|TC_2733_12716.00000|chr5_24423524_24423586_-|chr5_24423484_24423485_-	100	-	24423485	24423485	0	1	45	0
chr5	149050737	149053036	Hmgb1|5UTR|TC_978_37958.00000|chr5_149053015_149053047_-|chr5_149050736_149050737_-	100	-	149050737	149050737	0	2	14,137	0,2162
chr18	40218855	40219360	Yipf5|5UTR|TC_3451_9156.00000|chr18_40219293_40219366_-|chr18_40218854_40218855_-	100	-	40218855	40218855	0	2	10,133	0,372
chr1	179517951	179518000	Smyd3|5UTR|TC_4872_5326.00000|chr1_179517983_179518046_-|chr1_179517950_179517951_-	100	-	179517951	179517951	0	1	49	0
chr15	55090425	55090482	Dscc1|5UTR|TC_2876_11796.00000|chr15_55090399_55090494_-|chr15_55090424_55090425_-	100	-	55090425	55090425	0	1	57	0
chr11	115536118	115536237	Sumo2|5UTR|TC_509_85613.00000|chr11_115536227_115536259_-|chr11_115536117_115536118_-	100	-	115536118	115536118	0	1	119	0
chr6	53573373	53573427	Creb5|5UTR|TC_28348_122.00000|chr6_53573368_53573393_+|chr6_53573427_53573428_+	100	+	53573373	53573373	0	1	54	0
chr18	70244382	70244596	Dynap|5UTR_UP1k|TC_23444_192.00000|chr18_70244594_70244597_-|chr18_70244381_70244382_-	100	-	70244382	70244382	0	1	214	0
chr15	85336355	85336464	Atxn10|5UTR_UP1k|TC_3019_11105.00000|chr15_85336320_85336379_+|chr15_85336464_85336465_+	100	+	85336355	85336355	0	1	109	0
chr11	65788244	65788293	Map2k4|5UTR|TC_3960_7303.00000|chr11_65788284_65788338_-|chr11_65788243_65788244_-	100	-	65788244	65788244	0	1	49	0
chr17	75005552	75005885	Ltbp1|5UTR|TC_24750_169.00000|chr17_75005499_75005554_+|chr17_75005885_75005886_+	100	+	75005552	75005552	0	1	333	0
chr13	23752343	23752379	Hist1h3b|5UTR_UP1k|TC_1598_25262.00000|chr13_23752343_23752348_+|chr13_23752379_23752380_+	100	+	23752343	23752343	0	1	36	0
chr3	95929384	95929596	Anp32e|5UTR|TC_6098_3655.00000|chr3_95929334_95929430_+|chr3_95929596_95929597_+	100	+	95929384	95929384	0	1	212	0
chr13	55693111	55699075	B230219D22Rik|5UTR|TC_3287_9846.00000|chr13_55693079_55693178_+|chr13_55699075_55699076_+	100	+	55693111	55693111	0	2	236,3	0,5961
chrX	36989408	36989496	Sept6|5UTR|TC_6782_2999.00000|chrX_36989472_36989504_-|chrX_36989407_36989408_-	100	-	36989408	36989408	0	1	88	0
chr8	95888305	95888403	Got2|5UTR|TC_1175_36594.00000|chr8_95888358_95888412_-|chr8_95888304_95888305_-	100	-	95888305	95888305	0	1	98	0
chr2	132815934	132816037	Trmt6|5UTR|TC_2973_11334.00000|chr2_132815953_132816069_-|chr2_132815933_132815934_-	100	-	132815934	132815934	0	1	103	0
chr18	36793840	36793941	Zmat2|5UTR_UP1k|TC_15961_465.00000|chr18_36793840_36793842_+|chr18_36793941_36793942_+	100	+	36793840	36793840	0	1	101	0
chr5	114380428	114380468	Kctd10|5UTR|TC_896_50134.00000|chr5_114380452_114380495_-|chr5_114380427_114380428_-	100	-	114380428	114380428	0	1	40	0
chr17	27909331	27909461	Anks1|5UTR|TC_19910_281.00000|chr17_27909302_27909349_+|chr17_27909461_27909462_+	100	+	27909331	27909331	0	1	130	0
chr4	138304852	138304878	Ddost|5UTR|TC_1428_28812.00000|chr4_138304798_138304877_+|chr4_138304878_138304879_+	100	+	138304852	138304852	0	1	26	0
chr19	42125016	42128947	Avpi1|5UTR|TC_3799_6949.00000|chr19_42128918_42128964_-|chr19_42125015_42125016_-	100	-	42125016	42125016	0	2	10,77	0,3854
chrX	70386063	70387913	1110012L19Rik|5UTR|TC_9851_1379.00000|chrX_70386035_70386064_+|chrX_70387913_70387914_+	100	+	70386063	70386063	0	2	88,20	0,1830
chr2	103073740	103073787	Apip|5UTR|TC_2969_11364.00000|chr2_103073674_103073748_+|chr2_103073787_103073788_+	100	+	103073740	103073740	0	1	47	0
chr16	85900267	85901065	Adamts5|5UTR|TC_17611_375.00000|chr16_85901059_85901093_-|chr16_85900266_85900267_-	100	-	85900267	85900267	0	1	798	0
chr9	101213122	101251751	Ppp2r3a|5UTR|TC_14324_584.00000|chr9_101251720_101251762_-|chr9_101213121_101213122_-	100	-	101213122	101213122	0	2	440,90	0,38539
chr10	71344754	71344851	Cisd1|5UTR|TC_871_51918.00000|chr10_71344792_71344890_-|chr10_71344753_71344754_-	100	-	71344754	71344754	0	1	97	0
chr10	80755206	80755443	Dot1l|5UTR|TC_12377_834.00000|chr10_80755124_80755210_+|chr10_80755443_80755444_+	100	+	80755206	80755206	0	1	237	0
chr19	21652708	21652765	1110059E24Rik|5UTR|TC_2134_17751.00000|chr19_21652719_21652805_-|chr19_21652707_21652708_-	100	-	21652708	21652708	0	1	57	0
chr7	97481001	97481096	Ints4|5UTR|TC_7586_2412.00000|chr7_97480941_97481077_+|chr7_97481096_97481097_+	100	+	97481001	97481001	0	1	95	0
chr4	19575070	19575213	Rmdn1|5UTR|TC_15858_473.00000|chr4_19575061_19575097_+|chr4_19575213_19575214_+	100	+	19575070	19575070	0	1	143	0
chr11	70646862	70646986	Slc25a11|5UTR|TC_3877_7157.00000|chr11_70646964_70647033_-|chr11_70646861_70646862_-	100	-	70646862	70646862	0	1	124	0
chr4	151933735	151933752	Dnajc11|5UTR|TC_1128_38216.00000|chr4_151933689_151933748_+|chr4_151933752_151933753_+	100	+	151933735	151933735	0	1	17	0
chr9	62838596	62838880	Cln6|5UTR_UP1k|TC_38784_48.00000|chr9_62838582_62838598_+|chr9_62838880_62838881_+	100	+	62838596	62838596	0	1	284	0
chr5	137350107	137350597	Ephb4|5UTR|TC_5160_4851.00000|chr5_137350105_137350140_+|chr5_137350597_137350598_+	100	+	137350107	137350107	0	1	490	0
chr13	35906326	35906347	Rpp40|5UTR|TC_6888_2919.00000|chr13_35906330_35906371_-|chr13_35906325_35906326_-	100	-	35906326	35906326	0	1	21	0
chr13	22035552	22035598	Hist1h2ah|5UTR|TC_162_328767.00000|chr13_22035597_22035601_-|chr13_22035551_22035552_-	100	-	22035552	22035552	0	1	46	0
chr11	118355090	118355328	Timp2|5UTR|TC_4110_6867.00000|chr11_118355324_118355328_-|chr11_118355089_118355090_-	100	-	118355090	118355090	0	1	238	0
chr5	145083878	145091182	Arpc1a|5UTR|TC_1365_30635.00000|chr5_145083841_145083879_+|chr5_145091182_145091183_+	100	+	145083878	145083878	0	2	94,30	0,7274
chr4	141078304	141078331	Necap2|5UTR|TC_2901_11682.00000|chr4_141078309_141078345_-|chr4_141078303_141078304_-	100	-	141078304	141078304	0	1	27	0
chr7	121034660	121034810	Mettl9|5UTR|TC_2787_12334.00000|chr7_121034625_121034707_+|chr7_121034810_121034811_+	100	+	121034660	121034660	0	1	150	0
chr11	74830982	74831328	Mnt|5UTR|TC_10260_1265.00000|chr11_74830938_74831003_+|chr11_74831328_74831329_+	100	+	74830982	74830982	0	1	346	0
chr17	34153183	34153398	H2-DMb1|5UTR|TC_8307_1971.00000|chr17_34153149_34153210_+|chr17_34153398_34153399_+	100	+	34153183	34153183	0	1	215	0
chr19	46036282	46039618	Ldb1|5UTR|TC_11306_1018.00000|chr19_46039553_46039658_-|chr19_46036281_46036282_-	100	-	46036282	46036282	0	2	83,564	0,2772
chr2	130424352	130424394	Vps16|5UTR|TC_8370_1946.00000|chr2_130424321_130424390_+|chr2_130424394_130424395_+	100	+	130424352	130424352	0	1	42	0
chr1	97761556	97769932	Ppip5k2|5UTR|TC_21245_242.00000|chr1_97769929_97769937_-|chr1_97761555_97761556_-	100	-	97761556	97761556	0	2	265,78	0,8298
chr3	103809654	103809944	Ap4b1|5UTR|TC_22208_218.00000|chr3_103809651_103809656_+|chr3_103809944_103809945_+	100	+	103809654	103809654	0	1	290	0
chr6	4086795	4086932	Bet1|5UTR|TC_2089_18319.00000|chr6_4086924_4086957_-|chr6_4086794_4086795_-	100	-	4086795	4086795	0	1	137	0
chr4	86575787	86575918	Rraga|5UTR|TC_15737_482.00000|chr4_86575787_86575801_+|chr4_86575918_86575919_+	100	+	86575787	86575787	0	1	131	0
chr7	127471362	127471954	Prr14|5UTR_UP1k|TC_38184_51.00000|chr7_127471359_127471364_+|chr7_127471954_127471955_+	100	+	127471362	127471362	0	1	592	0
chr17	26841355	26841481	Nkx2-5|5UTR|TC_7451_2503.00000|chr17_26841469_26841484_-|chr17_26841354_26841355_-	100	-	26841355	26841355	0	1	126	0
chr12	54795653	54795668	Snx6|5UTR_UP1k|TC_902_49758.00000|chr12_54795664_54795711_-|chr12_54795652_54795653_-	100	-	54795653	54795653	0	1	15	0
chr7	44524589	44525218	Mybpc2|5UTR_UP1k|TC_22346_215.00000|chr7_44525185_44525268_-|chr7_44524588_44524589_-	100	-	44524589	44524589	0	1	629	0
chr19	47464135	47464418	Sh3pxd2a|5UTR|TC_8426_1922.00000|chr19_47464389_47464476_-|chr19_47464134_47464135_-	100	-	47464135	47464135	0	1	283	0
chr11	98795514	98795830	Msl1|5UTR_UP1k|TC_23378_193.00000|chr11_98795499_98795516_+|chr11_98795830_98795831_+	100	+	98795514	98795514	0	1	316	0
chr6	24664643	24664978	Wasl|5UTR|TC_4938_5193.00000|chr6_24664876_24665062_-|chr6_24664642_24664643_-	100	-	24664643	24664643	0	1	335	0
chr10	82699112	82699143	Hcfc2|5UTR|TC_4377_6257.00000|chr10_82699110_82699141_+|chr10_82699143_82699144_+	100	+	82699112	82699112	0	1	31	0
chr4	35084187	35157483	Mob3b|5UTR|TC_13973_627.00000|chr4_35157441_35157508_-|chr4_35084186_35084187_-	100	-	35084187	35084187	0	2	202,232	0,73064
chr12	111814228	111814239	Zfyve21|5UTR|TC_7181_2692.00000|chr12_111814173_111814239_+|chr12_111814239_111814240_+	100	+	111814228	111814228	0	1	11	0
chr17	8372061	8372395	T2|5UTR_UP1k|TC_14975_541.00000|chr17_8372026_8372088_+|chr17_8372395_8372396_+	100	+	8372061	8372061	0	1	334	0
chr13	119428567	119430230	Paip1|5UTR_UP1k|TC_35711_64.00000|chr13_119428565_119428569_+|chr13_119430230_119430231_+	100	+	119428567	119428567	0	2	73,71	0,1592
chr16	32099814	32103917	Cep19|5UTR|TC_8441_1914.00000|chr16_32099793_32099844_+|chr16_32103917_32103918_+	100	+	32099814	32099814	0	3	297,78,34	0,3152,4069
chr8	111643507	111658426	Zfp1|5UTR|TC_10293_1258.00000|chr8_111643424_111643546_+|chr8_111658426_111658427_+	100	+	111643507	111643507	0	2	105,41	0,14878
chr19	5689758	5690246	Map3k11|5UTR|TC_16162_452.00000|chr19_5689747_5689784_+|chr19_5690246_5690247_+	100	+	5689758	5689758	0	1	488	0
chr19	8941977	8942354	Mta2|5UTR|TC_2972_9328.00000|chr19_8941940_8942009_+|chr19_8942354_8942355_+	100	+	8941977	8941977	0	1	377	0
chr10	56377442	56387546	Gja1|5UTR|TC_7752_2281.00000|chr10_56377440_56377449_+|chr10_56387546_56387547_+	100	+	56377442	56377442	0	2	76,13	0,10091
chr19	42125016	42129003	Avpi1|5UTR|TC_3858_6790.00000|chr19_42128990_42129003_-|chr19_42125015_42125016_-	100	-	42125016	42125016	0	2	10,133	0,3854
chr16	45158900	45159099	Atg3|5UTR|TC_5361_4566.00000|chr16_45158825_45158919_+|chr16_45159099_45159100_+	100	+	45158900	45158900	0	1	199	0
chr11	5862139	5862151	Aebp1|5UTR|TC_23595_189.00000|chr11_5862134_5862145_+|chr11_5862151_5862152_+	100	+	5862139	5862139	0	1	12	0
chr12	3426908	3427155	Asxl2|5UTR|TC_7115_2738.00000|chr12_3426882_3426915_+|chr12_3427155_3427156_+	100	+	3426908	3426908	0	1	247	0
chr17	17624412	17624613	Lnpep|5UTR_UP1k|TC_10989_1082.00000|chr17_17624570_17624656_-|chr17_17624411_17624412_-	100	-	17624412	17624412	0	1	201	0
chr7	99823528	99828300	Neu3|5UTR|TC_36863_58.00000|chr7_99828295_99828305_-|chr7_99823527_99823528_-	100	-	99823528	99823528	0	2	5,143	0,4629
chr15	64349886	64383749	Asap1|5UTR_UP1k|TC_33396_79.00000|chr15_64383747_64383758_-|chr15_64349885_64349886_-	100	-	64349886	64349886	0	2	27,1033	0,32830
chr12	52006485	52006503	Dtd2|5UTR|TC_3305_9776.00000|chr12_52006497_52006509_-|chr12_52006484_52006485_-	100	-	52006485	52006485	0	1	18	0
chr2	32363298	32363809	Ciz1|5UTR|TC_32269_87.00000|chr2_32363298_32363300_+|chr2_32363809_32363810_+	100	+	32363298	32363298	0	2	358,5	0,506
chr11	120991010	120991326	Csnk1d|5UTR|TC_3373_9542.00000|chr11_120991300_120991357_-|chr11_120991009_120991010_-	100	-	120991010	120991010	0	1	316	0
chr2	156970093	156992049	Ndrg3|5UTR|TC_7037_2797.00000|chr2_156992028_156992055_-|chr2_156970092_156970093_-	100	-	156970093	156970093	0	2	45,51	0,21905
chr5	147077574	147077667	Polr1d|5UTR|TC_1219_35281.00000|chr5_147077551_147077578_+|chr5_147077667_147077668_+	100	+	147077574	147077574	0	1	93	0
chr18	69996221	70053412	Rab27b|5UTR|TC_11547_973.00000|chr18_70053343_70053451_-|chr18_69996220_69996221_-	100	-	69996221	69996221	0	2	19,287	0,56904
chr2	165884621	165884650	Zmynd8|5UTR|TC_3835_7692.00000|chr2_165884632_165884725_-|chr2_165884620_165884621_-	100	-	165884621	165884621	0	1	29	0
chr9	53610275	53610354	Acat1|5UTR|TC_1166_36720.00000|chr9_53610289_53610385_-|chr9_53610274_53610275_-	100	-	53610275	53610275	0	1	79	0
chr14	20294720	20300596	Nudt13|5UTR|TC_11931_903.00000|chr14_20294682_20294739_+|chr14_20300596_20300597_+	100	+	20294720	20294720	0	2	72,10	0,5866
chr18	36744700	36744772	Ik|5UTR|TC_1836_21182.00000|chr18_36744677_36744724_+|chr18_36744772_36744773_+	100	+	36744700	36744700	0	1	72	0
chrX	51680398	51681234	Hs6st2|5UTR_UP1k|TC_35320_67.00000|chrX_51681232_51681234_-|chrX_51680397_51680398_-	100	-	51680398	51680398	0	2	10,60	0,776
chr17	25016379	25018791	Ift140|5UTR|TC_16595_428.00000|chr17_25016356_25016416_+|chr17_25018791_25018792_+	100	+	25016379	25016379	0	2	525,31	0,2381
chr15	101284330	101286998	Atg101|5UTR|TC_22549_210.00000|chr15_101284324_101284332_+|chr15_101286998_101286999_+	100	+	101284330	101284330	0	2	215,66	0,2602
chr8	4226925	4231666	Lrrc8e|5UTR|TC_20181_273.00000|chr8_4226896_4226982_+|chr8_4231666_4231667_+	100	+	4226925	4226925	0	2	80,5	0,4736
chr8	128685774	128685959	Itgb1|5UTR|TC_1563_25914.00000|chr8_128685752_128685812_+|chr8_128705412_128705413_+	100	+	128685774	128685774	0	1	185	0
chr9	44407660	44407754	Rps25|5UTR_UP1k|TC_2051_18701.00000|chr9_44407658_44407661_+|chr9_44407754_44407755_+	100	+	44407660	44407660	0	1	94	0
chr4	121097999	121098199	Zmpste24|5UTR|TC_2575_13830.00000|chr4_121098197_121098260_-|chr4_121097998_121097999_-	100	-	121097999	121097999	0	1	200	0
chr13	112927357	112927469	Skiv2l2|5UTR_UP1k|TC_18293_343.00000|chr13_112927468_112927470_-|chr13_112927356_112927357_-	100	-	112927357	112927357	0	1	112	0
chr8	25785300	25785671	Lsm1|5UTR_UP1k|TC_3445_9186.00000|chr8_25785289_25785313_+|chr8_25785671_25785672_+	100	+	25785300	25785300	0	1	371	0
chr14	69732489	69732543	Chmp7|5UTR|TC_11027_1073.00000|chr14_69732522_69732572_-|chr14_69732488_69732489_-	100	-	69732489	69732489	0	1	54	0
chr10	37138535	37138926	Marcks|5UTR|TC_1634_24417.00000|chr10_37138872_37138934_-|chr10_37138534_37138535_-	100	-	37138535	37138535	0	1	391	0
chr5	111330756	111330813	Pitpnb|5UTR|TC_916_48848.00000|chr5_111330729_111330763_+|chr5_111330813_111330814_+	100	+	111330756	111330756	0	1	57	0
chr13	67494726	67500494	Zfp58|5UTR|TC_10497_1200.00000|chr13_67500457_67500509_-|chr13_67494725_67494726_-	100	-	67494726	67494726	0	2	3,124	0,5644
chr13	112801163	112801208	Ppap2a|5UTR|TC_22021_222.00000|chr13_112801156_112801171_+|chr13_112801208_112801209_+	100	+	112801163	112801163	0	1	45	0
chr11	52000336	52000448	Ube2b|5UTR|TC_3304_9776.00000|chr11_52000445_52000481_-|chr11_52000335_52000336_-	100	-	52000336	52000336	0	1	112	0
chr12	29937954	29938133	Pxdn|5UTR_UP1k|TC_26779_140.00000|chr12_29937954_29937956_+|chr12_29938133_29938134_+	100	+	29937954	29937954	0	1	179	0
chr5	91962719	91962853	Rchy1|5UTR|TC_5027_5046.00000|chr5_91962846_91962884_-|chr5_91962718_91962719_-	100	-	91962719	91962719	0	1	134	0
chr10	116939451	116950406	Rab3ip|5UTR|TC_5117_4898.00000|chr10_116950349_116950429_-|chr10_116939450_116939451_-	100	-	116939451	116939451	0	2	30,147	0,10808
chr5	30913614	30913874	Emilin1|5UTR_UP1k|TC_4003_7178.00000|chr5_30913505_30913623_+|chr5_30913874_30913875_+	100	+	30913614	30913614	0	1	260	0
chr9	58249690	58249735	Pml|5UTR|TC_5922_3780.00000|chr9_58249693_58249764_-|chr9_58249689_58249690_-	100	-	58249690	58249690	0	1	45	0
chr18	9449671	9450156	Ccny|5UTR_UP1k|TC_23565_190.00000|chr18_9450154_9450156_-|chr18_9449670_9449671_-	100	-	9449671	9449671	0	1	485	0
chr4	88033095	88033303	Mllt3|5UTR|TC_21643_232.00000|chr4_88033271_88033312_-|chr4_88033094_88033095_-	100	-	88033095	88033095	0	1	208	0
chr18	15063564	15064128	Kctd1|5UTR_UP1k|TC_17213_395.00000|chr18_15064083_15064190_-|chr18_15063563_15063564_-	100	-	15063564	15063564	0	1	564	0
chr2	126034654	126035714	Fgf7|5UTR|TC_1203_35672.00000|chr2_126034651_126034673_+|chr2_126035714_126035715_+	100	+	126034654	126034654	0	2	196,270	0,790
chr1	75264127	75264176	Ptprn|5UTR|TC_20684_257.00000|chr1_75264154_75264210_-|chr1_75264126_75264127_-	100	-	75264127	75264127	0	1	49	0
chr7	116504382	116509625	Nucb2|5UTR|TC_8314_1966.00000|chr7_116504343_116504446_+|chr7_116521836_116521837_+	100	+	116504382	116504382	0	2	102,171	0,5072
chr11	103403869	103412686	Plekhm1|5UTR|TC_5412_4500.00000|chr11_103412645_103412710_-|chr11_103403868_103403869_-	100	-	103403869	103403869	0	2	41,94	0,8723
chr14	70152721	70153837	Ccar2|5UTR_UP1k|TC_18627_328.00000|chr14_70153823_70153843_-|chr14_70152720_70152721_-	100	-	70152721	70152721	0	2	36,211	0,905
chr15	10690406	10714812	Rai14|5UTR_UP1k|TC_7440_2387.00000|chr15_10714697_10714813_-|chr15_10690405_10690406_-	100	-	10690406	10690406	0	2	46,290	0,24116
chr4	33031497	33031585	Ube2j1|5UTR|TC_1114_38720.00000|chr4_33031436_33031549_+|chr4_33031585_33031586_+	100	+	33031497	33031497	0	1	88	0
chr5	122371947	122372262	Fam216a|5UTR_UP1k|TC_13310_690.00000|chr5_122372242_122372265_-|chr5_122371946_122371947_-	100	-	122371947	122371947	0	1	315	0
chr2	144594074	144594090	Gm561|5UTR|TC_3353_9606.00000|chr2_144594056_144594082_+|chr2_144594090_144594091_+	100	+	144594074	144594074	0	1	16	0
chr10	79960153	79960162	Wdr18|5UTR|TC_5628_4194.00000|chr10_79960134_79960188_+|chr10_79960162_79960163_+	100	+	79960153	79960153	0	1	9	0
chr15	58034200	58034219	9130401M01Rik|5UTR|TC_6596_3176.00000|chr15_58034212_58034221_-|chr15_58034199_58034200_-	100	-	58034200	58034200	0	1	19	0
chr16	23520550	23520655	Masp1|5UTR|TC_5752_4034.00000|chr16_23520588_23520668_-|chr16_23520549_23520550_-	100	-	23520550	23520550	0	1	105	0
chr4	116150555	116151123	Pomgnt1|5UTR|TC_9068_1655.00000|chr4_116150541_116150571_+|chr4_116151123_116151124_+	100	+	116150555	116150555	0	2	62,59	0,509
chr10	128322635	128323354	Cnpy2|5UTR|TC_17366_387.00000|chr10_128322635_128322639_+|chr10_128323354_128323355_+	100	+	128322635	128322635	0	2	140,25	0,694
chr10	120476063	120476233	Hmga2|5UTR|TC_849_53404.00000|chr10_120476213_120476239_-|chr10_120476062_120476063_-	100	-	120476063	120476063	0	1	170	0
chr15	5185544	5189582	Ttc33|5UTR_UP1k|TC_4876_5324.00000|chr15_5185524_5185556_+|chr15_5189582_5189583_+	100	+	5185544	5185544	0	2	224,1	0,4037
chr19	43524455	43524533	Got1|5UTR|TC_5434_4467.00000|chr19_43524497_43524540_-|chr19_43524454_43524455_-	100	-	43524455	43524455	0	1	78	0
chr6	94283322	94283833	Magi1|5UTR|TC_35286_67.00000|chr6_94283832_94283843_-|chr6_94283321_94283322_-	100	-	94283322	94283322	0	1	511	0
chr6	83125029	83125094	Ino80b|5UTR_UP1k|TC_2012_18241.00000|chr6_83125084_83125167_-|chr6_83125028_83125029_-	100	-	83125029	83125029	0	1	65	0
chr6	88518692	88518747	Sec61a1|5UTR|TC_5595_4246.00000|chr6_88518742_88518750_-|chr6_88518691_88518692_-	100	-	88518692	88518692	0	1	55	0
chr2	118861992	118862020	Ivd|5UTR|TC_4942_5184.00000|chr2_118861980_118862016_+|chr2_118862020_118862021_+	100	+	118861992	118861992	0	1	28	0
chr4	43442475	43443434	Tesk1|5UTR|TC_12079_881.00000|chr4_43442457_43442495_+|chr4_43443434_43443435_+	100	+	43442475	43442475	0	1	959	0
chrX	20425756	20460523	Jade3|5UTR|TC_17648_374.00000|chrX_20425690_20425757_+|chrX_20460523_20460524_+	100	+	20425756	20425756	0	4	74,109,88,8	0,3266,9454,34759
chr17	23726447	23732473	Pkmyt1|5UTR|TC_5841_3923.00000|chr17_23726397_23726494_+|chr17_23732473_23732474_+	100	+	23726447	23726447	0	2	194,137	0,5889
chr9	21287953	21287971	Kri1|5UTR|TC_4339_6370.00000|chr9_21287925_21287986_-|chr9_21287952_21287953_-	100	-	21287953	21287953	0	1	18	0
chr3	139205655	139205898	Stpg2|5UTR_UP1k|TC_28844_117.00000|chr3_139205648_139205663_+|chr3_139205898_139205899_+	100	+	139205655	139205655	0	1	243	0
chr8	22192831	22192870	Vps36|5UTR_UP1k|TC_1468_27737.00000|chr8_22192772_22192848_+|chr8_22192870_22192871_+	100	+	22192831	22192831	0	1	39	0
chr2	113440504	113441288	Fmn1|5UTR_UP1k|TC_41133_36.00000|chr2_113440503_113440507_+|chr2_113441288_113441289_+	100	+	113440504	113440504	0	1	784	0
chr7	127777133	127778127	Setd1a|5UTR_UP1k|TC_17848_363.00000|chr7_127777082_127777146_+|chr7_127778127_127778128_+	100	+	127777133	127777133	0	2	380,15	0,979
chr2	156475549	156493917	Epb4.1l1|5UTR|TC_16704_422.00000|chr2_156475492_156475552_+|chr2_156493917_156493918_+	100	+	156475549	156475549	0	2	457,14	0,18354
chr11	70237804	70237914	0610010K14Rik|5UTR|TC_7074_2768.00000|chr11_70237903_70237916_-|chr11_70237803_70237804_-	100	-	70237804	70237804	0	1	110	0
chr15	102460081	102460127	Prr13|5UTR|TC_4707_5586.00000|chr15_102460059_102460116_+|chr15_102460127_102460128_+	100	+	102460081	102460081	0	1	46	0
chr11	6444339	6444416	H2afv|5UTR|TC_681_73806.00000|chr11_6444389_6444447_-|chr11_6444338_6444339_-	100	-	6444339	6444339	0	1	77	0
chr2	26352012	26352102	Dnlz|5UTR|TC_4614_5796.00000|chr2_26352076_26352115_-|chr2_26352011_26352012_-	100	-	26352012	26352012	0	1	90	0
chr11	116843193	116843295	Jmjd6|5UTR|TC_6083_3670.00000|chr11_116843289_116843297_-|chr11_116843192_116843193_-	100	-	116843193	116843193	0	1	102	0
chr7	42642482	42642597	9830147E19Rik|5UTR|TC_14265_601.00000|chr7_42642567_42642626_-|chr7_42642481_42642482_-	100	-	42642482	42642482	0	1	115	0
chr19	9982702	9982869	Fth1|5UTR|TC_2_6407009.00000|chr19_9982699_9982704_+|chr19_9982869_9982870_+	100	+	9982702	9982702	0	1	167	0
chr5	124032212	124032231	Vps37b|5UTR|TC_3666_8257.00000|chr5_124032219_124032268_-|chr5_124032211_124032212_-	100	-	124032212	124032212	0	1	19	0
chr7	114276003	114276152	Psma1|5UTR_UP1k|TC_18139_351.00000|chr7_114276150_114276152_-|chr7_114276002_114276003_-	100	-	114276003	114276003	0	1	149	0
chr3	32361159	32365619	Zmat3|5UTR|TC_15416_473.00000|chr3_32365615_32365626_-|chr3_32361158_32361159_-	100	-	32361159	32361159	0	2	57,116	0,4344
chr18	37935318	37935386	Diap1|5UTR|TC_28726_118.00000|chr18_37935385_37935390_-|chr18_37935317_37935318_-	100	-	37935318	37935318	0	1	68	0
chr3	133091853	133096756	Ints12|5UTR_UP1k|TC_22338_215.00000|chr3_133091831_133091865_+|chr3_133096756_133096757_+	100	+	133091853	133091853	0	2	123,9	0,4894
chr4	43523354	43523497	Tpm2|5UTR|TC_3102_10692.00000|chr4_43523489_43523501_-|chr4_43523353_43523354_-	100	-	43523354	43523354	0	1	143	0
chr9	116175037	116175448	Tgfbr2|5UTR_UP1k|TC_31823_91.00000|chr9_116175446_116175448_-|chr9_116175036_116175037_-	100	-	116175037	116175037	0	1	411	0
chr11	20632040	20647805	Sertad2|5UTR|TC_19921_269.00000|chr11_20632021_20632053_+|chr11_20647805_20647806_+	100	+	20632040	20632040	0	2	233,4	0,15761
chr13	92844766	92844786	Mtx3|5UTR_UP1k|TC_9917_1361.00000|chr13_92844753_92844780_+|chr13_92844786_92844787_+	100	+	92844766	92844766	0	1	20	0
chr8	41084677	41133660	Mtus1|5UTR|TC_39145_46.00000|chr8_41133658_41133660_-|chr8_41084676_41084677_-	100	-	41084677	41084677	0	2	163,180	0,48803
chr7	3692115	3693672	Mboat7|5UTR_UP1k|TC_24439_175.00000|chr7_3693668_3693714_-|chr7_3692114_3692115_-	100	-	3692115	3692115	0	2	3,932	0,625
chr16	38712673	38712854	Arhgap31|5UTR|TC_16098_456.00000|chr16_38712823_38712898_-|chr16_38712672_38712673_-	100	-	38712673	38712673	0	1	181	0
chr15	50846940	50889709	Trps1|5UTR|TC_18266_344.00000|chr15_50889662_50889712_-|chr15_50846939_50846940_-	100	-	50846940	50846940	0	2	2,106	0,42663
chr17	56997345	56997363	Alkbh7|5UTR|TC_5668_4143.00000|chr17_56997335_56997352_+|chr17_56997363_56997364_+	100	+	56997345	56997345	0	1	18	0
chr19	11770428	11770469	Mrpl16|5UTR|TC_6699_3083.00000|chr19_11770422_11770454_+|chr19_11770469_11770470_+	100	+	11770428	11770428	0	1	41	0
chr2	69723081	69732213	Ppig|5UTR_UP1k|TC_15474_500.00000|chr2_69723033_69723087_+|chr2_69732213_69732214_+	100	+	69723081	69723081	0	3	282,68,17	0,8664,9115
chr17	34589807	34590221	Gpsm3|5UTR|TC_40481_39.00000|chr17_34589807_34589815_+|chr17_34590221_34590222_+	100	+	34589807	34589807	0	1	414	0
chr8	4612440	4613275	Zfp958|5UTR_UP1k|TC_29982_106.00000|chr8_4612440_4612442_+|chr8_4613275_4613276_+	100	+	4612440	4612440	0	1	835	0
chr6	72439436	72439558	Mat2a|5UTR|TC_2213_16982.00000|chr6_72439557_72439560_-|chr6_72439435_72439436_-	100	-	72439436	72439436	0	1	122	0
chr4	156236013	156236044	Noc2l|5UTR|TC_11524_976.00000|chr4_156236002_156236035_+|chr4_156236044_156236045_+	100	+	156236013	156236013	0	1	31	0
chr2	30266738	30266908	Phyhd1|5UTR|TC_17937_359.00000|chr2_30266707_30266748_+|chr2_30266908_30266909_+	100	+	30266738	30266738	0	1	170	0
chr11	69996015	69996019	Phf23|5UTR|TC_34079_74.00000|chr11_69996015_69996017_+|chr11_69996019_69996020_+	100	+	69996015	69996015	0	1	4	0
chrX	142228192	142228366	Nxt2|5UTR|TC_9061_1658.00000|chrX_142228192_142228245_+|chrX_142228366_142228367_+	100	+	142228192	142228192	0	1	174	0
chr2	91054003	91054247	Psmc3|5UTR_UP1k|TC_12288_849.00000|chr2_91054003_91054005_+|chr2_91054247_91054248_+	100	+	91054003	91054003	0	1	244	0
chr7	44815166	44816601	Atf5|5UTR_UP1k|TC_408_130658.00000|chr7_44816599_44816604_-|chr7_44815165_44815166_-	100	-	44815166	44815166	0	2	116,200	0,1235
chr16	62846743	62846865	Arl13b|5UTR|TC_17983_357.00000|chr16_62846851_62846886_-|chr16_62846742_62846743_-	100	-	62846743	62846743	0	1	122	0
chr10	72654911	72654918	Zwint|5UTR|TC_500_102866.00000|chr10_72654859_72654912_+|chr10_72654918_72654919_+	100	+	72654911	72654911	0	1	7	0
chr8	128359073	128359559	Nrp1|5UTR|TC_20182_273.00000|chr8_128359070_128359094_+|chr8_128359559_128359560_+	100	+	128359073	128359073	0	1	486	0
chr4	21848046	21854357	Pnisr|5UTR|TC_5188_4810.00000|chr4_21848012_21848077_+|chr4_21854357_21854358_+	100	+	21848046	21848046	0	2	93,11	0,6300
chr2	35423327	35461390	Ggta1|5UTR|TC_31906_90.00000|chr2_35461389_35461403_-|chr2_35423326_35423327_-	100	-	35423327	35423327	0	3	85,119,196	0,9186,37867
chr12	81484965	81485097	Cox16|5UTR|TC_3546_8774.00000|chr12_81485083_81485133_-|chr12_81484964_81484965_-	100	-	81484965	81484965	0	1	132	0
chr18	36793926	36793941	Zmat2|5UTR|TC_912_49227.00000|chr18_36793907_36793937_+|chr18_36793941_36793942_+	100	+	36793926	36793926	0	1	15	0
chr10	127501118	127502783	Stac3|5UTR_UP1k|TC_31351_94.00000|chr10_127501081_127501151_+|chr10_127502783_127502784_+	100	+	127501118	127501118	0	2	866,102	0,1563
chr3	145924310	145924458	Bcl10|5UTR|TC_2332_15832.00000|chr3_145924284_145924363_+|chr3_145924458_145924459_+	100	+	145924310	145924310	0	1	148	0
chr11	55469683	55485643	G3bp1|5UTR_UP1k|TC_8431_1920.00000|chr11_55469680_55469704_+|chr11_55485643_55485644_+	100	+	55469683	55469683	0	2	118,18	0,15942
chr7	13278833	13280156	Lig1|5UTR|TC_1051_42040.00000|chr7_13278814_13278900_+|chr7_13280156_13280157_+	100	+	13278833	13278833	0	2	126,9	0,1314
chr9	119052782	119057788	Vill|5UTR|TC_27217_135.00000|chr9_119052768_119052812_+|chr9_119057788_119057789_+	100	+	119052782	119052782	0	2	46,6	0,5000
chr8	104534564	104534600	Nae1|5UTR|TC_5236_4750.00000|chr8_104534565_104534643_-|chr8_104534563_104534564_-	100	-	104534564	104534564	0	1	36	0
chr19	6276919	6276974	Ehd1|5UTR|TC_1660_24010.00000|chr19_6276857_6276930_+|chr19_6276974_6276975_+	100	+	6276919	6276919	0	1	55	0
chr15	79109197	79109283	Micall1|5UTR|TC_36238_61.00000|chr15_79109191_79109200_+|chr15_79109283_79109284_+	100	+	79109197	79109197	0	1	86	0
chr2	102901346	102901460	Cd44|5UTR|TC_1471_27652.00000|chr2_102901456_102901462_-|chr2_102901345_102901346_-	100	-	102901346	102901346	0	1	114	0
chr5	120511221	120513176	Slc8b1|5UTR|TC_13271_573.00000|chr5_120511221_120511234_+|chr5_120513176_120513177_+	100	+	120511221	120511221	0	2	62,57	0,1898
chr1	74236542	74236825	Arpc2|5UTR|TC_1338_31541.00000|chr1_74236483_74236593_+|chr1_74236825_74236826_+	100	+	74236542	74236542	0	2	68,8	0,275
chr5	21683449	21701883	Napepld|5UTR_UP1k|TC_15637_489.00000|chr5_21701865_21701917_-|chr5_21683448_21683449_-	100	-	21683449	21683449	0	2	16,679	0,17755
chr2	180582756	180582807	Mrgbp|5UTR|TC_5082_4955.00000|chr2_180582730_180582763_+|chr2_180582807_180582808_+	100	+	180582756	180582756	0	1	51	0
chr5	138622857	138622949	A430033K04Rik|5UTR|TC_15062_533.00000|chr5_138622839_138622886_+|chr5_138622949_138622950_+	100	+	138622857	138622857	0	1	92	0
chr7	16401276	16401292	Zc3h4|5UTR|TC_11964_879.00000|chr7_16401256_16401285_+|chr7_16401292_16401293_+	100	+	16401276	16401276	0	1	16	0
chr5	143910018	143910056	Pms2|5UTR|TC_6168_3585.00000|chr5_143909980_143910052_+|chr5_143910056_143910057_+	100	+	143910018	143910018	0	1	38	0
chr10	58497927	58497969	Ccdc138|5UTR|TC_12798_772.00000|chr10_58497876_58497958_+|chr10_58497969_58497970_+	100	+	58497927	58497927	0	1	42	0
chr12	108371002	108371324	Eml1|5UTR_UP1k|TC_43217_24.00000|chr12_108370987_108371018_+|chr12_108371324_108371325_+	100	+	108371002	108371002	0	1	322	0
chr3	131110590	131111471	Lef1|5UTR|TC_34917_69.00000|chr3_131110581_131110600_+|chr3_131111471_131111472_+	100	+	131110590	131110590	0	1	881	0
chr17	35046374	35046509	Msh5|5UTR|TC_40493_39.00000|chr17_35046505_35046509_-|chr17_35046373_35046374_-	100	-	35046374	35046374	0	1	135	0
chr15	83100204	83100343	Serhl|5UTR|TC_16411_408.00000|chr15_83100193_83100229_+|chr15_83100343_83100344_+	100	+	83100204	83100204	0	1	139	0
chr2	151542688	151542707	Fkbp1a|5UTR|TC_12282_850.00000|chr2_151542688_151542692_+|chr2_151542707_151542708_+	100	+	151542688	151542688	0	1	19	0
chr5	110653339	110653362	Noc4l|5UTR|TC_11190_1042.00000|chr5_110653360_110653362_-|chr5_110653338_110653339_-	100	-	110653339	110653339	0	1	23	0
chr2	29125154	29126886	Setx|5UTR|TC_8396_1789.00000|chr2_29125154_29125175_+|chr2_29126886_29126887_+	100	+	29125154	29125154	0	3	395,112,13	0,697,1719
chr13	40730065	40730790	Tfap2a|5UTR_UP1k|TC_8146_2054.00000|chr13_40730752_40730826_-|chr13_40730064_40730065_-	100	-	40730065	40730065	0	1	725	0
chr1	135374961	135375259	Shisa4|5UTR_UP1k|TC_29781_107.00000|chr1_135375241_135375259_-|chr1_135374960_135374961_-	100	-	135374961	135374961	0	1	298	0
chr2	181319733	181320955	Rtel1|5UTR|TC_10376_1234.00000|chr2_181319730_181319776_+|chr2_181320955_181320956_+	100	+	181319733	181319733	0	2	123,150	0,1072
chr4	13785105	13785134	Runx1t1|5UTR|TC_30535_101.00000|chr4_13785072_13785117_+|chr4_13785134_13785135_+	100	+	13785105	13785105	0	1	29	0
chr4	46489317	46489358	Nans|5UTR|TC_525_97680.00000|chr4_46489278_46489350_+|chr4_46489358_46489359_+	100	+	46489317	46489317	0	1	41	0
chr1	13589722	13589779	Tram1|5UTR|TC_28290_122.00000|chr1_13589777_13589783_-|chr1_13589721_13589722_-	100	-	13589722	13589722	0	1	57	0
chr13	67637682	67637755	A530054K11Rik|5UTR|TC_12527_812.00000|chr13_67637729_67637804_-|chr13_67637681_67637682_-	100	-	67637682	67637682	0	1	73	0
chrX	162964196	162964571	S100g|5UTR|TC_28560_120.00000|chrX_162964567_162964571_-|chrX_162964195_162964196_-	100	-	162964196	162964196	0	2	9,59	0,316
chr4	84674977	84675075	Bnc2|5UTR|TC_8296_1974.00000|chr4_84675048_84675125_-|chr4_84674976_84674977_-	100	-	84674977	84674977	0	1	98	0
chrX	103356501	103356584	Chic1|5UTR|TC_12307_846.00000|chrX_103356454_103356543_+|chrX_103356584_103356585_+	100	+	103356501	103356501	0	1	83	0
chrX	159627271	159627687	Sh3kbp1|5UTR|TC_9171_1619.00000|chrX_159627226_159627290_+|chrX_159627687_159627688_+	100	+	159627271	159627271	0	1	416	0
chr15	11399539	11399646	Tars|5UTR|TC_470_109790.00000|chr15_11399587_11399688_-|chr15_11399538_11399539_-	100	-	11399539	11399539	0	1	107	0
chr7	45434263	45434627	Ruvbl2|5UTR_UP1k|TC_7730_2299.00000|chr7_45434588_45434646_-|chr7_45434262_45434263_-	100	-	45434263	45434263	0	1	364	0
chr9	48604958	48605155	Nnmt|5UTR_UP1k|TC_34197_74.00000|chr9_48605153_48605155_-|chr9_48604957_48604958_-	100	-	48604958	48604958	0	1	197	0
chr4	3574984	3575025	Tgs1|5UTR|TC_38527_49.00000|chr4_3574984_3574986_+|chr4_3575025_3575026_+	100	+	3574984	3574984	0	1	41	0
chr4	109117921	109117946	Osbpl9|5UTR|TC_4757_4929.00000|chr4_109117943_109117974_-|chr4_109117920_109117921_-	100	-	109117921	109117921	0	1	25	0
chr11	53891539	53891649	Slc22a5|5UTR|TC_29594_109.00000|chr11_53891648_53891652_-|chr11_53891538_53891539_-	100	-	53891539	53891539	0	1	110	0
chr11	90002842	90002869	Pctp|5UTR|TC_30010_105.00000|chr11_90002860_90002889_-|chr11_90002841_90002842_-	100	-	90002842	90002842	0	1	27	0
chr4	136053353	136053375	Rpl11|5UTR|TC_316_168913.00000|chr4_136053366_136053395_-|chr4_136053352_136053353_-	100	-	136053353	136053353	0	1	22	0
chr7	121981585	121981696	Cog7|5UTR|TC_9544_1478.00000|chr7_121981671_121981719_-|chr7_121981584_121981585_-	100	-	121981585	121981585	0	1	111	0
chr6	17464012	17491240	Met|5UTR|TC_16449_381.00000|chr6_17464009_17464074_+|chr6_17491240_17491241_+	100	+	17464012	17464012	0	3	236,49,14	0,23784,27214
chr8	105170914	105170975	Cbfb|5UTR|TC_11494_982.00000|chr8_105170894_105170941_+|chr8_105170975_105170976_+	100	+	105170914	105170914	0	1	61	0
chr2	125858989	125859084	Cops2|5UTR|TC_6088_3663.00000|chr2_125859060_125859084_-|chr2_125858988_125858989_-	100	-	125858989	125858989	0	1	95	0
chr3	68468197	68494591	Schip1|5UTR|TC_9506_1489.00000|chr3_68468164_68468206_+|chr3_68494591_68494592_+	100	+	68468197	68468197	0	2	32,18	0,26376
chr7	19094273	19094636	Six5|5UTR_UP1k|TC_10801_1125.00000|chr7_19094225_19094331_+|chr7_19094636_19094637_+	100	+	19094273	19094273	0	1	363	0
chr8	88647373	88652872	Nod2|5UTR|TC_27046_137.00000|chr8_88647332_88647383_+|chr8_88652872_88652873_+	100	+	88647373	88647373	0	2	36,8	0,5491
chr8	119862267	119865019	Klhl36|5UTR_UP1k|TC_18092_353.00000|chr8_119862223_119862295_+|chr8_119865019_119865020_+	100	+	119862267	119862267	0	2	180,17	0,2735
chr14	45213448	45219408	Txndc16|5UTR|TC_18533_332.00000|chr14_45219371_45219425_-|chr14_45213447_45213448_-	100	-	45213448	45213448	0	3	76,54,192	0,5547,5768
chr10	82761838	82764068	Nfyb|5UTR|TC_6057_3102.00000|chr10_82764056_82764076_-|chr10_82761837_82761838_-	100	-	82761838	82761838	0	2	75,65	0,2165
chr13	38658993	38659012	Eef1e1|5UTR|TC_1385_29944.00000|chr13_38658999_38659035_-|chr13_38658992_38658993_-	100	-	38658993	38658993	0	1	19	0
chr6	40471418	40472109	Ssbp1|5UTR|TC_267_202126.00000|chr6_40471405_40471452_+|chr6_40472109_40472110_+	100	+	40471418	40471418	0	2	407,39	0,652
chr11	16951382	16953375	Fbxo48|5UTR|TC_9856_1376.00000|chr11_16951361_16951462_+|chr11_16953375_16953376_+	100	+	16951382	16951382	0	3	1082,112,27	0,1759,1966
chr4	11254110	11254233	Ints8|5UTR|TC_4163_6750.00000|chr4_11254176_11254263_-|chr4_11254109_11254110_-	100	-	11254110	11254110	0	1	123	0
chr10	63243809	63245899	Herc4|5UTR|TC_17188_396.00000|chr10_63243809_63243828_+|chr10_63245899_63245900_+	100	+	63243809	63243809	0	3	354,31,78	0,1608,2012
chr10	81183314	81184013	Dapk3|5UTR|TC_6578_3189.00000|chr10_81183246_81183324_+|chr10_81184013_81184014_+	100	+	81183314	81183314	0	2	105,38	0,661
chr3	89730744	89730810	Adar|5UTR|TC_11938_902.00000|chr3_89730706_89730780_+|chr3_89730810_89730811_+	100	+	89730744	89730744	0	1	66	0
chr3	95853588	95855786	Prpf3|5UTR|TC_5856_3909.00000|chr3_95855747_95855820_-|chr3_95853587_95853588_-	100	-	95853588	95853588	0	2	49,38	0,2160
chr1	179546131	179546256	Tfb2m|5UTR|TC_5506_4362.00000|chr1_179546216_179546296_-|chr1_179546130_179546131_-	100	-	179546131	179546131	0	1	125	0
chr11	76406947	76407064	Timm22|5UTR|TC_19190_306.00000|chr11_76406933_76406948_+|chr11_76407064_76407065_+	100	+	76406947	76406947	0	1	117	0
chr4	111720035	111720206	Spata6|5UTR|TC_11507_980.00000|chr4_111719980_111720063_+|chr4_111720206_111720207_+	100	+	111720035	111720035	0	1	171	0
chr12	78749007	78797023	Mpp5|5UTR|TC_11874_840.00000|chr12_78749000_78749012_+|chr12_78797023_78797024_+	100	+	78749007	78749007	0	3	99,89,158	0,45237,47858
chr2	157367607	157379104	Manbal|5UTR|TC_627_78908.00000|chr2_157367604_157367625_+|chr2_157379104_157379105_+	100	+	157367607	157367607	0	2	33,56	0,11441
chr13	49653085	49653645	Nol8|5UTR|TC_13073_733.00000|chr13_49653076_49653124_+|chr13_49653645_49653646_+	100	+	49653085	49653085	0	1	560	0
chr19	44989278	44992514	Sema4g|5UTR_UP1k|TC_15952_466.00000|chr19_44989242_44989329_+|chr19_44992514_44992515_+	100	+	44989278	44989278	0	2	79,377	0,2859
chr17	74489592	74489715	Yipf4|5UTR|TC_23021_201.00000|chr17_74489586_74489600_+|chr17_74489715_74489716_+	100	+	74489592	74489592	0	1	123	0
chr3	126596363	126597439	Camk2d|5UTR_UP1k|TC_12048_886.00000|chr3_126596330_126596369_+|chr3_126597439_126597440_+	100	+	126596363	126596363	0	1	1076	0
chr8	3393006	3427422	Arhgef18|5UTR|TC_4379_6253.00000|chr8_3393001_3393049_+|chr8_3427422_3427423_+	100	+	3393006	3393006	0	2	96,74	0,34342
chr19	43524455	43524470	Got1|5UTR|TC_26204_148.00000|chr19_43524468_43524470_-|chr19_43524454_43524455_-	100	-	43524455	43524455	0	1	15	0
chr9	106203162	106203259	Twf2|5UTR|TC_6295_3467.00000|chr9_106203107_106203165_+|chr9_106203259_106203260_+	100	+	106203162	106203162	0	1	97	0
chr9	56089995	56090408	Pstpip1|5UTR|TC_10159_1244.00000|chr9_56089936_56089996_+|chr9_56090408_56090409_+	100	+	56089995	56089995	0	1	413	0
chr2	35336919	35337011	Stom|5UTR_UP1k|TC_33576_78.00000|chr2_35337009_35337011_-|chr2_35336918_35336919_-	100	-	35336919	35336919	0	1	92	0
chr9	101034857	101034870	Pccb|5UTR|TC_26679_142.00000|chr9_101034863_101034874_-|chr9_101034856_101034857_-	100	-	101034857	101034857	0	1	13	0
chr19	8802549	8803024	Zbtb3|5UTR|TC_28619_119.00000|chr19_8802542_8802563_+|chr19_8803024_8803025_+	100	+	8802549	8802549	0	1	475	0
chr5	31174472	31180146	Gtf3c2|5UTR|TC_9337_1553.00000|chr5_31180116_31180155_-|chr5_31174471_31174472_-	100	-	31174472	31174472	0	2	23,263	0,5411
chr7	7209795	7209992	Zfp772|5UTR|TC_30083_105.00000|chr7_7209959_7209997_-|chr7_7209794_7209795_-	100	-	7209795	7209795	0	1	197	0
chr19	42608531	42612778	Loxl4|5UTR|TC_14000_624.00000|chr19_42612775_42612778_-|chr19_42608530_42608531_-	100	-	42608531	42608531	0	2	16,61	0,4186
chr9	65630564	65630828	Rbpms2|5UTR|TC_3480_9040.00000|chr9_65630526_65630618_+|chr9_65630828_65630829_+	100	+	65630564	65630564	0	1	264	0
chr11	103116325	103116921	Hexim1|5UTR|TC_14154_610.00000|chr11_103116324_103116326_+|chr11_103116921_103116922_+	100	+	103116325	103116325	0	1	596	0
chr3	67463714	67463820	Lxn|5UTR|TC_3564_7107.00000|chr3_67463807_67463851_-|chr3_67463713_67463714_-	100	-	67463714	67463714	0	1	106	0
chr14	57798184	57798225	Sap18|5UTR_UP1k|TC_9832_1385.00000|chr14_57798160_57798185_+|chr14_57798225_57798226_+	100	+	57798184	57798184	0	1	41	0
chr8	111732050	111732102	Bcar1|5UTR|TC_1747_22623.00000|chr8_111732077_111732144_-|chr8_111732049_111732050_-	100	-	111732050	111732050	0	1	52	0
chr6	86849286	86850052	Aak1|5UTR_UP1k|TC_25289_161.00000|chr6_86849272_86849313_+|chr6_86850052_86850053_+	100	+	86849286	86849286	0	1	766	0
chr9	114639940	114640076	Cnot10|5UTR|TC_5139_4871.00000|chr9_114640036_114640103_-|chr9_114639939_114639940_-	100	-	114639940	114639940	0	1	136	0
chr6	99016647	99028906	Foxp1|5UTR_UP1k|TC_20055_277.00000|chr6_99028881_99028936_-|chr6_99016646_99016647_-	100	-	99016647	99016647	0	2	18,743	0,11516
chr11	4257681	4266598	Lif|5UTR|TC_17189_396.00000|chr11_4257679_4257686_+|chr11_4266598_4266599_+	100	+	4257681	4257681	0	2	7,102	0,8815
chr10	128377139	128377222	Ankrd52|5UTR|TC_5614_4212.00000|chr10_128377123_128377155_+|chr10_128377222_128377223_+	100	+	128377139	128377139	0	1	83	0
chr19	29648355	29648400	Ermp1|5UTR|TC_3724_8044.00000|chr19_29648366_29648436_-|chr19_29648354_29648355_-	100	-	29648355	29648355	0	1	45	0
chr3	90220802	90220898	Rab13|5UTR|TC_6414_3180.00000|chr3_90220751_90220827_+|chr3_90220898_90220899_+	100	+	90220802	90220802	0	1	96	0
chr9	108854073	108855823	Slc26a6|5UTR|TC_39150_46.00000|chr9_108854073_108854075_+|chr9_108855823_108855824_+	100	+	108854073	108854073	0	2	761,47	0,1703
chr6	29609485	29609618	Tnpo3|5UTR_UP1k|TC_3907_7441.00000|chr6_29609616_29609648_-|chr6_29609484_29609485_-	100	-	29609485	29609485	0	1	133	0
chr7	7171352	7171531	Zfp418|5UTR|TC_19447_297.00000|chr7_7171328_7171403_+|chr7_7171531_7171532_+	100	+	7171352	7171352	0	1	179	0
chr3	142881658	142881992	Pkn2|5UTR|TC_36832_58.00000|chr3_142881990_142881992_-|chr3_142881657_142881658_-	100	-	142881658	142881658	0	1	334	0
chr8	70139709	70139735	2310045N01Rik|5UTR|TC_1906_20333.00000|chr8_70139688_70139732_+|chr8_70139735_70139736_+	100	+	70139709	70139709	0	1	26	0
chr9	50753233	50753276	Cryab|5UTR|TC_418_127309.00000|chr9_50753231_50753236_+|chr9_50753276_50753277_+	100	+	50753233	50753233	0	1	43	0
chr5	124629074	124629173	Atp6v0a2|5UTR|TC_932_47999.00000|chr5_124629048_124629107_+|chr5_124629173_124629174_+	100	+	124629074	124629074	0	1	99	0
chr10	83648581	83648648	Appl2|5UTR|TC_8897_1496.00000|chr10_83648610_83648679_-|chr10_83648580_83648581_-	100	-	83648581	83648581	0	1	67	0
chr7	28766786	28766851	Sirt2|5UTR|TC_3300_9787.00000|chr7_28766751_28766845_+|chr7_28766851_28766852_+	100	+	28766786	28766786	0	1	65	0
chr17	33685379	33685459	Hnrnpm|5UTR|TC_4516_5970.00000|chr17_33685445_33685463_-|chr17_33685378_33685379_-	100	-	33685379	33685379	0	1	80	0
chr3	51484227	51484331	Rab33b|5UTR|TC_7518_2331.00000|chr3_51484198_51484256_+|chr3_51484331_51484332_+	100	+	51484227	51484227	0	1	104	0
chr1	75435972	75436798	Gmppa|5UTR|TC_4869_5329.00000|chr1_75435941_75435986_+|chr1_75436798_75436799_+	100	+	75435972	75435972	0	2	39,21	0,805
chr15	36265949	36283096	Rnf19a|5UTR|TC_15355_510.00000|chr15_36283092_36283100_-|chr15_36265948_36265949_-	100	-	36265949	36265949	0	2	82,185	0,16962
chr7	5015528	5017474	Zfp524|5UTR|TC_24559_173.00000|chr7_5015525_5015532_+|chr7_5017474_5017475_+	100	+	5015528	5015528	0	2	32,38	0,1908
chr17	84187694	84187947	Zfp36l2|5UTR|TC_250_214222.00000|chr17_84187941_84187949_-|chr17_84187693_84187694_-	100	-	84187694	84187694	0	1	253	0
chr6	54595367	54595431	Plekha8|5UTR|TC_13190_719.00000|chr6_54595336_54595378_+|chr6_54595431_54595432_+	100	+	54595367	54595367	0	1	64	0
chr15	98087089	98093307	Senp1|5UTR|TC_4535_5942.00000|chr15_98093251_98093343_-|chr15_98087088_98087089_-	100	-	98087089	98087089	0	2	44,25	0,6193
chr14	99298713	99298994	Klf5|5UTR|TC_24993_165.00000|chr14_99298713_99298715_+|chr14_99298994_99298995_+	100	+	99298713	99298713	0	1	281	0
chr4	11191781	11192703	Ccne2|5UTR|TC_2485_14516.00000|chr4_11191779_11191784_+|chr4_11192703_11192704_+	100	+	11191781	11191781	0	1	922	0
chr7	143473763	143476197	Slc22a18|5UTR|TC_16602_428.00000|chr7_143473737_143473811_+|chr7_143476197_143476198_+	100	+	143473763	143473763	0	1	2434	0
chr2	69861617	69863249	Ssb|5UTR|TC_1473_27562.00000|chr2_69861579_69861655_+|chr2_69863249_69863250_+	100	+	69861617	69861617	0	2	95,26	0,1606
chr2	112261965	112262023	Nop10|5UTR|TC_330_163220.00000|chr2_112261935_112261968_+|chr2_112262023_112262024_+	100	+	112261965	112261965	0	1	58	0
chr11	119086017	119086693	Cbx4|5UTR_UP1k|TC_26912_138.00000|chr11_119086671_119086716_-|chr11_119086016_119086017_-	100	-	119086017	119086017	0	1	676	0
chr4	123282784	123283614	Pabpc4|5UTR_UP1k|TC_1465_27855.00000|chr4_123282783_123282788_+|chr4_123283614_123283615_+	100	+	123282784	123282784	0	1	830	0
chr15	74727998	74728025	Slurp1|5UTR|TC_19196_306.00000|chr15_74728022_74728058_-|chr15_74727997_74727998_-	100	-	74727998	74727998	0	1	27	0
chr10	61356007	61383341	Pald1|5UTR|TC_10559_1182.00000|chr10_61383325_61383406_-|chr10_61356006_61356007_-	100	-	61356007	61356007	0	2	29,50	0,27284
chr9	106453428	106460068	Pcbp4|5UTR_UP1k|TC_15253_518.00000|chr9_106453377_106453429_+|chr9_106460068_106460069_+	100	+	106453428	106453428	0	2	579,64	0,6576
chr12	21286431	21286494	Cpsf3|5UTR|TC_8896_1595.00000|chr12_21286422_21286443_+|chr12_21286494_21286495_+	100	+	21286431	21286431	0	1	63	0
chr15	103428355	103430381	Gtsf1|5UTR|TC_22877_204.00000|chr15_103430347_103430425_-|chr15_103428354_103428355_-	100	-	103428355	103428355	0	2	29,26	0,2000
chr11	52000336	52000763	Ube2b|5UTR_UP1k|TC_12331_841.00000|chr11_52000762_52000770_-|chr11_52000335_52000336_-	100	-	52000336	52000336	0	2	25,87	0,340
chr6	51469676	51469847	Hnrnpa2b1|5UTR|TC_636_77749.00000|chr6_51469843_51469850_-|chr6_51469675_51469676_-	100	-	51469676	51469676	0	1	171	0
chr15	99725729	99727652	Cox14|5UTR|TC_877_51630.00000|chr15_99725726_99725823_+|chr15_99727652_99727653_+	100	+	99725729	99725729	0	2	119,8	0,1915
chr3	121723555	121723714	F3|5UTR|TC_19205_306.00000|chr3_121723555_121723557_+|chr3_121723714_121723715_+	100	+	121723555	121723555	0	1	159	0
chr6	83349476	83349500	Bola3|5UTR|TC_631_78125.00000|chr6_83349446_83349488_+|chr6_83349500_83349501_+	100	+	83349476	83349476	0	1	24	0
chr16	32277455	32278108	Rnf168|5UTR_UP1k|TC_38489_49.00000|chr16_32277455_32277457_+|chr16_32278108_32278109_+	100	+	32277455	32277455	0	1	653	0
chr8	71908625	71908735	Zfp882|5UTR|TC_24616_172.00000|chr8_71908604_71908648_+|chr8_71908735_71908736_+	100	+	71908625	71908625	0	1	110	0
chr17	79896026	79896041	Atl2|5UTR|TC_3793_7818.00000|chr17_79896032_79896058_-|chr17_79896025_79896026_-	100	-	79896026	79896026	0	1	15	0
chrX	37191090	37191162	Ndufa1|5UTR|TC_383_140154.00000|chrX_37191114_37191193_-|chrX_37191089_37191090_-	100	-	37191090	37191090	0	1	72	0
chr12	108423145	108423194	Eml1|5UTR|TC_6480_3268.00000|chr12_108423091_108423163_+|chr12_108423194_108423195_+	100	+	108423145	108423145	0	1	49	0
chrX	53357727	53370494	Mospd1|5UTR|TC_9212_1600.00000|chrX_53370459_53370498_-|chrX_53357726_53357727_-	100	-	53357727	53357727	0	2	100,73	0,12694
chr4	156200708	156200798	Isg15|5UTR|TC_934_47893.00000|chr4_156200785_156200799_-|chr4_156200707_156200708_-	100	-	156200708	156200708	0	1	90	0
chr9	107888180	107898684	Mon1a|5UTR|TC_12826_769.00000|chr9_107888125_107888222_+|chr9_107898684_107898685_+	100	+	107888180	107888180	0	2	222,13	0,10491
chr8	105701018	105701056	Acd|5UTR|TC_18789_322.00000|chr8_105701055_105701061_-|chr8_105701017_105701018_-	100	-	105701018	105701018	0	1	38	0
chr12	101975972	101981946	Cpsf2|5UTR|TC_7223_2663.00000|chr12_101975967_101976011_+|chr12_101981946_101981947_+	100	+	101975972	101975972	0	2	162,33	0,5941
chr13	51645323	51645412	Cks2|5UTR|TC_215_249496.00000|chr13_51645271_51645328_+|chr13_51645412_51645413_+	100	+	51645323	51645323	0	1	89	0
chr10	128409325	128409812	Nabp2|5UTR|TC_2746_12620.00000|chr10_128409755_128409859_-|chr10_128409324_128409325_-	100	-	128409325	128409325	0	2	23,77	0,410
chr1	189007612	189007842	Kctd3|5UTR|TC_17975_357.00000|chr1_189007836_189007843_-|chr1_189007611_189007612_-	100	-	189007612	189007612	0	1	230	0
chr16	65562508	65562719	Chmp2b|5UTR|TC_2274_16421.00000|chr16_65562665_65562764_-|chr16_65562507_65562508_-	100	-	65562508	65562508	0	1	211	0
chr5	110135854	110136061	Chfr|5UTR|TC_7010_2820.00000|chr5_110135808_110135899_+|chr5_110136061_110136062_+	100	+	110135854	110135854	0	2	80,11	0,196
chr13	24760210	24761855	Gmnn|5UTR|TC_30595_100.00000|chr13_24761853_24761855_-|chr13_24760209_24760210_-	100	-	24760210	24760210	0	2	7,43	0,1602
chr1	187215525	187215623	Gpatch2|5UTR|TC_6848_2947.00000|chr1_187215507_187215553_+|chr1_187215623_187215624_+	100	+	187215525	187215525	0	1	98	0
chr9	59539680	59539723	Hexa|5UTR|TC_1903_20372.00000|chr9_59539643_59539708_+|chr9_59539723_59539724_+	100	+	59539680	59539680	0	1	43	0
chr15	64349886	64382879	Asap1|5UTR|TC_9693_1376.00000|chr15_64382863_64382895_-|chr15_64349885_64349886_-	100	-	64349886	64349886	0	2	27,163	0,32830
chr2	26090422	26092029	Nacc2|5UTR|TC_13601_668.00000|chr2_26092024_26092061_-|chr2_26090421_26090422_-	100	-	26090422	26090422	0	1	1607	0
chr1	125435328	125435577	Actr3|5UTR|TC_21799_227.00000|chr1_125435575_125435577_-|chr1_125435327_125435328_-	100	-	125435328	125435328	0	1	249	0
chr3	135212640	135212658	Cenpe|5UTR|TC_5893_3871.00000|chr3_135212562_135212648_+|chr3_135212658_135212659_+	100	+	135212640	135212640	0	1	18	0
chr6	86404281	86404496	Tia1|5UTR|TC_5523_4337.00000|chr6_86404224_86404311_+|chr6_86404496_86404497_+	100	+	86404281	86404281	0	1	215	0
chr2	73910993	73911269	Atp5g3|5UTR|TC_4148_6780.00000|chr2_73911260_73911272_-|chr2_73910992_73910993_-	100	-	73910993	73910993	0	2	67,18	0,258
chr19	53142794	53216820	Add3|5UTR|TC_5384_4538.00000|chr19_53142752_53142796_+|chr19_53216820_53216821_+	100	+	53142794	53142794	0	2	295,20	0,74006
chr1	189007612	189007872	Kctd3|5UTR_UP1k|TC_37642_53.00000|chr1_189007865_189007872_-|chr1_189007611_189007612_-	100	-	189007612	189007612	0	1	260	0
chr9	22411546	22411724	9530077C05Rik|5UTR|TC_19987_279.00000|chr9_22411509_22411587_+|chr9_22411724_22411725_+	100	+	22411546	22411546	0	1	178	0
chr17	25222672	25222700	Unkl|5UTR|TC_21297_241.00000|chr17_25222669_25222701_+|chr17_25222700_25222701_+	100	+	25222672	25222672	0	1	28	0
chr2	152332055	152332207	Rbck1|5UTR|TC_10727_1140.00000|chr2_152332206_152332212_-|chr2_152332054_152332055_-	100	-	152332055	152332055	0	1	152	0
chr7	19345603	19345612	Ercc1|5UTR|TC_10485_1203.00000|chr7_19345564_19345614_+|chr7_19345612_19345613_+	100	+	19345603	19345603	0	1	9	0
chr17	65613298	65613892	Vapa|5UTR_UP1k|TC_30159_104.00000|chr17_65613890_65613892_-|chr17_65613297_65613298_-	100	-	65613298	65613298	0	1	594	0
chr3	8923796	8923816	Mrps28|5UTR|TC_2479_14552.00000|chr3_8923789_8923830_-|chr3_8923795_8923796_-	100	-	8923796	8923796	0	1	20	0
chr9	8004390	8004571	Yap1|5UTR|TC_8786_1773.00000|chr9_8004565_8004575_-|chr9_8004389_8004390_-	100	-	8004390	8004390	0	1	181	0
chr5	20882500	20886238	Tmem60|5UTR|TC_1989_19413.00000|chr5_20882443_20882532_+|chr5_20886238_20886239_+	100	+	20882500	20882500	0	2	155,50	0,3688
chr1	195131305	195131562	Cr1l|5UTR|TC_6705_2598.00000|chr1_195131556_195131585_-|chr1_195131304_195131305_-	100	-	195131305	195131305	0	1	257	0
chr11	69914156	69914339	Gps2|5UTR_UP1k|TC_26774_140.00000|chr11_69914156_69914158_+|chr11_69914339_69914340_+	100	+	69914156	69914156	0	1	183	0
chr17	84511216	84521702	Plekhh2|5UTR_UP1k|TC_33409_79.00000|chr17_84511210_84511235_+|chr17_84521702_84521703_+	100	+	84511216	84511216	0	2	748,7	0,10479
chr12	13269136	13269150	Nbas|5UTR|TC_13915_632.00000|chr12_13269111_13269157_+|chr12_13269150_13269151_+	100	+	13269136	13269136	0	1	14	0
chr9	20888267	20888299	Ppan|5UTR|TC_2329_15857.00000|chr9_20888247_20888306_+|chr9_20888299_20888300_+	100	+	20888267	20888267	0	1	32	0
chr8	71485859	71486049	Ano8|5UTR|TC_10387_1231.00000|chr8_71485964_71486052_-|chr8_71485858_71485859_-	100	-	71485859	71485859	0	1	190	0
chr4	118409189	118409264	Szt2|5UTR|TC_11202_1040.00000|chr4_118409223_118409288_-|chr4_118409188_118409189_-	100	-	118409189	118409189	0	1	75	0
chr4	19678414	19708994	Wwp1|5UTR|TC_6354_3405.00000|chr4_19708929_19709027_-|chr4_19678413_19678414_-	100	-	19678414	19678414	0	3	21,96,156	0,9376,30424
chr2	121449410	121449434	Serf2|5UTR|TC_404_132356.00000|chr2_121449366_121449419_+|chr2_121449434_121449435_+	100	+	121449410	121449410	0	1	24	0
chr2	36105207	36105294	Lhx6|5UTR|TC_37732_53.00000|chr2_36105290_36105311_-|chr2_36105206_36105207_-	100	-	36105207	36105207	0	1	87	0
chr8	72572045	72572103	Tmem38a|5UTR_UP1k|TC_8394_1937.00000|chr8_72572017_72572097_+|chr8_72572103_72572104_+	100	+	72572045	72572045	0	1	58	0
chr10	128058953	128059284	Ptges3|5UTR_UP1k|TC_5141_4869.00000|chr10_128058953_128058955_+|chr10_128059284_128059285_+	100	+	128058953	128058953	0	1	331	0
chr7	24547197	24547308	Xrcc1|5UTR|TC_6496_3251.00000|chr7_24547171_24547234_+|chr7_24547308_24547309_+	100	+	24547197	24547197	0	1	111	0
chr2	26090422	26092092	Nacc2|5UTR|TC_16981_406.00000|chr2_26092081_26092156_-|chr2_26090421_26090422_-	100	-	26090422	26090422	0	1	1670	0
chr8	64947222	64947306	Tmem192|5UTR|TC_1576_25545.00000|chr8_64947192_64947249_+|chr8_64947306_64947307_+	100	+	64947222	64947222	0	1	84	0
chr8	123212672	123212762	Chmp1a|5UTR|TC_5508_4359.00000|chr8_123212723_123212800_-|chr8_123212671_123212672_-	100	-	123212672	123212672	0	1	90	0
chr18	36679045	36679365	Apbb3|5UTR|TC_35050_68.00000|chr18_36679363_36679365_-|chr18_36679044_36679045_-	100	-	36679045	36679045	0	1	320	0
chr16	20498851	20498913	Eif2b5|5UTR|TC_10927_1096.00000|chr16_20498846_20498853_+|chr16_20498913_20498914_+	100	+	20498851	20498851	0	1	62	0
chr6	38433929	38434172	Ubn2|5UTR|TC_7192_2565.00000|chr6_38433899_38433936_+|chr6_38434172_38434173_+	100	+	38433929	38433929	0	1	243	0
chr5	4104307	4104421	Cyp51|5UTR|TC_1914_20160.00000|chr5_4104376_4104459_-|chr5_4104306_4104307_-	100	-	4104307	4104307	0	1	114	0
chr10	19011775	19015313	Tnfaip3|5UTR|TC_15346_510.00000|chr10_19015293_19015315_-|chr10_19011774_19011775_-	100	-	19011775	19011775	0	2	15,161	0,3377
chr14	25694155	25694231	Ppif|5UTR|TC_8008_2123.00000|chr14_25694152_25694227_+|chr14_25694231_25694232_+	100	+	25694155	25694155	0	1	76	0
chr9	21127331	21131189	Tyk2|5UTR|TC_8226_2011.00000|chr9_21131150_21131218_-|chr9_21127330_21127331_-	100	-	21127331	21127331	0	3	12,152,18	0,1228,3840
chr7	6143140	6156198	Zfp787|5UTR_UP1k|TC_17270_393.00000|chr7_6156176_6156239_-|chr7_6143139_6143140_-	100	-	6143140	6143140	0	2	10,354	0,12704
chr13	62785683	62785786	Gm5141|5UTR|TC_24992_165.00000|chr13_62785775_62785795_-|chr13_62785682_62785683_-	100	-	62785683	62785683	0	1	103	0
chr6	38381513	38381590	Ttc26|5UTR_UP1k|TC_5270_4691.00000|chr6_38381466_38381516_+|chr6_38381590_38381591_+	100	+	38381513	38381513	0	1	77	0
chr11	77348278	77348425	Ssh2|5UTR|TC_25964_151.00000|chr11_77348251_77348286_+|chr11_77348425_77348426_+	100	+	77348278	77348278	0	1	147	0
chr4	154964135	154964145	Pank4|5UTR|TC_12167_866.00000|chr4_154964131_154964136_+|chr4_154964145_154964146_+	100	+	154964135	154964135	0	1	10	0
chr8	95633526	95633597	Gins3|5UTR|TC_12027_889.00000|chr8_95633502_95633572_+|chr8_95633597_95633598_+	100	+	95633526	95633526	0	1	71	0
chrX	157491953	157492048	Sms|5UTR|TC_2041_18822.00000|chrX_157492038_157492075_-|chrX_157491952_157491953_-	100	-	157491953	157491953	0	1	95	0
chr19	7483083	7483225	Rtn3|5UTR|TC_2811_12127.00000|chr19_7483194_7483225_-|chr19_7483082_7483083_-	100	-	7483083	7483083	0	1	142	0
chr1	171607323	171607351	Ly9|5UTR|TC_13124_726.00000|chr1_171607330_171607411_-|chr1_171607322_171607323_-	100	-	171607323	171607323	0	1	28	0
chr5	121204534	121204552	Rpl6|5UTR|TC_307_174546.00000|chr5_121204528_121204542_+|chr5_121205405_121205406_+	100	+	121204534	121204534	0	1	18	0
chr7	105810981	105811070	Mrpl17|5UTR|TC_3704_8151.00000|chr7_105811069_105811092_-|chr7_105810980_105810981_-	100	-	105810981	105810981	0	1	89	0
chr8	107150640	107150711	Cyb5b|5UTR|TC_1587_25426.00000|chr8_107150606_107150686_+|chr8_107150711_107150712_+	100	+	107150640	107150640	0	1	71	0
chr4	43493365	43493430	Ccdc107|5UTR|TC_3344_9638.00000|chr4_43493350_43493405_+|chr4_43493430_43493431_+	100	+	43493365	43493365	0	1	65	0
chr3	142560558	142561763	Gbp3|5UTR|TC_13617_666.00000|chr3_142560543_142560589_+|chr3_142561763_142561764_+	100	+	142560558	142560558	0	2	132,24	0,1181
chr16	95702419	95702644	Ets2|5UTR|TC_8354_1953.00000|chr16_95702401_95702428_+|chr16_95706420_95706421_+	100	+	95702419	95702419	0	1	225	0
chr6	8758382	8778156	Ica1|5UTR|TC_2776_12397.00000|chr6_8778101_8778169_-|chr6_8758381_8758382_-	100	-	8758382	8758382	0	2	76,85	0,19689
chr4	130354201	130359930	Zcchc17|5UTR|TC_2425_14938.00000|chr4_130359899_130359961_-|chr4_130354200_130354201_-	100	-	130354201	130354201	0	2	55,55	0,5674
chr5	110780319	110780548	Pus1|5UTR|TC_33310_80.00000|chr5_110780546_110780548_-|chr5_110780318_110780319_-	100	-	110780319	110780319	0	1	229	0
chr11	116306673	116306725	Exoc7|5UTR|TC_2178_17292.00000|chr11_116306684_116306747_-|chr11_116306672_116306673_-	100	-	116306673	116306673	0	1	52	0
chr3	158036660	158036725	Lrrc40|5UTR_UP1k|TC_34918_69.00000|chr3_158036660_158036662_+|chr3_158036725_158036726_+	100	+	158036660	158036660	0	1	65	0
chr13	33004631	33006542	Serpinb9|5UTR|TC_6641_3135.00000|chr13_33004623_33004655_+|chr13_33006542_33006543_+	100	+	33004631	33004631	0	2	64,10	0,1901
chr3	49756864	49757276	Pcdh18|5UTR|TC_4925_5229.00000|chr3_49757264_49757337_-|chr3_49756863_49756864_-	100	-	49756864	49756864	0	1	412	0
chrX	164269506	164271635	Pir|5UTR|TC_15425_473.00000|chrX_164269476_164269511_+|chrX_164271635_164271636_+	100	+	164269506	164269506	0	2	171,33	0,2096
chr17	74395627	74395665	Slc30a6|5UTR|TC_5520_4344.00000|chr17_74395611_74395662_+|chr17_74395665_74395666_+	100	+	74395627	74395627	0	1	38	0
chr9	108490744	108492606	Usp19|5UTR|TC_6460_3288.00000|chr9_108490717_108490758_+|chr9_108492606_108492607_+	100	+	108490744	108490744	0	2	151,136	0,1726
chr3	89430728	89431134	Pygo2|5UTR_UP1k|TC_23517_191.00000|chr3_89430728_89430741_+|chr3_89431134_89431135_+	100	+	89430728	89430728	0	2	1,8	0,398
chr11	98774748	98775351	Nr1d1|5UTR|TC_17896_360.00000|chr11_98775334_98775357_-|chr11_98774747_98774748_-	100	-	98774748	98774748	0	1	603	0
chr17	56584980	56585161	Safb|5UTR|TC_3641_8380.00000|chr17_56584926_56585025_+|chr17_56585161_56585162_+	100	+	56584980	56584980	0	1	181	0
chr10	61452546	61452787	Eif4ebp2|5UTR_UP1k|TC_10244_1269.00000|chr10_61452782_61452822_-|chr10_61452545_61452546_-	100	-	61452546	61452546	0	1	241	0
chr18	6241107	6241513	Kif5b|5UTR|TC_5881_3886.00000|chr18_6241478_6241544_-|chr18_6241106_6241107_-	100	-	6241107	6241107	0	1	406	0
chr1	40790619	40790659	Mfsd9|5UTR|TC_13502_680.00000|chr1_40790643_40790717_-|chr1_40790618_40790619_-	100	-	40790619	40790619	0	1	40	0
chr6	117907141	117923756	Hnrnpf|5UTR|TC_26589_143.00000|chr6_117907141_117907143_+|chr6_117923756_117923757_+	100	+	117907141	117907141	0	4	67,129,61,49	0,10328,11957,16566
chr11	6546955	6546999	Ccm2|5UTR|TC_23422_192.00000|chr11_6546955_6546957_+|chr11_6546999_6547000_+	100	+	6546955	6546955	0	1	44	0
chr14	55591748	55591883	Rnf31|5UTR|TC_10970_1072.00000|chr14_55591737_55591803_+|chr14_55591883_55591884_+	100	+	55591748	55591748	0	1	135	0
chr7	118984644	118995198	Gprc5b|5UTR|TC_16373_441.00000|chr7_118995149_118995198_-|chr7_118984643_118984644_-	100	-	118984644	118984644	0	2	1,159	0,10395
chr7	123378054	123378148	Lcmt1|5UTR|TC_2816_12112.00000|chr7_123378009_123378082_+|chr7_123378148_123378149_+	100	+	123378054	123378054	0	1	94	0
chr4	107247766	107253454	Lrrc42|5UTR|TC_10249_1268.00000|chr4_107253448_107253488_-|chr4_107247765_107247766_-	100	-	107247766	107247766	0	2	14,180	0,5508
chr7	45713665	45717081	Sphk2|5UTR|TC_18060_354.00000|chr7_45717041_45717086_-|chr7_45713664_45713665_-	100	-	45713665	45713665	0	2	63,89	0,3327
chr7	110837219	110844420	Rnf141|5UTR|TC_6775_3002.00000|chr7_110844368_110844458_-|chr7_110837218_110837219_-	100	-	110837219	110837219	0	2	51,82	0,7119
chr10	78288024	78352301	Agpat3|5UTR_UP1k|TC_13236_713.00000|chr10_78352229_78352309_-|chr10_78288023_78288024_-	100	-	78288024	78288024	0	3	49,61,675	0,41251,63602
chr19	55316330	55316450	Vti1a|5UTR|TC_3319_9716.00000|chr19_55316279_55316361_+|chr19_55316450_55316451_+	100	+	55316330	55316330	0	1	120	0
chr5	123655978	123684336	Clip1|5UTR|TC_5731_4059.00000|chr5_123684298_123684376_-|chr5_123655977_123655978_-	100	-	123655978	123655978	0	2	108,85	0,28273
chr14	70443115	70443422	Polr3d|5UTR|TC_5810_3347.00000|chr14_70443421_70443433_-|chr14_70443114_70443115_-	100	-	70443115	70443115	0	2	5,90	0,217
chrX	53670298	53670531	Cxx1b|5UTR_UP1k|TC_21797_228.00000|chrX_53670530_53670534_-|chrX_53670297_53670298_-	100	-	53670298	53670298	0	1	233	0
chrX	104413824	104413836	Abcb7|5UTR|TC_5608_4224.00000|chrX_104413808_104413869_-|chrX_104413823_104413824_-	100	-	104413824	104413824	0	1	12	0
chr11	84880356	84882715	Myo19|5UTR|TC_18770_322.00000|chr11_84880316_84880381_+|chr11_84882715_84882716_+	100	+	84880356	84880356	0	2	155,130	0,2229
chr7	140881971	140882471	Psmd13|5UTR_UP1k|TC_32049_89.00000|chr7_140881971_140881973_+|chr7_140882471_140882472_+	100	+	140881971	140881971	0	1	500	0
chr1	64938309	64956741	Plekhm3|5UTR|TC_16183_450.00000|chr1_64956716_64956779_-|chr1_64938308_64938309_-	100	-	64938309	64938309	0	2	230,47	0,18385
chr1	13660450	13660522	Lactb2|5UTR|TC_3324_9687.00000|chr1_13660483_13660551_-|chr1_13660449_13660450_-	100	-	13660450	13660450	0	1	72	0
chr6	72598600	72598627	Retsat|5UTR_UP1k|TC_8389_1941.00000|chr6_72598598_72598603_+|chr6_72598627_72598628_+	100	+	72598600	72598600	0	1	27	0
chr8	46210922	46211029	Slc25a4|5UTR_UP1k|TC_2046_18735.00000|chr8_46211026_46211033_-|chr8_46210921_46210922_-	100	-	46210922	46210922	0	1	107	0
chr19	53390415	53390512	Smndc1|5UTR|TC_35569_65.00000|chr19_53390510_53390512_-|chr19_53389421_53389422_-	100	-	53390415	53390415	0	1	97	0
chr4	98383236	98383256	Tm2d1|5UTR|TC_2721_12819.00000|chr4_98383246_98383277_-|chr4_98383235_98383236_-	100	-	98383236	98383236	0	1	20	0
chr10	127666458	127666709	Nab2|5UTR|TC_6236_3515.00000|chr10_127666677_127666743_-|chr10_127666457_127666458_-	100	-	127666458	127666458	0	1	251	0
chr11	116490217	116490286	Prpsap1|5UTR|TC_20690_257.00000|chr11_116490284_116490286_-|chr11_116490216_116490217_-	100	-	116490217	116490217	0	1	69	0
chr3	109123188	109123204	Slc25a24|5UTR|TC_6601_3172.00000|chr3_109123183_109123189_+|chr3_109123204_109123205_+	100	+	109123188	109123188	0	1	16	0
chr11	106568602	106612969	Tex2|5UTR|TC_7130_2729.00000|chr11_106612924_106613005_-|chr11_106568601_106568602_-	100	-	106568602	106568602	0	2	25,112	0,44255
chr4	132339997	132345701	Rcc1|5UTR|TC_3975_7250.00000|chr4_132345665_132345741_-|chr4_132339996_132339997_-	100	-	132339997	132339997	0	2	9,56	0,5648
chr15	88819698	88819711	Creld2|5UTR|TC_20945_250.00000|chr15_88819698_88819703_+|chr15_88819711_88819712_+	100	+	88819698	88819698	0	1	13	0
chr8	69774792	69774897	Zfp866|5UTR|TC_8750_1786.00000|chr8_69774869_69774913_-|chr8_69774791_69774792_-	100	-	69774792	69774792	0	1	105	0
chr7	118533251	118533274	Coq7|5UTR|TC_8791_1770.00000|chr7_118533256_118533274_-|chr7_118533250_118533251_-	100	-	118533251	118533251	0	1	23	0
chr10	80561420	80561549	Rexo1|5UTR|TC_11231_1034.00000|chr10_80561518_80561571_-|chr10_80561419_80561420_-	100	-	80561420	80561420	0	1	129	0
chr11	70000609	70000832	Dvl2|5UTR|TC_4795_5455.00000|chr11_70000547_70000676_+|chr11_70000832_70000833_+	100	+	70000609	70000609	0	1	223	0
chr2	126034044	126035714	Fgf7|5UTR_UP1k|TC_9538_1479.00000|chr2_126034044_126034046_+|chr2_126035714_126035715_+	100	+	126034044	126034044	0	2	806,270	0,1400
chr7	16175096	16175555	Meis3|5UTR_UP1k|TC_22257_217.00000|chr7_16175089_16175117_+|chr7_16175555_16175556_+	100	+	16175096	16175096	0	1	459	0
chr7	125707677	125707692	Gtf3c1|5UTR|TC_10687_1153.00000|chr7_125707687_125707715_-|chr7_125707676_125707677_-	100	-	125707677	125707677	0	1	15	0
chr8	25785560	25785671	Lsm1|5UTR|TC_3853_7615.00000|chr8_25785536_25785601_+|chr8_25785671_25785672_+	100	+	25785560	25785560	0	1	111	0
chr14	55788636	55788854	Ripk3|5UTR|TC_11971_897.00000|chr14_55788848_55788866_-|chr14_55788635_55788636_-	100	-	55788636	55788636	0	1	218	0
chr5	33657827	33658423	Tmem129|5UTR_UP1k|TC_18305_343.00000|chr5_33658421_33658424_-|chr5_33657826_33657827_-	100	-	33657827	33657827	0	1	596	0
chr10	13008480	13008622	Sf3b5|5UTR|TC_822_55782.00000|chr10_13008427_13008515_+|chr10_13008622_13008623_+	100	+	13008480	13008480	0	1	142	0
chr1	88701664	88702171	Arl4c|5UTR|TC_13621_665.00000|chr1_88702167_88702171_-|chr1_88701663_88701664_-	100	-	88701664	88701664	0	1	507	0
chr5	123749294	123749383	Rsrc2|5UTR|TC_1297_32685.00000|chr5_123749381_123749417_-|chr5_123749293_123749294_-	100	-	123749294	123749294	0	1	89	0
chr17	65783411	65783442	Ppp4r1|5UTR|TC_10966_1087.00000|chr17_65783379_65783437_+|chr17_65783442_65783443_+	100	+	65783411	65783411	0	1	31	0
chr3	106721924	106722044	Lrif1|5UTR|TC_5986_3405.00000|chr3_106721902_106721948_+|chr3_106722044_106722045_+	100	+	106721924	106721924	0	1	120	0
chr11	29172894	29173305	Smek2|5UTR|TC_6069_3607.00000|chr11_29172852_29172921_+|chr11_29173305_29173306_+	100	+	29172894	29172894	0	1	411	0
chr10	127620687	127621150	Lrp1|5UTR_UP1k|TC_22585_209.00000|chr10_127621149_127621155_-|chr10_127620686_127620687_-	100	-	127620687	127620687	0	1	463	0
chr19	27900895	28011185	Rfx3|5UTR|TC_8517_1875.00000|chr19_28011145_28011224_-|chr19_27900894_27900895_-	100	-	27900895	27900895	0	2	22371,28332	0,81958
chr13	56609554	56609646	Tgfbi|5UTR_UP1k|TC_33527_78.00000|chr13_56609554_56609558_+|chr13_56609646_56609647_+	100	+	56609554	56609554	0	1	92	0
chr12	85110856	85110896	Dlst|5UTR|TC_2835_11982.00000|chr12_85110831_85110884_+|chr12_85110896_85110897_+	100	+	85110856	85110856	0	1	40	0
chr17	21489081	21491255	Zfp53|5UTR|TC_8060_2063.00000|chr17_21489079_21489104_+|chr17_21491255_21491256_+	100	+	21489081	21489081	0	2	184,30	0,2144
chr7	28437463	28437571	Gmfg|5UTR|TC_34171_74.00000|chr7_28437424_28437481_+|chr7_28437571_28437572_+	100	+	28437463	28437463	0	1	108	0
chr7	3289221	3296723	Myadm|5UTR|TC_41742_33.00000|chr7_3289221_3289223_+|chr7_3296723_3296724_+	100	+	3289221	3289221	0	3	104,89,2	0,3981,7500
chr7	12511640	12512578	2900092C05Rik|5UTR_UP1k|TC_20570_261.00000|chr7_12511635_12511644_+|chr7_12512578_12512579_+	100	+	12511640	12511640	0	1	938	0
chr10	18055554	18055962	Reps1|5UTR_UP1k|TC_26381_145.00000|chr10_18055551_18055557_+|chr10_18055962_18055963_+	100	+	18055554	18055554	0	1	408	0
chr9	92250210	92258061	Plscr1|5UTR|TC_7064_2775.00000|chr9_92250207_92250238_+|chr9_92258061_92258062_+	100	+	92250210	92250210	0	2	150,14	0,7837
chr14	70100103	70100188	Bin3|5UTR|TC_5417_4497.00000|chr14_70100081_70100146_+|chr14_70100188_70100189_+	100	+	70100103	70100103	0	1	85	0
chr7	3694544	3694601	Tsen34|5UTR|TC_2064_18604.00000|chr7_3694516_3694593_+|chr7_3694601_3694602_+	100	+	3694544	3694544	0	1	57	0
chr3	142765224	142765271	Gtf2b|5UTR_UP1k|TC_1866_20806.00000|chr3_142765221_142765226_+|chr3_142765271_142765272_+	100	+	142765224	142765224	0	1	47	0
chr18	47306455	47368924	Sema6a|5UTR_UP1k|TC_20730_256.00000|chr18_47368869_47368953_-|chr18_47306454_47306455_-	100	-	47306455	47306455	0	2	38,687	0,61782
chr9	108339274	108339312	Gpx1|5UTR|TC_237_227619.00000|chr9_108339271_108339276_+|chr9_108339312_108339313_+	100	+	108339274	108339274	0	1	38	0
chr1	79671852	79671970	Ap1s3|5UTR|TC_15599_491.00000|chr1_79671950_79671991_-|chr1_79671851_79671852_-	100	-	79671852	79671852	0	1	118	0
chr5	65391551	65391628	Lias|5UTR|TC_4283_6496.00000|chr5_65391532_65391560_+|chr5_65391628_65391629_+	100	+	65391551	65391551	0	1	77	0
chr6	124712319	124712436	Phb2|5UTR|TC_1691_23691.00000|chr6_124712271_124712371_+|chr6_124712436_124712437_+	100	+	124712319	124712319	0	1	117	0
chr14	57398448	57398525	Cryl1|5UTR|TC_17151_398.00000|chr14_57398481_57398535_-|chr14_57398447_57398448_-	100	-	57398448	57398448	0	1	77	0
chr14	99099673	99099717	Dis3|5UTR|TC_4195_6698.00000|chr14_99099708_99099782_-|chr14_99099672_99099673_-	100	-	99099673	99099673	0	1	44	0
chr11	22982255	22982261	Commd1|5UTR|TC_1221_35182.00000|chr11_22982259_22982296_-|chr11_22982254_22982255_-	100	-	22982255	22982255	0	1	6	0
chr6	47454414	47484904	Cul1|5UTR|TC_2985_11255.00000|chr6_47454304_47454441_+|chr6_47484904_47484905_+	100	+	47454414	47454414	0	2	69,161	0,30329
chr10	69212657	69248780	Rhobtb1|5UTR|TC_10792_1126.00000|chr10_69212631_69212698_+|chr10_69248780_69248781_+	100	+	69212657	69212657	0	2	2695,10	0,36113
chr8	119840400	119840578	Cotl1|5UTR|TC_8697_1805.00000|chr8_119840572_119840584_-|chr8_119840399_119840400_-	100	-	119840400	119840400	0	1	178	0
chr10	93589541	93589660	Snrpf|5UTR|TC_41_1074641.00000|chr10_93589602_93589678_-|chr10_93589540_93589541_-	100	-	93589541	93589541	0	1	119	0
chr12	100724880	100725110	Rps6ka5|5UTR_UP1k|TC_15351_430.00000|chr12_100725107_100725122_-|chr12_100724879_100724880_-	100	-	100724880	100724880	0	1	230	0
chr11	101552865	101556189	Nbr1|5UTR|TC_4680_5641.00000|chr11_101552853_101552867_+|chr11_101556189_101556190_+	100	+	101552865	101552865	0	4	90,111,66,15	0,1122,2944,3309
chr10	5805337	5805425	Fbxo5|5UTR|TC_7750_2284.00000|chr10_5805398_5805467_-|chr10_5805336_5805337_-	100	-	5805337	5805337	0	1	88	0
chr5	31043339	31048004	Slc5a6|5UTR|TC_8031_2113.00000|chr5_31047994_31048105_-|chr5_31043338_31043339_-	100	-	31043339	31043339	0	4	120,79,170,39	0,1173,4290,4626
chr10	80691489	80702555	Mob3a|5UTR_UP1k|TC_29401_111.00000|chr10_80702547_80702558_-|chr10_80691488_80691489_-	100	-	80691489	80691489	0	2	78,759	0,10307
chr5	104021739	104021841	Hsd17b11|5UTR_UP1k|TC_12712_680.00000|chr5_104021839_104021862_-|chr5_104021738_104021739_-	100	-	104021739	104021739	0	1	102	0
chr16	52452465	52452974	Alcam|5UTR|TC_22607_209.00000|chr16_52452973_52452977_-|chr16_52452464_52452465_-	100	-	52452465	52452465	0	1	509	0
chr13	8861225	8871042	Wdr37|5UTR|TC_7018_2811.00000|chr13_8870979_8871049_-|chr13_8861224_8861225_-	100	-	8861225	8861225	0	2	40,173	0,9644
chr5	65199715	65199754	Wdr19|5UTR|TC_9286_1570.00000|chr5_65199695_65199739_+|chr5_65199754_65199755_+	100	+	65199715	65199715	0	1	39	0
chr6	86849576	86850052	Aak1|5UTR|TC_17346_389.00000|chr6_86849511_86849614_+|chr6_86850052_86850053_+	100	+	86849576	86849576	0	1	476	0
chr2	36134247	36136613	Rbm18|5UTR|TC_4490_6019.00000|chr2_36136557_36136637_-|chr2_36134246_36134247_-	100	-	36134247	36134247	0	2	16,132	0,2234
chr2	34911796	34914047	Phf19|5UTR_UP1k|TC_17803_365.00000|chr2_34914027_34914075_-|chr2_34911795_34911796_-	100	-	34911796	34911796	0	2	6,107	0,2144
chr9	70207401	70207700	Myo1e|5UTR|TC_13568_673.00000|chr9_70207379_70207428_+|chr9_70207700_70207701_+	100	+	70207401	70207401	0	1	299	0
chr13	23745497	23745523	Hist1h3c|5UTR_UP1k|TC_114_452929.00000|chr13_23745521_23745523_-|chr13_23745496_23745497_-	100	-	23745497	23745497	0	1	26	0
chr11	103000261	103017108	Dcakd|5UTR|TC_2170_17389.00000|chr11_103017077_103017149_-|chr11_103000260_103000261_-	100	-	103000261	103000261	0	2	95,59	0,16788
chr13	117220714	117220848	Emb|5UTR|TC_4808_5434.00000|chr13_117220696_117220721_+|chr13_117220848_117220849_+	100	+	117220714	117220714	0	1	134	0
chr19	4121434	4125792	Aip|5UTR|TC_13727_654.00000|chr19_4125769_4125792_-|chr19_4121433_4121434_-	100	-	4121434	4121434	0	1	4358	0
chr14	37110048	37110100	2610528A11Rik|5UTR|TC_32392_86.00000|chr14_37110098_37110102_-|chr14_37110047_37110048_-	100	-	37110048	37110048	0	1	52	0
chr17	28232780	28286340	Ppard|5UTR|TC_6248_3510.00000|chr17_28232704_28232829_+|chr17_28286340_28286341_+	100	+	28232780	28232780	0	3	84,84,80	0,4231,53480
chr8	84662751	84662853	Ier2|5UTR|TC_1298_32655.00000|chr8_84662849_84662855_-|chr8_84662750_84662751_-	100	-	84662751	84662751	0	1	102	0
chr17	17624412	17625056	Lnpep|5UTR_UP1k|TC_16851_413.00000|chr17_17625044_17625076_-|chr17_17624411_17624412_-	100	-	17624412	17624412	0	1	644	0
chr16	26581781	26624155	Il1rap|5UTR|TC_36440_60.00000|chr16_26581780_26581782_+|chr16_26624155_26624156_+	100	+	26581781	26581781	0	2	105,1	0,42373
chr2	166906054	166915179	Cse1l|5UTR_UP1k|TC_3020_11101.00000|chr2_166906030_166906093_+|chr2_166915179_166915180_+	100	+	166906054	166906054	0	2	123,10	0,9115
chr3	67463714	67463907	Lxn|5UTR|TC_1990_15938.00000|chr3_67463877_67463916_-|chr3_67463713_67463714_-	100	-	67463714	67463714	0	1	193	0
chr5	124540792	124540861	Tmed2|5UTR|TC_840_54251.00000|chr5_124540784_124540829_+|chr5_124540861_124540862_+	100	+	124540792	124540792	0	1	69	0
chr2	5054705	5063961	Optn|5UTR|TC_7061_2522.00000|chr2_5063928_5063983_-|chr2_5054704_5054705_-	100	-	5054705	5054705	0	2	11,55	0,9201
chr11	69795879	69795941	Chrnb1|5UTR_UP1k|TC_14143_611.00000|chr11_69795940_69795961_-|chr11_69795878_69795879_-	100	-	69795879	69795879	0	1	62	0
chr15	98567636	98567771	Ccnt1|5UTR_UP1k|TC_13944_630.00000|chr15_98567768_98567774_-|chr15_98567635_98567636_-	100	-	98567636	98567636	0	1	135	0
chr4	103114422	103115654	Mier1|5UTR|TC_3516_8920.00000|chr4_103114376_103114469_+|chr4_103115654_103115655_+	100	+	103114422	103114422	0	2	97,95	0,1137
chr7	16923843	16923888	Calm3|5UTR|TC_12927_753.00000|chr7_16923886_16923888_-|chr7_16923842_16923843_-	100	-	16923843	16923843	0	1	45	0
chr2	30903218	30903263	Ptges|5UTR|TC_1489_27154.00000|chr2_30903262_30903286_-|chr2_30903217_30903218_-	100	-	30903218	30903218	0	1	45	0
chr12	83520510	83526151	Dcaf4|5UTR|TC_12938_751.00000|chr12_83520461_83520511_+|chr12_83526151_83526152_+	100	+	83520510	83520510	0	2	107,8	0,5633
chr1	165634393	165634469	Mpzl1|5UTR|TC_14722_527.00000|chr1_165634460_165634482_-|chr1_165634392_165634393_-	100	-	165634393	165634393	0	1	76	0
chr8	13974642	13974725	Tdrp|5UTR|TC_14709_562.00000|chr8_13974684_13974757_-|chr8_13974641_13974642_-	100	-	13974642	13974642	0	1	83	0
chr15	93512581	93595770	Prickle1|5UTR|TC_33120_81.00000|chr15_93595759_93595776_-|chr15_93512580_93512581_-	100	-	93512581	93512581	0	2	55,77	0,83112
chr17	33709920	33718665	March2|5UTR|TC_10144_1293.00000|chr17_33718642_33718676_-|chr17_33709919_33709920_-	100	-	33709920	33709920	0	2	52,120	0,8625
chr1	54438914	54439011	Gtf3c3|5UTR_UP1k|TC_15157_525.00000|chr1_54439009_54439011_-|chr1_54438913_54438914_-	100	-	54438914	54438914	0	1	97	0
chr5	32785613	32785628	Pisd|5UTR|TC_6527_3232.00000|chr5_32785617_32785658_-|chr5_32785612_32785613_-	100	-	32785613	32785613	0	1	15	0
chr10	80656530	80657088	Btbd2|5UTR|TC_10560_1182.00000|chr10_80657066_80657139_-|chr10_80656529_80656530_-	100	-	80656530	80656530	0	1	558	0
chr7	104436001	104465161	Trim30a|5UTR|TC_16693_423.00000|chr7_104465159_104465164_-|chr7_104436000_104436001_-	100	-	104436001	104436001	0	2	44,152	0,29008
chr19	41933282	41933309	Exosc1|5UTR|TC_1374_30299.00000|chr19_41933258_41933315_-|chr19_41933281_41933282_-	100	-	41933282	41933282	0	1	27	0
chr9	67049132	67049294	Tpm1|5UTR_UP1k|TC_5257_4709.00000|chr9_67049292_67049294_-|chr9_67049131_67049132_-	100	-	67049132	67049132	0	1	162	0
chr7	109703750	109703951	Akip1|5UTR|TC_4850_5361.00000|chr7_109703656_109703814_+|chr7_109703951_109703952_+	100	+	109703750	109703750	0	2	26,6	0,195
chrX	85776503	85776563	Gyk|5UTR|TC_23337_195.00000|chrX_85776538_85776573_-|chrX_85776502_85776503_-	100	-	85776503	85776503	0	1	60	0
chr17	35121521	35122985	Gpank1|5UTR|TC_2979_11273.00000|chr17_35121453_35121553_+|chr17_35122985_35122986_+	100	+	35121521	35121521	0	1	1464	0
chr4	149737947	149737966	Tmem201|5UTR|TC_13542_676.00000|chr4_149737955_149738010_-|chr4_149737946_149737947_-	100	-	149737947	149737947	0	1	19	0
chr5	24445147	24445188	Fastk|5UTR|TC_5558_4289.00000|chr5_24445180_24445271_-|chr5_24445146_24445147_-	100	-	24445147	24445147	0	1	41	0
chr2	167492946	167503458	Rnf114|5UTR|TC_11548_973.00000|chr2_167492913_167492995_+|chr2_167503458_167503459_+	100	+	167492946	167492946	0	3	397,155,22	0,6864,10490
chr5	119671600	119672015	Tbx3|5UTR|TC_28751_118.00000|chr5_119671589_119671631_+|chr5_119672015_119672016_+	100	+	119671600	119671600	0	1	415	0
chrX	74297145	74297178	Atp6ap1|5UTR|TC_2171_17363.00000|chrX_74297112_74297162_+|chrX_74297178_74297179_+	100	+	74297145	74297145	0	1	33	0
chr2	35109492	35111585	Cntrl|5UTR|TC_15620_490.00000|chr2_35109491_35109529_+|chr2_35111585_35111586_+	100	+	35109492	35109492	0	2	137,31	0,2062
chr13	9735447	9765147	Zmynd11|5UTR|TC_22813_205.00000|chr13_9765145_9765185_-|chr13_9735446_9735447_-	100	-	9735447	9735447	0	2	19,93	0,29607
chr16	32099569	32099732	Pigx|5UTR|TC_4097_6908.00000|chr16_32099676_32099749_-|chr16_32099568_32099569_-	100	-	32099569	32099569	0	1	163	0
chr11	50210757	50210793	Sqstm1|5UTR|TC_1880_20659.00000|chr11_50210788_50210793_-|chr11_50210756_50210757_-	100	-	50210757	50210757	0	1	36	0
chr17	34959007	34959657	Hspa1b|5UTR_UP1k|TC_24170_179.00000|chr17_34959648_34959662_-|chr17_34959006_34959007_-	100	-	34959007	34959007	0	2	49,568	0,82
chr13	32965500	32968509	Serpinb6b|5UTR_UP1k|TC_3229_10122.00000|chr13_32965497_32965505_+|chr13_32968509_32968510_+	100	+	32965500	32965500	0	2	43,10	0,2999
chr15	78899792	78899902	Sh3bp1|5UTR|TC_5142_4869.00000|chr15_78899759_78899823_+|chr15_78899902_78899903_+	100	+	78899792	78899792	0	1	110	0
chr16	91717469	91728619	Cryzl1|5UTR|TC_2940_11509.00000|chr16_91728606_91728630_-|chr16_91717468_91717469_-	100	-	91717469	91717469	0	2	6,62	0,11088
chr17	65613298	65613933	Vapa|5UTR_UP1k|TC_9313_1561.00000|chr17_65613930_65613957_-|chr17_65613297_65613298_-	100	-	65613298	65613298	0	1	635	0
chr13	14063800	14064873	Arid4b|5UTR|TC_9951_1349.00000|chr13_14063770_14063816_+|chr13_14064873_14064874_+	100	+	14063800	14063800	0	2	232,49	0,1024
chr6	136828427	136839763	BC049715|5UTR_UP1k|TC_11129_1054.00000|chr6_136828402_136828471_+|chr6_136839763_136839764_+	100	+	136828427	136828427	0	3	642,96,24	0,2473,11312
chr4	133753611	133753987	Arid1a|5UTR_UP1k|TC_20247_271.00000|chr4_133753981_133754001_-|chr4_133753610_133753611_-	100	-	133753611	133753611	0	1	376	0
chr2	143915547	143915644	Dstn|5UTR|TC_899_49997.00000|chr2_143915519_143915562_+|chr2_143915644_143915645_+	100	+	143915547	143915547	0	1	97	0
chr2	127270227	127270581	Stard7|5UTR|TC_9635_1444.00000|chr2_127270211_127270264_+|chr2_127270581_127270582_+	100	+	127270227	127270227	0	1	354	0
chr9	67840399	67840426	Vps13c|5UTR|TC_10284_1260.00000|chr9_67840335_67840423_+|chr9_67840426_67840427_+	100	+	67840399	67840399	0	1	27	0
chr9	54501437	54501640	Dmxl2|5UTR|TC_24382_176.00000|chr9_54501600_54501659_-|chr9_54501436_54501437_-	100	-	54501437	54501437	0	1	203	0
chr4	83417722	83417752	Snapc3|5UTR|TC_2691_13055.00000|chr4_83417719_83417752_+|chr4_83417752_83417753_+	100	+	83417722	83417722	0	1	30	0
chr4	134245503	134245590	Zfp593|5UTR|TC_1867_20801.00000|chr4_134245526_134245598_-|chr4_134245502_134245503_-	100	-	134245503	134245503	0	1	87	0
chr1	4857692	4857913	Tcea1|5UTR|TC_4567_5875.00000|chr1_4857691_4857699_+|chr1_4857913_4857914_+	100	+	4857692	4857692	0	1	221	0
chr7	3629574	3629914	Tfpt|5UTR|TC_3762_7910.00000|chr7_3629852_3629946_-|chr7_3629573_3629574_-	100	-	3629574	3629574	0	1	340	0
chr5	144218738	144223526	Tecpr1|5UTR|TC_12189_863.00000|chr5_144223525_144223608_-|chr5_144218737_144218738_-	100	-	144218738	144218738	0	2	10,32	0,4756
chr19	8929173	8929195	Rom1|5UTR|TC_24600_172.00000|chr19_8929185_8929198_-|chr19_8929172_8929173_-	100	-	8929173	8929173	0	1	22	0
chr1	33814358	33814536	Zfp451|5UTR|TC_2987_11253.00000|chr1_33814505_33814599_-|chr1_33814357_33814358_-	100	-	33814358	33814358	0	1	178	0
chr5	135187321	135187649	Baz1b|5UTR_UP1k|TC_27191_135.00000|chr5_135187318_135187322_+|chr5_135187649_135187650_+	100	+	135187321	135187321	0	1	328	0
chr5	31494750	31494772	Gpn1|5UTR|TC_3558_8727.00000|chr5_31494739_31494768_+|chr5_31494772_31494773_+	100	+	31494750	31494750	0	1	22	0
chr5	134099719	134100038	Gatsl2|5UTR|TC_12774_776.00000|chr5_134099692_134099800_+|chr5_134100038_134100039_+	100	+	134099719	134099719	0	1	319	0
chr8	25088482	25102161	Plekha2|5UTR_UP1k|TC_12556_807.00000|chr8_25102148_25102215_-|chr8_25088481_25088482_-	100	-	25088482	25088482	0	2	23,128	0,13551
chr2	73214285	73214414	Ola1|5UTR|TC_12131_872.00000|chr2_73214412_73214428_-|chr2_73212959_73212960_-	100	-	73214285	73214285	0	1	129	0
chr16	4718934	4719161	Nmral1|5UTR|TC_28044_125.00000|chr16_4719159_4719161_-|chr16_4718933_4718934_-	100	-	4718934	4718934	0	1	227	0
chr1	161070954	161074759	Cenpl|5UTR|TC_10043_1324.00000|chr1_161070928_161070999_+|chr1_161074759_161074760_+	100	+	161070954	161070954	0	2	402,3	0,3802
chr7	5038412	5038449	Zfp784|5UTR|TC_20881_252.00000|chr7_5038422_5038449_-|chr7_5038411_5038412_-	100	-	5038412	5038412	0	1	37	0
chr18	60475578	60501599	Smim3|5UTR|TC_18127_351.00000|chr18_60501594_60501612_-|chr18_60475577_60475578_-	100	-	60475578	60475578	0	2	7,207	0,25814
chrX	166170457	166178827	Gemin8|5UTR|TC_10059_1211.00000|chrX_166170453_166170506_+|chrX_166178827_166178828_+	100	+	166170457	166170457	0	2	93,36	0,8334
chr8	31150338	31150849	Tti2|5UTR|TC_14378_591.00000|chr8_31150318_31150339_+|chr8_31150849_31150850_+	100	+	31150338	31150338	0	1	511	0
chr10	80148270	80150077	Midn|5UTR_UP1k|TC_3626_8431.00000|chr10_80148249_80148272_+|chr10_80150077_80150078_+	100	+	80148270	80148270	0	2	79,396	0,1411
chr2	32535731	32536086	Fam102a|5UTR|TC_39270_45.00000|chr2_32535731_32535733_+|chr2_32536086_32536087_+	100	+	32535731	32535731	0	1	355	0
chr17	43568692	43588597	Pla2g7|5UTR|TC_13904_515.00000|chr17_43568656_43568721_+|chr17_43588597_43588598_+	100	+	43568692	43568692	0	2	94,34	0,19871
chr4	117125821	117127981	Tctex1d4|5UTR_UP1k|TC_42093_31.00000|chr4_117125821_117125823_+|chr4_117127981_117127982_+	100	+	117125821	117125821	0	4	1037,107,69,11	0,1160,1454,2149
chr1	171270332	171271742	B4galt3|5UTR|TC_6262_3497.00000|chr1_171270325_171270351_+|chr1_171271742_171271743_+	100	+	171270332	171270332	0	3	82,171,36	0,870,1374
chr2	155692306	155692386	Trpc4ap|5UTR|TC_5315_4617.00000|chr2_155692360_155692386_-|chr2_155692305_155692306_-	100	-	155692306	155692306	0	1	80	0
chr2	60209924	60228929	March7|5UTR|TC_7233_2653.00000|chr2_60209886_60209957_+|chr2_60228929_60228930_+	100	+	60209924	60209924	0	2	160,12	0,18993
chr9	50565344	50575272	Il18|5UTR|TC_19379_300.00000|chr9_50565341_50565371_+|chr9_50575272_50575273_+	100	+	50565344	50565344	0	2	182,5	0,9923
chr7	27355956	27355974	Shkbp1|5UTR|TC_7462_2494.00000|chr7_27355951_27356010_-|chr7_27355955_27355956_-	100	-	27355956	27355956	0	1	18	0
chr7	129591853	129591977	Wdr11|5UTR|TC_13962_628.00000|chr7_129591842_129591874_+|chr7_129591977_129591978_+	100	+	129591853	129591853	0	1	124	0
chr7	126625434	126625520	Nupr1|5UTR_UP1k|TC_4949_5166.00000|chr7_126625519_126625537_-|chr7_126625433_126625434_-	100	-	126625434	126625434	0	1	86	0
chr17	6948090	6948359	Rsph3b|5UTR|TC_8787_1772.00000|chr17_6948309_6948389_-|chr17_6948089_6948090_-	100	-	6948090	6948090	0	1	269	0
chr2	70825331	70825346	Tlk1|5UTR|TC_15238_519.00000|chr2_70825297_70825366_-|chr2_70825330_70825331_-	100	-	70825331	70825331	0	1	15	0
chr2	30416169	30416301	Ppp2r4|5UTR|TC_32268_87.00000|chr2_30416168_30416172_+|chr2_30416301_30416302_+	100	+	30416169	30416169	0	1	132	0
chr3	51661238	51661248	Mgst2|5UTR|TC_4721_5568.00000|chr3_51661207_51661244_+|chr3_51661248_51661249_+	100	+	51661238	51661238	0	1	10	0
chr4	16013730	16013853	Osgin2|5UTR|TC_7358_2510.00000|chr4_16013849_16013886_-|chr4_16013729_16013730_-	100	-	16013730	16013730	0	1	123	0
chr1	65175352	65179025	Idh1|5UTR|TC_31964_89.00000|chr1_65179023_65179025_-|chr1_65175351_65175352_-	100	-	65175352	65175352	0	2	16,36	0,3637
chr6	135363012	135377210	Emp1|5UTR|TC_2852_11898.00000|chr6_135363008_135363022_+|chr6_135377210_135377211_+	100	+	135363012	135363012	0	2	90,33	0,14165
chr9	102626301	102629789	Anapc13|5UTR|TC_402_134504.00000|chr9_102626292_102626322_+|chr9_102629789_102629790_+	100	+	102626301	102626301	0	2	45,27	0,3461
chr5	38561531	38561568	Wdr1|5UTR|TC_429_122303.00000|chr5_38561544_38561640_-|chr5_38561530_38561531_-	100	-	38561531	38561531	0	1	37	0
chr8	121950565	121974495	Banp|5UTR|TC_5798_3905.00000|chr8_121950517_121950568_+|chr8_121974495_121974496_+	100	+	121950565	121950565	0	2	83,69	0,23861
chr11	83942161	83942177	Ddx52|5UTR|TC_6645_3131.00000|chr11_83942156_83942171_+|chr11_83942177_83942178_+	100	+	83942161	83942161	0	1	16	0
chr10	80918161	80918244	Lmnb2|5UTR|TC_5396_4517.00000|chr10_80918171_80918273_-|chr10_80918160_80918161_-	100	-	80918161	80918161	0	1	83	0
chr14	52304987	52305119	Mettl3|5UTR|TC_11118_919.00000|chr14_52305100_52305126_-|chr14_52304986_52304987_-	100	-	52304987	52304987	0	1	132	0
chr6	124749773	124756899	Atn1|5UTR_UP1k|TC_29655_109.00000|chr6_124756879_124756922_-|chr6_124749772_124749773_-	100	-	124749773	124749773	0	2	148,604	0,6522
chr12	69724796	69724853	L2hgdh|5UTR|TC_5192_4807.00000|chr12_69724802_69724902_-|chr12_69724795_69724796_-	100	-	69724796	69724796	0	1	57	0
chr17	26090043	26090124	Decr2|5UTR|TC_12373_835.00000|chr17_26090123_26090168_-|chr17_26090042_26090043_-	100	-	26090043	26090043	0	1	81	0
chr3	107631680	107631702	Strip1|5UTR|TC_6577_3190.00000|chr3_107631688_107631718_-|chr3_107631679_107631680_-	100	-	107631680	107631680	0	1	22	0
chr3	89913039	89913162	Il6ra|5UTR|TC_11049_1069.00000|chr3_89913147_89913217_-|chr3_89913038_89913039_-	100	-	89913039	89913039	0	1	123	0
chr5	116422479	116422803	Hspb8|5UTR|TC_13136_725.00000|chr5_116422801_116422803_-|chr5_116422478_116422479_-	100	-	116422479	116422479	0	1	324	0
chr2	74573564	74578939	Lnp|5UTR|TC_7231_2658.00000|chr2_74578888_74578958_-|chr2_74573563_74573564_-	100	-	74573564	74573564	0	2	62,121	0,5254
chr4	95051271	95052198	Jun|5UTR|TC_2252_16653.00000|chr4_95052177_95052223_-|chr4_95051270_95051271_-	100	-	95051271	95051271	0	1	927	0
chr10	52381898	52382132	Gopc|5UTR|TC_27141_135.00000|chr10_52382117_52382146_-|chr10_52381897_52381898_-	100	-	52381898	52381898	0	1	234	0
chr3	145938035	145938058	2410004B18Rik|5UTR|TC_2885_11742.00000|chr3_145938006_145938049_+|chr3_145938058_145938059_+	100	+	145938035	145938035	0	1	23	0
chr5	143098445	143112982	Rnf216|5UTR|TC_3494_8988.00000|chr5_143112972_143112984_-|chr5_143098444_143098445_-	100	-	143098445	143098445	0	2	60,84	0,14453
chr9	59291604	59291633	Adpgk|5UTR|TC_8622_1834.00000|chr9_59291550_59291631_+|chr9_59291633_59291634_+	100	+	59291604	59291604	0	1	29	0
chr4	10874513	10874614	2610301B20Rik|5UTR|TC_12486_819.00000|chr4_10874484_10874520_+|chr4_10874614_10874615_+	100	+	10874513	10874513	0	1	101	0
chr13	98354240	98354619	Foxd1|5UTR|TC_13442_688.00000|chr13_98354218_98354245_+|chr13_98354619_98354620_+	100	+	98354240	98354240	0	1	379	0
chr5	31613970	31614000	Mrpl33|5UTR|TC_301_176358.00000|chr5_31613941_31614024_+|chr5_31614000_31614001_+	100	+	31613970	31613970	0	1	30	0
chr7	127375826	127376017	Zfp747|5UTR|TC_13720_655.00000|chr7_127376004_127376067_-|chr7_127375825_127375826_-	100	-	127375826	127375826	0	1	191	0
chr5	124324980	124327953	Mphosph9|5UTR|TC_30428_102.00000|chr5_124327943_124327974_-|chr5_124324979_124324980_-	100	-	124324980	124324980	0	2	157,168	0,2805
chr18	50128292	50128351	Hsd17b4|5UTR|TC_4602_5190.00000|chr18_50128280_50128327_+|chr18_50128351_50128352_+	100	+	50128292	50128292	0	1	59	0
chr4	41741252	41741257	Sigmar1|5UTR|TC_23223_197.00000|chr4_41741255_41741257_-|chr4_41741251_41741252_-	100	-	41741252	41741252	0	1	5	0
chr4	139192929	139193025	Capzb|5UTR|TC_1018_43733.00000|chr4_139192921_139192988_+|chr4_139193025_139193026_+	100	+	139192929	139192929	0	1	96	0
chr3	79629122	79629176	4930579G24Rik|5UTR|TC_2775_12402.00000|chr3_79629053_79629128_+|chr3_79629176_79629177_+	100	+	79629122	79629122	0	1	54	0
chr19	41981714	41981938	Ubtd1|5UTR_UP1k|TC_7895_2114.00000|chr19_41981665_41981727_+|chr19_41981938_41981939_+	100	+	41981714	41981714	0	1	224	0
chr13	104228964	104229585	Cenpk|5UTR|TC_3479_9049.00000|chr13_104228926_104229027_+|chr13_104229585_104229586_+	100	+	104228964	104228964	0	1	621	0
chr11	54740291	54787627	Cdc42se2|5UTR|TC_7209_2554.00000|chr11_54787615_54787627_-|chr11_54740290_54740291_-	100	-	54740291	54740291	0	3	259,154,68	0,16114,47268
chr4	107066795	107066858	Mrpl37|5UTR|TC_3089_10752.00000|chr4_107066843_107066861_-|chr4_107066794_107066795_-	100	-	107066795	107066795	0	1	63	0
chr5	105732317	105811725	Lrrc8d|5UTR|TC_15686_428.00000|chr5_105732296_105732327_+|chr5_105811725_105811726_+	100	+	105732317	105732317	0	2	57,2	0,79406
chr2	158624910	158625141	Actr5|5UTR|TC_33271_80.00000|chr2_158624909_158624930_+|chr2_158625141_158625142_+	100	+	158624910	158624910	0	1	231	0
chr6	120836210	120848504	Bcl2l13|5UTR|TC_6263_3497.00000|chr6_120836205_120836251_+|chr6_120848504_120848505_+	100	+	120836210	120836210	0	2	147,49	0,12245
chr15	102150281	102150633	Soat2|5UTR_UP1k|TC_40681_38.00000|chr15_102150281_102150283_+|chr15_102150633_102150634_+	100	+	102150281	102150281	0	1	352	0
chr6	131245326	131247355	Klra2|5UTR|TC_35969_63.00000|chr6_131247354_131247364_-|chr6_131245325_131245326_-	100	-	131245326	131245326	0	2	52,107	0,1922
chr7	100371823	100371909	Ppme1|5UTR_UP1k|TC_1518_26529.00000|chr7_100371902_100371987_-|chr7_100371822_100371823_-	100	-	100371823	100371823	0	1	86	0
chr2	26902787	26902816	Surf6|5UTR|TC_3457_9140.00000|chr2_26902801_26902907_-|chr2_26902786_26902787_-	100	-	26902787	26902787	0	1	29	0
chr14	62837712	62837920	Wdfy2|5UTR|TC_17544_378.00000|chr14_62837683_62837735_+|chr14_62837920_62837921_+	100	+	62837712	62837712	0	1	208	0
chr5	20855166	20882047	Phtf2|5UTR|TC_13114_728.00000|chr5_20882010_20882048_-|chr5_20855165_20855166_-	100	-	20855166	20855166	0	2	35,92	0,26789
chr16	15594475	15594500	Ube2v2|5UTR|TC_1331_31747.00000|chr16_15594487_15594523_-|chr16_15594474_15594475_-	100	-	15594475	15594475	0	1	25	0
chr2	30807966	30819670	Ntmt1|5UTR|TC_3578_8650.00000|chr2_30807938_30807993_+|chr2_30819670_30819671_+	100	+	30807966	30807966	0	2	117,42	0,11662
chrX	42149539	42201950	Stag2|5UTR|TC_12786_775.00000|chrX_42149539_42149543_+|chrX_42201950_42201951_+	100	+	42149539	42149539	0	2	146,96	0,52315
chr16	87553326	87555940	Map3k7cl|5UTR|TC_36789_58.00000|chr16_87553312_87553360_+|chr16_87555940_87555941_+	100	+	87553326	87553326	0	2	269,39	0,2575
chr17	14934653	14943048	Wdr27|5UTR|TC_11276_1023.00000|chr17_14943016_14943150_-|chr17_14934652_14934653_-	100	-	14934653	14934653	0	1	8395	0
chr2	52038098	52038175	Tnfaip6|5UTR_UP1k|TC_17818_364.00000|chr2_52038089_52038103_+|chr2_52038175_52038176_+	100	+	52038098	52038098	0	1	77	0
chr3	95929255	95929596	Anp32e|5UTR_UP1k|TC_9214_1599.00000|chr3_95929243_95929256_+|chr3_95929596_95929597_+	100	+	95929255	95929255	0	1	341	0
chr4	32657136	32657250	Mdn1|5UTR|TC_18080_353.00000|chr4_32657108_32657157_+|chr4_32657250_32657251_+	100	+	32657136	32657136	0	1	114	0
chrX	74254823	74254951	Emd|5UTR|TC_695_71678.00000|chrX_74254784_74254866_+|chrX_74254951_74254952_+	100	+	74254823	74254823	0	1	128	0
chr13	41358864	41359001	Nedd9|5UTR|TC_9173_1617.00000|chr13_41358989_41359003_-|chr13_41358863_41358864_-	100	-	41358864	41358864	0	1	137	0
chr19	29047829	29047926	Ak3|5UTR|TC_11436_993.00000|chr19_29047864_29047967_-|chr19_29047828_29047829_-	100	-	29047829	29047829	0	1	97	0
chr8	57487566	57488617	Sap30|5UTR_UP1k|TC_22042_222.00000|chr8_57488612_57488627_-|chr8_57487565_57487566_-	100	-	57487566	57487566	0	1	1051	0
chr16	78373417	78376675	Btg3|5UTR|TC_14791_554.00000|chr16_78376665_78376696_-|chr16_78373416_78373417_-	100	-	78373417	78373417	0	2	6,75	0,3183
chr10	30200480	30200518	Cenpw|5UTR|TC_1263_33700.00000|chr10_30200485_30200573_-|chr10_30200479_30200480_-	100	-	30200480	30200480	0	1	38	0
chr7	110018265	110018424	Ipo7|5UTR_UP1k|TC_7932_2170.00000|chr7_110018254_110018278_+|chr7_110018424_110018425_+	100	+	110018265	110018265	0	1	159	0
chr2	35696718	35707657	Dab2ip|5UTR|TC_24473_174.00000|chr2_35696701_35696743_+|chr2_35707657_35707658_+	100	+	35696718	35696718	0	1	10939	0
chr15	88862505	88862667	Pim3|5UTR|TC_29609_109.00000|chr15_88862505_88862507_+|chr15_88862667_88862668_+	100	+	88862505	88862505	0	1	162	0
chr3	10329005	10331378	Impa1|5UTR|TC_5944_3818.00000|chr3_10331371_10331440_-|chr3_10329004_10329005_-	100	-	10329005	10329005	0	2	3,57	0,2316
chr4	127021285	127021416	Sfpq|5UTR_UP1k|TC_22455_212.00000|chr4_127021285_127021287_+|chr4_127021416_127021417_+	100	+	127021285	127021285	0	1	131	0
chr1	172200579	172206783	Pea15a|5UTR|TC_6517_3236.00000|chr1_172206769_172206783_-|chr1_172200578_172200579_-	100	-	172200579	172200579	0	2	2,187	0,6017
chr6	140424131	140424164	Plekha5|5UTR|TC_10958_1089.00000|chr6_140424094_140424160_+|chr6_140424164_140424165_+	100	+	140424131	140424131	0	1	33	0
chr4	74252001	74262825	Kdm4c|5UTR|TC_23317_195.00000|chr4_74252000_74252005_+|chr4_74262825_74262826_+	100	+	74252001	74252001	0	2	85,17	0,10807
chr3	88579622	88579686	Ssr2|5UTR_UP1k|TC_861_52521.00000|chr3_88579605_88579670_+|chr3_88579879_88579880_+	100	+	88579622	88579622	0	1	64	0
chr6	72958012	72958401	Tmsb10|5UTR|TC_100_511502.00000|chr6_72958398_72958402_-|chr6_72958011_72958012_-	100	-	72958012	72958012	0	2	12,65	0,324
chr19	34922359	34924625	Kif20b|5UTR|TC_6206_3539.00000|chr19_34922327_34922420_+|chr19_34924625_34924626_+	100	+	34922359	34922359	0	2	74,1	0,2265
chr15	65787046	65787236	Efr3a|5UTR|TC_3193_10301.00000|chr15_65787017_65787056_+|chr15_65787236_65787237_+	100	+	65787046	65787046	0	1	190	0
chr9	107542237	107542375	Nprl2|5UTR|TC_10439_1219.00000|chr9_107542213_107542293_+|chr9_107542375_107542376_+	100	+	107542237	107542237	0	1	138	0
chr6	83125029	83125196	Ino80b|5UTR_UP1k|TC_11460_946.00000|chr6_83125193_83125205_-|chr6_83125028_83125029_-	100	-	83125029	83125029	0	1	167	0
chr8	110755258	110805888	Il34|5UTR|TC_16434_437.00000|chr8_110805868_110805954_-|chr8_110755257_110755258_-	100	-	110755258	110755258	0	2	392,155	0,50475
chr4	119320474	119320501	Ppih|5UTR|TC_2836_11975.00000|chr4_119320481_119320501_-|chr4_119320473_119320474_-	100	-	119320474	119320474	0	1	27	0
chr4	40269676	40269828	Topors|5UTR|TC_11835_918.00000|chr4_40269822_40269843_-|chr4_40269675_40269676_-	100	-	40269676	40269676	0	1	152	0
chr5	142815201	142817277	Tnrc18|5UTR|TC_37996_52.00000|chr5_142817275_142817277_-|chr5_142815200_142815201_-	100	-	142815201	142815201	0	2	244,6	0,2070
chr5	143728017	143732197	Usp42|5UTR|TC_27244_83.00000|chr5_143732182_143732198_-|chr5_143728016_143728017_-	100	-	143728017	143728017	0	2	9,35	0,4145
chr8	106415332	106415737	Zfp90|5UTR|TC_34327_73.00000|chr8_106415325_106415339_+|chr8_106415737_106415738_+	100	+	106415332	106415332	0	1	405	0
chr6	118129355	118139114	Csgalnact2|5UTR|TC_15416_505.00000|chr6_118139052_118139143_-|chr6_118129354_118129355_-	100	-	118129355	118129355	0	2	264,92	0,9667
chr14	70545321	70545706	Reep4|5UTR|TC_4920_5245.00000|chr14_70545287_70545353_+|chr14_70545706_70545707_+	100	+	70545321	70545321	0	1	385	0
chr9	66919633	66919656	Rab8b|5UTR|TC_2880_11776.00000|chr9_66919654_66919705_-|chr9_66919632_66919633_-	100	-	66919633	66919633	0	1	23	0
chr7	104218814	104225557	Trim6|5UTR|TC_28764_118.00000|chr7_104218790_104218818_+|chr7_104225557_104225558_+	100	+	104218814	104218814	0	2	69,51	0,6692
chr11	93995372	93996270	Spag9|5UTR_UP1k|TC_16532_431.00000|chr11_93995361_93995379_+|chr11_93996270_93996271_+	100	+	93995372	93995372	0	1	898	0
chr17	26780879	26781092	Bnip1|5UTR_UP1k|TC_15448_502.00000|chr17_26780851_26780902_+|chr17_26781092_26781093_+	100	+	26780879	26780879	0	1	213	0
chr17	65867775	65885296	Ralbp1|5UTR|TC_17315_390.00000|chr17_65885295_65885328_-|chr17_65867774_65867775_-	100	-	65867775	65867775	0	2	55,619	0,16902
chr8	85432724	85432812	4921524J17Rik|5UTR|TC_1616_24822.00000|chr8_85432769_85432852_-|chr8_85432723_85432724_-	100	-	85432724	85432724	0	1	88	0
chr16	91729359	91782192	Itsn1|5UTR|TC_4030_7103.00000|chr16_91729280_91729378_+|chr16_91782192_91782193_+	100	+	91729359	91729359	0	2	240,32	0,52801
chr17	47688026	47688037	Tomm6|5UTR|TC_191_276651.00000|chr17_47688036_47688072_-|chr17_47688025_47688026_-	100	-	47688026	47688026	0	1	11	0
chr14	65805955	65809234	Pbk|5UTR|TC_34244_73.00000|chr14_65805955_65805957_+|chr14_65809234_65809235_+	100	+	65805955	65805955	0	2	179,20	0,3259
chr7	15946053	15946065	Gltscr2|5UTR|TC_1649_24187.00000|chr7_15946064_15946102_-|chr7_15946052_15946053_-	100	-	15946053	15946053	0	1	12	0
chr19	6909617	6909657	Prdx5|5UTR|TC_2043_17839.00000|chr19_6909611_6909682_-|chr19_6909616_6909617_-	100	-	6909617	6909617	0	1	40	0
chr7	110061709	110069490	Zfp143|5UTR|TC_5543_4305.00000|chr7_110061673_110061726_+|chr7_110069490_110069491_+	100	+	110061709	110061709	0	2	66,7	0,7774
chr3	145758678	145758861	Ddah1|5UTR_UP1k|TC_19918_281.00000|chr3_145758678_145758691_+|chr3_145758861_145758862_+	100	+	145758678	145758678	0	1	183	0
chr6	134761073	134792638	Dusp16|5UTR|TC_15341_511.00000|chr6_134792605_134792679_-|chr6_134761072_134761073_-	100	-	134761073	134761073	0	2	361,362	0,31203
chr9	55326928	55377575	AI118078|5UTR_UP1k|TC_37615_54.00000|chr9_55326914_55326942_+|chr9_55377575_55377576_+	100	+	55326928	55326928	0	2	72,96	0,50551
chr2	71211776	71214447	Dync1i2|5UTR|TC_1603_25059.00000|chr2_71211688_71211805_+|chr2_71214447_71214448_+	100	+	71211776	71211776	0	2	69,9	0,2662
chr7	24904366	24907733	Arhgef1|5UTR|TC_11069_1066.00000|chr7_24904331_24904447_+|chr7_24907733_24907734_+	100	+	24904366	24904366	0	2	131,18	0,3349
chrX	56597863	56598030	Mmgt1|5UTR_UP1k|TC_8982_1693.00000|chrX_56598021_56598042_-|chrX_56597862_56597863_-	100	-	56597863	56597863	0	1	167	0
chr7	17027813	17027832	Ppp5c|5UTR|TC_2323_15914.00000|chr7_17027814_17027937_-|chr7_17027812_17027813_-	100	-	17027813	17027813	0	1	19	0
chr2	60962765	60962892	Rbms1|5UTR|TC_5137_4874.00000|chr2_60962840_60962953_-|chr2_60962764_60962765_-	100	-	60962765	60962765	0	1	127	0
chr7	45052881	45052992	Prr12|5UTR_UP1k|TC_31308_95.00000|chr7_45052973_45053010_-|chr7_45052880_45052881_-	100	-	45052881	45052881	0	1	111	0
chr4	86575691	86575918	Rraga|5UTR|TC_2982_11259.00000|chr4_86575656_86575748_+|chr4_86575918_86575919_+	100	+	86575691	86575691	0	1	227	0
chr7	102441847	102442024	Rrm1|5UTR|TC_2217_16971.00000|chr7_102441780_102441882_+|chr7_102442024_102442025_+	100	+	102441847	102441847	0	1	177	0
chr1	93685753	93686446	Bok|5UTR|TC_16306_444.00000|chr1_93685733_93685789_+|chr1_93686446_93686447_+	100	+	93685753	93685753	0	2	101,29	0,664
chr10	127643153	127646911	Stat6|5UTR|TC_25173_162.00000|chr10_127643153_127643155_+|chr10_127646911_127646912_+	100	+	127643153	127643153	0	2	96,21	0,3737
chr12	31634354	31634627	Bcap29|5UTR|TC_4500_5994.00000|chr12_31634624_31634669_-|chr12_31634353_31634354_-	100	-	31634354	31634354	0	1	273	0
chr4	40702737	40702799	Aptx|5UTR|TC_42644_28.00000|chr4_40702797_40702799_-|chr4_40702736_40702737_-	100	-	40702737	40702737	0	1	62	0
chr7	118533251	118533308	Coq7|5UTR|TC_1940_19888.00000|chr7_118533296_118533330_-|chr7_118533250_118533251_-	100	-	118533251	118533251	0	1	57	0
chr5	129020216	129020538	Ran|5UTR|TC_79_623092.00000|chr5_129020198_129020247_+|chr5_129020538_129020539_+	100	+	129020216	129020216	0	2	62,11	0,311
chr8	11312599	11312776	Col4a1|5UTR|TC_13374_696.00000|chr8_11312775_11312790_-|chr8_11312598_11312599_-	100	-	11312599	11312599	0	1	177	0
chr15	81586210	81586628	Ep300|5UTR|TC_13433_689.00000|chr15_81586207_81586232_+|chr15_81586628_81586629_+	100	+	81586210	81586210	0	1	418	0
chr8	83608180	83608331	Dnajb1|5UTR|TC_38576_49.00000|chr8_83608180_83608182_+|chr8_83608331_83608332_+	100	+	83608180	83608180	0	1	151	0
chr4	40239696	40239762	Ddx58|5UTR|TC_5346_4580.00000|chr4_40239719_40239829_-|chr4_40239695_40239696_-	100	-	40239696	40239696	0	1	66	0
chr4	119294363	119294502	Ybx1|5UTR|TC_5050_5010.00000|chr4_119294500_119294502_-|chr4_119294362_119294363_-	100	-	119294363	119294363	0	1	139	0
chrX	112311388	112311421	Apool|5UTR|TC_5734_4056.00000|chrX_112311322_112311415_+|chrX_112311421_112311422_+	100	+	112311388	112311388	0	1	33	0
chr13	63565520	63566273	Ptch1|5UTR_UP1k|TC_12911_754.00000|chr13_63566253_63566308_-|chr13_63565519_63565520_-	100	-	63565520	63565520	0	1	753	0
chr6	85137745	85137805	Spr|5UTR_UP1k|TC_25295_161.00000|chr6_85137803_85137805_-|chr6_85137744_85137745_-	100	-	85137745	85137745	0	1	60	0
chr2	153870998	153871392	Sun5|5UTR_UP1k|TC_24767_169.00000|chr2_153871380_153871443_-|chr2_153870997_153870998_-	100	-	153870998	153870998	0	1	394	0
chr5	124598782	124598874	Tctn2|5UTR|TC_10058_1320.00000|chr5_124598749_124598791_+|chr5_124598874_124598875_+	100	+	124598782	124598782	0	1	92	0
chr5	32353568	32353668	Plb1|5UTR_UP1k|TC_15488_421.00000|chr5_32353526_32353569_+|chr5_32353668_32353669_+	100	+	32353568	32353568	0	1	100	0
chr15	41789030	41789033	Oxr1|5UTR_UP1k|TC_30026_105.00000|chr15_41789030_41789032_+|chr15_41789033_41789034_+	100	+	41789030	41789030	0	1	3	0
chr11	60728441	60730288	Mief2|5UTR|TC_9461_1507.00000|chr11_60728416_60728491_+|chr11_60730288_60730289_+	100	+	60728441	60728441	0	2	126,6	0,1841
chr7	70360329	70360704	Nr2f2|5UTR_UP1k|TC_11258_1028.00000|chr7_70360682_70360741_-|chr7_70360328_70360329_-	100	-	70360329	70360329	0	1	375	0
chrX	136975497	136976853	Tmsb15b1|5UTR|TC_25513_158.00000|chrX_136976823_136976862_-|chrX_136975496_136975497_-	100	-	136975497	136975497	0	2	5,95	0,1261
chr6	47813304	47813363	Pdia4|5UTR|TC_744_63665.00000|chr6_47813343_47813416_-|chr6_47813303_47813304_-	100	-	47813304	47813304	0	1	59	0
chr17	40933185	40934485	Cenpq|5UTR|TC_5091_4943.00000|chr17_40934456_40934608_-|chr17_40933184_40933185_-	100	-	40933185	40933185	0	2	30,103	0,1197
chr7	27195815	27197013	BC024978|5UTR|TC_22569_210.00000|chr7_27195796_27195819_+|chr7_27197013_27197014_+	100	+	27195815	27195815	0	2	292,108	0,1090
chr2	32451324	32451880	Slc25a25|5UTR_UP1k|TC_29129_114.00000|chr2_32451868_32451903_-|chr2_32451323_32451324_-	100	-	32451324	32451324	0	1	556	0
chr1	74284623	74284676	Aamp|5UTR|TC_231_233176.00000|chr1_74284652_74284735_-|chr1_74284622_74284623_-	100	-	74284623	74284623	0	1	53	0
chr16	13902935	13903093	Pdxdc1|5UTR|TC_7022_2808.00000|chr16_13903092_13903132_-|chr16_13902934_13902935_-	100	-	13902935	13902935	0	1	158	0
chr8	22411423	22411465	Mrps31|5UTR|TC_8308_1971.00000|chr8_22411362_22411454_+|chr8_22411465_22411466_+	100	+	22411423	22411423	0	1	42	0
chr4	54948003	55007562	Zfp462|5UTR|TC_12855_764.00000|chr4_54947946_54948069_+|chr4_55007562_55007563_+	100	+	54948003	54948003	0	2	229,30	0,59529
chr1	36244127	36244990	Uggt1|5UTR_UP1k|TC_34207_73.00000|chr1_36244984_36244995_-|chr1_36244126_36244127_-	100	-	36244127	36244127	0	1	863	0
chr14	55578505	55578574	Psme1|5UTR|TC_207_258114.00000|chr14_55578449_55578554_+|chr14_55578574_55578575_+	100	+	55578505	55578505	0	1	69	0
chr2	32534591	32536086	Fam102a|5UTR_UP1k|TC_41695_33.00000|chr2_32534591_32534593_+|chr2_32536086_32536087_+	100	+	32534591	32534591	0	1	1495	0
chr7	24207072	24208117	Zfp111|5UTR|TC_9920_1361.00000|chr7_24208087_24208168_-|chr7_24207071_24207072_-	100	-	24207072	24207072	0	2	43,89	0,956
chr8	91313545	91313575	Fto|5UTR|TC_7151_2718.00000|chr8_91313522_91313566_+|chr8_91313575_91313576_+	100	+	91313545	91313545	0	1	30	0
chr9	61914428	61914470	Rplp1|5UTR|TC_1686_23780.00000|chr9_61914468_61914470_-|chr9_61914427_61914428_-	100	-	61914428	61914428	0	1	42	0
chr10	120208791	120208845	Tmbim4|5UTR|TC_1072_40835.00000|chr10_120208751_120208833_+|chr10_120208845_120208846_+	100	+	120208791	120208791	0	1	54	0
chrX	164373747	164373829	Figf|5UTR|TC_17632_300.00000|chrX_164373733_164373762_+|chrX_164373829_164373830_+	100	+	164373747	164373747	0	1	82	0
chr12	4233576	4233967	Cenpo|5UTR|TC_13108_728.00000|chr12_4233966_4233977_-|chr12_4233575_4233576_-	100	-	4233576	4233576	0	2	81,216	0,175
chr2	72476217	72476290	Cdca7|5UTR|TC_5172_4834.00000|chr2_72476151_72476254_+|chr2_72476290_72476291_+	100	+	72476217	72476217	0	1	73	0
chr2	164833440	164833476	Neurl2|5UTR|TC_22111_220.00000|chr2_164833454_164833480_-|chr2_164833439_164833440_-	100	-	164833440	164833440	0	1	36	0
chr4	109977980	109979862	Dmrta2|5UTR|TC_8984_1692.00000|chr4_109977973_109978043_+|chr4_109979862_109979863_+	100	+	109977980	109977980	0	2	356,8	0,1874
chr4	140616949	140648724	Arhgef10l|5UTR|TC_17621_375.00000|chr4_140648634_140648729_-|chr4_140616948_140616949_-	100	-	140616949	140616949	0	1	31775	0
chr5	145191515	145191543	Atp5j2|5UTR|TC_144_371507.00000|chr5_145191527_145191571_-|chr5_145191514_145191515_-	100	-	145191515	145191515	0	1	28	0
chrX	136734477	136742891	Morf4l2|5UTR|TC_11658_873.00000|chrX_136742860_136742911_-|chrX_136734476_136734477_-	100	-	136734477	136734477	0	4	24,77,90,1682	0,1068,5327,6732
chr15	4026707	4026771	Oxct1|5UTR|TC_4267_6537.00000|chr15_4026625_4026750_+|chr15_4026771_4026772_+	100	+	4026707	4026707	0	1	64	0
chr3	95891930	95892016	BC028528|5UTR_UP1k|TC_17027_404.00000|chr3_95892005_95892038_-|chr3_95891929_95891930_-	100	-	95891930	95891930	0	1	86	0
chr14	46882932	46884820	Samd4|5UTR_UP1k|TC_11567_970.00000|chr14_46882906_46882937_+|chr14_46884820_46884821_+	100	+	46882932	46882932	0	2	236,422	0,1466
chr6	34354162	34354230	Akr1b8|5UTR|TC_3409_9328.00000|chr6_34354118_34354193_+|chr6_34354230_34354231_+	100	+	34354162	34354162	0	1	68	0
chr10	117063708	117063749	Cct2|5UTR|TC_12884_759.00000|chr10_117063747_117063749_-|chr10_117063707_117063708_-	100	-	117063708	117063708	0	1	41	0
chr18	6490615	6490723	Epc1|5UTR|TC_11295_1020.00000|chr18_6490711_6490757_-|chr18_6490614_6490615_-	100	-	6490615	6490615	0	1	108	0
chr14	27428865	27429068	Fam208a|5UTR|TC_11504_980.00000|chr14_27428794_27428884_+|chr14_27429068_27429069_+	100	+	27428865	27428865	0	1	203	0
chr9	65885028	65909679	Trip4|5UTR_UP1k|TC_30934_98.00000|chr9_65909674_65909686_-|chr9_65885027_65885028_-	100	-	65885028	65885028	0	4	219,234,152,1241	0,11668,13348,23410
chr6	94283322	94284671	Magi1|5UTR_UP1k|TC_30436_102.00000|chr6_94284665_94284694_-|chr6_94283321_94283322_-	100	-	94283322	94283322	0	1	1349	0
chr1	72711288	72711320	Rpl37a|5UTR|TC_367_147791.00000|chr1_72711286_72711295_+|chr1_72711320_72711321_+	100	+	72711288	72711288	0	1	32	0
chr4	151044232	151044621	Per3|5UTR|TC_9706_1422.00000|chr4_151044558_151044688_-|chr4_151044231_151044232_-	100	-	151044232	151044232	0	1	389	0
chr2	72978981	72979317	Sp3|5UTR_UP1k|TC_23730_187.00000|chr2_72979296_72979317_-|chr2_72978980_72978981_-	100	-	72978981	72978981	0	1	336	0
chr11	21238252	21263218	Vps54|5UTR_UP1k|TC_23047_200.00000|chr11_21238200_21238253_+|chr11_21263218_21263219_+	100	+	21238252	21238252	0	2	1119,20	0,24946
chr13	95618374	95618491	F2r|5UTR_UP1k|TC_21093_246.00000|chr13_95618489_95618491_-|chr13_95618373_95618374_-	100	-	95618374	95618374	0	1	117	0
chr2	71453331	71453358	Metap1d|5UTR|TC_4856_5352.00000|chr2_71453329_71453349_+|chr2_71453358_71453359_+	100	+	71453331	71453331	0	1	27	0
chr1	57377638	57377670	1700066M21Rik|5UTR|TC_11071_1065.00000|chr1_57377610_57377670_+|chr1_57377670_57377671_+	100	+	57377638	57377638	0	1	32	0
chr4	152435881	152448743	Kcnab2|5UTR|TC_5706_4086.00000|chr4_152448706_152448791_-|chr4_152435880_152435881_-	100	-	152435881	152435881	0	2	56,66	0,12796
chr14	31251487	31251617	Bap1|5UTR|TC_2424_14938.00000|chr14_31251454_31251516_+|chr14_31251617_31251618_+	100	+	31251487	31251487	0	1	130	0
chr6	28421316	28421538	Gcc1|5UTR|TC_16914_410.00000|chr6_28421534_28421547_-|chr6_28421315_28421316_-	100	-	28421316	28421316	0	1	222	0
chr17	56036459	56036589	Sh3gl1|5UTR|TC_2505_14386.00000|chr17_56036536_56036644_-|chr17_56036458_56036459_-	100	-	56036459	56036459	0	1	130	0
chr8	120589015	120589027	Gins2|5UTR|TC_2696_13018.00000|chr8_120589026_120589120_-|chr8_120589014_120589015_-	100	-	120589015	120589015	0	1	12	0
chr7	25788478	25788505	Axl|5UTR|TC_2426_14934.00000|chr7_25788499_25788541_-|chr7_25788477_25788478_-	100	-	25788478	25788478	0	1	27	0
chr3	90476143	90476240	Ilf2|5UTR|TC_1435_28556.00000|chr3_90476110_90476225_+|chr3_90476240_90476241_+	100	+	90476143	90476143	0	1	97	0
chr19	5106938	5106981	Rab1b|5UTR|TC_2091_18259.00000|chr19_5106970_5107039_-|chr19_5106937_5106938_-	100	-	5106938	5106938	0	1	43	0
chr8	71693883	71702631	B3gnt3|5UTR_UP1k|TC_35830_64.00000|chr8_71702608_71702665_-|chr8_71693882_71693883_-	100	-	71693883	71693883	0	2	16,914	0,7834
chr5	104021739	104021814	Hsd17b11|5UTR|TC_12883_657.00000|chr5_104021785_104021817_-|chr5_104021738_104021739_-	100	-	104021739	104021739	0	1	75	0
chr1	195131305	195131524	Cr1l|5UTR|TC_9047_1437.00000|chr1_195131500_195131531_-|chr1_195131304_195131305_-	100	-	195131305	195131305	0	1	219	0
chr1	54438914	54438984	Gtf3c3|5UTR|TC_2825_12051.00000|chr1_54438948_54438986_-|chr1_54438913_54438914_-	100	-	54438914	54438914	0	1	70	0
chr10	95514994	95515207	Ube2n|5UTR_UP1k|TC_19135_308.00000|chr10_95514994_95514996_+|chr10_95515207_95515208_+	100	+	95514994	95514994	0	1	213	0
chr15	61985613	61985921	Myc|5UTR|TC_25897_152.00000|chr15_61985613_61985615_+|chr15_61985921_61985922_+	100	+	61985613	61985613	0	1	308	0
chr15	11993860	11996007	Sub1|5UTR|TC_405_131993.00000|chr15_11996006_11996010_-|chr15_11993859_11993860_-	100	-	11993860	11993860	0	2	1,57	0,2090
chr11	106788316	106788875	Ddx5|5UTR_UP1k|TC_10280_1260.00000|chr11_106788868_106788875_-|chr11_106788315_106788316_-	100	-	106788316	106788316	0	2	143,177	0,382
chr3	127729391	127780493	Alpk1|5UTR|TC_38526_49.00000|chr3_127780479_127780515_-|chr3_127729390_127729391_-	100	-	127729391	127729391	0	2	110,333	0,50769
chr11	119491373	119491403	Endov|5UTR|TC_15127_527.00000|chr11_119491345_119491399_+|chr11_119491403_119491404_+	100	+	119491373	119491373	0	1	30	0
chr10	7726004	7738729	Katna1|5UTR|TC_4713_5576.00000|chr10_7726000_7726075_+|chr10_7738729_7738730_+	100	+	7726004	7726004	0	2	119,7	0,12718
chr8	124520784	124520879	Cog2|5UTR|TC_8105_2077.00000|chr8_124520780_124520859_+|chr8_124520879_124520880_+	100	+	124520784	124520784	0	1	95	0
chrX	133687264	133688921	Pcdh19|5UTR|TC_36368_61.00000|chrX_133688919_133688921_-|chrX_133687263_133687264_-	100	-	133687264	133687264	0	1	1657	0
chr1	161251116	161251168	Prdx6|5UTR|TC_1216_35355.00000|chr1_161251135_161251183_-|chr1_161251115_161251116_-	100	-	161251116	161251116	0	1	52	0
chr4	132884365	132884790	Stx12|5UTR_UP1k|TC_22714_207.00000|chr4_132884788_132884790_-|chr4_132884364_132884365_-	100	-	132884365	132884365	0	1	425	0
chr11	21239255	21263218	Vps54|5UTR|TC_25883_152.00000|chr11_21239227_21239267_+|chr11_21263218_21263219_+	100	+	21239255	21239255	0	2	116,20	0,23943
chr5	24685838	24689393	Nub1|5UTR|TC_24607_172.00000|chr5_24685838_24685840_+|chr5_24689393_24689394_+	100	+	24685838	24685838	0	2	184,14	0,3541
chr6	85587617	85587645	Alms1|5UTR|TC_8007_2125.00000|chr6_85587566_85587625_+|chr6_85587645_85587646_+	100	+	85587617	85587617	0	1	28	0
chr6	39573871	39574300	Adck2|5UTR|TC_19424_298.00000|chr6_39573861_39573882_+|chr6_39574300_39574301_+	100	+	39573871	39573871	0	1	429	0
chr4	148041202	148041211	Mthfr|5UTR|TC_17319_390.00000|chr4_148041149_148041220_+|chr4_148041211_148041212_+	100	+	148041202	148041202	0	1	9	0
chr9	122351778	122351786	Abhd5|5UTR|TC_4575_5860.00000|chr9_122351755_122351789_+|chr9_122351786_122351787_+	100	+	122351778	122351778	0	1	8	0
chr7	5051752	5052816	Zfp580|5UTR|TC_9964_1346.00000|chr7_5051706_5051787_+|chr7_5052816_5052817_+	100	+	5051752	5051752	0	1	1064	0
chr19	44407409	44408312	Scd1|5UTR_UP1k|TC_25992_151.00000|chr19_44408310_44408312_-|chr19_44407408_44407409_-	100	-	44407409	44407409	0	1	903	0
chr11	76945769	76945880	Blmh|5UTR|TC_4572_5863.00000|chr11_76945727_76945783_+|chr11_76945880_76945881_+	100	+	76945769	76945769	0	1	111	0
chr3	106539528	106547742	Cept1|5UTR|TC_2494_14464.00000|chr3_106547704_106547826_-|chr3_106539527_106539528_-	100	-	106539528	106539528	0	2	75,63	0,8151
chr5	110269839	110269853	Pgam5|5UTR|TC_2278_16393.00000|chr5_110269818_110269891_-|chr5_110269838_110269839_-	100	-	110269839	110269839	0	1	14	0
chr14	34147329	34152486	Npy4r|5UTR_UP1k|TC_18172_349.00000|chr14_34152453_34152548_-|chr14_34147328_34147329_-	100	-	34147329	34147329	0	2	59,227	0,4930
chr12	8499632	8500011	Rhob|5UTR_UP1k|TC_6047_3702.00000|chr12_8500010_8500014_-|chr12_8499631_8499632_-	100	-	8499632	8499632	0	1	379	0
chr3	86224676	86225288	Lrba|5UTR_UP1k|TC_31412_94.00000|chr3_86224673_86224682_+|chr3_86225288_86225289_+	100	+	86224676	86224676	0	2	78,220	0,392
chr13	44731331	44731871	Jarid2|5UTR|TC_13355_698.00000|chr13_44731329_44731367_+|chr13_44731871_44731872_+	100	+	44731331	44731331	0	1	540	0
chr8	83608297	83608331	Dnajb1|5UTR|TC_5984_3782.00000|chr8_83608293_83608301_+|chr8_83608331_83608332_+	100	+	83608297	83608297	0	1	34	0
chr6	86733164	86733353	Gmcl1|5UTR|TC_7434_2140.00000|chr6_86733342_86733387_-|chr6_86733163_86733164_-	100	-	86733164	86733164	0	1	189	0
chrX	75826945	75875114	Pls3|5UTR|TC_786_58842.00000|chrX_75875104_75875183_-|chrX_75826944_75826945_-	100	-	75826945	75826945	0	2	8,67	0,48102
chr14	32322013	32325794	Ogdhl|5UTR|TC_10661_1159.00000|chr14_32321989_32322065_+|chr14_32325794_32325795_+	100	+	32322013	32322013	0	3	103,69,1	0,1865,3780
chr2	157005872	157007062	Dsn1|5UTR|TC_6336_3424.00000|chr2_157007008_157007098_-|chr2_157005871_157005872_-	100	-	157005872	157005872	0	2	1,88	0,1102
chr7	45333710	45334560	Trpm4|5UTR_UP1k|TC_22571_210.00000|chr7_45334529_45334569_-|chr7_45333709_45333710_-	100	-	45333710	45333710	0	1	850	0
chr11	95310049	95310239	Kat7|5UTR|TC_21691_230.00000|chr11_95310237_95310239_-|chr11_95310048_95310049_-	100	-	95310049	95310049	0	1	190	0
chr12	55199570	55199705	1700047I17Rik2|5UTR_UP1k|TC_1472_27628.00000|chr12_55199532_55199588_+|chr12_55199705_55199706_+	100	+	55199570	55199570	0	1	135	0
chr11	49250589	49260691	Mgat1|5UTR|TC_23755_186.00000|chr11_49250589_49250591_+|chr11_49260691_49260692_+	100	+	49250589	49250589	0	3	66,125,121	0,960,9981
chr17	34626987	34628018	Ppt2|5UTR_UP1k|TC_38874_47.00000|chr17_34628012_34628038_-|chr17_34626986_34626987_-	100	-	34626987	34626987	0	1	1031	0
chr11	52361097	52374301	Vdac1|5UTR|TC_761_61128.00000|chr11_52361050_52361128_+|chr11_52374301_52374302_+	100	+	52361097	52361097	0	2	55,3	0,13201
chr18	52465692	52465719	Srfbp1|5UTR|TC_3935_7366.00000|chr18_52465659_52465715_+|chr18_52465719_52465720_+	100	+	52465692	52465692	0	1	27	0
chr18	76241342	76262491	Smad2|5UTR_UP1k|TC_27499_131.00000|chr18_76241307_76241359_+|chr18_76262491_76262492_+	100	+	76241342	76241342	0	2	637,52	0,21097
chr4	116721053	116741696	Tesk2|5UTR|TC_23076_200.00000|chr4_116721034_116721072_+|chr4_116741696_116741697_+	100	+	116721053	116721053	0	2	203,81	0,20562
chr9	56418813	56467361	Hmg20a|5UTR|TC_7611_2392.00000|chr9_56418810_56418892_+|chr9_56467361_56467362_+	100	+	56418813	56418813	0	2	118,4	0,48544
chr9	50659466	50659530	Dlat|5UTR|TC_7375_2560.00000|chr9_50659471_50659560_-|chr9_50659465_50659466_-	100	-	50659466	50659466	0	1	64	0
chr3	79886198	79886226	Fam198b|5UTR|TC_12673_789.00000|chr3_79886185_79886200_+|chr3_79886226_79886227_+	100	+	79886198	79886198	0	1	28	0
chr2	126875976	126876167	Trpm7|5UTR|TC_18752_323.00000|chr2_126876156_126876167_-|chr2_126875975_126875976_-	100	-	126875976	126875976	0	1	191	0
chr3	27938659	28024193	Pld1|5UTR|TC_10800_1125.00000|chr3_27938607_27938703_+|chr3_28024193_28024194_+	100	+	27938659	27938659	0	3	91,150,31	0,13853,85503
chr10	53597067	53597189	Asf1a|5UTR|TC_15089_530.00000|chr10_53597067_53597069_+|chr10_53597189_53597190_+	100	+	53597067	53597067	0	1	122	0
chr4	131873653	131873763	Srsf4|5UTR|TC_5363_4561.00000|chr4_131873624_131873717_+|chr4_131873763_131873764_+	100	+	131873653	131873653	0	1	110	0
chr5	93202418	93206497	Ccni|5UTR_UP1k|TC_22778_206.00000|chr5_93206495_93206497_-|chr5_93202417_93202418_-	100	-	93202418	93202418	0	2	44,584	0,3495
chr6	85452052	85452121	Cct7|5UTR|TC_825_55601.00000|chr6_85452046_85452102_+|chr6_85452121_85452122_+	100	+	85452052	85452052	0	1	69	0
chr4	116557157	116570923	Gpbp1l1|5UTR_UP1k|TC_24897_167.00000|chr4_116557155_116557159_+|chr4_116570923_116570924_+	100	+	116557157	116557157	0	3	671,1018,53	0,12006,13713
chr11	70647285	70647868	Rnf167|5UTR_UP1k|TC_9474_1500.00000|chr11_70647261_70647300_+|chr11_70647868_70647869_+	100	+	70647285	70647285	0	1	583	0
chr19	10525094	10525749	Sdhaf2|5UTR_UP1k|TC_13369_696.00000|chr19_10525748_10525783_-|chr19_10525093_10525094_-	100	-	10525094	10525094	0	1	655	0
chr3	103968654	103969085	Phtf1|5UTR|TC_10905_1103.00000|chr3_103968642_103968680_+|chr3_103969085_103969086_+	100	+	103968654	103968654	0	2	133,31	0,400
chr12	21279471	21286195	Itgb1bp1|5UTR|TC_4690_5043.00000|chr12_21286184_21286226_-|chr12_21279470_21279471_-	100	-	21279471	21279471	0	2	59,90	0,6634
chr1	75546292	75546870	Slc4a3|5UTR|TC_30567_100.00000|chr1_75546289_75546311_+|chr1_75546870_75546871_+	100	+	75546292	75546292	0	2	90,99	0,479
chr17	68004010	68004122	Arhgap28|5UTR|TC_5868_3901.00000|chr17_68004025_68004154_-|chr17_68004009_68004010_-	100	-	68004010	68004010	0	1	112	0
chr2	29124155	29126886	Setx|5UTR_UP1k|TC_38332_50.00000|chr2_29124155_29124157_+|chr2_29126886_29126887_+	100	+	29124155	29124155	0	3	1394,112,13	0,1696,2718
chr2	48814155	48814771	Acvr2a|5UTR|TC_16521_432.00000|chr2_48814130_48814201_+|chr2_48814771_48814772_+	100	+	48814155	48814155	0	1	616	0
chr15	80264278	80264290	Rps19bp1|5UTR|TC_530_97059.00000|chr15_80264283_80264319_-|chr15_80264277_80264278_-	100	-	80264278	80264278	0	1	12	0
chr15	95790907	95790983	Ano6|5UTR|TC_6014_3132.00000|chr15_95790891_95790908_+|chr15_95790983_95790984_+	100	+	95790907	95790907	0	1	76	0
chr5	115559513	115559834	Rplp0|5UTR|TC_23_1476107.00000|chr5_115559511_115559516_+|chr5_115559834_115559835_+	100	+	115559513	115559513	0	2	26,48	0,273
chr3	107895873	107895953	Gstm5|5UTR|TC_1842_21129.00000|chr3_107895835_107895896_+|chr3_107895953_107895954_+	100	+	107895873	107895873	0	1	80	0
chr5	143527797	143528003	Rac1|5UTR_UP1k|TC_17422_385.00000|chr5_143527994_143528016_-|chr5_143527796_143527797_-	100	-	143527797	143527797	0	1	206	0
chr16	20535502	20537660	Ap2m1|5UTR|TC_848_53422.00000|chr16_20535479_20535548_+|chr16_20537660_20537661_+	100	+	20535502	20535502	0	2	99,43	0,2115
chr11	72795398	72796296	Zzef1|5UTR_UP1k|TC_38248_50.00000|chr11_72795398_72795402_+|chr11_72796296_72796297_+	100	+	72795398	72795398	0	1	898	0
chr2	31670726	31670739	Exosc2|5UTR_UP1k|TC_1503_26886.00000|chr2_31670703_31670736_+|chr2_31670739_31670740_+	100	+	31670726	31670726	0	1	13	0
chr11	98193083	98193294	Med1|5UTR|TC_5055_5005.00000|chr11_98193277_98193295_-|chr11_98193082_98193083_-	100	-	98193083	98193083	0	1	211	0
chr9	64341131	64341157	Dis3l|5UTR|TC_11839_918.00000|chr9_64341116_64341191_-|chr9_64341130_64341131_-	100	-	64341131	64341131	0	1	26	0
chr3	53463793	53464274	Proser1|5UTR_UP1k|TC_29628_109.00000|chr3_53463790_53463803_+|chr3_53464274_53464275_+	100	+	53463793	53463793	0	1	481	0
chr7	27232368	27233467	Adck4|5UTR_UP1k|TC_19013_313.00000|chr7_27232368_27232373_+|chr7_27233467_27233468_+	100	+	27232368	27232368	0	2	805,3	0,1096
chr2	156475854	156493917	Epb4.1l1|5UTR|TC_5878_3888.00000|chr2_156475849_156475866_+|chr2_156493917_156493918_+	100	+	156475854	156475854	0	2	152,14	0,18049
chr17	32506518	32506894	Cyp4f17|5UTR|TC_23439_192.00000|chr17_32506515_32506549_+|chr17_32506894_32506895_+	100	+	32506518	32506518	0	2	60,1	0,375
chr6	4600750	4601168	Casd1|5UTR_UP1k|TC_26816_140.00000|chr6_4600735_4600754_+|chr6_4601168_4601169_+	100	+	4600750	4600750	0	1	418	0
chr18	44380514	44380633	Dcp2|5UTR|TC_4185_6709.00000|chr18_44380484_44380571_+|chr18_44380633_44380634_+	100	+	44380514	44380514	0	1	119	0
chr4	116557126	116570923	Gpbp1l1|5UTR_UP1k|TC_13187_719.00000|chr4_116557123_116557129_+|chr4_116570923_116570924_+	100	+	116557126	116557126	0	3	702,1018,53	0,12037,13744
chr10	77515740	77515786	Fam207a|5UTR|TC_1709_23359.00000|chr10_77515756_77515825_-|chr10_77515739_77515740_-	100	-	77515740	77515740	0	1	46	0
chr15	102144503	102144547	Igfbp6|5UTR|TC_1364_30668.00000|chr15_102144501_102144507_+|chr15_102144547_102144548_+	100	+	102144503	102144503	0	1	44	0
chr13	22042927	22042932	Hist1h2ag|5UTR|TC_6232_3517.00000|chr13_22042930_22042932_-|chr13_22042926_22042927_-	100	-	22042927	22042927	0	1	5	0
chr18	34624556	34624576	Brd8|5UTR|TC_2283_16306.00000|chr18_34624566_34624592_-|chr18_34624555_34624556_-	100	-	34624556	34624556	0	1	20	0
chrX	102189297	102189325	Rps4x|5UTR_UP1k|TC_98_519952.00000|chrX_102189322_102189327_-|chrX_102188370_102188371_-	100	-	102189297	102189297	0	1	28	0
chr2	28582977	28583171	Gtf3c5|5UTR|TC_12551_807.00000|chr2_28583153_28583227_-|chr2_28582976_28582977_-	100	-	28582977	28582977	0	1	194	0
chr3	126597005	126597439	Camk2d|5UTR|TC_7666_2348.00000|chr3_126596969_126597033_+|chr3_126597439_126597440_+	100	+	126597005	126597005	0	1	434	0
chr15	84923444	84927377	Nup50|5UTR|TC_11720_939.00000|chr15_84923444_84923446_+|chr15_84927377_84927378_+	100	+	84923444	84923444	0	2	206,10	0,3923
chr6	83125029	83125604	Ino80b|5UTR_UP1k|TC_15251_518.00000|chr6_83125556_83125629_-|chr6_83125028_83125029_-	100	-	83125029	83125029	0	1	575	0
chr15	102246210	102246482	Rarg|5UTR|TC_8467_1899.00000|chr15_102246447_102246507_-|chr15_102246209_102246210_-	100	-	102246210	102246210	0	1	272	0
chrX	142227935	142228366	Nxt2|5UTR|TC_30102_105.00000|chrX_142227935_142227942_+|chrX_142228366_142228367_+	100	+	142227935	142227935	0	1	431	0
chr12	4768497	4769234	Fam228b|5UTR|TC_18677_326.00000|chr12_4769183_4769258_-|chr12_4768496_4768497_-	100	-	4768497	4768497	0	2	24,329	0,408
chr9	50752270	50752365	Hspb2|5UTR|TC_12668_790.00000|chr9_50752302_50752370_-|chr9_50752269_50752270_-	100	-	50752270	50752270	0	1	95	0
chr2	92024105	92024520	Creb3l1|5UTR_UP1k|TC_15173_524.00000|chr2_92024502_92024526_-|chr2_92024104_92024105_-	100	-	92024105	92024105	0	1	415	0
chr10	19011886	19011963	Tnfaip3|5UTR|TC_20148_273.00000|chr10_19011962_19011964_-|chr10_19011885_19011886_-	100	-	19011886	19011886	0	1	77	0
chr8	125734231	125734315	Ntpcr|5UTR|TC_6609_3165.00000|chr8_125734202_125734301_+|chr8_125734315_125734316_+	100	+	125734231	125734231	0	1	84	0
chr2	155930036	155930052	Uqcc1|5UTR|TC_2515_14293.00000|chr2_155930032_155930075_-|chr2_155930035_155930036_-	100	-	155930036	155930036	0	1	16	0
chrX	167208036	167209163	Tmsb4x|5UTR|TC_363_150572.00000|chrX_167209162_167209166_-|chrX_167208035_167208036_-	100	-	167208036	167208036	0	2	15,58	0,1069
chr3	40540762	40540863	Intu|5UTR|TC_8006_2125.00000|chr3_40540752_40540783_+|chr3_40540863_40540864_+	100	+	40540762	40540762	0	1	101	0
chr16	35939025	35941120	Parp9|5UTR|TC_13295_609.00000|chr16_35939025_35939046_+|chr16_35941120_35941121_+	100	+	35939025	35939025	0	2	35,88	0,2007
chr7	16175304	16175555	Meis3|5UTR_UP1k|TC_11841_877.00000|chr7_16175274_16175310_+|chr7_16175555_16175556_+	100	+	16175304	16175304	0	1	251	0
chr7	27448059	27448117	Blvrb|5UTR|TC_2055_18657.00000|chr7_27448053_27448063_+|chr7_27448117_27448118_+	100	+	27448059	27448059	0	1	58	0
chr13	23684200	23684231	Hist1h2bc|5UTR|TC_138_388109.00000|chr13_23684198_23684204_+|chr13_23684231_23684232_+	100	+	23684200	23684200	0	1	31	0
chr11	26387200	26387214	Fancl|5UTR|TC_7457_2497.00000|chr11_26387168_26387207_+|chr11_26387214_26387215_+	100	+	26387200	26387200	0	1	14	0
chrX	73921776	73921855	Naa10|5UTR|TC_1684_22401.00000|chrX_73921846_73921908_-|chrX_73921775_73921776_-	100	-	73921776	73921776	0	1	79	0
chr15	7810046	7811053	Gdnf|5UTR_UP1k|TC_2470_14600.00000|chr15_7810044_7810050_+|chr15_7811053_7811054_+	100	+	7810046	7810046	0	1	1007	0
chr11	84049213	84068817	Dusp14|5UTR_UP1k|TC_28587_119.00000|chr11_84068773_84068826_-|chr11_84049212_84049213_-	100	-	84049213	84049213	0	3	97,89,337	0,1618,19267
chr4	126753809	126756926	AU040320|5UTR|TC_6836_2958.00000|chr4_126753768_126753847_+|chr4_126756926_126756927_+	100	+	126753809	126753809	0	2	186,28	0,3089
chr6	66535466	66535526	Mad2l1|5UTR|TC_1183_36376.00000|chr6_66535378_66535474_+|chr6_66535526_66535527_+	100	+	66535466	66535466	0	1	60	0
chr10	77622299	77622373	Ube2g2|5UTR|TC_2744_12630.00000|chr10_77622268_77622368_+|chr10_77622373_77622374_+	100	+	77622299	77622299	0	1	74	0
chr11	121673032	121673127	B3gntl1|5UTR|TC_11057_982.00000|chr11_121673119_121673155_-|chr11_121673031_121673032_-	100	-	121673032	121673032	0	1	95	0
chr11	119913828	119913874	Chmp6|5UTR|TC_1733_22837.00000|chr11_119913801_119913848_+|chr11_119913874_119913875_+	100	+	119913828	119913828	0	1	46	0
chr11	69900751	69900916	2810408A11Rik|5UTR|TC_40846_37.00000|chr11_69900915_69900926_-|chr11_69900750_69900751_-	100	-	69900751	69900751	0	1	165	0
chr9	64811459	64838833	Dennd4a|5UTR|TC_8019_1720.00000|chr9_64811430_64811469_+|chr9_64838833_64838834_+	100	+	64811459	64811459	0	4	127,67,128,21	0,23826,24494,27353
chr14	62760658	62761137	Ints6|5UTR_UP1k|TC_12735_780.00000|chr14_62761134_62761140_-|chr14_62760657_62760658_-	100	-	62760658	62760658	0	1	479	0
chr11	80377981	80378019	5730455P16Rik|5UTR|TC_4551_5913.00000|chr11_80377966_80378021_-|chr11_80377980_80377981_-	100	-	80377981	80377981	0	1	38	0
chr12	55492526	55492597	Nfkbia|5UTR|TC_1142_37705.00000|chr12_55492594_55492601_-|chr12_55492525_55492526_-	100	-	55492526	55492526	0	1	71	0
chr11	69070835	69070946	Tmem107|5UTR|TC_4858_5349.00000|chr11_69070765_69070874_+|chr11_69070946_69070947_+	100	+	69070835	69070835	0	1	111	0
chr3	20155004	20155066	Gyg|5UTR|TC_7574_2419.00000|chr3_20155063_20155122_-|chr3_20155003_20155004_-	100	-	20155004	20155004	0	1	62	0
chr5	124839790	124862199	Ccdc92|5UTR|TC_4790_5466.00000|chr5_124862133_124862199_-|chr5_124839789_124839790_-	100	-	124839790	124839790	0	2	17,185	0,22224
chr2	94157869	94157904	Hsd17b12|5UTR|TC_995_44945.00000|chr2_94157877_94157911_-|chr2_94157868_94157869_-	100	-	94157869	94157869	0	1	35	0
chr8	84125970	84126098	Podnl1|5UTR|TC_7414_2529.00000|chr8_84125945_84126010_+|chr8_84126098_84126099_+	100	+	84125970	84125970	0	1	128	0
chr2	30359205	30359264	Sh3glb2|5UTR|TC_9602_1456.00000|chr2_30359197_30359308_-|chr2_30359204_30359205_-	100	-	30359205	30359205	0	1	59	0
chr2	29787782	29788284	Coq4|5UTR_UP1k|TC_22661_208.00000|chr2_29787763_29787796_+|chr2_29788284_29788285_+	100	+	29787782	29787782	0	1	502	0
chr2	84710421	84715687	Zdhhc5|5UTR_UP1k|TC_35766_64.00000|chr2_84715681_84715701_-|chr2_84710420_84710421_-	100	-	84710421	84710421	0	2	1051,705	0,4561
chr2	152332055	152332234	Rbck1|5UTR|TC_15334_511.00000|chr2_152332233_152332244_-|chr2_152332054_152332055_-	100	-	152332055	152332055	0	1	179	0
chr11	54438204	54438296	Fnip1|5UTR|TC_13430_689.00000|chr11_54438196_54438216_+|chr11_54438296_54438297_+	100	+	54438204	54438204	0	1	92	0
chr1	156031471	156035640	Tor1aip1|5UTR_UP1k|TC_38227_50.00000|chr1_156035638_156035640_-|chr1_156031470_156031471_-	100	-	156031471	156031471	0	2	2,1915	0,2254
chr6	30693669	30693726	Cep41|5UTR_UP1k|TC_8614_1836.00000|chr6_30693690_30693781_-|chr6_30693668_30693669_-	100	-	30693669	30693669	0	1	57	0
chr13	60936531	60936563	Ctla2a|5UTR|TC_3367_9561.00000|chr13_60936551_60936630_-|chr13_60936530_60936531_-	100	-	60936531	60936531	0	1	32	0
chr11	86544706	86544772	Rps6kb1|5UTR|TC_1127_38229.00000|chr11_86544766_86544808_-|chr11_86544705_86544706_-	100	-	86544706	86544706	0	1	66	0
chr7	25539764	25539830	Ceacam2|5UTR|TC_19374_300.00000|chr7_25539778_25539851_-|chr7_25539763_25539764_-	100	-	25539764	25539764	0	1	66	0
chr10	81320926	81321210	Cactin|5UTR_UP1k|TC_34367_72.00000|chr10_81320907_81320927_+|chr10_81321210_81321211_+	100	+	81320926	81320926	0	1	284	0
chr11	52000336	52000793	Ube2b|5UTR_UP1k|TC_29187_113.00000|chr11_52000791_52000793_-|chr11_52000335_52000336_-	100	-	52000336	52000336	0	2	25,117	0,340
chr11	99086093	99089278	Tns4|5UTR|TC_21435_237.00000|chr11_99089268_99089312_-|chr11_99086092_99086093_-	100	-	99086093	99086093	0	2	93,40	0,3145
chr18	38418964	38419113	Ndfip1|5UTR|TC_2153_17536.00000|chr18_38418908_38418977_+|chr18_38419113_38419114_+	100	+	38418964	38418964	0	1	149	0
chr10	118868769	118869154	Dyrk2|5UTR_UP1k|TC_6327_3430.00000|chr10_118869106_118869208_-|chr10_118868768_118868769_-	100	-	118868769	118868769	0	1	385	0
chr3	95012459	95015224	Zfp687|5UTR|TC_10320_1250.00000|chr3_95015204_95015261_-|chr3_95012458_95012459_-	100	-	95012459	95012459	0	2	17,114	0,2651
chr6	87588861	87590743	Prokr1|5UTR_UP1k|TC_38934_47.00000|chr6_87590720_87590748_-|chr6_87588860_87588861_-	100	-	87588861	87588861	0	2	145,143	0,1739
chr11	94321788	94321965	Luc7l3|5UTR_UP1k|TC_10740_1138.00000|chr11_94321959_94321970_-|chr11_94321787_94321788_-	100	-	94321788	94321788	0	1	177	0
chr8	109778660	109802949	Ap1g1|5UTR|TC_7634_2367.00000|chr8_109778554_109778715_+|chr8_109802949_109802950_+	100	+	109778660	109778660	0	2	302,3	0,24286
chr4	62524996	62525109	Pole3|5UTR_UP1k|TC_5590_4255.00000|chr4_62525108_62525112_-|chr4_62524995_62524996_-	100	-	62524996	62524996	0	1	113	0
chr13	23746753	23746794	Hist1h2bb|5UTR|TC_396_136028.00000|chr13_23746751_23746757_+|chr13_23746794_23746795_+	100	+	23746753	23746753	0	1	41	0
chr6	87811544	87811779	Rab43|5UTR|TC_20677_258.00000|chr6_87811772_87811799_-|chr6_87811543_87811544_-	100	-	87811544	87811544	0	1	235	0
chr10	60003329	60004818	Ascc1|5UTR|TC_18355_340.00000|chr10_60003328_60003330_+|chr10_60004818_60004819_+	100	+	60003329	60003329	0	2	87,24	0,1465
chr15	79739845	79742506	Sun2|5UTR|TC_25396_159.00000|chr15_79742503_79742506_-|chr15_79739844_79739845_-	100	-	79739845	79739845	0	2	36,168	0,2493
chr17	33089366	33089476	Zfp563|5UTR|TC_16394_439.00000|chr17_33089299_33089369_+|chr17_33089476_33089477_+	100	+	33089366	33089366	0	1	110	0
chr4	148140495	148140794	Mad2l2|5UTR|TC_14863_549.00000|chr4_148140484_148140496_+|chr4_148140794_148140795_+	100	+	148140495	148140495	0	1	299	0
chr18	42261966	42262079	Lars|5UTR|TC_2978_11304.00000|chr18_42262043_42262136_-|chr18_42261965_42261966_-	100	-	42261966	42261966	0	1	113	0
chr9	7861315	7872995	Birc3|5UTR|TC_16349_387.00000|chr9_7872967_7872995_-|chr9_7861314_7861315_-	100	-	7861315	7861315	0	2	92,173	0,11507
chr10	30618352	30618376	Hint3|5UTR|TC_12361_836.00000|chr10_30618365_30618384_-|chr10_30618351_30618352_-	100	-	30618352	30618352	0	1	24	0
chr5	139149759	139150246	Heatr2|5UTR_UP1k|TC_33870_76.00000|chr5_139149735_139149775_+|chr5_139150246_139150247_+	100	+	139149759	139149759	0	1	487	0
chr11	82045712	82045783	Ccl7|5UTR|TC_573_88950.00000|chr11_82045709_82045714_+|chr11_82045783_82045784_+	100	+	82045712	82045712	0	1	71	0
chr3	94886908	94886935	Psmb4|5UTR|TC_532_96561.00000|chr3_94886912_94886965_-|chr3_94886907_94886908_-	100	-	94886908	94886908	0	1	27	0
chr1	194938942	194938965	Cd34|5UTR|TC_730_51003.00000|chr1_194938929_194938975_+|chr1_194938965_194938966_+	100	+	194938942	194938942	0	1	23	0
chr6	124964885	124965428	Cops7a|5UTR|TC_4480_5773.00000|chr6_124965418_124965456_-|chr6_124964884_124964885_-	100	-	124964885	124964885	0	2	43,27	0,516
chr19	5024109	5024248	Slc29a2|5UTR|TC_6799_2985.00000|chr19_5024044_5024171_+|chr19_5024248_5024249_+	100	+	5024109	5024109	0	1	139	0
chr15	74714840	74714854	Psca|5UTR|TC_9311_1349.00000|chr15_74714799_74714841_+|chr15_74714854_74714855_+	100	+	74714840	74714840	0	1	14	0
chr9	21796116	21798519	Kank2|5UTR|TC_5728_4062.00000|chr9_21798499_21798567_-|chr9_21796115_21796116_-	100	-	21796116	21796116	0	2	78,38	0,2365
chrX	102505064	102505406	Hdac8|5UTR_UP1k|TC_29990_106.00000|chrX_102505404_102505406_-|chrX_102505063_102505064_-	100	-	102505064	102505064	0	1	342	0
chrX	106027274	106069787	Atp7a|5UTR|TC_5724_4063.00000|chrX_106027221_106027317_+|chrX_106069787_106069788_+	100	+	106027274	106027274	0	2	105,18	0,42495
chr1	59120014	59120433	Tmem237|5UTR_UP1k|TC_33211_80.00000|chr1_59120417_59120444_-|chr1_59120013_59120014_-	100	-	59120014	59120014	0	1	419	0
chr1	182124732	182124903	Srp9|5UTR_UP1k|TC_22645_208.00000|chr1_182124732_182124734_+|chr1_182124903_182124904_+	100	+	182124732	182124732	0	1	171	0
chr4	129513629	129513829	Marcksl1|5UTR|TC_3126_10582.00000|chr4_129513628_129513633_+|chr4_129513829_129513830_+	100	+	129513629	129513629	0	1	200	0
chr5	76266846	76304775	Clock|5UTR|TC_6731_3052.00000|chr5_76304744_76304816_-|chr5_76266845_76266846_-	100	-	76266846	76266846	0	4	43,85,79,121	0,7112,36577,37808
chr17	33781392	33781545	Angptl4|5UTR|TC_10895_1106.00000|chr17_33781543_33781545_-|chr17_33781391_33781392_-	100	-	33781392	33781392	0	1	153	0
chr14	73525214	73525239	Nudt15|5UTR|TC_26125_149.00000|chr14_73525218_73525245_-|chr14_73525213_73525214_-	100	-	73525214	73525214	0	1	25	0
chr6	4004263	4004315	Gng11|5UTR|TC_19312_302.00000|chr6_4004245_4004267_+|chr6_4004315_4004316_+	100	+	4004263	4004263	0	1	52	0
chr3	134239507	134239659	Cxxc4|5UTR|TC_41539_34.00000|chr3_134239507_134239509_+|chr3_134239659_134239660_+	100	+	134239507	134239507	0	1	152	0
chr19	8989365	8999772	Ahnak|5UTR|TC_12442_826.00000|chr19_8989365_8989367_+|chr19_9000099_9000100_+	100	+	8989365	8989365	0	2	64,111	0,10296
chr16	17911305	17911339	Dgcr14|5UTR|TC_7344_2579.00000|chr16_17911310_17911361_-|chr16_17911304_17911305_-	100	-	17911305	17911305	0	1	34	0
chr2	140168414	140170553	Esf1|5UTR|TC_7908_2185.00000|chr2_140170534_140170568_-|chr2_140168413_140168414_-	100	-	140168414	140168414	0	2	41,77	0,2062
chr1	58393134	58394211	Bzw1|5UTR|TC_903_49626.00000|chr1_58393123_58393148_+|chr1_58394211_58394212_+	100	+	58393134	58393134	0	2	82,10	0,1067
chr11	33162979	33163077	Npm1|5UTR|TC_63_737558.00000|chr11_33163073_33163082_-|chr11_33162978_33162979_-	100	-	33162979	33162979	0	1	98	0
chr19	4097345	4097425	Cdk2ap2|5UTR_UP1k|TC_3792_7823.00000|chr19_4097344_4097350_+|chr19_4097425_4097426_+	100	+	4097345	4097345	0	1	80	0
chr17	75551793	75551873	Fam98a|5UTR|TC_4877_5324.00000|chr17_75551797_75551920_-|chr17_75551792_75551793_-	100	-	75551793	75551793	0	1	80	0
chr1	75236581	75236883	Dnajb2|5UTR|TC_7239_2531.00000|chr1_75236555_75236634_+|chr1_75236883_75236884_+	100	+	75236581	75236581	0	2	8,32	0,270
chr19	32595758	32595848	Papss2|5UTR|TC_15951_466.00000|chr19_32595713_32595790_+|chr19_32595848_32595849_+	100	+	32595758	32595758	0	1	90	0
chrX	16619833	16619840	Maoa|5UTR|TC_2069_18546.00000|chrX_16619812_16619835_+|chrX_16619840_16619841_+	100	+	16619833	16619833	0	1	7	0
chr3	19957217	19957283	Cp|5UTR|TC_29343_112.00000|chr3_19957217_19957219_+|chr3_19957283_19957284_+	100	+	19957217	19957217	0	1	66	0
chr17	75178653	75178981	Ltbp1|5UTR_UP1k|TC_30737_99.00000|chr17_75178653_75178655_+|chr17_75178981_75178982_+	100	+	75178653	75178653	0	1	328	0
chr14	99298835	99298994	Klf5|5UTR|TC_38470_49.00000|chr14_99298835_99298845_+|chr14_99298994_99298995_+	100	+	99298835	99298835	0	1	159	0
chr1	143771005	143776998	Trove2|5UTR|TC_4830_5392.00000|chr1_143776980_143777051_-|chr1_143771004_143771005_-	100	-	143771005	143771005	0	2	21,78	0,5915
chr6	47877587	47877671	Zfp282|5UTR|TC_14979_541.00000|chr6_47877551_47877588_+|chr6_47877671_47877672_+	100	+	47877587	47877587	0	1	84	0
chr9	53533936	53536678	Atm|5UTR|TC_5126_3810.00000|chr9_53536667_53536710_-|chr9_53533935_53533936_-	100	-	53533936	53533936	0	2	30,116	0,2626
chr10	7589853	7590051	Lrp11|5UTR|TC_32203_87.00000|chr10_7589848_7589871_+|chr10_7590051_7590052_+	100	+	7589853	7589853	0	1	198	0
chr13	4059573	4059631	Akr1c14|5UTR|TC_16681_423.00000|chr13_4059558_4059591_+|chr13_4059631_4059632_+	100	+	4059573	4059573	0	1	58	0
chr18	14682735	14682800	Ss18|5UTR|TC_34121_74.00000|chr18_14682798_14682800_-|chr18_14682734_14682735_-	100	-	14682735	14682735	0	1	65	0
chr2	151741139	151741279	Psmf1|5UTR|TC_5444_4351.00000|chr2_151741213_151741309_-|chr2_151741138_151741139_-	100	-	151741139	151741139	0	1	140	0
chr5	147860626	147860688	Pomp|5UTR|TC_1050_42109.00000|chr5_147860606_147860679_+|chr5_147860688_147860689_+	100	+	147860626	147860626	0	1	62	0
chr2	29125319	29126886	Setx|5UTR|TC_17754_367.00000|chr2_29125289_29125369_+|chr2_29126886_29126887_+	100	+	29125319	29125319	0	3	230,112,13	0,532,1554
chr8	85080985	85081013	Wdr83os|5UTR|TC_6883_2922.00000|chr8_85080983_85081013_+|chr8_85081013_85081014_+	100	+	85080985	85080985	0	1	28	0
chr12	72086106	72086179	Jkamp|5UTR|TC_10919_1098.00000|chr12_72086081_72086159_+|chr12_72086179_72086180_+	100	+	72086106	72086106	0	1	73	0
chr8	35495367	35495468	Eri1|5UTR|TC_21280_242.00000|chr8_35495466_35495472_-|chr8_35495366_35495367_-	100	-	35495367	35495367	0	1	101	0
chr2	26138802	26140412	C330006A16Rik|5UTR|TC_42617_28.00000|chr2_26140410_26140412_-|chr2_26138801_26138802_-	100	-	26138802	26138802	0	2	111,274	0,1336
chr2	119547074	119547850	Chp1|5UTR_UP1k|TC_32421_86.00000|chr2_119547074_119547076_+|chr2_119547850_119547851_+	100	+	119547074	119547074	0	1	776	0
chr11	69003837	69008444	Pfas|5UTR|TC_6583_3184.00000|chr11_69008420_69008475_-|chr11_69003836_69003837_-	100	-	69003837	69003837	0	2	35,42	0,4565
chr17	84958073	84993693	Ppm1b|5UTR|TC_28134_124.00000|chr17_84958073_84958075_+|chr17_84993693_84993694_+	100	+	84958073	84958073	0	2	321,14	0,35606
chr17	5440217	5440240	Tmem242|5UTR|TC_5124_4893.00000|chr17_5440236_5440258_-|chr17_5440216_5440217_-	100	-	5440217	5440217	0	1	23	0
chr5	115483111	115484364	Sirt4|5UTR|TC_10060_1320.00000|chr5_115484326_115484393_-|chr5_115483110_115483111_-	100	-	115483111	115483111	0	1	1253	0
chr8	71396600	71397728	Babam1|5UTR_UP1k|TC_26667_142.00000|chr8_71396600_71396602_+|chr8_71397728_71397729_+	100	+	71396600	71396600	0	2	420,50	0,1078
chr1	176814877	176814988	Sdccag8|5UTR|TC_9650_1438.00000|chr1_176814855_176814916_+|chr1_176814988_176814989_+	100	+	176814877	176814877	0	1	111	0
chr2	32236663	32236705	Pomt1|5UTR|TC_13877_636.00000|chr2_32236636_32236695_+|chr2_32236705_32236706_+	100	+	32236663	32236663	0	1	42	0
chr11	6546929	6546999	Ccm2|5UTR|TC_1644_24226.00000|chr11_6546897_6546935_+|chr11_6546999_6547000_+	100	+	6546929	6546929	0	1	70	0
chr7	27591821	27608707	Akt2|5UTR|TC_19014_313.00000|chr7_27591821_27591869_+|chr7_27608707_27608708_+	100	+	27591821	27591821	0	2	58,85	0,16801
chr9	72491952	72491960	Tex9|5UTR|TC_6178_3578.00000|chr9_72491957_72491995_-|chr9_72491951_72491952_-	100	-	72491952	72491952	0	1	8	0
chr19	47050819	47050888	Pcgf6|5UTR|TC_6971_2852.00000|chr19_47050827_47050954_-|chr19_47050818_47050819_-	100	-	47050819	47050819	0	1	69	0
chr2	29965678	29978379	Sptan1|5UTR|TC_4381_6248.00000|chr2_29965675_29965680_+|chr2_29978379_29978380_+	100	+	29965678	29965678	0	2	107,3	0,12698
chr3	123385827	123385875	Mettl14|5UTR|TC_9258_1517.00000|chr3_123385858_123385900_-|chr3_123385826_123385827_-	100	-	123385827	123385827	0	1	48	0
chr5	76266846	76304974	Clock|5UTR_UP1k|TC_16417_438.00000|chr5_76304971_76305026_-|chr5_76266845_76266846_-	100	-	76266846	76266846	0	4	43,85,79,320	0,7112,36577,37808
chr13	94976374	94976538	Wdr41|5UTR|TC_13402_692.00000|chr13_94976347_94976404_+|chr13_94976538_94976539_+	100	+	94976374	94976374	0	1	164	0
chr16	97851119	97851835	Prdm15|5UTR_UP1k|TC_17531_379.00000|chr16_97851803_97851852_-|chr16_97851118_97851119_-	100	-	97851119	97851119	0	1	716	0
chr19	7483083	7483097	Rtn3|5UTR|TC_2796_12215.00000|chr19_7483084_7483139_-|chr19_7483082_7483083_-	100	-	7483083	7483083	0	1	14	0
chr7	141392206	141392221	Taldo1|5UTR|TC_1323_32074.00000|chr7_141392156_141392229_+|chr7_141392221_141392222_+	100	+	141392206	141392206	0	1	15	0
chr9	37348066	37348385	Ccdc15|5UTR|TC_18416_266.00000|chr9_37348384_37348403_-|chr9_37348065_37348066_-	100	-	37348066	37348066	0	1	319	0
chr6	39805585	39810889	Mrps33|5UTR|TC_638_77463.00000|chr6_39810884_39810918_-|chr6_39805584_39805585_-	100	-	39805585	39805585	0	2	26,26	0,5278
chr17	34187800	34187879	Tap1|5UTR|TC_35556_65.00000|chr17_34187800_34187802_+|chr17_34187879_34187880_+	100	+	34187800	34187800	0	1	79	0
chr13	6648679	6648727	Pfkp|5UTR|TC_4727_5554.00000|chr13_6648725_6648773_-|chr13_6648678_6648679_-	100	-	6648679	6648679	0	1	48	0
chr12	73113184	73113426	Six4|5UTR_UP1k|TC_9913_1362.00000|chr12_73113377_73113465_-|chr12_73113183_73113184_-	100	-	73113184	73113184	0	1	242	0
chr5	113795738	113800383	Tmem119|5UTR|TC_7802_2205.00000|chr5_113800328_113800418_-|chr5_113795737_113795738_-	100	-	113795738	113795738	0	2	15,84	0,4561
chr5	139791563	139799182	Mafk|5UTR|TC_23946_183.00000|chr5_139791560_139791564_+|chr5_139799182_139799183_+	100	+	139791563	139791563	0	2	149,44	0,7575
chr4	108619985	108621528	Cc2d1b|5UTR|TC_2185_17237.00000|chr4_108619933_108620047_+|chr4_108621528_108621529_+	100	+	108619985	108619985	0	2	88,17	0,1526
chr8	123254268	123254715	Zfp276|5UTR|TC_25659_156.00000|chr8_123254266_123254308_+|chr8_123254715_123254716_+	100	+	123254268	123254268	0	1	447	0
chr13	15463930	15478040	Gli3|5UTR|TC_9485_1496.00000|chr13_15463901_15463984_+|chr13_15478040_15478041_+	100	+	15463930	15463930	0	2	181,41	0,14069
chr7	89980525	89980989	Eed|5UTR|TC_4820_5415.00000|chr7_89980940_89981004_-|chr7_89980524_89980525_-	100	-	89980525	89980525	0	1	464	0
chr17	29090994	29098407	Cdkn1a|5UTR|TC_19301_302.00000|chr17_29090976_29091016_+|chr17_29098407_29098408_+	100	+	29090994	29090994	0	2	107,11	0,7402
chr7	89940998	89941050	l7Rn6|5UTR|TC_16547_431.00000|chr7_89941048_89941050_-|chr7_89940997_89940998_-	100	-	89940998	89940998	0	1	52	0
chr8	25753167	25754382	Ddhd2|5UTR_UP1k|TC_11301_1019.00000|chr8_25754361_25754414_-|chr8_25753166_25753167_-	100	-	25753167	25753167	0	2	6,197	0,1018
chr15	76069387	76069735	Scrib|5UTR_UP1k|TC_28038_125.00000|chr15_76069733_76069744_-|chr15_76069386_76069387_-	100	-	76069387	76069387	0	1	348	0
chr13	73467239	73467382	Lpcat1|5UTR_UP1k|TC_9789_1397.00000|chr13_73467218_73467264_+|chr13_73467382_73467383_+	100	+	73467239	73467239	0	1	143	0
chr15	57694934	57821236	Zhx2|5UTR|TC_17528_379.00000|chr15_57694893_57694956_+|chr15_57821236_57821237_+	100	+	57694934	57694934	0	3	70,74,205	0,67711,126097
chr4	147848280	147848391	Zfp933|5UTR|TC_6823_2967.00000|chr4_147848355_147848424_-|chr4_147848279_147848280_-	100	-	147848280	147848280	0	1	111	0
chr18	14682735	14682768	Ss18|5UTR|TC_4770_5499.00000|chr18_14682757_14682779_-|chr18_14682734_14682735_-	100	-	14682735	14682735	0	1	33	0
chr17	56303445	56305097	Uhrf1|5UTR|TC_7431_2517.00000|chr17_56303438_56303466_+|chr17_56305097_56305098_+	100	+	56303445	56303445	0	2	116,12	0,1640
chr1	88277469	88277583	Hjurp|5UTR|TC_1746_19981.00000|chr1_88277470_88277583_-|chr1_88277468_88277469_-	100	-	88277469	88277469	0	1	114	0
chr4	149518295	149545735	Ctnnbip1|5UTR|TC_10206_1278.00000|chr4_149518294_149518332_+|chr4_149545735_149545736_+	100	+	149518295	149518295	0	3	84,85,25	0,21533,27415
chr8	34108441	34108460	Dctn6|5UTR|TC_3465_9120.00000|chr8_34108446_34108559_-|chr8_34108440_34108441_-	100	-	34108441	34108441	0	1	19	0
chr14	57798213	57798225	Sap18|5UTR|TC_2335_15818.00000|chr14_57798212_57798220_+|chr14_57798225_57798226_+	100	+	57798213	57798213	0	1	12	0
chr16	94569678	94611494	Dyrk1a|5UTR_UP1k|TC_17959_358.00000|chr16_94569640_94569683_+|chr16_94611494_94611495_+	100	+	94569678	94569678	0	2	856,76	0,41740
chrX	164269544	164271635	Pir|5UTR|TC_8214_1945.00000|chrX_164269544_164269611_+|chrX_164271635_164271636_+	100	+	164269544	164269544	0	2	133,33	0,2058
chr5	106964367	106965017	Cdc7|5UTR|TC_6096_3658.00000|chr5_106964321_106964384_+|chr5_106965017_106965018_+	100	+	106964367	106964367	0	2	58,85	0,565
chr11	101448479	101448601	Ifi35|5UTR|TC_5154_4854.00000|chr11_101448407_101448480_+|chr11_101448601_101448602_+	100	+	101448479	101448479	0	1	122	0
chr17	32321103	32321140	Akap8|5UTR|TC_4465_6072.00000|chr17_32321108_32321201_-|chr17_32321102_32321103_-	100	-	32321103	32321103	0	1	37	0
chr14	20674334	20675985	Sec24c|5UTR|TC_7001_2829.00000|chr14_20674318_20674368_+|chr14_20675985_20675986_+	100	+	20674334	20674334	0	2	54,28	0,1623
chr11	62248982	62249101	Adora2b|5UTR|TC_14112_614.00000|chr11_62248933_62248999_+|chr11_62249101_62249102_+	100	+	62248982	62248982	0	1	119	0
chr13	21787218	21787250	Hist1h2an|5UTR_UP1k|TC_466_110573.00000|chr13_21787249_21787254_-|chr13_21787217_21787218_-	100	-	21787218	21787218	0	1	32	0
chr8	85299457	85299519	Vps35|5UTR|TC_1665_23947.00000|chr8_85299473_85299548_-|chr8_85299456_85299457_-	100	-	85299457	85299457	0	1	62	0
chr19	4214355	4214484	Clcf1|5UTR_UP1k|TC_13512_679.00000|chr19_4214353_4214357_+|chr19_4214484_4214485_+	100	+	4214355	4214355	0	1	129	0
chr14	99298788	99298994	Klf5|5UTR|TC_20943_250.00000|chr14_99298738_99298807_+|chr14_99298994_99298995_+	100	+	99298788	99298788	0	1	206	0
chr1	78196749	78196840	Pax3|5UTR|TC_15536_495.00000|chr1_78196805_78196872_-|chr1_78196748_78196749_-	100	-	78196749	78196749	0	1	91	0
chr6	85451494	85452121	Cct7|5UTR_UP1k|TC_15847_474.00000|chr6_85451494_85451496_+|chr6_85452121_85452122_+	100	+	85451494	85451494	0	1	627	0
chr2	156144140	156144182	Nfs1|5UTR|TC_3770_7884.00000|chr2_156144152_156144188_-|chr2_156144139_156144140_-	100	-	156144140	156144140	0	1	42	0
chr16	31948604	31948649	Ncbp2|5UTR|TC_2186_17225.00000|chr16_31948576_31948638_+|chr16_31948649_31948650_+	100	+	31948604	31948604	0	1	45	0
chr9	20642876	20645203	Ubl5|5UTR_UP1k|TC_21001_249.00000|chr9_20642844_20642895_+|chr9_20645203_20645204_+	100	+	20642876	20642876	0	2	2017,11	0,2316
chr3	95012459	95016194	Zfp687|5UTR_UP1k|TC_15184_523.00000|chr3_95016150_95016241_-|chr3_95012458_95012459_-	100	-	95012459	95012459	0	2	17,1084	0,2651
chrX	48623454	48623696	Slc25a14|5UTR_UP1k|TC_25367_160.00000|chrX_48623426_48623462_+|chrX_48623696_48623697_+	100	+	48623454	48623454	0	1	242	0
chr11	82834114	82845847	Rffl|5UTR|TC_27481_131.00000|chr11_82845825_82845853_-|chr11_82834113_82834114_-	100	-	82834114	82834114	0	1	11733	0
chr3	145576234	145576367	Znhit6|5UTR|TC_884_51259.00000|chr3_145576189_145576255_+|chr3_145576367_145576368_+	100	+	145576234	145576234	0	1	133	0
chr6	100671061	100671152	Shq1|5UTR|TC_4127_6820.00000|chr6_100671104_100671178_-|chr6_100671060_100671061_-	100	-	100671061	100671061	0	1	91	0
chr9	98424784	98424978	Rbp1|5UTR|TC_5607_4225.00000|chr9_98424763_98424820_+|chr9_98424978_98424979_+	100	+	98424784	98424784	0	1	194	0
chr11	115814753	115814763	Tsen54|5UTR|TC_7090_2758.00000|chr11_115814723_115814792_+|chr11_115814763_115814764_+	100	+	115814753	115814753	0	1	10	0
chr9	109038602	109038694	Shisa5|5UTR|TC_2121_17949.00000|chr9_109038570_109038664_+|chr9_109038694_109038695_+	100	+	109038602	109038602	0	1	92	0
chr17	56211802	56218838	Dpp9|5UTR|TC_6987_2840.00000|chr17_56218823_56218919_-|chr17_56211801_56211802_-	100	-	56211802	56211802	0	3	31,53,98	0,5606,6938
chr7	83631976	83632040	Stard5|5UTR_UP1k|TC_21189_244.00000|chr7_83631965_83631977_+|chr7_83632040_83632041_+	100	+	83631976	83631976	0	1	64	0
chr1	106861149	106870282	Serpinb5|5UTR|TC_37435_54.00000|chr1_106861130_106861189_+|chr1_106870282_106870283_+	100	+	106861149	106861149	0	2	111,1	0,9132
chr17	65613298	65613336	Vapa|5UTR|TC_9534_1481.00000|chr17_65613306_65613336_-|chr17_65613297_65613298_-	100	-	65613298	65613298	0	1	38	0
chr7	105736690	105737148	Ilk|5UTR|TC_2779_12383.00000|chr7_105736654_105736728_+|chr7_105737148_105737149_+	100	+	105736690	105736690	0	2	26,48	0,410
chr7	104857104	104859392	Usp17la|5UTR|TC_29977_106.00000|chr7_104857103_104857106_+|chr7_104859392_104859393_+	100	+	104857104	104857104	0	2	4,78	0,2210
chr9	107985747	107985880	Fam212a|5UTR|TC_6897_2914.00000|chr9_107985854_107985890_-|chr9_107985746_107985747_-	100	-	107985747	107985747	0	1	133	0
chr11	35834481	35834504	Rars|5UTR|TC_1312_32308.00000|chr11_35834498_35834527_-|chr11_35834480_35834481_-	100	-	35834481	35834481	0	1	23	0
chr3	96557958	96558235	Txnip|5UTR|TC_10663_1159.00000|chr3_96557956_96557960_+|chr3_96558235_96558236_+	100	+	96557958	96557958	0	1	277	0
chr11	52000336	52000423	Ube2b|5UTR|TC_8408_1929.00000|chr11_52000417_52000425_-|chr11_52000335_52000336_-	100	-	52000336	52000336	0	1	87	0
chr15	58034200	58034317	9130401M01Rik|5UTR|TC_2218_16969.00000|chr15_58034280_58034348_-|chr15_58034199_58034200_-	100	-	58034200	58034200	0	1	117	0
chr10	19592034	19592085	Ifngr1|5UTR|TC_21928_224.00000|chr10_19592032_19592035_+|chr10_19592085_19592086_+	100	+	19592034	19592034	0	1	51	0
chr16	4624853	4624878	Pam16|5UTR|TC_20770_255.00000|chr16_4624871_4624884_-|chr16_4624852_4624853_-	100	-	4624853	4624853	0	1	25	0
chr14	55561096	55561287	Dcaf11|5UTR|TC_42898_26.00000|chr14_55561096_55561098_+|chr14_55561287_55561288_+	100	+	55561096	55561096	0	1	191	0
chr12	32820474	32820569	Nampt|5UTR|TC_5999_3759.00000|chr12_32820440_32820480_+|chr12_32820569_32820570_+	100	+	32820474	32820474	0	1	95	0
chr11	67052669	67052694	Sco1|5UTR|TC_5565_4283.00000|chr11_67052631_67052699_+|chr11_67052694_67052695_+	100	+	67052669	67052669	0	1	25	0
chr6	124663126	124663208	Lpcat3|5UTR|TC_4105_6884.00000|chr6_124663096_124663137_+|chr6_124663208_124663209_+	100	+	124663126	124663126	0	1	82	0
chr13	13590329	13616553	Lyst|5UTR_UP1k|TC_39214_45.00000|chr13_13590328_13590333_+|chr13_13616553_13616554_+	100	+	13590329	13590329	0	3	167,86,7	0,23512,26217
chr8	91310422	91313384	Rpgrip1l|5UTR_UP1k|TC_37247_56.00000|chr8_91313363_91313384_-|chr8_91310421_91310422_-	100	-	91310422	91310422	0	2	7,182	0,2780
chr4	14864258	14864331	Tmem55a|5UTR|TC_1630_24443.00000|chr4_14864183_14864327_+|chr4_14864331_14864332_+	100	+	14864258	14864258	0	1	73	0
chr17	49428406	49428441	Mocs1|5UTR|TC_8172_2040.00000|chr17_49428355_49428441_+|chr17_49428441_49428442_+	100	+	49428406	49428406	0	1	35	0
chr7	30194086	30195029	Capns1|5UTR|TC_32467_86.00000|chr7_30195027_30195029_-|chr7_30194085_30194086_-	100	-	30194086	30194086	0	2	15,24	0,919
chr5	139736160	139736276	Micall2|5UTR|TC_6934_2884.00000|chr5_139736268_139736353_-|chr5_139736159_139736160_-	100	-	139736160	139736160	0	1	116	0
chr2	26021534	26021688	Ubac1|5UTR|TC_25783_154.00000|chr2_26021687_26021693_-|chr2_26021533_26021534_-	100	-	26021534	26021534	0	1	154	0
chr2	121956484	121969093	Ctdspl2|5UTR|TC_2351_15537.00000|chr2_121956441_121956489_+|chr2_121969093_121969094_+	100	+	121956484	121956484	0	2	133,24	0,12585
chr1	171345697	171345711	Pfdn2|5UTR|TC_315_169438.00000|chr1_171345670_171345700_+|chr1_171345711_171345712_+	100	+	171345697	171345697	0	1	14	0
chr15	79140983	79141259	1700088E04Rik|5UTR_UP1k|TC_19224_305.00000|chr15_79141254_79141259_-|chr15_79140982_79140983_-	100	-	79140983	79140983	0	2	9,105	0,171
chr2	23040065	23040189	Abi1|5UTR|TC_1091_39695.00000|chr2_23040157_23040242_-|chr2_23040064_23040065_-	100	-	23040065	23040065	0	1	124	0
chr15	93275081	93275139	Gxylt1|5UTR_UP1k|TC_15513_497.00000|chr15_93275130_93275146_-|chr15_93275080_93275081_-	100	-	93275081	93275081	0	1	58	0
chr7	25788478	25788663	Axl|5UTR|TC_4332_6392.00000|chr7_25788662_25788697_-|chr7_25788477_25788478_-	100	-	25788478	25788478	0	1	185	0
chr19	8871665	8871697	Ubxn1|5UTR|TC_293_186989.00000|chr19_8871632_8871690_+|chr19_8871697_8871698_+	100	+	8871665	8871665	0	1	32	0
chr1	88277469	88277605	A730008H23Rik|5UTR_UP1k|TC_4282_5826.00000|chr1_88277604_88277630_-|chr1_88277468_88277469_-	100	-	88277469	88277469	0	1	136	0
chr15	103009509	103009605	Hoxc6|5UTR_UP1k|TC_24747_169.00000|chr15_103009482_103009561_+|chr15_103009605_103009606_+	100	+	103009509	103009509	0	1	96	0
chr9	78113394	78131470	Ick|5UTR|TC_29167_114.00000|chr9_78113393_78113408_+|chr9_78131470_78131471_+	100	+	78113394	78113394	0	2	61,176	0,17900
chr7	127273919	127274061	Sephs2|5UTR|TC_8953_1704.00000|chr7_127274056_127274061_-|chr7_127273918_127273919_-	100	-	127273919	127273919	0	1	142	0
chr12	111713261	111713292	Apopt1|5UTR|TC_3271_9953.00000|chr12_111713252_111713345_+|chr12_111713292_111713293_+	100	+	111713261	111713261	0	1	31	0
chr15	95790957	95790983	Ano6|5UTR|TC_8392_1937.00000|chr15_95790951_95791002_+|chr15_95790983_95790984_+	100	+	95790957	95790957	0	1	26	0
chr8	3500455	3500596	Mcoln1|5UTR|TC_4593_5829.00000|chr8_3500451_3500542_+|chr8_3500596_3500597_+	100	+	3500455	3500455	0	1	141	0
chr3	106486072	106486232	Dennd2d|5UTR|TC_25273_161.00000|chr3_106486070_106486074_+|chr3_106486232_106486233_+	100	+	106486072	106486072	0	1	160	0
chr14	116925889	116925935	Gpc6|5UTR|TC_37493_54.00000|chr14_116925889_116925903_+|chr14_116925935_116925936_+	100	+	116925889	116925889	0	1	46	0
chr14	55854135	55854228	Nynrin|5UTR|TC_28904_116.00000|chr14_55854124_55854162_+|chr14_55854228_55854229_+	100	+	55854135	55854135	0	1	93	0
chr4	46138583	46138852	Ncbp1|5UTR|TC_5636_4185.00000|chr4_46138580_46138588_+|chr4_46138852_46138853_+	100	+	46138583	46138583	0	1	269	0
chr14	79481563	79536350	Elf1|5UTR|TC_23383_193.00000|chr14_79481534_79481570_+|chr14_79536350_79536351_+	100	+	79481563	79481563	0	2	34207,228	0,54559
chr16	33251440	33251460	Snx4|5UTR_UP1k|TC_2603_13651.00000|chr16_33251413_33251449_+|chr16_33251460_33251461_+	100	+	33251440	33251440	0	1	20	0
chr7	35396318	35396811	C230052I12Rik|5UTR_UP1k|TC_7205_2677.00000|chr7_35396780_35396839_-|chr7_35396317_35396318_-	100	-	35396318	35396318	0	1	493	0
chr2	69647196	69647283	Bbs5|5UTR_UP1k|TC_14795_522.00000|chr2_69647179_69647201_+|chr2_69647283_69647284_+	100	+	69647196	69647196	0	1	87	0
chrX	20961777	20961980	Uxt|5UTR|TC_3463_9121.00000|chrX_20961955_20962024_-|chrX_20961776_20961777_-	100	-	20961777	20961777	0	2	9,47	0,156
chr13	60176941	60177519	Gas1|5UTR|TC_12057_884.00000|chr13_60177508_60177568_-|chr13_60176940_60176941_-	100	-	60176941	60176941	0	1	578	0
chr16	31274970	31275169	Ppp1r2|5UTR|TC_18560_331.00000|chr16_31275168_31275172_-|chr16_31274969_31274970_-	100	-	31274970	31274970	0	1	199	0
chr2	24974658	24975026	Mrpl41|5UTR|TC_2556_13990.00000|chr2_24974991_24975068_-|chr2_24974657_24974658_-	100	-	24974658	24974658	0	2	23,139	0,229
chr11	69059732	69059797	2310047M10Rik|5UTR_UP1k|TC_15972_464.00000|chr11_69059731_69059733_+|chr11_69059797_69059798_+	100	+	69059732	69059732	0	1	65	0
chr17	23673959	23673982	Hcfc1r1|5UTR|TC_176_298027.00000|chr17_23673916_23673995_+|chr17_23673982_23673983_+	100	+	23673959	23673959	0	1	23	0
chr13	100833177	100833337	Slc30a5|5UTR|TC_7370_2562.00000|chr13_100833283_100833364_-|chr13_100833176_100833177_-	100	-	100833177	100833177	0	1	160	0
chr12	98628222	98628315	Spata7|5UTR|TC_35360_66.00000|chr12_98628220_98628224_+|chr12_98628315_98628316_+	100	+	98628222	98628222	0	1	93	0
chr9	107551475	107551596	Rassf1|5UTR_UP1k|TC_26674_142.00000|chr9_107551463_107551477_+|chr9_107551596_107551597_+	100	+	107551475	107551475	0	1	121	0
chr4	129622763	129623897	Ccdc28b|5UTR|TC_9191_1607.00000|chr4_129623877_129623933_-|chr4_129622762_129622763_-	100	-	129622763	129622763	0	2	24,84	0,1050
chr13	3538128	3538298	Gdi2|5UTR|TC_2093_18231.00000|chr13_3538113_3538173_+|chr13_3538298_3538299_+	100	+	3538128	3538128	0	1	170	0
chr11	83302754	83308237	Ap2b1|5UTR|TC_3749_7083.00000|chr11_83302726_83302790_+|chr11_83308237_83308238_+	100	+	83302754	83302754	0	2	83,23	0,5460
chr4	148039127	148041211	Mthfr|5UTR|TC_20958_250.00000|chr4_148039101_148039144_+|chr4_148041211_148041212_+	100	+	148039127	148039127	0	1	2084	0
chrX	144318015	144318040	Alg13|5UTR|TC_4559_5892.00000|chrX_144317998_144318049_+|chrX_144318040_144318041_+	100	+	144318015	144318015	0	1	25	0
chr4	46138534	46138852	Ncbp1|5UTR|TC_4253_6563.00000|chr4_46138498_46138557_+|chr4_46138852_46138853_+	100	+	46138534	46138534	0	1	318	0
chr5	121593481	121593527	Aldh2|5UTR|TC_19234_305.00000|chr5_121593525_121593527_-|chr5_121593480_121593481_-	100	-	121593481	121593481	0	1	46	0
chr3	116507989	116508082	Rtca|5UTR|TC_3489_9019.00000|chr3_116508078_116508116_-|chr3_116507988_116507989_-	100	-	116507989	116507989	0	1	93	0
chr17	25773798	25773821	Narfl|5UTR|TC_4588_5832.00000|chr17_25773724_25773836_+|chr17_25773821_25773822_+	100	+	25773798	25773798	0	1	23	0
chr2	113848089	113848610	Arhgap11a|5UTR|TC_3366_9291.00000|chr2_113848603_113848637_-|chr2_113848088_113848089_-	100	-	113848089	113848089	0	1	521	0
chr11	120458019	120458078	Oxld1|5UTR|TC_10174_1286.00000|chr11_120458042_120458081_-|chr11_120458018_120458019_-	100	-	120458019	120458019	0	1	59	0
chr8	22706186	22706561	Ikbkb|5UTR|TC_7467_2493.00000|chr8_22706533_22706596_-|chr8_22706185_22706186_-	100	-	22706186	22706186	0	2	18,92	0,283
chr12	8771411	8771635	Sdc1|5UTR|TC_11759_931.00000|chr12_8771411_8771414_+|chr12_8771635_8771636_+	100	+	8771411	8771411	0	1	224	0
chr11	46056060	46056113	Adam19|5UTR|TC_16079_457.00000|chr11_46055976_46056061_+|chr11_46056113_46056114_+	100	+	46056060	46056060	0	1	53	0
chrX	7898617	7898907	Pqbp1|5UTR|TC_4167_6066.00000|chrX_7898886_7898911_-|chrX_7898616_7898617_-	100	-	7898617	7898617	0	2	19,137	0,153
chr6	126849112	126849127	Ndufa9|5UTR|TC_2268_16464.00000|chr6_126849123_126849147_-|chr6_126849111_126849112_-	100	-	126849112	126849112	0	1	15	0
chr11	68845412	68852996	Ndel1|5UTR|TC_18333_341.00000|chr11_68852991_68853000_-|chr11_68845411_68845412_-	100	-	68845412	68845412	0	2	12,55	0,7529
chr9	53248003	53248093	Ddx10|5UTR|TC_7373_2561.00000|chr9_53248058_53248123_-|chr9_53248002_53248003_-	100	-	53248003	53248003	0	1	90	0
chr11	69662571	69662633	Mpdu1|5UTR|TC_17311_390.00000|chr11_69662617_69662633_-|chr11_69662570_69662571_-	100	-	69662571	69662571	0	1	62	0
chr15	99030319	99030421	Tuba1c|5UTR|TC_1159_37046.00000|chr15_99030319_99030322_+|chr15_99030421_99030422_+	100	+	99030319	99030319	0	1	102	0
chr11	101119943	101120193	Tubg1|5UTR_UP1k|TC_24338_176.00000|chr11_101119940_101119945_+|chr11_101120193_101120194_+	100	+	101119943	101119943	0	1	250	0
chr8	105225185	105225422	D230025D16Rik|5UTR|TC_7745_2289.00000|chr8_105225144_105225239_+|chr8_105225422_105225423_+	100	+	105225185	105225185	0	1	237	0
chr4	119108751	119108954	Slc2a1|5UTR|TC_9850_1379.00000|chr4_119108740_119108752_+|chr4_119108954_119108955_+	100	+	119108751	119108751	0	1	203	0
chr3	90432950	90433590	Ints3|5UTR|TC_14625_568.00000|chr3_90433588_90433616_-|chr3_90432949_90432950_-	100	-	90432950	90432950	0	1	640	0
chr17	35916363	35916379	Mrps18b|5UTR|TC_1397_29721.00000|chr17_35916353_35916408_-|chr17_35916362_35916363_-	100	-	35916363	35916363	0	1	16	0
chr11	106036903	106037123	Dcaf7|5UTR|TC_2724_12810.00000|chr11_106036884_106036938_+|chr11_106037123_106037124_+	100	+	106036903	106036903	0	1	220	0
chr13	30940727	30974070	Exoc2|5UTR|TC_8768_1780.00000|chr13_30974028_30974103_-|chr13_30940726_30940727_-	100	-	30940727	30940727	0	2	43,75	0,33268
chr15	75929037	75929789	Tsta3|5UTR_UP1k|TC_11219_1037.00000|chr15_75929787_75929789_-|chr15_75929036_75929037_-	100	-	75929037	75929037	0	2	12,137	0,615
chr1	178337571	178337681	Hnrnpu|5UTR|TC_8367_1946.00000|chr1_178337663_178337691_-|chr1_178337570_178337571_-	100	-	178337571	178337571	0	1	110	0
chrX	100625374	100625977	Pdzd11|5UTR_UP1k|TC_13912_633.00000|chrX_100625976_100625978_-|chrX_100625373_100625374_-	100	-	100625374	100625374	0	2	13,92	0,511
chr5	107596826	107597605	Glmn|5UTR|TC_6646_2977.00000|chr5_107597597_107597636_-|chr5_107596825_107596826_-	100	-	107596826	107596826	0	2	36,62	0,717
chr16	17405418	17406122	Snap29|5UTR_UP1k|TC_29011_115.00000|chr16_17405413_17405442_+|chr16_17406122_17406123_+	100	+	17405418	17405418	0	1	704	0
chr7	141010645	141010701	Ifitm3|5UTR|TC_289_187896.00000|chr7_141010668_141010744_-|chr7_141010644_141010645_-	100	-	141010645	141010645	0	1	56	0
chr16	37539899	37539914	Rabl3|5UTR|TC_5927_3833.00000|chr16_37539887_37539911_+|chr16_37539914_37539915_+	100	+	37539899	37539899	0	1	15	0
chr14	54686181	54689804	1700123O20Rik|5UTR|TC_21017_248.00000|chr14_54686177_54686183_+|chr14_54689804_54689805_+	100	+	54686181	54686181	0	2	939,1	0,3622
chr1	138963776	138963868	Dennd1b|5UTR|TC_29072_114.00000|chr1_138963769_138963803_+|chr1_138963868_138963869_+	100	+	138963776	138963776	0	1	92	0
chr8	111933766	111933795	Tmem231|5UTR|TC_8288_1981.00000|chr8_111933738_111933830_-|chr8_111933765_111933766_-	100	-	111933766	111933766	0	1	29	0
chr1	181150968	181150992	Cnih4|5UTR|TC_495_104438.00000|chr1_181150935_181150972_+|chr1_181150992_181150993_+	100	+	181150968	181150968	0	1	24	0
chr19	5731694	5731711	Sssca1|5UTR|TC_1275_33415.00000|chr19_5731706_5731729_-|chr19_5731693_5731694_-	100	-	5731694	5731694	0	1	17	0
chr2	115581707	115581884	BC052040|5UTR|TC_5397_4296.00000|chr2_115581655_115581749_+|chr2_115581884_115581885_+	100	+	115581707	115581707	0	1	177	0
chr17	17121407	17121507	Zfp97|5UTR|TC_14670_564.00000|chr17_17121406_17121442_+|chr17_17121507_17121508_+	100	+	17121407	17121407	0	1	100	0
chr15	34238131	34238323	Laptm4b|5UTR|TC_3403_9360.00000|chr15_34238098_34238183_+|chr15_34238323_34238324_+	100	+	34238131	34238131	0	1	192	0
chr7	100537127	100539081	Coa4|5UTR|TC_5587_4257.00000|chr7_100537064_100537134_+|chr7_100539081_100539082_+	100	+	100537127	100537127	0	2	65,10	0,1944
chr3	109123147	109123204	Slc25a24|5UTR|TC_793_58040.00000|chr3_109123111_109123160_+|chr3_109123204_109123205_+	100	+	109123147	109123147	0	1	57	0
chr4	43875530	43875605	Reck|5UTR|TC_16910_410.00000|chr4_43875506_43875578_+|chr4_43875605_43875606_+	100	+	43875530	43875530	0	1	75	0
chr14	69284941	69284988	Slc25a37|5UTR|TC_8338_1959.00000|chr14_69284968_69285021_-|chr14_69284940_69284941_-	100	-	69284941	69284941	0	1	47	0
chr11	120624972	120624987	Sirt7|5UTR|TC_7689_2326.00000|chr11_120624982_120625005_-|chr11_120624971_120624972_-	100	-	120624972	120624972	0	1	15	0
chr5	145140432	145142473	Bud31|5UTR|TC_7006_2825.00000|chr5_145140432_145140448_+|chr5_145142473_145142474_+	100	+	145140432	145140432	0	3	10,132,26	0,872,2015
chr9	62838797	62838880	Cln6|5UTR|TC_7278_2627.00000|chr9_62838769_62838844_+|chr9_62838880_62838881_+	100	+	62838797	62838797	0	1	83	0
chr12	4233576	4234262	Cenpo|5UTR|TC_18773_322.00000|chr12_4234251_4234263_-|chr12_4233575_4233576_-	100	-	4233576	4233576	0	2	81,511	0,175
chr5	108461418	108473797	Pcgf3|5UTR|TC_27600_130.00000|chr5_108461408_108461421_+|chr5_108473797_108473798_+	100	+	108461418	108461418	0	4	33,40,141,9	0,10653,10958,12370
chr7	25687001	25687868	Tgfb1|5UTR|TC_13499_681.00000|chr7_25686998_25687028_+|chr7_25687868_25687869_+	100	+	25687001	25687001	0	1	867	0
chr19	24174014	24174068	Tjp2|5UTR|TC_10977_996.00000|chr19_24174060_24174120_-|chr19_24174013_24174014_-	100	-	24174014	24174014	0	1	54	0
chr8	26119373	26120483	Rnf170|5UTR|TC_24490_174.00000|chr8_26119366_26119389_+|chr8_26120483_26120484_+	100	+	26119373	26119373	0	2	227,44	0,1066
chr3	92763843	92765067	Lce1h|5UTR|TC_34286_73.00000|chr3_92765064_92765068_-|chr3_92763842_92763843_-	100	-	92763843	92763843	0	2	22,57	0,1167
chr7	92741704	92819990	Rab30|5UTR|TC_7861_2217.00000|chr7_92741619_92741739_+|chr7_92819990_92819991_+	100	+	92741704	92741704	0	2	138,8	0,78278
chr11	98584115	98587247	Ormdl3|5UTR|TC_4803_5440.00000|chr11_98587193_98587252_-|chr11_98584114_98584115_-	100	-	98584115	98584115	0	2	25,120	0,3012
chr3	63964190	63964546	Slc33a1|5UTR|TC_32149_88.00000|chr3_63964544_63964546_-|chr3_63964189_63964190_-	100	-	63964190	63964190	0	1	356	0
chr2	32775813	32775829	Ptrh1|5UTR|TC_5183_4819.00000|chr2_32775811_32775825_+|chr2_32775829_32775830_+	100	+	32775813	32775813	0	1	16	0
chr7	78783140	78783358	Mrps11|5UTR|TC_31811_91.00000|chr7_78783140_78783142_+|chr7_78783358_78783359_+	100	+	78783140	78783140	0	1	218	0
chr12	59219479	59219743	Fbxo33|5UTR_UP1k|TC_29091_114.00000|chr12_59219734_59219778_-|chr12_59219478_59219479_-	100	-	59219479	59219479	0	1	264	0
chr2	57112439	57114913	Nr4a2|5UTR|TC_34763_70.00000|chr2_57114911_57114916_-|chr2_57112438_57112439_-	100	-	57112439	57112439	0	2	2,1963	0,511
chr18	37969726	37969759	Fchsd1|5UTR_UP1k|TC_9246_1585.00000|chr18_37969739_37969794_-|chr18_37969725_37969726_-	100	-	37969726	37969726	0	1	33	0
chr11	70669281	70669292	Spag7|5UTR|TC_587_86589.00000|chr11_70669291_70669306_-|chr11_70669280_70669281_-	100	-	70669281	70669281	0	1	11	0
chr5	17574703	17576867	Sema3c|5UTR_UP1k|TC_29961_106.00000|chr5_17574703_17574705_+|chr5_17576867_17576868_+	100	+	17574703	17574703	0	2	262,38	0,2126
chr17	27623185	27623470	Nudt3|5UTR_UP1k|TC_26792_140.00000|chr17_27623468_27623470_-|chr17_27623184_27623185_-	100	-	27623185	27623185	0	1	285	0
chr7	100853111	100863361	Relt|5UTR|TC_9301_1565.00000|chr7_100863334_100863424_-|chr7_100853110_100853111_-	100	-	100853111	100853111	0	2	4,68	0,10182
chr5	90223939	90223953	Cox18|5UTR|TC_3765_7901.00000|chr5_90223910_90224018_-|chr5_90223938_90223939_-	100	-	90223939	90223939	0	1	14	0
chr19	29367458	29372467	Cd274|5UTR|TC_10823_1121.00000|chr19_29367417_29367489_+|chr19_29372467_29372468_+	100	+	29367458	29367458	0	2	48,14	0,4995
chrX	73639427	73640227	Dusp9|5UTR|TC_4706_5587.00000|chrX_73639377_73639453_+|chrX_73640227_73640228_+	100	+	73639427	73639427	0	2	214,35	0,765
chrX	48424149	48463147	Elf4|5UTR|TC_12602_800.00000|chrX_48463118_48463180_-|chrX_48424148_48424149_-	100	-	48424149	48424149	0	2	205,75	0,38923
chr2	34911796	34913979	Phf19|5UTR_UP1k|TC_34908_69.00000|chr2_34913976_34913992_-|chr2_34911795_34911796_-	100	-	34911796	34911796	0	2	6,39	0,2144
chr6	124663158	124663208	Lpcat3|5UTR|TC_7830_2241.00000|chr6_124663158_124663168_+|chr6_124663208_124663209_+	100	+	124663158	124663158	0	1	50	0
chr10	128909925	128910405	Cd63|5UTR|TC_92_550476.00000|chr10_128909867_128909937_+|chr10_128910405_128910406_+	100	+	128909925	128909925	0	2	33,11	0,469
chr11	6444339	6444365	H2afv|5UTR|TC_10151_1292.00000|chr11_6444364_6444367_-|chr11_6444338_6444339_-	100	-	6444339	6444339	0	1	26	0
chr12	51961558	51971299	Heatr5a|5UTR|TC_7054_2784.00000|chr12_51971257_51971317_-|chr12_51961557_51961558_-	100	-	51961558	51961558	0	2	86,97	0,9644
chr17	35050308	35050447	Clic1|5UTR|TC_6692_3006.00000|chr17_35050288_35050309_+|chr17_35050447_35050448_+	100	+	35050308	35050308	0	1	139	0
chr5	136198900	136198924	Prkrip1|5UTR|TC_1324_32071.00000|chr5_136198913_136198964_-|chr5_136198899_136198900_-	100	-	136198900	136198900	0	1	24	0
chr4	152186189	152186200	Acot7|5UTR|TC_6684_3100.00000|chr4_152186124_152186195_+|chr4_152186200_152186201_+	100	+	152186189	152186189	0	1	11	0
chr5	124152621	124250252	Pitpnm2|5UTR_UP1k|TC_25857_153.00000|chr5_124250228_124250275_-|chr5_124152620_124152621_-	100	-	124152621	124152621	0	3	98,102,825	0,63694,96806
chr5	53809668	53809759	Tbc1d19|5UTR|TC_6998_2831.00000|chr5_53809618_53809675_+|chr5_53809759_53809760_+	100	+	53809668	53809668	0	1	91	0
chr1	45311553	45311747	Col3a1|5UTR|TC_38975_46.00000|chr1_45311553_45311555_+|chr1_45311747_45311748_+	100	+	45311553	45311553	0	1	194	0
chr13	67194536	67194588	Zfp455|5UTR|TC_32522_85.00000|chr13_67194531_67194541_+|chr13_67194588_67194589_+	100	+	67194536	67194536	0	1	52	0
chr2	69647147	69647283	Bbs5|5UTR_UP1k|TC_24360_149.00000|chr2_69647118_69647150_+|chr2_69647283_69647284_+	100	+	69647147	69647147	0	1	136	0
chr9	20581553	20587890	Zfp846|5UTR|TC_27903_127.00000|chr9_20581512_20581555_+|chr9_20587890_20587891_+	100	+	20581553	20581553	0	2	125,56	0,6281
chr8	47713770	47713877	Cdkn2aip|5UTR|TC_29668_109.00000|chr8_47713863_47713881_-|chr8_47713769_47713770_-	100	-	47713770	47713770	0	1	107	0
chr2	167015298	167015333	Ddx27|5UTR|TC_540_95157.00000|chr2_167015258_167015330_+|chr2_167015333_167015334_+	100	+	167015298	167015298	0	1	35	0
chr8	25785343	25785671	Lsm1|5UTR_UP1k|TC_15610_491.00000|chr8_25785343_25785353_+|chr8_25785671_25785672_+	100	+	25785343	25785343	0	1	328	0
chrX	139684961	139685180	Tbc1d8b|5UTR_UP1k|TC_28287_123.00000|chrX_139684954_139684963_+|chrX_139685180_139685181_+	100	+	139684961	139684961	0	1	219	0
chr10	127501667	127502783	Stac3|5UTR_UP1k|TC_34685_70.00000|chr10_127501660_127501689_+|chr10_127502783_127502784_+	100	+	127501667	127501667	0	2	317,102	0,1014
chr5	107987002	107987879	Fam69a|5UTR_UP1k|TC_31430_94.00000|chr5_107987843_107987881_-|chr5_107987001_107987002_-	100	-	107987002	107987002	0	1	877	0
chr8	117801902	117801971	Mphosph6|5UTR_UP1k|TC_12155_869.00000|chr8_117801969_117801971_-|chr8_117801901_117801902_-	100	-	117801902	117801902	0	1	69	0
chr18	42275375	42275533	Rbm27|5UTR|TC_4397_6229.00000|chr18_42275347_42275409_+|chr18_42275533_42275534_+	100	+	42275375	42275375	0	1	158	0
chr6	34910819	34910845	Wdr91|5UTR_UP1k|TC_5710_4083.00000|chr6_34910832_34910849_-|chr6_34910818_34910819_-	100	-	34910819	34910819	0	1	26	0
chr12	76370562	76385241	Zbtb1|5UTR|TC_14464_582.00000|chr12_76370541_76370593_+|chr12_76385241_76385242_+	100	+	76370562	76370562	0	2	168,16	0,14663
chr9	98424869	98424978	Rbp1|5UTR|TC_3841_7657.00000|chr9_98424867_98424899_+|chr9_98424978_98424979_+	100	+	98424869	98424869	0	1	109	0
chr19	47229015	47229062	Neurl1a|5UTR|TC_14363_534.00000|chr19_47228955_47229033_+|chr19_47229062_47229063_+	100	+	47229015	47229015	0	1	47	0
chr2	175372481	175372513	Gm14431|5UTR|TC_5101_4922.00000|chr2_175372451_175372493_+|chr2_175372513_175372514_+	100	+	175372481	175372481	0	1	32	0
chr7	143823081	143836643	Dhcr7|5UTR_UP1k|TC_30557_101.00000|chr7_143823080_143823097_+|chr7_143836643_143836644_+	100	+	143823081	143823081	0	3	459,127,6	0,7057,13556
chr2	71367524	71367556	Slc25a12|5UTR|TC_2943_11502.00000|chr2_71367544_71367601_-|chr2_71367523_71367524_-	100	-	71367524	71367524	0	1	32	0
chr2	25608242	25608467	Rabl6|5UTR_UP1k|TC_3349_9623.00000|chr2_25608456_25608490_-|chr2_25608241_25608242_-	100	-	25608242	25608242	0	1	225	0
chr17	47737055	47785809	Tfeb|5UTR|TC_10920_1098.00000|chr17_47737018_47737100_+|chr17_47785809_47785810_+	100	+	47737055	47737055	0	1	48754	0
chr8	104442801	104442813	Dync1li2|5UTR|TC_5115_4901.00000|chr8_104442805_104442833_-|chr8_104442800_104442801_-	100	-	104442801	104442801	0	1	12	0
chr2	110017846	110017867	Ccdc34|5UTR|TC_1835_21184.00000|chr2_110017812_110017866_+|chr2_110017867_110017868_+	100	+	110017846	110017846	0	1	21	0
chr16	35770387	35770475	Hspbap1|5UTR|TC_4288_6491.00000|chr16_35770353_35770421_+|chr16_35770475_35770476_+	100	+	35770387	35770387	0	1	88	0
chr9	57560942	57561053	Scamp2|5UTR|TC_3868_7552.00000|chr9_57560939_57560985_+|chr9_57561053_57561054_+	100	+	57560942	57560942	0	1	111	0
chrX	47892396	47892540	Smarca1|5UTR|TC_28370_122.00000|chrX_47892509_47892582_-|chrX_47892395_47892396_-	100	-	47892396	47892396	0	1	144	0
chr2	164745986	164746053	Dnttip1|5UTR|TC_11201_1040.00000|chr2_164745986_164746033_+|chr2_164746053_164746054_+	100	+	164745986	164745986	0	1	67	0
chr11	79962309	79962393	Utp6|5UTR|TC_787_58656.00000|chr11_79962355_79962399_-|chr11_79962308_79962309_-	100	-	79962309	79962309	0	1	84	0
chr7	100607769	100608223	Rab6a|5UTR|TC_8474_1894.00000|chr7_100607752_100607786_+|chr7_100608223_100608224_+	100	+	100607769	100607769	0	1	454	0
chr1	134405966	134406038	Cyb5r1|5UTR_UP1k|TC_12833_767.00000|chr1_134405966_134405968_+|chr1_134406038_134406039_+	100	+	134405966	134405966	0	1	72	0
chr19	41981770	41981938	Ubtd1|5UTR|TC_11840_877.00000|chr19_41981753_41981771_+|chr19_41981938_41981939_+	100	+	41981770	41981770	0	1	168	0
chr9	107569124	107570149	Hyal2|5UTR|TC_2208_17025.00000|chr9_107569116_107569180_+|chr9_107570149_107570150_+	100	+	107569124	107569124	0	2	109,46	0,979
chr3	79628551	79628737	Etfdh|5UTR|TC_4533_5947.00000|chr3_79628673_79628769_-|chr3_79628550_79628551_-	100	-	79628551	79628551	0	1	186	0
chr11	86971925	86993691	Ypel2|5UTR|TC_17686_338.00000|chr11_86993660_86993703_-|chr11_86971924_86971925_-	100	-	86971925	86971925	0	2	197,100	0,21666
chr3	129532419	129532679	Elovl6|5UTR|TC_8685_1571.00000|chr3_129532403_129532434_+|chr3_129532679_129532680_+	100	+	129532419	129532419	0	2	76,32	0,228
chr1	160740889	160792852	Rabgap1l|5UTR|TC_9586_1461.00000|chr1_160792809_160792861_-|chr1_160740888_160740889_-	100	-	160740889	160740889	0	2	42,117	0,51846
chr17	56990262	56990327	Clpp|5UTR|TC_20109_275.00000|chr17_56990262_56990264_+|chr17_56990327_56990328_+	100	+	56990262	56990262	0	1	65	0
chr7	43579608	43584158	Zfp719|5UTR|TC_11627_957.00000|chr7_43579579_43579659_+|chr7_43584158_43584159_+	100	+	43579608	43579608	0	2	158,91	0,4459
chr11	70654480	70654637	Pfn1|5UTR|TC_112_453761.00000|chr11_70654632_70654638_-|chr11_70654479_70654480_-	100	-	70654480	70654480	0	1	157	0
chr1	52799488	52799529	Inpp1|5UTR|TC_30944_97.00000|chr1_52799511_52799529_-|chr1_52799487_52799488_-	100	-	52799488	52799488	0	1	41	0
chr6	39420283	39420504	Mkrn1|5UTR_UP1k|TC_5766_4020.00000|chr6_39420425_39420514_-|chr6_39420282_39420283_-	100	-	39420283	39420283	0	1	221	0
chr10	80320312	80320519	2310011J03Rik|5UTR|TC_2762_12525.00000|chr10_80320487_80320562_-|chr10_80320311_80320312_-	100	-	80320312	80320312	0	1	207	0
chr5	92505308	92505533	Scarb2|5UTR|TC_2589_10454.00000|chr5_92505525_92505542_-|chr5_92505307_92505308_-	100	-	92505308	92505308	0	1	225	0
chr11	103028547	103028571	Nmt1|5UTR|TC_355_152631.00000|chr11_103028532_103028563_+|chr11_103028571_103028572_+	100	+	103028547	103028547	0	1	24	0
chr2	164769897	164769979	Ube2c|5UTR_UP1k|TC_2209_17023.00000|chr2_164769894_164769902_+|chr2_164769979_164769980_+	100	+	164769897	164769897	0	1	82	0
chr5	145165507	145167062	Ptcd1|5UTR|TC_15075_532.00000|chr5_145167048_145167074_-|chr5_145165506_145165507_-	100	-	145165507	145165507	0	2	26,109	0,1446
chr15	76538868	76539472	Slc52a2|5UTR_UP1k|TC_8995_1687.00000|chr15_76538816_76538905_+|chr15_76539472_76539473_+	100	+	76538868	76538868	0	2	327,90	0,514
chr6	88841824	88841874	Abtb1|5UTR|TC_7332_2587.00000|chr6_88841835_88841901_-|chr6_88841823_88841824_-	100	-	88841824	88841824	0	1	50	0
chr14	56575617	56584159	Parp4|5UTR|TC_11771_929.00000|chr14_56575607_56575678_+|chr14_56584159_56584160_+	100	+	56575617	56575617	0	2	113,1	0,8541
chr6	48443445	48445793	Zfp467|5UTR|TC_32308_87.00000|chr6_48445752_48445817_-|chr6_48443444_48443445_-	100	-	48443445	48443445	0	1	2348	0
chr18	36726491	36726605	Cd14|5UTR|TC_37337_55.00000|chr18_36726603_36726605_-|chr18_36726490_36726491_-	100	-	36726491	36726491	0	1	114	0
chr1	16647958	16657174	Tceb1|5UTR_UP1k|TC_20785_254.00000|chr1_16657168_16657174_-|chr1_16647957_16647958_-	100	-	16647958	16647958	0	2	49,183	0,9033
chr10	34282225	34282280	Tspyl1|5UTR|TC_2661_13228.00000|chr10_34282183_34282249_+|chr10_34282280_34282281_+	100	+	34282225	34282225	0	1	55	0
chr9	107296694	107297014	Cish|5UTR|TC_17997_357.00000|chr9_107296688_107296713_+|chr9_107297014_107297015_+	100	+	107296694	107296694	0	1	320	0
chr19	38930993	38931407	Hells|5UTR|TC_6693_3093.00000|chr19_38930987_38930994_+|chr19_38931407_38931408_+	100	+	38930993	38930993	0	2	82,17	0,397
chr16	95990890	95990918	Psmg1|5UTR|TC_1657_24060.00000|chr16_95990899_95990961_-|chr16_95990889_95990890_-	100	-	95990890	95990890	0	1	28	0
chr4	150928053	150929845	Tnfrsf9|5UTR|TC_15676_486.00000|chr4_150928053_150928055_+|chr4_150929845_150929846_+	100	+	150928053	150928053	0	2	32,25	0,1767
chr11	75348258	75348312	Rpa1|5UTR|TC_1035_42869.00000|chr11_75348265_75348356_-|chr11_75348257_75348258_-	100	-	75348258	75348258	0	1	54	0
chr2	119112638	119116313	Rad51|5UTR_UP1k|TC_9868_1374.00000|chr2_119112581_119112665_+|chr2_119116313_119116314_+	100	+	119112638	119112638	0	2	396,2	0,3673
chr4	129360699	129377762	Zbtb8a|5UTR|TC_29959_106.00000|chr4_129377759_129377775_-|chr4_129360698_129360699_-	100	-	129360699	129360699	0	3	1,94,23	0,8529,17040
chr10	57532395	57532505	Serinc1|5UTR|TC_9006_1680.00000|chr10_57532504_57532514_-|chr10_57532394_57532395_-	100	-	57532395	57532395	0	1	110	0
chr14	55560963	55561287	Dcaf11|5UTR|TC_10278_1261.00000|chr14_55560904_55560965_+|chr14_55561287_55561288_+	100	+	55560963	55560963	0	1	324	0
chr2	164074144	164074212	Stk4|5UTR|TC_4532_5947.00000|chr2_164074106_164074190_+|chr2_164074212_164074213_+	100	+	164074144	164074144	0	1	68	0
chr11	78328450	78328474	Pigs|5UTR|TC_4595_5827.00000|chr11_78328432_78328467_+|chr11_78328474_78328475_+	100	+	78328450	78328450	0	1	24	0
chr7	99483621	99483653	Rps3|5UTR|TC_185_285796.00000|chr7_99483641_99483657_-|chr7_99483620_99483621_-	100	-	99483621	99483621	0	1	32	0
chr11	70000784	70000832	Dvl2|5UTR|TC_5017_5058.00000|chr11_70000748_70000822_+|chr11_70000832_70000833_+	100	+	70000784	70000784	0	1	48	0
chr3	100969647	100969654	Ttf2|5UTR|TC_5392_4522.00000|chr3_100969642_100969684_-|chr3_100969646_100969647_-	100	-	100969647	100969647	0	1	7	0
chr3	95853588	95855878	Prpf3|5UTR_UP1k|TC_9152_1625.00000|chr3_95855842_95855887_-|chr3_95853587_95853588_-	100	-	95853588	95853588	0	2	49,130	0,2160
chr11	74896881	74897071	Sgsm2|5UTR|TC_7239_2648.00000|chr11_74897069_74897128_-|chr11_74896880_74896881_-	100	-	74896881	74896881	0	1	190	0
chr11	82764227	82764270	Cct6b|5UTR|TC_40022_41.00000|chr11_82764268_82764270_-|chr11_82764226_82764227_-	100	-	82764227	82764227	0	1	43	0
chr3	79591441	79591472	Ppid|5UTR|TC_17403_386.00000|chr3_79591441_79591443_+|chr3_79591472_79591473_+	100	+	79591441	79591441	0	1	31	0
chr2	117249737	117249767	Fam98b|5UTR|TC_3331_9673.00000|chr2_117249718_117249785_+|chr2_117249767_117249768_+	100	+	117249737	117249737	0	1	30	0
chr2	144550778	144550840	Rbbp9|5UTR|TC_7668_2347.00000|chr2_144550802_144550871_-|chr2_144550777_144550778_-	100	-	144550778	144550778	0	1	62	0
chr9	44344042	44344189	Hmbs|5UTR|TC_3713_8097.00000|chr9_44344166_44344216_-|chr9_44344041_44344042_-	100	-	44344042	44344042	0	1	147	0
chr5	134535170	134552426	Clip2|5UTR|TC_15739_482.00000|chr5_134552395_134552441_-|chr5_134535169_134535170_-	100	-	134535170	134535170	0	2	67,381	0,16875
chr19	5488122	5489055	Mus81|5UTR_UP1k|TC_13356_698.00000|chr19_5489038_5489055_-|chr19_5488121_5488122_-	100	-	5488122	5488122	0	1	933	0
chr13	117025470	117025533	Parp8|5UTR_UP1k|TC_17015_404.00000|chr13_117025521_117025539_-|chr13_117025469_117025470_-	100	-	117025470	117025470	0	1	63	0
chrX	55226825	55228494	Slxl1|5UTR_UP1k|TC_31081_97.00000|chrX_55226814_55226842_+|chrX_55228494_55228495_+	100	+	55226825	55226825	0	2	144,26	0,1643
chr7	120102376	120104733	Tmem159|5UTR_UP1k|TC_9395_1530.00000|chr7_120102351_120102405_+|chr7_120104733_120104734_+	100	+	120102376	120102376	0	2	139,104	0,2253
chr8	94179144	94179310	Mt1|5UTR|TC_1382_29991.00000|chr8_94179138_94179145_+|chr8_94179310_94179311_+	100	+	94179144	94179144	0	1	166	0
chr6	17307674	17307943	Cav1|5UTR|TC_11562_971.00000|chr6_17307674_17307690_+|chr6_17307943_17307944_+	100	+	17307674	17307674	0	1	269	0
chr19	40271441	40271530	Pdlim1|5UTR|TC_2000_19326.00000|chr19_40271517_40271587_-|chr19_40271440_40271441_-	100	-	40271441	40271441	0	1	89	0
chr5	115632129	115632146	Rab35|5UTR|TC_20960_250.00000|chr5_115632125_115632161_+|chr5_115632146_115632147_+	100	+	115632129	115632129	0	1	17	0
chr5	143326215	143329222	Zdhhc4|5UTR|TC_3683_8211.00000|chr5_143329190_143329242_-|chr5_143326214_143326215_-	100	-	143326215	143326215	0	3	8,180,57	0,2175,2950
chrX	159840568	159840599	Sh3kbp1|5UTR|TC_5418_4497.00000|chrX_159840528_159840584_+|chrX_159840599_159840600_+	100	+	159840568	159840568	0	1	31	0
chr5	146218078	146221439	Rnf6|5UTR|TC_3533_8850.00000|chr5_146221390_146221467_-|chr5_146218077_146218078_-	100	-	146218078	146218078	0	3	18,83,220	0,2323,3141
chr12	8974043	8974155	Wdr35|5UTR|TC_8302_1972.00000|chr12_8974005_8974073_+|chr12_8974155_8974156_+	100	+	8974043	8974043	0	1	112	0
chr17	29614872	29614967	Rnf8|5UTR|TC_6945_2600.00000|chr17_29614852_29614922_+|chr17_29614967_29614968_+	100	+	29614872	29614872	0	1	95	0
chr7	45060825	45061666	Prrg2|5UTR|TC_12569_766.00000|chr7_45061635_45061700_-|chr7_45060824_45060825_-	100	-	45060825	45060825	0	2	67,79	0,762
chr19	11818721	11818851	Stx3|5UTR|TC_8317_1964.00000|chr19_11818810_11818914_-|chr19_11818720_11818721_-	100	-	11818721	11818721	0	1	130	0
chr8	123373782	123373872	Tcf25|5UTR|TC_1162_36887.00000|chr8_123373777_123373854_+|chr8_123373872_123373873_+	100	+	123373782	123373782	0	1	90	0
chr3	92484692	92485896	Sprr1a|5UTR_UP1k|TC_25275_161.00000|chr3_92485893_92485899_-|chr3_92484691_92484692_-	100	-	92484692	92484692	0	2	19,47	0,1157
chr16	89898567	89960782	Tiam1|5UTR|TC_26336_146.00000|chr16_89960781_89960852_-|chr16_89898566_89898567_-	100	-	89898567	89898567	0	3	11,169,4847	0,9979,57368
chr1	134415467	134423014	Adipor1|5UTR|TC_3572_8662.00000|chr1_134415452_134415491_+|chr1_134423014_134423015_+	100	+	134415467	134415467	0	2	118,94	0,7453
chr1	44551691	44689187	Gulp1|5UTR|TC_7440_2512.00000|chr1_44551618_44551723_+|chr1_44689187_44689188_+	100	+	44551691	44551691	0	2	181,44	0,137452
chr7	98654813	98656699	2210018M11Rik|5UTR_UP1k|TC_34652_71.00000|chr7_98656694_98656712_-|chr7_98654812_98654813_-	100	-	98654813	98654813	0	2	39,226	0,1660
chr5	122611086	122614521	Ift81|5UTR|TC_6608_3166.00000|chr5_122614474_122614554_-|chr5_122611085_122611086_-	100	-	122611086	122611086	0	2	21,84	0,3351
chr14	55635598	55635648	Ipo4|5UTR|TC_4972_5131.00000|chr14_55635606_55635691_-|chr14_55635597_55635598_-	100	-	55635598	55635598	0	1	50	0
chr5	121191215	121191387	Ptpn11|5UTR|TC_2338_15759.00000|chr5_121191355_121191407_-|chr5_121191214_121191215_-	100	-	121191215	121191215	0	1	172	0
chr7	28008416	28014169	Zfp850|5UTR_UP1k|TC_14316_597.00000|chr7_28014126_28014181_-|chr7_28008415_28008416_-	100	-	28008416	28008416	0	3	20,115,154	0,3919,5599
chr15	83595110	83595204	Ttll12|5UTR_UP1k|TC_8753_1785.00000|chr15_83595198_83595206_-|chr15_83595109_83595110_-	100	-	83595110	83595110	0	1	94	0
chr2	14074099	14074296	Stam|5UTR|TC_4052_7051.00000|chr2_14074069_14074179_+|chr2_14074296_14074297_+	100	+	14074099	14074099	0	1	197	0
chr1	131525004	131527532	Srgap2|5UTR_UP1k|TC_21246_242.00000|chr1_131527531_131527538_-|chr1_131525003_131525004_-	100	-	131525004	131525004	0	2	589,300	0,2228
chr11	118355090	118355104	Timp2|5UTR|TC_18707_325.00000|chr11_118355102_118355109_-|chr11_118355089_118355090_-	100	-	118355090	118355090	0	1	14	0
chr2	80315709	80317395	Dnajc10|5UTR|TC_2375_15349.00000|chr2_80315662_80315738_+|chr2_80317395_80317396_+	100	+	80315709	80315709	0	2	96,147	0,1539
chr5	32136528	32136703	Fosl2|5UTR|TC_16708_422.00000|chr5_32136525_32136529_+|chr5_32136703_32136704_+	100	+	32136528	32136528	0	1	175	0
chr11	45851962	45852151	Clint1|5UTR|TC_28477_120.00000|chr11_45851956_45851984_+|chr11_45852151_45852152_+	100	+	45851962	45851962	0	1	189	0
chr4	9668910	9669147	Asph|5UTR|TC_27434_132.00000|chr4_9669145_9669147_-|chr4_9668909_9668910_-	100	-	9668910	9668910	0	1	237	0
chr14	61599530	61604535	Trim13|5UTR|TC_36231_61.00000|chr14_61599528_61599534_+|chr14_61604535_61604536_+	100	+	61599530	61599530	0	2	365,6	0,4999
chr3	5218650	5241715	Zfhx4|5UTR|TC_22558_210.00000|chr3_5218622_5218677_+|chr3_5241715_5241716_+	100	+	5218650	5218650	0	2	277,46	0,23019
chr15	98533768	98533931	Kansl2|5UTR|TC_6344_3416.00000|chr15_98533928_98533942_-|chr15_98533767_98533768_-	100	-	98533768	98533768	0	2	8,30	0,133
chr9	64737623	64737642	Rab11a|5UTR|TC_12946_716.00000|chr9_64737633_64737661_-|chr9_64737622_64737623_-	100	-	64737623	64737623	0	1	19	0
chr19	53903391	53907512	Pdcd4|5UTR|TC_7310_2601.00000|chr19_53903323_53903397_+|chr19_53907512_53907513_+	100	+	53903391	53903391	0	1	4121	0
chr4	120567415	120570226	Ctps|5UTR|TC_1462_27884.00000|chr4_120570222_120570296_-|chr4_120567414_120567415_-	100	-	120567415	120567415	0	2	12,76	0,2735
chr15	96446570	96460798	Scaf11|5UTR|TC_1844_21104.00000|chr15_96460720_96460835_-|chr15_96446569_96446570_-	100	-	96446570	96446570	0	2	21,197	0,14031
chr7	29859980	29874356	Zfp420|5UTR|TC_19242_234.00000|chr7_29859969_29859983_+|chr7_29874356_29874357_+	100	+	29859980	29859980	0	4	113,53,42,178	0,1035,12911,14198
chr7	4970623	4971847	Sbk3|5UTR_UP1k|TC_41749_33.00000|chr7_4971825_4971881_-|chr7_4970622_4970623_-	100	-	4970623	4970623	0	2	12,917	0,307
chr6	8259098	8259143	Rpa3|5UTR|TC_2656_13238.00000|chr6_8259105_8259154_-|chr6_8259097_8259098_-	100	-	8259098	8259098	0	1	45	0
chr7	44849225	44849269	Akt1s1|5UTR|TC_3235_10100.00000|chr7_44849147_44849290_+|chr7_44849269_44849270_+	100	+	44849225	44849225	0	1	44	0
chr9	56090025	56090408	Pstpip1|5UTR|TC_14833_520.00000|chr9_56090019_56090062_+|chr9_56090408_56090409_+	100	+	56090025	56090025	0	1	383	0
chr3	121291752	121291847	Alg14|5UTR_UP1k|TC_2315_16002.00000|chr3_121291729_121291806_+|chr3_121291847_121291848_+	100	+	121291752	121291752	0	1	95	0
chr11	69980259	69980525	Elp5|5UTR|TC_27067_136.00000|chr11_69980523_69980525_-|chr11_69980258_69980259_-	100	-	69980259	69980259	0	1	266	0
chr3	108591382	108609885	Wdr47|5UTR|TC_18031_355.00000|chr3_108591326_108591404_+|chr3_108609885_108609886_+	100	+	108591382	108591382	0	2	215,9	0,18494
chr19	45660029	45660387	Fbxw4|5UTR_UP1k|TC_20166_273.00000|chr19_45660378_45660387_-|chr19_45660028_45660029_-	100	-	45660029	45660029	0	1	358	0
chr17	50509287	50509607	Plcl2|5UTR_UP1k|TC_38496_49.00000|chr17_50509272_50509303_+|chr17_50509607_50509608_+	100	+	50509287	50509287	0	1	320	0
chr11	67042081	67052585	Adprm|5UTR|TC_9992_1336.00000|chr11_67052561_67052614_-|chr11_67042080_67042081_-	100	-	67042081	67042081	0	3	26,98,51	0,9599,10453
chr1	74391822	74391897	Ctdsp1|5UTR|TC_31831_90.00000|chr1_74391808_74391834_+|chr1_74391897_74391898_+	100	+	74391822	74391822	0	1	75	0
chr17	57059673	57059844	Slc25a23|5UTR|TC_22704_207.00000|chr17_57059824_57059876_-|chr17_57059672_57059673_-	100	-	57059673	57059673	0	1	171	0
chr13	31625701	31626079	Foxf2|5UTR_UP1k|TC_35016_68.00000|chr13_31625701_31625703_+|chr13_31626079_31626080_+	100	+	31625701	31625701	0	1	378	0
chr10	59221408	59221502	Sept10|5UTR|TC_2801_12196.00000|chr10_59221466_59221515_-|chr10_59221407_59221408_-	100	-	59221408	59221408	0	1	94	0
chr2	5054705	5064064	Optn|5UTR_UP1k|TC_4713_5003.00000|chr2_5064059_5064070_-|chr2_5054704_5054705_-	100	-	5054705	5054705	0	2	11,158	0,9201
chr13	106925150	106936927	Ipo11|5UTR|TC_5793_3985.00000|chr13_106936914_106936949_-|chr13_106925149_106925150_-	100	-	106925150	106925150	0	2	6,168	0,11609
chr2	164486563	164488249	Dbndd2|5UTR|TC_13444_622.00000|chr2_164486523_164486595_+|chr2_164488249_164488250_+	100	+	164486563	164486563	0	1	1686	0
chr8	107436414	107452993	Wwp2|5UTR|TC_4752_5525.00000|chr8_107436345_107436428_+|chr8_107452993_107452994_+	100	+	107436414	107436414	0	2	27,15	0,16564
chr4	156026341	156026386	Tnfrsf18|5UTR|TC_32724_84.00000|chr4_156026314_156026352_+|chr4_156026386_156026387_+	100	+	156026341	156026341	0	1	45	0
chrX	102505064	102505148	Hdac8|5UTR|TC_13409_692.00000|chrX_102505146_102505180_-|chrX_102505063_102505064_-	100	-	102505064	102505064	0	1	84	0
chr14	65832728	65833863	Esco2|5UTR|TC_21502_235.00000|chr14_65833861_65833866_-|chr14_65832727_65832728_-	100	-	65832728	65832728	0	2	13,62	0,1073
chr17	12985945	12992212	Wtap|5UTR|TC_3984_7232.00000|chr17_12992195_12992263_-|chr17_12985944_12985945_-	100	-	12985945	12985945	0	2	8,136	0,6131
chr7	122133060	122133133	Dctn5|5UTR|TC_1992_19379.00000|chr7_122133040_122133119_+|chr7_122133133_122133134_+	100	+	122133060	122133060	0	1	73	0
chr15	102518178	102518549	Tarbp2|5UTR_UP1k|TC_17237_394.00000|chr15_102518168_102518182_+|chr15_102518549_102518550_+	100	+	102518178	102518178	0	1	371	0
chrX	12587799	12587895	Atp6ap2|5UTR|TC_3187_10333.00000|chrX_12587786_12587852_+|chrX_12587895_12587896_+	100	+	12587799	12587799	0	1	96	0
chr4	134315118	134315223	Trim63|5UTR|TC_36682_59.00000|chr4_134315115_134315120_+|chr4_134315223_134315224_+	100	+	134315118	134315118	0	1	105	0
chr17	34564309	34564445	Notch4|5UTR|TC_24169_179.00000|chr17_34564266_34564354_+|chr17_34564445_34564446_+	100	+	34564309	34564309	0	1	136	0
chr6	115644616	115676528	Raf1|5UTR|TC_4909_5136.00000|chr6_115676483_115676576_-|chr6_115644615_115644616_-	100	-	115644616	115644616	0	2	26,293	0,31619
chr19	4214387	4214484	Clcf1|5UTR_UP1k|TC_16193_450.00000|chr19_4214387_4214391_+|chr19_4214484_4214485_+	100	+	4214387	4214387	0	1	97	0
chrX	141475486	141475734	Col4a5|5UTR|TC_33487_79.00000|chrX_141475486_141475488_+|chrX_141475734_141475735_+	100	+	141475486	141475486	0	1	248	0
chr2	163645036	163645133	Serinc3|5UTR|TC_8425_1923.00000|chr2_163645110_163645144_-|chr2_163645035_163645036_-	100	-	163645036	163645036	0	1	97	0
chr2	125621259	125625105	Cep152|5UTR|TC_10599_1173.00000|chr2_125625071_125625119_-|chr2_125621258_125621259_-	100	-	125621259	125621259	0	2	7,230	0,3616
chr5	139150223	139150246	Heatr2|5UTR|TC_24704_170.00000|chr5_139150203_139150237_+|chr5_139150246_139150247_+	100	+	139150223	139150223	0	1	23	0
chr3	104818526	104818548	Mov10|5UTR|TC_10402_1227.00000|chr3_104818547_104818590_-|chr3_104818525_104818526_-	100	-	104818526	104818526	0	1	22	0
chr2	18997995	18998112	Pip4k2a|5UTR|TC_16634_426.00000|chr2_18998103_18998123_-|chr2_18997994_18997995_-	100	-	18997995	18997995	0	1	117	0
chr3	108562280	108562386	Tmem167b|5UTR|TC_4583_5844.00000|chr3_108562339_108562467_-|chr3_108562279_108562280_-	100	-	108562280	108562280	0	1	106	0
chr11	5520978	5520994	Xbp1|5UTR|TC_4442_6120.00000|chr11_5520976_5520983_+|chr11_5520994_5520995_+	100	+	5520978	5520978	0	1	16	0
chr10	84917367	84917741	Ric8b|5UTR_UP1k|TC_14568_572.00000|chr10_84917274_84917368_+|chr10_84917741_84917742_+	100	+	84917367	84917367	0	1	374	0
chr4	84674977	84676086	Bnc2|5UTR_UP1k|TC_29235_113.00000|chr4_84676070_84676089_-|chr4_84674976_84674977_-	100	-	84674977	84674977	0	1	1109	0
chr9	119937517	119937545	Gorasp1|5UTR|TC_8526_1873.00000|chr9_119937504_119937574_-|chr9_119937516_119937517_-	100	-	119937517	119937517	0	1	28	0
chr1	82290493	82291611	Irs1|5UTR_UP1k|TC_15836_474.00000|chr1_82291568_82291655_-|chr1_82290492_82290493_-	100	-	82290493	82290493	0	1	1118	0
chr6	49319308	49334059	Ccdc126|5UTR_UP1k|TC_22162_219.00000|chr6_49319274_49319317_+|chr6_49334059_49334060_+	100	+	49319308	49319308	0	2	172,149	0,14602
chr1	172376561	172376698	Pigm|5UTR|TC_9114_1638.00000|chr1_172376554_172376590_+|chr1_172376698_172376699_+	100	+	172376561	172376561	0	1	137	0
chr1	182409170	182409423	Trp53bp2|5UTR|TC_14266_600.00000|chr1_182409124_182409200_+|chr1_182409423_182409424_+	100	+	182409170	182409170	0	1	253	0
chr11	21238384	21263218	Vps54|5UTR_UP1k|TC_38624_48.00000|chr11_21238366_21238395_+|chr11_21263218_21263219_+	100	+	21238384	21238384	0	2	987,20	0,24814
chr11	86484687	86486111	Rnft1|5UTR|TC_3737_7981.00000|chr11_86484605_86484702_+|chr11_86486111_86486112_+	100	+	86484687	86484687	0	2	112,51	0,1373
chr10	62920673	62920751	Slc25a16|5UTR|TC_22175_218.00000|chr10_62920661_62920674_+|chr10_62920751_62920752_+	100	+	62920673	62920673	0	1	78	0
chr19	18670944	18670999	2410127L17Rik|5UTR|TC_14794_554.00000|chr19_18670884_18670949_+|chr19_18670999_18671000_+	100	+	18670944	18670944	0	1	55	0
chr17	36958598	36958682	Znrd1as|5UTR|TC_10799_1125.00000|chr17_36958582_36958605_+|chr17_36958682_36958683_+	100	+	36958598	36958598	0	1	84	0
chr5	130029363	130029399	Crcp|5UTR|TC_5808_3795.00000|chr5_130029354_130029367_+|chr5_130029399_130029400_+	100	+	130029363	130029363	0	1	36	0
chr4	109000684	109000832	Nrd1|5UTR_UP1k|TC_2036_18875.00000|chr4_109000610_109000700_+|chr4_109000832_109000833_+	100	+	109000684	109000684	0	1	148	0
chr4	108830571	108834250	Btf3l4|5UTR_UP1k|TC_13415_691.00000|chr4_108834246_108834250_-|chr4_108830570_108830571_-	100	-	108830571	108830571	0	2	12,743	0,2936
chr2	15048996	15049286	Nsun6|5UTR|TC_17120_400.00000|chr2_15049268_15049312_-|chr2_15048995_15048996_-	100	-	15048996	15048996	0	1	290	0
chr13	97198261	97198332	Hexb|5UTR|TC_1360_30899.00000|chr13_97198266_97198338_-|chr13_97198260_97198261_-	100	-	97198261	97198261	0	1	71	0
chr4	43556750	43562415	Tln1|5UTR|TC_8696_1805.00000|chr4_43562405_43562458_-|chr4_43556749_43556750_-	100	-	43556750	43556750	0	2	33,286	0,5379
chrX	162888285	162888493	Syap1|5UTR_UP1k|TC_30219_104.00000|chrX_162888490_162888493_-|chrX_162888284_162888285_-	100	-	162888285	162888285	0	1	208	0
chrX	72274701	72274784	Gabre|5UTR_UP1k|TC_21968_224.00000|chrX_72274781_72274811_-|chrX_72274700_72274701_-	100	-	72274701	72274701	0	1	83	0
chr4	75278251	75278307	Tmem261|5UTR|TC_3128_10575.00000|chr4_75278260_75278325_-|chr4_75278250_75278251_-	100	-	75278251	75278251	0	1	56	0
chr7	130865885	130877753	Plekha1|5UTR_UP1k|TC_3243_8223.00000|chr7_130865841_130865902_+|chr7_130877753_130877754_+	100	+	130865885	130865885	0	2	98,20	0,11848
chr4	44756586	44761873	Zcchc7|5UTR|TC_13151_723.00000|chr4_44756572_44756587_+|chr4_44761873_44761874_+	100	+	44756586	44756586	0	2	106,24	0,5263
chr12	78226600	78226777	Gphn|5UTR_UP1k|TC_18467_335.00000|chr12_78226589_78226646_+|chr12_78226777_78226778_+	100	+	78226600	78226600	0	1	177	0
chr1	39478566	39478746	Tbc1d8|5UTR|TC_34990_68.00000|chr1_39478712_39478757_-|chr1_39478565_39478566_-	100	-	39478566	39478566	0	1	180	0
chr18	60382693	60389811	Iigp1|5UTR|TC_26142_149.00000|chr18_60382681_60382704_+|chr18_60389811_60389812_+	100	+	60382693	60382693	0	1	7118	0
chr3	32708694	32708855	Actl6a|5UTR|TC_671_74213.00000|chr3_32708671_32708768_+|chr3_32708855_32708856_+	100	+	32708694	32708694	0	1	161	0
chr4	141139742	141139760	Szrd1|5UTR|TC_1163_36850.00000|chr4_141139756_141139771_-|chr4_141139741_141139742_-	100	-	141139742	141139742	0	1	18	0
chr8	64727878	64733580	Msmo1|5UTR|TC_1753_22529.00000|chr8_64733536_64733624_-|chr8_64727877_64727878_-	100	-	64727878	64727878	0	2	30,73	0,5629
chrX	7762822	7762944	Tfe3|5UTR|TC_6618_3154.00000|chrX_7762781_7762839_+|chrX_7762944_7762945_+	100	+	7762822	7762822	0	1	122	0
chr2	150786783	150786867	Pygb|5UTR_UP1k|TC_2168_17399.00000|chr2_150786731_150786786_+|chr2_150786867_150786868_+	100	+	150786783	150786783	0	1	84	0
chr14	70203361	70204580	Sorbs3|5UTR|TC_38666_48.00000|chr14_70204575_70204604_-|chr14_70203360_70203361_-	100	-	70203361	70203361	0	1	1219	0
chr14	63860300	63860428	Pinx1|5UTR|TC_5883_3881.00000|chr14_63860291_63860386_+|chr14_63860428_63860429_+	100	+	63860300	63860300	0	1	128	0
chr6	72549440	72555285	Capg|5UTR|TC_1987_19429.00000|chr6_72549403_72549478_+|chr6_72555285_72555286_+	100	+	72549440	72549440	0	2	61,13	0,5832
chr1	120602995	120603032	En1|5UTR|TC_13643_662.00000|chr1_120602991_120603064_+|chr1_120603032_120603033_+	100	+	120602995	120602995	0	1	37	0
chr1	170867701	170867770	Atf6|5UTR|TC_6141_3606.00000|chr1_170867737_170867775_-|chr1_170867700_170867701_-	100	-	170867701	170867701	0	1	69	0
chrX	35888726	35888930	Dock11|5UTR_UP1k|TC_40607_39.00000|chrX_35888726_35888728_+|chrX_35888930_35888931_+	100	+	35888726	35888726	0	1	204	0
chr19	5912772	5912806	Dpf2|5UTR|TC_1504_26878.00000|chr19_5912783_5912818_-|chr19_5912771_5912772_-	100	-	5912772	5912772	0	1	34	0
chr3	94837711	94853950	Pogz|5UTR|TC_16873_412.00000|chr3_94837710_94837717_+|chr3_94853950_94853951_+	100	+	94837711	94837711	0	2	29,1	0,16238
chr7	89510859	89517546	Prss23|5UTR|TC_2959_11410.00000|chr7_89517540_89517597_-|chr7_89510858_89510859_-	100	-	89510859	89510859	0	2	11,100	0,6587
chr15	58933700	58933702	Tatdn1|5UTR|TC_13289_707.00000|chr15_58933695_58933702_-|chr15_58933699_58933700_-	100	-	58933700	58933700	0	1	2	0
chr16	18629850	18629904	Sept5|5UTR|TC_3753_7924.00000|chr16_18629851_18629938_-|chr16_18629849_18629850_-	100	-	18629850	18629850	0	1	54	0
chr19	45560587	45560643	Dpcd|5UTR|TC_1591_25356.00000|chr19_45560573_45560634_+|chr19_45560643_45560644_+	100	+	45560587	45560587	0	1	56	0
chr5	149411695	149411977	Medag|5UTR_UP1k|TC_21956_224.00000|chr5_149411683_149411696_+|chr5_149411977_149411978_+	100	+	149411695	149411695	0	1	282	0
chr17	15498262	15498297	Psmb1|5UTR|TC_368_147078.00000|chr17_15498254_15498300_-|chr17_15498261_15498262_-	100	-	15498262	15498262	0	1	35	0
chr2	113848089	113848449	Arhgap11a|5UTR|TC_18076_353.00000|chr2_113848446_113848449_-|chr2_113848088_113848089_-	100	-	113848089	113848089	0	1	360	0
chr8	66486414	66486523	Tma16|5UTR|TC_1974_19564.00000|chr8_66486502_66486548_-|chr8_66486413_66486414_-	100	-	66486414	66486414	0	1	109	0
chr3	95283286	95287947	Fam63a|5UTR|TC_11466_987.00000|chr3_95283266_95283292_+|chr3_95287947_95287948_+	100	+	95283286	95283286	0	2	339,303	0,4358
chr17	35879837	35879911	Dhx16|5UTR|TC_15633_489.00000|chr17_35879837_35879839_+|chr17_35879911_35879912_+	100	+	35879837	35879837	0	1	74	0
chr1	43153231	43163900	Fhl2|5UTR|TC_1545_26112.00000|chr1_43163881_43163938_-|chr1_43153230_43153231_-	100	-	43153231	43153231	0	2	23,199	0,10470
chr6	112946496	112947105	Srgap3|5UTR|TC_14681_552.00000|chr6_112947084_112947133_-|chr6_112946495_112946496_-	100	-	112946496	112946496	0	1	609	0
chr5	122391916	122391991	Arpc3|5UTR|TC_401_135193.00000|chr5_122391879_122391952_+|chr5_122391991_122391992_+	100	+	122391916	122391916	0	1	75	0
chr16	57167287	57167358	Nit2|5UTR|TC_5108_4913.00000|chr16_57167314_57167366_-|chr16_57167286_57167287_-	100	-	57167287	57167287	0	1	71	0
chr6	108828708	108828739	Edem1|5UTR|TC_42119_31.00000|chr6_108828708_108828711_+|chr6_108828739_108828740_+	100	+	108828708	108828708	0	1	31	0
chr11	119355556	119356850	Slc26a11|5UTR|TC_18264_344.00000|chr11_119355539_119355604_+|chr11_119356850_119356851_+	100	+	119355556	119355556	0	2	79,43	0,1251
chr15	99099421	99100935	Dnajc22|5UTR_UP1k|TC_38852_47.00000|chr15_99099411_99099432_+|chr15_99100935_99100936_+	100	+	99099421	99099421	0	2	179,113	0,1401
chr10	79097478	79097576	2610008E11Rik|5UTR|TC_8385_1942.00000|chr10_79097549_79097623_-|chr10_79097477_79097478_-	100	-	79097478	79097478	0	1	98	0
chr8	57652978	57653005	Galnt7|5UTR|TC_10170_1269.00000|chr8_57652971_57653010_-|chr8_57652977_57652978_-	100	-	57652978	57652978	0	1	27	0
chr12	70937898	70937954	Actr10|5UTR|TC_4394_6231.00000|chr12_70937869_70937933_+|chr12_70937954_70937955_+	100	+	70937898	70937898	0	1	56	0
chr8	116911208	116921386	Cmc2|5UTR|TC_13663_661.00000|chr8_116921383_116921391_-|chr8_116911207_116911208_-	100	-	116911208	116911208	0	2	26,36	0,10142
chr2	165023183	165034831	Ncoa5|5UTR_UP1k|TC_4235_6618.00000|chr2_165034808_165034881_-|chr2_165023182_165023183_-	100	-	165023183	165023183	0	2	29,149	0,11499
chr8	45403141	45410599	Tlr3|5UTR_UP1k|TC_41415_35.00000|chr8_45410597_45410599_-|chr8_45403140_45403141_-	100	-	45403141	45403141	0	4	9,70,195,147	0,5524,6654,7311
chr10	93453450	93453509	Lta4h|5UTR|TC_2251_16667.00000|chr10_93453385_93453464_+|chr10_93453509_93453510_+	100	+	93453450	93453450	0	1	59	0
chr5	135187257	135187649	Baz1b|5UTR_UP1k|TC_13955_629.00000|chr5_135187257_135187283_+|chr5_135187649_135187650_+	100	+	135187257	135187257	0	1	392	0
chr3	92750999	92752405	Lce1g|5UTR_UP1k|TC_8844_1751.00000|chr3_92752371_92752432_-|chr3_92750998_92750999_-	100	-	92750999	92750999	0	2	22,118	0,1288
chr2	30078219	30078775	Pkn3|5UTR_UP1k|TC_20908_251.00000|chr2_30078200_30078238_+|chr2_30078775_30078776_+	100	+	30078219	30078219	0	1	556	0
chr2	142901371	142901448	Kif16b|5UTR|TC_7618_2381.00000|chr2_142901441_142901487_-|chr2_142901370_142901371_-	100	-	142901371	142901371	0	1	77	0
chrX	75578007	75578204	Rab39b|5UTR|TC_6758_3019.00000|chrX_75578146_75578235_-|chrX_75578006_75578007_-	100	-	75578007	75578007	0	1	197	0
chr7	35318413	35318424	Gpatch1|5UTR|TC_8167_2042.00000|chr7_35318417_35318445_-|chr7_35318412_35318413_-	100	-	35318413	35318413	0	1	11	0
chr8	109562766	109565619	Dhx38|5UTR_UP1k|TC_4342_6363.00000|chr8_109565615_109565638_-|chr8_109562765_109562766_-	100	-	109562766	109562766	0	2	17,129	0,2724
chr18	64516458	64516517	Nars|5UTR|TC_372_145225.00000|chr18_64516497_64516559_-|chr18_64516457_64516458_-	100	-	64516458	64516458	0	1	59	0
chr7	27165498	27166757	Egln2|5UTR|TC_6595_3177.00000|chr7_27166746_27166778_-|chr7_27165497_27165498_-	100	-	27165498	27165498	0	2	230,74	0,1185
chr7	104348347	104353238	Trim12c|5UTR|TC_21192_244.00000|chr7_104353237_104353242_-|chr7_104348346_104348347_-	100	-	104348347	104348347	0	2	56,45	0,4846
chr13	23531084	23531114	Hist1h4h|5UTR|TC_189_279993.00000|chr13_23531082_23531088_+|chr13_23531114_23531115_+	100	+	23531084	23531084	0	1	30	0
chr5	36572020	36582392	Tbc1d14|5UTR|TC_15479_500.00000|chr5_36582388_36582407_-|chr5_36572019_36572020_-	100	-	36572020	36572020	0	1	10372	0
chr4	107368045	107368088	Ndc1|5UTR|TC_3784_7855.00000|chr4_107368007_107368079_+|chr4_107368088_107368089_+	100	+	107368045	107368045	0	1	43	0
chr10	122097071	122097172	Tmem5|5UTR|TC_1662_23968.00000|chr10_122097075_122097191_-|chr10_122097070_122097071_-	100	-	122097071	122097071	0	1	101	0
chr11	102248875	102249089	BC030867|5UTR|TC_7401_2533.00000|chr11_102248844_102248931_+|chr11_102249089_102249090_+	100	+	102248875	102248875	0	1	214	0
chr8	71272765	71290296	Myo9b|5UTR|TC_10307_1089.00000|chr8_71272743_71272795_+|chr8_71290296_71290297_+	100	+	71272765	71272765	0	2	64,55	0,17476
chr17	23829085	23829103	Tceb2|5UTR|TC_203_262603.00000|chr17_23829096_23829171_-|chr17_23829084_23829085_-	100	-	23829085	23829085	0	1	18	0
chr9	103202059	103202099	Srprb|5UTR_UP1k|TC_2735_12707.00000|chr9_103202065_103202131_-|chr9_103202058_103202059_-	100	-	103202059	103202059	0	1	40	0
chr18	43393028	43393367	Dpysl3|5UTR|TC_26281_147.00000|chr18_43393366_43393377_-|chr18_43393027_43393028_-	100	-	43393028	43393028	0	1	339	0
chr4	57568051	57568370	Palm2|5UTR_UP1k|TC_13152_723.00000|chr4_57568014_57568090_+|chr4_57568370_57568371_+	100	+	57568051	57568051	0	1	319	0
chr2	125723377	125724198	Shc4|5UTR_UP1k|TC_43262_24.00000|chr2_125724196_125724198_-|chr2_125723376_125723377_-	100	-	125723377	125723377	0	1	821	0
chr2	37357375	37359223	Pdcl|5UTR|TC_2429_14920.00000|chr2_37359208_37359290_-|chr2_37357374_37357375_-	100	-	37357375	37357375	0	2	5,81	0,1767
chr6	82652839	82652923	Pole4|5UTR_UP1k|TC_9493_1494.00000|chr6_82652916_82652930_-|chr6_82652838_82652839_-	100	-	82652839	82652839	0	1	84	0
chr7	4851530	4866160	Isoc2b|5UTR|TC_32319_87.00000|chr7_4866129_4866195_-|chr7_4851529_4851530_-	100	-	4851530	4851530	0	2	3,100	0,14530
chr7	19345193	19345612	Ercc1|5UTR|TC_32748_84.00000|chr7_19345193_19345195_+|chr7_19345612_19345613_+	100	+	19345193	19345193	0	2	3,7	0,412
chr8	70766631	70766664	Ifi30|5UTR|TC_4506_5985.00000|chr8_70766659_70766666_-|chr8_70766630_70766631_-	100	-	70766631	70766631	0	1	33	0
chr16	5049843	5049859	Glyr1|5UTR|TC_1334_31675.00000|chr16_5049854_5049889_-|chr16_5049842_5049843_-	100	-	5049843	5049843	0	1	16	0
chr7	19024421	19028882	Sympk|5UTR|TC_2352_15535.00000|chr7_19024338_19024432_+|chr7_19028882_19028883_+	100	+	19024421	19024421	0	2	85,19	0,4442
chr13	67399731	67399757	Zfp429|5UTR|TC_16390_439.00000|chr13_67399715_67399761_-|chr13_67399730_67399731_-	100	-	67399731	67399731	0	1	26	0
chr2	121171189	121171393	Tubgcp4|5UTR|TC_6802_2983.00000|chr2_121171159_121171275_+|chr2_121171393_121171394_+	100	+	121171189	121171189	0	1	204	0
chr8	69832670	69832708	Pbx4|5UTR_UP1k|TC_10965_1088.00000|chr8_69832630_69832703_+|chr8_69832708_69832709_+	100	+	69832670	69832670	0	1	38	0
chr16	94370430	94370539	Pigp|5UTR|TC_9902_1366.00000|chr16_94370521_94370549_-|chr16_94370429_94370430_-	100	-	94370430	94370430	0	1	109	0
chr17	56287859	56290513	Plin3|5UTR|TC_3670_8250.00000|chr17_56290477_56290520_-|chr17_56287858_56287859_-	100	-	56287859	56287859	0	2	17,60	0,2594
chr13	33935679	33935720	Serpinb6a|5UTR|TC_13304_705.00000|chr13_33935710_33935720_-|chr13_33935678_33935679_-	100	-	33935679	33935679	0	1	41	0
chr14	56565106	56571847	Cenpj|5UTR|TC_19548_293.00000|chr14_56571814_56571857_-|chr14_56565105_56565106_-	100	-	56565106	56565106	0	2	61,110	0,6631
chr4	132329379	132329488	Trnau1ap|5UTR|TC_2960_11406.00000|chr4_132329464_132329551_-|chr4_132329378_132329379_-	100	-	132329379	132329379	0	1	109	0
chr5	107900600	107900643	Rpl5|5UTR|TC_3284_9857.00000|chr5_107900598_107900601_+|chr5_107900643_107900644_+	100	+	107900600	107900600	0	1	43	0
chr11	54740291	54787748	Cdc42se2|5UTR_UP1k|TC_31361_94.00000|chr11_54787746_54787748_-|chr11_54740290_54740291_-	100	-	54740291	54740291	0	3	259,154,189	0,16114,47268
chr12	113098384	113098417	Mta1|5UTR|TC_21318_240.00000|chr12_113098369_113098408_+|chr12_113098417_113098418_+	100	+	113098384	113098384	0	1	33	0
chr4	34687259	34687415	Slc35a1|5UTR|TC_10013_1286.00000|chr4_34687362_34687439_-|chr4_34687258_34687259_-	100	-	34687259	34687259	0	1	156	0
chr7	12835015	12835482	Zfp110|5UTR|TC_6300_3460.00000|chr7_12834964_12835060_+|chr7_12835482_12835483_+	100	+	12835015	12835015	0	2	149,36	0,431
chr2	103797462	103797603	Caprin1|5UTR|TC_2891_11719.00000|chr2_103797574_103797660_-|chr2_103796939_103796940_-	100	-	103797462	103797462	0	1	141	0
chr2	83644452	83644652	Zc3h15|5UTR_UP1k|TC_13017_741.00000|chr2_83644452_83644454_+|chr2_83644652_83644653_+	100	+	83644452	83644452	0	1	200	0
chr7	127588330	127588996	Rnf40|5UTR_UP1k|TC_29157_114.00000|chr7_127588330_127588332_+|chr7_127588996_127588997_+	100	+	127588330	127588330	0	2	481,72	0,594
chr4	129696718	129696769	Tmem39b|5UTR|TC_29237_113.00000|chr4_129696765_129696774_-|chr4_129696717_129696718_-	100	-	129696718	129696718	0	1	51	0
chr8	70302776	70302806	Cope|5UTR|TC_2300_16156.00000|chr8_70302756_70302798_+|chr8_70302806_70302807_+	100	+	70302776	70302776	0	1	30	0
chr17	35693875	35702032	Ddr1|5UTR|TC_20265_270.00000|chr17_35701989_35702033_-|chr17_35693874_35693875_-	100	-	35693875	35693875	0	1	8157	0
chr3	79567603	79568148	Fnip2|5UTR_UP1k|TC_4886_5308.00000|chr3_79568069_79568167_-|chr3_79567602_79567603_-	100	-	79567603	79567603	0	1	545	0
chr11	100720080	100738181	Rab5c|5UTR|TC_1347_31295.00000|chr11_100738125_100738209_-|chr11_100720079_100720080_-	100	-	100720080	100720080	0	2	88,104	0,17997
chr9	21955755	21955761	Swsap1|5UTR|TC_9943_1352.00000|chr9_21955751_21955794_+|chr9_21955761_21955762_+	100	+	21955755	21955755	0	1	6	0
chr11	94211437	94213639	Tob1|5UTR_UP1k|TC_6744_3031.00000|chr11_94211434_94211439_+|chr11_94213639_94213640_+	100	+	94211437	94211437	0	2	294,154	0,2048
chr8	106168890	106179137	Slc7a6|5UTR|TC_4528_5951.00000|chr8_106168848_106168935_+|chr8_106179137_106179138_+	100	+	106168890	106168890	0	2	64,36	0,10211
chr11	59848094	59848129	Nt5m|5UTR|TC_18189_348.00000|chr11_59848062_59848123_+|chr11_59848129_59848130_+	100	+	59848094	59848094	0	1	35	0
chr6	140623691	140623694	Aebp2|5UTR|TC_31670_92.00000|chr6_140623672_140623703_+|chr6_140623694_140623695_+	100	+	140623691	140623691	0	1	3	0
chr13	64312684	64312711	Aaed1|5UTR|TC_5201_4700.00000|chr13_64312686_64312744_-|chr13_64312683_64312684_-	100	-	64312684	64312684	0	1	27	0
chr7	143649631	143649658	Tnfrsf22|5UTR|TC_3939_7361.00000|chr7_143649602_143649684_-|chr7_143649630_143649631_-	100	-	143649631	143649631	0	1	27	0
chr7	98162080	98178236	Capn5|5UTR|TC_16881_412.00000|chr7_98178155_98178263_-|chr7_98162079_98162080_-	100	-	98162080	98162080	0	2	30,193	0,15963
chr4	116821262	116821530	Hpdl|5UTR|TC_20139_274.00000|chr4_116821507_116821551_-|chr4_116821261_116821262_-	100	-	116821262	116821262	0	1	268	0
chr7	125444674	125452236	Kdm8|5UTR|TC_15218_521.00000|chr7_125444621_125444706_+|chr7_125452236_125452237_+	100	+	125444674	125444674	0	2	118,9	0,7553
chr10	56377330	56387546	Gja1|5UTR|TC_8117_2072.00000|chr10_56377318_56377361_+|chr10_56387546_56387547_+	100	+	56377330	56377330	0	2	188,13	0,10203
chr17	26252941	26253030	Luc7l|5UTR|TC_2461_14662.00000|chr17_26252907_26252996_+|chr17_26253030_26253031_+	100	+	26252941	26252941	0	1	89	0
chr6	117907177	117923756	Hnrnpf|5UTR|TC_23739_187.00000|chr6_117907177_117907179_+|chr6_117923756_117923757_+	100	+	117907177	117907177	0	4	31,129,61,49	0,10292,11921,16530
chr14	54639544	54641339	Cdh24|5UTR|TC_19705_288.00000|chr14_54641330_54641361_-|chr14_54639543_54639544_-	100	-	54639544	54639544	0	2	117,119	0,1676
chr14	55591824	55591883	Rnf31|5UTR|TC_23389_181.00000|chr14_55591823_55591852_+|chr14_55591883_55591884_+	100	+	55591824	55591824	0	1	59	0
chr7	45718072	45718136	Rpl18|5UTR|TC_5298_4653.00000|chr7_45718072_45718074_+|chr7_45718136_45718137_+	100	+	45718072	45718072	0	1	64	0
chr19	46044854	46045380	Ldb1|5UTR_UP1k|TC_23511_191.00000|chr19_46045364_46045416_-|chr19_46044853_46044854_-	100	-	46044854	46044854	0	1	526	0
chr11	4820493	4833083	Nf2|5UTR|TC_21655_231.00000|chr11_4833076_4833137_-|chr11_4820492_4820493_-	100	-	4820493	4820493	0	1	12590	0
chr7	30729420	30729515	Tmem147|5UTR|TC_3759_7915.00000|chr7_30729499_30729553_-|chr7_30729419_30729420_-	100	-	30729420	30729420	0	1	95	0
chr15	102227598	102231937	Itgb7|5UTR_UP1k|TC_5420_4494.00000|chr15_102231935_102231938_-|chr15_102227597_102227598_-	100	-	102227598	102227598	0	2	3,87	0,4252
chr1	128244158	128244470	Ubxn4|5UTR_UP1k|TC_8102_2078.00000|chr1_128244148_128244169_+|chr1_128244470_128244471_+	100	+	128244158	128244158	0	1	312	0
chr2	150608479	150608546	Apmap|5UTR|TC_6716_3070.00000|chr2_150608493_150608577_-|chr2_150608478_150608479_-	100	-	150608479	150608479	0	1	67	0
chr6	83506889	83506907	Dguok|5UTR|TC_6453_2966.00000|chr6_83506893_83506922_-|chr6_83506888_83506889_-	100	-	83506889	83506889	0	1	18	0
chr11	17953794	17953876	Etaa1|5UTR|TC_35690_64.00000|chr11_17953874_17953877_-|chr11_17953793_17953794_-	100	-	17953794	17953794	0	1	82	0
chrX	160928488	160994679	Cdkl5|5UTR|TC_8796_1766.00000|chrX_160994612_160994706_-|chrX_160928487_160928488_-	100	-	160928488	160928488	0	2	167,89	0,66102
chr5	146845137	146845216	Rasl11a|5UTR|TC_15477_500.00000|chr5_146845105_146845147_+|chr5_146845216_146845217_+	100	+	146845137	146845137	0	1	79	0
chr3	95106451	95106881	Pip5k1a|5UTR|TC_5524_4335.00000|chr3_95106795_95106891_-|chr3_95106450_95106451_-	100	-	95106451	95106451	0	1	430	0
chr14	31206662	31206702	Nisch|5UTR|TC_3333_9664.00000|chr14_31206675_31206705_-|chr14_31206661_31206662_-	100	-	31206662	31206662	0	1	40	0
chr2	178414571	178417565	Fam217b|5UTR|TC_38718_48.00000|chr2_178414570_178414577_+|chr2_178417565_178417566_+	100	+	178414571	178414571	0	3	137,112,60	0,2060,2934
chr15	73512601	73512745	Dennd3|5UTR|TC_27833_127.00000|chr15_73512587_73512651_+|chr15_73512745_73512746_+	100	+	73512601	73512601	0	1	144	0
chr11	113729563	113751812	Cdc42ep4|5UTR|TC_6945_2871.00000|chr11_113751792_113751849_-|chr11_113729562_113729563_-	100	-	113729563	113729563	0	2	102,125	0,22124
chr11	70015324	70015397	Acadvl|5UTR|TC_5477_4410.00000|chr11_70015356_70015413_-|chr11_70015323_70015324_-	100	-	70015324	70015324	0	1	73	0
chr19	5601894	5601908	Rnaseh2c|5UTR|TC_961_46509.00000|chr19_5601845_5601910_+|chr19_5601908_5601909_+	100	+	5601894	5601894	0	1	14	0
chr18	50128258	50128351	Hsd17b4|5UTR|TC_3424_8165.00000|chr18_50128207_50128259_+|chr18_50128351_50128352_+	100	+	50128258	50128258	0	1	93	0
chr13	98260888	98262985	Utp15|5UTR|TC_4208_6663.00000|chr13_98262953_98263017_-|chr13_98260887_98260888_-	100	-	98260888	98260888	0	2	82,111	0,1986
chr18	60526204	60526230	Dctn4|5UTR|TC_3291_9816.00000|chr18_60526188_60526227_+|chr18_60526230_60526231_+	100	+	60526204	60526204	0	1	26	0
chr17	33629090	33629213	Zfp414|5UTR|TC_4083_6968.00000|chr17_33629088_33629107_+|chr17_33629213_33629214_+	100	+	33629090	33629090	0	1	123	0
chr16	30587536	30587565	Lsg1|5UTR|TC_4142_6793.00000|chr16_30587543_30587592_-|chr16_30587535_30587536_-	100	-	30587536	30587536	0	1	29	0
chr3	83838774	83841096	Tlr2|5UTR|TC_36827_58.00000|chr3_83841094_83841096_-|chr3_83838773_83838774_-	100	-	83838774	83838774	0	2	15,208	0,2114
chr2	35423327	35462411	Ggta1|5UTR_UP1k|TC_27586_130.00000|chr2_35462397_35462414_-|chr2_35423326_35423327_-	100	-	35423327	35423327	0	3	85,119,1217	0,9186,37867
chr2	150181759	150181867	Gm14139|5UTR|TC_1856_20909.00000|chr2_150181755_150181796_+|chr2_150181867_150181868_+	100	+	150181759	150181759	0	1	108	0
chr5	92039405	92042642	Cdkl2|5UTR|TC_10233_1272.00000|chr5_92042604_92042690_-|chr5_92039404_92039405_-	100	-	92039405	92039405	0	2	31,456	0,2781
chr5	134932370	134932724	Wbscr27|5UTR|TC_14647_566.00000|chr5_134932348_134932407_+|chr5_134932724_134932725_+	100	+	134932370	134932370	0	2	40,103	0,251
chr19	4213961	4214484	Clcf1|5UTR_UP1k|TC_28617_119.00000|chr19_4213961_4213963_+|chr19_4214484_4214485_+	100	+	4213961	4213961	0	1	523	0
chr8	22162440	22166424	Nek3|5UTR|TC_13222_716.00000|chr8_22166403_22166446_-|chr8_22162439_22162440_-	100	-	22162440	22162440	0	2	54,47	0,3937
chr10	76032674	76038288	Zfp280b|5UTR|TC_6159_2759.00000|chr10_76032645_76032676_+|chr10_76038288_76038289_+	100	+	76032674	76032674	0	2	75,55	0,5559
chrX	20425786	20460523	Jade3|5UTR|TC_11876_912.00000|chrX_20425783_20425790_+|chrX_20460523_20460524_+	100	+	20425786	20425786	0	4	44,109,88,8	0,3236,9424,34729
chr1	163779606	163779870	Kifap3|5UTR_UP1k|TC_20191_272.00000|chr1_163779563_163779612_+|chr1_163779870_163779871_+	100	+	163779606	163779606	0	1	264	0
chr14	120910613	120911253	Ipo5|5UTR_UP1k|TC_37890_52.00000|chr14_120910613_120910615_+|chr14_120911253_120911254_+	100	+	120910613	120910613	0	1	640	0
chr15	50846940	50890052	Trps1|5UTR_UP1k|TC_8751_1751.00000|chr15_50890049_50890081_-|chr15_50846939_50846940_-	100	-	50846940	50846940	0	2	2,449	0,42663
chr6	112946496	112947268	Srgap3|5UTR|TC_2766_12499.00000|chr6_112947241_112947316_-|chr6_112946495_112946496_-	100	-	112946496	112946496	0	1	772	0
chr17	65948777	65951114	Twsg1|5UTR|TC_33555_78.00000|chr17_65951112_65951114_-|chr17_65948776_65948777_-	100	-	65948777	65948777	0	2	37,48	0,2289
chr19	4121434	4121558	Aip|5UTR|TC_2951_11434.00000|chr19_4121528_4121578_-|chr19_4121433_4121434_-	100	-	4121434	4121434	0	1	124	0
chr9	106281023	106281438	Poc1a|5UTR_UP1k|TC_30328_103.00000|chr9_106281019_106281036_+|chr9_106281438_106281439_+	100	+	106281023	106281023	0	1	415	0
chr7	28392925	28393207	Paf1|5UTR_UP1k|TC_21830_227.00000|chr7_28392924_28392927_+|chr7_28393207_28393208_+	100	+	28392925	28392925	0	1	282	0
chr3	138143489	138147379	Trmt10a|5UTR_UP1k|TC_686_73472.00000|chr3_138143431_138143510_+|chr3_138147379_138147380_+	100	+	138143489	138143489	0	2	107,5	0,3885
chr5	108132424	108132499	Tmed5|5UTR|TC_4107_6882.00000|chr5_108132498_108132504_-|chr5_108132423_108132424_-	100	-	108132424	108132424	0	1	75	0
chr11	94650994	94653710	Eme1|5UTR|TC_14170_609.00000|chr11_94653684_94653745_-|chr11_94650993_94650994_-	100	-	94650994	94650994	0	2	29,15	0,2701
chr7	143052784	143053000	Cd81|5UTR|TC_1551_26042.00000|chr7_143052782_143052788_+|chr7_143053000_143053001_+	100	+	143052784	143052784	0	1	216	0
chr1	191318092	191318098	Nenf|5UTR|TC_2358_15516.00000|chr1_191318088_191318123_-|chr1_191318091_191318092_-	100	-	191318092	191318092	0	1	6	0
chr9	21290949	21291081	Cdkn2d|5UTR|TC_26097_150.00000|chr9_21291075_21291090_-|chr9_21290948_21290949_-	100	-	21290949	21290949	0	1	132	0
chr13	73937581	73937738	Trip13|5UTR|TC_3447_9177.00000|chr13_73937619_73937772_-|chr13_73937580_73937581_-	100	-	73937581	73937581	0	1	157	0
chr5	32459328	32459355	Ppp1cb|5UTR|TC_5095_4934.00000|chr5_32459307_32459337_+|chr5_32459355_32459356_+	100	+	32459328	32459328	0	1	27	0
chr11	3188963	3193428	Sfi1|5UTR|TC_14434_585.00000|chr11_3193397_3193463_-|chr11_3188962_3188963_-	100	-	3188963	3188963	0	2	93,69	0,4396
chr17	71475164	71475490	Smchd1|5UTR_UP1k|TC_27958_126.00000|chr17_71475489_71475496_-|chr17_71475163_71475164_-	100	-	71475164	71475164	0	1	326	0
chr7	79935244	79935325	2610034B18Rik|5UTR_UP1k|TC_9284_1359.00000|chr7_79935324_79935359_-|chr7_79935243_79935244_-	100	-	79935244	79935244	0	1	81	0
chr9	108560434	108560533	Impdh2|5UTR_UP1k|TC_3786_7843.00000|chr9_108560427_108560442_+|chr9_108560533_108560534_+	100	+	108560434	108560434	0	1	99	0
chr5	138172058	138172190	Ap4m1|5UTR|TC_27519_131.00000|chr5_138172055_138172060_+|chr5_138172190_138172191_+	100	+	138172058	138172058	0	1	132	0
chr2	37436989	37443147	Zbtb26|5UTR|TC_17004_405.00000|chr2_37443113_37443174_-|chr2_37436988_37436989_-	100	-	37436989	37436989	0	2	10,461	0,5697
chr2	140395532	140395675	Macrod2|5UTR|TC_5613_4213.00000|chr2_140395521_140395603_+|chr2_140395675_140395676_+	100	+	140395532	140395532	0	1	143	0
chr6	34029445	34029456	Lrguk|5UTR|TC_36324_61.00000|chr6_34029444_34029449_+|chr6_34029456_34029457_+	100	+	34029445	34029445	0	1	11	0
chr9	78615770	78615881	Cd109|5UTR|TC_8850_1749.00000|chr9_78615761_78615781_+|chr9_78615881_78615882_+	100	+	78615770	78615770	0	1	111	0
chr4	48279440	48279573	Erp44|5UTR|TC_3600_8540.00000|chr4_48279558_48279602_-|chr4_48279439_48279440_-	100	-	48279440	48279440	0	1	133	0
chr13	100775802	100775873	Cenph|5UTR|TC_2843_11970.00000|chr13_100775806_100775904_-|chr13_100775801_100775802_-	100	-	100775802	100775802	0	1	71	0
chr17	26973191	26973622	Zbtb9|5UTR|TC_8340_1959.00000|chr17_26973155_26973213_+|chr17_26973622_26973623_+	100	+	26973191	26973191	0	2	123,67	0,364
chr11	98863634	98885041	Wipf2|5UTR|TC_11470_986.00000|chr11_98863593_98863659_+|chr11_98885041_98885042_+	100	+	98863634	98863634	0	2	268,68	0,21339
chr12	24651375	24651524	Klf11|5UTR|TC_18441_336.00000|chr12_24651346_24651403_+|chr12_24651524_24651525_+	100	+	24651375	24651375	0	1	149	0
chr5	31526993	31527021	Slc4a1ap|5UTR|TC_7941_2165.00000|chr5_31526993_31527027_+|chr5_31527021_31527022_+	100	+	31526993	31526993	0	1	28	0
chr11	5099021	5099335	Ewsr1|5UTR_UP1k|TC_9025_1675.00000|chr11_5099334_5099376_-|chr11_5099020_5099021_-	100	-	5099021	5099021	0	1	314	0
chrX	36598266	36598286	Pgrmc1|5UTR|TC_11350_1010.00000|chrX_36598266_36598268_+|chrX_36598286_36598287_+	100	+	36598266	36598266	0	1	20	0
chr4	134930922	134930994	Syf2|5UTR_UP1k|TC_14994_539.00000|chr4_134930922_134930924_+|chr4_134930994_134930995_+	100	+	134930922	134930922	0	1	72	0
chr6	124808693	124809305	Spsb2|5UTR_UP1k|TC_40762_38.00000|chr6_124808693_124808695_+|chr6_124809305_124809306_+	100	+	124808693	124808693	0	2	337,79	0,533
chr17	47593492	47593654	Ccnd3|5UTR|TC_5209_4788.00000|chr17_47593449_47593499_+|chr17_47593654_47593655_+	100	+	47593492	47593492	0	1	162	0
chr18	36515513	36515776	Hbegf|5UTR|TC_7343_2580.00000|chr18_36515775_36515783_-|chr18_36515512_36515513_-	100	-	36515513	36515513	0	1	263	0
chr19	5878631	5878654	Slc25a45|5UTR|TC_36266_61.00000|chr19_5878628_5878639_+|chr19_5878654_5878655_+	100	+	5878631	5878631	0	1	23	0
chr4	136143822	136143878	Id3|5UTR|TC_2190_17191.00000|chr4_136143820_136143823_+|chr4_136143878_136143879_+	100	+	136143822	136143822	0	1	56	0
chr6	17307641	17307943	Cav1|5UTR|TC_15639_489.00000|chr6_17307641_17307643_+|chr6_17307943_17307944_+	100	+	17307641	17307641	0	1	302	0
chr5	65468467	65493356	Smim14|5UTR_UP1k|TC_12964_748.00000|chr5_65493307_65493363_-|chr5_65468466_65468467_-	100	-	65468467	65468467	0	2	34,621	0,24268
chr11	98203313	98203367	Cdk12|5UTR|TC_28583_119.00000|chr11_98203313_98203315_+|chr11_98203367_98203368_+	100	+	98203313	98203313	0	1	54	0
chr5	5380125	5380195	Cdk14|5UTR|TC_4378_6254.00000|chr5_5380153_5380234_-|chr5_5380124_5380125_-	100	-	5380125	5380125	0	1	70	0
chr4	151995864	151996133	Phf13|5UTR|TC_13145_724.00000|chr4_151996128_151996134_-|chr4_151995863_151995864_-	100	-	151995864	151995864	0	1	269	0
chr2	3713521	3772851	Fam107b|5UTR|TC_21994_223.00000|chr2_3713521_3713523_+|chr2_3772851_3772852_+	100	+	3713521	3713521	0	2	115,56	0,59274
chr2	27677356	27677432	Rxra|5UTR|TC_36273_61.00000|chr2_27677347_27677366_+|chr2_27677432_27677433_+	100	+	27677356	27677356	0	1	76	0
chr8	45403141	45409900	Tlr3|5UTR|TC_34505_72.00000|chr8_45409898_45409900_-|chr8_45403140_45403141_-	100	-	45403141	45403141	0	3	9,70,105	0,5524,6654
chr8	113635585	113636121	Mon1b|5UTR|TC_30926_98.00000|chr8_113635557_113635589_+|chr8_113636121_113636122_+	100	+	113635585	113635585	0	2	123,10	0,526
chr10	69350132	69352914	Cdk1|5UTR|TC_928_48125.00000|chr10_69352859_69352926_-|chr10_69350131_69350132_-	100	-	69350132	69350132	0	2	26,79	0,2703
chr7	99535705	99535778	Arrb1|5UTR|TC_16153_453.00000|chr7_99535660_99535760_+|chr7_99535778_99535779_+	100	+	99535705	99535705	0	1	73	0
chr16	35983321	36000186	Kpna1|5UTR|TC_1070_40895.00000|chr16_35983311_35983379_+|chr16_36000186_36000187_+	100	+	35983321	35983321	0	2	187,5	0,16860
chr5	52741605	52741718	Pi4k2b|5UTR|TC_4201_6684.00000|chr5_52741563_52741637_+|chr5_52741718_52741719_+	100	+	52741605	52741605	0	1	113	0
chr3	94954156	94955033	Rfx5|5UTR_UP1k|TC_16370_411.00000|chr3_94954106_94954166_+|chr3_94955033_94955034_+	100	+	94954156	94954156	0	1	877	0
chr14	29978404	29978465	Actr8|5UTR|TC_2844_11958.00000|chr14_29978335_29978428_+|chr14_29978465_29978466_+	100	+	29978404	29978404	0	1	61	0
chr17	27856447	27856750	Uhrf1bp1|5UTR_UP1k|TC_19037_241.00000|chr17_27856447_27856459_+|chr17_27856750_27856751_+	100	+	27856447	27856447	0	1	303	0
chr2	60881186	60881311	Rbms1|5UTR|TC_8064_2100.00000|chr2_60881235_60881316_-|chr2_60881185_60881186_-	100	-	60881186	60881186	0	1	125	0
chr5	135934409	135934599	Ywhag|5UTR|TC_487_106048.00000|chr5_135934534_135934635_-|chr5_135934408_135934409_-	100	-	135934409	135934409	0	1	190	0
chr18	34777041	34777130	Kdm3b|5UTR|TC_13284_708.00000|chr18_34777011_34777069_+|chr18_34777130_34777131_+	100	+	34777041	34777041	0	1	89	0
chr9	90114575	90114653	Morf4l1|5UTR|TC_14430_586.00000|chr9_90114651_90114653_-|chr9_90114574_90114575_-	100	-	90114575	90114575	0	1	78	0
chr7	104244489	104247730	Trim34a|5UTR|TC_13026_740.00000|chr7_104244447_104244544_+|chr7_104247730_104247731_+	100	+	104244489	104244489	0	2	103,200	0,3041
chr13	55464306	55472024	Prr7|5UTR|TC_17978_357.00000|chr13_55464247_55464313_+|chr13_55472024_55472025_+	100	+	55464306	55464306	0	2	108,237	0,7481
chr2	29787611	29787654	Trub2|5UTR|TC_5121_4897.00000|chr2_29787637_29787688_-|chr2_29787610_29787611_-	100	-	29787611	29787611	0	1	43	0
chr2	15055320	15055525	Arl5b|5UTR_UP1k|TC_10567_960.00000|chr2_15055310_15055330_+|chr2_15055525_15055526_+	100	+	15055320	15055320	0	1	205	0
chr1	171294756	171294949	Ufc1|5UTR|TC_5196_4802.00000|chr1_171294945_171294962_-|chr1_171294755_171294756_-	100	-	171294756	171294756	0	2	71,29	0,164
chr5	76951775	76951819	Paics|5UTR|TC_2192_17176.00000|chr5_76951720_76951804_+|chr5_76951819_76951820_+	100	+	76951775	76951775	0	1	44	0
chr9	87022045	87022178	Cyb5r4|5UTR|TC_1779_22094.00000|chr9_87022026_87022068_+|chr9_87022178_87022179_+	100	+	87022045	87022045	0	1	133	0
chr18	53245767	53245792	Snx24|5UTR|TC_8292_1980.00000|chr18_53245694_53245797_+|chr18_53245792_53245793_+	100	+	53245767	53245767	0	1	25	0
chr8	78509378	78509574	Slc10a7|5UTR|TC_5894_3869.00000|chr8_78509321_78509464_+|chr8_78509574_78509575_+	100	+	78509378	78509378	0	1	196	0
chr4	132211926	132212111	Ythdf2|5UTR|TC_1403_29546.00000|chr4_132212047_132212127_-|chr4_132211925_132211926_-	100	-	132211926	132211926	0	1	185	0
chrX	105929119	105929356	Atrx|5UTR|TC_8955_1703.00000|chrX_105929340_105929379_-|chrX_105929118_105929119_-	100	-	105929119	105929119	0	1	237	0
chr15	31224391	31224528	Dap|5UTR|TC_3542_8797.00000|chr15_31224383_31224392_+|chr15_31224528_31224529_+	100	+	31224391	31224391	0	1	137	0
chr8	84990626	84990707	Hook2|5UTR|TC_15741_482.00000|chr8_84990571_84990635_+|chr8_84990707_84990708_+	100	+	84990626	84990626	0	1	81	0
chr8	69808774	69808801	Gmip|5UTR|TC_28806_89.00000|chr8_69808772_69808783_+|chr8_69808801_69808802_+	100	+	69808774	69808774	0	1	27	0
chr14	54577264	54577495	Ajuba|5UTR|TC_33958_75.00000|chr14_54577493_54577495_-|chr14_54577263_54577264_-	100	-	54577264	54577264	0	1	231	0
chr19	5468483	5468500	Ctsw|5UTR|TC_15546_495.00000|chr19_5468479_5468503_-|chr19_5468482_5468483_-	100	-	5468483	5468483	0	1	17	0
chr3	55242602	55247150	Dclk1|5UTR|TC_6776_3001.00000|chr3_55242601_55242658_+|chr3_55247150_55247151_+	100	+	55242602	55242602	0	2	149,20	0,4528
chr13	13954673	13954804	B3galnt2|5UTR|TC_4434_6141.00000|chr13_13954615_13954678_+|chr13_13954804_13954805_+	100	+	13954673	13954673	0	1	131	0
chr17	35162983	35165396	Prrc2a|5UTR_UP1k|TC_18008_356.00000|chr17_35165390_35165439_-|chr17_35162982_35162983_-	100	-	35162983	35162983	0	2	63,662	0,1751
chr16	10966644	10993081	Litaf|5UTR|TC_945_47385.00000|chr16_10993078_10993122_-|chr16_10966643_10966644_-	100	-	10966644	10966644	0	2	5,36	0,26401
chr15	79834211	79834239	Cbx6|5UTR|TC_1115_38703.00000|chr15_79834215_79834317_-|chr15_79834210_79834211_-	100	-	79834211	79834211	0	1	28	0
chr2	37452244	37469426	Rabgap1|5UTR|TC_8180_2036.00000|chr2_37452219_37452280_+|chr2_37469426_37469427_+	100	+	37452244	37452244	0	2	57,50	0,17132
chr3	10012587	10012639	Fabp5|5UTR|TC_139_385608.00000|chr3_10012586_10012591_+|chr3_10012639_10012640_+	100	+	10012587	10012587	0	1	52	0
chr7	30751531	30751561	Sbsn|5UTR|TC_3799_7803.00000|chr7_30751529_30751536_+|chr7_30751561_30751562_+	100	+	30751531	30751531	0	1	30	0
chr1	178405682	178406102	Efcab2|5UTR_UP1k|TC_31205_95.00000|chr1_178405678_178405717_+|chr1_178406102_178406103_+	100	+	178405682	178405682	0	1	420	0
chr16	18052870	18065158	Dgcr6|5UTR|TC_23985_182.00000|chr16_18052840_18052878_+|chr16_18065158_18065159_+	100	+	18052870	18052870	0	2	251,106	0,12182
chr13	54503735	54503875	Simc1|5UTR_UP1k|TC_43349_23.00000|chr13_54503735_54503737_+|chr13_54503875_54503876_+	100	+	54503735	54503735	0	1	140	0
chr10	26352360	26375105	L3mbtl3|5UTR|TC_28981_115.00000|chr10_26375088_26375140_-|chr10_26352359_26352360_-	100	-	26352360	26352360	0	1	22745	0
chr6	72958012	72958136	Tmsb10|5UTR|TC_2966_11385.00000|chr6_72958129_72958136_-|chr6_72958011_72958012_-	100	-	72958012	72958012	0	1	124	0
chr6	126853099	126857211	Akap3|5UTR|TC_28757_118.00000|chr6_126853096_126853147_+|chr6_126860254_126860255_+	100	+	126853099	126853099	0	3	151,101,111	0,2954,4001
chr6	134761073	134792722	Dusp16|5UTR_UP1k|TC_42307_30.00000|chr6_134792720_134792722_-|chr6_134761072_134761073_-	100	-	134761073	134761073	0	2	361,446	0,31203
chr15	6708379	6708402	Rictor|5UTR|TC_5301_4635.00000|chr15_6708370_6708396_+|chr15_6708402_6708403_+	100	+	6708379	6708379	0	1	23	0
chr2	152343856	152344062	Trib3|5UTR|TC_3374_9541.00000|chr2_152344028_152344065_-|chr2_152343326_152343327_-	100	-	152343856	152343856	0	1	206	0
chr11	55204360	55213934	Slc36a1|5UTR|TC_12981_745.00000|chr11_55204322_55204381_+|chr11_55213934_55213935_+	100	+	55204360	55204360	0	2	128,5	0,9569
chr7	142061001	142061029	Mob2|5UTR|TC_5939_3823.00000|chr7_142060990_142061079_-|chr7_142061000_142061001_-	100	-	142061001	142061001	0	1	28	0
chr3	95818751	95819794	Rprd2|5UTR_UP1k|TC_23400_193.00000|chr3_95819768_95819807_-|chr3_95818750_95818751_-	100	-	95818751	95818751	0	1	1043	0
chr10	59951512	59951835	Ddit4|5UTR_UP1k|TC_1292_32868.00000|chr10_59951832_59951836_-|chr10_59951511_59951512_-	100	-	59951512	59951512	0	2	60,139	0,184
chr8	109868599	109868618	Phlpp2|5UTR|TC_5911_3852.00000|chr8_109868501_109868662_+|chr8_109868618_109868619_+	100	+	109868599	109868599	0	1	19	0
chr16	95702454	95702644	Ets2|5UTR|TC_2857_11884.00000|chr16_95702453_95702464_+|chr16_95706420_95706421_+	100	+	95702454	95702454	0	1	190	0
chr14	62332091	62332115	Rnaseh2b|5UTR|TC_7673_2345.00000|chr14_62332088_62332125_+|chr14_62332115_62332116_+	100	+	62332091	62332091	0	1	24	0
chr1	131276554	131279565	Ikbke|5UTR|TC_11304_1018.00000|chr1_131279552_131279602_-|chr1_131276553_131276554_-	100	-	131276554	131276554	0	3	24,89,235	0,2144,2776
chr19	10575367	10577109	Tmem138|5UTR|TC_6566_3200.00000|chr19_10577060_10577130_-|chr19_10575366_10575367_-	100	-	10575367	10575367	0	2	144,26	0,1716
chr2	144527719	144527863	Polr3f|5UTR_UP1k|TC_18780_322.00000|chr2_144527716_144527722_+|chr2_144527863_144527864_+	100	+	144527719	144527719	0	1	144	0
chr2	91695986	91710557	Atg13|5UTR|TC_12652_791.00000|chr2_91710531_91710595_-|chr2_91695985_91695986_-	100	-	91695986	91695986	0	2	13,311	0,14260
chr7	25316855	25317506	Megf8|5UTR_UP1k|TC_21417_238.00000|chr7_25316855_25316885_+|chr7_25317506_25317507_+	100	+	25316855	25316855	0	1	651	0
chr8	70352993	70353301	Upf1|5UTR_UP1k|TC_17307_391.00000|chr8_70353287_70353306_-|chr8_70352992_70352993_-	100	-	70352993	70352993	0	1	308	0
chr13	100316551	100317704	Naip7|5UTR_UP1k|TC_20352_267.00000|chr13_100317702_100317714_-|chr13_100316550_100316551_-	100	-	100316551	100316551	0	2	124,91	0,1062
chr3	95228775	95232038	Cdc42se1|5UTR|TC_3414_9315.00000|chr3_95228739_95228844_+|chr3_95232038_95232039_+	100	+	95228775	95228775	0	2	90,254	0,3009
chr4	41499628	41503095	AI464131|5UTR|TC_9458_1508.00000|chr4_41503036_41503138_-|chr4_41499627_41499628_-	100	-	41499628	41499628	0	2	62,105	0,3362
chrX	164980701	164982523	Fancb|5UTR|TC_7833_2240.00000|chrX_164980675_164980737_+|chrX_164982523_164982524_+	100	+	164980701	164980701	0	2	109,87	0,1735
chr8	46610619	46617220	Primpol|5UTR|TC_8813_1761.00000|chr8_46617174_46617243_-|chr8_46610618_46610619_-	100	-	46610619	46610619	0	3	6,77,87	0,1750,6514
chr8	77549436	77549547	Prmt10|5UTR|TC_9545_1476.00000|chr8_77549395_77549461_+|chr8_77549547_77549548_+	100	+	77549436	77549436	0	1	111	0
chrX	73921776	73921938	Naa10|5UTR|TC_23236_197.00000|chrX_73921936_73921938_-|chrX_73921775_73921776_-	100	-	73921776	73921776	0	1	162	0
chr14	56668282	56668351	Mphosph8|5UTR|TC_2745_12630.00000|chr14_56668246_56668344_+|chr14_56668351_56668352_+	100	+	56668282	56668282	0	1	69	0
chr12	87200506	87200542	Samd15|5UTR_UP1k|TC_36771_58.00000|chr12_87200506_87200516_+|chr12_87200542_87200543_+	100	+	87200506	87200506	0	1	36	0
chr16	62846743	62847017	Arl13b|5UTR|TC_9620_1449.00000|chr16_62846951_62847038_-|chr16_62846742_62846743_-	100	-	62846743	62846743	0	1	274	0
chr1	172482219	172484488	Igsf9|5UTR|TC_16046_459.00000|chr1_172482183_172482259_+|chr1_172484488_172484489_+	100	+	172482219	172482219	0	1	2269	0
chr8	57511898	57512598	Hmgb2|5UTR|TC_1625_24588.00000|chr8_57511842_57511906_+|chr8_57512598_57512599_+	100	+	57511898	57511898	0	2	107,24	0,676
chr10	13193030	13193144	Ltv1|5UTR|TC_4762_4275.00000|chr10_13193128_13193147_-|chr10_13193029_13193030_-	100	-	13193030	13193030	0	1	114	0
chr4	135353117	135353629	Srrm1|5UTR_UP1k|TC_35788_64.00000|chr4_135353627_135353629_-|chr4_135353116_135353117_-	100	-	135353117	135353117	0	1	512	0
chr15	80798590	80798799	Tnrc6b|5UTR_UP1k|TC_3411_9322.00000|chr15_80798571_80798602_+|chr15_80798799_80798800_+	100	+	80798590	80798590	0	1	209	0
chr8	85299911	85299927	Orc6|5UTR|TC_3120_10606.00000|chr8_85299881_85299923_+|chr8_85299927_85299928_+	100	+	85299911	85299911	0	1	16	0
chr5	137684579	137684703	Agfg2|5UTR|TC_6028_3722.00000|chr5_137684672_137684755_-|chr5_137684578_137684579_-	100	-	137684579	137684579	0	1	124	0
chr13	112660779	112669621	Slc38a9|5UTR|TC_10749_1136.00000|chr13_112660725_112660809_+|chr13_112669621_112669622_+	100	+	112660779	112660779	0	2	93,35	0,8807
chr5	148352435	148399808	Slc7a1|5UTR|TC_6318_3363.00000|chr5_148399804_148399909_-|chr5_148352434_148352435_-	100	-	148352435	148352435	0	3	14,90,80	0,12726,47293
chr11	19018232	19018825	Meis1|5UTR|TC_31978_89.00000|chr11_19018816_19018825_-|chr11_19018231_19018232_-	100	-	19018232	19018232	0	1	593	0
chr4	44981413	44981451	Grhpr|5UTR|TC_6651_3127.00000|chr4_44981393_44981453_+|chr4_44981451_44981452_+	100	+	44981413	44981413	0	1	38	0
chr1	52799488	52817558	Inpp1|5UTR|TC_13708_656.00000|chr1_52817505_52817591_-|chr1_52799487_52799488_-	100	-	52799488	52799488	0	2	48,157	0,17913
chr17	71183551	71214972	Lpin2|5UTR_UP1k|TC_10977_1085.00000|chr17_71183551_71183609_+|chr17_71214972_71214973_+	100	+	71183551	71183551	0	2	193,9	0,31412
chr11	5837751	5837979	Polm|5UTR|TC_33096_81.00000|chr11_5837970_5838018_-|chr11_5837750_5837751_-	100	-	5837751	5837751	0	1	228	0
chr15	25622763	25623009	Myo10|5UTR|TC_11361_1008.00000|chr15_25622737_25622786_+|chr15_25623009_25623010_+	100	+	25622763	25622763	0	1	246	0
chr1	135766220	135766448	Phlda3|5UTR|TC_13847_638.00000|chr1_135766220_135766222_+|chr1_135766448_135766449_+	100	+	135766220	135766220	0	1	228	0
chr2	151911206	151911331	Angpt4|5UTR_UP1k|TC_14312_597.00000|chr2_151911203_151911211_+|chr2_151911331_151911332_+	100	+	151911206	151911206	0	1	125	0
chr1	33669011	33669787	Prim2|5UTR|TC_4246_6590.00000|chr1_33669735_33669804_-|chr1_33669010_33669011_-	100	-	33669011	33669011	0	2	9,164	0,612
chr3	154597225	154604904	Cryz|5UTR|TC_11262_896.00000|chr3_154597199_154597254_+|chr3_154604904_154604905_+	100	+	154597225	154597225	0	2	59,13	0,7666
chrX	159708601	159708692	Sh3kbp1|5UTR|TC_7942_2165.00000|chrX_159708594_159708682_+|chrX_159708692_159708693_+	100	+	159708601	159708601	0	1	91	0
chr4	148558455	148558467	Exosc10|5UTR|TC_2097_18191.00000|chr4_148558426_148558463_+|chr4_148558467_148558468_+	100	+	148558455	148558455	0	1	12	0
chr6	65042604	65043255	Smarcad1|5UTR_UP1k|TC_3238_10088.00000|chr6_65042575_65042631_+|chr6_65043255_65043256_+	100	+	65042604	65042604	0	2	126,50	0,601
chr1	24005600	24005634	1110058L19Rik|5UTR|TC_4159_6757.00000|chr1_24005616_24005642_-|chr1_24005599_24005600_-	100	-	24005600	24005600	0	1	34	0
chr16	38712673	38712932	Arhgap31|5UTR|TC_38098_51.00000|chr16_38712930_38712932_-|chr16_38712672_38712673_-	100	-	38712673	38712673	0	1	259	0
chrX	166170421	166178827	Gemin8|5UTR_UP1k|TC_25233_111.00000|chrX_166170411_166170431_+|chrX_166178827_166178828_+	100	+	166170421	166170421	0	2	129,36	0,8370
chr7	145283911	145283929	Tpcn2|5UTR|TC_10924_1097.00000|chr7_145283921_145283990_-|chr7_145283910_145283911_-	100	-	145283911	145283911	0	1	18	0
chr8	57511936	57512598	Hmgb2|5UTR|TC_922_48417.00000|chr8_57511928_57511937_+|chr8_57512598_57512599_+	100	+	57511936	57511936	0	2	69,24	0,638
chr8	4613135	4613275	Zfp958|5UTR_UP1k|TC_11549_973.00000|chr8_4613131_4613136_+|chr8_4613275_4613276_+	100	+	4613135	4613135	0	1	140	0
chr19	4214423	4214484	Clcf1|5UTR|TC_9727_1417.00000|chr19_4214420_4214424_+|chr19_4214484_4214485_+	100	+	4214423	4214423	0	1	61	0
chr2	36136640	36141473	Mrrf|5UTR|TC_2928_11595.00000|chr2_36136622_36136682_+|chr2_36141473_36141474_+	100	+	36136640	36136640	0	2	59,28	0,4805
chr18	10181317	10182203	Rock1|5UTR_UP1k|TC_20636_259.00000|chr18_10182195_10182220_-|chr18_10181316_10181317_-	100	-	10181317	10181317	0	1	886	0
chr9	72438111	72438676	Mns1|5UTR_UP1k|TC_30799_99.00000|chr9_72438111_72438113_+|chr9_72438676_72438677_+	100	+	72438111	72438111	0	1	565	0
chr2	121413948	121414038	Pdia3|5UTR|TC_606_83442.00000|chr2_121413916_121413953_+|chr2_121414038_121414039_+	100	+	121413948	121413948	0	1	90	0
chr1	185204137	185204241	Rab3gap2|5UTR|TC_6471_3277.00000|chr1_185204105_185204176_+|chr1_185204241_185204242_+	100	+	185204137	185204137	0	1	104	0
chr16	36071503	36072235	Fam162a|5UTR_UP1k|TC_24594_172.00000|chr16_36072233_36072235_-|chr16_36071502_36071503_-	100	-	36071503	36071503	0	1	732	0
chr3	53463143	53463208	Nhlrc3|5UTR|TC_35772_64.00000|chr3_53463206_53463208_-|chr3_53463142_53463143_-	100	-	53463143	53463143	0	1	65	0
chr17	24886306	24886317	Nubp2|5UTR|TC_6199_3549.00000|chr17_24886310_24886350_-|chr17_24886305_24886306_-	100	-	24886306	24886306	0	1	11	0
chr5	35575045	35575072	Trmt44|5UTR|TC_4867_5335.00000|chr5_35575046_35575082_-|chr5_35575044_35575045_-	100	-	35575045	35575045	0	1	27	0
chr2	153345503	153346333	Asxl1|5UTR_UP1k|TC_30620_100.00000|chr2_153345501_153345504_+|chr2_153346333_153346334_+	100	+	153345503	153345503	0	1	830	0
chr4	99120762	99120886	Dock7|5UTR|TC_13974_627.00000|chr4_99120877_99120909_-|chr4_99120761_99120762_-	100	-	99120762	99120762	0	1	124	0
chr11	69980259	69980475	Elp5|5UTR|TC_25970_151.00000|chr11_69980473_69980475_-|chr11_69980258_69980259_-	100	-	69980259	69980259	0	1	216	0
chr16	32877811	32877893	Fyttd1|5UTR|TC_1507_26856.00000|chr16_32877805_32877825_+|chr16_32877893_32877894_+	100	+	32877811	32877811	0	1	82	0
chrX	150588076	150588108	Apex2|5UTR|TC_6786_2996.00000|chrX_150588050_150588155_-|chrX_150588075_150588076_-	100	-	150588076	150588076	0	1	32	0
chr15	75941046	75947196	Zfp623|5UTR|TC_4754_5521.00000|chr15_75941030_75941109_+|chr15_75947196_75947197_+	100	+	75941046	75941046	0	2	113,74	0,6076
chr2	26021534	26021586	Ubac1|5UTR|TC_10406_1226.00000|chr2_26021567_26021610_-|chr2_26021533_26021534_-	100	-	26021534	26021534	0	1	52	0
chr13	112927678	112927792	Dhx29|5UTR_UP1k|TC_6890_2918.00000|chr13_112927646_112927720_+|chr13_112927792_112927793_+	100	+	112927678	112927678	0	1	114	0
chr6	3498411	3498522	Ccdc132|5UTR|TC_5847_3917.00000|chr6_3498392_3498430_+|chr6_3498522_3498523_+	100	+	3498411	3498411	0	1	111	0
chr9	22388987	22389184	Anln|5UTR|TC_3662_8273.00000|chr9_22389120_22389203_-|chr9_22388986_22388987_-	100	-	22388987	22388987	0	1	197	0
chr12	55080077	55080087	2700097O09Rik|5UTR|TC_8268_1990.00000|chr12_55080086_55080139_-|chr12_55080076_55080077_-	100	-	55080077	55080077	0	1	10	0
chr16	92399982	92400077	Rcan1|5UTR|TC_13445_688.00000|chr16_92400058_92400079_-|chr16_92399981_92399982_-	100	-	92399982	92399982	0	1	95	0
chr13	23751111	23751132	Hist1h2ab|5UTR|TC_2850_11898.00000|chr13_23751111_23751113_+|chr13_23751132_23751133_+	100	+	23751111	23751111	0	1	21	0
chr12	85824948	85826550	Ttll5|5UTR|TC_10914_1099.00000|chr12_85824929_85825016_+|chr12_85826550_85826551_+	100	+	85824948	85824948	0	2	138,98	0,1504
chr15	64349886	64382806	Asap1|5UTR|TC_5358_4051.00000|chr15_64382804_64382842_-|chr15_64349885_64349886_-	100	-	64349886	64349886	0	2	27,90	0,32830
chrX	144455921	144473884	Trpc5os|5UTR_UP1k|TC_40609_39.00000|chrX_144455902_144455960_+|chrX_144473884_144473885_+	100	+	144455921	144455921	0	4	728,76,83,175	0,14761,15139,17788
chr8	79711818	79713164	Anapc10|5UTR|TC_3691_8194.00000|chr8_79711798_79711874_+|chr8_79713164_79713165_+	100	+	79711818	79711818	0	2	26,60	0,1286
chr8	124862972	124862991	2810004N23Rik|5UTR|TC_1814_21473.00000|chr8_124862979_124863016_-|chr8_124862971_124862972_-	100	-	124862972	124862972	0	1	19	0
chr8	94984397	95002449	Gpr56|5UTR|TC_39139_46.00000|chr8_94984387_94984409_+|chr8_95002449_95002450_+	100	+	94984397	94984397	0	1	18052	0
chr5	110756731	110770608	Ep400|5UTR|TC_7387_2550.00000|chr5_110770554_110770626_-|chr5_110756730_110756731_-	100	-	110756731	110756731	0	2	35,117	0,13760
chr3	88333639	88334494	Tmem79|5UTR_UP1k|TC_25136_163.00000|chr3_88334489_88334494_-|chr3_88333638_88333639_-	100	-	88333639	88333639	0	2	43,113	0,742
chr2	30286031	30286325	Dolk|5UTR|TC_12509_815.00000|chr2_30286321_30286354_-|chr2_30286030_30286031_-	100	-	30286031	30286031	0	1	294	0
chr8	105348851	105349376	Slc9a5|5UTR|TC_23790_186.00000|chr8_105348819_105348865_+|chr8_105349376_105349377_+	100	+	105348851	105348851	0	1	525	0
chr1	190978456	190978978	Vash2|5UTR|TC_25516_157.00000|chr1_190978964_190978989_-|chr1_190978455_190978456_-	100	-	190978456	190978456	0	1	522	0
chr2	14055867	14055985	Ptpla|5UTR|TC_2070_18535.00000|chr2_14055936_14056019_-|chr2_14055866_14055867_-	100	-	14055867	14055867	0	1	118	0
chr2	168955164	168955281	Zfp64|5UTR|TC_4231_6625.00000|chr2_168955233_168955302_-|chr2_168955163_168955164_-	100	-	168955164	168955164	0	1	117	0
chr2	38926217	38926420	Nr6a1|5UTR|TC_33154_81.00000|chr2_38926403_38926437_-|chr2_38926216_38926217_-	100	-	38926217	38926217	0	1	203	0
[truncated: 11,340 more rows]
