# Supplementary material for: Pervasive isoform‐specific translational regulation via alternative transcription start sites in mammals
Source: Mol Syst Biol. 2016 Jul 18;12(7):875. doi: 10.15252/msb.20166941 (PMC4965872; doi:10.15252/msb.20166941)
Supplement: Supplementary file 8 — Code EV1 [file MSB-12-875-s008.zip › GITHUB/3T3_5UTR_CS/3T3_total.splice_site.bed]

chr1	3216967	3216969	chr1_3216967_3216969_-_L	3421702:10;	-
chr1	3421700	3421702	chr1_3421700_3421702_-_R	3216967:10;	-
chr1	3421900	3421902	chr1_3421900_3421902_-_L	3670552:10;	-
chr1	3670550	3670552	chr1_3670550_3670552_-_R	3421900:10;	-
chr1	4293011	4293013	chr1_4293011_4293013_-_L	4351910:5;	-
chr1	4350090	4350092	chr1_4350090_4350092_-_L	4351910:5;	-
chr1	4351908	4351910	chr1_4351908_4351910_-_R	4293011:5;4350090:5;	-
chr1	4352080	4352082	chr1_4352080_4352082_-_L	4352202:10;	-
chr1	4352200	4352202	chr1_4352200_4352202_-_R	4352080:10;	-
chr1	4352836	4352838	chr1_4352836_4352838_-_L	4360200:5;4409170:5;	-
chr1	4360198	4360200	chr1_4360198_4360200_-_R	4352836:5;	-
chr1	4409168	4409170	chr1_4409168_4409170_-_R	4352836:5;	-
chr1	4492667	4492669	chr1_4492667_4492669_-_L	4493100:5;4493772:3;	-
chr1	4493098	4493100	chr1_4493098_4493100_-_R	4492667:5;	-
chr1	4493465	4493467	chr1_4493465_4493467_-_L	0:7;4493772:3;	-
chr1	4493489	4493491	chr1_4493489_4493491_-_L	4493772:3;	-
chr1	4493770	4493772	chr1_4493770_4493772_-_R	4492667:3;4493465:3;4493489:3;	-
chr1	4493862	4493864	chr1_4493862_4493864_-_L	4495136:5;4496291:3;	-
chr1	4495134	4495136	chr1_4495134_4495136_-_R	4493862:5;	-
chr1	4495197	4495199	chr1_4495197_4495199_-_L	0:7;4496291:3;	-
chr1	4495941	4495943	chr1_4495941_4495943_-_L	4496291:3;	-
chr1	4496289	4496291	chr1_4496289_4496291_-_R	4493862:3;4495197:3;4495941:3;	-
chr1	4774515	4774517	chr1_4774515_4774517_-_L	0:6;4776410:3;4777525:26;	-
chr1	4776408	4776410	chr1_4776408_4776410_-_R	0:98;4774515:3;	-
chr1	4776800	4776802	chr1_4776800_4776802_-_L	0:1;4777525:130;	-
chr1	4777523	4777525	chr1_4777523_4777525_-_R	0:0;4774515:26;4776800:130;	-
chr1	4777647	4777649	chr1_4777647_4777649_-_L	0:0;4782568:116;	-
chr1	4782300	4782302	chr1_4782300_4782302_-_L	0:2;4782568:10;	-
chr1	4782566	4782568	chr1_4782566_4782568_-_R	0:1;4777647:116;4782300:10;	-
chr1	4782605	4782607	chr1_4782605_4782607_-_L	0:227;4783951:4;	-
chr1	4782732	4782734	chr1_4782732_4782734_-_L	0:0;4783951:120;4785573:9;	-
chr1	4783949	4783951	chr1_4783949_4783951_-_R	0:2;4782605:4;4782732:120;	-
chr1	4784104	4784106	chr1_4784104_4784106_-_L	0:4;4785573:200;4785618:1;	-
chr1	4785571	4785573	chr1_4785571_4785573_-_R	0:3;4782732:9;4784104:200;	-
chr1	4785616	4785618	chr1_4785616_4785618_-_R	0:111;4784104:1;	-
chr1	4807981	4807983	chr1_4807981_4807983_+_L	0:0;4808455:57;	+
chr1	4808453	4808455	chr1_4808453_4808455_+_R	0:2;4807981:57;	+
chr1	4808485	4808487	chr1_4808485_4808487_+_L	0:0;4828584:93;	+
chr1	4828582	4828584	chr1_4828582_4828584_+_R	0:0;4808485:93;	+
chr1	4828648	4828650	chr1_4828648_4828650_+_L	0:0;4830268:79;4832311:2;	+
chr1	4830266	4830268	chr1_4830266_4830268_+_R	0:0;4828648:79;	+
chr1	4830314	4830316	chr1_4830314_4830316_+_L	0:0;4832311:130;	+
chr1	4832309	4832311	chr1_4832309_4832311_+_R	0:0;4828648:2;4830314:130;	+
chr1	4832367	4832369	chr1_4832367_4832369_+_L	0:123;4841107:15;	+
chr1	4832380	4832382	chr1_4832380_4832382_+_L	0:0;4837001:140;	+
chr1	4836999	4837001	chr1_4836999_4837001_+_R	0:0;4832380:140;	+
chr1	4837073	4837075	chr1_4837073_4837075_+_L	0:0;4839387:136;4840956:14;	+
chr1	4839385	4839387	chr1_4839385_4839387_+_R	0:0;4837073:136;	+
chr1	4839487	4839489	chr1_4839487_4839489_+_L	0:0;4840956:127;	+
chr1	4840954	4840956	chr1_4840954_4840956_+_R	0:0;4837073:14;4839487:127;	+
chr1	4841105	4841107	chr1_4841105_4841107_+_R	0:133;4832367:15;	+
chr1	4841131	4841133	chr1_4841131_4841133_+_L	0:5;4844963:155;	+
chr1	4844961	4844963	chr1_4844961_4844963_+_R	0:2;4841131:155;	+
chr1	4846882	4846884	chr1_4846882_4846884_+_L	0:0;4848140:1;	+
chr1	4848138	4848140	chr1_4848138_4848140_+_R	0:0;4846882:1;	+
chr1	4857975	4857977	chr1_4857975_4857977_+_L	0:2;4867470:243;	+
chr1	4858502	4858504	chr1_4858502_4858504_+_L	4867470:5;	+
chr1	4867468	4867470	chr1_4867468_4867470_+_R	0:1;4857975:243;4858502:5;	+
chr1	4867531	4867533	chr1_4867531_4867533_+_L	0:2;4878027:322;	+
chr1	4878025	4878027	chr1_4878025_4878027_+_R	0:0;4867531:322;	+
chr1	4878131	4878133	chr1_4878131_4878133_+_L	0:2;4886744:554;	+
chr1	4886742	4886744	chr1_4886742_4886744_+_R	0:0;4878131:554;	+
chr1	4886830	4886832	chr1_4886830_4886832_+_L	0:2;4889457:413;4889460:114;4889571:1;	+
chr1	4889455	4889457	chr1_4889455_4889457_+_R	0:2;4886830:413;	+
chr1	4889458	4889460	chr1_4889458_4889460_+_R	0:7;4886830:114;	+
chr1	4889569	4889571	chr1_4889569_4889571_+_R	0:451;4886830:1;	+
chr1	4889601	4889603	chr1_4889601_4889603_+_L	0:2;4890740:499;	+
chr1	4890738	4890740	chr1_4890738_4890740_+_R	0:9;4889601:499;	+
chr1	4890795	4890797	chr1_4890795_4890797_+_L	0:23;4891915:424;	+
chr1	4891913	4891915	chr1_4891913_4891915_+_R	0:9;4890795:424;	+
chr1	4892068	4892070	chr1_4892068_4892070_+_L	0:2;4893417:490;	+
chr1	4893415	4893417	chr1_4893415_4893417_+_R	0:3;4892068:490;	+
chr1	4893562	4893564	chr1_4893562_4893564_+_L	0:1;4894934:395;	+
chr1	4894932	4894934	chr1_4894932_4894934_+_R	0:1;4893562:395;	+
chr1	4895004	4895006	chr1_4895004_4895006_+_L	0:0;4896356:436;	+
chr1	4896354	4896356	chr1_4896354_4896356_+_R	0:1;4895004:436;	+
chr1	4910661	4910663	chr1_4910661_4910663_-_L	0:0;4912314:13;	-
chr1	4912312	4912314	chr1_4912312_4912314_-_R	0:0;4910661:13;	-
chr1	4912547	4912549	chr1_4912547_4912549_-_L	4916897:10;	-
chr1	4916895	4916897	chr1_4916895_4916897_-_R	4912547:10;	-
chr1	4916979	4916981	chr1_4916979_4916981_-_L	0:0;4923847:11;	-
chr1	4923845	4923847	chr1_4923845_4923847_-_R	0:0;4916979:11;	-
chr1	4923988	4923990	chr1_4923988_4923990_-_L	5018576:3;5019311:3;5020738:3;	-
chr1	5018574	5018576	chr1_5018574_5018576_-_R	4923988:3;	-
chr1	5019309	5019311	chr1_5019309_5019311_-_R	4923988:3;	-
chr1	5020736	5020738	chr1_5020736_5020738_-_R	4923988:3;	-
chr1	5021036	5021038	chr1_5021036_5021038_-_L	5070010:10;	-
chr1	5070008	5070010	chr1_5070008_5070010_-_R	5021036:10;	-
chr1	5083277	5083279	chr1_5083277_5083279_+_L	0:48;5084417:171;5089009:2;	+
chr1	5083624	5083626	chr1_5083624_5083626_+_L	0:0;5084417:52;	+
chr1	5084415	5084417	chr1_5084415_5084417_+_R	0:2;5083277:171;5083624:52;	+
chr1	5084562	5084564	chr1_5084562_5084564_+_L	0:10;5089009:124;	+
chr1	5084579	5084581	chr1_5084579_5084581_+_L	0:6;5089009:4;	+
chr1	5089007	5089009	chr1_5089007_5089009_+_R	0:3;5083277:2;5084562:124;5084579:4;	+
chr1	5089110	5089112	chr1_5089110_5089112_+_L	0:4;5093363:196;5095615:3;	+
chr1	5093361	5093363	chr1_5093361_5093363_+_R	0:1;5089110:196;	+
chr1	5093451	5093453	chr1_5093451_5093453_+_L	0:4;5095615:264;	+
chr1	5095613	5095615	chr1_5095613_5095615_+_R	0:1;5089110:3;5093451:264;	+
chr1	5095727	5095729	chr1_5095727_5095729_+_L	0:4;5098029:404;	+
chr1	5098027	5098029	chr1_5098027_5098029_+_R	0:2;5095727:404;	+
chr1	5098132	5098134	chr1_5098132_5098134_+_L	0:1;5101070:114;	+
chr1	5101068	5101070	chr1_5101068_5101070_+_R	0:0;5098132:114;	+
chr1	5101122	5101124	chr1_5101122_5101124_+_L	0:2;5117390:227;	+
chr1	5117388	5117390	chr1_5117388_5117390_+_R	0:0;5101122:227;	+
chr1	5117486	5117488	chr1_5117486_5117488_+_L	0:0;5124277:284;	+
chr1	5124275	5124277	chr1_5124275_5124277_+_R	0:0;5117486:284;	+
chr1	5124468	5124470	chr1_5124468_5124470_+_L	0:4;5133084:164;	+
chr1	5133082	5133084	chr1_5133082_5133084_+_R	0:1;5124468:164;	+
chr1	5133261	5133263	chr1_5133261_5133263_+_L	0:2;5135812:301;	+
chr1	5135810	5135812	chr1_5135810_5135812_+_R	0:2;5133261:301;	+
chr1	5135936	5135938	chr1_5135936_5135938_+_L	0:2;5143750:345;	+
chr1	5143748	5143750	chr1_5143748_5143750_+_R	0:0;5135936:345;	+
chr1	5143850	5143852	chr1_5143850_5143852_+_L	0:3;5149948:143;	+
chr1	5149946	5149948	chr1_5149946_5149948_+_R	0:3;5143850:143;	+
chr1	5150060	5150062	chr1_5150060_5150062_+_L	0:0;5162105:211;	+
chr1	5162103	5162105	chr1_5162103_5162105_+_R	0:0;5150060:211;	+
chr1	5588662	5588664	chr1_5588662_5588664_+_L	5589005:5;5589035:5;	+
chr1	5589003	5589005	chr1_5589003_5589005_+_R	5588662:5;	+
chr1	5589033	5589035	chr1_5589033_5589035_+_R	0:5;5588662:5;	+
chr1	5589304	5589306	chr1_5589304_5589306_+_L	5598590:10;	+
chr1	5598588	5598590	chr1_5598588_5598590_+_R	5589304:10;	+
chr1	5598941	5598943	chr1_5598941_5598943_+_L	5602252:10;	+
chr1	5602250	5602252	chr1_5602250_5602252_+_R	5598941:10;	+
chr1	6213346	6213348	chr1_6213346_6213348_-_L	0:3;6214233:2;	-
chr1	6214231	6214233	chr1_6214231_6214233_-_R	0:3;6213346:2;	-
chr1	6214956	6214958	chr1_6214956_6214958_+_L	0:0;6227940:29;	+
chr1	6215251	6215253	chr1_6215251_6215253_+_L	0:1;6227940:2;	+
chr1	6223701	6223703	chr1_6223701_6223703_+_L	0:5;6227940:2;	+
chr1	6223744	6223746	chr1_6223744_6223746_+_L	0:6;6227940:1;	+
chr1	6227938	6227940	chr1_6227938_6227940_+_R	0:0;6214956:29;6215251:2;6223701:2;6223744:1;	+
chr1	6228048	6228050	chr1_6228048_6228050_+_L	0:2;6229959:49;6233961:3;	+
chr1	6229957	6229959	chr1_6229957_6229959_+_R	0:1;6228048:49;	+
chr1	6230072	6230074	chr1_6230072_6230074_+_L	0:2;6233961:115;	+
chr1	6233959	6233961	chr1_6233959_6233961_+_R	0:2;6228048:3;6230072:115;	+
chr1	6234086	6234088	chr1_6234086_6234088_+_L	0:1;6234229:63;	+
chr1	6234227	6234229	chr1_6234227_6234229_+_R	0:0;6234086:63;	+
chr1	6234398	6234400	chr1_6234398_6234400_+_L	0:2;6237718:2;6238262:88;	+
chr1	6237716	6237718	chr1_6237716_6237718_+_R	0:2;6234398:2;	+
chr1	6238260	6238262	chr1_6238260_6238262_+_R	0:2;6234398:88;	+
chr1	6238408	6238410	chr1_6238408_6238410_+_L	0:52;6239952:4;	+
chr1	6238463	6238465	chr1_6238463_6238465_+_L	0:0;6239952:158;6239957:3;	+
chr1	6239950	6239952	chr1_6239950_6239952_+_R	0:2;6238408:4;6238463:158;	+
chr1	6239955	6239957	chr1_6239955_6239957_+_R	0:149;6238463:3;	+
chr1	6240189	6240191	chr1_6240189_6240191_+_L	0:245;6240305:3;	+
chr1	6240303	6240305	chr1_6240303_6240305_+_R	0:138;6240189:3;	+
chr1	6240377	6240379	chr1_6240377_6240379_+_L	0:8;6244105:143;	+
chr1	6244103	6244105	chr1_6244103_6244105_+_R	0:1;6240377:143;	+
chr1	6244274	6244276	chr1_6244274_6244276_+_L	0:0;6244795:48;6244805:1;	+
chr1	6244793	6244795	chr1_6244793_6244795_+_R	0:0;6244274:48;	+
chr1	6244803	6244805	chr1_6244803_6244805_+_R	0:42;6244274:1;	+
chr1	6244927	6244929	chr1_6244927_6244929_+_L	0:124;6245158:13;	+
chr1	6244978	6244980	chr1_6244978_6244980_+_L	0:2;6245158:122;	+
chr1	6245156	6245158	chr1_6245156_6245158_+_R	0:1;6244927:13;6244978:122;	+
chr1	6245343	6245345	chr1_6245343_6245345_+_L	0:1;6245425:172;	+
chr1	6245423	6245425	chr1_6245423_6245425_+_R	0:1;6245343:172;	+
chr1	6245505	6245507	chr1_6245505_6245507_+_L	0:0;6245598:126;	+
chr1	6245596	6245598	chr1_6245596_6245598_+_R	0:1;6245505:126;	+
chr1	6245658	6245660	chr1_6245658_6245660_+_L	0:2;6247706:141;	+
chr1	6247704	6247706	chr1_6247704_6247706_+_R	0:3;6245658:141;	+
chr1	6247808	6247810	chr1_6247808_6247810_+_L	0:1;6248066:149;	+
chr1	6248064	6248066	chr1_6248064_6248066_+_R	0:2;6247808:149;	+
chr1	6248125	6248127	chr1_6248125_6248127_+_L	0:145;6248276:1;	+
chr1	6248191	6248193	chr1_6248191_6248193_+_L	0:1;6248276:138;	+
chr1	6248274	6248276	chr1_6248274_6248276_+_R	0:4;6248125:1;6248191:138;	+
chr1	6250166	6250168	chr1_6250166_6250168_+_L	0:18;6250555:2;6250931:7;6260930:125;	+
chr1	6250553	6250555	chr1_6250553_6250555_+_R	0:20;6250166:2;	+
chr1	6250929	6250931	chr1_6250929_6250931_+_R	0:26;6250166:7;	+
chr1	6260928	6260930	chr1_6260928_6260930_+_R	0:2;6250166:125;	+
chr1	6261094	6261096	chr1_6261094_6261096_+_L	0:5;6262834:227;	+
chr1	6262234	6262236	chr1_6262234_6262236_+_L	0:0;6262834:2;	+
chr1	6262832	6262834	chr1_6262832_6262834_+_R	0:8;6261094:227;6262234:2;	+
chr1	6262941	6262943	chr1_6262941_6262943_+_L	0:2;6263024:127;	+
chr1	6263022	6263024	chr1_6263022_6263024_+_R	0:0;6262941:127;	+
chr1	6263263	6263265	chr1_6263263_6263265_+_L	0:0;6264542:116;6265574:3;	+
chr1	6264540	6264542	chr1_6264540_6264542_+_R	0:2;6263263:116;	+
chr1	6264589	6264591	chr1_6264589_6264591_+_L	0:3;6265574:118;	+
chr1	6265572	6265574	chr1_6265572_6265574_+_R	0:5;6263263:3;6264589:118;	+
chr1	6265620	6265622	chr1_6265620_6265622_+_L	0:0;6265722:1;6268698:82;	+
chr1	6265720	6265722	chr1_6265720_6265722_+_R	0:6;6265620:1;	+
chr1	6265774	6265776	chr1_6265774_6265776_+_L	0:4;6268698:5;	+
chr1	6268696	6268698	chr1_6268696_6268698_+_R	0:3;6265620:82;6265774:5;	+
chr1	6268755	6268757	chr1_6268755_6268757_+_L	0:1;6270691:149;	+
chr1	6270689	6270691	chr1_6270689_6270691_+_R	0:1;6268755:149;	+
chr1	6270817	6270819	chr1_6270817_6270819_+_L	0:68;6272701:3;	+
chr1	6270826	6270828	chr1_6270826_6270828_+_L	0:0;6272701:78;	+
chr1	6272699	6272701	chr1_6272699_6272701_+_R	0:3;6270817:3;6270826:78;	+
chr1	6272770	6272772	chr1_6272770_6272772_+_L	0:1;6274198:119;	+
chr1	6274196	6274198	chr1_6274196_6274198_+_R	0:2;6272770:119;	+
chr1	6283123	6283125	chr1_6283123_6283125_-_L	0:0;6283681:4;	-
chr1	6283679	6283681	chr1_6283679_6283681_-_R	0:0;6283123:4;	-
chr1	6283798	6283800	chr1_6283798_6283800_-_L	0:0;6309537:1;	-
chr1	6283801	6283803	chr1_6283801_6283803_-_L	0:0;6287544:2;	-
chr1	6287542	6287544	chr1_6287542_6287544_-_R	0:2;6283801:2;	-
chr1	6288968	6288970	chr1_6288968_6288970_-_L	0:0;6303084:1;	-
chr1	6303082	6303084	chr1_6303082_6303084_-_R	0:0;6288968:1;	-
chr1	6306302	6306304	chr1_6306302_6306304_+_L	0:0;6306699:1;	+
chr1	6306697	6306699	chr1_6306697_6306699_+_R	0:0;6306302:1;	+
chr1	6309535	6309537	chr1_6309535_6309537_-_R	0:0;6283798:1;	-
chr1	6359513	6359515	chr1_6359513_6359515_+_L	0:0;6388573:11;	+
chr1	6388571	6388573	chr1_6388571_6388573_+_R	0:0;6359513:11;	+
chr1	6388625	6388627	chr1_6388625_6388627_+_L	0:0;6389440:11;	+
chr1	6389438	6389440	chr1_6389438_6389440_+_R	0:0;6388625:11;	+
chr1	6389519	6389521	chr1_6389519_6389521_+_L	6391040:10;	+
chr1	6391038	6391040	chr1_6391038_6391040_+_R	6389519:10;	+
chr1	6391115	6391117	chr1_6391115_6391117_+_L	6394270:10;	+
chr1	6394268	6394270	chr1_6394268_6394270_+_R	6391115:10;	+
chr1	6406271	6406273	chr1_6406271_6406273_-_L	0:0;6417356:1;	-
chr1	6417354	6417356	chr1_6417354_6417356_-_R	0:0;6406271:1;	-
chr1	6439398	6439400	chr1_6439398_6439400_+_L	0:0;6440729:1;	+
chr1	6440727	6440729	chr1_6440727_6440729_+_R	0:0;6439398:1;	+
chr1	6487404	6487406	chr1_6487404_6487406_+_L	6487618:10;	+
chr1	6487616	6487618	chr1_6487616_6487618_+_R	6487404:10;	+
chr1	6487740	6487742	chr1_6487740_6487742_+_L	6737580:5;6752994:3;	+
chr1	6716927	6716929	chr1_6716927_6716929_+_L	0:0;6752994:1;	+
chr1	6730239	6730241	chr1_6730239_6730241_+_L	6737580:3;6752296:3;6752994:3;	+
chr1	6737578	6737580	chr1_6737578_6737580_+_R	6487740:5;6730239:3;	+
chr1	6737656	6737658	chr1_6737656_6737658_+_L	6752296:5;6752994:3;	+
chr1	6752294	6752296	chr1_6752294_6752296_+_R	6730239:3;6737656:5;	+
chr1	6752367	6752369	chr1_6752367_6752369_+_L	6752994:3;	+
chr1	6752992	6752994	chr1_6752992_6752994_+_R	0:0;6487740:3;6716927:1;6730239:3;6737656:3;6752367:3;	+
chr1	6753035	6753037	chr1_6753035_6753037_+_L	6768898:10;	+
chr1	6768896	6768898	chr1_6768896_6768898_+_R	6753035:10;	+
chr1	6768951	6768953	chr1_6768951_6768953_+_L	6770944:10;	+
chr1	6770942	6770944	chr1_6770942_6770944_+_R	6768951:10;	+
chr1	6770973	6770975	chr1_6770973_6770975_+_L	6795386:10;	+
chr1	6795384	6795386	chr1_6795384_6795386_+_R	6770973:10;	+
chr1	6795575	6795577	chr1_6795575_6795577_+_L	0:0;6802320:11;	+
chr1	6802318	6802320	chr1_6802318_6802320_+_R	0:0;6795575:11;	+
chr1	6803104	6803106	chr1_6803104_6803106_+_L	0:0;6807543:11;	+
chr1	6807541	6807543	chr1_6807541_6807543_+_R	0:0;6803104:11;	+
chr1	6807676	6807678	chr1_6807676_6807678_+_L	6809277:10;	+
chr1	6809275	6809277	chr1_6809275_6809277_+_R	6807676:10;	+
chr1	6809366	6809368	chr1_6809366_6809368_+_L	6810574:10;	+
chr1	6810572	6810574	chr1_6810572_6810574_+_R	6809366:10;	+
chr1	6810677	6810679	chr1_6810677_6810679_+_L	6817603:10;	+
chr1	6817601	6817603	chr1_6817601_6817603_+_R	6810677:10;	+
chr1	6817795	6817797	chr1_6817795_6817797_+_L	6819934:10;	+
chr1	6819932	6819934	chr1_6819932_6819934_+_R	6817795:10;	+
chr1	6820144	6820146	chr1_6820144_6820146_+_L	6827776:10;	+
chr1	6827774	6827776	chr1_6827774_6827776_+_R	6820144:10;	+
chr1	6828020	6828022	chr1_6828020_6828022_+_L	0:0;6833563:11;	+
chr1	6833561	6833563	chr1_6833561_6833563_+_R	0:0;6828020:11;	+
chr1	6833677	6833679	chr1_6833677_6833679_+_L	6842139:10;	+
chr1	6842137	6842139	chr1_6842137_6842139_+_R	6833677:10;	+
chr1	6842200	6842202	chr1_6842200_6842202_+_L	6842873:10;	+
chr1	6842871	6842873	chr1_6842871_6842873_+_R	6842200:10;	+
chr1	6842940	6842942	chr1_6842940_6842942_+_L	6844121:10;	+
chr1	6844119	6844121	chr1_6844119_6844121_+_R	6842940:10;	+
chr1	6844182	6844184	chr1_6844182_6844184_+_L	0:0;6844291:11;	+
chr1	6844289	6844291	chr1_6844289_6844291_+_R	0:0;6844182:11;	+
chr1	6844370	6844372	chr1_6844370_6844372_+_L	6845571:10;	+
chr1	6845569	6845571	chr1_6845569_6845571_+_R	6844370:10;	+
chr1	6845791	6845793	chr1_6845791_6845793_+_L	6848907:10;	+
chr1	6848905	6848907	chr1_6848905_6848907_+_R	6845791:10;	+
chr1	6848994	6848996	chr1_6848994_6848996_+_L	6855369:10;	+
chr1	6855367	6855369	chr1_6855367_6855369_+_R	6848994:10;	+
chr1	6855471	6855473	chr1_6855471_6855473_+_L	6857300:10;	+
chr1	6857298	6857300	chr1_6857298_6857300_+_R	6855471:10;	+
chr1	6857442	6857444	chr1_6857442_6857444_+_L	6858460:10;	+
chr1	6858458	6858460	chr1_6858458_6858460_+_R	6857442:10;	+
chr1	6916989	6916991	chr1_6916989_6916991_+_L	0:0;6923412:1;	+
chr1	6923410	6923412	chr1_6923410_6923412_+_R	0:0;6916989:1;	+
chr1	7026277	7026279	chr1_7026277_7026279_+_L	0:34;7039297:78;	+
chr1	7026331	7026333	chr1_7026331_7026333_+_L	0:34;7039297:5;	+
chr1	7039295	7039297	chr1_7039295_7039297_+_R	0:16;7026277:78;7026331:5;	+
chr1	7039372	7039374	chr1_7039372_7039374_+_L	0:66;7047214:40;7053990:12;	+
chr1	7047212	7047214	chr1_7047212_7047214_+_R	0:67;7039372:40;	+
chr1	7053988	7053990	chr1_7053988_7053990_+_R	0:34;7039372:12;	+
chr1	7089215	7089217	chr1_7089215_7089217_+_L	0:1;7120194:17;7147637:4;7169515:2;	+
chr1	7120192	7120194	chr1_7120192_7120194_+_R	0:0;7089215:17;	+
chr1	7120614	7120616	chr1_7120614_7120616_+_L	0:0;7147637:44;7169515:1;	+
chr1	7147635	7147637	chr1_7147635_7147637_+_R	0:0;7089215:4;7120614:44;	+
chr1	7147738	7147740	chr1_7147738_7147740_+_L	0:7;7152816:1;7155080:6;7160892:23;	+
chr1	7152814	7152816	chr1_7152814_7152816_+_R	0:3;7147738:1;	+
chr1	7155078	7155080	chr1_7155078_7155080_+_R	0:1;7147738:6;	+
chr1	7155270	7155272	chr1_7155270_7155272_+_L	0:7;7160892:3;	+
chr1	7160890	7160892	chr1_7160890_7160892_+_R	0:1;7147738:23;7155270:3;	+
chr1	7161062	7161064	chr1_7161062_7161064_+_L	0:0;7163248:67;	+
chr1	7163246	7163248	chr1_7163246_7163248_+_R	0:1;7161062:67;	+
chr1	7163370	7163372	chr1_7163370_7163372_+_L	0:0;7169515:56;	+
chr1	7166517	7166519	chr1_7166517_7166519_+_L	0:0;7169515:1;	+
chr1	7169513	7169515	chr1_7169513_7169515_+_R	0:0;7089215:2;7120614:1;7163370:56;7166517:1;	+
chr1	7350389	7350391	chr1_7350389_7350391_-_L	0:0;7351771:1;	-
chr1	7351769	7351771	chr1_7351769_7351771_-_R	0:0;7350389:1;	-
chr1	7376006	7376008	chr1_7376006_7376008_-_L	0:0;7381974:1;	-
chr1	7381972	7381974	chr1_7381972_7381974_-_R	0:0;7376006:1;	-
chr1	7382081	7382083	chr1_7382081_7382083_-_L	0:0;7397718:1;	-
chr1	7397716	7397718	chr1_7397716_7397718_-_R	0:0;7382081:1;	-
chr1	8363632	8363634	chr1_8363632_8363634_-_L	8414203:10;	-
chr1	8414201	8414203	chr1_8414201_8414203_-_R	8363632:10;	-
chr1	8414312	8414314	chr1_8414312_8414314_-_L	8445027:10;	-
chr1	8445025	8445027	chr1_8445025_8445027_-_R	8414312:10;	-
chr1	8445118	8445120	chr1_8445118_8445120_-_L	8447980:10;	-
chr1	8447978	8447980	chr1_8447978_8447980_-_R	8445118:10;	-
chr1	8448131	8448133	chr1_8448131_8448133_-_L	8463394:10;	-
chr1	8463392	8463394	chr1_8463392_8463394_-_R	8448131:10;	-
chr1	8463464	8463466	chr1_8463464_8463466_-_L	8465437:10;	-
chr1	8465435	8465437	chr1_8465435_8465437_-_R	8463464:10;	-
chr1	8465552	8465554	chr1_8465552_8465554_-_L	8554725:10;	-
chr1	8554723	8554725	chr1_8554723_8554725_-_R	8465552:10;	-
chr1	8554762	8554764	chr1_8554762_8554764_-_L	8583205:10;	-
chr1	8583203	8583205	chr1_8583203_8583205_-_R	8554762:10;	-
chr1	8583333	8583335	chr1_8583333_8583335_-_L	8595412:5;8624779:5;	-
chr1	8595410	8595412	chr1_8595410_8595412_-_R	8583333:5;	-
chr1	8595541	8595543	chr1_8595541_8595543_-_L	8607070:10;	-
chr1	8607068	8607070	chr1_8607068_8607070_-_R	8595541:10;	-
chr1	8607151	8607153	chr1_8607151_8607153_-_L	8624779:5;	-
chr1	8624777	8624779	chr1_8624777_8624779_-_R	8583333:5;8607151:5;	-
chr1	8624880	8624882	chr1_8624880_8624882_-_L	8677807:10;	-
chr1	8677805	8677807	chr1_8677805_8677807_-_R	8624880:10;	-
chr1	8677847	8677849	chr1_8677847_8677849_-_L	8677937:10;	-
chr1	8677935	8677937	chr1_8677935_8677937_-_R	8677847:10;	-
chr1	8677976	8677978	chr1_8677976_8677978_-_L	0:5;8679073:5;	-
chr1	8677979	8677981	chr1_8677979_8677981_-_L	8679073:5;	-
chr1	8679071	8679073	chr1_8679071_8679073_-_R	8677976:5;8677979:5;	-
chr1	8679129	8679131	chr1_8679129_8679131_-_L	8681973:10;	-
chr1	8681971	8681973	chr1_8681971_8681973_-_R	8679129:10;	-
chr1	8682028	8682030	chr1_8682028_8682030_-_L	8782763:10;	-
chr1	8782761	8782763	chr1_8782761_8782763_-_R	8682028:10;	-
chr1	8782896	8782898	chr1_8782896_8782898_-_L	8803917:10;	-
chr1	8803915	8803917	chr1_8803915_8803917_-_R	8782896:10;	-
chr1	8803969	8803971	chr1_8803969_8803971_-_L	8882161:5;8999186:5;	-
chr1	8882159	8882161	chr1_8882159_8882161_-_R	8803969:5;	-
chr1	8882213	8882215	chr1_8882213_8882215_-_L	8999186:5;	-
chr1	8999184	8999186	chr1_8999184_8999186_-_R	8803969:5;8882213:5;	-
chr1	8999248	8999250	chr1_8999248_8999250_-_L	9203179:10;	-
chr1	9203177	9203179	chr1_9203177_9203179_-_R	8999248:10;	-
chr1	9203259	9203261	chr1_9203259_9203261_-_L	9298133:10;	-
chr1	9298131	9298133	chr1_9298131_9298133_-_R	9203259:10;	-
chr1	9498893	9498895	chr1_9498893_9498895_-_L	0:0;9500124:1;	-
chr1	9500122	9500124	chr1_9500122_9500124_-_R	0:0;9498893:1;	-
chr1	9544572	9544574	chr1_9544572_9544574_-_L	0:1;9544843:1;	-
chr1	9544841	9544843	chr1_9544841_9544843_-_R	0:1;9544572:1;	-
chr1	9548150	9548152	chr1_9548150_9548152_+_L	9549907:10;	+
chr1	9548615	9548617	chr1_9548615_9548617_+_L	0:0;9549907:2;	+
chr1	9549905	9549907	chr1_9549905_9549907_+_R	0:0;9548150:10;9548615:2;	+
chr1	9549943	9549945	chr1_9549943_9549945_+_L	0:0;9550561:1;9551717:6;9552923:6;	+
chr1	9550559	9550561	chr1_9550559_9550561_+_R	0:1;9549943:1;	+
chr1	9551715	9551717	chr1_9551715_9551717_+_R	0:0;9549943:6;	+
chr1	9551756	9551758	chr1_9551756_9551758_+_L	0:2;9552923:6;	+
chr1	9552921	9552923	chr1_9552921_9552923_+_R	0:2;9549943:6;9551756:6;	+
chr1	9552975	9552977	chr1_9552975_9552977_+_L	0:1;9553318:11;	+
chr1	9553316	9553318	chr1_9553316_9553318_+_R	0:0;9552975:11;	+
chr1	9553471	9553473	chr1_9553471_9553473_+_L	0:1;9553623:11;	+
chr1	9553621	9553623	chr1_9553621_9553623_+_R	0:0;9553471:11;	+
chr1	9553818	9553820	chr1_9553818_9553820_+_L	0:0;9555538:11;	+
chr1	9555536	9555538	chr1_9555536_9555538_+_R	0:1;9553818:11;	+
chr1	9555614	9555616	chr1_9555614_9555616_+_L	0:0;9557000:12;	+
chr1	9556998	9557000	chr1_9556998_9557000_+_R	0:0;9555614:12;	+
chr1	9557104	9557106	chr1_9557104_9557106_+_L	9558133:10;	+
chr1	9557104	9557106	chr1_9557104_9557106_-_L	0:8;9558133:1;	-
chr1	9558131	9558133	chr1_9558131_9558133_+_R	9557104:10;	+
chr1	9558131	9558133	chr1_9558131_9558133_-_R	0:4;9557104:1;	-
chr1	9558284	9558286	chr1_9558284_9558286_+_L	0:0;9560109:11;	+
chr1	9558422	9558424	chr1_9558422_9558424_-_L	0:1;9561536:3;	-
chr1	9560107	9560109	chr1_9560107_9560109_+_R	0:1;9558284:11;	+
chr1	9560206	9560208	chr1_9560206_9560208_+_L	0:1;9563509:13;	+
chr1	9561534	9561536	chr1_9561534_9561536_-_R	0:13;9558422:3;	-
chr1	9561777	9561779	chr1_9561777_9561779_-_L	0:0;9563823:21;	-
chr1	9563507	9563509	chr1_9563507_9563509_+_R	0:0;9560206:13;	+
chr1	9563586	9563588	chr1_9563586_9563588_+_L	9563797:10;	+
chr1	9563795	9563797	chr1_9563795_9563797_+_R	9563586:10;	+
chr1	9563821	9563823	chr1_9563821_9563823_-_R	0:0;9561777:21;	-
chr1	9563870	9563872	chr1_9563870_9563872_-_L	0:0;9619550:15;	-
chr1	9563892	9563894	chr1_9563892_9563894_+_L	9566781:10;	+
chr1	9566779	9566781	chr1_9566779_9566781_+_R	9563892:10;	+
chr1	9566937	9566939	chr1_9566937_9566939_+_L	0:0;9576191:12;	+
chr1	9576189	9576191	chr1_9576189_9576191_+_R	0:0;9566937:12;	+
chr1	9601280	9601282	chr1_9601280_9601282_-_L	0:0;9619550:4;	-
chr1	9601649	9601651	chr1_9601649_9601651_+_L	9606974:10;	+
chr1	9603674	9603676	chr1_9603674_9603676_-_L	0:1;9619550:1;	-
chr1	9606972	9606974	chr1_9606972_9606974_+_R	9601649:10;	+
chr1	9607028	9607030	chr1_9607028_9607030_+_L	9613312:10;	+
chr1	9613310	9613312	chr1_9613310_9613312_+_R	9607028:10;	+
chr1	9613473	9613475	chr1_9613473_9613475_+_L	9619836:10;	+
chr1	9619548	9619550	chr1_9619548_9619550_-_R	0:0;9563870:15;9601280:4;9603674:1;	-
chr1	9619638	9619640	chr1_9619638_9619640_-_L	0:0;9620955:25;	-
chr1	9619834	9619836	chr1_9619834_9619836_+_R	9613473:10;	+
chr1	9619896	9619898	chr1_9619896_9619898_+_L	9622593:10;	+
chr1	9620953	9620955	chr1_9620953_9620955_-_R	0:0;9619638:25;	-
chr1	9621081	9621083	chr1_9621081_9621083_-_L	0:0;9623026:2;9631061:21;	-
chr1	9622591	9622593	chr1_9622591_9622593_+_R	9619896:10;	+
chr1	9622683	9622685	chr1_9622683_9622685_+_L	9624713:10;	+
chr1	9623024	9623026	chr1_9623024_9623026_-_R	0:8;9621081:2;	-
chr1	9624711	9624713	chr1_9624711_9624713_+_R	9622683:10;	+
chr1	9631059	9631061	chr1_9631059_9631061_-_R	0:1;9621081:21;	-
chr1	9670011	9670013	chr1_9670011_9670013_-_L	0:0;9671579:16;9672212:15;	-
chr1	9671577	9671579	chr1_9671577_9671579_-_R	0:2;9670011:16;	-
chr1	9671757	9671759	chr1_9671757_9671759_-_L	0:1;9672212:10;	-
chr1	9672210	9672212	chr1_9672210_9672212_-_R	0:1;9670011:15;9671757:10;	-
chr1	9672315	9672317	chr1_9672315_9672317_-_L	0:2;9672540:23;	-
chr1	9672538	9672540	chr1_9672538_9672540_-_R	0:0;9672315:23;	-
chr1	9672655	9672657	chr1_9672655_9672657_-_L	0:1;9673101:32;	-
chr1	9673099	9673101	chr1_9673099_9673101_-_R	0:3;9672655:32;	-
chr1	9673214	9673216	chr1_9673214_9673216_-_L	0:0;9673745:24;	-
chr1	9673743	9673745	chr1_9673743_9673745_-_R	0:2;9673214:24;	-
chr1	9673886	9673888	chr1_9673886_9673888_-_L	0:0;9675967:26;	-
chr1	9675965	9675967	chr1_9675965_9675967_-_R	0:0;9673886:26;	-
chr1	9676334	9676336	chr1_9676334_9676336_-_L	0:0;9678272:21;	-
chr1	9678270	9678272	chr1_9678270_9678272_-_R	0:0;9676334:21;	-
chr1	9678504	9678506	chr1_9678504_9678506_-_L	0:0;9681785:17;	-
chr1	9681783	9681785	chr1_9681783_9681785_-_R	0:1;9678504:17;	-
chr1	9681888	9681890	chr1_9681888_9681890_-_L	0:0;9683097:33;	-
chr1	9683095	9683097	chr1_9683095_9683097_-_R	0:1;9681888:33;	-
chr1	9683167	9683169	chr1_9683167_9683169_-_L	0:3;9685636:20;	-
chr1	9685634	9685636	chr1_9685634_9685636_-_R	0:2;9683167:20;	-
chr1	9685809	9685811	chr1_9685809_9685811_-_L	0:0;9687561:23;	-
chr1	9687559	9687561	chr1_9687559_9687561_-_R	0:1;9685809:23;	-
chr1	9687780	9687782	chr1_9687780_9687782_-_L	0:0;9690081:34;	-
chr1	9690079	9690081	chr1_9690079_9690081_-_R	0:1;9687780:34;	-
chr1	9690172	9690174	chr1_9690172_9690174_-_L	0:0;9692718:30;	-
chr1	9692716	9692718	chr1_9692716_9692718_-_R	0:0;9690172:30;	-
chr1	9692788	9692790	chr1_9692788_9692790_-_L	0:1;9693287:27;	-
chr1	9693285	9693287	chr1_9693285_9693287_-_R	0:0;9692788:27;	-
chr1	9693391	9693393	chr1_9693391_9693393_-_L	0:0;9699935:17;	-
chr1	9699933	9699935	chr1_9699933_9699935_-_R	0:0;9693391:17;	-
chr1	9725349	9725351	chr1_9725349_9725351_-_L	0:1;9736966:37;	-
chr1	9736964	9736966	chr1_9736964_9736966_-_R	0:1;9725349:37;	-
chr1	9737051	9737053	chr1_9737051_9737053_-_L	0:2;9745450:42;	-
chr1	9745448	9745450	chr1_9745448_9745450_-_R	0:6;9737051:42;	-
chr1	9748603	9748605	chr1_9748603_9748605_+_L	9752449:10;	+
chr1	9752447	9752449	chr1_9752447_9752449_+_R	9748603:10;	+
chr1	9752563	9752565	chr1_9752563_9752565_+_L	9770672:10;	+
chr1	9770670	9770672	chr1_9770670_9770672_+_R	9752563:10;	+
chr1	9770794	9770796	chr1_9770794_9770796_+_L	0:2;9770960:12;	+
chr1	9770958	9770960	chr1_9770958_9770960_+_R	0:0;9770794:12;	+
chr1	9798245	9798247	chr1_9798245_9798247_+_L	0:0;9827013:6;9865131:3;	+
chr1	9827011	9827013	chr1_9827011_9827013_+_R	0:0;9798245:6;	+
chr1	9827118	9827120	chr1_9827118_9827120_+_L	0:0;9865131:4;	+
chr1	9848384	9848386	chr1_9848384_9848386_+_L	9865131:3;	+
chr1	9865129	9865131	chr1_9865129_9865131_+_R	0:0;9798245:3;9827118:4;9848384:3;	+
chr1	9865347	9865349	chr1_9865347_9865349_+_L	0:0;9868383:21;	+
chr1	9868381	9868383	chr1_9868381_9868383_+_R	0:0;9865347:21;	+
chr1	9868465	9868467	chr1_9868465_9868467_+_L	0:0;9871630:12;	+
chr1	9871628	9871630	chr1_9871628_9871630_+_R	0:0;9868465:12;	+
chr1	9871701	9871703	chr1_9871701_9871703_+_L	0:0;9872258:12;	+
chr1	9872256	9872258	chr1_9872256_9872258_+_R	0:0;9871701:12;	+
chr1	9872332	9872334	chr1_9872332_9872334_+_L	0:0;9877166:13;	+
chr1	9877164	9877166	chr1_9877164_9877166_+_R	0:0;9872332:13;	+
chr1	9877252	9877254	chr1_9877252_9877254_+_L	0:1;9879026:14;	+
chr1	9879024	9879026	chr1_9879024_9879026_+_R	0:0;9877252:14;	+
chr1	9879074	9879076	chr1_9879074_9879076_+_L	0:0;9880332:16;	+
chr1	9880330	9880332	chr1_9880330_9880332_+_R	0:0;9879074:16;	+
chr1	9880388	9880390	chr1_9880388_9880390_+_L	0:0;9881578:15;	+
chr1	9881576	9881578	chr1_9881576_9881578_+_R	0:0;9880388:15;	+
chr1	9881660	9881662	chr1_9881660_9881662_+_L	0:0;9881760:12;	+
chr1	9881758	9881760	chr1_9881758_9881760_+_R	0:0;9881660:12;	+
chr1	9881890	9881892	chr1_9881890_9881892_+_L	0:0;9884407:14;	+
chr1	9884405	9884407	chr1_9884405_9884407_+_R	0:0;9881890:14;	+
chr1	9884518	9884520	chr1_9884518_9884520_+_L	0:0;9884625:14;	+
chr1	9884623	9884625	chr1_9884623_9884625_+_R	0:0;9884518:14;	+
chr1	9884660	9884662	chr1_9884660_9884662_+_L	9885667:10;	+
chr1	9885665	9885667	chr1_9885665_9885667_+_R	9884660:10;	+
chr1	9885752	9885754	chr1_9885752_9885754_+_L	0:0;9886047:12;	+
chr1	9886045	9886047	chr1_9886045_9886047_+_R	0:0;9885752:12;	+
chr1	9886141	9886143	chr1_9886141_9886143_+_L	0:1;9888870:15;	+
chr1	9888868	9888870	chr1_9888868_9888870_+_R	0:0;9886141:15;	+
chr1	9889024	9889026	chr1_9889024_9889026_+_L	0:0;9891361:16;	+
chr1	9891359	9891361	chr1_9891359_9891361_+_R	0:0;9889024:16;	+
chr1	9891449	9891451	chr1_9891449_9891451_+_L	0:0;9898720:12;	+
chr1	9898718	9898720	chr1_9898718_9898720_+_R	0:0;9891449:12;	+
chr1	9908689	9908691	chr1_9908689_9908691_+_L	9911675:10;	+
chr1	9911673	9911675	chr1_9911673_9911675_+_R	9908689:10;	+
chr1	9911811	9911813	chr1_9911811_9911813_+_L	9911910:10;	+
chr1	9911908	9911910	chr1_9911908_9911910_+_R	9911811:10;	+
chr1	9912039	9912041	chr1_9912039_9912041_+_L	9912114:10;	+
chr1	9912112	9912114	chr1_9912112_9912114_+_R	9912039:10;	+
chr1	9912172	9912174	chr1_9912172_9912174_+_L	9915474:10;	+
chr1	9915472	9915474	chr1_9915472_9915474_+_R	9912172:10;	+
chr1	9915668	9915670	chr1_9915668_9915670_+_L	9916316:10;	+
chr1	9916314	9916316	chr1_9916314_9916316_+_R	9915668:10;	+
chr1	9916437	9916439	chr1_9916437_9916439_+_L	9916550:10;	+
chr1	9916548	9916550	chr1_9916548_9916550_+_R	9916437:10;	+
chr1	9916653	9916655	chr1_9916653_9916655_+_L	9919020:10;	+
chr1	9919018	9919020	chr1_9919018_9919020_+_R	9916653:10;	+
chr1	9919144	9919146	chr1_9919144_9919146_+_L	9920435:10;	+
chr1	9920433	9920435	chr1_9920433_9920435_+_R	9919144:10;	+
chr1	9920671	9920673	chr1_9920671_9920673_+_L	9924057:10;	+
chr1	9924055	9924057	chr1_9924055_9924057_+_R	9920671:10;	+
chr1	9924261	9924263	chr1_9924261_9924263_+_L	9930781:10;	+
chr1	9930779	9930781	chr1_9930779_9930781_+_R	9924261:10;	+
chr1	9930946	9930948	chr1_9930946_9930948_+_L	9932002:10;	+
chr1	9932000	9932002	chr1_9932000_9932002_+_R	9930946:10;	+
chr1	9932180	9932182	chr1_9932180_9932182_+_L	9933923:10;	+
chr1	9933921	9933923	chr1_9933921_9933923_+_R	9932180:10;	+
chr1	9934064	9934066	chr1_9934064_9934066_+_L	9936996:10;	+
chr1	9936994	9936996	chr1_9936994_9936996_+_R	9934064:10;	+
chr1	9937104	9937106	chr1_9937104_9937106_+_L	9940378:10;	+
chr1	9940376	9940378	chr1_9940376_9940378_+_R	9937104:10;	+
chr1	9942148	9942150	chr1_9942148_9942150_-_L	0:128;9942323:17;	-
chr1	9942154	9942156	chr1_9942154_9942156_-_L	0:3;9942323:135;	-
chr1	9942321	9942323	chr1_9942321_9942323_-_R	0:5;9942148:17;9942154:135;	-
chr1	9942390	9942392	chr1_9942390_9942392_-_L	0:5;9942610:49;	-
chr1	9942608	9942610	chr1_9942608_9942610_-_R	0:18;9942390:49;	-
chr1	9942716	9942718	chr1_9942716_9942718_-_L	0:29;9944020:27;	-
chr1	9944018	9944020	chr1_9944018_9944020_-_R	0:2;9942716:27;	-
chr1	9963520	9963522	chr1_9963520_9963522_-_L	9967099:10;	-
chr1	9967097	9967099	chr1_9967097_9967099_-_R	9963520:10;	-
chr1	9968930	9968932	chr1_9968930_9968932_-_L	9976587:5;9985592:5;	-
chr1	9976585	9976587	chr1_9976585_9976587_-_R	9968930:5;	-
chr1	9976745	9976747	chr1_9976745_9976747_-_L	9978816:10;	-
chr1	9978814	9978816	chr1_9978814_9978816_-_R	9976745:10;	-
chr1	9978946	9978948	chr1_9978946_9978948_-_L	9985592:5;	-
chr1	9985590	9985592	chr1_9985590_9985592_-_R	9968930:5;9978946:5;	-
chr1	9985708	9985710	chr1_9985708_9985710_-_L	9995146:10;	-
chr1	9995144	9995146	chr1_9995144_9995146_-_R	9985708:10;	-
chr1	9995261	9995263	chr1_9995261_9995263_-_L	0:5;9999401:5;	-
chr1	9995276	9995278	chr1_9995276_9995278_-_L	9999401:5;	-
chr1	9999399	9999401	chr1_9999399_9999401_-_R	9995261:5;9995276:5;	-
chr1	9999538	9999540	chr1_9999538_9999540_-_L	9999971:10;	-
chr1	9999969	9999971	chr1_9999969_9999971_-_R	9999538:10;	-
chr1	10000136	10000138	chr1_10000136_10000138_-_L	10003235:10;	-
chr1	10003233	10003235	chr1_10003233_10003235_-_R	10000136:10;	-
chr1	10003452	10003454	chr1_10003452_10003454_-_L	10009072:10;	-
chr1	10009070	10009072	chr1_10009070_10009072_-_R	10003452:10;	-
chr1	10025062	10025064	chr1_10025062_10025064_-_L	0:1;10027103:182;	-
chr1	10027101	10027103	chr1_10027101_10027103_-_R	0:0;10025062:182;	-
chr1	10027250	10027252	chr1_10027250_10027252_-_L	0:2;10030599:202;	-
chr1	10030597	10030599	chr1_10030597_10030599_-_R	0:5;10027250:202;	-
chr1	10030709	10030711	chr1_10030709_10030711_-_L	0:1;10032339:146;	-
chr1	10032337	10032339	chr1_10032337_10032339_-_R	0:3;10030709:146;	-
chr1	10032423	10032425	chr1_10032423_10032425_-_L	0:4;10033258:142;	-
chr1	10033256	10033258	chr1_10033256_10033258_-_R	0:0;10032423:142;	-
chr1	10033322	10033324	chr1_10033322_10033324_-_L	0:0;10034008:108;	-
chr1	10034006	10034008	chr1_10034006_10034008_-_R	0:1;10033322:108;	-
chr1	10034135	10034137	chr1_10034135_10034137_-_L	0:5;10034929:120;	-
chr1	10034927	10034929	chr1_10034927_10034929_-_R	0:3;10034135:120;	-
chr1	10035162	10035164	chr1_10035162_10035164_-_L	0:2;10037662:7;10037670:123;10037919:14;	-
chr1	10037660	10037662	chr1_10037660_10037662_-_R	0:2;10035162:7;	-
chr1	10037668	10037670	chr1_10037668_10037670_-_R	0:11;10035162:123;	-
chr1	10037917	10037919	chr1_10037917_10037919_-_R	0:10;10035162:14;	-
chr1	10038129	10038131	chr1_10038129_10038131_+_L	0:0;10045076:1;	+
chr1	10038343	10038345	chr1_10038343_10038345_+_L	0:0;10045076:15;	+
chr1	10039878	10039880	chr1_10039878_10039880_+_L	0:0;10045076:1;	+
chr1	10039886	10039888	chr1_10039886_10039888_+_L	0:0;10045076:1;	+
chr1	10045074	10045076	chr1_10045074_10045076_+_R	0:0;10038129:1;10038343:15;10039878:1;10039886:1;	+
chr1	10045183	10045185	chr1_10045183_10045185_+_L	0:1;10047424:28;	+
chr1	10047422	10047424	chr1_10047422_10047424_+_R	0:0;10045183:28;	+
chr1	10047525	10047527	chr1_10047525_10047527_+_L	0:1;10058720:27;	+
chr1	10058718	10058720	chr1_10058718_10058720_+_R	0:1;10047525:27;	+
chr1	10058822	10058824	chr1_10058822_10058824_+_L	0:0;10059824:4;10064333:19;	+
chr1	10059822	10059824	chr1_10059822_10059824_+_R	0:1;10058822:4;	+
chr1	10059846	10059848	chr1_10059846_10059848_+_L	0:1;10064333:2;	+
chr1	10064331	10064333	chr1_10064331_10064333_+_R	0:2;10058822:19;10059846:2;	+
chr1	10064412	10064414	chr1_10064412_10064414_+_L	0:0;10065323:24;	+
chr1	10065321	10065323	chr1_10065321_10065323_+_R	0:1;10064412:24;	+
chr1	10065370	10065372	chr1_10065370_10065372_+_L	0:13;10066426:2;	+
chr1	10065420	10065422	chr1_10065420_10065422_+_L	0:0;10066426:21;	+
chr1	10066424	10066426	chr1_10066424_10066426_+_R	0:1;10065370:2;10065420:21;	+
chr1	10066819	10066821	chr1_10066819_10066821_+_L	0:9;10074860:20;	+
chr1	10074858	10074860	chr1_10074858_10074860_+_R	0:1;10066819:20;	+
chr1	10074945	10074947	chr1_10074945_10074947_+_L	0:0;10077172:12;	+
chr1	10077170	10077172	chr1_10077170_10077172_+_R	0:0;10074945:12;	+
chr1	10077241	10077243	chr1_10077241_10077243_+_L	0:0;10082253:29;	+
chr1	10082251	10082253	chr1_10082251_10082253_+_R	0:1;10077241:29;	+
chr1	10082345	10082347	chr1_10082345_10082347_+_L	0:1;10083501:29;	+
chr1	10083499	10083501	chr1_10083499_10083501_+_R	0:0;10082345:29;	+
chr1	10083557	10083559	chr1_10083557_10083559_+_L	0:1;10085747:21;	+
chr1	10085745	10085747	chr1_10085745_10085747_+_R	0:0;10083557:21;	+
chr1	10085951	10085953	chr1_10085951_10085953_+_L	0:0;10088051:14;	+
chr1	10088049	10088051	chr1_10088049_10088051_+_R	0:0;10085951:14;	+
chr1	10088183	10088185	chr1_10088183_10088185_+_L	0:0;10088882:13;	+
chr1	10088880	10088882	chr1_10088880_10088882_+_R	0:1;10088183:13;	+
chr1	10088959	10088961	chr1_10088959_10088961_+_L	0:0;10090188:16;	+
chr1	10090186	10090188	chr1_10090186_10090188_+_R	0:0;10088959:16;	+
chr1	10090316	10090318	chr1_10090316_10090318_+_L	0:0;10095866:27;	+
chr1	10095864	10095866	chr1_10095864_10095866_+_R	0:0;10090316:27;	+
chr1	10096012	10096014	chr1_10096012_10096014_+_L	0:0;10104212:16;	+
chr1	10104210	10104212	chr1_10104210_10104212_+_R	0:0;10096012:16;	+
chr1	10104363	10104365	chr1_10104363_10104365_+_L	0:0;10108369:27;	+
chr1	10108367	10108369	chr1_10108367_10108369_+_R	0:1;10104363:27;	+
chr1	10108480	10108482	chr1_10108480_10108482_+_L	0:2;10112393:23;	+
chr1	10112391	10112393	chr1_10112391_10112393_+_R	0:0;10108480:23;	+
chr1	10112541	10112543	chr1_10112541_10112543_+_L	0:0;10112876:14;	+
chr1	10112874	10112876	chr1_10112874_10112876_+_R	0:0;10112541:14;	+
chr1	10113021	10113023	chr1_10113021_10113023_+_L	0:0;10113603:28;	+
chr1	10113601	10113603	chr1_10113601_10113603_+_R	0:0;10113021:28;	+
chr1	10113706	10113708	chr1_10113706_10113708_+_L	0:0;10116018:23;	+
chr1	10116016	10116018	chr1_10116016_10116018_+_R	0:2;10113706:23;	+
chr1	10116083	10116085	chr1_10116083_10116085_+_L	0:0;10116614:26;	+
chr1	10116612	10116614	chr1_10116612_10116614_+_R	0:1;10116083:26;	+
chr1	10116730	10116732	chr1_10116730_10116732_+_L	0:0;10126340:14;	+
chr1	10126338	10126340	chr1_10126338_10126340_+_R	0:0;10116730:14;	+
chr1	10126478	10126480	chr1_10126478_10126480_+_L	0:1;10127423:15;	+
chr1	10127421	10127423	chr1_10127421_10127423_+_R	0:0;10126478:15;	+
chr1	10127562	10127564	chr1_10127562_10127564_+_L	0:0;10129986:18;	+
chr1	10129984	10129986	chr1_10129984_10129986_+_R	0:0;10127562:18;	+
chr1	10130031	10130033	chr1_10130031_10130033_+_L	0:0;10132454:11;	+
chr1	10132452	10132454	chr1_10132452_10132454_+_R	0:0;10130031:11;	+
chr1	10132516	10132518	chr1_10132516_10132518_+_L	0:0;10133164:14;10134092:1;	+
chr1	10133162	10133164	chr1_10133162_10133164_+_R	0:1;10132516:14;	+
chr1	10133272	10133274	chr1_10133272_10133274_+_L	0:0;10134092:16;	+
chr1	10134090	10134092	chr1_10134090_10134092_+_R	0:0;10132516:1;10133272:16;	+
chr1	10134229	10134231	chr1_10134229_10134231_+_L	0:1;10135934:27;	+
chr1	10135932	10135934	chr1_10135932_10135934_+_R	0:0;10134229:27;	+
chr1	10138995	10138997	chr1_10138995_10138997_-_L	0:3;10140467:39;	-
chr1	10140465	10140467	chr1_10140465_10140467_-_R	0:1;10138995:39;	-
chr1	10140583	10140585	chr1_10140583_10140585_-_L	0:0;10141559:54;	-
chr1	10141557	10141559	chr1_10141557_10141559_-_R	0:0;10140583:54;	-
chr1	10141696	10141698	chr1_10141696_10141698_-_L	0:0;10142576:36;	-
chr1	10142574	10142576	chr1_10142574_10142576_-_R	0:1;10141696:36;	-
chr1	10142743	10142745	chr1_10142743_10142745_-_L	0:0;10144718:52;	-
chr1	10144716	10144718	chr1_10144716_10144718_-_R	0:0;10142743:52;	-
chr1	10144760	10144762	chr1_10144760_10144762_-_L	0:25;10147403:3;	-
chr1	10144856	10144858	chr1_10144856_10144858_-_L	0:1;10147403:42;	-
chr1	10147401	10147403	chr1_10147401_10147403_-_R	0:0;10144760:3;10144856:42;	-
chr1	10147534	10147536	chr1_10147534_10147536_-_L	0:1;10151801:28;	-
chr1	10151799	10151801	chr1_10151799_10151801_-_R	0:0;10147534:28;	-
chr1	10151872	10151874	chr1_10151872_10151874_-_L	0:1;10153386:56;	-
chr1	10153384	10153386	chr1_10153384_10153386_-_R	0:1;10151872:56;	-
chr1	10153523	10153525	chr1_10153523_10153525_-_L	0:1;10153607:47;	-
chr1	10153605	10153607	chr1_10153605_10153607_-_R	0:1;10153523:47;	-
chr1	10153741	10153743	chr1_10153741_10153743_-_L	0:1;10154281:46;	-
chr1	10154279	10154281	chr1_10154279_10154281_-_R	0:1;10153741:46;	-
chr1	10154409	10154411	chr1_10154409_10154411_-_L	0:0;10156914:16;	-
chr1	10156912	10156914	chr1_10156912_10156914_-_R	0:0;10154409:16;	-
chr1	10157043	10157045	chr1_10157043_10157045_-_L	0:1;10157900:49;	-
chr1	10157898	10157900	chr1_10157898_10157900_-_R	0:0;10157043:49;	-
chr1	10158059	10158061	chr1_10158059_10158061_-_L	0:0;10159568:45;	-
chr1	10159566	10159568	chr1_10159566_10159568_-_R	0:2;10158059:45;	-
chr1	10159739	10159741	chr1_10159739_10159741_-_L	0:0;10159877:48;	-
chr1	10159875	10159877	chr1_10159875_10159877_-_R	0:0;10159739:48;	-
chr1	10160027	10160029	chr1_10160027_10160029_-_L	0:2;10160701:40;	-
chr1	10160699	10160701	chr1_10160699_10160701_-_R	0:0;10160027:40;	-
chr1	10160869	10160871	chr1_10160869_10160871_-_L	0:0;10160963:40;	-
chr1	10160961	10160963	chr1_10160961_10160963_-_R	0:0;10160869:40;	-
chr1	10161002	10161004	chr1_10161002_10161004_-_L	0:0;10163697:36;	-
chr1	10163695	10163697	chr1_10163695_10163697_-_R	0:0;10161002:36;	-
chr1	10163786	10163788	chr1_10163786_10163788_-_L	0:2;10172834:50;	-
chr1	10172832	10172834	chr1_10172832_10172834_-_R	0:3;10163786:50;	-
chr1	10172983	10172985	chr1_10172983_10172985_-_L	0:1;10173194:52;	-
chr1	10173192	10173194	chr1_10173192_10173194_-_R	0:1;10172983:52;	-
chr1	10173351	10173353	chr1_10173351_10173353_-_L	0:1;10174067:26;	-
chr1	10174065	10174067	chr1_10174065_10174067_-_R	0:3;10173351:26;	-
chr1	10174194	10174196	chr1_10174194_10174196_-_L	0:0;10179826:36;	-
chr1	10179824	10179826	chr1_10179824_10179826_-_R	0:0;10174194:36;	-
chr1	10179976	10179978	chr1_10179976_10179978_-_L	0:2;10180870:54;	-
chr1	10180868	10180870	chr1_10180868_10180870_-_R	0:2;10179976:54;	-
chr1	10181040	10181042	chr1_10181040_10181042_-_L	0:0;10183663:56;	-
chr1	10183661	10183663	chr1_10183661_10183663_-_R	0:3;10181040:56;	-
chr1	10183746	10183748	chr1_10183746_10183748_-_L	0:1;10183976:35;	-
chr1	10183974	10183976	chr1_10183974_10183976_-_R	0:2;10183746:35;	-
chr1	10184180	10184182	chr1_10184180_10184182_-_L	0:2;10184386:42;	-
chr1	10184384	10184386	chr1_10184384_10184386_-_R	0:2;10184180:42;	-
chr1	10184496	10184498	chr1_10184496_10184498_-_L	0:1;10188757:50;	-
chr1	10188755	10188757	chr1_10188755_10188757_-_R	0:1;10184496:50;	-
chr1	10188957	10188959	chr1_10188957_10188959_-_L	0:0;10189227:45;	-
chr1	10189225	10189227	chr1_10189225_10189227_-_R	0:2;10188957:45;	-
chr1	10189334	10189336	chr1_10189334_10189336_-_L	0:1;10189439:36;	-
chr1	10189437	10189439	chr1_10189437_10189439_-_R	0:0;10189334:36;	-
chr1	10189677	10189679	chr1_10189677_10189679_-_L	0:0;10194257:46;	-
chr1	10194255	10194257	chr1_10194255_10194257_-_R	0:1;10189677:46;	-
chr1	10194490	10194492	chr1_10194490_10194492_-_L	0:3;10198843:46;	-
chr1	10198841	10198843	chr1_10198841_10198843_-_R	0:2;10194490:46;	-
chr1	10198975	10198977	chr1_10198975_10198977_-_L	0:0;10199729:35;	-
chr1	10199727	10199729	chr1_10199727_10199729_-_R	0:1;10198975:35;	-
chr1	10199903	10199905	chr1_10199903_10199905_-_L	0:0;10204808:45;	-
chr1	10204806	10204808	chr1_10204806_10204808_-_R	0:1;10199903:45;	-
chr1	10204908	10204910	chr1_10204908_10204910_-_L	0:0;10209425:45;10209636:1;	-
chr1	10209423	10209425	chr1_10209423_10209425_-_R	0:3;10204908:45;	-
chr1	10209634	10209636	chr1_10209634_10209636_-_R	0:41;10204908:1;	-
chr1	10209700	10209702	chr1_10209700_10209702_-_L	0:0;10213044:56;	-
chr1	10213042	10213044	chr1_10213042_10213044_-_R	0:2;10209700:56;	-
chr1	10213222	10213224	chr1_10213222_10213224_-_L	0:0;10214125:40;	-
chr1	10214123	10214125	chr1_10214123_10214125_-_R	0:1;10213222:40;	-
chr1	10214270	10214272	chr1_10214270_10214272_-_L	0:1;10215837:33;	-
chr1	10215835	10215837	chr1_10215835_10215837_-_R	0:2;10214270:33;	-
chr1	10215992	10215994	chr1_10215992_10215994_-_L	0:1;10216529:36;	-
chr1	10216527	10216529	chr1_10216527_10216529_-_R	0:0;10215992:36;	-
chr1	10216558	10216560	chr1_10216558_10216560_-_L	0:1;10232371:34;	-
chr1	10232369	10232371	chr1_10232369_10232371_-_R	0:2;10216558:34;	-
chr1	10325310	10325312	chr1_10325310_10325312_-_L	10329473:10;	-
chr1	10329471	10329473	chr1_10329471_10329473_-_R	10325310:10;	-
chr1	10329556	10329558	chr1_10329556_10329558_-_L	10337267:10;	-
chr1	10337265	10337267	chr1_10337265_10337267_-_R	10329556:10;	-
chr1	10337468	10337470	chr1_10337468_10337470_-_L	10408269:10;	-
chr1	10408267	10408269	chr1_10408267_10408269_-_R	10337468:10;	-
chr1	10408358	10408360	chr1_10408358_10408360_-_L	0:0;10409257:11;	-
chr1	10409255	10409257	chr1_10409255_10409257_-_R	0:0;10408358:11;	-
chr1	10409366	10409368	chr1_10409366_10409368_-_L	10477025:10;	-
chr1	10477023	10477025	chr1_10477023_10477025_-_R	10409366:10;	-
chr1	10477128	10477130	chr1_10477128_10477130_-_L	10481014:10;	-
chr1	10481012	10481014	chr1_10481012_10481014_-_R	10477128:10;	-
chr1	10481114	10481116	chr1_10481114_10481116_-_L	10483949:10;	-
chr1	10483947	10483949	chr1_10483947_10483949_-_R	10481114:10;	-
chr1	10484062	10484064	chr1_10484062_10484064_-_L	0:0;10488825:6;10595620:5;	-
chr1	10488823	10488825	chr1_10488823_10488825_-_R	0:0;10484062:6;	-
chr1	10488948	10488950	chr1_10488948_10488950_-_L	0:0;10595620:9;	-
chr1	10595618	10595620	chr1_10595618_10595620_-_R	0:0;10484062:5;10488948:9;	-
chr1	10595694	10595696	chr1_10595694_10595696_-_L	0:0;10719612:11;	-
chr1	10708414	10708416	chr1_10708414_10708416_-_L	10714388:10;	-
chr1	10714386	10714388	chr1_10714386_10714388_-_R	10708414:10;	-
chr1	10714395	10714397	chr1_10714395_10714397_-_L	10865838:10;	-
chr1	10719610	10719612	chr1_10719610_10719612_-_R	0:0;10595694:11;	-
chr1	10865836	10865838	chr1_10865836_10865838_-_R	10714395:10;	-
chr1	10865842	10865844	chr1_10865842_10865844_-_L	10865864:10;	-
chr1	10865862	10865864	chr1_10865862_10865864_-_R	10865842:10;	-
chr1	10993908	10993910	chr1_10993908_10993910_+_L	0:0;11061326:19;	+
chr1	11061324	11061326	chr1_11061324_11061326_+_R	0:0;10993908:19;	+
chr1	11061396	11061398	chr1_11061396_11061398_+_L	0:0;11065794:17;	+
chr1	11065792	11065794	chr1_11065792_11065794_+_R	0:0;11061396:17;	+
chr1	11065915	11065917	chr1_11065915_11065917_+_L	0:0;11068011:36;	+
chr1	11068009	11068011	chr1_11068009_11068011_+_R	0:0;11065915:36;	+
chr1	11068114	11068116	chr1_11068114_11068116_+_L	0:0;11080023:27;	+
chr1	11080021	11080023	chr1_11080021_11080023_+_R	0:1;11068114:27;	+
chr1	11080123	11080125	chr1_11080123_11080125_+_L	0:0;11089717:38;	+
chr1	11089715	11089717	chr1_11089715_11089717_+_R	0:0;11080123:38;	+
chr1	11089877	11089879	chr1_11089877_11089879_+_L	0:0;11098463:34;	+
chr1	11098461	11098463	chr1_11098461_11098463_+_R	0:0;11089877:34;	+
chr1	11098595	11098597	chr1_11098595_11098597_+_L	0:0;11101064:31;	+
chr1	11101062	11101064	chr1_11101062_11101064_+_R	0:0;11098595:31;	+
chr1	11101166	11101168	chr1_11101166_11101168_+_L	0:0;11107603:33;	+
chr1	11107601	11107603	chr1_11107601_11107603_+_R	0:0;11101166:33;	+
chr1	11107751	11107753	chr1_11107751_11107753_+_L	0:0;11110282:33;	+
chr1	11110280	11110282	chr1_11110280_11110282_+_R	0:0;11107751:33;	+
chr1	11110425	11110427	chr1_11110425_11110427_+_L	0:0;11112743:32;	+
chr1	11112741	11112743	chr1_11112741_11112743_+_R	0:0;11110425:32;	+
chr1	11112842	11112844	chr1_11112842_11112844_+_L	0:0;11123121:44;	+
chr1	11123119	11123121	chr1_11123119_11123121_+_R	0:1;11112842:44;	+
chr1	11123223	11123225	chr1_11123223_11123225_+_L	0:0;11123814:35;	+
chr1	11123812	11123814	chr1_11123812_11123814_+_R	0:1;11123223:35;	+
chr1	11123862	11123864	chr1_11123862_11123864_+_L	0:0;11132338:36;	+
chr1	11132336	11132338	chr1_11132336_11132338_+_R	0:0;11123862:36;	+
chr1	11132412	11132414	chr1_11132412_11132414_+_L	0:0;11136765:29;	+
chr1	11136763	11136765	chr1_11136763_11136765_+_R	0:0;11132412:29;	+
chr1	11136836	11136838	chr1_11136836_11136838_+_L	0:1;11139956:34;	+
chr1	11139954	11139956	chr1_11139954_11139956_+_R	0:0;11136836:34;	+
chr1	11140097	11140099	chr1_11140097_11140099_+_L	0:0;11140236:30;	+
chr1	11140234	11140236	chr1_11140234_11140236_+_R	0:0;11140097:30;	+
chr1	11140327	11140329	chr1_11140327_11140329_+_L	0:0;11142649:20;	+
chr1	11142647	11142649	chr1_11142647_11142649_+_R	0:0;11140327:20;	+
chr1	11142796	11142798	chr1_11142796_11142798_+_L	0:0;11149810:18;	+
chr1	11149808	11149810	chr1_11149808_11149810_+_R	0:0;11142796:18;	+
chr1	11149894	11149896	chr1_11149894_11149896_+_L	0:0;11153543:25;	+
chr1	11153541	11153543	chr1_11153541_11153543_+_R	0:0;11149894:25;	+
chr1	11153678	11153680	chr1_11153678_11153680_+_L	0:0;11156241:32;	+
chr1	11156239	11156241	chr1_11156239_11156241_+_R	0:0;11153678:32;	+
chr1	11156357	11156359	chr1_11156357_11156359_+_L	0:0;11160096:26;	+
chr1	11160094	11160096	chr1_11160094_11160096_+_R	0:0;11156357:26;	+
chr1	11160279	11160281	chr1_11160279_11160281_+_L	0:0;11162240:19;	+
chr1	11162238	11162240	chr1_11162238_11162240_+_R	0:0;11160279:19;	+
chr1	11162400	11162402	chr1_11162400_11162402_+_L	0:0;11169853:25;	+
chr1	11169851	11169853	chr1_11169851_11169853_+_R	0:0;11162400:25;	+
chr1	11170074	11170076	chr1_11170074_11170076_+_L	0:0;11170584:27;	+
chr1	11170582	11170584	chr1_11170582_11170584_+_R	0:0;11170074:27;	+
chr1	11170790	11170792	chr1_11170790_11170792_+_L	0:0;11181855:36;	+
chr1	11181853	11181855	chr1_11181853_11181855_+_R	0:0;11170790:36;	+
chr1	11182033	11182035	chr1_11182033_11182035_+_L	0:0;11184446:29;	+
chr1	11184444	11184446	chr1_11184444_11184446_+_R	0:1;11182033:29;	+
chr1	11184539	11184541	chr1_11184539_11184541_+_L	0:1;11185130:21;	+
chr1	11185128	11185130	chr1_11185128_11185130_+_R	0:0;11184539:21;	+
chr1	11185211	11185213	chr1_11185211_11185213_+_L	0:0;11185887:28;	+
chr1	11185885	11185887	chr1_11185885_11185887_+_R	0:0;11185211:28;	+
chr1	11185976	11185978	chr1_11185976_11185978_+_L	0:0;11186637:32;11193513:1;	+
chr1	11186635	11186637	chr1_11186635_11186637_+_R	0:0;11185976:32;	+
chr1	11186764	11186766	chr1_11186764_11186766_+_L	0:1;11193513:32;	+
chr1	11193511	11193513	chr1_11193511_11193513_+_R	0:0;11185976:1;11186764:32;	+
chr1	11193553	11193555	chr1_11193553_11193555_+_L	0:0;11199835:31;	+
chr1	11199833	11199835	chr1_11199833_11199835_+_R	0:1;11193553:31;	+
chr1	11200051	11200053	chr1_11200051_11200053_+_L	0:0;11204066:27;	+
chr1	11204064	11204066	chr1_11204064_11204066_+_R	0:0;11200051:27;	+
chr1	11204167	11204169	chr1_11204167_11204169_+_L	0:0;11208512:35;	+
chr1	11208510	11208512	chr1_11208510_11208512_+_R	0:0;11204167:35;	+
chr1	11208654	11208656	chr1_11208654_11208656_+_L	0:0;11231682:24;	+
chr1	11231680	11231682	chr1_11231680_11231682_+_R	0:0;11208654:24;	+
chr1	11231795	11231797	chr1_11231795_11231797_+_L	0:0;11265679:29;	+
chr1	11264094	11264096	chr1_11264094_11264096_+_L	11265679:5;	+
chr1	11265677	11265679	chr1_11265677_11265679_+_R	0:0;11231795:29;11264094:5;	+
chr1	11265744	11265746	chr1_11265744_11265746_+_L	0:0;11265969:35;	+
chr1	11265967	11265969	chr1_11265967_11265969_+_R	0:0;11265744:35;	+
chr1	11266158	11266160	chr1_11266158_11266160_+_L	0:0;11285057:24;	+
chr1	11285055	11285057	chr1_11285055_11285057_+_R	0:0;11266158:24;	+
chr1	11285158	11285160	chr1_11285158_11285160_+_L	0:0;11289253:29;	+
chr1	11289251	11289253	chr1_11289251_11289253_+_R	0:1;11285158:29;	+
chr1	11289319	11289321	chr1_11289319_11289321_+_L	0:0;11297708:19;	+
chr1	11297706	11297708	chr1_11297706_11297708_+_R	0:0;11289319:19;	+
chr1	11414636	11414638	chr1_11414636_11414638_+_L	11511918:10;	+
chr1	11511916	11511918	chr1_11511916_11511918_+_R	11414636:10;	+
chr1	11512064	11512066	chr1_11512064_11512066_+_L	11518578:10;	+
chr1	11518576	11518578	chr1_11518576_11518578_+_R	11512064:10;	+
chr1	11518708	11518710	chr1_11518708_11518710_+_L	11545154:10;	+
chr1	11545152	11545154	chr1_11545152_11545154_+_R	11518708:10;	+
chr1	11545281	11545283	chr1_11545281_11545283_+_L	11562963:10;	+
chr1	11562961	11562963	chr1_11562961_11562963_+_R	11545281:10;	+
chr1	11562990	11562992	chr1_11562990_11562992_+_L	11588374:10;	+
chr1	11588372	11588374	chr1_11588372_11588374_+_R	11562990:10;	+
chr1	11588545	11588547	chr1_11588545_11588547_+_L	11596151:10;	+
chr1	11596149	11596151	chr1_11596149_11596151_+_R	11588545:10;	+
chr1	11596316	11596318	chr1_11596316_11596318_+_L	0:3;11596965:3;11747965:3;	+
chr1	11596963	11596965	chr1_11596963_11596965_+_R	0:7;11596316:3;	+
chr1	11747963	11747965	chr1_11747963_11747965_+_R	11596316:3;	+
chr1	11748090	11748092	chr1_11748090_11748092_+_L	0:5;11798481:5;	+
chr1	11748099	11748101	chr1_11748099_11748101_+_L	11798481:5;	+
chr1	11798479	11798481	chr1_11798479_11798481_+_R	11748090:5;11748099:5;	+
chr1	11798565	11798567	chr1_11798565_11798567_+_L	11829815:10;	+
chr1	11829813	11829815	chr1_11829813_11829815_+_R	11798565:10;	+
chr1	11829890	11829892	chr1_11829890_11829892_+_L	11933544:10;	+
chr1	11933542	11933544	chr1_11933542_11933544_+_R	11829890:10;	+
chr1	11933590	11933592	chr1_11933590_11933592_+_L	11950963:10;	+
chr1	11950961	11950963	chr1_11950961_11950963_+_R	11933590:10;	+
chr1	11951055	11951057	chr1_11951055_11951057_+_L	11972046:10;	+
chr1	11972044	11972046	chr1_11972044_11972046_+_R	11951055:10;	+
chr1	11972101	11972103	chr1_11972101_11972103_+_L	11974923:10;	+
chr1	11974921	11974923	chr1_11974921_11974923_+_R	11972101:10;	+
chr1	12669091	12669093	chr1_12669091_12669093_+_L	12671316:10;	+
chr1	12671314	12671316	chr1_12671314_12671316_+_R	12669091:10;	+
chr1	12671354	12671356	chr1_12671354_12671356_+_L	12671461:10;	+
chr1	12671459	12671461	chr1_12671459_12671461_+_R	12671354:10;	+
chr1	12692683	12692685	chr1_12692683_12692685_+_L	12728594:5;12786079:5;	+
chr1	12718782	12718784	chr1_12718782_12718784_+_L	12728594:5;	+
chr1	12728592	12728594	chr1_12728592_12728594_+_R	12692683:5;12718782:5;	+
chr1	12728687	12728689	chr1_12728687_12728689_+_L	12786079:5;	+
chr1	12786077	12786079	chr1_12786077_12786079_+_R	12692683:5;12728687:5;	+
chr1	12786150	12786152	chr1_12786150_12786152_+_L	12786468:10;	+
chr1	12786466	12786468	chr1_12786466_12786468_+_R	12786150:10;	+
chr1	12786697	12786699	chr1_12786697_12786699_+_L	12796766:10;	+
chr1	12796764	12796766	chr1_12796764_12796766_+_R	12786697:10;	+
chr1	12797004	12797006	chr1_12797004_12797006_+_L	12805180:10;	+
chr1	12805178	12805180	chr1_12805178_12805180_+_R	12797004:10;	+
chr1	12805330	12805332	chr1_12805330_12805332_+_L	12807854:10;	+
chr1	12807852	12807854	chr1_12807852_12807854_+_R	12805330:10;	+
chr1	12808022	12808024	chr1_12808022_12808024_+_L	12817338:10;	+
chr1	12817336	12817338	chr1_12817336_12817338_+_R	12808022:10;	+
chr1	12817487	12817489	chr1_12817487_12817489_+_L	12818378:10;	+
chr1	12818376	12818378	chr1_12818376_12818378_+_R	12817487:10;	+
chr1	12818552	12818554	chr1_12818552_12818554_+_L	12820401:10;	+
chr1	12820399	12820401	chr1_12820399_12820401_+_R	12818552:10;	+
chr1	12820528	12820530	chr1_12820528_12820530_+_L	12820795:10;	+
chr1	12820793	12820795	chr1_12820793_12820795_+_R	12820528:10;	+
chr1	12820850	12820852	chr1_12820850_12820852_+_L	12821970:10;	+
chr1	12821968	12821970	chr1_12821968_12821970_+_R	12820850:10;	+
chr1	12822098	12822100	chr1_12822098_12822100_+_L	12836113:10;	+
chr1	12836111	12836113	chr1_12836111_12836113_+_R	12822098:10;	+
chr1	12836328	12836330	chr1_12836328_12836330_+_L	12838359:10;	+
chr1	12838357	12838359	chr1_12838357_12838359_+_R	12836328:10;	+
chr1	12838610	12838612	chr1_12838610_12838612_+_L	12839829:10;	+
chr1	12839827	12839829	chr1_12839827_12839829_+_R	12838610:10;	+
chr1	12839924	12839926	chr1_12839924_12839926_+_L	12840403:10;	+
chr1	12840401	12840403	chr1_12840401_12840403_+_R	12839924:10;	+
chr1	12840496	12840498	chr1_12840496_12840498_+_L	12841443:10;	+
chr1	12841441	12841443	chr1_12841441_12841443_+_R	12840496:10;	+
chr1	12841507	12841509	chr1_12841507_12841509_+_L	0:0;12842649:11;	+
chr1	12842647	12842649	chr1_12842647_12842649_+_R	0:0;12841507:11;	+
chr1	12842823	12842825	chr1_12842823_12842825_+_L	12848095:10;	+
chr1	12848093	12848095	chr1_12848093_12848095_+_R	12842823:10;	+
chr1	12848236	12848238	chr1_12848236_12848238_+_L	12848331:10;	+
chr1	12848329	12848331	chr1_12848329_12848331_+_R	12848236:10;	+
chr1	12848453	12848455	chr1_12848453_12848455_+_L	12850760:10;	+
chr1	12850758	12850760	chr1_12850758_12850760_+_R	12848453:10;	+
chr1	12850792	12850794	chr1_12850792_12850794_+_L	12858812:10;	+
chr1	12858810	12858812	chr1_12858810_12858812_+_R	12850792:10;	+
chr1	12872327	12872329	chr1_12872327_12872329_-_L	0:0;12876310:12;	-
chr1	12876308	12876310	chr1_12876308_12876310_-_R	0:0;12872327:12;	-
chr1	12876373	12876375	chr1_12876373_12876375_-_L	0:0;12879138:11;	-
chr1	12879136	12879138	chr1_12879136_12879138_-_R	0:0;12876373:11;	-
chr1	12879378	12879380	chr1_12879378_12879380_-_L	0:1;12881293:12;	-
chr1	12881291	12881293	chr1_12881291_12881293_-_R	0:0;12879378:12;	-
chr1	12881451	12881453	chr1_12881451_12881453_-_L	0:0;12894427:13;	-
chr1	12894425	12894427	chr1_12894425_12894427_-_R	0:0;12881451:13;	-
chr1	12894624	12894626	chr1_12894624_12894626_-_L	0:0;12921038:11;	-
chr1	12921036	12921038	chr1_12921036_12921038_-_R	0:1;12894624:11;	-
chr1	12921201	12921203	chr1_12921201_12921203_-_L	0:0;12938989:13;	-
chr1	12938987	12938989	chr1_12938987_12938989_-_R	0:0;12921201:13;	-
chr1	12939199	12939201	chr1_12939199_12939201_-_L	0:0;12943980:13;	-
chr1	12943978	12943980	chr1_12943978_12943980_-_R	0:0;12939199:13;	-
chr1	12944111	12944113	chr1_12944111_12944113_-_L	0:0;12989580:13;	-
chr1	12989578	12989580	chr1_12989578_12989580_-_R	0:0;12944111:13;	-
chr1	12989672	12989674	chr1_12989672_12989674_-_L	0:1;12990173:1;	-
chr1	12990171	12990173	chr1_12990171_12990173_-_R	0:7;12989672:1;	-
chr1	13114486	13114488	chr1_13114486_13114488_-_L	13115780:10;	-
chr1	13115778	13115780	chr1_13115778_13115780_-_R	13114486:10;	-
chr1	13115880	13115882	chr1_13115880_13115882_-_L	13118763:10;	-
chr1	13118761	13118763	chr1_13118761_13118763_-_R	13115880:10;	-
chr1	13118964	13118966	chr1_13118964_13118966_-_L	13122361:10;	-
chr1	13122359	13122361	chr1_13122359_13122361_-_R	13118964:10;	-
chr1	13122630	13122632	chr1_13122630_13122632_-_L	13124363:10;	-
chr1	13124361	13124363	chr1_13124361_13124363_-_R	13122630:10;	-
chr1	13124519	13124521	chr1_13124519_13124521_-_L	13124619:10;	-
chr1	13124617	13124619	chr1_13124617_13124619_-_R	13124519:10;	-
chr1	13124671	13124673	chr1_13124671_13124673_-_L	13125166:10;	-
chr1	13125164	13125166	chr1_13125164_13125166_-_R	13124671:10;	-
chr1	13125855	13125857	chr1_13125855_13125857_-_L	13127110:10;	-
chr1	13127108	13127110	chr1_13127108_13127110_-_R	13125855:10;	-
chr1	13142771	13142773	chr1_13142771_13142773_-_L	0:0;13146875:13;	-
chr1	13146873	13146875	chr1_13146873_13146875_-_R	0:0;13142771:13;	-
chr1	13146963	13146965	chr1_13146963_13146965_-_L	0:0;13148317:19;	-
chr1	13148315	13148317	chr1_13148315_13148317_-_R	0:0;13146963:19;	-
chr1	13148514	13148516	chr1_13148514_13148516_-_L	0:1;13148931:22;	-
chr1	13148929	13148931	chr1_13148929_13148931_-_R	0:0;13148514:22;	-
chr1	13149107	13149109	chr1_13149107_13149109_-_L	0:0;13150690:16;	-
chr1	13150688	13150690	chr1_13150688_13150690_-_R	0:0;13149107:16;	-
chr1	13150917	13150919	chr1_13150917_13150919_-_L	0:0;13152379:27;	-
chr1	13152377	13152379	chr1_13152377_13152379_-_R	0:1;13150917:27;	-
chr1	13152455	13152457	chr1_13152455_13152457_-_L	0:0;13152797:23;	-
chr1	13152795	13152797	chr1_13152795_13152797_-_R	0:2;13152455:23;	-
chr1	13153074	13153076	chr1_13153074_13153076_-_L	0:0;13156370:17;	-
chr1	13156368	13156370	chr1_13156368_13156370_-_R	0:1;13153074:17;	-
chr1	13156534	13156536	chr1_13156534_13156536_-_L	0:0;13160161:20;	-
chr1	13160159	13160161	chr1_13160159_13160161_-_R	0:0;13156534:20;	-
chr1	13160289	13160291	chr1_13160289_13160291_-_L	0:0;13162073:26;	-
chr1	13162071	13162073	chr1_13162071_13162073_-_R	0:0;13160289:26;	-
chr1	13162287	13162289	chr1_13162287_13162289_-_L	0:0;13164896:11;13166896:6;	-
chr1	13164894	13164896	chr1_13164894_13164896_-_R	0:1;13162287:11;	-
chr1	13165101	13165103	chr1_13165101_13165103_-_L	0:1;13166896:16;	-
chr1	13166894	13166896	chr1_13166894_13166896_-_R	0:0;13162287:6;13165101:16;	-
chr1	13167105	13167107	chr1_13167105_13167107_-_L	0:1;13174079:21;	-
chr1	13174077	13174079	chr1_13174077_13174079_-_R	0:0;13167105:21;	-
chr1	13175347	13175349	chr1_13175347_13175349_-_L	0:0;13177074:25;	-
chr1	13177072	13177074	chr1_13177072_13177074_-_R	0:0;13175347:25;	-
chr1	13177220	13177222	chr1_13177220_13177222_-_L	0:0;13180481:31;	-
chr1	13180479	13180481	chr1_13180479_13180481_-_R	0:1;13177220:31;	-
chr1	13180623	13180625	chr1_13180623_13180625_-_L	0:0;13181216:25;	-
chr1	13181214	13181216	chr1_13181214_13181216_-_R	0:0;13180623:25;	-
chr1	13181316	13181318	chr1_13181316_13181318_-_L	0:2;13184175:18;	-
chr1	13184173	13184175	chr1_13184173_13184175_-_R	0:0;13181316:18;	-
chr1	13184362	13184364	chr1_13184362_13184364_-_L	0:0;13186733:18;	-
chr1	13186731	13186733	chr1_13186731_13186733_-_R	0:0;13184362:18;	-
chr1	13186909	13186911	chr1_13186909_13186911_-_L	0:0;13190087:20;	-
chr1	13190085	13190087	chr1_13190085_13190087_-_R	0:0;13186909:20;	-
chr1	13190189	13190191	chr1_13190189_13190191_-_L	0:0;13221307:33;	-
chr1	13221305	13221307	chr1_13221305_13221307_-_R	0:0;13190189:33;	-
chr1	13221478	13221480	chr1_13221478_13221480_-_L	0:0;13224609:25;	-
chr1	13224607	13224609	chr1_13224607_13224609_-_R	0:0;13221478:25;	-
chr1	13224712	13224714	chr1_13224712_13224714_-_L	0:0;13285969:15;	-
chr1	13285967	13285969	chr1_13285967_13285969_-_R	0:0;13224712:15;	-
chr1	13286024	13286026	chr1_13286024_13286026_-_L	0:0;13310745:1;13372183:2;13373938:12;	-
chr1	13310743	13310745	chr1_13310743_13310745_-_R	0:0;13286024:1;	-
chr1	13372181	13372183	chr1_13372181_13372183_-_R	0:3;13286024:2;	-
chr1	13373936	13373938	chr1_13373936_13373938_-_R	0:0;13286024:12;	-
chr1	13566395	13566397	chr1_13566395_13566397_-_L	0:1;13569471:96;	-
chr1	13569469	13569471	chr1_13569469_13569471_-_R	0:0;13566395:96;	-
chr1	13569630	13569632	chr1_13569630_13569632_-_L	0:0;13569939:58;	-
chr1	13569937	13569939	chr1_13569937_13569939_-_R	0:0;13569630:58;	-
chr1	13570081	13570083	chr1_13570081_13570083_-_L	0:0;13571803:87;	-
chr1	13571801	13571803	chr1_13571801_13571803_-_R	0:0;13570081:87;	-
chr1	13571906	13571908	chr1_13571906_13571908_-_L	0:0;13572004:85;	-
chr1	13572002	13572004	chr1_13572002_13572004_-_R	0:0;13571906:85;	-
chr1	13572073	13572075	chr1_13572073_13572075_-_L	0:0;13576368:99;	-
chr1	13576366	13576368	chr1_13576366_13576368_-_R	0:0;13572073:99;	-
chr1	13576451	13576453	chr1_13576451_13576453_-_L	0:1;13578100:104;	-
chr1	13578098	13578100	chr1_13578098_13578100_-_R	0:1;13576451:104;	-
chr1	13578157	13578159	chr1_13578157_13578159_-_L	0:2;13579450:100;	-
chr1	13579448	13579450	chr1_13579448_13579450_-_R	0:0;13578157:100;	-
chr1	13579565	13579567	chr1_13579565_13579567_-_L	0:0;13579690:78;	-
chr1	13579688	13579690	chr1_13579688_13579690_-_R	0:1;13579565:78;	-
chr1	13579810	13579812	chr1_13579810_13579812_-_L	0:0;13581023:53;	-
chr1	13581021	13581023	chr1_13581021_13581023_-_R	0:0;13579810:53;	-
chr1	13581085	13581087	chr1_13581085_13581087_-_L	0:0;13589098:1;13589600:42;	-
chr1	13589096	13589098	chr1_13589096_13589098_-_R	0:2;13581085:1;	-
chr1	13589598	13589600	chr1_13589598_13589600_-_R	0:0;13581085:42;	-
chr1	13626903	13626905	chr1_13626903_13626905_-_L	0:8;13627356:39;	-
chr1	13627354	13627356	chr1_13627354_13627356_-_R	0:0;13626903:39;	-
chr1	13627436	13627438	chr1_13627436_13627438_-_L	0:0;13630065:43;	-
chr1	13630063	13630065	chr1_13630063_13630065_-_R	0:3;13627436:43;	-
chr1	13630212	13630214	chr1_13630212_13630214_-_L	0:0;13638231:51;	-
chr1	13638229	13638231	chr1_13638229_13638231_-_R	0:0;13630212:51;	-
chr1	13638408	13638410	chr1_13638408_13638410_-_L	0:0;13647385:35;	-
chr1	13647383	13647385	chr1_13647383_13647385_-_R	0:1;13638408:35;	-
chr1	13647510	13647512	chr1_13647510_13647512_-_L	0:0;13650721:47;	-
chr1	13650719	13650721	chr1_13650719_13650721_-_R	0:0;13647510:47;	-
chr1	13650883	13650885	chr1_13650883_13650885_-_L	0:0;13660329:28;	-
chr1	13660327	13660329	chr1_13660327_13660329_-_R	0:0;13650883:28;	-
chr1	13668866	13668868	chr1_13668866_13668868_+_L	13672126:10;	+
chr1	13672124	13672126	chr1_13672124_13672126_+_R	13668866:10;	+
chr1	13672763	13672765	chr1_13672763_13672765_+_L	13684056:10;	+
chr1	13684054	13684056	chr1_13684054_13684056_+_R	13672763:10;	+
chr1	13684275	13684277	chr1_13684275_13684277_+_L	13700755:10;	+
chr1	13700753	13700755	chr1_13700753_13700755_+_R	13684275:10;	+
chr1	14170995	14170997	chr1_14170995_14170997_-_L	0:0;14179480:12;14183157:1;	-
chr1	14179478	14179480	chr1_14179478_14179480_-_R	0:0;14170995:12;	-
chr1	14179579	14179581	chr1_14179579_14179581_-_L	0:0;14183157:19;	-
chr1	14183155	14183157	chr1_14183155_14183157_-_R	0:0;14170995:1;14179579:19;	-
chr1	14183277	14183279	chr1_14183277_14183279_-_L	0:0;14183381:13;	-
chr1	14183379	14183381	chr1_14183379_14183381_-_R	0:1;14183277:13;	-
chr1	14183494	14183496	chr1_14183494_14183496_-_L	0:0;14184349:13;	-
chr1	14184347	14184349	chr1_14184347_14184349_-_R	0:0;14183494:13;	-
chr1	14184508	14184510	chr1_14184508_14184510_-_L	0:0;14184626:17;	-
chr1	14184624	14184626	chr1_14184624_14184626_-_R	0:0;14184508:17;	-
chr1	14184683	14184685	chr1_14184683_14184685_-_L	0:0;14208895:19;	-
chr1	14208893	14208895	chr1_14208893_14208895_-_R	0:0;14184683:19;	-
chr1	14208983	14208985	chr1_14208983_14208985_-_L	0:3;14229493:20;	-
chr1	14229491	14229493	chr1_14229491_14229493_-_R	0:1;14208983:20;	-
chr1	14229575	14229577	chr1_14229575_14229577_-_L	0:1;14231413:16;	-
chr1	14231411	14231413	chr1_14231411_14231413_-_R	0:1;14229575:16;	-
chr1	14231551	14231553	chr1_14231551_14231553_-_L	0:0;14252428:20;	-
chr1	14252426	14252428	chr1_14252426_14252428_-_R	0:3;14231551:20;	-
chr1	14252613	14252615	chr1_14252613_14252615_-_L	0:0;14253020:17;	-
chr1	14253018	14253020	chr1_14253018_14253020_-_R	0:1;14252613:17;	-
chr1	14253101	14253103	chr1_14253101_14253103_-_L	0:0;14270705:24;	-
chr1	14270703	14270705	chr1_14270703_14270705_-_R	0:0;14253101:24;	-
chr1	14270826	14270828	chr1_14270826_14270828_-_L	0:10;14274065:8;	-
chr1	14270841	14270843	chr1_14270841_14270843_-_L	0:0;14274065:12;	-
chr1	14274063	14274065	chr1_14274063_14274065_-_R	0:1;14270826:8;14270841:12;	-
chr1	14274206	14274208	chr1_14274206_14274208_-_L	0:7;14274534:7;	-
chr1	14274209	14274211	chr1_14274209_14274211_-_L	0:2;14274534:7;	-
chr1	14274532	14274534	chr1_14274532_14274534_-_R	0:0;14274206:7;14274209:7;	-
chr1	14274602	14274604	chr1_14274602_14274604_-_L	0:1;14275449:1;14283121:19;	-
chr1	14275447	14275449	chr1_14275447_14275449_-_R	0:0;14274602:1;	-
chr1	14283119	14283121	chr1_14283119_14283121_-_R	0:0;14274602:19;	-
chr1	14283197	14283199	chr1_14283197_14283199_-_L	0:0;14302770:10;14304425:6;	-
chr1	14302768	14302770	chr1_14302768_14302770_-_R	0:2;14283197:10;	-
chr1	14302896	14302898	chr1_14302896_14302898_-_L	0:0;14304425:8;	-
chr1	14304423	14304425	chr1_14304423_14304425_-_R	0:1;14283197:6;14302896:8;	-
chr1	14304473	14304475	chr1_14304473_14304475_-_L	0:1;14309646:12;	-
chr1	14305125	14305127	chr1_14305125_14305127_+_L	0:0;14306518:1;	+
chr1	14306516	14306518	chr1_14306516_14306518_+_R	0:0;14305125:1;	+
chr1	14309644	14309646	chr1_14309644_14309646_-_R	0:0;14304473:12;	-
chr1	14754324	14754326	chr1_14754324_14754326_-_L	14755230:10;	-
chr1	14755228	14755230	chr1_14755228_14755230_-_R	14754324:10;	-
chr1	14873727	14873729	chr1_14873727_14873729_-_L	14874364:10;	-
chr1	14874362	14874364	chr1_14874362_14874364_-_R	14873727:10;	-
chr1	14874460	14874462	chr1_14874460_14874462_-_L	14875849:10;	-
chr1	14875847	14875849	chr1_14875847_14875849_-_R	14874460:10;	-
chr1	14875958	14875960	chr1_14875958_14875960_-_L	14880199:10;	-
chr1	14880197	14880199	chr1_14880197_14880199_-_R	14875958:10;	-
chr1	14880266	14880268	chr1_14880266_14880268_-_L	14881597:10;	-
chr1	14881595	14881597	chr1_14881595_14881597_-_R	14880266:10;	-
chr1	14881778	14881780	chr1_14881778_14881780_-_L	14882112:10;	-
chr1	14882110	14882112	chr1_14882110_14882112_-_R	14881778:10;	-
chr1	14882240	14882242	chr1_14882240_14882242_-_L	14884110:10;	-
chr1	14884108	14884110	chr1_14884108_14884110_-_R	14882240:10;	-
chr1	14884278	14884280	chr1_14884278_14884280_-_L	14885750:10;	-
chr1	14885748	14885750	chr1_14885748_14885750_-_R	14884278:10;	-
chr1	14885838	14885840	chr1_14885838_14885840_-_L	14886887:10;	-
chr1	14886885	14886887	chr1_14886885_14886887_-_R	14885838:10;	-
chr1	14887051	14887053	chr1_14887051_14887053_-_L	14887595:10;	-
chr1	14887593	14887595	chr1_14887593_14887595_-_R	14887051:10;	-
chr1	14887664	14887666	chr1_14887664_14887666_-_L	14889394:10;	-
chr1	14889392	14889394	chr1_14889392_14889394_-_R	14887664:10;	-
chr1	14889491	14889493	chr1_14889491_14889493_-_L	14890395:10;	-
chr1	14890393	14890395	chr1_14890393_14890395_-_R	14889491:10;	-
chr1	14890453	14890455	chr1_14890453_14890455_-_L	14891305:10;	-
chr1	14891303	14891305	chr1_14891303_14891305_-_R	14890453:10;	-
chr1	14891397	14891399	chr1_14891397_14891399_-_L	14893183:10;	-
chr1	14893181	14893183	chr1_14893181_14893183_-_R	14891397:10;	-
chr1	14893348	14893350	chr1_14893348_14893350_-_L	14896492:10;	-
chr1	14896490	14896492	chr1_14896490_14896492_-_R	14893348:10;	-
chr1	14896605	14896607	chr1_14896605_14896607_-_L	14898009:10;	-
chr1	14898007	14898009	chr1_14898007_14898009_-_R	14896605:10;	-
chr1	14898172	14898174	chr1_14898172_14898174_-_L	14898256:10;	-
chr1	14898254	14898256	chr1_14898254_14898256_-_R	14898172:10;	-
chr1	14898424	14898426	chr1_14898424_14898426_-_L	14899347:10;	-
chr1	14899345	14899347	chr1_14899345_14899347_-_R	14898424:10;	-
chr1	14899446	14899448	chr1_14899446_14899448_-_L	14900065:10;	-
chr1	14900063	14900065	chr1_14900063_14900065_-_R	14899446:10;	-
chr1	14900163	14900165	chr1_14900163_14900165_-_L	14901862:10;	-
chr1	14901860	14901862	chr1_14901860_14901862_-_R	14900163:10;	-
chr1	14901909	14901911	chr1_14901909_14901911_-_L	14903146:10;	-
chr1	14903144	14903146	chr1_14903144_14903146_-_R	14901909:10;	-
chr1	14903281	14903283	chr1_14903281_14903283_-_L	14904147:10;	-
chr1	14904145	14904147	chr1_14904145_14904147_-_R	14903281:10;	-
chr1	14904291	14904293	chr1_14904291_14904293_-_L	14904453:10;	-
chr1	14904451	14904453	chr1_14904451_14904453_-_R	14904291:10;	-
chr1	14904560	14904562	chr1_14904560_14904562_-_L	14905923:10;	-
chr1	14905921	14905923	chr1_14905921_14905923_-_R	14904560:10;	-
chr1	14906029	14906031	chr1_14906029_14906031_-_L	14910730:10;	-
chr1	14910728	14910730	chr1_14910728_14910730_-_R	14906029:10;	-
chr1	14910904	14910906	chr1_14910904_14910906_-_L	14912360:10;	-
chr1	14912358	14912360	chr1_14912358_14912360_-_R	14910904:10;	-
chr1	14912518	14912520	chr1_14912518_14912520_-_L	14918725:10;	-
chr1	14918723	14918725	chr1_14918723_14918725_-_R	14912518:10;	-
chr1	15313029	15313031	chr1_15313029_15313031_+_L	15709485:10;	+
chr1	15709483	15709485	chr1_15709483_15709485_+_R	15313029:10;	+
chr1	15805956	15805958	chr1_15805956_15805958_+_L	0:0;15807641:29;	+
chr1	15806740	15806742	chr1_15806740_15806742_+_L	0:0;15810879:1;	+
chr1	15807639	15807641	chr1_15807639_15807641_+_R	0:2;15805956:29;	+
chr1	15807735	15807737	chr1_15807735_15807737_+_L	0:2;15813041:48;	+
chr1	15810877	15810879	chr1_15810877_15810879_+_R	0:0;15806740:1;	+
chr1	15813039	15813041	chr1_15813039_15813041_+_R	0:3;15807735:48;	+
chr1	15813161	15813163	chr1_15813161_15813163_+_L	0:0;15815886:27;15818934:5;	+
chr1	15815884	15815886	chr1_15815884_15815886_+_R	0:0;15813161:27;	+
chr1	15815971	15815973	chr1_15815971_15815973_+_L	0:4;15818934:20;	+
chr1	15818932	15818934	chr1_15818932_15818934_+_R	0:0;15813161:5;15815971:20;	+
chr1	15819082	15819084	chr1_15819082_15819084_+_L	0:4;15819651:39;	+
chr1	15819649	15819651	chr1_15819649_15819651_+_R	0:1;15819082:39;	+
chr1	15819762	15819764	chr1_15819762_15819764_+_L	0:2;15831507:38;	+
chr1	15831505	15831507	chr1_15831505_15831507_+_R	0:1;15819762:38;	+
chr1	15831565	15831567	chr1_15831565_15831567_+_L	0:0;15833401:33;15838182:2;	+
chr1	15833399	15833401	chr1_15833399_15833401_+_R	0:3;15831565:33;	+
chr1	15833488	15833490	chr1_15833488_15833490_+_L	0:1;15838182:54;	+
chr1	15838180	15838182	chr1_15838180_15838182_+_R	0:0;15831565:2;15833488:54;	+
chr1	15838287	15838289	chr1_15838287_15838289_+_L	0:5;15842921:52;	+
chr1	15842919	15842921	chr1_15842919_15842921_+_R	0:1;15838287:52;	+
chr1	15855861	15855863	chr1_15855861_15855863_-_L	15858889:10;	-
chr1	15858887	15858889	chr1_15858887_15858889_-_R	15855861:10;	-
chr1	15859064	15859066	chr1_15859064_15859066_-_L	15860261:10;	-
chr1	15860259	15860261	chr1_15860259_15860261_-_R	15859064:10;	-
chr1	15860350	15860352	chr1_15860350_15860352_-_L	15883646:10;	-
chr1	15883644	15883646	chr1_15883644_15883646_-_R	15860350:10;	-
chr1	15883839	15883841	chr1_15883839_15883841_-_L	15892439:10;	-
chr1	15892437	15892439	chr1_15892437_15892439_-_R	15883839:10;	-
chr1	16066273	16066275	chr1_16066273_16066275_-_L	16068800:10;	-
chr1	16068798	16068800	chr1_16068798_16068800_-_R	16066273:10;	-
chr1	16068854	16068856	chr1_16068854_16068856_-_L	16078568:10;	-
chr1	16078566	16078568	chr1_16078566_16078568_-_R	16068854:10;	-
chr1	16078699	16078701	chr1_16078699_16078701_-_L	16080830:10;	-
chr1	16080828	16080830	chr1_16080828_16080830_-_R	16078699:10;	-
chr1	16080992	16080994	chr1_16080992_16080994_-_L	16092974:10;	-
chr1	16092972	16092974	chr1_16092972_16092974_-_R	16080992:10;	-
chr1	16101358	16101360	chr1_16101358_16101360_-_L	0:5;16101727:3111;	-
chr1	16101725	16101727	chr1_16101725_16101727_-_R	0:4;16101358:3111;	-
chr1	16101935	16101937	chr1_16101935_16101937_-_L	0:5;16102490:2317;	-
chr1	16102488	16102490	chr1_16102488_16102490_-_R	0:6;16101935:2317;	-
chr1	16102598	16102600	chr1_16102598_16102600_-_L	0:6;16102692:3586;	-
chr1	16102690	16102692	chr1_16102690_16102692_-_R	0:6;16102598:3586;	-
chr1	16102828	16102830	chr1_16102828_16102830_-_L	0:3;16103168:2893;	-
chr1	16102858	16102860	chr1_16102858_16102860_-_L	0:2;16103168:1;	-
chr1	16103166	16103168	chr1_16103166_16103168_-_R	0:2;16102828:2893;16102858:1;	-
chr1	16103324	16103326	chr1_16103324_16103326_-_L	0:3123;16103603:1;	-
chr1	16103333	16103335	chr1_16103333_16103335_-_L	0:7;16103510:3417;	-
chr1	16103371	16103373	chr1_16103371_16103373_-_L	0:4;16103510:6;	-
chr1	16103508	16103510	chr1_16103508_16103510_-_R	0:4;16103333:3417;16103371:6;	-
chr1	16103601	16103603	chr1_16103601_16103603_-_R	0:1391;16103324:1;	-
chr1	16103683	16103685	chr1_16103683_16103685_-_L	0:2;16104137:5;16104365:129;	-
chr1	16104135	16104137	chr1_16104135_16104137_-_R	0:3;16103683:5;	-
chr1	16104363	16104365	chr1_16104363_16104365_-_R	0:0;16103683:129;	-
chr1	16106305	16106307	chr1_16106305_16106307_+_L	0:1;16107795:26;	+
chr1	16107793	16107795	chr1_16107793_16107795_+_R	0:2;16106305:26;	+
chr1	16108029	16108031	chr1_16108029_16108031_+_L	0:2;16128165:83;	+
chr1	16128163	16128165	chr1_16128163_16128165_+_R	0:1;16108029:83;	+
chr1	16128262	16128264	chr1_16128262_16128264_+_L	0:2;16129196:102;	+
chr1	16129194	16129196	chr1_16129194_16129196_+_R	0:0;16128262:102;	+
chr1	16129340	16129342	chr1_16129340_16129342_+_L	0:0;16131075:58;	+
chr1	16131073	16131075	chr1_16131073_16131075_+_R	0:0;16129340:58;	+
chr1	16131205	16131207	chr1_16131205_16131207_+_L	0:0;16131294:64;	+
chr1	16131292	16131294	chr1_16131292_16131294_+_R	0:3;16131205:64;	+
chr1	16229865	16229867	chr1_16229865_16229867_-_L	0:0;16231003:13;	-
chr1	16231001	16231003	chr1_16231001_16231003_-_R	0:0;16229865:13;	-
chr1	16231090	16231092	chr1_16231090_16231092_-_L	0:0;16345704:11;	-
chr1	16345702	16345704	chr1_16345702_16345704_-_R	0:12;16231090:11;	-
chr1	16346010	16346012	chr1_16346010_16346012_-_L	0:0;16366079:17;	-
chr1	16366077	16366079	chr1_16366077_16366079_-_R	0:0;16346010:17;	-
chr1	16366138	16366140	chr1_16366138_16366140_-_L	0:0;16369755:25;	-
chr1	16369753	16369755	chr1_16369753_16369755_-_R	0:0;16366138:25;	-
chr1	16369885	16369887	chr1_16369885_16369887_-_L	0:0;16374674:31;	-
chr1	16374672	16374674	chr1_16374672_16374674_-_R	0:0;16369885:31;	-
chr1	16374810	16374812	chr1_16374810_16374812_-_L	0:0;16389821:32;	-
chr1	16389819	16389821	chr1_16389819_16389821_-_R	0:0;16374810:32;	-
chr1	16390032	16390034	chr1_16390032_16390034_-_L	0:0;16392517:27;	-
chr1	16392515	16392517	chr1_16392515_16392517_-_R	0:0;16390032:27;	-
chr1	16392623	16392625	chr1_16392623_16392625_-_L	0:1;16394051:41;	-
chr1	16394049	16394051	chr1_16394049_16394051_-_R	0:0;16392623:41;	-
chr1	16394209	16394211	chr1_16394209_16394211_-_L	0:0;16427546:1;16440323:24;	-
chr1	16427544	16427546	chr1_16427544_16427546_-_R	0:0;16394209:1;	-
chr1	16440321	16440323	chr1_16440321_16440323_-_R	0:0;16394209:24;	-
chr1	16440457	16440459	chr1_16440457_16440459_-_L	0:0;16463035:28;	-
chr1	16460418	16460420	chr1_16460418_16460420_-_L	0:0;16463035:1;	-
chr1	16463033	16463035	chr1_16463033_16463035_-_R	0:0;16440457:28;16460418:1;	-
chr1	16463193	16463195	chr1_16463193_16463195_-_L	0:0;16486020:11;16509342:7;16520001:1;	-
chr1	16486018	16486020	chr1_16486018_16486020_-_R	0:0;16463193:11;	-
chr1	16486149	16486151	chr1_16486149_16486151_-_L	0:0;16509342:13;	-
chr1	16509340	16509342	chr1_16509340_16509342_-_R	0:0;16463193:7;16486149:13;	-
chr1	16509407	16509409	chr1_16509407_16509409_-_L	0:0;16519173:14;	-
chr1	16519171	16519173	chr1_16519171_16519173_-_R	0:0;16509407:14;	-
chr1	16519999	16520001	chr1_16519999_16520001_-_R	0:0;16463193:1;	-
chr1	16541788	16541790	chr1_16541788_16541790_-_L	16543949:10;	-
chr1	16543947	16543949	chr1_16543947_16543949_-_R	16541788:10;	-
chr1	16544031	16544033	chr1_16544031_16544033_-_L	16581927:5;	-
chr1	16563744	16563746	chr1_16563744_16563746_-_L	0:1;16569085:1;	-
chr1	16569083	16569085	chr1_16569083_16569085_-_R	0:1;16563744:1;	-
chr1	16571281	16571283	chr1_16571281_16571283_-_L	0:1;16581927:80;	-
chr1	16581925	16581927	chr1_16581925_16581927_-_R	0:1;16544031:5;16571281:80;	-
chr1	16582001	16582003	chr1_16582001_16582003_-_L	0:1;16585276:94;	-
chr1	16585274	16585276	chr1_16585274_16585276_-_R	0:1;16582001:94;	-
chr1	16585351	16585353	chr1_16585351_16585353_-_L	0:72;16597951:20;	-
chr1	16585430	16585432	chr1_16585430_16585432_-_L	0:1;16597951:62;16602262:5;	-
chr1	16586136	16586138	chr1_16586136_16586138_-_L	0:1;16597951:1;	-
chr1	16597949	16597951	chr1_16597949_16597951_-_R	0:2;16585351:20;16585430:62;16586136:1;	-
chr1	16598052	16598054	chr1_16598052_16598054_-_L	0:1;16602262:122;	-
chr1	16602260	16602262	chr1_16602260_16602262_-_R	0:4;16585430:5;16598052:122;	-
chr1	16602352	16602354	chr1_16602352_16602354_-_L	0:0;16619237:17;	-
chr1	16619235	16619237	chr1_16619235_16619237_-_R	0:0;16602352:17;	-
chr1	16643477	16643479	chr1_16643477_16643479_-_L	0:1;16645686:218;	-
chr1	16645684	16645686	chr1_16645684_16645686_-_R	0:2;16643477:218;	-
chr1	16645828	16645830	chr1_16645828_16645830_-_L	0:2;16647955:113;	-
chr1	16647953	16647955	chr1_16647953_16647955_-_R	0:1;16645828:113;	-
chr1	16648006	16648008	chr1_16648006_16648008_-_L	0:3;16656296:6;16656822:26;16656912:5;16656992:10;16657524:1;	-
chr1	16656294	16656296	chr1_16656294_16656296_-_R	0:5;16648006:6;	-
chr1	16656820	16656822	chr1_16656820_16656822_-_R	0:1;16648006:26;	-
chr1	16656910	16656912	chr1_16656910_16656912_-_R	0:0;16648006:5;	-
chr1	16656990	16656992	chr1_16656990_16656992_-_R	0:0;16648006:10;	-
chr1	16657522	16657524	chr1_16657522_16657524_-_R	0:0;16648006:1;	-
chr1	16659777	16659779	chr1_16659777_16659779_+_L	0:0;16660021:11;	+
chr1	16660019	16660021	chr1_16660019_16660021_+_R	0:0;16659777:11;	+
chr1	16660227	16660229	chr1_16660227_16660229_+_L	0:0;16660555:10;16662021:1;	+
chr1	16660553	16660555	chr1_16660553_16660555_+_R	16660227:10;	+
chr1	16660648	16660650	chr1_16660648_16660650_+_L	16662021:10;	+
chr1	16661638	16661640	chr1_16661638_16661640_+_L	0:0;16662021:1;16667668:3;	+
chr1	16662019	16662021	chr1_16662019_16662021_+_R	0:1;16660227:1;16660648:10;16661638:1;	+
chr1	16663430	16663432	chr1_16663430_16663432_+_L	0:0;16667665:1;	+
chr1	16665371	16665373	chr1_16665371_16665373_+_L	0:22;16667668:1;	+
chr1	16665504	16665506	chr1_16665504_16665506_+_L	0:1;16665708:1;16667665:10;16667668:41;	+
chr1	16665706	16665708	chr1_16665706_16665708_+_R	0:3;16665504:1;	+
chr1	16667663	16667665	chr1_16667663_16667665_+_R	0:0;16663430:1;16665504:10;	+
chr1	16667666	16667668	chr1_16667666_16667668_+_R	0:5;16661638:3;16665371:1;16665504:41;	+
chr1	16667772	16667774	chr1_16667772_16667774_+_L	0:0;16668013:3;16676968:70;	+
chr1	16668011	16668013	chr1_16668011_16668013_+_R	0:0;16667772:3;	+
chr1	16676966	16676968	chr1_16676966_16676968_+_R	0:1;16667772:70;	+
chr1	16688618	16688620	chr1_16688618_16688620_+_L	0:2;16691684:38;	+
chr1	16691682	16691684	chr1_16691682_16691684_+_R	0:1;16688618:38;	+
chr1	16691772	16691774	chr1_16691772_16691774_+_L	0:2;16700795:26;16700849:6;	+
chr1	16700793	16700795	chr1_16700793_16700795_+_R	0:0;16691772:26;	+
chr1	16700847	16700849	chr1_16700847_16700849_+_R	0:20;16691772:6;	+
chr1	16700922	16700924	chr1_16700922_16700924_+_L	0:0;16706173:26;	+
chr1	16706171	16706173	chr1_16706171_16706173_+_R	0:0;16700922:26;	+
chr1	16706224	16706226	chr1_16706224_16706226_+_L	0:0;16709439:28;	+
chr1	16709437	16709439	chr1_16709437_16709439_+_R	0:0;16706224:28;	+
chr1	16997039	16997041	chr1_16997039_16997041_-_L	0:1;16997464:1;	-
chr1	16997462	16997464	chr1_16997462_16997464_-_R	0:2;16997039:1;	-
chr1	16997558	16997560	chr1_16997558_16997560_-_L	0:0;17003891:12;	-
chr1	17003889	17003891	chr1_17003889_17003891_-_R	0:0;16997558:12;	-
chr1	17004533	17004535	chr1_17004533_17004535_-_L	0:0;17016039:12;	-
chr1	17016037	17016039	chr1_17016037_17016039_-_R	0:0;17004533:12;	-
chr1	17016156	17016158	chr1_17016156_17016158_-_L	17091298:10;	-
chr1	17091296	17091298	chr1_17091296_17091298_-_R	17016156:10;	-
chr1	17092056	17092058	chr1_17092056_17092058_-_L	0:0;17097226:12;	-
chr1	17097224	17097226	chr1_17097224_17097226_-_R	0:0;17092056:12;	-
chr1	17145587	17145589	chr1_17145587_17145589_+_L	17146936:10;	+
chr1	17146934	17146936	chr1_17146934_17146936_+_R	17145587:10;	+
chr1	17147127	17147129	chr1_17147127_17147129_+_L	0:0;17156961:11;	+
chr1	17156959	17156961	chr1_17156959_17156961_+_R	0:0;17147127:11;	+
chr1	17157133	17157135	chr1_17157133_17157135_+_L	17158409:10;	+
chr1	17158407	17158409	chr1_17158407_17158409_+_R	17157133:10;	+
chr1	17158502	17158504	chr1_17158502_17158504_+_L	17159924:10;	+
chr1	17159922	17159924	chr1_17159922_17159924_+_R	17158502:10;	+
chr1	17160037	17160039	chr1_17160037_17160039_+_L	17161127:10;	+
chr1	17161125	17161127	chr1_17161125_17161127_+_R	17160037:10;	+
chr1	17602041	17602043	chr1_17602041_17602043_+_L	17602577:10;	+
chr1	17602575	17602577	chr1_17602575_17602577_+_R	17602041:10;	+
chr1	17602883	17602885	chr1_17602883_17602885_+_L	0:2;17608512:1;17619783:14;	+
chr1	17608510	17608512	chr1_17608510_17608512_+_R	0:1;17602883:1;	+
chr1	17619781	17619783	chr1_17619781_17619783_+_R	0:0;17602883:14;	+
chr1	17619900	17619902	chr1_17619900_17619902_+_L	0:0;17621401:14;	+
chr1	17621399	17621401	chr1_17621399_17621401_+_R	0:0;17619900:14;	+
chr1	17621532	17621534	chr1_17621532_17621534_+_L	0:0;17621647:12;	+
chr1	17621645	17621647	chr1_17621645_17621647_+_R	0:0;17621532:12;	+
chr1	17621761	17621763	chr1_17621761_17621763_+_L	0:0;17623517:4;17624835:10;	+
chr1	17623515	17623517	chr1_17623515_17623517_+_R	0:0;17621761:4;	+
chr1	17624833	17624835	chr1_17624833_17624835_+_R	17621761:10;	+
chr1	17727762	17727764	chr1_17727762_17727764_+_L	17728594:10;	+
chr1	17728592	17728594	chr1_17728592_17728594_+_R	17727762:10;	+
chr1	17728913	17728915	chr1_17728913_17728915_+_L	17745354:10;	+
chr1	17745352	17745354	chr1_17745352_17745354_+_R	17728913:10;	+
chr1	17745471	17745473	chr1_17745471_17745473_+_L	17745780:10;	+
chr1	17745778	17745780	chr1_17745778_17745780_+_R	17745471:10;	+
chr1	17745911	17745913	chr1_17745911_17745913_+_L	17746731:10;	+
chr1	17746729	17746731	chr1_17746729_17746731_+_R	17745911:10;	+
chr1	17746845	17746847	chr1_17746845_17746847_+_L	17747501:10;	+
chr1	17747499	17747501	chr1_17747499_17747501_+_R	17746845:10;	+
chr1	17747600	17747602	chr1_17747600_17747602_+_L	17749507:10;	+
chr1	17749505	17749507	chr1_17749505_17749507_+_R	17747600:10;	+
chr1	17749646	17749648	chr1_17749646_17749648_+_L	17750265:10;	+
chr1	17750263	17750265	chr1_17750263_17750265_+_R	17749646:10;	+
chr1	17750324	17750326	chr1_17750324_17750326_+_L	17750434:10;	+
chr1	17750432	17750434	chr1_17750432_17750434_+_R	17750324:10;	+
chr1	17750499	17750501	chr1_17750499_17750501_+_L	17750734:10;	+
chr1	17750732	17750734	chr1_17750732_17750734_+_R	17750499:10;	+
chr1	17750863	17750865	chr1_17750863_17750865_+_L	17752838:10;	+
chr1	17752836	17752838	chr1_17752836_17752838_+_R	17750863:10;	+
chr1	17752880	17752882	chr1_17752880_17752882_+_L	17752968:10;	+
chr1	17752966	17752968	chr1_17752966_17752968_+_R	17752880:10;	+
chr1	17753039	17753041	chr1_17753039_17753041_+_L	17756258:10;	+
chr1	17756256	17756258	chr1_17756256_17756258_+_R	17753039:10;	+
chr1	17756332	17756334	chr1_17756332_17756334_+_L	17762112:10;	+
chr1	17762110	17762112	chr1_17762110_17762112_+_R	17756332:10;	+
chr1	17762241	17762243	chr1_17762241_17762243_+_L	17764063:10;	+
chr1	17764061	17764063	chr1_17764061_17764063_+_R	17762241:10;	+
chr1	18115755	18115757	chr1_18115755_18115757_-_L	18122738:10;	-
chr1	18122736	18122738	chr1_18122736_18122738_-_R	18115755:10;	-
chr1	18122825	18122827	chr1_18122825_18122827_-_L	18124232:10;	-
chr1	18124230	18124232	chr1_18124230_18124232_-_R	18122825:10;	-
chr1	18124328	18124330	chr1_18124328_18124330_-_L	18128642:10;	-
chr1	18128640	18128642	chr1_18128640_18128642_-_R	18124328:10;	-
chr1	18128789	18128791	chr1_18128789_18128791_-_L	18130159:10;	-
chr1	18130157	18130159	chr1_18130157_18130159_-_R	18128789:10;	-
chr1	18130248	18130250	chr1_18130248_18130250_-_L	18134039:10;	-
chr1	18134037	18134039	chr1_18134037_18134039_-_R	18130248:10;	-
chr1	18134172	18134174	chr1_18134172_18134174_-_L	18136988:10;	-
chr1	18136986	18136988	chr1_18136986_18136988_-_R	18134172:10;	-
chr1	18210229	18210231	chr1_18210229_18210231_-_L	18223521:10;	-
chr1	18223519	18223521	chr1_18223519_18223521_-_R	18210229:10;	-
chr1	18236659	18236661	chr1_18236659_18236661_-_L	18237374:10;	-
chr1	18237372	18237374	chr1_18237372_18237374_-_R	18236659:10;	-
chr1	18251332	18251334	chr1_18251332_18251334_-_L	18265026:5;	-
chr1	18260665	18260667	chr1_18260665_18260667_-_L	18265026:5;	-
chr1	18265024	18265026	chr1_18265024_18265026_-_R	18251332:5;18260665:5;	-
chr1	19103293	19103295	chr1_19103293_19103295_+_L	19104364:10;	+
chr1	19104362	19104364	chr1_19104362_19104364_+_R	19103293:10;	+
chr1	19104860	19104862	chr1_19104860_19104862_+_L	19108250:10;	+
chr1	19108248	19108250	chr1_19108248_19108250_+_R	19104860:10;	+
chr1	19108309	19108311	chr1_19108309_19108311_+_L	19118830:10;	+
chr1	19118828	19118830	chr1_19118828_19118830_+_R	19108309:10;	+
chr1	19118994	19118996	chr1_19118994_19118996_+_L	19119162:10;	+
chr1	19119160	19119162	chr1_19119160_19119162_+_R	19118994:10;	+
chr1	19119279	19119281	chr1_19119279_19119281_+_L	19142837:10;	+
chr1	19142835	19142837	chr1_19142835_19142837_+_R	19119279:10;	+
chr1	19142977	19142979	chr1_19142977_19142979_+_L	19148304:10;	+
chr1	19148302	19148304	chr1_19148302_19148304_+_R	19142977:10;	+
chr1	19148416	19148418	chr1_19148416_19148418_+_L	19165959:10;	+
chr1	19153434	19153436	chr1_19153434_19153436_-_L	0:0;19153440:350;	-
chr1	19153438	19153440	chr1_19153438_19153440_-_R	0:0;19153434:350;	-
chr1	19153723	19153725	chr1_19153723_19153725_-_L	0:1;19153730:526;	-
chr1	19153728	19153730	chr1_19153728_19153730_-_R	0:1;19153723:526;	-
chr1	19165957	19165959	chr1_19165957_19165959_+_R	19148416:10;	+
chr1	19209247	19209249	chr1_19209247_19209249_+_L	19213951:5;	+
chr1	19212422	19212424	chr1_19212422_19212424_+_L	19213951:5;	+
chr1	19213949	19213951	chr1_19213949_19213951_+_R	19209247:5;19212422:5;	+
chr1	19214408	19214410	chr1_19214408_19214410_+_L	19219193:10;	+
chr1	19219191	19219193	chr1_19219191_19219193_+_R	19214408:10;	+
chr1	19219252	19219254	chr1_19219252_19219254_+_L	19226436:10;	+
chr1	19226434	19226436	chr1_19226434_19226436_+_R	19219252:10;	+
chr1	19226654	19226656	chr1_19226654_19226656_+_L	19228442:10;	+
chr1	19228440	19228442	chr1_19228440_19228442_+_R	19226654:10;	+
chr1	19228559	19228561	chr1_19228559_19228561_+_L	19231013:10;	+
chr1	19231011	19231013	chr1_19231011_19231013_+_R	19228559:10;	+
chr1	19231153	19231155	chr1_19231153_19231155_+_L	19234050:10;	+
chr1	19234048	19234050	chr1_19234048_19234050_+_R	19231153:10;	+
chr1	19234305	19234307	chr1_19234305_19234307_+_L	0:5;19236608:5;	+
chr1	19236606	19236608	chr1_19236606_19236608_+_R	0:5;19234305:5;	+
chr1	20058709	20058711	chr1_20058709_20058711_-_L	20070378:10;	-
chr1	20070376	20070378	chr1_20070376_20070378_-_R	20058709:10;	-
chr1	20070499	20070501	chr1_20070499_20070501_-_L	20073457:10;	-
chr1	20073455	20073457	chr1_20073455_20073457_-_R	20070499:10;	-
chr1	20073614	20073616	chr1_20073614_20073616_-_L	20081186:10;	-
chr1	20081184	20081186	chr1_20081184_20081186_-_R	20073614:10;	-
chr1	20081292	20081294	chr1_20081292_20081294_-_L	20103215:10;	-
chr1	20103213	20103215	chr1_20103213_20103215_-_R	20081292:10;	-
chr1	20103301	20103303	chr1_20103301_20103303_-_L	20104542:10;	-
chr1	20104540	20104542	chr1_20104540_20104542_-_R	20103301:10;	-
chr1	20104676	20104678	chr1_20104676_20104678_-_L	20116930:10;	-
chr1	20116928	20116930	chr1_20116928_20116930_-_R	20104676:10;	-
chr1	20117946	20117948	chr1_20117946_20117948_-_L	20198018:10;	-
chr1	20198016	20198018	chr1_20198016_20198018_-_R	20117946:10;	-
chr1	20198174	20198176	chr1_20198174_20198176_-_L	20199342:10;	-
chr1	20199340	20199342	chr1_20199340_20199342_-_R	20198174:10;	-
chr1	20199509	20199511	chr1_20199509_20199511_-_L	20200520:10;	-
chr1	20200518	20200520	chr1_20200518_20200520_-_R	20199509:10;	-
chr1	20201394	20201396	chr1_20201394_20201396_-_L	20209161:10;	-
chr1	20209159	20209161	chr1_20209159_20209161_-_R	20201394:10;	-
chr1	20209312	20209314	chr1_20209312_20209314_-_L	20211837:10;	-
chr1	20211835	20211837	chr1_20211835_20211837_-_R	20209312:10;	-
chr1	20211990	20211992	chr1_20211990_20211992_-_L	20220039:10;	-
chr1	20220037	20220039	chr1_20220037_20220039_-_R	20211990:10;	-
chr1	20220125	20220127	chr1_20220125_20220127_-_L	20222859:10;	-
chr1	20222857	20222859	chr1_20222857_20222859_-_R	20220125:10;	-
chr1	20222971	20222973	chr1_20222971_20222973_-_L	20239301:10;	-
chr1	20239299	20239301	chr1_20239299_20239301_-_R	20222971:10;	-
chr1	20239437	20239439	chr1_20239437_20239439_-_L	20275519:10;	-
chr1	20275517	20275519	chr1_20275517_20275519_-_R	20239437:10;	-
chr1	20275646	20275648	chr1_20275646_20275648_-_L	20288196:10;	-
chr1	20288194	20288196	chr1_20288194_20288196_-_R	20275646:10;	-
chr1	20288260	20288262	chr1_20288260_20288262_-_L	20310525:10;	-
chr1	20310523	20310525	chr1_20310523_20310525_-_R	20288260:10;	-
chr1	20310719	20310721	chr1_20310719_20310721_-_L	20312033:10;	-
chr1	20312031	20312033	chr1_20312031_20312033_-_R	20310719:10;	-
chr1	20312209	20312211	chr1_20312209_20312211_-_L	20347211:10;	-
chr1	20347209	20347211	chr1_20347209_20347211_-_R	20312209:10;	-
chr1	20347456	20347458	chr1_20347456_20347458_-_L	20350413:10;	-
chr1	20350411	20350413	chr1_20350411_20350413_-_R	20347456:10;	-
chr1	20350544	20350546	chr1_20350544_20350546_-_L	20358840:10;	-
chr1	20356704	20356706	chr1_20356704_20356706_+_L	20381095:10;	+
chr1	20358838	20358840	chr1_20358838_20358840_-_R	20350544:10;	-
chr1	20358973	20358975	chr1_20358973_20358975_-_L	20360986:10;	-
chr1	20360984	20360986	chr1_20360984_20360986_-_R	20358973:10;	-
chr1	20361090	20361092	chr1_20361090_20361092_-_L	20364119:10;	-
chr1	20364117	20364119	chr1_20364117_20364119_-_R	20361090:10;	-
chr1	20364230	20364232	chr1_20364230_20364232_-_L	20373856:10;	-
chr1	20373854	20373856	chr1_20373854_20373856_-_R	20364230:10;	-
chr1	20373985	20373987	chr1_20373985_20373987_-_L	20374712:10;	-
chr1	20374710	20374712	chr1_20374710_20374712_-_R	20373985:10;	-
chr1	20374767	20374769	chr1_20374767_20374769_-_L	20377375:10;	-
chr1	20377373	20377375	chr1_20377373_20377375_-_R	20374767:10;	-
chr1	20377499	20377501	chr1_20377499_20377501_-_L	20381403:10;	-
chr1	20381093	20381095	chr1_20381093_20381095_+_R	20356704:10;	+
chr1	20381218	20381220	chr1_20381218_20381220_+_L	20391892:10;	+
chr1	20381401	20381403	chr1_20381401_20381403_-_R	20377499:10;	-
chr1	20381593	20381595	chr1_20381593_20381595_-_L	20391465:10;	-
chr1	20391463	20391465	chr1_20391463_20391465_-_R	20381593:10;	-
chr1	20391621	20391623	chr1_20391621_20391623_-_L	20392012:10;	-
chr1	20391890	20391892	chr1_20391890_20391892_+_R	20381218:10;	+
chr1	20392010	20392012	chr1_20392010_20392012_-_R	20391621:10;	-
chr1	20392218	20392220	chr1_20392218_20392220_-_L	20414221:10;	-
chr1	20414219	20414221	chr1_20414219_20414221_-_R	20392218:10;	-
chr1	20414432	20414434	chr1_20414432_20414434_-_L	20450221:10;	-
chr1	20450219	20450221	chr1_20450219_20450221_-_R	20414432:10;	-
chr1	20450376	20450378	chr1_20450376_20450378_-_L	20502942:10;	-
chr1	20502940	20502942	chr1_20502940_20502942_-_R	20450376:10;	-
chr1	20503091	20503093	chr1_20503091_20503093_-_L	20508893:10;	-
chr1	20508891	20508893	chr1_20508891_20508893_-_R	20503091:10;	-
chr1	20509111	20509113	chr1_20509111_20509113_-_L	20520154:10;	-
chr1	20520152	20520154	chr1_20520152_20520154_-_R	20509111:10;	-
chr1	20520296	20520298	chr1_20520296_20520298_-_L	20522664:10;	-
chr1	20522662	20522664	chr1_20522662_20522664_-_R	20520296:10;	-
chr1	20524264	20524266	chr1_20524264_20524266_-_L	20533843:10;	-
chr1	20533841	20533843	chr1_20533841_20533843_-_R	20524264:10;	-
chr1	20533909	20533911	chr1_20533909_20533911_-_L	20534536:10;	-
chr1	20534534	20534536	chr1_20534534_20534536_-_R	20533909:10;	-
chr1	20534730	20534732	chr1_20534730_20534732_-_L	20537273:10;	-
chr1	20537271	20537273	chr1_20537271_20537273_-_R	20534730:10;	-
chr1	20537407	20537409	chr1_20537407_20537409_-_L	20540314:10;	-
chr1	20540312	20540314	chr1_20540312_20540314_-_R	20537407:10;	-
chr1	20540443	20540445	chr1_20540443_20540445_-_L	20547269:10;	-
chr1	20547267	20547269	chr1_20547267_20547269_-_R	20540443:10;	-
chr1	20547543	20547545	chr1_20547543_20547545_-_L	0:0;20548091:11;	-
chr1	20548089	20548091	chr1_20548089_20548091_-_R	0:0;20547543:11;	-
chr1	20548195	20548197	chr1_20548195_20548197_-_L	20549686:10;	-
chr1	20549684	20549686	chr1_20549684_20549686_-_R	20548195:10;	-
chr1	20549807	20549809	chr1_20549807_20549809_-_L	20550847:10;	-
chr1	20550845	20550847	chr1_20550845_20550847_-_R	20549807:10;	-
chr1	20551030	20551032	chr1_20551030_20551032_-_L	20553469:10;	-
chr1	20553467	20553469	chr1_20553467_20553469_-_R	20551030:10;	-
chr1	20553595	20553597	chr1_20553595_20553597_-_L	20555078:10;	-
chr1	20555076	20555078	chr1_20555076_20555078_-_R	20553595:10;	-
chr1	20555215	20555217	chr1_20555215_20555217_-_L	20558588:10;	-
chr1	20558586	20558588	chr1_20558586_20558588_-_R	20555215:10;	-
chr1	20558762	20558764	chr1_20558762_20558764_-_L	20559421:10;	-
chr1	20559419	20559421	chr1_20559419_20559421_-_R	20558762:10;	-
chr1	20559547	20559549	chr1_20559547_20559549_-_L	20562360:10;	-
chr1	20562358	20562360	chr1_20562358_20562360_-_R	20559547:10;	-
chr1	20562501	20562503	chr1_20562501_20562503_-_L	20563623:10;	-
chr1	20563621	20563623	chr1_20563621_20563623_-_R	20562501:10;	-
chr1	20563712	20563714	chr1_20563712_20563714_-_L	20563801:10;	-
chr1	20563799	20563801	chr1_20563799_20563801_-_R	20563712:10;	-
chr1	20563889	20563891	chr1_20563889_20563891_-_L	20565599:10;	-
chr1	20565597	20565599	chr1_20565597_20565599_-_R	20563889:10;	-
chr1	20565876	20565878	chr1_20565876_20565878_-_L	20566758:10;	-
chr1	20566756	20566758	chr1_20566756_20566758_-_R	20565876:10;	-
chr1	20566871	20566873	chr1_20566871_20566873_-_L	20567448:10;	-
chr1	20567446	20567448	chr1_20567446_20567448_-_R	20566871:10;	-
chr1	20567588	20567590	chr1_20567588_20567590_-_L	20569829:10;	-
chr1	20569827	20569829	chr1_20569827_20569829_-_R	20567588:10;	-
chr1	20569923	20569925	chr1_20569923_20569925_-_L	20571339:10;	-
chr1	20571337	20571339	chr1_20571337_20571339_-_R	20569923:10;	-
chr1	20571439	20571441	chr1_20571439_20571441_-_L	20584060:10;	-
chr1	20584058	20584060	chr1_20584058_20584060_-_R	20571439:10;	-
chr1	20584129	20584131	chr1_20584129_20584131_-_L	20585158:10;	-
chr1	20585156	20585158	chr1_20585156_20585158_-_R	20584129:10;	-
chr1	20585196	20585198	chr1_20585196_20585198_-_L	20585647:10;	-
chr1	20585645	20585647	chr1_20585645_20585647_-_R	20585196:10;	-
chr1	20585710	20585712	chr1_20585710_20585712_-_L	20586824:10;	-
chr1	20586822	20586824	chr1_20586822_20586824_-_R	20585710:10;	-
chr1	20586897	20586899	chr1_20586897_20586899_-_L	20588485:10;	-
chr1	20588483	20588485	chr1_20588483_20588485_-_R	20586897:10;	-
chr1	20588562	20588564	chr1_20588562_20588564_-_L	20593911:10;	-
chr1	20593909	20593911	chr1_20593909_20593911_-_R	20588562:10;	-
chr1	20593967	20593969	chr1_20593967_20593969_-_L	20608319:10;	-
chr1	20608317	20608319	chr1_20608317_20608319_-_R	20593967:10;	-
chr1	20608426	20608428	chr1_20608426_20608428_-_L	20612702:10;	-
chr1	20612700	20612702	chr1_20612700_20612702_-_R	20608426:10;	-
chr1	20612842	20612844	chr1_20612842_20612844_-_L	20613395:10;	-
chr1	20613393	20613395	chr1_20613393_20613395_-_R	20612842:10;	-
chr1	20613471	20613473	chr1_20613471_20613473_-_L	20615269:10;	-
chr1	20615267	20615269	chr1_20615267_20615269_-_R	20613471:10;	-
chr1	20615404	20615406	chr1_20615404_20615406_-_L	20617911:10;	-
chr1	20617909	20617911	chr1_20617909_20617911_-_R	20615404:10;	-
chr1	20730987	20730989	chr1_20730987_20730989_+_L	20732096:10;	+
chr1	20732094	20732096	chr1_20732094_20732096_+_R	20730987:10;	+
chr1	20732306	20732308	chr1_20732306_20732308_+_L	20733622:10;	+
chr1	20733620	20733622	chr1_20733620_20733622_+_R	20732306:10;	+
chr1	20778003	20778005	chr1_20778003_20778005_-_L	20779291:10;	-
chr1	20779289	20779291	chr1_20779289_20779291_-_R	20778003:10;	-
chr1	20779510	20779512	chr1_20779510_20779512_-_L	20784173:10;	-
chr1	20784171	20784173	chr1_20784171_20784173_-_R	20779510:10;	-
chr1	20803653	20803655	chr1_20803653_20803655_-_L	0:1;20804817:105;	-
chr1	20804815	20804817	chr1_20804815_20804817_-_R	0:0;20803653:105;	-
chr1	20804906	20804908	chr1_20804906_20804908_-_L	0:0;20805263:215;	-
chr1	20805261	20805263	chr1_20805261_20805263_-_R	0:1;20804906:215;	-
chr1	20805338	20805340	chr1_20805338_20805340_-_L	0:0;20805797:117;	-
chr1	20805795	20805797	chr1_20805795_20805797_-_R	0:0;20805338:117;	-
chr1	20805899	20805901	chr1_20805899_20805901_-_L	0:1;20806742:159;	-
chr1	20806740	20806742	chr1_20806740_20806742_-_R	0:0;20805899:159;	-
chr1	20806881	20806883	chr1_20806881_20806883_-_L	0:1;20808721:163;	-
chr1	20808719	20808721	chr1_20808719_20808721_-_R	0:2;20806881:163;	-
chr1	20808870	20808872	chr1_20808870_20808872_-_L	0:0;20809596:112;	-
chr1	20809594	20809596	chr1_20809594_20809596_-_R	0:0;20808870:112;	-
chr1	20809721	20809723	chr1_20809721_20809723_-_L	0:0;20810058:67;	-
chr1	20810056	20810058	chr1_20810056_20810058_-_R	0:1;20809721:67;	-
chr1	20810231	20810233	chr1_20810231_20810233_-_L	0:0;20811965:81;	-
chr1	20811963	20811965	chr1_20811963_20811965_-_R	0:0;20810231:81;	-
chr1	20812172	20812174	chr1_20812172_20812174_-_L	0:0;20812564:78;	-
chr1	20812562	20812564	chr1_20812562_20812564_-_R	0:0;20812172:78;	-
chr1	20812694	20812696	chr1_20812694_20812696_-_L	0:0;20812961:72;	-
chr1	20812959	20812961	chr1_20812959_20812961_-_R	0:1;20812694:72;	-
chr1	20813113	20813115	chr1_20813113_20813115_-_L	0:0;20814399:101;	-
chr1	20814397	20814399	chr1_20814397_20814399_-_R	0:0;20813113:101;	-
chr1	20814506	20814508	chr1_20814506_20814508_-_L	0:0;20814689:111;	-
chr1	20814687	20814689	chr1_20814687_20814689_-_R	0:0;20814506:111;	-
chr1	20814926	20814928	chr1_20814926_20814928_-_L	0:0;20816649:111;	-
chr1	20816647	20816649	chr1_20816647_20816649_-_R	0:1;20814926:111;	-
chr1	20816778	20816780	chr1_20816778_20816780_-_L	0:0;20817243:80;	-
chr1	20817241	20817243	chr1_20817241_20817243_-_R	0:0;20816778:80;	-
chr1	20817450	20817452	chr1_20817450_20817452_-_L	0:1;20817793:96;	-
chr1	20817791	20817793	chr1_20817791_20817793_-_R	0:0;20817450:96;	-
chr1	20817904	20817906	chr1_20817904_20817906_-_L	0:1;20820131:84;	-
chr1	20820129	20820131	chr1_20820129_20820131_-_R	0:0;20817904:84;	-
chr1	20889138	20889140	chr1_20889138_20889140_-_L	20889476:10;	-
chr1	20889474	20889476	chr1_20889474_20889476_-_R	20889138:10;	-
chr1	20889654	20889656	chr1_20889654_20889656_-_L	20889846:10;	-
chr1	20889844	20889846	chr1_20889844_20889846_-_R	20889654:10;	-
chr1	20889928	20889930	chr1_20889928_20889930_-_L	0:0;20890108:11;	-
chr1	20890106	20890108	chr1_20890106_20890108_-_R	0:0;20889928:11;	-
chr1	20890685	20890687	chr1_20890685_20890687_+_L	20932060:10;	+
chr1	20932058	20932060	chr1_20932058_20932060_+_R	20890685:10;	+
chr1	20932238	20932240	chr1_20932238_20932240_+_L	20934582:10;	+
chr1	20934580	20934582	chr1_20934580_20934582_+_R	20932238:10;	+
chr1	20951795	20951797	chr1_20951795_20951797_+_L	0:0;20955335:12;	+
chr1	20955333	20955335	chr1_20955333_20955335_+_R	0:0;20951795:12;	+
chr1	20955555	20955557	chr1_20955555_20955557_+_L	20960130:10;	+
chr1	20960128	20960130	chr1_20960128_20960130_+_R	20955555:10;	+
chr1	20960416	20960418	chr1_20960416_20960418_+_L	0:1;20961153:13;	+
chr1	20961151	20961153	chr1_20961151_20961153_+_R	0:0;20960416:13;	+
chr1	20961301	20961303	chr1_20961301_20961303_+_L	0:0;20967324:14;	+
chr1	20967322	20967324	chr1_20967322_20967324_+_R	0:0;20961301:14;	+
chr1	20967515	20967517	chr1_20967515_20967517_+_L	20972775:10;	+
chr1	20972773	20972775	chr1_20972773_20972775_+_R	20967515:10;	+
chr1	20972994	20972996	chr1_20972994_20972996_+_L	0:0;20974899:12;	+
chr1	20974897	20974899	chr1_20974897_20974899_+_R	0:0;20972994:12;	+
chr1	20975038	20975040	chr1_20975038_20975040_+_L	0:0;20978643:11;	+
chr1	20978641	20978643	chr1_20978641_20978643_+_R	0:0;20975038:11;	+
chr1	20978855	20978857	chr1_20978855_20978857_+_L	0:0;20979410:13;	+
chr1	20979408	20979410	chr1_20979408_20979410_+_R	0:0;20978855:13;	+
chr1	20979556	20979558	chr1_20979556_20979558_+_L	0:0;20989368:12;	+
chr1	20989366	20989368	chr1_20989366_20989368_+_R	0:0;20979556:12;	+
chr1	20989601	20989603	chr1_20989601_20989603_+_L	20990617:10;	+
chr1	20990615	20990617	chr1_20990615_20990617_+_R	20989601:10;	+
chr1	21001634	21001636	chr1_21001634_21001636_-_L	0:0;21002970:13;	-
chr1	21002968	21002970	chr1_21002968_21002970_-_R	0:0;21001634:13;	-
chr1	21003132	21003134	chr1_21003132_21003134_-_L	0:0;21003838:11;	-
chr1	21003836	21003838	chr1_21003836_21003838_-_R	0:0;21003132:11;	-
chr1	21003980	21003982	chr1_21003980_21003982_-_L	0:0;21004226:16;	-
chr1	21004224	21004226	chr1_21004224_21004226_-_R	0:0;21003980:16;	-
chr1	21004329	21004331	chr1_21004329_21004331_-_L	0:0;21005567:18;	-
chr1	21005565	21005567	chr1_21005565_21005567_-_R	0:0;21004329:18;	-
chr1	21005636	21005638	chr1_21005636_21005638_-_L	0:0;21006150:15;21006159:1;	-
chr1	21006148	21006150	chr1_21006148_21006150_-_R	0:0;21005636:15;	-
chr1	21006157	21006159	chr1_21006157_21006159_-_R	0:3;21005636:1;	-
chr1	21006233	21006235	chr1_21006233_21006235_-_L	21006853:10;	-
chr1	21006851	21006853	chr1_21006851_21006853_-_R	21006233:10;	-
chr1	21006910	21006912	chr1_21006910_21006912_-_L	0:0;21012793:16;	-
chr1	21012791	21012793	chr1_21012791_21012793_-_R	0:0;21006910:16;	-
chr1	21012908	21012910	chr1_21012908_21012910_-_L	0:1;21013402:17;	-
chr1	21013400	21013402	chr1_21013400_21013402_-_R	0:0;21012908:17;	-
chr1	21013510	21013512	chr1_21013510_21013512_-_L	0:0;21037397:13;	-
chr1	21037395	21037397	chr1_21037395_21037397_-_R	0:0;21013510:13;	-
chr1	21037459	21037461	chr1_21037459_21037461_-_L	0:1;21078994:15;	-
chr1	21078992	21078994	chr1_21078992_21078994_-_R	0:0;21037459:15;	-
chr1	21218888	21218890	chr1_21218888_21218890_+_L	0:0;21225558:12;	+
chr1	21225556	21225558	chr1_21225556_21225558_+_R	0:0;21218888:12;	+
chr1	21225642	21225644	chr1_21225642_21225644_+_L	0:0;21225945:13;	+
chr1	21225943	21225945	chr1_21225943_21225945_+_R	0:0;21225642:13;	+
chr1	21226045	21226047	chr1_21226045_21226047_+_L	0:0;21226592:15;	+
chr1	21226590	21226592	chr1_21226590_21226592_+_R	0:0;21226045:15;	+
chr1	21226678	21226680	chr1_21226678_21226680_+_L	0:0;21229408:7;21229591:5;	+
chr1	21229406	21229408	chr1_21229406_21229408_+_R	0:0;21226678:7;	+
chr1	21229589	21229591	chr1_21229589_21229591_+_R	0:5;21226678:5;	+
chr1	21240658	21240660	chr1_21240658_21240660_+_L	21244938:5;21249751:5;	+
chr1	21244936	21244938	chr1_21244936_21244938_+_R	21240658:5;	+
chr1	21245031	21245033	chr1_21245031_21245033_+_L	21249751:5;	+
chr1	21249749	21249751	chr1_21249749_21249751_+_R	21240658:5;21245031:5;	+
chr1	21249857	21249859	chr1_21249857_21249859_+_L	0:0;21254684:6;21257331:5;	+
chr1	21254682	21254684	chr1_21254682_21254684_+_R	0:0;21249857:6;	+
chr1	21254822	21254824	chr1_21254822_21254824_+_L	21257331:5;	+
chr1	21257329	21257331	chr1_21257329_21257331_+_R	21249857:5;21254822:5;	+
chr1	21257381	21257383	chr1_21257381_21257383_+_L	0:0;21258848:11;	+
chr1	21258846	21258848	chr1_21258846_21258848_+_R	0:0;21257381:11;	+
chr1	21258979	21258981	chr1_21258979_21258981_+_L	21260048:10;	+
chr1	21260046	21260048	chr1_21260046_21260048_+_R	21258979:10;	+
chr1	21260188	21260190	chr1_21260188_21260190_+_L	21262793:10;	+
chr1	21262791	21262793	chr1_21262791_21262793_+_R	21260188:10;	+
chr1	21262923	21262925	chr1_21262923_21262925_+_L	21264843:10;	+
chr1	21264841	21264843	chr1_21264841_21264843_+_R	21262923:10;	+
chr1	21285732	21285734	chr1_21285732_21285734_-_L	21288142:10;	-
chr1	21288140	21288142	chr1_21288140_21288142_-_R	21285732:10;	-
chr1	21288272	21288274	chr1_21288272_21288274_-_L	21291295:10;	-
chr1	21291293	21291295	chr1_21291293_21291295_-_R	21288272:10;	-
chr1	21291364	21291366	chr1_21291364_21291366_-_L	21293480:10;	-
chr1	21293478	21293480	chr1_21293478_21293480_-_R	21291364:10;	-
chr1	21293611	21293613	chr1_21293611_21293613_-_L	21294926:10;	-
chr1	21294924	21294926	chr1_21294924_21294926_-_R	21293611:10;	-
chr1	21294976	21294978	chr1_21294976_21294978_-_L	21298041:10;	-
chr1	21298039	21298041	chr1_21298039_21298041_-_R	21294976:10;	-
chr1	21350118	21350120	chr1_21350118_21350120_+_L	21350258:10;	+
chr1	21350256	21350258	chr1_21350256_21350258_+_R	21350118:10;	+
chr1	21350439	21350441	chr1_21350439_21350441_+_L	21350876:10;	+
chr1	21350874	21350876	chr1_21350874_21350876_+_R	21350439:10;	+
chr1	21368756	21368758	chr1_21368756_21368758_+_L	21368892:10;	+
chr1	21368890	21368892	chr1_21368890_21368892_+_R	21368756:10;	+
chr1	21369073	21369075	chr1_21369073_21369075_+_L	21369510:10;	+
chr1	21369508	21369510	chr1_21369508_21369510_+_R	21369073:10;	+
chr1	21384035	21384037	chr1_21384035_21384037_+_L	21384175:10;	+
chr1	21384173	21384175	chr1_21384173_21384175_+_R	21384035:10;	+
chr1	21384356	21384358	chr1_21384356_21384358_+_L	21384802:10;	+
chr1	21384800	21384802	chr1_21384800_21384802_+_R	21384356:10;	+
chr1	21403124	21403126	chr1_21403124_21403126_-_L	21404932:10;	-
chr1	21404930	21404932	chr1_21404930_21404932_-_R	21403124:10;	-
chr1	21405057	21405059	chr1_21405057_21405059_-_L	0:0;21405793:14;	-
chr1	21405791	21405793	chr1_21405791_21405793_-_R	0:0;21405057:14;	-
chr1	21405923	21405925	chr1_21405923_21405925_-_L	0:0;21424049:11;	-
chr1	21424047	21424049	chr1_21424047_21424049_-_R	0:0;21405923:11;	-
chr1	21424156	21424158	chr1_21424156_21424158_-_L	0:0;21457404:13;	-
chr1	21457402	21457404	chr1_21457402_21457404_-_R	0:1;21424156:13;	-
chr1	21457623	21457625	chr1_21457623_21457625_-_L	0:0;21461551:5;21466383:5;21469470:7;	-
chr1	21461549	21461551	chr1_21461549_21461551_-_R	21457623:5;	-
chr1	21461606	21461608	chr1_21461606_21461608_-_L	21466383:5;	-
chr1	21466381	21466383	chr1_21466381_21466383_-_R	21457623:5;21461606:5;	-
chr1	21466408	21466410	chr1_21466408_21466410_-_L	21469470:10;	-
chr1	21469468	21469470	chr1_21469468_21469470_-_R	0:0;21457623:7;21466408:10;	-
chr1	21469563	21469565	chr1_21469563_21469565_-_L	0:0;21479374:12;	-
chr1	21479372	21479374	chr1_21479372_21479374_-_R	0:0;21469563:12;	-
chr1	21479468	21479470	chr1_21479468_21479470_-_L	0:0;21487223:12;	-
chr1	21487221	21487223	chr1_21487221_21487223_-_R	0:0;21479468:12;	-
chr1	21487332	21487334	chr1_21487332_21487334_-_L	0:0;21505300:14;	-
chr1	21505298	21505300	chr1_21505298_21505300_-_R	0:0;21487332:14;	-
chr1	21505424	21505426	chr1_21505424_21505426_-_L	0:0;21505684:14;	-
chr1	21505682	21505684	chr1_21505682_21505684_-_R	0:0;21505424:14;	-
chr1	21505858	21505860	chr1_21505858_21505860_-_L	0:1;21535061:16;	-
chr1	21535059	21535061	chr1_21535059_21535061_-_R	0:0;21505858:16;	-
chr1	21535186	21535188	chr1_21535186_21535188_-_L	0:0;21593524:14;	-
chr1	21593522	21593524	chr1_21593522_21593524_-_R	0:0;21535186:14;	-
chr1	21593613	21593615	chr1_21593613_21593615_-_L	0:0;21835883:2;21961181:13;	-
chr1	21835881	21835883	chr1_21835881_21835883_-_R	0:1;21593613:2;	-
chr1	21835915	21835917	chr1_21835915_21835917_-_L	0:1;21837694:1;	-
chr1	21837692	21837694	chr1_21837692_21837694_-_R	0:0;21835915:1;	-
chr1	21961179	21961181	chr1_21961179_21961181_-_R	0:2;21593613:13;	-
chr1	22288639	22288641	chr1_22288639_22288641_-_L	22290060:10;	-
chr1	22290058	22290060	chr1_22290058_22290060_-_R	22288639:10;	-
chr1	22290198	22290200	chr1_22290198_22290200_-_L	22291013:10;	-
chr1	22291011	22291013	chr1_22291011_22291013_-_R	22290198:10;	-
chr1	22291113	22291115	chr1_22291113_22291115_-_L	22292822:10;	-
chr1	22292820	22292822	chr1_22292820_22292822_-_R	22291113:10;	-
chr1	22292933	22292935	chr1_22292933_22292935_-_L	22296858:10;	-
chr1	22296856	22296858	chr1_22296856_22296858_-_R	22292933:10;	-
chr1	22296995	22296997	chr1_22296995_22296997_-_L	22346293:10;	-
chr1	22346291	22346293	chr1_22346291_22346293_-_R	22296995:10;	-
chr1	22346527	22346529	chr1_22346527_22346529_-_L	22373344:10;	-
chr1	22373342	22373344	chr1_22373342_22373344_-_R	22346527:10;	-
chr1	22373509	22373511	chr1_22373509_22373511_-_L	22379428:10;	-
chr1	22379426	22379428	chr1_22379426_22379428_-_R	22373509:10;	-
chr1	22379539	22379541	chr1_22379539_22379541_-_L	22397451:10;	-
chr1	22397449	22397451	chr1_22397449_22397451_-_R	22379539:10;	-
chr1	22397561	22397563	chr1_22397561_22397563_-_L	0:5;22404443:5;	-
chr1	22397562	22397564	chr1_22397562_22397564_-_L	22398599:10;	-
chr1	22398597	22398599	chr1_22398597_22398599_-_R	22397562:10;	-
chr1	22398780	22398782	chr1_22398780_22398782_-_L	22404444:5;	-
chr1	22404441	22404443	chr1_22404441_22404443_-_R	22397561:5;	-
chr1	22404442	22404444	chr1_22404442_22404444_-_R	0:5;22398780:5;	-
chr1	22404514	22404516	chr1_22404514_22404516_-_L	22412211:5;22421741:5;	-
chr1	22412209	22412211	chr1_22412209_22412211_-_R	22404514:5;	-
chr1	22412293	22412295	chr1_22412293_22412295_-_L	22421741:5;	-
chr1	22421739	22421741	chr1_22421739_22421741_-_R	22404514:5;22412293:5;	-
chr1	22421829	22421831	chr1_22421829_22421831_-_L	22425871:10;	-
chr1	22425869	22425871	chr1_22425869_22425871_-_R	22421829:10;	-
chr1	22425932	22425934	chr1_22425932_22425934_-_L	22427462:10;	-
chr1	22427460	22427462	chr1_22427460_22427462_-_R	22425932:10;	-
chr1	22427586	22427588	chr1_22427586_22427588_-_L	22428465:10;	-
chr1	22428463	22428465	chr1_22428463_22428465_-_R	22427586:10;	-
chr1	22428620	22428622	chr1_22428620_22428622_-_L	22432772:10;	-
chr1	22432770	22432772	chr1_22432770_22432772_-_R	22428620:10;	-
chr1	22468320	22468322	chr1_22468320_22468322_-_L	22472725:10;	-
chr1	22472723	22472725	chr1_22472723_22472725_-_R	22468320:10;	-
chr1	22472836	22472838	chr1_22472836_22472838_-_L	22475688:10;	-
chr1	22475686	22475688	chr1_22475686_22475688_-_R	22472836:10;	-
chr1	22475733	22475735	chr1_22475733_22475735_-_L	22479435:10;	-
chr1	22479433	22479435	chr1_22479433_22479435_-_R	22475733:10;	-
chr1	22479557	22479559	chr1_22479557_22479559_-_L	22483154:10;	-
chr1	22483152	22483154	chr1_22483152_22483154_-_R	22479557:10;	-
chr1	22483252	22483254	chr1_22483252_22483254_-_L	22484642:10;	-
chr1	22484640	22484642	chr1_22484640_22484642_-_R	22483252:10;	-
chr1	22484751	22484753	chr1_22484751_22484753_-_L	22486588:10;	-
chr1	22486586	22486588	chr1_22486586_22486588_-_R	22484751:10;	-
chr1	22486651	22486653	chr1_22486651_22486653_-_L	22533399:10;	-
chr1	22533397	22533399	chr1_22533397_22533399_-_R	22486651:10;	-
chr1	22533470	22533472	chr1_22533470_22533472_-_L	22534006:10;	-
chr1	22534004	22534006	chr1_22534004_22534006_-_R	22533470:10;	-
chr1	22534239	22534241	chr1_22534239_22534241_-_L	22538286:10;	-
chr1	22538284	22538286	chr1_22538284_22538286_-_R	22534239:10;	-
chr1	22538622	22538624	chr1_22538622_22538624_-_L	22594093:10;	-
chr1	22594091	22594093	chr1_22594091_22594093_-_R	22538622:10;	-
chr1	22594103	22594105	chr1_22594103_22594105_-_L	22596371:10;	-
chr1	22596369	22596371	chr1_22596369_22596371_-_R	22594103:10;	-
chr1	22596583	22596585	chr1_22596583_22596585_-_L	22630412:10;	-
chr1	22630410	22630412	chr1_22630410_22630412_-_R	22596583:10;	-
chr1	22630479	22630481	chr1_22630479_22630481_-_L	22726930:10;	-
chr1	22726928	22726930	chr1_22726928_22726930_-_R	22630479:10;	-
chr1	22727009	22727011	chr1_22727009_22727011_-_L	22805561:10;	-
chr1	22805559	22805561	chr1_22805559_22805561_-_R	22727009:10;	-
chr1	23189510	23189512	chr1_23189510_23189512_-_L	0:0;23189925:1;	-
chr1	23189923	23189925	chr1_23189923_23189925_-_R	0:0;23189510:1;	-
chr1	23202427	23202429	chr1_23202427_23202429_-_L	0:0;23214140:1;	-
chr1	23214138	23214140	chr1_23214138_23214140_-_R	0:0;23202427:1;	-
chr1	23370447	23370449	chr1_23370447_23370449_-_L	0:0;23375730:32;	-
chr1	23375728	23375730	chr1_23375728_23375730_-_R	0:0;23370447:32;	-
chr1	23375874	23375876	chr1_23375874_23375876_-_L	0:0;23375988:17;	-
chr1	23375986	23375988	chr1_23375986_23375988_-_R	0:0;23375874:17;	-
chr1	23376053	23376055	chr1_23376053_23376055_-_L	0:0;23376171:20;	-
chr1	23376169	23376171	chr1_23376169_23376171_-_R	0:0;23376053:20;	-
chr1	23376248	23376250	chr1_23376248_23376250_-_L	0:0;23378726:21;	-
chr1	23378724	23378726	chr1_23378724_23378726_-_R	0:0;23376248:21;	-
chr1	23378803	23378805	chr1_23378803_23378805_-_L	0:0;23378972:14;	-
chr1	23378970	23378972	chr1_23378970_23378972_-_R	0:0;23378803:14;	-
chr1	23379057	23379059	chr1_23379057_23379059_-_L	0:0;23382815:12;	-
chr1	23382813	23382815	chr1_23382813_23382815_-_R	0:0;23379057:12;	-
chr1	23763227	23763229	chr1_23763227_23763229_+_L	23815221:10;	+
chr1	23815219	23815221	chr1_23815219_23815221_+_R	23763227:10;	+
chr1	23815364	23815366	chr1_23815364_23815366_+_L	23844873:10;	+
chr1	23841409	23841411	chr1_23841409_23841411_-_L	0:0;23845161:1;	-
chr1	23844871	23844873	chr1_23844871_23844873_+_R	23815364:10;	+
chr1	23845020	23845022	chr1_23845020_23845022_-_L	0:1;23845101:1;	-
chr1	23845020	23845022	chr1_23845020_23845022_+_L	23845101:10;	+
chr1	23845099	23845101	chr1_23845099_23845101_-_R	0:1;23845020:1;	-
chr1	23845099	23845101	chr1_23845099_23845101_+_R	23845020:10;	+
chr1	23845159	23845161	chr1_23845159_23845161_-_R	0:0;23841409:1;	-
chr1	23845356	23845358	chr1_23845356_23845358_-_L	23846352:5;	-
chr1	23846350	23846352	chr1_23846350_23846352_-_R	0:5;23845356:5;	-
chr1	23846562	23846564	chr1_23846562_23846564_-_L	0:3;23848264:35;	-
chr1	23848262	23848264	chr1_23848262_23848264_-_R	0:2;23846562:35;	-
chr1	23848570	23848572	chr1_23848570_23848572_-_L	0:0;23849303:50;	-
chr1	23849301	23849303	chr1_23849301_23849303_-_R	0:1;23848570:50;	-
chr1	23849467	23849469	chr1_23849467_23849469_-_L	0:1;23853423:62;	-
chr1	23853421	23853423	chr1_23853421_23853423_-_R	0:0;23849467:62;	-
chr1	23853549	23853551	chr1_23853549_23853551_-_L	0:0;23859023:49;	-
chr1	23859021	23859023	chr1_23859021_23859023_-_R	0:0;23853549:49;	-
chr1	23859112	23859114	chr1_23859112_23859114_-_L	0:0;23866217:49;	-
chr1	23866215	23866217	chr1_23866215_23866217_-_R	0:0;23859112:49;	-
chr1	23866292	23866294	chr1_23866292_23866294_-_L	0:8;23876374:9;	-
chr1	23866296	23866298	chr1_23866296_23866298_-_L	0:3;23876374:46;	-
chr1	23876372	23876374	chr1_23876372_23876374_-_R	0:2;23866292:9;23866296:46;	-
chr1	23876448	23876450	chr1_23876448_23876450_-_L	0:1;23877709:44;	-
chr1	23877707	23877709	chr1_23877707_23877709_-_R	0:1;23876448:44;	-
chr1	23877793	23877795	chr1_23877793_23877795_-_L	0:1;23891860:50;	-
chr1	23891858	23891860	chr1_23891858_23891860_-_R	0:0;23877793:50;	-
chr1	23891992	23891994	chr1_23891992_23891994_-_L	0:0;23909663:5;23922038:12;	-
chr1	23909661	23909663	chr1_23909661_23909663_-_R	23891992:5;	-
chr1	23922036	23922038	chr1_23922036_23922038_-_R	0:0;23891992:12;	-
chr1	23996359	23996361	chr1_23996359_23996361_-_L	0:0;24003157:42;	-
chr1	24003155	24003157	chr1_24003155_24003157_-_R	0:0;23996359:42;	-
chr1	24003305	24003307	chr1_24003305_24003307_-_L	0:0;24005546:20;	-
chr1	24005544	24005546	chr1_24005544_24005546_-_R	0:0;24003305:20;	-
chr1	24012496	24012498	chr1_24012496_24012498_-_L	0:0;24014779:15;	-
chr1	24014777	24014779	chr1_24014777_24014779_-_R	0:0;24012496:15;	-
chr1	24014891	24014893	chr1_24014891_24014893_-_L	0:0;24020675:27;	-
chr1	24020673	24020675	chr1_24020673_24020675_-_R	0:0;24014891:27;	-
chr1	24020784	24020786	chr1_24020784_24020786_-_L	0:1;24021854:22;	-
chr1	24021852	24021854	chr1_24021852_24021854_-_R	0:0;24020784:22;	-
chr1	24022004	24022006	chr1_24022004_24022006_-_L	0:0;24024213:31;	-
chr1	24024211	24024213	chr1_24024211_24024213_-_R	0:0;24022004:31;	-
chr1	24024309	24024311	chr1_24024309_24024311_-_L	0:0;24024782:23;	-
chr1	24024780	24024782	chr1_24024780_24024782_-_R	0:0;24024309:23;	-
chr1	24024872	24024874	chr1_24024872_24024874_-_L	0:1;24026608:34;	-
chr1	24026606	24026608	chr1_24026606_24026608_-_R	0:2;24024872:34;	-
chr1	24026767	24026769	chr1_24026767_24026769_-_L	0:2;24028200:22;	-
chr1	24028198	24028200	chr1_24028198_24028200_-_R	0:1;24026767:22;	-
chr1	24029939	24029941	chr1_24029939_24029941_-_L	0:3;24030742:17;	-
chr1	24030527	24030529	chr1_24030527_24030529_-_L	0:0;24030742:14;	-
chr1	24030740	24030742	chr1_24030740_24030742_-_R	0:2;24029939:17;24030527:14;	-
chr1	24030895	24030897	chr1_24030895_24030897_-_L	0:0;24032663:27;	-
chr1	24032661	24032663	chr1_24032661_24032663_-_R	0:2;24030895:27;	-
chr1	24032735	24032737	chr1_24032735_24032737_-_L	0:0;24044114:21;	-
chr1	24044112	24044114	chr1_24044112_24044114_-_R	0:0;24032735:21;	-
chr1	24044268	24044270	chr1_24044268_24044270_-_L	0:0;24046358:33;	-
chr1	24046356	24046358	chr1_24046356_24046358_-_R	0:0;24044268:33;	-
chr1	24046406	24046408	chr1_24046406_24046408_-_L	0:1;24049130:14;24053183:13;	-
chr1	24049128	24049130	chr1_24049128_24049130_-_R	0:2;24046406:14;	-
chr1	24049206	24049208	chr1_24049206_24049208_-_L	0:1;24053183:16;	-
chr1	24053181	24053183	chr1_24053181_24053183_-_R	0:1;24046406:13;24049206:16;	-
chr1	24053335	24053337	chr1_24053335_24053337_-_L	0:0;24054004:19;	-
chr1	24054002	24054004	chr1_24054002_24054004_-_R	0:0;24053335:19;	-
chr1	24054129	24054131	chr1_24054129_24054131_-_L	0:0;24055744:14;	-
chr1	24055742	24055744	chr1_24055742_24055744_-_R	0:0;24054129:14;	-
chr1	24055916	24055918	chr1_24055916_24055918_-_L	0:0;24057200:2;24057204:18;24057366:2;	-
chr1	24057198	24057200	chr1_24057198_24057200_-_R	0:0;24055916:2;	-
chr1	24057202	24057204	chr1_24057202_24057204_-_R	0:0;24055916:18;	-
chr1	24057273	24057275	chr1_24057273_24057275_-_L	0:0;24057366:20;	-
chr1	24057364	24057366	chr1_24057364_24057366_-_R	0:0;24055916:2;24057273:20;	-
chr1	24057504	24057506	chr1_24057504_24057506_-_L	0:0;24067899:14;	-
chr1	24067897	24067899	chr1_24067897_24067899_-_R	0:0;24057504:14;	-
chr1	24067977	24067979	chr1_24067977_24067979_-_L	0:1;24085411:29;	-
chr1	24085409	24085411	chr1_24085409_24085411_-_R	0:1;24067977:29;	-
chr1	24085525	24085527	chr1_24085525_24085527_-_L	0:1;24086520:23;	-
chr1	24086518	24086520	chr1_24086518_24086520_-_R	0:0;24085525:23;	-
chr1	24086610	24086612	chr1_24086610_24086612_-_L	0:0;24098631:1;24100061:11;	-
chr1	24098629	24098631	chr1_24098629_24098631_-_R	0:0;24086610:1;	-
chr1	24098718	24098720	chr1_24098718_24098720_-_L	0:3;24100061:3;	-
chr1	24100059	24100061	chr1_24100059_24100061_-_R	0:0;24086610:11;24098718:3;	-
chr1	24177867	24177869	chr1_24177867_24177869_+_L	24178259:10;	+
chr1	24178257	24178259	chr1_24178257_24178259_+_R	24177867:10;	+
chr1	24178331	24178333	chr1_24178331_24178333_+_L	24179284:10;	+
chr1	24179282	24179284	chr1_24179282_24179284_+_R	24178331:10;	+
chr1	24179360	24179362	chr1_24179360_24179362_+_L	24179475:10;	+
chr1	24179473	24179475	chr1_24179473_24179475_+_R	24179360:10;	+
chr1	24179606	24179608	chr1_24179606_24179608_+_L	24185038:10;	+
chr1	24185036	24185038	chr1_24185036_24185038_+_R	24179606:10;	+
chr1	24185433	24185435	chr1_24185433_24185435_+_L	24194683:10;	+
chr1	24194681	24194683	chr1_24194681_24194683_+_R	24185433:10;	+
chr1	24194765	24194767	chr1_24194765_24194767_+_L	24195517:10;	+
chr1	24195456	24195458	chr1_24195456_24195458_+_L	24196891:5;	+
chr1	24195515	24195517	chr1_24195515_24195517_+_R	24194765:10;	+
chr1	24195536	24195538	chr1_24195536_24195538_+_L	24196891:5;	+
chr1	24196889	24196891	chr1_24196889_24196891_+_R	24195456:5;24195536:5;	+
chr1	24196964	24196966	chr1_24196964_24196966_+_L	24197300:10;	+
chr1	24197298	24197300	chr1_24197298_24197300_+_R	24196964:10;	+
chr1	24197334	24197336	chr1_24197334_24197336_+_L	24197444:10;	+
chr1	24197442	24197444	chr1_24197442_24197444_+_R	24197334:10;	+
chr1	24197505	24197507	chr1_24197505_24197507_+_L	24202014:10;	+
chr1	24202012	24202014	chr1_24202012_24202014_+_R	24197505:10;	+
chr1	24202066	24202068	chr1_24202066_24202068_+_L	24202297:10;	+
chr1	24202295	24202297	chr1_24202295_24202297_+_R	24202066:10;	+
chr1	24202331	24202333	chr1_24202331_24202333_+_L	24204658:10;	+
chr1	24204656	24204658	chr1_24204656_24204658_+_R	24202331:10;	+
chr1	24204680	24204682	chr1_24204680_24204682_+_L	24205054:10;	+
chr1	24205052	24205054	chr1_24205052_24205054_+_R	24204680:10;	+
chr1	24205106	24205108	chr1_24205106_24205108_+_L	24207386:10;	+
chr1	24207384	24207386	chr1_24207384_24207386_+_R	24205106:10;	+
chr1	24207438	24207440	chr1_24207438_24207440_+_L	24208174:10;	+
chr1	24208172	24208174	chr1_24208172_24208174_+_R	24207438:10;	+
chr1	24208205	24208207	chr1_24208205_24208207_+_L	24209059:10;	+
chr1	24209057	24209059	chr1_24209057_24209059_+_R	24208205:10;	+
chr1	24209114	24209116	chr1_24209114_24209116_+_L	24210373:10;	+
chr1	24210371	24210373	chr1_24210371_24210373_+_R	24209114:10;	+
chr1	24210425	24210427	chr1_24210425_24210427_+_L	24214539:10;	+
chr1	24214537	24214539	chr1_24214537_24214539_+_R	24210425:10;	+
chr1	24214591	24214593	chr1_24214591_24214593_+_L	24217536:10;	+
chr1	24217534	24217536	chr1_24217534_24217536_+_R	24214591:10;	+
chr1	24217588	24217590	chr1_24217588_24217590_+_L	24220744:10;	+
chr1	24220742	24220744	chr1_24220742_24220744_+_R	24217588:10;	+
chr1	24220796	24220798	chr1_24220796_24220798_+_L	24221579:10;	+
chr1	24221577	24221579	chr1_24221577_24221579_+_R	24220796:10;	+
chr1	24221631	24221633	chr1_24221631_24221633_+_L	24221770:10;	+
chr1	24221768	24221770	chr1_24221768_24221770_+_R	24221631:10;	+
chr1	24221822	24221824	chr1_24221822_24221824_+_L	24221945:10;	+
chr1	24221943	24221945	chr1_24221943_24221945_+_R	24221822:10;	+
chr1	24221997	24221999	chr1_24221997_24221999_+_L	24222422:10;	+
chr1	24222420	24222422	chr1_24222420_24222422_+_R	24221997:10;	+
chr1	24222474	24222476	chr1_24222474_24222476_+_L	24223575:10;	+
chr1	24223573	24223575	chr1_24223573_24223575_+_R	24222474:10;	+
chr1	24223618	24223620	chr1_24223618_24223620_+_L	24224504:10;	+
chr1	24224502	24224504	chr1_24224502_24224504_+_R	24223618:10;	+
chr1	24224556	24224558	chr1_24224556_24224558_+_L	24224647:10;	+
chr1	24224645	24224647	chr1_24224645_24224647_+_R	24224556:10;	+
chr1	24224699	24224701	chr1_24224699_24224701_+_L	24230196:10;	+
chr1	24230194	24230196	chr1_24230194_24230196_+_R	24224699:10;	+
chr1	24230248	24230250	chr1_24230248_24230250_+_L	24230883:10;	+
chr1	24230881	24230883	chr1_24230881_24230883_+_R	24230248:10;	+
chr1	24230953	24230955	chr1_24230953_24230955_+_L	24231451:10;	+
chr1	24231449	24231451	chr1_24231449_24231451_+_R	24230953:10;	+
chr1	24231485	24231487	chr1_24231485_24231487_+_L	24232185:10;	+
chr1	24232183	24232185	chr1_24232183_24232185_+_R	24231485:10;	+
chr1	24232228	24232230	chr1_24232228_24232230_+_L	24233571:10;	+
chr1	24233569	24233571	chr1_24233569_24233571_+_R	24232228:10;	+
chr1	24233602	24233604	chr1_24233602_24233604_+_L	24237125:10;	+
chr1	24237123	24237125	chr1_24237123_24237125_+_R	24233602:10;	+
chr1	24237270	24237272	chr1_24237270_24237272_+_L	24237442:10;	+
chr1	24237440	24237442	chr1_24237440_24237442_+_R	24237270:10;	+
chr1	24237495	24237497	chr1_24237495_24237497_+_L	24239207:10;	+
chr1	24239205	24239207	chr1_24239205_24239207_+_R	24237495:10;	+
chr1	24239394	24239396	chr1_24239394_24239396_+_L	24244358:10;	+
chr1	24244356	24244358	chr1_24244356_24244358_+_R	24239394:10;	+
chr1	24244434	24244436	chr1_24244434_24244436_+_L	24251677:10;	+
chr1	24251675	24251677	chr1_24251675_24251677_+_R	24244434:10;	+
chr1	24264816	24264818	chr1_24264816_24264818_-_L	24264965:10;	-
chr1	24264963	24264965	chr1_24264963_24264965_-_R	24264816:10;	-
chr1	24265041	24265043	chr1_24265041_24265043_-_L	24270366:10;	-
chr1	24270364	24270366	chr1_24270364_24270366_-_R	24265041:10;	-
chr1	24270493	24270495	chr1_24270493_24270495_-_L	24279932:10;	-
chr1	24279930	24279932	chr1_24279930_24279932_-_R	24270493:10;	-
chr1	24279997	24279999	chr1_24279997_24279999_-_L	24282417:10;	-
chr1	24282415	24282417	chr1_24282415_24282417_-_R	24279997:10;	-
chr1	24282586	24282588	chr1_24282586_24282588_-_L	24285053:10;	-
chr1	24285051	24285053	chr1_24285051_24285053_-_R	24282586:10;	-
chr1	24285096	24285098	chr1_24285096_24285098_-_L	24285254:10;	-
chr1	24285252	24285254	chr1_24285252_24285254_-_R	24285096:10;	-
chr1	24285288	24285290	chr1_24285288_24285290_-_L	24289667:10;	-
chr1	24289665	24289667	chr1_24289665_24289667_-_R	24285288:10;	-
chr1	24289728	24289730	chr1_24289728_24289730_-_L	24289828:10;	-
chr1	24289826	24289828	chr1_24289826_24289828_-_R	24289728:10;	-
chr1	24289871	24289873	chr1_24289871_24289873_-_L	24293072:10;	-
chr1	24293070	24293072	chr1_24293070_24293072_-_R	24289871:10;	-
chr1	24293115	24293117	chr1_24293115_24293117_-_L	24296760:10;	-
chr1	24296758	24296760	chr1_24296758_24296760_-_R	24293115:10;	-
chr1	24296812	24296814	chr1_24296812_24296814_-_L	24300593:10;	-
chr1	24300591	24300593	chr1_24300591_24300593_-_R	24296812:10;	-
chr1	24300618	24300620	chr1_24300618_24300620_-_L	24301275:10;	-
chr1	24301273	24301275	chr1_24301273_24301275_-_R	24300618:10;	-
chr1	24301318	24301320	chr1_24301318_24301320_-_L	24301400:10;	-
chr1	24301398	24301400	chr1_24301398_24301400_-_R	24301318:10;	-
chr1	24301449	24301451	chr1_24301449_24301451_-_L	24303456:10;	-
chr1	24303454	24303456	chr1_24303454_24303456_-_R	24301449:10;	-
chr1	24303499	24303501	chr1_24303499_24303501_-_L	24306260:10;	-
chr1	24306258	24306260	chr1_24306258_24306260_-_R	24303499:10;	-
chr1	24306312	24306314	chr1_24306312_24306314_-_L	24307646:10;	-
chr1	24307644	24307646	chr1_24307644_24307646_-_R	24306312:10;	-
chr1	24307698	24307700	chr1_24307698_24307700_-_L	24312047:10;	-
chr1	24312045	24312047	chr1_24312045_24312047_-_R	24307698:10;	-
chr1	24312099	24312101	chr1_24312099_24312101_-_L	24312312:10;	-
chr1	24312310	24312312	chr1_24312310_24312312_-_R	24312099:10;	-
chr1	24312364	24312366	chr1_24312364_24312366_-_L	24312448:10;	-
chr1	24312446	24312448	chr1_24312446_24312448_-_R	24312364:10;	-
chr1	24312551	24312553	chr1_24312551_24312553_-_L	24315398:10;	-
chr1	24315396	24315398	chr1_24315396_24315398_-_R	24312551:10;	-
chr1	24315438	24315440	chr1_24315438_24315440_-_L	24317392:10;	-
chr1	24317390	24317392	chr1_24317390_24317392_-_R	24315438:10;	-
chr1	24317444	24317446	chr1_24317444_24317446_-_L	24317533:10;	-
chr1	24317531	24317533	chr1_24317531_24317533_-_R	24317444:10;	-
chr1	24317585	24317587	chr1_24317585_24317587_-_L	24317690:10;	-
chr1	24317688	24317690	chr1_24317688_24317690_-_R	24317585:10;	-
chr1	24317724	24317726	chr1_24317724_24317726_-_L	24322033:10;	-
chr1	24322031	24322033	chr1_24322031_24322033_-_R	24317724:10;	-
chr1	24322109	24322111	chr1_24322109_24322111_-_L	24322214:10;	-
chr1	24322212	24322214	chr1_24322212_24322214_-_R	24322109:10;	-
chr1	24322257	24322259	chr1_24322257_24322259_-_L	24322939:10;	-
chr1	24322937	24322939	chr1_24322937_24322939_-_R	24322257:10;	-
chr1	24323027	24323029	chr1_24323027_24323029_-_L	24323682:10;	-
chr1	24323680	24323682	chr1_24323680_24323682_-_R	24323027:10;	-
chr1	24323734	24323736	chr1_24323734_24323736_-_L	24325250:10;	-
chr1	24325248	24325250	chr1_24325248_24325250_-_R	24323734:10;	-
chr1	24325302	24325304	chr1_24325302_24325304_-_L	24325979:10;	-
chr1	24325977	24325979	chr1_24325977_24325979_-_R	24325302:10;	-
chr1	24326031	24326033	chr1_24326031_24326033_-_L	24326131:10;	-
chr1	24326129	24326131	chr1_24326129_24326131_-_R	24326031:10;	-
chr1	24326165	24326167	chr1_24326165_24326167_-_L	24328036:10;	-
chr1	24328034	24328036	chr1_24328034_24328036_-_R	24326165:10;	-
chr1	24328070	24328072	chr1_24328070_24328072_-_L	24332430:10;	-
chr1	24332428	24332430	chr1_24332428_24332430_-_R	24328070:10;	-
chr1	24332491	24332493	chr1_24332491_24332493_-_L	24337898:10;	-
chr1	24337896	24337898	chr1_24337896_24337898_-_R	24332491:10;	-
chr1	24337938	24337940	chr1_24337938_24337940_-_L	24352282:10;	-
chr1	24352280	24352282	chr1_24352280_24352282_-_R	24337938:10;	-
chr1	24352334	24352336	chr1_24352334_24352336_-_L	24374583:10;	-
chr1	24374581	24374583	chr1_24374581_24374583_-_R	24352334:10;	-
chr1	24374635	24374637	chr1_24374635_24374637_-_L	24410196:10;	-
chr1	24410194	24410196	chr1_24410194_24410196_-_R	24374635:10;	-
chr1	24410248	24410250	chr1_24410248_24410250_-_L	24451762:10;	-
chr1	24451760	24451762	chr1_24451760_24451762_-_R	24410248:10;	-
chr1	24451796	24451798	chr1_24451796_24451798_-_L	24453744:10;	-
chr1	24453742	24453744	chr1_24453742_24453744_-_R	24451796:10;	-
chr1	24453796	24453798	chr1_24453796_24453798_-_L	24461476:10;	-
chr1	24461474	24461476	chr1_24461474_24461476_-_R	24453796:10;	-
chr1	24461528	24461530	chr1_24461528_24461530_-_L	24508184:10;	-
chr1	24508182	24508184	chr1_24508182_24508184_-_R	24461528:10;	-
chr1	24508227	24508229	chr1_24508227_24508229_-_L	24510843:10;	-
chr1	24510841	24510843	chr1_24510841_24510843_-_R	24508227:10;	-
chr1	24510886	24510888	chr1_24510886_24510888_-_L	24525604:10;	-
chr1	24525602	24525604	chr1_24525602_24525604_-_R	24510886:10;	-
chr1	24525665	24525667	chr1_24525665_24525667_-_L	24526385:10;	-
chr1	24526383	24526385	chr1_24526383_24526385_-_R	24525665:10;	-
chr1	24526509	24526511	chr1_24526509_24526511_-_L	24529928:10;	-
chr1	24529926	24529928	chr1_24529926_24529928_-_R	24526509:10;	-
chr1	24530007	24530009	chr1_24530007_24530009_-_L	24534033:10;	-
chr1	24534031	24534033	chr1_24534031_24534033_-_R	24530007:10;	-
chr1	24534307	24534309	chr1_24534307_24534309_-_L	24536879:10;	-
chr1	24536877	24536879	chr1_24536877_24536879_-_R	24534307:10;	-
chr1	24537001	24537003	chr1_24537001_24537003_-_L	24559654:10;	-
chr1	24559652	24559654	chr1_24559652_24559654_-_R	24537001:10;	-
chr1	24559752	24559754	chr1_24559752_24559754_-_L	24561303:10;	-
chr1	24561301	24561303	chr1_24561301_24561303_-_R	24559752:10;	-
chr1	24561367	24561369	chr1_24561367_24561369_-_L	24575333:10;	-
chr1	24575331	24575333	chr1_24575331_24575333_-_R	24561367:10;	-
chr1	24575458	24575460	chr1_24575458_24575460_-_L	24587350:10;	-
chr1	24587348	24587350	chr1_24587348_24587350_-_R	24575458:10;	-
chr1	24678815	24678817	chr1_24678815_24678817_+_L	0:0;24685397:21;	+
chr1	24679033	24679035	chr1_24679033_24679035_+_L	0:0;24685397:4;	+
chr1	24685395	24685397	chr1_24685395_24685397_+_R	0:0;24678815:21;24679033:4;	+
chr1	24685572	24685574	chr1_24685572_24685574_+_L	0:0;24692941:26;	+
chr1	24692939	24692941	chr1_24692939_24692941_+_R	0:0;24685572:26;	+
chr1	24693000	24693002	chr1_24693000_24693002_+_L	0:0;24704821:42;	+
chr1	24704819	24704821	chr1_24704819_24704821_+_R	0:0;24693000:42;	+
chr1	24704917	24704919	chr1_24704917_24704919_+_L	0:1;24705977:50;	+
chr1	24705975	24705977	chr1_24705975_24705977_+_R	0:2;24704917:50;	+
chr1	24706043	24706045	chr1_24706043_24706045_+_L	0:2;24711512:33;	+
chr1	24711510	24711512	chr1_24711510_24711512_+_R	0:0;24706043:33;	+
chr1	24711599	24711601	chr1_24711599_24711601_+_L	0:0;24714909:35;	+
chr1	24714907	24714909	chr1_24714907_24714909_+_R	0:1;24711599:35;	+
chr1	24714981	24714983	chr1_24714981_24714983_+_L	0:0;24728546:42;	+
chr1	24728544	24728546	chr1_24728544_24728546_+_R	0:0;24714981:42;	+
chr1	24728670	24728672	chr1_24728670_24728672_+_L	0:0;24731747:42;	+
chr1	24731745	24731747	chr1_24731745_24731747_+_R	0:1;24728670:42;	+
chr1	24731898	24731900	chr1_24731898_24731900_+_L	0:1;24743883:29;	+
chr1	24743881	24743883	chr1_24743881_24743883_+_R	0:0;24731898:29;	+
chr1	24743946	24743948	chr1_24743946_24743948_+_L	0:0;24744256:27;	+
chr1	24744254	24744256	chr1_24744254_24744256_+_R	0:3;24743946:27;	+
chr1	24744357	24744359	chr1_24744357_24744359_+_L	0:3;24744866:62;	+
chr1	24744864	24744866	chr1_24744864_24744866_+_R	0:0;24744357:62;	+
chr1	24744969	24744971	chr1_24744969_24744971_+_L	0:1;24746805:34;	+
chr1	24746803	24746805	chr1_24746803_24746805_+_R	0:0;24744969:34;	+
chr1	24746953	24746955	chr1_24746953_24746955_+_L	0:0;24748800:47;	+
chr1	24748798	24748800	chr1_24748798_24748800_+_R	0:0;24746953:47;	+
chr1	24748877	24748879	chr1_24748877_24748879_+_L	0:0;24762192:45;	+
chr1	24762190	24762192	chr1_24762190_24762192_+_R	0:0;24748877:45;	+
chr1	24762282	24762284	chr1_24762282_24762284_+_L	0:0;24762623:48;	+
chr1	24762621	24762623	chr1_24762621_24762623_+_R	0:0;24762282:48;	+
chr1	24783274	24783276	chr1_24783274_24783276_+_L	0:0;24783797:1;	+
chr1	24783795	24783797	chr1_24783795_24783797_+_R	0:0;24783274:1;	+
chr1	25068355	25068357	chr1_25068355_25068357_-_L	25074685:10;	-
chr1	25074683	25074685	chr1_25074683_25074685_-_R	25068355:10;	-
chr1	25074788	25074790	chr1_25074788_25074790_-_L	25084244:10;	-
chr1	25084242	25084244	chr1_25084242_25084244_-_R	25074788:10;	-
chr1	25084278	25084280	chr1_25084278_25084280_-_L	25093765:10;	-
chr1	25093763	25093765	chr1_25093763_25093765_-_R	25084278:10;	-
chr1	25094407	25094409	chr1_25094407_25094409_-_L	25098876:10;	-
chr1	25098874	25098876	chr1_25098874_25098876_-_R	25094407:10;	-
[truncated: 410,132 more rows]
