# Supplementary material for: Pervasive isoform‐specific translational regulation via alternative transcription start sites in mammals
Source: Mol Syst Biol. 2016 Jul 18;12(7):875. doi: 10.15252/msb.20166941 (PMC4965872; doi:10.15252/msb.20166941)
Supplement: Supplementary file 8 — Code EV1 [file MSB-12-875-s008.zip › GITHUB/3T3_5UTR_CS/mm10.refseq.TIS.bed]

chr4	152008942	152008943	Klhl21|NM_001033352	0	+
chr7	4063101	4063102	Lair1|NM_001113474	0	-
chr1	9601583	9601584	3110035E14Rik|NM_178399	0	+
chr2	24935144	24935145	Arrdc1|NM_178408	0	-
chr5	142629758	142629759	Wipi2|NM_178398	0	+
chr10	67909945	67909946	Zfp365|NM_178679	0	-
chr12	105685444	105685445	Gskip|NM_178613	0	+
chr5	62749673	62749674	Arap2|NM_178407	0	-
chr7	102083171	102083172	Trpc2|NM_001109897	0	+
chr5	30105358	30105359	3110082J24Rik|NM_001256263	0	-
chrX	27493312	27493313	Gm10488|NM_001099325	0	-
chr8	72421436	72421437	Eps15l1|NM_001122832	0	-
chr16	33057167	33057168	Rpl35a|NM_001130485	0	+
chr16	33057167	33057168	Rpl35a|NM_001130484	0	+
chr8	70476904	70476905	Klhl26|NM_001122830	0	-
chr18	43590675	43590676	Jakmip2|NM_001163637	0	-
chr1	157411937	157411938	Rasal2|NM_177644	0	-
chr1	136625285	136625286	Zfp281|NM_177643	0	+
chr1	136006341	136006342	Igfn1|NM_177642	0	-
chr17	70516021	70516022	Dlgap1|NM_177639	0	+
chr14	52279240	52279241	Rab2b|NM_172601	0	-
chr13	94174223	94174224	Lhfpl2|NM_172589	0	+
chr13	92611260	92611261	Serinc5|NM_172588	0	+
chr9	31053295	31053296	Zbtb44|NM_172765	0	+
chr7	16565137	16565138	Arhgap35|NM_172739	0	-
chr13	23357569	23357570	Zfp322a|NM_172586	0	-
chr13	9122145	9122146	Larp4b|NM_172585	0	+
chr12	102704815	102704816	Itpk1|NM_172584	0	-
chr12	87056453	87056454	Tmem63c|NM_172583	0	+
chr1	10037811	10037812	Cops5|NM_013715	0	-
chr17	29098407	29098408	Cdkn1a|NM_001111099	0	+
chr4	3738729	3738730	Lyn|NM_001111096	0	+
chr1	66802138	66802139	Kansl1l|NM_001122738	0	-
chr10	128459326	128459327	Smarcc2|NM_001114097	0	+
chr16	85173557	85173558	App|NM_001198826	0	-
chr5	33269447	33269448	Ctbp1|NM_001198861	0	-
chr5	33274817	33274818	Ctbp1|NM_001198859	0	-
chr5	33269447	33269448	Ctbp1|NM_001198860	0	-
chr7	48839531	48839532	Csrp3|NM_001198841	0	-
chr12	118848411	118848412	Sp8|NM_177082	0	+
chr9	103306103	103306104	Topbp1|NM_176979	0	+
chr11	46237655	46237656	Fndc9|NM_177075	0	+
chr11	77188917	77188918	Efcab5|NM_176965	0	-
chr1	171360660	171360661	Klhdc9|NM_001033039	0	-
chrX	102643923	102643924	Phka1|NM_008832	0	-
chrX	167382590	167382591	Prps2|NM_026662	0	-
chr2	174463995	174463996	Atp5e|NM_025983	0	-
chr5	34636766	34636767	Mfsd10|NM_026660	0	-
chr9	119894909	119894910	Wdr48|NM_026236	0	+
chr3	146149929	146149930	Mcoln2|NM_026656	0	+
chr7	26757186	26757187	Cyp2b19|NM_007814	0	+
chr18	57878806	57878807	Slc12a2|NM_009194	0	+
chr4	28813383	28813384	Epha7|NM_001290434	0	+
chrX	47892395	47892396	Smarca1|NM_001290708	0	-
chr5	109558882	109558883	Crlf2|NM_001164735	0	-
chr5	87254769	87254770	Ugt2b37|NM_053215	0	-
chr17	33555853	33555854	Myo1f|NM_053214	0	+
chrX	20376898	20376899	Rp2h|NM_001290644	0	+
chr2	60284119	60284120	Cd302|NM_025422	0	-
chr11	58317492	58317493	Zfp672|NM_001256518	0	-
chr14	68533674	68533675	Adam7|NM_007402	0	-
chr8	24823993	24823994	Adam5|NM_007401	0	-
chr9	36693311	36693312	Acrv1|NM_007391	0	+
chr5	118169782	118169783	Hrk|NM_007545	0	+
chr6	120901733	120901734	Bid|NM_007544	0	-
chrX	73490789	73490790	Bgn|NM_007542	0	+
chr3	88384414	88384415	Bglap|NM_007541	0	-
chr2	109675336	109675337	Bdnf|NM_007540	0	+
chr7	109519219	109519220	Rpl27a|NM_011975	0	+
chr12	110840751	110840752	Mok|NM_011973	0	-
chr18	70530286	70530287	Poli|NM_011972	0	-
chr11	97703487	97703488	Psmb3|NM_011971	0	+
chr4	126677754	126677755	Psmb2|NM_011970	0	+
chr9	65294486	65294487	Clpx|NM_011802	0	+
chr6	90129103	90129104	Vmn1r51|NM_011683	0	+
chr11	115186824	115186825	Nat9|NM_025400	0	-
chr8	123806135	123806136	Rab4a|NM_009003	0	+
chr19	39510870	39510871	Cyp2c39|NM_010003	0	+
chr13	112801208	112801209	Ppap2a|NM_008903	0	+
chr6	132364106	132364107	Gm4736|NM_053251	0	-
chr8	40898952	40898953	Slc7a2|NM_007514	0	+
chr3	90514873	90514874	S100a13|NM_009113	0	+
chr6	6578553	6578554	Shfm1|NM_009169	0	-
chr17	55971438	55971439	Shd|NM_009168	0	+
chr19	12099636	12099637	Olfr1427|NM_146679	0	-
chr4	25214774	25214775	Fhl5|NM_021318	0	-
chr7	141427904	141427905	Cend1|NM_021316	0	-
chr6	21949765	21949766	Ing3|NM_023626	0	+
chr5	120503590	120503591	Plbd2|NM_023625	0	-
chr7	130692919	130692920	Tacc2|NM_021314	0	+
chr12	78866526	78866527	Eif2s1|NM_026114	0	+
chr7	108667417	108667418	Olfr510|NM_146311	0	+
chr18	34409466	34409467	Pkd2l2|NM_016927	0	+
chr5	113771634	113771635	Sart3|NM_016926	0	-
chr2	152414776	152414777	Zcchc3|NM_175126	0	-
chr13	56128447	56128448	H2afy|NM_012015	0	-
chr6	145048768	145048769	Bcat1|NM_001024468	0	-
chr6	84008914	84008915	Dysf|NM_001077694	0	+
chr15	8099142	8099143	Wdr70|NM_001081402	0	-
chr7	144838707	144838708	Fgf3|NM_008007	0	+
chr13	21787514	21787515	Hist1h2bp|NM_001290466	0	+
chr2	80292848	80292849	Prdx6b|NM_177256	0	+
chr11	95842145	95842146	Abi3|NM_025659	0	-
chrX	152009640	152009641	Ribc1|NM_025660	0	-
chr3	95561244	95561245	Hormad1|NM_026489	0	+
chr6	52240286	52240287	Hoxa10|NM_001122950	0	-
chr4	118457470	118457471	Mpl|NM_001122949	0	-
chr1	63170908	63170909	Ndufs1|NM_001160039	0	-
chr18	14706230	14706231	Psma8|NM_001163609	0	+
chr4	43010096	43010097	Fancg|NM_001163233	0	-
chr5	7344377	7344378	Zfp804b|NM_001163223	0	-
chr15	99055206	99055207	Prph|NM_001163589	0	+
chr15	99055206	99055207	Prph|NM_001163588	0	+
chr1	67038574	67038575	Lancl1|NM_001190984	0	-
chr4	138262502	138262503	Kif17|NM_001190978	0	+
chr19	46306003	46306004	Nfkb2|NM_019408	0	+
chr10	127189964	127189965	Arhgef25|NM_028027	0	-
chr2	164884095	164884096	Pcif1|NM_146129	0	+
chr9	56995593	56995594	Ptpn9|NM_019651	0	+
chr6	123289747	123289748	Clec4e|NM_019948	0	-
chr1	66700906	66700907	Rpe|NM_025683	0	+
chr14	56778158	56778159	Pspc1|NM_025682	0	-
chr17	17402944	17402945	Lix1|NM_025681	0	+
chr2	165884620	165884621	Zmynd8|NM_027230	0	-
chr3	159839941	159839942	Wls|NM_026582	0	+
chr16	32877893	32877894	Fyttd1|NM_027226	0	+
chr12	110889071	110889072	Cinp|NM_027223	0	-
chr18	35649332	35649333	Mzb1|NM_027222	0	-
chr3	51396507	51396508	Mgarp|NM_026358	0	-
chr8	24438895	24438896	1810011O10Rik|NM_026931	0	-
chr15	78847356	78847357	Cdc42ep1|NM_027219	0	+
chr17	23853796	23853797	Prss32|NM_027220	0	+
chr6	123050097	123050098	Clec4b1|NM_027218	0	+
chr9	51294962	51294963	1810046K07Rik|NM_027217	0	-
chr11	116534163	116534164	Sphk1|NM_025367	0	+
chr7	45466774	45466775	Bax|NM_007527	0	-
chr13	48663116	48663117	Barx1|NM_007526	0	+
chr17	27025855	27025856	Bak1|NM_007523	0	-
chr19	6942322	6942323	Bad|NM_007522	0	+
chr2	163750090	163750091	Ada|NM_007398	0	-
chr2	23040064	23040065	Abi1|NM_007380	0	-
chr6	55460235	55460236	Adcyap1r1|NM_007407	0	+
chr9	119402545	119402546	Acvr2b|NM_007397	0	+
chr8	88306599	88306600	Adcy7|NM_007406	0	+
chr13	34746542	34746543	Fam50b|NM_138746	0	+
chr4	136602584	136602585	Kdm1a|NM_133872	0	-
chr9	77650003	77650004	Klhl31|NM_172925	0	+
chr12	104130461	104130462	Serpina3b|NM_173024	0	+
chr10	79746551	79746552	Polrmt|NM_172551	0	-
chr12	101409328	101409329	Catsperb|NM_173023	0	+
chr14	103843475	103843476	Ednrb|NM_007904	0	-
chr11	70657873	70657874	Eno3|NM_007933	0	+
chr8	26015579	26015580	Fnta|NM_008033	0	-
chr2	129309100	129309101	Il1a|NM_010554	0	-
chr16	18248561	18248562	Ranbp1|NM_011239	0	-
chrX	148180799	148180800	Ott|NM_011022	0	+
chrX	148314605	148314606	Ott|NM_011022	0	+
chrX	149088390	149088391	Ott|NM_011022	0	+
chrX	149098027	149098028	Ott|NM_011022	0	+
chrX	149447692	149447693	Ott|NM_011022	0	+
chr8	104630912	104630913	Rrad|NM_019662	0	-
chr10	86000638	86000639	Bpifc|NM_177772	0	-
chr7	127895580	127895581	Vkorc1|NM_178600	0	-
chr9	21926347	21926348	Tmem205|NM_178577	0	-
chr11	82764226	82764227	Cct6b|NM_009839	0	-
chr15	76198111	76198112	Plec|NM_201393	0	-
chr2	131512009	131512010	Smox|NM_001177833	0	+
chr11	95120321	95120322	Dlx3|NM_010055	0	+
chr13	110280017	110280018	Rab3c|NM_023852	0	-
chr9	118506485	118506486	Golga4|NM_018748	0	+
chr4	154636758	154636759	Prdm16|NM_027504	0	-
chr17	26253030	26253031	Luc7l|NM_028190	0	+
chr12	69168855	69168856	Lrr1|NM_001081406	0	+
chr3	105904799	105904800	Adora3|NM_009631	0	+
chr15	84927377	84927378	Nup50|NM_016714	0	+
chr7	139188362	139188363	Stk32c|NM_021302	0	-
chr17	25832852	25832853	Stub1|NM_019719	0	-
chr12	103443632	103443633	Ifi27l2a|NM_029803	0	-
chr3	95320062	95320063	Cers2|NM_029789	0	+
chr10	76442617	76442618	Pcnt|NM_001282992	0	-
chr14	19891371	19891372	Gng2|NM_001285910	0	-
chr7	127195437	127195438	Cd2bp2|NM_001285906	0	-
chr14	79536350	79536351	Elf1|NM_001286412	0	+
chr2	125842710	125842711	Cops2|NM_001285512	0	-
chr7	45217218	45217219	Tead2|NM_001285500	0	+
chr2	113363956	113363957	Fmn1|NM_001285458	0	+
chr18	12819565	12819566	Osbpl1a|NM_001252492	0	-
chr18	12819565	12819566	Osbpl1a|NM_001252491	0	-
chrX	151047674	151047675	Fgd1|NM_008001	0	+
chr19	50678467	50678468	Sorcs1|NM_001252501	0	-
chr4	152186200	152186201	Acot7|NM_001146057	0	+
chr7	110614760	110614761	Sbf2|NM_177324	0	-
chr13	97141947	97141948	Gfm2|NM_001146043	0	+
chr11	17008597	17008598	Plek|NM_019549	0	-
chr8	46011134	46011135	Lrp2bp|NM_026278	0	+
chr19	50678467	50678468	Sorcs1|NM_001290356	0	-
chr17	49428441	49428442	Mocs1|NM_020042	0	+
chr14	54686779	54686780	Acin1|NM_023190	0	-
chrX	153498453	153498454	Ubqln2|NM_018798	0	+
chr16	95990889	95990890	Psmg1|NM_019537	0	-
chr5	124725163	124725164	Dnah10|NM_019536	0	+
chr1	85894663	85894664	Itm2c|NM_022417	0	+
chr15	102667748	102667749	Atp5g2|NM_026468	0	-
chr4	73950698	73950699	2310002L09Rik|NM_027104	0	-
chr8	116973660	116973661	1700030J22Rik|NM_027103	0	-
chr2	4431198	4431199	Frmd4a|NM_001177843	0	+
chr10	81184013	81184014	Dapk3|NM_001190473	0	+
chr12	71309983	71309984	Dact1|NM_001190466	0	+
chr11	98666060	98666061	Gsdma|NM_021347	0	+
chr17	46383838	46383839	Zfp318|NM_021346	0	+
chr9	65021542	65021543	Ptplad1|NM_021345	0	-
chr7	144915237	144915238	Oraov1|NM_028184	0	+
chr19	8735841	8735842	Wdr74|NM_134139	0	+
chr18	67641678	67641679	Psmg2|NM_134138	0	+
chrX	50841793	50841794	2610018G03Rik|NM_133729	0	+
chr15	81399593	81399594	St13|NM_133726	0	-
chr13	67609577	67609578	AA987161|NM_001163246	0	-
chr7	3694601	3694602	Tsen34|NM_001164204	0	+
chr1	191977380	191977381	Rd3|NM_001177900	0	+
chr2	4566142	4566143	Frmd4a|NM_001177844	0	+
chr15	34443044	34443045	Rpl30|NM_009083	0	-
chr1	186704773	186704774	Tgfb2|NM_009367	0	-
chr11	102761620	102761621	Adam11|NM_009613	0	+
chr10	93284974	93284975	Elk3|NM_013508	0	-
chr3	145758861	145758862	Ddah1|NM_026993	0	+
chr2	140170711	140170712	Ndufaf5|NM_027093	0	+
chr15	97703353	97703354	Rpap3|NM_028003	0	-
chr12	31652405	31652406	Dus4l|NM_028002	0	-
chr10	108162399	108162400	Ppp1r12a|NM_027892	0	+
chr2	5957488	5957489	Upf2|NM_001081132	0	+
chr15	79892516	79892517	Apobec3|NM_001160415	0	+
chr9	78314735	78314736	Omt2a|NM_001164523	0	-
chr7	43490022	43490023	Iglon5|NM_001164518	0	-
chr9	64288113	64288114	Tipin|NM_025372	0	+
chr9	106437721	106437722	Acy1|NM_025371	0	-
chrX	134059364	134059365	Cstf2|NM_001290398	0	+
chr4	21727883	21727884	Ccnc|NM_001290420	0	+
chr4	21780350	21780351	Usp45|NM_001290425	0	+
chr7	5029017	5029018	Zfp865|NM_001290426	0	+
chr4	58286111	58286112	Musk|NM_001165996	0	+
chr2	181364349	181364350	Arfrp1|NM_001165995	0	-
chr7	103788274	103788275	Olfr67|NM_013619	0	-
chr7	103882240	103882241	Olfr66|NM_013618	0	-
chr7	103893732	103893733	Olfr64|NM_013617	0	-
chr4	101940406	101940407	Gm12794|NM_001085516	0	+
chr4	41499627	41499628	AI464131|NM_001085515	0	-
chr4	141368302	141368303	Fam131c|NM_001085513	0	+
chrX	48877614	48877615	Gm595|NM_001085499	0	-
chr4	135762519	135762520	Myom3|NM_001085509	0	+
chrX	35069012	35069013	Gm10487|NM_001100609	0	+
chrX	35405793	35405794	Gm10487|NM_001100609	0	+
chr4	130668935	130668936	Pum1|NM_001159604	0	+
chr5	121384085	121384086	Trafd1|NM_001163470	0	-
chr3	103969085	103969086	Phtf1|NM_001163469	0	+
chr3	103969085	103969086	Phtf1|NM_001163468	0	+
chr9	86572862	86572863	Rwdd2a|NM_027100	0	+
chr9	63399220	63399221	2300009A05Rik|NM_027090	0	-
chr8	117665053	117665054	Sdr42e1|NM_028725	0	-
chr2	145822738	145822739	Rin2|NM_028724	0	+
chr19	42752462	42752463	Pyroxd2|NM_029011	0	-
chr9	20639197	20639198	Fbxl12|NM_001286530	0	-
chr11	23497853	23497854	Ahsa2|NM_001290655	0	-
chr9	55048494	55048495	Chrnb4|NM_148944	0	-
chr8	22588791	22588792	Vdac3|NM_001198998	0	-
chr5	146481993	146481994	Gm6408|NM_001243104	0	+
chr7	19681379	19681380	Apoc4|NM_007385	0	-
chr11	62249101	62249102	Adora2b|NM_007413	0	+
chr15	75048510	75048511	Ly6c1|NM_001252058	0	-
chr15	75048510	75048511	Ly6c1|NM_001252057	0	-
chrX	12652302	12652303	Gm4984|NM_001101484	0	+
chr3	36151192	36151193	D3Ertd254e|NM_001101478	0	+
chr6	29177767	29177768	Prrt4|NM_001101443	0	-
chr6	115592490	115592491	2510049J12Rik|NM_001101431	0	-
chrX	24969750	24969751	Gm14632|NM_001100610	0	-
chrX	27493312	27493313	Gm14632|NM_001100610	0	-
chr3	98509966	98509967	Hsd3b4|NM_001111336	0	-
chr16	89898566	89898567	Tiam1|NM_001145886	0	-
chr8	125054229	125054230	Disc1|NM_174854	0	+
chr11	102604731	102604732	Fzd2|NM_020510	0	+
chr13	38960656	38960657	Slc35b3|NM_001170431	0	-
chr13	38955848	38955849	Slc35b3|NM_001170430	0	-
chr6	99726319	99726320	Prok2|NM_001170419	0	-
chr7	109507950	109507951	Trim66|NM_001170912	0	-
chr3	64287410	64287411	Vmn2r3|NM_001104614	0	-
chr13	67372873	67372874	Zfp456|NM_001001186	0	-
chr6	72788951	72788952	Tcf7l1|NM_001079822	0	-
chr1	81087272	81087273	Nyap2|NM_172849	0	+
chr12	85826550	85826551	Ttll5|NM_001081423	0	+
chr1	82340397	82340398	Rhbdd1|NM_001122685	0	+
chr11	69016132	69016133	Ctc1|NM_001143790	0	+
chr6	51562040	51562041	Snx10|NM_001127349	0	+
chr13	107022074	107022075	Kif2a|NM_001145779	0	-
chr17	56982107	56982108	Acer1|NM_175731	0	-
chr7	45333709	45333710	Trpm4|NM_175130	0	-
chr6	124998972	124998973	Pianp|NM_175696	0	+
chr2	158376199	158376200	Snhg11|NM_175692	0	+
chr13	19729879	19729880	A530099J19Rik|NM_175688	0	-
chr2	94406664	94406665	Ttc17|NM_183106	0	-
chr3	63929369	63929370	E130311K13Rik|NM_177856	0	-
chr8	78218793	78218794	Ttc29|NM_183096	0	+
chr11	58307585	58307586	Zfp692|NM_182996	0	+
chr2	150688959	150688960	Vsx1|NM_054068	0	-
chr6	140040604	140040605	Plcz1|NM_054066	0	-
chr5	33722408	33722409	Fgfr3|NM_001205270	0	+
chr19	43440444	43440445	Cnnm1|NM_031396	0	+
chr11	87433809	87433810	Tex14|NM_031386	0	+
chr13	55415165	55415166	Pfn3|NM_029303	0	-
chr11	17262656	17262657	C1d|NM_020558	0	+
chr4	134923926	134923927	Rsrp1|NM_023665	0	+
chr16	59632432	59632433	Arl6|NM_019665	0	-
chr8	13838088	13838089	AF366264|NM_153093	0	-
chr4	110286492	110286493	Elavl4|NM_010488	0	-
chr4	91308838	91308839	Elavl2|NM_010486	0	-
chr6	78381087	78381088	Reg3a|NM_011259	0	+
chr5	65335525	65335526	Rfc1|NM_011258	0	-
chr5	88004728	88004729	Smr3a|NM_011422	0	+
chr7	122159542	122159543	Plk1|NM_011121	0	+
chrY	2833558	2833559	Rbmy|NM_011253	0	+
chrY	2904132	2904133	Rbmy|NM_011253	0	+
chrY	3303465	3303466	Rbmy|NM_011253	0	-
chr11	50131438	50131439	Tbc1d9b|NM_001290759	0	+
chr13	100655050	100655051	Taf9|NM_027139	0	+
chr9	57259088	57259089	1700017B05Rik|NM_028820	0	-
chr5	121521227	121521228	Adam1a|NM_172126	0	-
chr5	121502979	121502980	Adam1b|NM_172125	0	-
chr7	126929054	126929055	Kctd13|NM_172747	0	+
chr15	98604730	98604731	Adcy6|NM_007405	0	-
chr15	91049701	91049702	Kif21a|NM_001109041	0	-
chr11	93996270	93996271	Spag9|NM_001199204	0	+
chr15	92216386	92216387	Cntn1|NM_007727	0	+
chr7	139086122	139086123	Dpysl4|NM_011993	0	+
chr5	38319665	38319666	Drd5|NM_013503	0	+
chr11	59839723	59839724	Cops3|NM_011991	0	-
chr10	34297513	34297514	Tspyl4|NM_030203	0	+
chr4	149663283	149663284	Pik3cd|NM_001029837	0	-
chr2	120314055	120314056	Pla2g4f|NM_001024145	0	-
chr2	180334368	180334369	Gata5|NM_008093	0	-
chr2	125505602	125505603	Fbn1|NM_007993	0	-
chr7	140247380	140247381	5830411N06Rik|NM_001128146	0	+
chr7	140247380	140247381	5830411N06Rik|NM_001128145	0	+
chr16	44943772	44943773	Cd200r3|NM_001128133	0	+
chr16	44943772	44943773	Cd200r3|NM_001128132	0	+
chr16	30366884	30366885	Atp13a3|NM_001128096	0	-
chr2	157078908	157078909	Soga1|NM_001164663	0	-
chr1	121431215	121431216	Ccdc93|NM_001025156	0	+
chr14	12822737	12822738	Cadps|NM_001042617	0	-
chr11	20647805	20647806	Sertad2|NM_001038625	0	+
chr16	36694159	36694160	Ildr1|NM_134109	0	+
chr10	77515739	77515740	Fam207a|NM_133998	0	-
chr11	107189256	107189257	Nol11|NM_133702	0	-
chr14	20473327	20473328	Anxa7|NM_001110794	0	-
chrX	73095050	73095051	Xlr3a|NM_001110784	0	-
chr6	41446064	41446065	Gm10334|NM_001103153	0	-
chrY	13254008	13254009	Gm20831|NM_001103152	0	+
chr1	57406772	57406773	9430016H08Rik|NM_001081181	0	+
chr14	30951625	30951626	Nek4|NM_011849	0	+
chr8	22162439	22162440	Nek3|NM_011848	0	-
chr5	94534848	94534849	Gm3139|NM_001243937	0	+
chr5_JH584296_random	44416	44417	Gm3139|NM_001243937	0	-
chr4	43523353	43523354	Tpm2|NM_009416	0	-
chr17	37405549	37405550	Olfr107|NM_146511	0	+
chr9	39258678	39258679	Olfr945|NM_146506	0	-
chr6	142756772	142756773	Cmas|NM_009908	0	+
chrX	134600936	134600937	Gla|NM_013463	0	-
chr7	30460143	30460144	Nphs1|NM_019459	0	+
chr11	32824516	32824517	Smim23|NM_027050	0	-
chr8	27447817	27447818	Poteg|NM_026256	0	+
chr16	57231365	57231366	Tbc1d23|NM_026254	0	-
chr14	33008505	33008506	Lrrc18|NM_026253	0	+
chr11	36944165	36944166	Tenm2|NM_001290702	0	-
chr14	51893799	51893800	Slc39a2|NM_001039676	0	+
chr9	10419089	10419090	Cntn5|NM_001033359	0	-
chr9	123964490	123964491	Ccr1|NM_009912	0	-
chr12	113544008	113544009	Adam6a|NM_174885	0	+
chr9	21149856	21149857	Cdc37|NM_016742	0	-
chrX	135889040	135889041	Bhlhb9|NM_198161	0	+
chr13	14064873	14064874	Arid4b|NM_198122	0	+
chr1	75192451	75192452	Ankzf1|NM_001267620	0	+
chr11	61069183	61069184	Kcnj12|NM_001267593	0	+
chr11	118411488	118411489	Cant1|NM_001267592	0	-
chr11	118411488	118411489	Cant1|NM_001267591	0	-
chr17	32809783	32809784	Zfp811|NM_001267583	0	-
chr7	101394877	101394878	Arap1|NM_198096	0	+
chr11	105994674	105994675	Ace3|NM_001101453	0	+
chr17	32229700	32229701	Brd4|NM_198094	0	-
chr11	78751661	78751662	Fam58b|NM_197989	0	-
chr6	119370319	119370320	Adipor2|NM_197985	0	-
chr11	4704305	4704306	Uqcr10|NM_197979	0	-
chr2	174110422	174110423	Npepl1|NM_213733	0	+
chr11	70695906	70695907	Inca1|NM_213729	0	-
chr11	99521257	99521258	Krt39|NM_213730	0	-
chr15	101786457	101786458	Krt72|NM_213728	0	-
chr1	34586681	34586682	Amer3|NM_213727	0	+
chr2	115581884	115581885	BC052040|NM_207264	0	+
chr7	31302781	31302782	Scgb2b2|NM_207262	0	+
chr18	65622997	65622998	Zfp532|NM_207255	0	+
chr15	91838368	91838369	Muc19|NM_207243	0	+
chr4	100777128	100777129	Cachd1|NM_198037	0	+
chr1	85109367	85109368	A530032D15Rik|NM_213615	0	-
chr16	18629849	18629850	Sept5|NM_213614	0	-
chr15	101954223	101954224	Krt78|NM_212487	0	-
chr6	48647435	48647436	Gimap8|NM_212486	0	+
chr15	101802296	101802297	Krt73|NM_212485	0	-
chr7	132779212	132779213	Fam53b|NM_212473	0	-
chrX	136139859	136139860	Bex4|NM_212457	0	+
chr3	79737793	79737794	Rxfp1|NM_212452	0	-
chr9	50615550	50615551	AU019823|NM_212449	0	-
chr8	109962106	109962107	Marveld3|NM_212447	0	-
chr9	53384099	53384100	Kdelc2|NM_212445	0	+
chr7	74013493	74013494	St8sia2|NM_009181	0	-
chr7	120922932	120922933	Polr3e|NM_001164096	0	+
chr2	176632723	176632724	0610010B08Rik|NM_001177543	0	-
chr9	85843979	85843980	Tpbg|NM_011627	0	+
chr7	62420040	62420041	Mkrn3|NM_011746	0	-
chr4	150929845	150929846	Tnfrsf9|NM_011612	0	+
chr2	165055707	165055708	Cd40|NM_011611	0	+
chr19	40402266	40402267	Sorbs1|NM_001034962	0	-
chr9	60497125	60497126	Thsd4|NM_001040426	0	-
chr4	88797396	88797397	Gm13285|NM_001161609	0	+
chr4	88800319	88800320	Gm13285|NM_001161609	0	+
chrX	94724674	94724675	Zxdb|NM_001081473	0	+
chr15	100334929	100334930	Mettl7a3|NM_001081471	0	+
chr5	134417174	134417175	Gtf2ird1|NM_001081470	0	-
chr9	65369217	65369218	Ubap1l|NM_001111145	0	+
chr19	55742341	55742342	Tcf7l2|NM_001142919	0	+
chr9	109978868	109978869	Map4|NM_008633	0	+
chr18	36960439	36960440	Pcdha5|NM_009959	0	+
chr18	37010857	37010858	Pcdha11|NM_009960	0	+
chr15	85821732	85821733	Pkdrej|NM_011105	0	-
chr11	54110226	54110227	P4ha2|NM_011031	0	+
chr17	56305097	56305098	Uhrf1|NM_010931	0	+
chr14	54282892	54282893	Olfr49|NM_010991	0	-
chr7	3915474	3915475	Pira1|NM_011087	0	-
chr14	68083962	68083963	Nefl|NM_010910	0	+
chr19	32758444	32758445	Pten|NM_008960	0	+
chr15	79602450	79602451	Dmc1|NM_010059	0	-
chrX	20550378	20550379	Rgn|NM_009060	0	+
chr17	33930285	33930286	Rgl2|NM_009059	0	+
chr13	63565519	63565520	Ptch1|NM_008957	0	-
chr17	69207869	69207870	Epb4.1l3|NM_013813	0	+
chr8	71908735	71908736	Zfp882|NM_001166645	0	+
chr2	18392499	18392500	Dnajc1|NM_001190817	0	-
chr14	59341314	59341315	Phf11b|NM_001164327	0	-
chr14	62332115	62332116	Rnaseh2b|NM_026001	0	+
chr11	3514944	3514945	Selm|NM_053267	0	+
chr1	39368148	39368149	Rpl31|NM_053257	0	+
chr7	110862867	110862868	Lyve1|NM_053247	0	-
chr10	79918673	79918674	Kiss1r|NM_053244	0	+
chr5	143363961	143363962	Grid2ip|NM_133355	0	+
chr6	15196960	15196961	Foxp2|NM_053242	0	+
chr19	41263853	41263854	Tm9sf3|NM_133352	0	-
chr7	127929881	127929882	Prss8|NM_133351	0	-
chr5	139482755	139482756	Zfand2a|NM_133349	0	-
chr5	30861813	30861814	Mapre3|NM_133350	0	+
chr4	152178170	152178171	Acot7|NM_133348	0	+
chr6	119825053	119825054	Erc1|NM_053204	0	-
chr5	73294289	73294290	Ociad1|NM_001159887	0	+
chr2	164562725	164562726	Wfdc2|NM_026323	0	+
chr8	83566818	83566819	Ndufb7|NM_025843	0	+
chr11	69070946	69070947	Tmem107|NM_025838	0	+
chr1	79761699	79761700	Wdfy1|NM_027057	0	-
chr8	67818105	67818106	Psd3|NM_027626	0	-
chr19	11116465	11116466	1700017D01Rik|NM_027058	0	-
chr5	123720929	123720930	Zcchc8|NM_027494	0	-
chr4	144438603	144438604	1700012P22Rik|NM_027056	0	-
chr8	4105737	4105738	Cd209f|NM_026956	0	-
chr9	15239270	15239271	Vstm5|NM_026955	0	+
chr2	148789360	148789361	Cst12|NM_027054	0	+
chr7	101920717	101920718	Lrrc51|NM_027053	0	-
chr15	97019841	97019842	Slc38a4|NM_027052	0	-
chr18	44380633	44380634	Dcp2|NM_027490	0	+
chr3	67430238	67430239	Gfm1|NM_138591	0	+
chr5	151190093	151190094	Stard13|NM_001163493	0	-
chr19	5475010	5475011	Efemp2|NM_001164352	0	+
chr7	35214927	35214928	Lrp3|NM_001024707	0	-
chr4	83485787	83485788	Psip1|NM_001290527	0	-
chrX	7574247	7574248	Ppp1r3f|NM_138605	0	-
chr17	26934209	26934210	Phf1|NM_009343	0	+
chr11	47355372	47355373	Sgcd|NM_011891	0	-
chr11	69662570	69662571	Mpdu1|NM_011900	0	-
chr12	111237578	111237579	Traf3|NM_001286122	0	+
chr3	107333079	107333080	Rbm15|NM_001045807	0	-
chr17	32993237	32993238	Zfp952|NM_001045559	0	+
chr2	79428890	79428891	Cerkl|NM_001048176	0	-
chr14	68655689	68655690	Adam28|NM_001048175	0	-
chr7	68749065	68749066	Arrdc4|NM_001042592	0	-
chr17	28805954	28805955	Brpf3|NM_001081315	0	+
chr9	67759723	67759724	C2cd4b|NM_001081314	0	+
chr4	121109156	121109157	Tmco2|NM_001081312	0	-
chr9	101075278	101075279	Msl2|NM_001100451	0	+
chr5	30461797	30461798	Otof|NM_001100395	0	-
chr2	14174589	14174590	Tmem236|NM_001081310	0	+
chr15	23173701	23173702	Cdh18|NM_001081299	0	+
chr2	177953683	177953684	Gm14326|NM_001190302	0	-
chr8	22804031	22804032	Ap3m2|NM_029505	0	-
chr9	21127330	21127331	Tyk2|NM_001205312	0	-
chr8	94329237	94329238	Slc12a3|NM_001205311	0	+
chr17	33890494	33890495	Kifc1|NM_001195298	0	-
chr9	49106140	49106141	Tmprss5|NM_030709	0	+
chr7	51862253	51862254	Fancf|NM_001115087	0	-
chr14	122034686	122034687	Timm8a2|NM_001037744	0	+
chr10	80054048	80054049	Gpx4|NM_001037741	0	+
chr5	32864641	32864642	Depdc5|NM_001025426	0	+
chr7	139248518	139248519	Pwwp2b|NM_001033206	0	+
chrX	91480125	91480126	Gm5072|NM_001114678	0	+
chrX	91392499	91392500	Gm5072|NM_001114678	0	+
chr3	88051210	88051211	Gpatch4|NM_001110809	0	+
chr4_GL456350_random	212382	212383	Gm10591|NM_001193668	0	-
chr10	27616795	27616796	Lama2|NM_008481	0	-
chr3	67374215	67374216	Mlf1|NM_010801	0	+
chr9	21237708	21237709	Keap1|NM_001110307	0	-
chr2	176483159	176483160	Gm14434|NM_001101804	0	-
chr15	98004492	98004493	Col2a1|NM_001113515	0	-
chr6	48568244	48568245	Lrrc61|NM_001110160	0	+
chr2	148675340	148675341	Nxt1|NM_001110159	0	+
chr2	170511445	170511446	Pfdn4|NM_001110152	0	+
chr11	49260691	49260692	Mgat1|NM_001110150	0	+
chr11	49260691	49260692	Mgat1|NM_001110149	0	+
chr5	88277077	88277078	Gm7714|NM_001110779	0	+
chr16	32663756	32663757	Tnk2|NM_001110147	0	+
chr9	85843979	85843980	Tpbg|NM_001164792	0	+
chr19	8841212	8841213	Bscl2|NM_001290823	0	+
chr1	165295881	165295882	Gpr161|NM_001081126	0	+
chr7	27974784	27974785	Zfp780b|NM_001081021	0	-
chr5	138048346	138048347	Smok3b|NM_001039889	0	+
chr4	144065754	144065755	Pramel4|NM_001001319	0	+
chr2	4718231	4718232	Bend7|NM_001190400	0	+
chr19	46672842	46672843	Cyp17a1|NM_007809	0	-
chr1	131661995	131661996	Ctse|NM_007799	0	+
chr5	72619117	72619118	Cnga1|NM_007723	0	-
chr4	62581927	62581928	Rgs3|NM_019492	0	+
chr19	46332690	46332691	Cuedc2|NM_024192	0	-
chr7	106753385	106753386	Olfr698|NM_146602	0	-
chr7	106806459	106806460	Olfr700|NM_146600	0	-
chr11	3931455	3931456	Tcn2|NM_015749	0	-
chr11	115933675	115933676	Sap30bp|NM_020483	0	+
chr2	176483159	176483160	0610010B08Rik|NM_001177543	0	-
chr19	55742341	55742342	Tcf7l2|NM_009333	0	+
chr11	100762840	100762841	Hcrt|NM_010410	0	-
chr11	60777100	60777101	Top3a|NM_009410	0	-
chr4	143299254	143299255	Pdpn|NM_010329	0	-
chr11	83851048	83851049	Hnf1b|NM_009330	0	+
chr2	152143625	152143626	Tcf15|NM_009328	0	+
chr10	81332478	81332479	Tbxa2r|NM_009325	0	+
chr8	95888304	95888305	Got2|NM_010325	0	-
chr15	77968578	77968579	Eif3d|NM_018749	0	-
chr18	47306454	47306455	Sema6a|NM_018744	0	-
chr3	20035264	20035265	Hps3|NM_001146323	0	-
chr12	59095799	59095800	Mia2|NM_177321	0	+
chr19	42171546	42171547	Zfyve27|NM_177319	0	+
chr5	136567239	136567240	Cux1|NM_001291234	0	-
chr2	119783913	119783914	Rpap1|NM_177294	0	-
chr8	56294619	56294620	Hpgd|NM_008278	0	+
chr2	91054247	91054248	Psmc3|NM_008948	0	+
chr7	17203667	17203668	Psg29|NM_054064	0	+
chr7	18431864	18431865	Psg28|NM_054063	0	-
chr7	17150399	17150400	Ceacam3|NM_054059	0	+
chr7	18532047	18532048	Psg25|NM_054060	0	-
chr7	18685991	18685992	Psg20|NM_054058	0	-
chr19	4192216	4192217	Ppp1ca|NM_031868	0	+
chr10	108332816	108332817	Pawr|NM_054056	0	+
chr2	165473160	165473161	Slc13a3|NM_054055	0	-
chr5	107342070	107342071	Brdt|NM_054054	0	+
chr2	32712655	32712656	Cdk9|NM_130860	0	-
chr18	9707752	9707753	Colec12|NM_130449	0	+
chr1	93337530	93337531	Pask|NM_080850	0	-
chr10	76575705	76575706	Ftcd|NM_080845	0	+
chr11	74913128	74913129	Srr|NM_001163311	0	-
chr3	88717603	88717604	Rit1|NM_001163310	0	+
chr17	85083266	85083267	Prepl|NM_001163623	0	-
chr7	109865585	109865586	Scube2|NM_020052	0	-
chr5	4757579	4757580	Fzd1|NM_021457	0	-
chr8	93337153	93337154	Ces1g|NM_021456	0	-
chr18	66458760	66458761	Pmaip1|NM_021451	0	+
chr6	4747087	4747088	Sgce|NM_001130190	0	-
chr5	143403961	143403962	Kdelr2|NM_025841	0	+
chr12	83766157	83766158	Papln|NM_130887	0	+
chr14	24486915	24486916	Polr3a|NM_001081247	0	-
chr11	96774481	96774482	Snx11|NM_001163389	0	-
chr15	85558998	85558999	Wnt7b|NM_001163633	0	-
chr17	85083266	85083267	Prepl|NM_001163624	0	-
chr3	26133733	26133734	Nlgn1|NM_001163387	0	-
chr2	163721150	163721151	Pkig|NM_001164053	0	+
chr8	88199963	88199964	Papd5|NM_001164498	0	+
chr8	88199963	88199964	Papd5|NM_001164497	0	+
chr17	28941291	28941292	Pxt1|NM_153390	0	-
chr19	4614503	4614504	Lrfn4|NM_153388	0	-
chr3	58885039	58885040	Clrn1|NM_153386	0	-
chr3	58885039	58885040	Clrn1|NM_153385	0	-
chr3	58885039	58885040	Clrn1|NM_153384	0	-
chr11	120608508	120608509	Npb|NM_153288	0	+
chr9	119977205	119977206	Csrnp1|NM_153287	0	-
chr12	31950209	31950210	Hbp1|NM_153198	0	-
chr6	122952867	122952868	Clec4a3|NM_153197	0	+
chr5	31697600	31697601	Rbks|NM_153196	0	-
chr11	5099020	5099021	Ewsr1|NM_001283062	0	-
chrX	74166783	74166784	Tex28|NM_001126488	0	-
chr1	165788828	165788829	Cd247|NM_001113393	0	+
chr10	73947055	73947056	Pcdh15|NM_001142736	0	+
chr14	62664941	62664942	Serpine3|NM_001199945	0	+
chr2	32646957	32646958	Eng|NM_001146350	0	+
chr1	155558637	155558638	Acbd6|NM_001145781	0	+
chr8	71367036	71367037	Use1|NM_001145780	0	+
chr19	33382411	33382412	Rnls|NM_001146342	0	-
chr11	100576292	100576293	Cnp|NM_001146318	0	+
chr4	88121301	88121302	Focad|NM_001081184	0	+
chr13	58407938	58407939	Rmi1|NM_001168248	0	+
chr6	125050009	125050010	Acrbp|NM_016845	0	+
chrX	37607511	37607512	Rhox4f|NM_001039696	0	-
chr16	4939140	4939141	Nudt16l1|NM_025839	0	+
chr19	10525093	10525094	Sdhaf2|NM_025333	0	-
chr9	57552718	57552719	Mpi|NM_025837	0	-
chr10	80142465	80142466	Atp5d|NM_025313	0	+
chr11	106255650	106255651	Ftsj3|NM_025310	0	-
chr8	13061029	13061030	Proz|NM_025834	0	+
chr5	144357840	144357841	Baiap2l1|NM_025833	0	-
chr14	79390614	79390615	Naa16|NM_025832	0	-
chr3	136670843	136670844	Ppp3ca|NM_008913	0	+
chr17	20814494	20814495	Vmn1r229|NM_134190	0	+
chr7	26173433	26173434	Cyp2b9|NM_010000	0	+
chr5	86071837	86071838	Stap1|NM_019992	0	+
chr13	27801702	27801703	Prl2a1|NM_019991	0	+
chr2	27464097	27464098	Brd3|NM_023336	0	-
chr7	11756256	11756257	Vmn1r73|NM_134203	0	+
chr11	20242196	20242197	Cep68|NM_172260	0	-
chr7	29771370	29771371	Zfp84|NM_023750	0	+
chr14	31206661	31206662	Nisch|NM_022656	0	-
chr11	3203657	3203658	Eif4enif1|NM_023743	0	+
chr5	135349990	135349991	Fkbp6|NM_001277893	0	-
chr7	13085214	13085215	Vmn1r85|NM_145847	0	-
chr7	10580801	10580802	Vmn1r69|NM_145842	0	-
chr5	135632740	135632741	Rhbdd2|NM_146002	0	+
chr11	95845056	95845057	Gngt2|NM_001284393	0	+
chr5	122650423	122650424	P2rx7|NM_001284402	0	+
chr11	87581165	87581166	Sept4|NM_001284392	0	+
chr14	12285415	12285416	3830406C13Rik|NM_001284385	0	+
chr14	12285415	12285416	3830406C13Rik|NM_001284384	0	+
chrX	11315157	11315158	Gm14476|NM_001242950	0	+
chrX	11318324	11318325	Gm14476|NM_001242950	0	+
chrX	11321491	11321492	Gm14476|NM_001242950	0	+
chrX	11324658	11324659	Gm14476|NM_001242950	0	+
chrX	11299320	11299321	Gm14477|NM_001242949	0	+
chrX	11305654	11305655	Gm14477|NM_001242949	0	+
chrX	11308823	11308824	Gm14477|NM_001242949	0	+
chrX	11315157	11315158	Gm14477|NM_001242949	0	+
chrX	11318324	11318325	Gm14477|NM_001242949	0	+
chr1	135802612	135802613	Tnni1|NM_001112702	0	+
chr14	70159379	70159380	9930012K11Rik|NM_001112735	0	-
chr7	27692501	27692502	C030039L03Rik|NM_001112731	0	+
chr11	61212231	61212232	Aldh3a1|NM_001112725	0	+
chr4	132251801	132251802	Gmeb1|NM_001122992	0	-
chr19	5726019	5726020	Ehbp1l1|NM_001114597	0	-
chr4	41773781	41773782	Ccl27a|NM_001048179	0	-
chr2	174450744	174450745	Tubb1|NM_001080971	0	+
chr2	32288312	32288313	Golga2|NM_001080968	0	+
chr11	54597049	54597050	Rapgef6|NM_001252497	0	+
chr11	54523049	54523050	Rapgef6|NM_001252496	0	+
chrX	166345020	166345021	Gpm6b|NM_001177957	0	+
chr9	112185733	112185734	Arpp21|NM_001177620	0	-
chr3	86920169	86920170	Dclk2|NM_001195500	0	-
chr4	107923465	107923466	Cpt2|NM_009949	0	-
chr11	69685258	69685259	Tnfsf13|NM_023517	0	-
chr2	72476290	72476291	Cdca7|NM_025866	0	+
chr9	50746514	50746515	2310030G06Rik|NM_025865	0	-
chr1	191326040	191326041	Tmem206|NM_025864	0	+
chr9	56467361	56467362	Hmg20a|NM_025812	0	+
chr6	30639463	30639464	Cpa1|NM_025350	0	+
chr12	85110896	85110897	Dlst|NM_030225	0	+
chr17	37225126	37225127	Olfr96|NM_146514	0	+
chr10	97483362	97483363	Dcn|NM_007833	0	+
chr17	37211850	37211851	Olfr95|NM_146513	0	-
chr9	122951133	122951134	Kif15|NM_010620	0	+
chr18	11839805	11839806	Cables1|NM_001146287	0	+
chr6	146758471	146758472	Stk38l|NM_172734	0	+
chr6	137754607	137754608	Dera|NM_172733	0	+
chr7	31712681	31712682	Scgb1b7|NM_001270542	0	+
chr10	122047192	122047193	Srgap1|NM_001081037	0	-
chr12	80519168	80519169	Galnt16|NM_001081421	0	+
chr8	123515364	123515365	Dbndd1|NM_001170976	0	-
chr6	120037631	120037632	Wnk1|NM_001199084	0	-
chr4_JH584293_random	60826	60827	Gm10591|NM_001193668	0	-
chr4	42773917	42773918	Gm1987|NM_001193667	0	-
chr5	138281874	138281875	Stag3|NM_016964	0	+
chr2	25054600	25054601	Nsmf|NM_020276	0	+
chr10	76470054	76470055	Mcm3ap|NM_019434	0	+
chr18	37442570	37442571	Pcdhb13|NM_053138	0	+
chr1	164796731	164796732	Dpt|NM_019759	0	+
chr1	92512025	92512026	Olfr1414|NM_147039	0	-
chr1	92480618	92480619	Olfr1416|NM_147038	0	-
chr1	92573172	92573173	Olfr1413|NM_147037	0	+
chr19	11829023	11829024	Olfr1417|NM_146936	0	-
chr10	78043522	78043523	Aire|NM_009646	0	-
chr14	20668194	20668195	Synpo2l|NM_175132	0	-
chr4	98405412	98405413	Inadl|NM_172696	0	+
chr1	182341588	182341589	Fbxo28|NM_175127	0	-
chr7	67641270	67641271	Lrrc28|NM_175124	0	-
chrX	75578006	75578007	Rab39b|NM_175122	0	-
chr15	96698729	96698730	Slc38a2|NM_175121	0	-
chr1	92907054	92907055	Dusp28|NM_175118	0	+
chr7	131396800	131396801	Ikzf5|NM_175115	0	-
chr4	21931563	21931564	Faxc|NM_175234	0	+
chr2	101772292	101772293	Prr5l|NM_175181	0	-
chr4	94603024	94603025	Plaa|NM_172695	0	-
chr2	173002663	173002664	Rae1|NM_175112	0	+
chr16	31438034	31438035	Bdh1|NM_175177	0	+
chr6	49334059	49334060	Ccdc126|NM_175098	0	+
chr4	123188721	123188722	Hpcal4|NM_174998	0	+
chr1	34836801	34836802	Fam168b|NM_174997	0	-
chr7	27556489	27556490	2310022A10Rik|NM_175107	0	+
chr13	67097833	67097834	Zfp708|NM_001012449	0	-
chr13	67081454	67081455	Zfp708|NM_001012448	0	-
chr5	92603108	92603109	Stbd1|NM_175096	0	+
chr1	119910946	119910947	Tmem177|NM_175106	0	-
chr7	97737986	97737987	Aqp11|NM_175105	0	-
chr3	57651652	57651653	Commd2|NM_175095	0	-
chr15	101134679	101134680	Acvrl1|NM_009612	0	+
chr4	42655284	42655285	Gm13306|NM_001164046	0	+
chr5	140523619	140523620	Chst12|NM_021528	0	+
chr6	145246804	145246805	Kras|NM_021284	0	-
chr11	53618605	53618606	Il4|NM_021283	0	-
chr7	140763850	140763851	Cyp2e1|NM_021282	0	+
chr19	29101504	29101505	Rcl1|NM_021525	0	+
chr3	95526899	95526900	Ctss|NM_021281	0	+
chr9	109339621	109339622	Fbxw28|NM_001177419	0	-
chr11	94936368	94936369	Col1a1|NM_007742	0	+
chr2	88794383	88794384	Olfr1201|NM_146895	0	+
chr6	142570378	142570379	Kcnj8|NM_008428	0	-
chr9	20171568	20171569	Olfr870|NM_146904	0	-
chr9	20212350	20212351	Olfr871|NM_146903	0	+
chr13	27312664	27312665	Prl6a1|NM_011166	0	+
chr13	28016272	28016273	Prl4a1|NM_011165	0	+
chr9	59665212	59665213	Pkm|NM_011099	0	+
chr4	138806223	138806224	Pla2g5|NM_011110	0	-
chr3	103575377	103575378	Syt6|NM_018800	0	+
chr14	65077730	65077731	Extl3|NM_018788	0	-
chr15	102524607	102524608	Npff|NM_018787	0	-
chr15	99303345	99303346	Prpf40b|NM_018786	0	+
chr5	103886148	103886149	Klhl8|NM_178741	0	-
chr4	119333581	119333582	Ccdc30|NM_001270446	0	-
chr16	4965537	4965538	4930451G09Rik|NM_001271586	0	+
chr4	119404237	119404238	Ccdc30|NM_001270435	0	-
chr1	138175086	138175087	Ptprc|NM_001268286	0	-
chr2	11501699	11501700	Pfkfb3|NM_001177753	0	-
chr9	86570404	86570405	Pgm3|NM_001163746	0	-
chr17	30612550	30612551	Glo1|NM_025374	0	-
chr7	140848354	140848355	Odf3|NM_027019	0	+
chr10	112060309	112060310	Glipr1l1|NM_027018	0	+
chr7	127051972	127051973	Zg16|NM_026918	0	-
chr9	123100567	123100568	Zdhhc3|NM_026917	0	-
chr3	30793347	30793348	Sec62|NM_027016	0	+
chr7	138836698	138836699	Mapk1ip1|NM_027115	0	-
chr1	37952781	37952782	Lyg1|NM_027111	0	-
chrX	74277229	74277230	Dnase1l1|NM_027109	0	-
chr7	127422003	127422004	Zfp688|NM_026999	0	-
chr4	119422352	119422353	Ppcs|NM_026494	0	-
chr6	81965926	81965927	Mrpl19|NM_026490	0	-
chr1	136416592	136416593	Ddx59|NM_026500	0	+
chr7	43769198	43769199	Klk12|NM_027097	0	+
chr1	118321892	118321893	Nifk|NM_026472	0	+
chr19	42125015	42125016	Avpi1|NM_027106	0	-
chr8	11497586	11497587	Carkd|NM_026995	0	+
chr2	37270544	37270545	Olfr367-ps|NM_001081010	0	+
chr16	35156098	35156099	Adcy5|NM_001012765	0	+
chr2	21212999	21213000	Thnsl1|NM_001001297	0	+
chr18	76951122	76951123	Hdhd2|NM_001039201	0	+
chrX	149594645	149594646	Gm10439|NM_001037716	0	+
chrX	94252421	94252422	Klhl15|NM_001039060	0	+
chr16	25684289	25684290	Trp63|NM_001127261	0	+
chr7	101836751	101836752	Inppl1|NM_001122739	0	-
chr14	54858248	54858249	Homez|NM_001177705	0	-
chr11	3996920	3996921	Gal3st1|NM_001177703	0	+
chr11	3996920	3996921	Gal3st1|NM_001177691	0	+
chr5	35758050	35758051	Ablim2|NM_001177696	0	+
chr19	6164514	6164515	Batf2|NM_028967	0	+
chr11	72202503	72202504	4933427D14Rik|NM_028963	0	-
chr5	3806466	3806467	Krit1|NM_030675	0	+
chr2	89844970	89844971	Olfr48|NM_010990	0	-
chr2	103796939	103796940	Caprin1|NM_001111291	0	-
chr3	64410047	64410048	Vmn2r4|NM_001104615	0	-
chr11	101330939	101330940	Aoc3|NM_009675	0	+
chr7	86915348	86915349	Vmn2r78|NM_001105189	0	+
chr13	56723593	56723594	Smad5|NM_001164041	0	+
chr6	126164746	126164747	Ntf3|NM_001164035	0	-
chr16	93919955	93919956	Cldn14|NM_001165926	0	-
chr16	93919955	93919956	Cldn14|NM_001165925	0	-
chr2	91265332	91265333	Arfgap2|NM_001166024	0	+
chrX	134720150	134720151	Armcx1|NM_001166379	0	+
chrX	134720150	134720151	Armcx1|NM_001166378	0	+
chrX	134720150	134720151	Armcx1|NM_001166377	0	+
chr19	11471104	11471105	Ms4a6c|NM_001166376	0	+
chr7	38106799	38106800	Ccne1|NM_007633	0	-
chr2	131179875	131179876	Cenpb|NM_007682	0	-
chr11	99644034	99644035	Krtap4-7|NM_029613	0	-
chr11	6296977	6296978	Ogdh|NM_001252282	0	+
chr15	99055206	99055207	Prph|NM_013639	0	+
chr6	43665801	43665802	Tpk1|NM_013861	0	-
chr9	123479237	123479238	Limd1|NM_013860	0	+
chr10	76825868	76825869	Pcbp3|NM_021568	0	-
chr7	65644944	65644945	Tarsl2|NM_172310	0	+
chr8	69619351	69619352	Zfp868|NM_172754	0	-
chr10	128891684	128891685	Gdf11|NM_010272	0	-
chr2	157457084	157457085	Src|NM_009271	0	+
chr4	154960995	154960996	Hes5|NM_010419	0	+
chr8	83290582	83290583	Ucp1|NM_009463	0	+
chr15	102966857	102966858	Hoxc10|NM_010462	0	+
chr1	59670690	59670691	Sumo1|NM_009460	0	-
chr8	94810471	94810472	Ccl17|NM_011332	0	+
chr11	101316446	101316447	Psme3|NM_011192	0	+
chr2	167932493	167932494	Ptpn1|NM_011201	0	+
chr12	70974746	70974747	Psma3|NM_011184	0	+
chr1	180245753	180245754	Psen2|NM_011183	0	-
chr5	76184145	76184146	Tmem165|NM_011626	0	+
chr12	111907869	111907870	Ppp1r13b|NM_011625	0	-
chr2	172370454	172370455	Aurka|NM_011497	0	-
chr14	73552807	73552808	Sucla2|NM_011506	0	+
chr11	69045960	69045961	Aurkb|NM_011496	0	+
chr3	40800253	40800254	Plk4|NM_011495	0	+
chr13	112559201	112559202	Il31ra|NM_139299	0	-
chr11	59306972	59306973	Wnt9a|NM_139298	0	+
chr6	39725294	39725295	Braf|NM_139294	0	-
chr4	129490605	129490606	Tssk3|NM_080442	0	-
chr2	30828185	30828186	Asb6|NM_133346	0	-
chr5	120513176	120513177	Slc8b1|NM_133221	0	+
chr4	122961032	122961033	Mfsd2a|NM_029662	0	-
chr10	76562365	76562366	Spatc1l|NM_029661	0	+
chr5	135770357	135770358	Styxl1|NM_029659	0	-
chr16	4886385	4886386	Mgrn1|NM_029657	0	+
chr3	117868904	117868905	Snx7|NM_029655	0	-
chr2	121171393	121171394	Tubgcp4|NM_001290824	0	+
chr11	99785254	99785255	Krtap4-9|NM_001085548	0	+
chr11	99780642	99780643	Krtap4-8|NM_001085547	0	-
chr4	88800319	88800320	Gm13275|NM_001085533	0	+
chr12	100520690	100520691	Ttc7b|NM_001033213	0	-
chr11	54866489	54866490	Hint1|NM_008248	0	+
chr7	31114689	31114690	Hpn|NM_008281	0	-
chr9	70934559	70934560	Lipc|NM_008280	0	-
chr7	28982955	28982956	Map4k1|NM_008279	0	+
chr5	120634234	120634235	Ccdc42b|NM_001195094	0	-
chr7	28756178	28756179	Gm6537|NM_001195091	0	+
chr4	145617145	145617146	Gm13212|NM_001205101	0	+
chr11	117783109	117783110	Tmc8|NM_001195089	0	+
chr12	105032699	105032700	Glrx5|NM_028419	0	+
chr17	56764855	56764856	Dus3l|NM_144858	0	+
chr17	46674232	46674233	Rrp36|NM_144857	0	-
chr17	46438388	46438389	Slc22a7|NM_144856	0	-
chr17	31633026	31633027	Cbs|NM_144855	0	-
chr16	87555940	87555941	Map3k7cl|NM_144854	0	+
chr16	85550107	85550108	Cyyr1|NM_144853	0	-
chr9	38367547	38367548	Olfr899|NM_146479	0	+
chr16	59362215	59362216	Olfr208|NM_146384	0	-
chr1	171414521	171414522	Usf1|NM_009480	0	+
chr12	76404533	76404534	Hspa2|NM_008301	0	+
chr9	44045981	44045982	Thy1|NM_009382	0	+
chr17	35263113	35263114	H2-D1|NM_010380	0	+
chr7	140102390	140102391	Fuom|NM_001286217	0	-
chr12	116047857	116047858	Zfp386|NM_001286214	0	+
chr7	27195533	27195534	Snrpa|NM_001285825	0	-
chr18	23535162	23535163	Dtna|NM_001285817	0	+
chr15	54919960	54919961	Enpp2|NM_001285994	0	-
chr6	113719428	113719429	Ghrl|NM_001286405	0	-
chr9	118047417	118047418	Azi2|NM_001286508	0	+
chr2	126658576	126658577	Gabpb1|NM_010249	0	-
chr1	173227174	173227175	Fcer1a|NM_010184	0	-
chr2	181202503	181202504	Ptk6|NM_009184	0	-
chr7	97081825	97081826	Gab2|NM_010248	0	+
chr12	103951407	103951408	Serpina1e|NM_009247	0	-
chr1	95667260	95667261	St8sia4|NM_009183	0	-
chr7	126369249	126369250	Lat|NM_010689	0	-
chr5	139799182	139799183	Mafk|NM_010757	0	+
chr11	120629852	120629853	Mafg|NM_010756	0	-
chr8	109802949	109802950	Ap1g1|NM_009677	0	+
chr16	38522533	38522534	Timmdc1|NM_024273	0	-
chr8	11550676	11550677	Cars2|NM_024248	0	-
chr6	58265173	58265174	Vmn1r28|NM_134180	0	+
chr7	144463997	144463998	Cttn|NM_007803	0	-
chr4	120790480	120790481	Nfyc|NM_008692	0	-
chr13	27642449	27642450	Prl7a1|NM_008930	0	-
chr1	96997481	96997482	Slco6b1|NM_001039475	0	-
chr16	10784870	10784871	Socs1|NM_009896	0	-
chr13	56251931	56251932	Neurog1|NM_010896	0	-
chr6	42896452	42896453	Olfr448|NM_146273	0	+
chr14	52390770	52390771	Olfr1511|NM_146271	0	-
chr17	50509607	50509608	Plcl2|NM_013880	0	+
chr10	80399230	80399231	Mbd3|NM_013595	0	-
chr3	89214324	89214325	Mtx1|NM_013604	0	-
chr18	74269428	74269429	Mbd1|NM_013594	0	+
chr3	98811045	98811046	Hsd3b6|NM_013821	0	-
chr17	37270261	37270262	H2-M3|NM_013819	0	+
chr14	119138414	119138415	Hs6st3|NM_015820	0	+
chr4	15958073	15958074	Nbn|NM_013752	0	+
chr7	142303594	142303595	Krtap5-4|NM_015809	0	+
chr2	168741748	168741749	Atp9a|NM_015731	0	-
chrX	37191089	37191090	Ndufa1|NM_019443	0	-
chr11	86548830	86548831	Tubd1|NM_019756	0	+
chrX	7671237	7671238	Plp2|NM_019755	0	-
chr16	45724305	45724306	Tagln3|NM_019754	0	-
chr4	46061014	46061015	Tmod1|NM_021883	0	+
chr9	107582907	107582908	Nat6|NM_019750	0	+
chr7	108629993	108629994	Olfr508|NM_146773	0	+
chr2	85769802	85769803	Olfr1013|NM_146762	0	+
chr5	76591758	76591759	Cep135|NM_199032	0	+
chr9	106198726	106198727	Ppm1m|NM_198931	0	-
chr17	73161826	73161827	Lclat1|NM_001081071	0	+
chr3	61003441	61003442	P2ry1|NM_001282016	0	+
chr4	80835073	80835074	Tyrp1|NM_001282015	0	+
chr5	108613526	108613527	Gak|NM_001282052	0	-
chr11	88205201	88205202	Mrps23|NM_001291270	0	+
chr14	26894663	26894664	Asb14|NM_001170748	0	+
chr5	36868820	36868821	Ppp2r2c|NM_172994	0	+
chr5	31452547	31452548	Zfp512|NM_172993	0	+
chr1	60181703	60181704	Nbeal1|NM_173444	0	+
chr5	3596201	3596202	Rbm48|NM_172991	0	-
chr4	154964145	154964146	Pank4|NM_172990	0	+
chr12	57196938	57196939	Slc25a21|NM_172577	0	-
chr9	57147033	57147034	Neil1|NM_028347	0	-
chr6	132210515	132210516	Prb1|NM_198669	0	-
chr4	96591344	96591345	Cyp2j9|NM_028979	0	-
chr7	92669619	92669620	Pcf11|NM_029078	0	-
chr5	21560521	21560522	Lrrc17|NM_028977	0	+
chr4	46536079	46536080	Trim14|NM_029077	0	-
chr17	39642623	39642624	Esp15|NM_001244651	0	+
chr7	75206539	75206540	Sv2b|NM_001109753	0	-
chr11	70018919	70018920	Dlg4|NM_001109752	0	+
chr8	70285301	70285302	Homer3|NM_001146153	0	+
chr11	98022424	98022425	Cacnb1|NM_001159319	0	-
chr9	75398132	75398133	Mapk6|NM_027418	0	-
chr7	67641270	67641271	Lrrc28|NM_027413	0	-
chr19	8818672	8818673	Ttc9c|NM_027412	0	-
chr3	104781086	104781087	Ppm1j|NM_027982	0	+
chr5	5742908	5742909	Steap1|NM_027399	0	-
chr5	144218737	144218738	Tecpr1|NM_027410	0	-
chr11	4095281	4095282	Mtfp1|NM_026443	0	-
chr11	115001546	115001547	AF251705|NM_134158	0	-
chr5	98030548	98030549	Antxr2|NM_133738	0	-
chr18	39773683	39773684	Pabpc2|NM_011033	0	+
chrX	27945296	27945297	Gm10147|NM_001099919	0	-
chr17	70561820	70561821	Dlgap1|NM_001128181	0	+
chr6	86397083	86397084	Pcyox1|NM_025823	0	-
chr3	66994518	66994519	Rsrc1|NM_025822	0	+
chr16	8664414	8664415	Carhsp1|NM_025821	0	-
chr1	151423559	151423560	Swt1|NM_025819	0	-
chr11	99772851	99772852	Gm11595|NM_001126322	0	-
chr2	154309360	154309361	Bpifb9b|NM_001025574	0	+
chr3	30969386	30969387	Phc3|NM_001165954	0	-
chr3	100922911	100922912	Trim45|NM_001165953	0	+
chr13	67061067	67061068	Zfp712|NM_001166218	0	-
chr8	71597768	71597769	Fam129c|NM_001166213	0	+
chr12	84648477	84648478	Vrtn|NM_001168589	0	+
chrX	136171021	136171022	Tceal8|NM_001168578	0	-
chr12	80967943	80967944	Slc10a1|NM_001177561	0	-
chr6	67015750	67015751	Gng12|NM_001177560	0	+
chr6	67015750	67015751	Gng12|NM_001177559	0	+
chr6	67015750	67015751	Gng12|NM_001177558	0	+
chr6	40472109	40472110	Ssbp1|NM_001286664	0	+
chr5	115348949	115348950	Cox6a1|NM_007748	0	-
chr9	57521327	57521328	Cox5a|NM_007747	0	+
chr18	4349315	4349316	Map3k8|NM_007746	0	-
chr4	149126645	149126646	Cort|NM_007745	0	-
chr6	4505839	4505840	Col1a2|NM_007743	0	+
chr2	76524042	76524043	Osbpl6|NM_145525	0	+
chr13	27094252	27094253	Prl3d1|NM_001205322	0	+
chr5	24689393	24689394	Nub1|NM_016736	0	+
chr10	104178377	104178378	Gm4340|NM_001177535	0	+
chr15	77510969	77510970	Apol11a|NM_001177533	0	+
chr17	40562923	40562924	Esp6|NM_001177529	0	+
chr8	21665796	21665797	Gm15315|NM_001177528	0	+
chr8	69654593	69654594	Zfp964|NM_001177527	0	+
chr8	21456516	21456517	Gm7861|NM_001177526	0	-
chr8	21594464	21594465	Gm7861|NM_001177526	0	-
chr7	43214144	43214145	EU599041|NM_001177525	0	+
chr15	74817198	74817199	Gml|NM_001177524	0	-
chr8	21427455	21427456	Gm14850|NM_001177522	0	+
chr8	21565413	21565414	Gm14850|NM_001177522	0	+
chr8	21529074	21529075	Gm15308|NM_001177521	0	+
chr8	21456516	21456517	Gm7849|NM_001177518	0	-
chr8	21594464	21594465	Gm7849|NM_001177518	0	-
chr10	61595491	61595492	Npffr1|NM_001177511	0	+
chr8	13405117	13405118	Grk1|NM_011881	0	+
chr6	35080133	35080134	Cnot4|NM_001164411	0	-
chr18	36670307	36670308	Sra1|NM_001164406	0	-
chr6	137414346	137414347	Ptpro|NM_001164403	0	+
chr6	137414346	137414347	Ptpro|NM_001164402	0	+
chr15	98529412	98529413	Kansl2|NM_001289440	0	-
chr7	48499160	48499161	Mrgprx2|NM_001034868	0	-
chr4	33189379	33189380	Pm20d2|NM_001034867	0	-
chr13	67553035	67553036	Zfp748|NM_001035231	0	-
chr6	72097703	72097704	St3gal5|NM_001035228	0	+
chr8	95715936	95715937	Setd6|NM_001035123	0	+
chr13	59665654	59665655	Golm1|NM_001035122	0	-
chr12	108003142	108003143	Bcl11b|NM_001079883	0	-
chr6	24796051	24796052	Spam1|NM_001079875	0	+
chr11	50901213	50901214	Zfp2|NM_001044699	0	-
chr17	34118630	34118631	Brd2|NM_001204973	0	-
chr8	3656015	3656016	Retn|NM_001204959	0	+
chr10	53379580	53379581	Cep85l|NM_001204983	0	-
chr4	128743403	128743404	Phc2|NM_001195083	0	+
chr12	85608164	85608165	Jdp2|NM_001205052	0	+
chr8	111521980	111521981	Wdr59|NM_001170742	0	-
chr1	166643478	166643479	Gm4847|NM_001164312	0	-
chr12	70154170	70154171	Abhd12b|NM_001195033	0	+
chr3	9706212	9706213	Pag1|NM_001195031	0	-
chr10	80330230	80330231	Reep6|NM_001204931	0	+
chr4	137913767	137913768	Ece1|NM_199307	0	+
chr5	109059451	109059452	Vmn2r11|NM_001104622	0	-
chr5	108852509	108852510	Vmn2r9|NM_001104621	0	-
chr5	108808753	108808754	Vmn2r8|NM_001104620	0	-
chr10	116939450	116939451	Rab3ip|NM_001003950	0	-
chrX	11318324	11318325	Gm14482|NM_001242952	0	+
chrX	11321491	11321492	Gm14482|NM_001242952	0	+
chr2	27464097	27464098	Brd3|NM_001113574	0	-
chr17	13008045	13008046	Sod2|NM_013671	0	+
chr9	86879550	86879551	Snap91|NM_013669	0	-
chr6	123308332	123308333	Vmn2r19|NM_001104632	0	+
chr5	109420012	109420013	Vmn2r17|NM_001104628	0	+
chr5	109330380	109330381	Vmn2r16|NM_001104627	0	+
chrX	31383832	31383833	Gm10921|NM_001085553	0	-
chr14	67716336	67716337	Kctd9|NM_001111028	0	+
chr15	39857361	39857362	Dpys|NM_022722	0	-
chr11	62951293	62951294	Cdrt4|NM_025496	0	+
chr10	33782114	33782115	Gm4794|NM_001101452	0	-
chr17	32506894	32506895	Cyp4f17|NM_001101445	0	+
chr3	136325938	136325939	Bank1|NM_001033350	0	-
chr2	164488249	164488250	Dbndd2|NM_001048227	0	+
chr5	30890165	30890166	Agbl5|NM_001048192	0	+
chr15	73058504	73058505	Trappc9|NM_001164641	0	-
chr1	155099429	155099430	Ier5|NM_010500	0	-
chr5	108132423	108132424	Tmed5|NM_028876	0	-
chr10	56228631	56228632	Tbc1d32|NM_001033385	0	-
chr14	74947659	74947660	Lrch1|NM_001033439	0	-
chr1	59913163	59913164	Fam117b|NM_001037725	0	+
chr8	88306599	88306600	Adcy7|NM_001037724	0	+
chr7	45128713	45128714	Rpl13a|NM_009438	0	-
chr3	104961471	104961472	Wnt2b|NM_009520	0	-
chr1	74792170	74792171	Wnt10a|NM_009518	0	+
chr10	62358361	62358362	Hk1|NM_010438	0	-
chr4	133601768	133601769	Sfn|NM_018754	0	-
chr2	164011604	164011605	Ywhab|NM_018753	0	+
chr9	59486346	59486347	Arih1|NM_019927	0	-
chr19	8742272	8742273	Stx5a|NM_019829	0	+
chr13	73847426	73847427	Nkd2|NM_028186	0	-
chr14	33923895	33923896	Gdf10|NM_145741	0	+
chr7	15834948	15834949	Obox6|NM_145710	0	-
chr7	15396844	15396845	Obox2|NM_145708	0	+
chr10	7667561	7667562	Nup43|NM_145706	0	+
chr19	45815802	45815803	Kcnip2|NM_145704	0	-
chr19	45815802	45815803	Kcnip2|NM_145703	0	-
chr7	112759482	112759483	Tead1|NM_009346	0	+
chr11	11970615	11970616	Grb10|NM_010345	0	-
chr6	83795253	83795254	Nagk|NM_019542	0	+
chr13	61254080	61254081	Cts8|NM_019541	0	-
chrX	155089727	155089728	Magea1|NM_020015	0	-
chr11	49854260	49854261	Mapk9|NM_001163672	0	+
chr11	49854260	49854261	Mapk9|NM_001163671	0	+
chr1	164062188	164062189	Sell|NM_001164059	0	+
chr3	19546740	19546741	Dnajc5b|NM_001163537	0	+
chr3	19546740	19546741	Dnajc5b|NM_001163536	0	+
chr10	75031311	75031312	Rtdr1|NM_001163535	0	-
chr10	75031311	75031312	Rtdr1|NM_001163534	0	-
chr18	52693721	52693722	Gykl1|NM_010293	0	+
chr6	18866482	18866483	Ankrd7|NM_001167757	0	+
chr6	3498522	3498523	Ccdc132|NM_001167751	0	+
chr6	3498522	3498523	Ccdc132|NM_001167750	0	+
chr3	29082849	29082850	Egfem1|NM_001167748	0	+
chr8	122460613	122460614	Snai3|NM_013914	0	-
chr9	111141242	111141243	Lrrfip2|NM_027742	0	+
chr7	142061000	142061001	Mob2|NM_028308	0	-
chr5	145233466	145233467	Zfp655|NM_028298	0	+
chr10	127165896	127165897	B4galnt1|NM_027739	0	+
chr11	93100225	93100226	Car10|NM_028296	0	+
chr15	8374022	8374023	Nipbl|NM_027707	0	-
chr16	35490763	35490764	Pdia5|NM_028295	0	-
chr19	38057800	38057801	Cep55|NM_028293	0	+
chrX	100625373	100625374	Pdzd11|NM_028303	0	-
chr7	100371822	100371823	Ppme1|NM_028292	0	-
chr16	4960565	4960566	Anks3|NM_028301	0	-
chr5	147430579	147430580	Pan3|NM_028291	0	+
chr9	50618472	50618473	Pih1d2|NM_028300	0	+
chr2	54516539	54516540	Galnt13|NM_173030	0	+
chr9	111439264	111439265	Dclk3|NM_172928	0	+
chr19	16780768	16780769	Vps13a|NM_173028	0	-
chr17	20048204	20048205	Vmn2r104|NM_001104566	0	-
chr4	152199874	152199875	Acot7|NM_001146058	0	+
chr2	152669581	152669582	H13|NM_001159552	0	+
chr2	152669581	152669582	H13|NM_001159551	0	+
chr2	38784407	38784408	Nr6a1|NM_001159549	0	-
chr2	38784407	38784408	Nr6a1|NM_001159548	0	-
chr13	61163229	61163230	Ctsr|NM_020284	0	-
chr9	39184179	39184180	Olfr943|NM_146326	0	+
chr1	172894886	172894887	Apcs|NM_011318	0	-
chr14	50126578	50126579	Olfr727|NM_146319	0	+
chr14	50035400	50035401	Olfr725|NM_146317	0	-
chr4	118665518	118665519	Olfr62|NM_146315	0	+
chr7	103359191	103359192	Olfr601|NM_146314	0	-
chr7	104635675	104635676	Olfr657|NM_146312	0	+
chr14	50642282	50642283	Olfr745|NM_146299	0	+
chr2	87251938	87251939	Olfr1115|NM_146297	0	+
chr6	43167059	43167060	Olfr437|NM_146296	0	+
chr7	108881603	108881604	Olfr518|NM_146306	0	-
chr4	44012791	44012792	Clta|NM_001080386	0	+
chr13	24638887	24638888	Fam65b|NM_001080381	0	+
chr15	82244166	82244167	Cenpm|NM_001080158	0	-
chr2	180225801	180225802	Lama5|NM_001081171	0	-
chr10	57728097	57728098	Pkib|NM_001039051	0	+
chr4	116463914	116463915	Mast2|NM_001042743	0	-
chr10	57728097	57728098	Pkib|NM_001039050	0	+
chr2	152623026	152623027	Defb25|NM_001039122	0	-
chr14	63011809	63011810	Defb43|NM_001039121	0	+
chr4	101419820	101419821	Ak4|NM_001177602	0	+
chr11	70237803	70237804	0610010K14Rik|NM_001177601	0	-
chr7	141434174	141434175	Slc25a22|NM_001177576	0	-
chr6	6217009	6217010	Slc25a13|NM_001177572	0	-
chr7	25237659	25237660	Gsk3a|NM_001031667	0	-
chr15	3274673	3274674	Sepp1|NM_001042613	0	+
chr18	60803933	60803934	Cd74|NM_001042605	0	+
chr7	5012988	5012989	Fiz1|NM_001110328	0	-
chr17	56305097	56305098	Uhrf1|NM_001111079	0	+
chr10	104186886	104186887	Gm20765|NM_001270644	0	+
chr10	104195396	104195397	Gm20765|NM_001270644	0	+
chr8	21427455	21427456	Gm21498|NM_001270613	0	+
chr8	21565413	21565414	Gm21498|NM_001270613	0	+
chr8	21391855	21391856	Gm21002|NM_001270555	0	+
chr5_JH584297_random	111391	111392	Gm3139|NM_001243937	0	-
chr5	92073253	92073254	G3bp2|NM_001080797	0	-
chr9	92258061	92258062	Plscr1|NM_011636	0	+
chrX	139333953	139333954	Trap1a|NM_011635	0	+
chr10	69534221	69534222	Ank3|NM_170690	0	+
chr2	25332859	25332860	Man1b1|NM_001029983	0	+
chr7	128745021	128745022	Sec23ip|NM_001029982	0	+
chr2	174297861	174297862	Gnas|NM_001077507	0	+
chrX	27945296	27945297	Gm10058|NM_001109969	0	-
chrX	27493312	27493313	Gm10230|NM_001099347	0	-
chrX	27598374	27598375	Gm10230|NM_001099347	0	-
chrX	27945296	27945297	Gm10230|NM_001099347	0	-
chrX	28292000	28292001	Gm10230|NM_001099347	0	-
chr2	157204454	157204455	Rbl1|NM_001139516	0	-
chr2	154857277	154857278	Raly|NM_001139513	0	+
chr19	17330358	17330359	Gcnt1|NM_001136484	0	-
chr5	88934749	88934750	Slc4a4|NM_001136260	0	+
chr13	119828657	119828658	AF067063|NM_001001449	0	-
chr18	80712765	80712766	Nfatc1|NM_001164110	0	-
chr18	80712765	80712766	Nfatc1|NM_001164109	0	-
chr17	40576592	40576593	Esp6-esp5|NM_001287195	0	+
chr3	26667331	26667332	Spata16|NM_027583	0	+
chr1	65030647	65030648	Akr1cl|NM_027582	0	-
chr14	75129587	75129588	Lrrc63|NM_027581	0	-
chr16	44943772	44943773	Cd200r3|NM_027578	0	+
chr11	99374838	99374839	Krt28|NM_027574	0	-
chr4	43836487	43836488	Olfr157|NM_019475	0	-
chr2	70039145	70039146	Myo3b|NM_177376	0	+
chrX	72222016	72222017	Magea4|NM_020280	0	+
chrX	139563477	139563478	Rnf128|NM_001254761	0	+
chr8	82345610	82345611	Il15|NM_001254747	0	-
chr15	85494731	85494732	7530416G11Rik|NM_001256072	0	-
chr6	131690062	131690063	Tas2r114|NM_207019	0	-
chr6	132893010	132893011	Tas2r113|NM_207018	0	+
chr3	30599848	30599849	Actrt3|NM_029690	0	-
chr2	152105683	152105684	Srxn1|NM_029688	0	+
chrX	137651719	137651720	Il1rapl2|NM_030688	0	+
chr6	141845467	141845468	Slco1a4|NM_030687	0	-
chr17	12584280	12584281	Slc22a2|NM_013667	0	+
chr1	93804002	93804003	Ing5|NM_025454	0	+
chr1	82768416	82768417	Tm4sf20|NM_025453	0	-
chr4	129105715	129105716	Tmem54|NM_025452	0	+
chr9	108290530	108290531	Nicn1|NM_025449	0	+
chr9	55282559	55282560	Nrg4|NM_032002	0	-
chr16	92478774	92478775	2410124H12Rik|NM_029740	0	+
chr16	3909131	3909132	Cluap1|NM_029738	0	+
chr8	78509574	78509575	Slc10a7|NM_029736	0	+
chr11	5064457	5064458	Gas2l1|NM_030228	0	-
chr12	71111444	71111445	Tomm20l|NM_029227	0	+
chr13	96088798	96088799	Sv2c|NM_029210	0	-
chr15	58141492	58141493	Wdyhv1|NM_029734	0	+
chr4	25007277	25007278	Gpr63|NM_030733	0	+
chr17	24813012	24813013	Meiob|NM_029197	0	+
chr13	104181052	104181053	Trim23|NM_030731	0	+
chr9	106754085	106754086	Rad54l2|NM_030730	0	-
chr9	108808483	108808484	Nckipsd|NM_030729	0	+
chr2	32774451	32774452	Ttc16|NM_001290566	0	-
chr19	38097126	38097127	Ffar4|NM_181748	0	+
chr12	112976605	112976606	Btbd6|NM_201646	0	+
chr1	88212001	88212002	Ugt1a1|NM_201645	0	+
chr2	163607226	163607227	Ttpal|NM_181734	0	+
chr4	132007430	132007431	Epb4.1|NM_183428	0	-
chr1	88055481	88055482	Ugt1a10|NM_201641	0	+
chr7	67759627	67759628	Synm|NM_201639	0	-
chr4	115563716	115563717	Cyp4a31|NM_201640	0	+
chr10	85912969	85912970	Prdm4|NM_181650	0	-
chr14	52237571	52237572	Chd8|NM_201637	0	-
chr3	102958382	102958383	Nr1h5|NM_201622	0	-
chr3	102958382	102958383	Nr1h5|NM_201619	0	-
chr10	81627536	81627537	Sirt6|NM_181586	0	-
chr11	69919314	69919315	Eif5a|NM_181582	0	-
chr2	69135889	69135890	Nostrin|NM_181547	0	+
chr14	63191841	63191842	Neil2|NM_201610	0	-
chr11	95749250	95749251	Zfp652|NM_201609	0	+
chrX	74283007	74283008	Taz|NM_181516	0	+
chr19	44192273	44192274	Pkd2l1|NM_181422	0	-
chr7	31291799	31291800	Scgb1b2|NM_020563	0	-
chrX	150398792	150398793	Tmem29|NM_001164683	0	-
chr1	59161513	59161514	Mpp4|NM_001164682	0	-
chr5	146584109	146584110	Gpr12|NM_008151	0	-
chr8	83973186	83973187	Prkaca|NM_008854	0	+
chrX	99468300	99468301	Pja1|NM_008853	0	-
chr11	96827706	96827707	Nfe2l1|NM_008686	0	-
chr15	103251041	103251042	Nfe2|NM_008685	0	-
chr14	55671811	55671812	Nedd8|NM_008683	0	-
chr17	33760261	33760262	Rab11b|NM_008997	0	-
chr6	102464582	102464583	Cntn3|NM_008779	0	-
chr9	110884043	110884044	Als2cl|NM_001146059	0	+
chr8	70302806	70302807	Cope|NM_021538	0	+
chr18	35662127	35662128	Spata24|NM_029485	0	-
chr11	94321787	94321788	Luc7l3|NM_026313	0	-
chr17	25829065	25829066	Jmjd8|NM_028101	0	+
chr19	39007045	39007046	Cyp2c55|NM_028089	0	+
chr10	62880013	62880014	Tet1|NM_027384	0	-
chr17	24698342	24698343	Noxo1|NM_027988	0	+
chr9	70035283	70035284	Gcnt3|NM_028087	0	-
chr11	102041590	102041591	Cd300lg|NM_027987	0	+
chr14	59597835	59597836	Cdadc1|NM_027986	0	-
chrX	102505063	102505064	Hdac8|NM_027382	0	-
chr7	120173918	120173919	Anks4b|NM_028085	0	+
chr11	94496541	94496542	Epn3|NM_027984	0	-
chr16	93884495	93884496	Chaf1b|NM_028083	0	+
chr11	100016146	100016147	Krt33a|NM_027983	0	-
chr1	78681632	78681633	Acsl3|NM_028817	0	+
chr10	116549079	116549080	Cnot2|NM_028082	0	-
chr1	36770810	36770811	Zap70|NM_001289765	0	+
chr14	16575220	16575221	Rarb|NM_001289762	0	-
chr2	30266611	30266612	Phyhd1|NM_001252568	0	+
chr10	115384274	115384275	Thap2|NM_025780	0	-
chr2	91265332	91265333	Arfgap2|NM_023854	0	+
chr2	25272515	25272516	Anapc2|NM_175300	0	+
chr11	96133785	96133786	Ttll6|NM_172799	0	+
chr2	120977298	120977299	Tmem62|NM_175285	0	+
chrX	8175994	8175995	Tbc1d25|NM_172478	0	-
chr3	154597025	154597026	Tyw3|NM_172474	0	-
chr7	28371222	28371223	Plekhg2|NM_001083912	0	-
chr1	165634392	165634393	Mpzl1|NM_001083897	0	-
chr4	88806185	88806186	Gm13288|NM_001243167	0	+
chr3	45379252	45379253	Pcdh10|NM_001098172	0	+
chr11	67327102	67327103	Myh13|NM_001081250	0	+
chr14	39472799	39472800	Nrg3|NM_001190188	0	-
chr14	39472799	39472800	Nrg3|NM_001190187	0	-
chr2	80642635	80642636	Nup35|NM_001190179	0	+
chr7	112427964	112427965	Parva|NM_020606	0	+
chr8	121730622	121730623	Jph3|NM_020605	0	+
chr4	65124541	65124542	Pappa|NM_021362	0	+
chr6	85513396	85513397	Egr4|NM_020596	0	-
chr17	18424103	18424104	Vmn2r95|NM_001102581	0	+
chr9	58199974	58199975	Islr2|NM_001161536	0	-
chr19	24174013	24174014	Tjp2|NM_001198985	0	-
chr2	26138801	26138802	C330006A16Rik|NM_001256521	0	-
chr8	22411465	22411466	Mrps31|NM_020560	0	+
chr14	51853997	51853998	Ear7|NM_017385	0	+
chr10	31609183	31609184	Rnf217|NM_001146349	0	-
chr16	23155224	23155225	Adipoq|NM_009605	0	+
chr6	126643354	126643355	Kcna1|NM_010595	0	-
chr1	156559048	156559049	Abl2|NM_009595	0	+
chr7	127904930	127904931	Bckdk|NM_009739	0	+
chr2	31760036	31760037	Abl1|NM_009594	0	+
chr17	31057814	31057815	Abcg1|NM_009593	0	+
chr5	66462115	66462116	Apbb2|NM_009686	0	-
chr8	84800023	84800024	Nfix|NM_010906	0	-
chr9	107297014	107297015	Cish|NM_009895	0	+
chr4	58286111	58286112	Musk|NM_010944	0	+
chr13	21292659	21292660	Gpx5|NM_010343	0	-
chr10	62602213	62602214	Ddx21|NM_019553	0	-
chr1	74506437	74506438	Rqcd1|NM_021383	0	+
chr3	131579313	131579314	Papss1|NM_001289478	0	+
chr15	98776962	98776963	Wnt10b|NM_011718	0	-
chr2	120731500	120731501	Cdan1|NM_026891	0	-
chr11	98383846	98383847	Tcap|NM_011540	0	+
chr6	38919152	38919153	Tbxas1|NM_011539	0	+
chr2	163054828	163054829	Mybl2|NM_008652	0	+
chr3	82541465	82541466	Npy2r|NM_008731	0	-
chr15	30173126	30173127	Ctnnd2|NM_008729	0	+
chr7	7902461	7902462	Vmn2r36|NM_001105068	0	-
chr17	34931406	34931407	Neu1|NM_010893	0	+
chr2	120027512	120027513	Jmjd7|NM_001114637	0	+
chr1	63093501	63093502	Ino80d|NM_001114609	0	-
chr10	39511749	39511750	Fyn|NM_001122893	0	+
chr17	38555870	38555871	Esp34|NM_001177585	0	+
chr6	128622832	128622833	Klrb1a|NM_010737	0	-
chr15	102028278	102028279	Krt18|NM_010664	0	+
chr11	101784575	101784576	Etv4|NM_008815	0	-
chr11	75588332	75588333	Pitpna|NM_008850	0	+
chr1	50927947	50927948	Tmeff2|NM_019790	0	+
chr14	52490961	52490962	Olfr1507|NM_020512	0	-
chr6	66535526	66535527	Mad2l1|NM_019499	0	+
chr3	36689978	36689979	Trpc3|NM_019510	0	-
chr19	53038544	53038545	Xpnpep1|NM_133216	0	-
chrX	92490027	92490028	Gm5941|NM_001034103	0	+
chr14	51717123	51717124	Gm5800|NM_001034102	0	-
chr5	92073253	92073254	G3bp2|NM_001080794	0	-
chr11	72796296	72796297	Zzef1|NM_001045536	0	+
chr6	37299947	37299948	Dgki|NM_001081206	0	-
chr17	64313030	64313031	Pja2|NM_144859	0	-
chr12	31499534	31499535	Cbll1|NM_001253848	0	-
chr12	31499534	31499535	Cbll1|NM_001253847	0	-
chr19	10898991	10898992	Prpf19|NM_001253844	0	+
chr8	94152799	94152800	Mt3|NM_013603	0	+
chr8	94179310	94179311	Mt1|NM_013602	0	+
chr2	88150016	88150017	Olfr1167|NM_146294	0	-
chr19	12934739	12934740	Olfr1449|NM_146303	0	+
chr10	130211127	130211128	Olfr827|NM_146300	0	-
chr4	119108954	119108955	Slc2a1|NM_011400	0	+
chr8	5105182	5105183	Slc10a2|NM_011388	0	-
chr17	24632081	24632082	Tsc2|NM_011647	0	-
chr9	98992122	98992123	Faim|NM_011810	0	+
chr11	98908251	98908252	Cdc6|NM_011799	0	+
chrX	24969750	24969751	Gm10230|NM_001099347	0	-
chr19	55742341	55742342	Tcf7l2|NM_001142923	0	+
chr9	71483605	71483606	Polr2m|NM_001164793	0	-
chr9	106460068	106460069	Pcbp4|NM_021567	0	+
chr2	163397525	163397526	Jph2|NM_021566	0	-
chr10	80150077	80150078	Midn|NM_021565	0	+
chr11	68973717	68973718	Rangrf|NM_021329	0	-
chr16	44766008	44766009	Cd200r1|NM_021325	0	+
chr12	79191789	79191790	Rdh11|NM_021557	0	-
chr7	6961159	6961160	Usp29|NM_021323	0	+
chr15	76368955	76368956	Fam203a|NM_021555	0	+
chr7	121034810	121034811	Mettl9|NM_021554	0	+
chr13	97137756	97137757	Nsa2|NM_021552	0	-
chr14	54912254	54912255	Slc22a17|NM_021551	0	-
chr11	36944165	36944166	Tenm2|NM_011856	0	-
chrX	38632116	38632117	C1galt1c1|NM_021550	0	-
chr9	75037916	75037917	Arpp19|NM_021548	0	+
chr11	98372120	98372121	Stard3|NM_021547	0	+
chr3	14533933	14533934	Lrrcc1|NM_001163579	0	+
chr4	123410706	123410707	D830031N03Rik|NM_001167918	0	-
chr5	76840803	76840804	C530008M17Rik|NM_001163793	0	+
chr17	36943087	36943088	Rnf39|NM_001099632	0	+
chr4	132922437	132922438	Fam76a|NM_001163792	0	-
chr17	34837398	34837399	Dxo|NM_001163770	0	+
chr17	35516114	35516115	Tcf19|NM_001163764	0	-
chr17	35516114	35516115	Tcf19|NM_001163763	0	-
chr7	100608223	100608224	Rab6a|NM_001163663	0	+
chr10	110000218	110000219	Nav3|NM_001081035	0	-
chr6	142008744	142008745	Gm6614|NM_001081318	0	-
chr10	11080537	11080538	Grm1|NM_001114333	0	-
chr19	56464569	56464570	Plekhs1|NM_172641	0	+
chr19	45560643	45560644	Dpcd|NM_172639	0	+
chr19	36554783	36554784	Hectd2|NM_172637	0	+
chr19	11912562	11912563	Patl1|NM_172635	0	+
chr18	86713068	86713069	Cbln2|NM_172633	0	+
chr18	73970435	73970436	Mapk4|NM_172632	0	-
chr18	68064646	68064647	Ldlrad4|NM_172631	0	+
chr18	67237623	67237624	Mppe1|NM_172630	0	-
chr18	61953115	61953116	Sh3tc2|NM_172628	0	+
chr2	35100652	35100653	AI182371|NM_001243103	0	-
chr16	5007752	5007753	Smim22|NM_001253803	0	+
chr15	79229812	79229813	Pick1|NM_008837	0	+
chr6	48443444	48443445	Zfp467|NM_020589	0	-
chr8	54703898	54703899	Wdr17|NM_028220	0	-
chr3	30648225	30648226	Lrriq4|NM_001290510	0	+
chr2	30396184	30396185	Dolpp1|NM_001290508	0	+
chr7	84003404	84003405	Cemip|NM_030728	0	-
chr9	39623124	39623125	Olfr960|NM_146279	0	+
chr14	50148871	50148872	Olfr729|NM_146278	0	-
chr16	10292338	10292339	Emp2|NM_007929	0	-
chr9	44798732	44798733	Tmem25|NM_027865	0	-
chr17	73710058	73710059	Galnt14|NM_027864	0	-
chr6	40929479	40929480	1700074P13Rik|NM_028550	0	-
chr2	150909718	150909719	Gins1|NM_001163476	0	+
chr10	41811021	41811022	Sesn1|NM_001162908	0	+
chr4	110351813	110351814	Elavl4|NM_001163397	0	-
chr9	65294486	65294487	Clpx|NM_001044389	0	+
chrX	20871038	20871039	Timp1|NM_001044384	0	+
chr2	91096948	91096949	Spi1|NM_011355	0	+
chr19	56547149	56547150	Dclre1a|NM_018831	0	-
chr19	10949232	10949233	Ccdc86|NM_023731	0	-
chr6	128400112	128400113	Nrip2|NM_021717	0	+
chr2	64096918	64096919	Fign|NM_021716	0	-
chrX	20059715	20059716	Chst7|NM_021715	0	+
chr7	66060610	66060611	Snrpa1|NM_021336	0	+
chr2	143064566	143064567	Snrpb2|NM_021335	0	+
chr12	51717012	51717013	Ap4s1|NM_021710	0	+
chr3	105687426	105687427	Ddx20|NM_017397	0	-
chr1	74713630	74713631	Cyp27a1|NM_024264	0	+
chr2	153875905	153875906	Bpifb2|NM_025631	0	+
chr4	45342167	45342168	Dcaf10|NM_153167	0	+
chr17	29237706	29237707	Cpne5|NM_153166	0	-
chrX	94252421	94252422	Klhl15|NM_153165	0	+
chr8	95788730	95788731	Cnot1|NM_153164	0	-
chr11	4640399	4640400	Ascc2|NM_029291	0	+
chrX	66653904	66653905	Slitrk2|NM_001161431	0	+
chrX	162643506	162643507	Reps2|NM_001290633	0	-
chr5	44094613	44094614	Prom1|NM_001163578	0	-
chr1	130714555	130714556	Pfkfb2|NM_001162415	0	-
chr17	6601809	6601810	Dynlt1c|NM_001166630	0	+
chr10	115817600	115817601	Tspan8|NM_001168679	0	+
chr2	155045621	155045622	a|NM_015770	0	+
chr11	100096185	100096186	Krt35|NM_016880	0	-
chr3	92719347	92719348	Lce1f|NM_026394	0	-
chr8	24674696	24674697	Adam18|NM_010084	0	-
chr3	94436553	94436554	Oaz3|NM_016901	0	-
chr7	17056595	17056596	Hif3a|NM_016868	0	-
chr3	152165886	152165887	Gipc2|NM_016867	0	-
chr2	129199718	129199719	Slc20a1|NM_015747	0	+
chr7	49759213	49759214	Htatip2|NM_016865	0	+
chr12	4841434	4841435	Fkbp1b|NM_016863	0	-
chr19	55316450	55316451	Vti1a|NM_016862	0	+
chr17	46543773	46543774	Cul9|NM_001081335	0	-
chr8	39642619	39642620	Msr1|NM_001113326	0	-
chr9	105494419	105494420	Atp2c1|NM_001253834	0	-
chr8	124564565	124564566	Agt|NM_007428	0	-
chr8	105567488	105567489	Agrp|NM_007427	0	-
chr13	21468440	21468441	Nkapl|NM_025719	0	-
chr2	3772851	3772852	Fam107b|NM_025626	0	+
chr7	97325963	97325964	Usp35|NM_001177412	0	-
chr9	105788954	105788955	Col6a6|NM_172927	0	-
chr17	27157734	27157735	Ip6k3|NM_173027	0	-
chr1	161032732	161032733	Zbtb37|NM_173424	0	-
chr18	46524644	46524645	Fem1c|NM_173423	0	-
chr15	54410777	54410778	Colec10|NM_173422	0	+
chr15	34453646	34453647	Erich5|NM_173421	0	+
chr14	69292802	69292803	Synb|NM_173420	0	-
chr14	69511052	69511053	Synb|NM_173420	0	-
chr14	62292949	62292950	Dleu7|NM_173419	0	-
chr12	11092695	11092696	Kcns3|NM_173417	0	-
chr12	4850145	4850146	BC068281|NM_173416	0	+
chrX	9200229	9200230	Lancl3|NM_173414	0	+
chr9	66919632	66919633	Rab8b|NM_173413	0	-
chr15	58823127	58823128	Tmem65|NM_175212	0	-
chrX	149105625	149105626	Gm15093|NM_001099920	0	+
chr13	30750579	30750580	Irf4|NM_013674	0	+
chr11	119040849	119040850	Cbx8|NM_013926	0	-
chr8	111990372	111990373	Adat1|NM_013925	0	-
chr13	23423831	23423832	Abt1|NM_013924	0	-
chr5	143871861	143871862	Eif2ak1|NM_013557	0	+
chr4	108217921	108217922	Zyg11a|NM_001167936	0	-
chr6	114671142	114671143	Atg7|NM_001253717	0	+
chr9	21926347	21926348	Tmem205|NM_001253870	0	-
chr9	21926347	21926348	Tmem205|NM_001253869	0	-
chr9	21926347	21926348	Tmem205|NM_001253868	0	-
chr18	59062385	59062386	A730017C20Rik|NM_001167925	0	+
chr9	107400068	107400069	Cacna2d2|NM_001174047	0	+
chr3	89136182	89136183	Pklr|NM_013631	0	+
chr13	75090061	75090062	Pcsk1|NM_013628	0	+
chr4	100096218	100096219	Ror1|NM_013845	0	+
chr17	21491255	21491256	Zfp53|NM_013843	0	+
chr2	105680297	105680298	Pax6|NM_013627	0	+
chr11	74699341	74699342	Pafah1b1|NM_013625	0	-
chrX	20961776	20961777	Uxt|NM_013840	0	-
chr4	120567414	120567415	Ctps|NM_016748	0	-
chr4	132144384	132144385	Oprd1|NM_013622	0	-
chr1	74375314	74375315	Slc11a1|NM_013612	0	+
chr1	143771004	143771005	Trove2|NM_013835	0	-
chr5	120649469	120649470	Rasal1|NM_013832	0	+
chr3	102509775	102509776	Ngf|NM_013609	0	+
chr2	164948256	164948257	Mmp9|NM_013599	0	+
chr2	135877397	135877398	Plcb4|NM_013829	0	+
chr2	26138801	26138802	C330006A16Rik|NM_001256522	0	-
chr19	34879075	34879076	Pank1|NM_001114339	0	-
chr7	139389389	139389390	Inpp5a|NM_001127363	0	+
chr7	25132451	25132452	Pou2f2|NM_001163555	0	-
chr3	28024193	28024194	Pld1|NM_001164056	0	+
chr19	3686441	3686442	Lrp5|NM_008513	0	-
chr18	7871605	7871606	Wac|NM_001282093	0	+
chr9	86879550	86879551	Snap91|NM_001277983	0	-
chr1	134234354	134234355	Adora1|NM_001282945	0	-
chr4	60421885	60421886	Mup9|NM_001281979	0	-
chr15	25941208	25941209	Fam134b|NM_001277315	0	+
chr9	86879550	86879551	Snap91|NM_001277982	0	-
chr17	86917464	86917465	Tmem247|NM_001277980	0	+
chr2	71787138	71787139	Itga6|NM_001277970	0	+
chr13	100633909	100633910	Rad17|NM_001283011	0	-
chr4	40695135	40695136	Aptx|NM_001025445	0	-
chr11	82890418	82890419	Rad51d|NM_001277939	0	-
chr13	20564426	20564427	Elmo1|NM_198093	0	+
chr8	23141066	23141067	Gm15816|NM_001282148	0	-
chr6	113309812	113309813	Brpf1|NM_001282128	0	+
chr9	41004585	41004586	Crtam|NM_001281954	0	-
chr8	69774791	69774792	Zfp866|NM_177899	0	-
chr1	131910733	131910734	Nucks1|NM_001145804	0	+
chr16	31878926	31878927	Mfi2|NM_013900	0	+
chr4	133527973	133527974	Kdf1|NM_133707	0	+
chr3	96221165	96221166	Hist2h2be|NM_178214	0	+
chr4	3941257	3941258	Chchd7|NM_181391	0	+
chr11	67533101	67533102	Gas7|NM_008088	0	+
chr8	88705375	88705376	Cyld|NM_001128171	0	+
chr2	131562167	131562168	Adra1d|NM_013460	0	-
chr6	86085861	86085862	Add2|NM_013458	0	+
chr16	4996602	4996603	Sept12|NM_027669	0	-
chr19	41802026	41802027	Arhgap19|NM_027667	0	-
chr6	122472712	122472713	Rimklb|NM_027664	0	-
chr8	116911207	116911208	Cmc2|NM_026844	0	-
chr13	58215435	58215436	Ubqln1|NM_026842	0	-
chr14	43962480	43962481	Ang5|NM_007448	0	+
chr4	141214360	141214361	Rsg1|NM_001081174	0	+
chr4	45229834	45229835	Frmpd1|NM_001081172	0	+
chr1	30863229	30863230	Phf3|NM_001081080	0	-
chr1	161074759	161074760	Cenpl|NM_001159930	0	+
chr11	94521444	94521445	Mycbpap|NM_170671	0	-
chr1	34459823	34459824	Ptpn18|NM_011206	0	+
chr17	46763613	46763614	Ptcra|NM_011195	0	-
chr19	4927053	4927054	Dpp3|NM_133803	0	-
chr8	27447817	27447818	Poteg|NM_027618	0	+
chr3	146493706	146493707	Spata1|NM_027617	0	-
chr18	22150470	22150471	Ccdc178|NM_027616	0	-
chr12	65225764	65225765	Wdr20rt|NM_027614	0	+
chr6	60944560	60944561	Mmrn1|NM_027613	0	+
chr1	184033859	184033860	1700056E22Rik|NM_028516	0	-
chr1	164312878	164312879	Nme7|NM_138314	0	+
chr11	106920231	106920232	Smurf2|NM_025481	0	-
chr7	12811594	12811595	Zfp329|NM_026046	0	-
chr2	4651980	4651981	Prpf18|NM_026045	0	-
chr4	49587165	49587166	Tmem246|NM_025944	0	-
chr11	30219725	30219726	Sptbn1|NM_175836	0	-
chr7	21761474	21761475	Gm4175|NM_001167165	0	-
chr2	152596392	152596393	Defb45|NM_001037752	0	-
chr14	70443114	70443115	Polr3d|NM_001164082	0	-
chr1	156051877	156051878	Tor1aip2|NM_001160181	0	+
chr1	156051877	156051878	Tor1aip2|NM_001160180	0	+
chr8	105966038	105966039	Slc12a4|NM_009195	0	-
chr17	37575420	37575421	Olfr113|NM_146289	0	-
chr17	37835000	37835001	Olfr125|NM_146290	0	+
chr9	106475974	106475975	Parp3|NM_145619	0	-
chr9	106477347	106477348	Rrp9|NM_145620	0	+
chr9	69399046	69399047	Narg2|NM_145618	0	+
chr12	110447358	110447359	Ppp2r5c|NM_001135001	0	+
chr2	32721158	32721159	Sh2d3c|NM_013781	0	+
chr13	4191226	4191227	Akr1c13|NM_013778	0	+
chr13	4279355	4279356	Akr1c12|NM_013777	0	-
chr6	142697819	142697820	Abcc9|NM_021042	0	-
chr6	41035477	41035478	2210010C04Rik|NM_023333	0	-
chr13	24831731	24831732	Tdp2|NM_019551	0	+
chr17	24186167	24186168	Tbc1d24|NM_173186	0	-
chr9	65958540	65958541	Csnk1g1|NM_173185	0	+
chr3	27643060	27643061	Fndc3b|NM_173182	0	-
chr3	7503511	7503512	Zc2hc1a|NM_173181	0	+
chr15	91049701	91049702	Kif21a|NM_016705	0	-
chr2	156008140	156008141	Ergic3|NM_025516	0	+
chr11	3537372	3537373	Smtn|NM_013870	0	-
chrY	3407066	3407067	Gm21677|NM_001270513	0	-
chrY	2904132	2904133	Gm21693|NM_001270514	0	+
chrY	3303465	3303466	Gm21693|NM_001270514	0	-
chrY	3335009	3335010	Gm21693|NM_001270514	0	-
chrY	3375427	3375428	Gm21693|NM_001270514	0	-
chr13	98266246	98266247	Ankra2|NM_001271388	0	+
chr15	83033191	83033192	Nfam1|NM_001271412	0	-
chr14	70191498	70191499	Sorbs3|NM_001271409	0	-
chr14	70203360	70203361	Sorbs3|NM_001271408	0	-
chr14	70203360	70203361	Sorbs3|NM_001271407	0	-
chr2	90998589	90998590	Celf1|NM_198683	0	+
chr7	23984111	23984112	Vmn1r181|NM_207546	0	+
chr17	23917584	23917585	Dcpp3|NM_001077633	0	+
chr9	64964381	64964382	Vwa9|NM_001077631	0	+
chr5	92933826	92933827	Shroom3|NM_001077596	0	+
chr14	54686779	54686780	Acin1|NM_001085473	0	-
chr3	41742027	41742028	Sclt1|NM_001081411	0	-
chr17	23835721	23835722	Prss33|NM_001081399	0	-
chr15	66580105	66580106	Phf20l1|NM_001081409	0	+
chr2	103970671	103970672	Lmo2|NM_001142336	0	+
chr2	103970358	103970359	Lmo2|NM_001142335	0	+
chr8	48674640	48674641	Tenm3|NM_001145937	0	-
chr10	12941977	12941978	Stx11|NM_001163591	0	-
chr7	46397677	46397678	Kcnc1|NM_008421	0	+
chr5	33722408	33722409	Fgfr3|NM_001163216	0	+
chr3	152337823	152337824	Fam73a|NM_001162375	0	-
chrX	139234714	139234715	Mum1l1|NM_001164633	0	+
chrX	139234714	139234715	Mum1l1|NM_001164632	0	+
chrX	139234714	139234715	Mum1l1|NM_001164631	0	+
chr9	37433000	37433001	Robo3|NM_001164767	0	-
chrX	162903472	162903473	Ctps2|NM_001168569	0	+
chr7	75865347	75865348	Klhl25|NM_029652	0	+
chr16	5147785	5147786	Sec14l5|NM_001127725	0	+
chr17	83351214	83351215	Eml4|NM_001114361	0	+
chr6	8509886	8509887	Glcci1|NM_133236	0	+
chr19	45006393	45006394	Mrpl43|NM_053164	0	-
chr13	73331372	73331373	Mrpl36|NM_053163	0	+
chr8	71465002	71465003	Mrpl34|NM_053162	0	+
chr11	94653801	94653802	Mrpl27|NM_053161	0	+
chr9	105053420	105053421	Mrpl3|NM_053159	0	+
chr16	94328496	94328497	Ripply3|NM_133229	0	+
chr13	67526081	67526082	Zfp87|NM_133228	0	-
chr15	8109445	8109446	Nup155|NM_133227	0	+
chr9	44251454	44251455	Pdzd3|NM_133226	0	-
chr1	180726101	180726102	Acbd3|NM_133225	0	+
chr8	69791254	69791255	Atp13a1|NM_133224	0	+
chr9	107605076	107605077	Sema3b|NM_001291539	0	-
chr6	132778161	132778162	Tas2r136|NM_181276	0	-
chr6	42140935	42140936	Tas2r139|NM_181275	0	+
chr3	69317566	69317567	Ppm1l|NM_178726	0	+
chrX	73176061	73176062	Spin2d|NM_001243002	0	-
chr7	30982295	30982296	Fam187b|NM_001242647	0	+
chr16	4718933	4718934	Nmral1|NM_026393	0	-
chr14	54651835	54651836	Acin1|NM_001242606	0	-
chr8	85080614	85080615	Wdr83|NM_026399	0	-
chr19	26751850	26751851	Smarca2|NM_026003	0	+
chr5	115238049	115238050	Pop5|NM_026398	0	+
chr18	52838009	52838010	Sncaip|NM_026408	0	+
chrX	151096511	151096512	Tsr2|NM_001164578	0	-
chr10	13388706	13388707	Phactr2|NM_001195066	0	-
chr5_JH584298_random	90527	90528	AU018829|NM_001200055	0	+
chr5_JH584299_random	173049	173050	AU018829|NM_001200055	0	+
chr5_JH584299_random	837363	837364	AU018829|NM_001200055	0	+
chr7	103539231	103539232	Olfr612|NM_001200027	0	-
chr15	91049701	91049702	Kif21a|NM_001109040	0	-
chr4	125490830	125490831	Grik3|NM_001081097	0	+
chr11	99337903	99337904	Krt26|NM_001033397	0	-
chr19	55314566	55314567	Zdhhc6|NM_001033573	0	-
chr7	4532270	4532271	Dnaaf3|NM_001033548	0	-
chr7	22329716	22329717	Gm4187|NM_001167159	0	-
chr7	20334064	20334065	Gm4187|NM_001167159	0	-
chr7	22692316	22692317	Gm8693|NM_001167154	0	-
chr5	138125060	138125061	Zscan21|NM_001044703	0	+
chr5	138093006	138093007	Zkscan1|NM_133906	0	+
chr5	127617368	127617369	Slc15a4|NM_133895	0	-
chr7	142533177	142533178	Mrpl23|NM_011288	0	+
chr17	28328613	28328614	Rpl10a|NM_011287	0	+
chr17	27840161	27840162	Snrpc|NM_011432	0	+
chr11	102877713	102877714	Eftud2|NM_011431	0	-
chr14	34374579	34374580	Sncg|NM_011430	0	-
chr2	136756129	136756130	Snap25|NM_011428	0	+
chr5	120986494	120986495	Rph3a|NM_011286	0	-
chr17	25492252	25492253	Sstr5|NM_011425	0	-
chr4	132768456	132768457	Rpa2|NM_011284	0	+
chr3	94372891	94372892	Rorc|NM_011281	0	+
chr9	96478581	96478582	Rnf7|NM_011279	0	-
chr17	36869878	36869879	Trim10|NM_011280	0	+
chr5	34342670	34342671	Rnf4|NM_011278	0	+
chr5	145205294	145205295	Zkscan5|NM_016683	0	+
chr11	108923287	108923288	Axin2|NM_015732	0	+
chr2	181039072	181039073	Chrna4|NM_015730	0	-
chr1	136052900	136052901	Cacna1s|NM_014193	0	+
chr7	19603287	19603288	Clasrp|NM_016680	0	-
chr19	43782403	43782404	Abcc2|NM_013806	0	+
chr16	17891463	17891464	Dgcr2|NM_010048	0	-
chr10	18055962	18055963	Reps1|NM_009048	0	+
chr11	46440579	46440580	Med7|NM_025426	0	+
chr17	24733308	24733309	Rpl3l|NM_025425	0	+
chr19	21652707	21652708	1110059E24Rik|NM_025423	0	-
chr12	85280073	85280074	Acyp1|NM_025421	0	-
chr9	122950911	122950912	1110059G10Rik|NM_025419	0	-
chr3	93018627	93018628	Lce1m|NM_025420	0	-
chr10	14705460	14705461	Vta1|NM_025418	0	-
chr9	57158273	57158274	Commd4|NM_025417	0	-
chr3	94342258	94342259	Them5|NM_025416	0	+
chr13	51645412	51645413	Cks2|NM_025415	0	+
chr11	84882715	84882716	Myo19|NM_025414	0	+
chr3	66220061	66220062	Ptx3|NM_008987	0	+
chr19	3786464	3786465	Suv420h1|NM_001167884	0	+
chr4	113995656	113995657	Skint5|NM_001167878	0	-
chr11	120677583	120677584	Aspscr1|NM_198223	0	+
chr8	71671646	71671647	Unc13a|NM_001029873	0	-
chr17	19660398	19660399	Vmn2r102|NM_001104564	0	+
chr17	19773362	19773363	Vmn2r103|NM_001104565	0	+
chr17	19577230	19577231	Vmn2r101|NM_001104563	0	+
chr11	30649378	30649379	Acyp2|NM_029344	0	-
chr5	72823592	72823593	Tec|NM_001113464	0	-
chr16	32099568	32099569	Pigx|NM_001111025	0	-
chr9	107705541	107705542	Sema3f|NM_011349	0	-
chr18	32191966	32191967	Map3k2|NM_011946	0	+
chr17	48359936	48359937	Treml1|NM_027763	0	+
chr1	183390920	183390921	Taf1a|NM_021466	0	+
chr11	40733965	40733966	Nudcd2|NM_026023	0	+
chr2	170120404	170120405	Zfp217|NM_001033299	0	-
chr11	118513370	118513371	Rbfox3|NM_001039168	0	-
chr11	118513370	118513371	Rbfox3|NM_001039167	0	-
chr11	4064951	4064952	Sec14l3|NM_001029937	0	+
chr5	134535169	134535170	Clip2|NM_001039162	0	-
chr15	75111666	75111667	Ly6c2|NM_001099217	0	-
chr15	103213207	103213208	Cbx5|NM_001110216	0	-
chr7	24333897	24333898	Tescl|NM_001163810	0	-
chr11	119943194	119943195	Baiap2|NM_001037754	0	+
chr2	27464097	27464098	Brd3|NM_001113573	0	-
chr18	60604154	60604155	Synpo|NM_001109975	0	-
chr10	128428613	128428614	Rnf41|NM_001164237	0	+
chr3	90047858	90047859	Ubap2l|NM_001165988	0	-
chr8	13104809	13104810	Pcid2|NM_178708	0	-
chr7	81023289	81023290	Zfp592|NM_178707	0	+
chr3	145098963	145098964	Clca5|NM_178697	0	-
chr5	64092983	64092984	Pgm1|NM_025700	0	+
chrX	133851206	133851207	Tnmd|NM_022322	0	+
chr10	68278709	68278710	Arid5b|NM_023598	0	-
chr8	84857034	84857035	Farsa|NM_025648	0	+
chr2	34432071	34432072	Mapkap1|NM_177345	0	+
chr10	60752733	60752734	Slc29a3|NM_023596	0	-
chr9	44107757	44107758	C1qtnf5|NM_001190313	0	+
chr14	61604535	61604536	Trim13|NM_001164220	0	+
chr2	181320955	181320956	Rtel1|NM_001166667	0	+
chr9	39144101	39144102	Olfr242|NM_010974	0	+
chr5	138125060	138125061	Zscan21|NM_001044704	0	+
chr10	128400086	128400087	Slc39a5|NM_001136237	0	-
chr6	56361844	56361845	Pde1c|NM_001159960	0	-
chr8	12949663	12949664	Mcf2l|NM_001159485	0	+
chr9	96273939	96273940	Tfdp2|NM_001184709	0	+
chr9	110419861	110419862	Ngp|NM_008694	0	+
chr2	24919573	24919574	Ehmt1|NM_001012518	0	-
chr19	46076029	46076030	Nolc1|NM_001039352	0	+
chr12	81591281	81591282	Med6|NM_027213	0	-
chr15	52712509	52712510	Med30|NM_027212	0	+
chr15	58389229	58389230	Anxa13|NM_027211	0	-
chr10	19356628	19356629	Olig3|NM_053008	0	+
chr6	60827600	60827601	Snca|NM_009221	0	-
chr2	27677432	27677433	Rxra|NM_011305	0	+
chr15	11993859	11993860	Sub1|NM_011294	0	-
chr4	144893514	144893515	Dhrs3|NM_011303	0	+
chrX	160768185	160768186	Rs1|NM_011302	0	+
chr5	65390990	65390991	Rpl9|NM_011292	0	-
chr1	16104377	16104378	Rpl7|NM_011291	0	-
chr11	106256190	106256191	Psmc5|NM_008950	0	+
chr1	75278306	75278307	Resp18|NM_009049	0	-
chr7	22118244	22118245	Gm16442|NM_001167148	0	-
chr7	20545756	20545757	Gm8677|NM_001167147	0	-
chr13	33251585	33251586	Serpinb9e|NM_011456	0	+
chr13	33486530	33486531	Serpinb9g|NM_011455	0	+
chr19	8929172	8929173	Rom1|NM_009073	0	-
chr10	40142035	40142036	Slc16a10|NM_001114332	0	-
chr17	31583752	31583753	Pknox1|NM_016670	0	+
chr13	93637495	93637496	Bhmt|NM_016668	0	-
chrX	73064821	73064822	Pnma3|NM_153169	0	+
chr2	102706475	102706476	Slc1a2|NM_011393	0	+
chr13	55400457	55400458	Slc34a1|NM_011392	0	+
chr3	10329004	10329005	Impa1|NM_018864	0	-
chr5	72504147	72504148	Corin|NM_016869	0	-
chr1	6768897	6768898	St18|NM_001244692	0	+
chr14	41772395	41772396	Gm10377|NM_001244671	0	-
chr13	21811783	21811784	Hist1h4m|NM_001195421	0	+
chr18	82500751	82500752	Mbp|NM_010777	0	+
chr4	154871652	154871653	Mmel1|NM_013783	0	+
chr7	141131401	141131402	Ptdss2|NM_013782	0	+
chr9	45909271	45909272	Pcsk7|NM_008794	0	+
chr18	37485158	37485159	Pcdhb17|NM_053142	0	+
chr2	118112642	118112643	Thbs1|NM_011580	0	+
chr1	155417233	155417234	Xpr1|NM_011273	0	-
chr2	164356271	164356272	Slpi|NM_011414	0	-
chr17	34823404	34823405	C4a|NM_011413	0	-
chrX	7842116	7842117	Otud5|NM_001290536	0	+
chr5	147322330	147322331	Urad|NM_001039678	0	-
chr4	119320473	119320474	Ppih|NM_001110130	0	-
chr12	76356060	76356061	Zbtb25|NM_001172104	0	-
chr3	159495518	159495519	Depdc1a|NM_001172093	0	+
chr10	97483362	97483363	Dcn|NM_001190451	0	+
chr11	11880641	11880642	Ddc|NM_001190448	0	-
chr4	155250000	155250001	2610002J02Rik|NM_001190445	0	+
chr11	5064457	5064458	Gas2l1|NM_001190408	0	-
chr11	5064457	5064458	Gas2l1|NM_001190406	0	-
chr7	82335907	82335908	Adamtsl3|NM_001190374	0	+
chr6	48838356	48838357	Tmem176b|NM_001286651	0	-
chr9	52678274	52678275	AI593442|NM_001286641	0	-
chr1	15805677	15805678	Terf1|NM_001286628	0	+
chr10	75948357	75948358	Vpreb3|NM_009514	0	+
chr1	67038574	67038575	Lancl1|NM_021295	0	-
chr2	5895262	5895263	Sec61a2|NM_021305	0	-
chr11	76218271	76218272	Dbil5|NM_021294	0	+
chr5	30950110	30950111	Abhd1|NM_021304	0	+
chrX	100732080	100732081	Gdpd2|NM_023608	0	+
chr5	37336792	37336793	Evc|NM_021292	0	-
chr5	89882889	89882890	Adamts3|NM_177872	0	-
chr7	19852156	19852157	Gm19345|NM_001270489	0	+
chr12	55239325	55239326	Srp54b|NM_001100109	0	+
chr11	9125651	9125652	Upp1|NM_001159402	0	+
chr1	92641941	92641942	Myeov2|NM_001163425	0	-
chr7	8825684	8825685	Vmn2r47|NM_001105151	0	-
chr7	9572253	9572254	Vmn2r47|NM_001105151	0	-
chr1	139781167	139781168	Gm4788|NM_001029977	0	-
chr8	26120483	26120484	Rnf170|NM_029965	0	+
chr3	108711331	108711332	Gpsm2|NM_029522	0	-
chr1	92934873	92934874	Capn10|NM_011796	0	+
chr11	70970506	70970507	Rpain|NM_001252415	0	+
chr2	32727762	32727763	Sh2d3c|NM_001252547	0	+
chr2	65878039	65878040	Csrnp3|NM_178634	0	+
chr12	69907958	69907959	Atl1|NM_178628	0	+
chr15	83595109	83595110	Ttll12|NM_183017	0	-
chr12	111377270	111377271	Cdc42bpb|NM_183016	0	-
chr17	56512304	56512305	Znrf4|NM_011483	0	-
chr8	47288044	47288045	Stox2|NM_001114311	0	-
chr16	44332527	44332528	Sidt1|NM_001159419	0	-
chr4	155469144	155469145	Tmem52|NM_001253858	0	+
chr11	53463254	53463255	Shroom1|NM_027917	0	+
chr11	4531223	4531224	Mtmr3|NM_028860	0	-
chr10	77862018	77862019	Gm3285|NM_001101631	0	+
chr11	83308237	83308238	Ap2b1|NM_001035854	0	+
chr17	12916626	12916627	Tcp1|NM_001290712	0	+
chr4	133211358	133211359	Gpr3|NM_008154	0	-
chr13	63403005	63403006	Fancc|NM_007985	0	-
chr7	43660131	43660132	Siglece|NM_031181	0	-
chr16	96315168	96315169	B3galt5|NM_033149	0	+
chr7	27442565	27442566	Sptbn4|NM_032610	0	-
chr5	146959274	146959275	Mtif3|NM_029581	0	-
chr6	24755784	24755785	Hyal4|NM_029848	0	+
chr6	115853668	115853669	Ift122|NM_031177	0	+
chrX	101418938	101418939	Zmym3|NM_019831	0	-
chr1	87125007	87125008	Akp3|NM_007432	0	+
chr1	181001980	181001981	Ephx1|NM_010145	0	-
chr10	78715857	78715858	Casp14|NM_009809	0	-
chr4	139193025	139193026	Capzb|NM_009798	0	+
chr7	45713664	45713665	Sphk2|NM_020011	0	-
chr1	134361869	134361870	Tmem183a|NM_020588	0	-
chr14	49961069	49961070	Olfr724|NM_146492	0	-
chr11	58721045	58721046	Olfr318|NM_146501	0	-
chr1	92607838	92607839	Olfr1410|NM_146491	0	+
chr3	106822556	106822557	Olfr266|NM_146489	0	-
chr11	58701702	58701703	Olfr319|NM_146500	0	+
chr1	92596520	92596521	Olfr1411|NM_146490	0	+
chr17	38305458	38305459	Olfr137|NM_146488	0	-
chr7	118855774	118855775	Iqck|NM_001081446	0	+
chr9	22130128	22130129	Acp5|NM_001102405	0	-
chr10	39511749	39511750	Fyn|NM_001122892	0	+
chr1	21383936	21383937	Khdc1b|NM_001113187	0	+
chr6	92458617	92458618	Prickle2|NM_001134459	0	-
chr11	32200217	32200218	Il9r|NM_001134458	0	-
chr13	76008284	76008285	Rfesd|NM_001131069	0	-
chr13	76008284	76008285	Rfesd|NM_001131068	0	-
chr9	27299453	27299454	Igsf9b|NM_001129787	0	+
chr2	103796939	103796940	Caprin1|NM_001111292	0	-
chrX	30841833	30841834	Gm10147|NM_001099919	0	-
chrX	35069012	35069013	Gm10147|NM_001099919	0	+
chrX	35405793	35405794	Gm10147|NM_001099919	0	+
chrX	159627687	159627688	Sh3kbp1|NM_001135727	0	+
chr16	94611494	94611495	Dyrk1a|NM_007890	0	+
chr2	77503628	77503629	Zfp385b|NM_001113400	0	-
chr7	123369805	123369806	Arhgap17|NM_001122641	0	-
chr10	39986524	39986525	BC021785|NM_001113388	0	-
chr4	41675103	41675104	Cntfr|NM_001136056	0	-
chr15	7154408	7154409	Lifr|NM_001113386	0	+
chr11	43437360	43437361	Slu7|NM_148673	0	+
chr4	155774501	155774502	Vwa1|NM_147776	0	-
chr3	122274418	122274419	Dnttip2|NM_153806	0	+
chr2	30078775	30078776	Pkn3|NM_153805	0	+
chr9	86485465	86485466	Dopey1|NM_177208	0	+
chr3	9706212	9706213	Pag1|NM_053182	0	-
chr8	71511715	71511716	Plvap|NM_032398	0	-
chr8	71406035	71406036	Ankle1|NM_172756	0	+
chr8	70236682	70236683	Sugp2|NM_172755	0	+
chr18	35214595	35214596	Lrrtm2|NM_178005	0	-
chr19	29812949	29812950	Ranbp6|NM_177721	0	-
chr6	124636048	124636049	C1s2|NM_173864	0	-
chr11	4218313	4218314	Gatsl3|NM_028022	0	+
chr16	45157625	45157626	Slc35a5|NM_028756	0	-
chr9	112185733	112185734	Arpp21|NM_028755	0	-
chr7	44665496	44665497	Myh14|NM_028021	0	-
chr5	137502068	137502069	Pop7|NM_028753	0	-
chr5	122216342	122216343	Hvcn1|NM_028752	0	+
chr17	46263786	46263787	Tjap1|NM_028751	0	-
chr1	153545329	153545330	Npl|NM_028749	0	-
chr2	69885356	69885357	Mettl5|NM_029280	0	-
chr15	66831579	66831580	Sla|NM_001029841	0	-
chr6	97205551	97205552	Uba3|NM_001111106	0	-
chr11	102877713	102877714	Eftud2|NM_001109995	0	-
chr19	5610028	5610029	Kat5|NM_001199248	0	-
chr1	4409186	4409187	Rp1|NM_001195662	0	-
chrX	37453686	37453687	Rhox2c|NM_001099318	0	+
chr7	11398748	11398749	Zscan4f|NM_001110316	0	+
chr7	144861504	144861505	Fgf4|NM_010202	0	+
chr2	26671266	26671267	Lcn4|NM_010695	0	-
chr1	106172003	106172004	Phlpp1|NM_133821	0	+
chrX	73911228	73911229	Arhgap4|NM_138630	0	-
chr10	17799100	17799101	Txlnb|NM_138628	0	+
chr13	22102664	22102665	Vmn1r189|NM_145844	0	-
chr7	11670518	11670519	Vmn1r72|NM_145843	0	-
chr1	69996801	69996802	Spag16|NM_025728	0	+
chr11	100442030	100442031	Klhl10|NM_025727	0	+
chr3	108941392	108941393	Henmt1|NM_025723	0	+
chr7	15757536	15757537	Obox5|NM_145709	0	+
chr11	74269390	74269391	Olfr406|NM_001011863	0	+
chr6	8537947	8537948	Glcci1|NM_001286728	0	+
chr2	101772292	101772293	Prr5l|NM_001110849	0	-
chr15	77153555	77153556	Rbfox2|NM_001110830	0	-
chr17	14943612	14943613	1600012H06Rik|NM_001083881	0	+
chr17	14943612	14943613	1600012H06Rik|NM_001083880	0	+
chr7	126082177	126082178	Gsg1l|NM_001101488	0	-
chrX	154887720	154887721	Gm16390|NM_001097980	0	-
chr2	151089986	151089987	Gm14151|NM_001097977	0	-
chr2	151100607	151100608	Gm14151|NM_001097977	0	+
chr4	129672679	129672680	Kpna6|NM_008468	0	-
chr6	119196230	119196231	Cacna1c|NM_001255998	0	-
chr11	85354892	85354893	Bcas3|NM_001166643	0	+
chr2	140168413	140168414	Esf1|NM_001081090	0	-
chr4	120790480	120790481	Nfyc|NM_001048168	0	-
chr1	119421085	119421086	Inhbb|NM_008381	0	-
chr19	5117420	5117421	Klc2|NM_008451	0	-
chr2	49619661	49619662	Kif5c|NM_008449	0	+
chr7	44216500	44216501	Klk1b5|NM_008456	0	+
chr16	29378536	29378537	Atp13a5|NM_001284375	0	-
chr19	34068628	34068629	Lipn|NM_027340	0	+
chr8	22192870	22192871	Vps36|NM_027338	0	+
chr13	58385153	58385154	2210016F16Rik|NM_027335	0	-
chr15	100304846	100304847	Mettl7a1|NM_027334	0	+
chr4	116151123	116151124	Pomgnt1|NM_026651	0	+
chr4	88033094	88033095	Mllt3|NM_027326	0	-
chr13	54085459	54085460	Sfxn1|NM_027324	0	+
chr5	112343022	112343023	Srrd|NM_027323	0	-
chr3	116565807	116565808	Lrrc39|NM_027321	0	+
chr8	13396752	13396753	Atp4b|NM_009724	0	-
chr6	24168063	24168064	Slc13a1|NM_019481	0	-
chr9	109835324	109835325	Nme6|NM_018757	0	+
chr15	81466372	81466373	Rbx1|NM_019712	0	+
chrX	152016531	152016532	Smc1a|NM_019710	0	+
chr15	77813211	77813212	Myh9|NM_022410	0	-
chr1	58210574	58210575	Aox4|NM_023631	0	+
chr8	94386591	94386592	Herpud1|NM_022331	0	+
chr1	36471692	36471693	Cnnm4|NM_033570	0	+
chr8	40512108	40512109	Vps37a|NM_033560	0	+
chr13	9878997	9878998	Chrm3|NM_033269	0	-
chrX	101059394	101059395	Tex11|NM_031384	0	-
chrX	112093528	112093529	Tex16|NM_031382	0	+
chrX	140813089	140813090	Tex13|NM_031381	0	-
chrX	74177289	74177290	Tktl1|NM_031379	0	+
chr9	38377882	38377883	Olfr900|NM_146874	0	+
chr11	5707661	5707662	Mrps24|NM_026080	0	-
chr7	45920365	45920366	Emp3|NM_010129	0	-
chr7	140704252	140704253	Olfr541|NM_146962	0	+
chr7	35186481	35186482	Slc7a10|NM_017394	0	+
chr7	140667288	140667289	Olfr539|NM_146961	0	+
chr7	104917293	104917294	Olfr667|NM_147060	0	-
chr2	73863192	73863193	Atf2|NM_009715	0	-
chr2	36376777	36376778	Olfr338|NM_146947	0	+
chr3	75613097	75613098	Serpini1|NM_009250	0	+
chr2	119229798	119229799	Ppp1r14d|NM_001290796	0	-
chr11	49340533	49340534	Olfr1390|NM_147065	0	+
chr2	89657438	89657439	Olfr1250|NM_146965	0	-
chr6	42837882	42837883	Olfr449|NM_147064	0	+
chr7	140637702	140637703	Olfr61|NM_146964	0	+
chr7	99735144	99735145	Olfr520|NM_147063	0	+
chr7	140690906	140690907	Olfr45|NM_146963	0	+
chr3	107595175	107595176	Alx3|NM_007441	0	+
chr6	28423688	28423689	Arf5|NM_007480	0	+
chr2	114052030	114052031	Actc1|NM_009608	0	-
chr2	89340299	89340300	Olfr1233|NM_146972	0	-
chr2	89249691	89249692	Olfr1228|NM_146971	0	-
chr2	89418410	89418411	Olfr1239|NM_146970	0	-
chr7	103383999	103384000	Olfr603|NM_147070	0	-
chr16	19486839	19486840	Olfr166|NM_147068	0	+
chr9	18856626	18856627	Olfr829|NM_147067	0	+
chr1	87805311	87805312	Sag|NM_009118	0	+
chr8	117701995	117701996	Hsd17b2|NM_008290	0	+
chr6	42472175	42472176	Olfr457|NM_146987	0	-
chr14	11554247	11554248	Ptprg|NM_008981	0	+
chr7	104893625	104893626	Olfr666|NM_147096	0	-
chr16	59284494	59284495	Olfr202|NM_146995	0	-
chr6	131543783	131543784	5430401F13Rik|NM_001244628	0	+
chr7	105035199	105035200	Olfr676|NM_147095	0	+
chr16	59269664	59269665	Olfr201|NM_146994	0	-
chr7	103451338	103451339	Olfr606|NM_147094	0	+
chr16	58873147	58873148	Olfr176|NM_146993	0	-
chr7	102604355	102604356	Olfr552|NM_147102	0	+
chr16	59315404	59315405	Olfr204|NM_146992	0	-
chr7	102774525	102774526	Olfr561|NM_147092	0	+
chr2	28915678	28915679	Barhl1|NM_019446	0	-
chr7	79465210	79465211	Polg|NM_017462	0	-
chr11	101246451	101246452	Ramp2|NM_019444	0	+
chr17	34836875	34836876	Stk19|NM_019442	0	-
chr17	34626986	34626987	Ppt2|NM_019441	0	-
chr16	84735216	84735217	Mrpl39|NM_017404	0	-
chr2	162931670	162931671	Srsf6|NM_026499	0	+
chr19	6057735	6057736	Mrpl49|NM_026246	0	-
chr1	172376698	172376699	Pigm|NM_026234	0	+
chrX	95733238	95733239	1700010D01Rik|NM_029590	0	-
chr2	35282463	35282464	Gsn|NM_146120	0	+
chrX	24969750	24969751	Gm10147|NM_001099919	0	-
chr6	129180680	129180681	Clec2d|NM_053109	0	+
chr3	159599232	159599233	Rpe65|NM_029987	0	+
chr6	24597882	24597883	Lmod2|NM_053098	0	+
chr1	43032198	43032199	Gpr45|NM_053107	0	+
chr6	85868377	85868378	Cml2|NM_053096	0	-
chr1	135325009	135325010	Lmod1|NM_053106	0	+
chr14	19602517	19602518	Gm5458|NM_001024706	0	-
chr7	72259562	72259563	Mctp2|NM_001024703	0	-
chr15	80298414	80298415	Cacna1i|NM_001044308	0	+
chr5	20951784	20951785	Rsbn1l|NM_001080977	0	-
chr12	110896155	110896156	Tecpr2|NM_001081057	0	+
chr9	44107757	44107758	C1qtnf5|NM_001040632	0	+
chr9	44107757	44107758	C1qtnf5|NM_001040631	0	+
chr2	147186017	147186018	Nkx2-2|NM_001077632	0	-
chr3	92925790	92925791	Lce3a|NM_001039594	0	-
chr1	170308881	170308882	1700015E13Rik|NM_001039593	0	+
chr9	106157864	106157865	Glyctk|NM_001039586	0	-
chr7	120635289	120635290	Uqcrc2|NM_025899	0	+
chrY	67339870	67339871	Gm20806|NM_001160135	0	-
chr11	94044364	94044365	Spag9|NM_001025428	0	+
chr18	48046756	48046757	Eno1b|NM_001025388	0	+
chrX	73127003	73127004	DXBay18|NM_001025384	0	+
chrX	73139487	73139488	DXBay18|NM_001025384	0	-
chrX	73127003	73127004	Gm14685|NM_001025383	0	+
chrX	73139487	73139488	Gm14685|NM_001025383	0	-
chr11	34401959	34401960	Fam196b|NM_001025382	0	+
chr13	74363958	74363959	Lrrc14b|NM_001033042	0	-
chr1	127729485	127729486	Acmsd|NM_001033041	0	+
chr19	10457314	10457315	Lrrc10b|NM_001111140	0	-
chrX	139782310	139782311	Ripply1|NM_001037915	0	-
chr15	6416903	6416904	Dab2|NM_001037905	0	+
chr11	118988216	118988217	Enpp7|NM_001030291	0	+
chrX	28606270	28606271	Gm14632|NM_001100610	0	-
chrX	28953080	28953081	Gm14632|NM_001100610	0	-
chrX	143931303	143931304	Dcx|NM_001110224	0	-
chr11	83704091	83704092	Wfdc17|NM_001081957	0	+
chr10	112083375	112083376	Glipr1l2|NM_026223	0	+
chr3	33844193	33844194	Ccdc39|NM_026222	0	-
chr6	146976638	146976639	Ppfibp1|NM_026221	0	+
chr2	121506540	121506541	Mfap1a|NM_026220	0	-
chr14	75962590	75962591	Kctd4|NM_026214	0	+
chr15	5189582	5189583	Ttc33|NM_026213	0	+
chr16	89818043	89818044	Tiam1|NM_001145887	0	-
chr1	152878092	152878093	Smg7|NM_001160257	0	-
chr6	119107974	119107975	Cacna1c|NM_001159534	0	-
chr4	112081699	112081700	Skint4|NM_178786	0	+
chr15	77592111	77592112	Apol10b|NM_177820	0	-
[truncated: 27,265 more rows]
