# Supplementary material for: Pervasive isoform‐specific translational regulation via alternative transcription start sites in mammals
Source: Mol Syst Biol. 2016 Jul 18;12(7):875. doi: 10.15252/msb.20166941 (PMC4965872; doi:10.15252/msb.20166941)
Supplement: Supplementary file 8 — Code EV1 [file MSB-12-875-s008.zip › GITHUB/altTSS_divTE/3T3.diff_TSS_TE_fc.txt]

FC.R1	FC.R2	min_cnt.R1	min_cnt.R2	mean_cnt.R1	mean_cnt.R2	mRNA.percent.L.R1	mRNA.percent.R.R1	mRNA.percent.L.R2	mRNA.percent.R.R2	mRNA.L.R1	mRNA.L.R2	mRNA.R.R1	mRNA.R.R2	ribo.L.R1	ribo.L.R2	ribo.R.R1	ribo.R.R2
0610007P14Rik|5UTR|TC_3310_9750.00000|chr12_85824498_85824568_-^0610007P14Rik|5UTR_UP1k|TC_14406_588.00000|chr12_85824855_85824944_-	0.143771092167665	-0.0488098402119732	15	26	128.550107852233	159.353166386325	94.3379032242701	5.66209677572991	94.8879180255152	5.11208197448479	42.5775203487278	38.4711273077826	2.55547380687474	2.07263011498831	187.940240894498	174.239426784935	12.462072355569	9.07486338894955
0610009B22Rik|5UTR|TC_3018_11106.00000|chr11_51688621_51688666_-^0610009B22Rik|5UTR_UP1k|TC_23653_188.00000|chr11_51689102_51689105_-	0.580352771610686	0.547290904078643	2	2	78.2962586460952	87.1143202772148	97.1670042738993	1.93900164490714	97.3476441992675	1.4584400476533	44.8579134687536	40.0246282312813	0.89515539408659	0.599639787743059	169.026008810433	155.358270689889	5.04332007170465	3.40132810237298
0610009B22Rik|5UTR|TC_3018_11106.00000|chr11_51688621_51688666_-^0610009B22Rik|5UTR_UP1k|TC_29086_114.00000|chr11_51689128_51689149_-	0.165728364734984	0.170590085699959	1	1	52.4135524011677	84.5759067846713	97.1670042738993	0.893994081193555	97.3476441992675	1.19391575307924	44.8579134687536	40.0246282312813	0.412719414737897	0.490880231869302	169.026008810433	155.358270689889	1.74445024970914	2.14454596971321
0610009B22Rik|5UTR_UP1k|TC_23653_188.00000|chr11_51689102_51689105_-^0610009B22Rik|5UTR_UP1k|TC_29086_114.00000|chr11_51689128_51689149_-	-0.414624406875702	-0.376700818378684	1	1	6.37272468317989	8.90503199782714	1.93900164490714	0.893994081193555	1.4584400476533	1.19391575307924	0.89515539408659	0.599639787743059	0.412719414737897	0.490880231869302	5.04332007170465	3.40132810237298	1.74445024970914	2.14454596971321
0610010B08Rik|5UTR_UP1k|TC_13829_641.00000|chr2_175435789_175435804_-^0610010B08Rik|5UTR_UP1k|TC_28149_124.00000|chr2_176486774_176486776_-	-0.460041248830139	-0.183096269596347	0	3	10.4716591222142	16.312444314851	83.413019786366	16.5869802136341	83.8380753328365	16.1619246671635	2.66508848531139	2.05196334511606	0.529962469727892	0.39556820539936	6.90688892173729	5.35962998997433	0.998457712466374	0.910058049308601
0610010K14Rik|5UTR|TC_15194_522.00000|chr11_70237818_70237820_-^0610010K14Rik|5UTR|TC_3070_10818.00000|chr11_70237860_70237882_-	0.82224397556865	-0.266535200265055	0	0	48.1105907103307	67.2018365287024	3.47812532639578	75.571416797773	4.3304444385605	76.850995154933	2.12307368490624	2.42540318177125	46.129357420451	43.0428448662931	4.38568941307177	10.5441726040288	168.488553481513	155.558741482811
0610010K14Rik|5UTR|TC_15194_522.00000|chr11_70237818_70237820_-^0610010K14Rik|5UTR|TC_7074_2768.00000|chr11_70237903_70237916_-	0.84101551775147	-0.208397272142738	0	0	24.7718224259501	32.1348758957696	3.47812532639578	20.9504578758312	4.3304444385605	18.8185604065065	2.12307368490624	2.42540318177125	12.7883160118919	10.539933471925	4.38568941307177	10.5441726040288	47.3213531991979	39.6581624791619
0610010K14Rik|5UTR|TC_3070_10818.00000|chr11_70237860_70237882_-^0610010K14Rik|5UTR|TC_7074_2768.00000|chr11_70237903_70237916_-	0.0187715421828196	0.0581379281223176	46	49	277.20658524477	340.171693890671	75.571416797773	20.9504578758312	76.850995154933	18.8185604065065	46.129357420451	43.0428448662931	12.7883160118919	10.539933471925	168.488553481513	155.558741482811	47.3213531991979	39.6581624791619
1110004E09Rik|5UTR|TC_2835_9976.00000|chr16_90934772_90934790_-^1110004E09Rik|5UTR|TC_706_57994.00000|chr16_90934815_90934848_-	0.0933246306472899	0.0964795442744331	130	215	1161.73153941128	1305.14507153548	14.0076717636299	85.9923282363701	14.9812376624001	85.0187623375999	45.4493207470152	34.8001949736884	279.010885873629	197.491660732132	227.924224858792	166.751587423683	1492.71795302373	1011.7665202153
1110008L16Rik|5UTR|TC_21978_223.00000|chr12_55302748_55302778_+^1110008L16Rik|5UTR|TC_9835_1384.00000|chr12_55303242_55303279_+	0.43974553127904	0.409275025277221	4	12	33.6025057835745	43.0704038772106	14.2975970969764	85.7024029030236	20.8785882327501	79.1214117672499	0.97373669521463	0.987490032504129	5.83675522598067	3.74218815021493	3.83249586132564	4.06702498648069	31.1593409286699	20.467925346411
1110012L19Rik|5UTR|TC_4835_5385.00000|chrX_70385873_70385957_+^1110012L19Rik|5UTR|TC_9851_1379.00000|chrX_70386035_70386064_+	-0.0315286202224532	0.0721151029560256	8	14	106.700515847097	144.41070718508	80.7178826195835	19.2821173804165	78.6913880729942	21.3086119270058	21.5593548525771	18.4384470610772	5.15016000695472	4.99289341035238	128.866402091085	107.429505720681	30.1185182959247	30.5816099127388
1110038F14Rik|5UTR|TC_4843_5373.00000|chr15_76948723_76948801_+^1110038F14Rik|5UTR_UP1k|TC_21735_229.00000|chr15_76948212_76948215_+	0.0480427710251701	0.440864136811935	1	7	57.2836565509865	71.6370089397857	45.7182216447691	1.656839612305	48.2964093115108	1.46660180130419	25.1751697299839	21.2108056710015	0.912354351383909	0.644101833814585	103.020030624707	79.1648172674103	3.85989182672205	3.26319437765955
1110038F14Rik|5UTR|TC_4843_5373.00000|chr15_76948723_76948801_+^1110038F14Rik|5UTR_UP1k|TC_4326_6403.00000|chr15_76948485_76948537_+	0.122717970717113	0.183565445583034	49	75	318.719805101502	369.116437686915	45.7182216447691	52.6249387429259	48.2964093115108	50.236988887185	25.1751697299839	21.2108056710015	28.9784186090438	22.0630689521753	103.020030624707	79.1648172674103	129.111744160637	93.5189646343709
1110038F14Rik|5UTR_UP1k|TC_21735_229.00000|chr15_76948212_76948215_+^1110038F14Rik|5UTR_UP1k|TC_4326_6403.00000|chr15_76948485_76948537_+	0.0746751996919426	-0.257298691228902	1	7	63.7795090729653	77.021641257644	1.656839612305	52.6249387429259	1.46660180130419	50.236988887185	0.912354351383909	0.644101833814585	28.9784186090438	22.0630689521753	3.85989182672205	3.26319437765955	129.111744160637	93.5189646343709
1110057K04Rik|5UTR|TC_4933_5213.00000|chr12_8208116_8208184_+^1110057K04Rik|5UTR_INTRON|TC_21014_248.00000|chr12_8208261_8208312_+	-1.16093354561149	-1.27417374892252	1	9	47.7533362314056	78.4351430089205	97.0010782461115	2.99892175388847	95.114825393357	4.885174606643	21.889137432337	16.9302583103321	0.676732791084425	0.869551803722466	124.138054262778	93.3679024961434	1.71639638767099	1.98273580196896
1190007I07Rik|5UTR|TC_7415_2468.00000|chr10_82623076_82623185_-^1190007I07Rik|5UTR|TC_8277_1956.00000|chr10_82623208_82623255_-	0.197702012870807	0.189268032995771	16	38	99.793395001954	144.243221532326	52.5330940133287	47.4669059866712	53.6546363245863	46.3453636754137	9.63699716943477	9.43111985931789	8.70762416010211	8.14633570717571	28.3461163743132	29.4829592037508	29.3741808926361	29.0365813293592
1700025G04Rik|5UTR|TC_10161_1290.00000|chr1_152090186_152090207_-^1700025G04Rik|5UTR|TC_21495_235.00000|chr1_152089956_152089971_-	0.174354134563501	0.211681458044027	8	2	35.2492469327954	25.2955946458931	12.1461789287511	2.98096199685692	13.4527891964034	2.14079792549973	6.25376143933462	4.88007233106468	1.53482221013046	0.776586072234372	27.8441186474547	20.1559186850992	7.71145051486062	3.71439784507505
1700025G04Rik|5UTR|TC_10161_1290.00000|chr1_152090186_152090207_-^1700025G04Rik|5UTR|TC_26687_141.00000|chr1_152090162_152090164_-	-0.358636000340475	0.0601269517843166	3	0	25.4660728043325	17.4791888679231	12.1461789287511	1.45109031050757	13.4527891964034	1.31555972718492	6.25376143933462	4.88007233106468	0.747129832524	0.477226434664903	27.8441186474547	20.1559186850992	2.59434675270405	2.05494806863477
1700025G04Rik|5UTR|TC_10161_1290.00000|chr1_152090186_152090207_-^1700025G04Rik|5UTR|TC_5073_4437.00000|chr1_152090279_152090343_-	0.212249188124165	0.261469227468848	15	7	128.779612089148	121.250262137117	12.1461789287511	43.0409441642141	13.4527891964034	42.2139550254899	6.25376143933462	4.88007233106468	22.1606974922437	15.3133414117407	27.8441186474547	20.1559186850992	114.305986544852	75.815220369907
1700025G04Rik|5UTR|TC_10161_1290.00000|chr1_152090186_152090207_-^1700025G04Rik|5UTR|TC_5357_4053.00000|chr1_152090242_152090253_-	0.102207593669192	0.168604831985061	15	7	123.607251271798	117.255115945021	12.1461789287511	40.3808245996703	13.4527891964034	40.876898125422	6.25376143933462	4.88007233106468	20.7910689650873	14.8283167608806	27.8441186474547	20.1559186850992	99.3657105633676	68.8372190252072
1700025G04Rik|5UTR|TC_21495_235.00000|chr1_152089956_152089971_-^1700025G04Rik|5UTR|TC_26687_141.00000|chr1_152090162_152090164_-	-0.532990134903976	-0.15155450625971	3	0	13.1064266765318	7.15102821212035	2.98096199685692	1.45109031050757	2.14079792549973	1.31555972718492	1.53482221013046	0.776586072234372	0.747129832524	0.477226434664903	7.71145051486062	3.71439784507505	2.59434675270405	2.05494806863477
1700025G04Rik|5UTR|TC_21495_235.00000|chr1_152089956_152089971_-^1700025G04Rik|5UTR|TC_5073_4437.00000|chr1_152090279_152090343_-	0.0378950535606637	0.049787769424821	8	2	66.2780066737058	49.6055081171818	2.98096199685692	43.0409441642141	2.14079792549973	42.2139550254899	1.53482221013046	0.776586072234372	22.1606974922437	15.3133414117407	7.71145051486062	3.71439784507505	114.305986544852	75.815220369907
1700025G04Rik|5UTR|TC_21495_235.00000|chr1_152089956_152089971_-^1700025G04Rik|5UTR|TC_5357_4053.00000|chr1_152090242_152090253_-	-0.0721465408943094	-0.0430766260589661	8	2	63.6159877468758	47.9710270581864	2.98096199685692	40.3808245996703	2.14079792549973	40.876898125422	1.53482221013046	0.776586072234372	20.7910689650873	14.8283167608806	7.71145051486062	3.71439784507505	99.3657105633676	68.8372190252072
1700025G04Rik|5UTR|TC_26687_141.00000|chr1_152090162_152090164_-^1700025G04Rik|5UTR|TC_5073_4437.00000|chr1_152090279_152090343_-	0.570885188464639	0.201342275684531	3	0	47.8830241819516	34.2772746562131	1.45109031050757	43.0409441642141	1.31555972718492	42.2139550254899	0.747129832524	0.477226434664903	22.1606974922437	15.3133414117407	2.59434675270405	2.05494806863477	114.305986544852	75.815220369907
1700025G04Rik|5UTR|TC_26687_141.00000|chr1_152090162_152090164_-^1700025G04Rik|5UTR|TC_5357_4053.00000|chr1_152090242_152090253_-	0.460843594009666	0.108477880200744	3	0	45.9598293991975	33.1478525757616	1.45109031050757	40.3808245996703	1.31555972718492	40.876898125422	0.747129832524	0.477226434664903	20.7910689650873	14.8283167608806	2.59434675270405	2.05494806863477	99.3657105633676	68.8372190252072
1700025G04Rik|5UTR|TC_5073_4437.00000|chr1_152090279_152090343_-^1700025G04Rik|5UTR|TC_5357_4053.00000|chr1_152090242_152090253_-	-0.110041594454973	-0.0928643954837871	60	64	232.414673718562	229.941208626071	43.0409441642141	40.3808245996703	42.2139550254899	40.876898125422	22.1606974922437	15.3133414117407	20.7910689650873	14.8283167608806	114.305986544852	75.815220369907	99.3657105633676	68.8372190252072
1700030J22Rik|5UTR|TC_18759_323.00000|chr8_116978941_116978994_-^1700030J22Rik|5UTR_INTRON|TC_37248_56.00000|chr8_116978657_116978670_-	-0.846427841009049	-1.9346073563107	1	0	7.79622195103116	5.05590494054948	85.5147604664739	14.4852395335261	86.6539460416268	13.3460539583732	1.72557341567222	1.01385925723812	0.2922927471509	0.156150077075498	11.006854580314	5.04506000787973	1.0369256146716	0.203261804983911
1700088E04Rik|5UTR|TC_23159_198.00000|chr15_79141216_79141218_-^1700088E04Rik|5UTR_UP1k|TC_19224_305.00000|chr15_79141254_79141259_-	0.0590177518978157	-0.0464205388346561	4	2	14.4688171843463	18.7801056575988	45.67177693731	54.32822306269	30.8972900079929	69.1027099920071	1.05870845281585	0.689328880068981	1.25937182303821	1.54170458561897	3.87653638296725	2.8069015164095	4.8038293852755	6.0789404243737
1700123O20Rik|5UTR|TC_14734_559.00000|chr14_54686211_54686220_+^1700123O20Rik|5UTR|TC_15420_504.00000|chr14_54686249_54686253_+	-0.093036294910489	0.0158151998460134	7	11	22.6005808635652	33.4269527891743	9.33885936335452	6.51977942072454	7.94673294502348	7.32156303771043	2.63987274262564	1.81317626596949	1.84298609830655	1.67053359180636	17.106918624735	11.0781594837389	11.1970633953331	10.3191434743984
1700123O20Rik|5UTR|TC_14734_559.00000|chr14_54686211_54686220_+^1700123O20Rik|5UTR|TC_21017_248.00000|chr14_54686177_54686183_+	0.138962696321755	0.157498731319283	3	4	17.1182550933726	21.7173226205659	9.33885936335452	4.0343495930192	7.94673294502348	3.14148518023928	2.63987274262564	1.81317626596949	1.1404143815063	0.716780897019048	17.106918624735	11.0781594837389	8.13735811477652	4.88456462167852
1700123O20Rik|5UTR|TC_14734_559.00000|chr14_54686211_54686220_+^1700123O20Rik|5UTR|TC_5011_5066.00000|chr14_54686997_54687057_+	-0.912507312518082	-0.799432900880136	7	13	81.7937282941394	108.465701496333	9.33885936335452	80.1070116229017	7.94673294502348	81.5902188370268	2.63987274262564	1.81317626596949	22.6443410537165	18.616134372956	17.106918624735	11.0781594837389	77.9572217949345	65.3527334580633
1700123O20Rik|5UTR|TC_15420_504.00000|chr14_54686249_54686253_+^1700123O20Rik|5UTR|TC_21017_248.00000|chr14_54686177_54686183_+	0.231998991232244	0.141683531473269	3	4	15.6360348738642	20.6524877665408	6.51977942072454	4.0343495930192	7.32156303771043	3.14148518023928	1.84298609830655	1.67053359180636	1.1404143815063	0.716780897019048	11.1970633953331	10.3191434743984	8.13735811477652	4.88456462167852
1700123O20Rik|5UTR|TC_15420_504.00000|chr14_54686249_54686253_+^1700123O20Rik|5UTR|TC_5011_5066.00000|chr14_54686997_54687057_+	-0.819471017607593	-0.815248100726149	8	11	74.7114458275412	103.147455714497	6.51977942072454	80.1070116229017	7.32156303771043	81.5902188370268	1.84298609830655	1.67053359180636	22.6443410537165	18.616134372956	11.1970633953331	10.3191434743984	77.9572217949345	65.3527334580633
1700123O20Rik|5UTR|TC_21017_248.00000|chr14_54686177_54686183_+^1700123O20Rik|5UTR|TC_5011_5066.00000|chr14_54686997_54687057_+	-1.05147000883984	-0.956931632199419	3	4	56.5883503521948	67.0143816988234	4.0343495930192	80.1070116229017	3.14148518023928	81.5902188370268	1.1404143815063	0.716780897019048	22.6443410537165	18.616134372956	8.13735811477652	4.88456462167852	77.9572217949345	65.3527334580633
1810013L24Rik|5UTR|TC_14774_556.00000|chr16_8830095_8830100_+^1810013L24Rik|5UTR|TC_5334_4592.00000|chr16_8830120_8830136_+	0.0798554285859763	0.276419519286417	9	12	87.4465971328749	98.6354776380149	11.6609296445823	88.3390703554177	11.4082887456787	88.5917112543214	2.40113218958828	1.72411173300007	18.1901265073876	13.3886871401276	11.868832813193	9.16605809190465	95.0312727757278	86.211613305012
1810022K09Rik|5UTR|TC_6688_3096.00000|chr3_14611208_14611218_-^1810022K09Rik|5UTR_UP1k|TC_651_76151.00000|chr3_14611257_14611280_-	0.439582477806356	0.435398816987282	40	87	653.574022917486	955.353239341688	3.70847986429246	96.2915201357076	3.3420308743638	96.6579691256362	12.1299204615802	10.8554957291133	314.956133810267	313.961842506274	27.9179580971889	28.3335227682676	983.112752501714	1108.14331348627
2210018M11Rik|5UTR|TC_4503_5991.00000|chr7_98656521_98656609_-^2210018M11Rik|5UTR_UP1k|TC_10876_1110.00000|chr7_98656774_98656810_-	-0.419148318411334	-0.435813728384733	27	19	139.107155488549	120.685290346329	82.7199597510639	16.0572987613331	80.5327118861911	17.6971053453849	27.7557447004959	15.3833327655766	5.38784455819828	3.38049538056348	212.689779826814	113.033585231066	30.8768195407081	18.363031934254
2210018M11Rik|5UTR|TC_4503_5991.00000|chr7_98656521_98656609_-^2210018M11Rik|5UTR_UP1k|TC_34652_71.00000|chr7_98656694_98656712_-	-0.838304633720553	-0.52368432597098	2	2	39.4602592899022	39.5347186309271	82.7199597510639	1.22274148760297	80.5327118861911	1.77018276842405	27.7557447004959	15.3833327655766	0.4102770439776	0.338139744021536	212.689779826814	113.033585231066	1.75839350285484	1.72825798292462
2210018M11Rik|5UTR_UP1k|TC_10876_1110.00000|chr7_98656774_98656810_-^2210018M11Rik|5UTR_UP1k|TC_34652_71.00000|chr7_98656694_98656712_-	-0.419156315309219	-0.0878705975862477	2	2	19.7088739281604	20.0132300045515	16.0572987613331	1.22274148760297	17.6971053453849	1.77018276842405	5.38784455819828	3.38049538056348	0.4102770439776	0.338139744021536	30.8768195407081	18.363031934254	1.75839350285484	1.72825798292462
2310036O22Rik|5UTR|TC_973_45888.00000|chr8_85026854_85026894_+^2310036O22Rik|5UTR_UP1k|TC_3659_8283.00000|chr8_85026808_85026831_+	0.311121838005519	0.260475850638664	135	138	1124.80990796048	1239.86002937015	84.0060246235413	15.9939753764587	85.1699712226633	14.8300287773367	199.979993271252	166.341198153869	38.0743536252097	28.9637852410373	746.190108830981	583.420740543178	176.259488641182	121.688187384439
2310045N01Rik|5UTR|TC_1906_20333.00000|chr8_70139688_70139732_+^2310045N01Rik|5UTR_UP1k|TC_16170_452.00000|chr8_70139463_70139468_+	1.14309128395162	0.760384616738025	1	9	132.874679855838	172.737716455287	96.4850576262644	2.570016255279	97.2882566676742	1.86024226990669	82.4614012828979	77.6721128132451	2.19647629326226	1.48516329099942	228.345895147024	219.669176593633	13.4330264125541	7.11503187785169
2310045N01Rik|5UTR|TC_1906_20333.00000|chr8_70139688_70139732_+^2310045N01Rik|5UTR_UP1k|TC_24011_182.00000|chr8_70139429_70139443_+	0.937107150212218	0.863605382925161	2	5	95.7248862728959	124.773195175978	96.4850576262644	0.944926118456622	97.2882566676742	0.851501062419066	82.4614012828979	77.6721128132451	0.807585482703094	0.679813667611821	228.345895147024	219.669176593633	4.28182031198862	3.49836475449821
2310045N01Rik|5UTR_UP1k|TC_16170_452.00000|chr8_70139463_70139468_+^2310045N01Rik|5UTR_UP1k|TC_24011_182.00000|chr8_70139429_70139443_+	-0.205984133739406	0.103220766187136	1	5	13.1363944706614	17.7631663308018	2.570016255279	0.944926118456622	1.86024226990669	0.851501062419066	2.19647629326226	1.48516329099942	0.807585482703094	0.679813667611821	13.4330264125541	7.11503187785169	4.28182031198862	3.49836475449821
2310047M10Rik|5UTR|TC_8809_1761.00000|chr11_69059754_69059798_+^2310047M10Rik|5UTR_UP1k|TC_15972_464.00000|chr11_69059731_69059733_+	0.158964609788347	-0.250147195368057	3	3	40.2028024212227	52.9160396458978	78.9886148735289	21.0113851264711	79.8164073686348	20.1835926313652	7.42969475534216	6.65856619036891	1.97633770546003	1.68378647857057	36.8822553393952	34.4165065608528	10.9536984312098	7.31764364912552
2310067B10Rik|5UTR|TC_4834_5387.00000|chr11_115765421_115765460_+^2310067B10Rik|5UTR|TC_9871_1373.00000|chr11_115765487_115765527_+	0.102634721324652	0.32782713428845	18	17	140.593716381711	135.912473487296	79.6644854117295	20.3355145882705	79.5926179047316	20.4073820952684	26.8061382181839	14.9640073643882	6.84265531841135	3.83674044151937	161.509559400293	75.3474251794295	44.2674778362402	24.2475989806332
2410002F23Rik|5UTR|TC_16337_443.00000|chr7_44246739_44246758_+^2410002F23Rik|5UTR|TC_2838_11974.00000|chr7_44246783_44246790_+	-0.246317770724711	-0.0308449447826642	6	16	149.903911412309	185.897613059583	4.86936074671936	95.1306392532806	4.77436873849484	95.2256312615052	2.52080415781617	2.02749466280137	49.2478835393217	40.4387406418591	11.4210704804001	7.38627683167866	188.107547378974	144.204305400292
2410015M20Rik|5UTR|TC_1744_22635.00000|chr17_56609680_56609713_-^2410015M20Rik|5UTR_UP1k|TC_5781_4003.00000|chr17_56609799_56609832_-	0.597431839871322	0.529964940675998	27	33	436.77556587789	533.770631134803	82.5269608497509	17.4730391502491	85.4312490024038	14.5687509975962	93.266350374955	93.5515954334525	19.7468387872586	15.9535288926828	322.082089523506	329.185657604445	103.177290740364	81.0553810134195
2410131K14Rik|5UTR|TC_16902_399.00000|chr5_118245333_118245352_+^2410131K14Rik|5UTR|TC_6714_2989.00000|chr5_118245221_118245307_+	-0.465995781892864	-0.128809061096432	9	8	64.7367551694236	72.3009117042004	13.9765075591616	86.0234924408384	11.4034962828002	88.5965037171998	2.07765766148031	1.6094619472066	12.787698742369	12.5042967395405	10.6383034369375	6.57061706957546	47.4036780253386	46.6884348165839
2610002J02Rik|5UTR|TC_6458_3288.00000|chr4_155249964_155250040_+^2610002J02Rik|5UTR_UP1k|TC_31920_90.00000|chr4_155249814_155249823_+	-0.0381587294413968	0.3687368814415	1	0	25.611423496858	30.5068442174903	97.0450837971533	2.95491620284667	97.8014586209397	2.19854137906027	13.0158258193604	12.6019665472442	0.396317599018717	0.283287645218388	55.3015993824975	49.5486951408339	1.63991899736703	1.43821038579507
2610002M06Rik|5UTR|TC_15862_473.00000|chrX_107816165_107816200_-^2610002M06Rik|5UTR|TC_4550_5914.00000|chrX_107816232_107816328_-	0.0550405563336978	0.00650194193942122	4	5	66.3932480931082	94.0922473344314	6.13267131979745	93.8673286802026	7.97131173898701	92.028688261013	1.72404895944945	1.80641406741232	26.3884793262894	20.8550264402685	9.01028559775188	9.79442587702314	143.275584177155	113.587280534078
2610034B18Rik|5UTR_UP1k|TC_35300_67.00000|chr7_79935691_79935701_-^2610034B18Rik|5UTR_UP1k|TC_4776_4584.00000|chr7_79935265_79935297_-	1.63955438647586	1.29061585264079	1	1	27.7551781515255	28.2574644470932	1.06617940747902	75.8423131917923	0.648735264312322	76.8186365435161	0.275754932434541	0.138845177275507	19.6157342780921	16.4410627812154	0.470451507049727	0.274917347870997	104.268077760032	79.637102106544
2610034B18Rik|5UTR_UP1k|TC_35300_67.00000|chr7_79935691_79935701_-^2610034B18Rik|5UTR_UP1k|TC_9284_1359.00000|chr7_79935324_79935359_-	1.80868177409265	1.59730180128852	1	1	14.0090462877383	13.5337756311622	1.06617940747902	23.0915074007287	0.648735264312322	22.5326281921716	0.275754932434541	0.138845177275507	5.97235044911987	4.8225322838608	0.470451507049727	0.274917347870997	35.6947633309863	28.8923183249623
2610034B18Rik|5UTR_UP1k|TC_4776_4584.00000|chr7_79935265_79935297_-^2610034B18Rik|5UTR_UP1k|TC_9284_1359.00000|chr7_79935324_79935359_-	0.16912738761679	0.306685948647732	9	11	111.846736693204	134.047277363183	75.8423131917923	23.0915074007287	76.8186365435161	22.5326281921716	19.6157342780921	16.4410627812154	5.97235044911987	4.8225322838608	104.268077760032	79.637102106544	35.6947633309863	28.8923183249623
2610044O15Rik8|5UTR|TC_11861_914.00000|chr8_129234006_129234052_-^2610044O15Rik8|5UTR_UP1k|TC_17826_364.00000|chr8_129234396_129234432_-	0.243329025515433	0.163231710436148	0	8	24.5160348654229	38.7881038486611	72.2475883011719	27.7524116988281	68.346256976547	31.653743023453	4.03313089324446	2.95299960645437	1.54924353347262	1.36764608372247	13.5851078790011	10.8622288230191	6.17717381824743	5.63335263861517
2610301B20Rik|5UTR|TC_12486_819.00000|chr4_10874484_10874520_+^2610301B20Rik|5UTR|TC_6929_2889.00000|chr4_10874540_10874607_+	-0.31717693818814	-0.108022065893822	6	11	76.0862045116922	96.8868774121154	23.1953894156886	76.8046105843114	22.1981049751185	77.8018950248815	3.68427848036697	2.80325915686129	12.1993888051456	9.82511231900759	20.4285054141916	13.4844751864668	54.2928232717808	43.8521038376068
2700049A03Rik|5UTR|TC_14903_546.00000|chr12_71137172_71137206_+^2700049A03Rik|5UTR|TC_39597_43.00000|chr12_71137232_71137238_+	-1.03501915053237	-0.129706803720016	0	1	6.69058132347771	9.58400421222692	92.6175008480843	7.38249915191567	92.3362067708992	7.66379322910078	2.01017125585044	1.59149362233369	0.160229842693148	0.132092041394557	13.6493992210874	10.7998990593088	0.530948021198203	0.819305369632582
2700097O09Rik|5UTR|TC_8268_1990.00000|chr12_55080086_55080139_-^2700097O09Rik|5UTR_UP1k|TC_27243_134.00000|chr12_55080441_55080471_-	0.614961106588504	0.647215535405652	3	2	30.0194010062061	32.7398960100624	93.4286209213978	6.5713790786022	94.4270079446564	5.57299205534362	7.94161132331909	6.52624323261152	0.558579779790981	0.385172658524783	30.2521831884718	25.3688942658947	3.25878030379653	2.34490398056053
2810006K23Rik|5UTR|TC_5416_4498.00000|chr5_124328086_124328205_+^2810006K23Rik|5UTR_UP1k|TC_15186_523.00000|chr5_124327586_124327647_+	-0.825834944162969	-0.986720961391688	10	7	88.2010966706954	86.8133683845718	90.9183645545036	9.08163544549641	90.789057748432	9.21094225156803	20.8188303921564	15.060030899536	2.07954717344088	1.5279052163624	110.490796320351	74.1970030231688	6.22640548759325	3.79860574693738
2810408A11Rik|5UTR|TC_14463_582.00000|chr11_69900959_69901022_-^2810408A11Rik|5UTR|TC_40846_37.00000|chr11_69900915_69900926_-	-0.642997728369791	-1.87545927497512	0	0	5.39043115565026	5.02255057903593	19.325188743305	1.49087857816256	20.4809823334074	1.05811064166739	1.9005659800814	1.66899724798434	0.146622790790053	0.086225539393452	3.39919217621106	3.19734242685862	0.167931632196442	0.0450193631669535
2810408A11Rik|5UTR|TC_14463_582.00000|chr11_69900959_69901022_-^2810408A11Rik|5UTR_UP1k|TC_18308_270.00000|chr11_69901610_69901649_-	-0.133825360903269	-0.676319863799569	3	0	16.6559312774331	16.3698736705648	19.325188743305	9.73064909325901	20.4809823334074	11.0714103174942	1.9005659800814	1.66899724798434	0.956975938315993	0.902210306634695	3.39919217621106	3.19734242685862	1.55994150767485	1.08155500848616
2810408A11Rik|5UTR|TC_14463_582.00000|chr11_69900959_69901022_-^2810408A11Rik|5UTR_UP1k|TC_8043_1838.00000|chr11_69901522_69901589_-	-0.219122558797652	-0.157857322290964	6	17	43.8599388958135	56.8783860077632	19.325188743305	69.4532835852734	20.4809823334074	67.3894967074309	1.9005659800814	1.66899724798434	6.8304920454061	5.49157665959666	3.39919217621106	3.19734242685862	10.4949954457704	9.42997986059584
2810408A11Rik|5UTR|TC_40846_37.00000|chr11_69900915_69900926_-^2810408A11Rik|5UTR_UP1k|TC_18308_270.00000|chr11_69901610_69901649_-	0.509172367466522	1.19913941117555	0	0	3.8177159922791	2.52667763509279	1.49087857816256	9.73064909325901	1.05811064166739	11.0714103174942	0.146622790790053	0.086225539393452	0.956975938315993	0.902210306634695	0.167931632196442	0.0450193631669535	1.55994150767485	1.08155500848616
2810408A11Rik|5UTR|TC_40846_37.00000|chr11_69900915_69900926_-^2810408A11Rik|5UTR_UP1k|TC_8043_1838.00000|chr11_69901522_69901589_-	0.423875169572139	1.71760195268415	0	0	10.0531628855722	8.77913591382234	1.49087857816256	69.4532835852734	1.05811064166739	67.3894967074309	0.146622790790053	0.086225539393452	6.8304920454061	5.49157665959666	0.167931632196442	0.0450193631669535	10.4949954457704	9.42997986059584
2810408A11Rik|5UTR_UP1k|TC_18308_270.00000|chr11_69901610_69901649_-^2810408A11Rik|5UTR_UP1k|TC_8043_1838.00000|chr11_69901522_69901589_-	-0.0852971978943833	0.518462541508605	3	0	31.0633389626756	28.6136184363872	9.73064909325901	69.4532835852734	11.0714103174942	67.3894967074309	0.956975938315993	0.902210306634695	6.8304920454061	5.49157665959666	1.55994150767485	1.08155500848616	10.4949954457704	9.42997986059584
2810474O19Rik|5UTR|TC_10875_1110.00000|chr6_149309776_149309820_+^2810474O19Rik|5UTR|TC_15051_534.00000|chr6_149309501_149309526_+	0.0234788894065221	0.0703140437497365	14	12	41.3227397023121	40.3989791083617	13.5208787083094	6.91064609283633	13.5822248360643	6.70001865781318	4.77375134036149	2.8718628914783	2.43990843791588	1.41667033110029	31.6487023506438	17.8775186752366	16.4413507559143	9.25931751072291
2810474O19Rik|5UTR|TC_10875_1110.00000|chr6_149309776_149309820_+^2810474O19Rik|5UTR|TC_15229_520.00000|chr6_149309574_149309601_+	0.162124906718098	0.0638312413420357	11	8	40.7149727384805	38.4078007310558	13.5208787083094	6.94269886119752	13.5822248360643	6.19806600962447	4.77375134036149	2.8718628914783	2.45122515402786	1.31053608571623	31.6487023506438	17.8775186752366	18.1837639976319	8.52722345000325
2810474O19Rik|5UTR|TC_10875_1110.00000|chr6_149309776_149309820_+^2810474O19Rik|5UTR|TC_15814_476.00000|chr6_149309730_149309749_+	-0.140453663674945	-0.00146778387680158	6	8	39.201765654186	39.4475638757932	13.5208787083094	5.75308030730544	13.5822248360643	6.29055942247286	4.77375134036149	2.8718628914783	2.03121227700449	1.33009314674795	31.6487023506438	17.8775186752366	12.2171710662809	8.27148996417558
2810474O19Rik|5UTR|TC_10875_1110.00000|chr6_149309776_149309820_+^2810474O19Rik|5UTR|TC_28446_121.00000|chr6_149309678_149309701_+	-0.0350247718136374	-0.153730801802403	5	3	24.37380446901	24.0228207092589	13.5208787083094	1.98985581130584	13.5822248360643	2.39869622285458	4.77375134036149	2.8718628914783	0.702548780391733	0.50718691182713	31.6487023506438	17.8775186752366	4.54599642939405	2.83814111927602
2810474O19Rik|5UTR|TC_10875_1110.00000|chr6_149309776_149309820_+^2810474O19Rik|5UTR|TC_37397_55.00000|chr6_149309840_149309842_+	-0.0962603749767164	-0.264296480371187	1	0	14.0825618825794	11.642994189441	13.5208787083094	0.713844815172735	13.5822248360643	0.626502846603616	4.77375134036149	2.8718628914783	0.252033741057575	0.13246948112573	31.6487023506438	17.8775186752366	1.5630667895508	0.686591134334414
2810474O19Rik|5UTR|TC_10875_1110.00000|chr6_149309776_149309820_+^2810474O19Rik|5UTR|TC_38170_51.00000|chr6_149309631_149309633_+	-0.782628467251746	-0.214588732952585	0	1	10.1722508465489	13.6631394706279	13.5208787083094	0.580263089506632	13.5822248360643	0.784675447458755	4.77375134036149	2.8718628914783	0.204870686369831	0.165913929905456	31.6487023506438	17.8775186752366	0.789552923144696	0.8900793638446
2810474O19Rik|5UTR|TC_10875_1110.00000|chr6_149309776_149309820_+^2810474O19Rik|5UTR|TC_7262_2637.00000|chr6_149309422_149309475_+	0.123301172549576	-0.0770390629833591	18	20	92.015002007378	94.728331997395	13.5208787083094	35.2876391055676	13.5822248360643	35.2000821030808	4.77375134036149	2.8718628914783	12.4588363014358	7.44280195542098	31.6487023506438	17.8775186752366	89.9685976236734	43.9226898660188
2810474O19Rik|5UTR|TC_10875_1110.00000|chr6_149309776_149309820_+^2810474O19Rik|5UTR|TC_7930_2173.00000|chr6_149309548_149309552_+	0.110516582578828	0.0338029383523679	18	20	82.0266466913806	81.1208313700318	13.5208787083094	28.3010932087985	13.5822248360643	28.2191744540275	4.77375134036149	2.8718628914783	9.99213028633769	5.96673968520145	31.6487023506438	17.8775186752366	71.5192602807484	38.0238711338709
2810474O19Rik|5UTR|TC_15051_534.00000|chr6_149309501_149309526_+^2810474O19Rik|5UTR|TC_15229_520.00000|chr6_149309574_149309601_+	0.138646017311576	-0.00648280240770083	11	8	28.6295914351703	26.5038760365338	6.91064609283633	6.94269886119752	6.70001865781318	6.19806600962447	2.43990843791588	1.41667033110029	2.45122515402786	1.31053608571623	16.4413507559143	9.25931751072291	18.1837639976319	8.52722345000325
2810474O19Rik|5UTR|TC_15051_534.00000|chr6_149309501_149309526_+^2810474O19Rik|5UTR|TC_15814_476.00000|chr6_149309730_149309749_+	-0.163932553081467	-0.0717818276265381	6	8	27.5655479723778	27.2213801104704	6.91064609283633	5.75308030730544	6.70001865781318	6.29055942247286	2.43990843791588	1.41667033110029	2.03121227700449	1.33009314674795	16.4413507559143	9.25931751072291	12.2171710662809	8.27148996417558
2810474O19Rik|5UTR|TC_15051_534.00000|chr6_149309501_149309526_+^2810474O19Rik|5UTR|TC_28446_121.00000|chr6_149309678_149309701_+	-0.0585036612201595	-0.22404484555214	5	3	17.1389544615602	16.5773059120059	6.91064609283633	1.98985581130584	6.70001865781318	2.39869622285458	2.43990843791588	1.41667033110029	0.702548780391733	0.50718691182713	16.4413507559143	9.25931751072291	4.54599642939405	2.83814111927602
2810474O19Rik|5UTR|TC_15051_534.00000|chr6_149309501_149309526_+^2810474O19Rik|5UTR|TC_37397_55.00000|chr6_149309840_149309842_+	-0.119739264383238	-0.334610524120923	1	0	9.90245027666936	8.03442188350845	6.91064609283633	0.713844815172735	6.70001865781318	0.626502846603616	2.43990843791588	1.41667033110029	0.252033741057575	0.13246948112573	16.4413507559143	9.25931751072291	1.5630667895508	0.686591134334414
2810474O19Rik|5UTR|TC_15051_534.00000|chr6_149309501_149309526_+^2810474O19Rik|5UTR|TC_38170_51.00000|chr6_149309631_149309633_+	-0.806107356658268	-0.284902776702321	0	1	7.15283263440616	9.42845328049686	6.91064609283633	0.580263089506632	6.70001865781318	0.784675447458755	2.43990843791588	1.41667033110029	0.204870686369831	0.165913929905456	16.4413507559143	9.25931751072291	0.789552923144696	0.8900793638446
2810474O19Rik|5UTR|TC_15051_534.00000|chr6_149309501_149309526_+^2810474O19Rik|5UTR|TC_7262_2637.00000|chr6_149309422_149309475_+	0.099822283143054	-0.147353106733096	14	12	64.7022885241386	65.3686990824366	6.91064609283633	35.2876391055676	6.70001865781318	35.2000821030808	2.43990843791588	1.41667033110029	12.4588363014358	7.44280195542098	16.4413507559143	9.25931751072291	89.9685976236734	43.9226898660188
2810474O19Rik|5UTR|TC_15051_534.00000|chr6_149309501_149309526_+^2810474O19Rik|5UTR|TC_7930_2173.00000|chr6_149309548_149309552_+	0.0870376931723063	-0.0365111053973686	14	12	57.6787659089301	55.9786402160076	6.91064609283633	28.3010932087985	6.70001865781318	28.2191744540275	2.43990843791588	1.41667033110029	9.99213028633769	5.96673968520145	16.4413507559143	9.25931751072291	71.5192602807484	38.0238711338709
2810474O19Rik|5UTR|TC_15229_520.00000|chr6_149309574_149309601_+^2810474O19Rik|5UTR|TC_15814_476.00000|chr6_149309730_149309749_+	-0.302578570393043	-0.0652990252188372	6	8	27.1601191571971	25.879697110734	6.94269886119752	5.75308030730544	6.19806600962447	6.29055942247286	2.45122515402786	1.31053608571623	2.03121227700449	1.33009314674795	18.1837639976319	8.52722345000325	12.2171710662809	8.27148996417558
2810474O19Rik|5UTR|TC_15229_520.00000|chr6_149309574_149309601_+^2810474O19Rik|5UTR|TC_28446_121.00000|chr6_149309678_149309701_+	-0.197149678531736	-0.217562043144439	5	3	16.8868779924928	15.7602463274695	6.94269886119752	1.98985581130584	6.19806600962447	2.39869622285458	2.45122515402786	1.31053608571623	0.702548780391733	0.50718691182713	18.1837639976319	8.52722345000325	4.54599642939405	2.83814111927602
2810474O19Rik|5UTR|TC_15229_520.00000|chr6_149309574_149309601_+^2810474O19Rik|5UTR|TC_37397_55.00000|chr6_149309840_149309842_+	-0.258385281694815	-0.328127721713222	1	0	9.75680692914445	7.63842259140544	6.94269886119752	0.713844815172735	6.19806600962447	0.626502846603616	2.45122515402786	1.31053608571623	0.252033741057575	0.13246948112573	18.1837639976319	8.52722345000325	1.5630667895508	0.686591134334414
2810474O19Rik|5UTR|TC_15229_520.00000|chr6_149309574_149309601_+^2810474O19Rik|5UTR|TC_38170_51.00000|chr6_149309631_149309633_+	-0.944753373969844	-0.278419974294621	0	1	7.04763013804879	8.96374519336407	6.94269886119752	0.580263089506632	6.19806600962447	0.784675447458755	2.45122515402786	1.31053608571623	0.204870686369831	0.165913929905456	18.1837639976319	8.52722345000325	0.789552923144696	0.8900793638446
2810474O19Rik|5UTR|TC_15229_520.00000|chr6_149309574_149309601_+^2810474O19Rik|5UTR|TC_7262_2637.00000|chr6_149309422_149309475_+	-0.0388237341685223	-0.140870304325395	11	8	63.7506596212014	62.1468171676378	6.94269886119752	35.2876391055676	6.19806600962447	35.2000821030808	2.45122515402786	1.31053608571623	12.4588363014358	7.44280195542098	18.1837639976319	8.52722345000325	89.9685976236734	43.9226898660188
2810474O19Rik|5UTR|TC_15229_520.00000|chr6_149309574_149309601_+^2810474O19Rik|5UTR|TC_7930_2173.00000|chr6_149309548_149309552_+	-0.05160832413927	-0.0300283029896677	11	8	56.8304376352831	53.2195740106432	6.94269886119752	28.3010932087985	6.19806600962447	28.2191744540275	2.45122515402786	1.31053608571623	9.99213028633769	5.96673968520145	18.1837639976319	8.52722345000325	71.5192602807484	38.0238711338709
2810474O19Rik|5UTR|TC_15814_476.00000|chr6_149309730_149309749_+^2810474O19Rik|5UTR|TC_28446_121.00000|chr6_149309678_149309701_+	0.105428891861307	-0.152263017925601	5	3	16.2592626045619	16.1869024486578	5.75308030730544	1.98985581130584	6.29055942247286	2.39869622285458	2.03121227700449	1.33009314674795	0.702548780391733	0.50718691182713	12.2171710662809	8.27148996417558	4.54599642939405	2.83814111927602
2810474O19Rik|5UTR|TC_15814_476.00000|chr6_149309730_149309749_+^2810474O19Rik|5UTR|TC_37397_55.00000|chr6_149309840_149309842_+	0.0441932886982284	-0.262828696494385	1	0	9.39418678298577	7.84520741488666	5.75308030730544	0.713844815172735	6.29055942247286	0.626502846603616	2.03121227700449	1.33009314674795	0.252033741057575	0.13246948112573	12.2171710662809	8.27148996417558	1.5630667895508	0.686591134334414
2810474O19Rik|5UTR|TC_15814_476.00000|chr6_149309730_149309749_+^2810474O19Rik|5UTR|TC_38170_51.00000|chr6_149309631_149309633_+	-0.642174803576801	-0.213120949075783	0	1	6.78569888438242	9.20640870737624	5.75308030730544	0.580263089506632	6.29055942247286	0.784675447458755	2.03121227700449	1.33009314674795	0.204870686369831	0.165913929905456	12.2171710662809	8.27148996417558	0.789552923144696	0.8900793638446
2810474O19Rik|5UTR|TC_15814_476.00000|chr6_149309730_149309749_+^2810474O19Rik|5UTR|TC_7262_2637.00000|chr6_149309422_149309475_+	0.263754836224521	-0.0755712791065575	6	8	61.3813113623464	63.8292350312932	5.75308030730544	35.2876391055676	6.29055942247286	35.2000821030808	2.03121227700449	1.33009314674795	12.4588363014358	7.44280195542098	12.2171710662809	8.27148996417558	89.9685976236734	43.9226898660188
2810474O19Rik|5UTR|TC_15814_476.00000|chr6_149309730_149309749_+^2810474O19Rik|5UTR|TC_7930_2173.00000|chr6_149309548_149309552_+	0.250970246253773	0.0352707222291695	6	8	54.7182853962129	54.6603165312153	5.75308030730544	28.3010932087985	6.29055942247286	28.2191744540275	2.03121227700449	1.33009314674795	9.99213028633769	5.96673968520145	12.2171710662809	8.27148996417558	71.5192602807484	38.0238711338709
2810474O19Rik|5UTR|TC_28446_121.00000|chr6_149309678_149309701_+^2810474O19Rik|5UTR|TC_37397_55.00000|chr6_149309840_149309842_+	-0.061235603163079	-0.110565678568784	1	0	5.84086119522534	4.77758301496587	1.98985581130584	0.713844815172735	2.39869622285458	0.626502846603616	0.702548780391733	0.50718691182713	0.252033741057575	0.13246948112573	4.54599642939405	2.83814111927602	1.5630667895508	0.686591134334414
2810474O19Rik|5UTR|TC_28446_121.00000|chr6_149309678_149309701_+^2810474O19Rik|5UTR|TC_38170_51.00000|chr6_149309631_149309633_+	-0.747603695438108	-0.0608579311501818	0	1	4.21902674620614	5.60652887082783	1.98985581130584	0.580263089506632	2.39869622285458	0.784675447458755	0.702548780391733	0.50718691182713	0.204870686369831	0.165913929905456	4.54599642939405	2.83814111927602	0.789552923144696	0.8900793638446
2810474O19Rik|5UTR|TC_28446_121.00000|chr6_149309678_149309701_+^2810474O19Rik|5UTR|TC_7262_2637.00000|chr6_149309422_149309475_+	0.158325944363213	0.076691738819044	5	3	38.1639973667231	38.8707975476996	1.98985581130584	35.2876391055676	2.39869622285458	35.2000821030808	0.702548780391733	0.50718691182713	12.4588363014358	7.44280195542098	4.54599642939405	2.83814111927602	89.9685976236734	43.9226898660188
2810474O19Rik|5UTR|TC_28446_121.00000|chr6_149309678_149309701_+^2810474O19Rik|5UTR|TC_7930_2173.00000|chr6_149309548_149309552_+	0.145541354392466	0.187533740154771	5	3	34.0212428412485	33.287099504426	1.98985581130584	28.3010932087985	2.39869622285458	28.2191744540275	0.702548780391733	0.50718691182713	9.99213028633769	5.96673968520145	4.54599642939405	2.83814111927602	71.5192602807484	38.0238711338709
2810474O19Rik|5UTR|TC_37397_55.00000|chr6_149309840_149309842_+^2810474O19Rik|5UTR|TC_38170_51.00000|chr6_149309631_149309633_+	-0.686368092275029	0.0497077474186018	0	0	2.43764592898283	2.71728219828999	0.713844815172735	0.580263089506632	0.626502846603616	0.784675447458755	0.252033741057575	0.13246948112573	0.204870686369831	0.165913929905456	1.5630667895508	0.686591134334414	0.789552923144696	0.8900793638446
2810474O19Rik|5UTR|TC_37397_55.00000|chr6_149309840_149309842_+^2810474O19Rik|5UTR|TC_7262_2637.00000|chr6_149309422_149309475_+	0.219561547526292	0.187257417387828	1	0	22.0501832320355	18.8392726842594	0.713844815172735	35.2876391055676	0.626502846603616	35.2000821030808	0.252033741057575	0.13246948112573	12.4588363014358	7.44280195542098	1.5630667895508	0.686591134334414	89.9685976236734	43.9226898660188
2810474O19Rik|5UTR|TC_37397_55.00000|chr6_149309840_149309842_+^2810474O19Rik|5UTR|TC_7930_2173.00000|chr6_149309548_149309552_+	0.206776957555545	0.298099418723555	1	0	19.6566054447226	16.1330557640968	0.713844815172735	28.3010932087985	0.626502846603616	28.2191744540275	0.252033741057575	0.13246948112573	9.99213028633769	5.96673968520145	1.5630667895508	0.686591134334414	71.5192602807484	38.0238711338709
2810474O19Rik|5UTR|TC_38170_51.00000|chr6_149309631_149309633_+^2810474O19Rik|5UTR|TC_7262_2637.00000|chr6_149309422_149309475_+	0.905929639801322	0.137549669969226	0	1	15.9274993370417	22.1080253087874	0.580263089506632	35.2876391055676	0.784675447458755	35.2000821030808	0.204870686369831	0.165913929905456	12.4588363014358	7.44280195542098	0.789552923144696	0.8900793638446	89.9685976236734	43.9226898660188
2810474O19Rik|5UTR|TC_38170_51.00000|chr6_149309631_149309633_+^2810474O19Rik|5UTR|TC_7930_2173.00000|chr6_149309548_149309552_+	0.893145049830574	0.248391671304953	0	1	14.1985473270104	18.9322598127016	0.580263089506632	28.3010932087985	0.784675447458755	28.2191744540275	0.204870686369831	0.165913929905456	9.99213028633769	5.96673968520145	0.789552923144696	0.8900793638446	71.5192602807484	38.0238711338709
2810474O19Rik|5UTR|TC_7262_2637.00000|chr6_149309422_149309475_+^2810474O19Rik|5UTR|TC_7930_2173.00000|chr6_149309548_149309552_+	-0.0127845899707477	0.110842001335727	39	37	128.435621624486	131.259832109152	35.2876391055676	28.3010932087985	35.2000821030808	28.2191744540275	12.4588363014358	7.44280195542098	9.99213028633769	5.96673968520145	89.9685976236734	43.9226898660188	71.5192602807484	38.0238711338709
3110002H16Rik|5UTR|TC_4286_6493.00000|chr18_12168706_12168785_+^3110002H16Rik|5UTR_UP1k|TC_34597_71.00000|chr18_12168683_12168685_+	0.164124156937483	0.368394197220246	0	0	25.6546705624577	22.3952726676741	98.8362028308392	1.16379716916082	98.9684941281659	1.03150587183406	25.1137280588554	17.7361895509312	0.295714371706427	0.184856643792671	165.784570122918	122.134860617922	2.18731662220999	1.64328201163073
3110043O21Rik|5UTR|TC_1513_26722.00000|chr4_35225800_35225860_-^3110043O21Rik|5UTR_UP1k|TC_35441_66.00000|chr4_35226137_35226155_-	-0.142235340240571	-0.187883666232401	0	0	58.2890401522888	60.7767276108282	99.7696295712911	0.230370428708915	99.7287167719997	0.271283228000317	125.727896086591	80.3208422743508	0.290308678568777	0.218489699588795	732.58006559808	446.497953809167	1.53273246371533	1.06626107818705
3110062M04Rik|5UTR|TC_19164_279.00000|chr6_34877953_34877972_-^3110062M04Rik|5UTR|TC_3358_9066.00000|chr6_34877990_34878075_-	0.586688072926937	0.378220447771602	6	10	95.3336465172927	139.69785754044	2.73816742473234	87.2566609172288	3.75253552783529	86.0085061288775	1.20602654524037	1.4560115622041	38.4322187039028	33.3719370390048	2.85718981149616	4.01267020903017	136.737757218217	119.537947768991
3110062M04Rik|5UTR|TC_19164_279.00000|chr6_34877953_34877972_-^3110062M04Rik|5UTR_INTRON|TC_29969_106.00000|chr6_34877464_34877466_-	-2.21829842514599	-1.53228301251319	0	0	6.40874213415375	6.51649684580066	2.73816742473234	0.85542977716196	3.75253552783529	0.572845174402831	1.20602654524037	1.4560115622041	0.376774264980244	0.2222681680417	2.85718981149616	4.01267020903017	0.191817586415594	0.211778792187383
3110062M04Rik|5UTR|TC_19164_279.00000|chr6_34877953_34877972_-^3110062M04Rik|5UTR_UP1k|TC_12851_765.00000|chr6_34878096_34878113_-	0.431895909293591	0.209911182790093	6	10	30.5433042254512	46.4505585690488	2.73816742473234	9.14974188087686	3.75253552783529	9.66611316888442	1.20602654524037	1.4560115622041	4.03000616060345	3.75052346102312	2.85718981149616	4.01267020903017	12.8795772124168	11.9550146929968
3110062M04Rik|5UTR|TC_3358_9066.00000|chr6_34877990_34878075_-^3110062M04Rik|5UTR_INTRON|TC_29969_106.00000|chr6_34877464_34877466_-	-2.80498649807292	-1.91050346028479	0	0	34.9884118542681	30.9874331045704	87.2566609172288	0.85542977716196	86.0085061288775	0.572845174402831	38.4322187039028	33.3719370390048	0.376774264980244	0.2222681680417	136.737757218217	119.537947768991	0.191817586415594	0.211778792187383
3110062M04Rik|5UTR|TC_3358_9066.00000|chr6_34877990_34878075_-^3110062M04Rik|5UTR_UP1k|TC_12851_765.00000|chr6_34878096_34878113_-	-0.154792163633346	-0.16830926498151	25	36	166.750617400431	220.883031234166	87.2566609172288	9.14974188087686	86.0085061288775	9.66611316888442	38.4322187039028	33.3719370390048	4.03000616060345	3.75052346102312	136.737757218217	119.537947768991	12.8795772124168	11.9550146929968
3110062M04Rik|5UTR_INTRON|TC_29969_106.00000|chr6_34877464_34877466_-^3110062M04Rik|5UTR_UP1k|TC_12851_765.00000|chr6_34878096_34878113_-	2.65019433443958	1.74219419530328	0	0	11.2097013664158	10.3035479689561	0.85542977716196	9.14974188087686	0.572845174402831	9.66611316888442	0.376774264980244	0.2222681680417	4.03000616060345	3.75052346102312	0.191817586415594	0.211778792187383	12.8795772124168	11.9550146929968
3830403N18Rik|5UTR|TC_4914_5254.00000|chrX_56136559_56136611_+^3830403N18Rik|5UTR_UP1k|TC_22958_203.00000|chrX_56136518_56136537_+	-1.1139556989324	-0.654049069101289	2	6	47.0779943311159	86.0272208082608	94.896967345055	5.10303265494498	94.5056509076647	5.49434909233532	17.3899167375356	19.8957553073402	0.935133286775603	1.15669511890896	92.6271912703237	117.047341437657	2.30133760811204	4.32445711761455
4632434I11Rik|5UTR|TC_9487_1496.00000|chr7_92874195_92874246_-^4632434I11Rik|5UTR_UP1k|TC_12622_779.00000|chr7_92875080_92875132_-	-2.59804720105027	-2.64927053637828	3	1	42.7230995661222	42.8621724019119	58.9364527541946	20.1601344397909	51.4077255887337	22.5593487465162	7.38001888402337	4.81438203884059	2.5244507586948	2.11270430989405	37.9604105236429	23.6156956506932	2.14461711137821	1.65191823141767
4632434I11Rik|5UTR|TC_9487_1496.00000|chr7_92874195_92874246_-^4632434I11Rik|5UTR_UP1k|TC_17306_391.00000|chr7_92874841_92874893_-	-0.896515190637381	-0.74729642592576	5	13	43.5267529508721	51.6444656327241	58.9364527541946	12.1792141061194	51.4077255887337	14.5376637427971	7.38001888402337	4.81438203884059	1.52508041959359	1.36146593548898	37.9604105236429	23.6156956506932	4.21393794563434	3.97839840976158
4632434I11Rik|5UTR|TC_9487_1496.00000|chr7_92874195_92874246_-^4632434I11Rik|5UTR_UP1k|TC_17950_346.00000|chr7_92875153_92875185_-	-2.50765310469424	-2.68401653039641	0	0	25.968397704938	22.0267260325016	58.9364527541946	8.72419869989519	51.4077255887337	11.495261921953	7.38001888402337	4.81438203884059	1.09244360908057	1.07654213243286	37.9604105236429	23.6156956506932	0.988082611953221	0.821715084350744
4632434I11Rik|5UTR_UP1k|TC_12622_779.00000|chr7_92875080_92875132_-^4632434I11Rik|5UTR_UP1k|TC_17306_391.00000|chr7_92874841_92874893_-	1.70153201041289	1.90197411045252	3	1	20.7189014384349	23.92449611998	20.1601344397909	12.1792141061194	22.5593487465162	14.5376637427971	2.5244507586948	2.11270430989405	1.52508041959359	1.36146593548898	2.14461711137821	1.65191823141767	4.21393794563434	3.97839840976158
4632434I11Rik|5UTR_UP1k|TC_12622_779.00000|chr7_92875080_92875132_-^4632434I11Rik|5UTR_UP1k|TC_17950_346.00000|chr7_92875153_92875185_-	0.0903940963560319	-0.0347459940181291	0	0	12.3610569612202	10.2039650337002	20.1601344397909	8.72419869989519	22.5593487465162	11.495261921953	2.5244507586948	2.11270430989405	1.09244360908057	1.07654213243286	2.14461711137821	1.65191823141767	0.988082611953221	0.821715084350744
4632434I11Rik|5UTR_UP1k|TC_17306_391.00000|chr7_92874841_92874893_-^4632434I11Rik|5UTR_UP1k|TC_17950_346.00000|chr7_92875153_92875185_-	-1.61113791405686	-1.93672010447065	0	0	12.5935776670411	12.2947179755392	12.1792141061194	8.72419869989519	14.5376637427971	11.495261921953	1.52508041959359	1.36146593548898	1.09244360908057	1.07654213243286	4.21393794563434	3.97839840976158	0.988082611953221	0.821715084350744
4930486L24Rik|5UTR_INTRON|TC_40666_38.00000|chr13_60855076_60855078_-^4930486L24Rik|5UTR_UP1k|TC_35020_68.00000|chr13_60864427_60864439_-	-0.422200236768637	-0.119535791211119	0	0	0.90261694630184	2.41962262027693	45.4663938231689	54.5336061768311	30.3618541377742	69.6381458622258	0.188143934263398	0.136982532849964	0.225664856016167	0.314184027098492	1.09302451577949	0.674753840958173	0.978382441846077	1.42455889533475
4930523C07Rik|5UTR|TC_21151_244.00000|chr1_160044363_160044412_+^4930523C07Rik|5UTR|TC_38610_48.00000|chr1_160044607_160044635_+	-0.510921473129521	-0.157860401352726	0	0	4.63260885146505	4.63074091168848	79.7944981863818	20.2055018136182	82.3062522483325	17.6937477516675	1.13734073344722	0.648315018429731	0.287996550823496	0.13937121526446	9.21237250083212	4.4239071197665	1.63706329658868	0.852456608126933
4931414P19Rik|5UTR|TC_12818_769.00000|chr14_54605900_54605940_-^4931414P19Rik|5UTR_INTRON|TC_37318_55.00000|chr14_54603419_54603437_-	-3.53651773782384	-4.77107871687855	0	0	6.41659033821188	4.47835941722355	94.8664412313014	5.13355876869862	94.0189134254124	5.98108657458756	2.94959376467012	2.18749283162714	0.159612954151009	0.139159064177349	17.0472003085663	13.4129661710828	0.0794987458358837	0.03125
4931428F04Rik|5UTR|TC_11881_911.00000|chr8_105289072_105289132_-^4931428F04Rik|5UTR|TC_20923_251.00000|chr8_105289491_105289539_-	0.39126211950969	0.29466061839356	6	6	30.3604733388094	35.0363284409272	80.5275091407687	19.4724908592313	76.1068291039177	23.8931708960823	4.30131357720792	2.93578093904925	1.04010778687385	0.921666511613394	17.3734537493514	11.0616786491073	5.50991710365153	4.25964008322644
4933426M11Rik|5UTR|TC_24411_163.00000|chr12_80790588_80790611_+^4933426M11Rik|5UTR|TC_9050_1630.00000|chr12_80790501_80790568_+	-0.0119957623284508	-0.0480256281063478	1	0	25.5466912098648	19.6731716011998	10.5095579276212	89.4904420723788	8.20197676561203	91.798023234388	0.846194106076034	0.458156699981679	7.20546812276108	5.12777353457552	5.24544454745496	2.7735939615834	44.2958888232561	30.0262102064338
5430435G22Rik|5UTR|TC_9272_1574.00000|chr1_131688672_131688747_+^5430435G22Rik|5UTR_INTRON|TC_38042_51.00000|chr1_131688880_131688882_+	-2.1877356358717	-3.03855680152853	0	0	10.763523846194	8.63025550928515	97.2084778170354	2.79152218296463	97.9103510005421	2.08964899945789	7.17871051690919	5.27143925989906	0.206150020070797	0.112505548826907	39.4409238503767	29.3631529778124	0.248604903155899	0.0762693631669535
6330408A02Rik|5UTR|TC_13996_615.00000|chr7_13278643_13278697_-^6330408A02Rik|5UTR_INTRON|TC_7984_2140.00000|chr7_13278390_13278518_-	-0.386068875207444	-0.12466166708381	15	18	74.0186819001144	80.1268403903372	16.7125926948082	60.1882348866034	15.5934414017317	54.4849413813453	2.53215511627396	1.76474817882385	9.11922821854904	6.16619504308877	13.3602157741514	6.28845376649857	36.8182305844167	20.1535462142401
6330408A02Rik|5UTR|TC_13996_615.00000|chr7_13278643_13278697_-^6330408A02Rik|5UTR_UP1k|TC_12475_821.00000|chr7_13279185_13279255_-	-1.07593081448893	-0.715050136818688	15	8	38.8673496846299	45.7310915829732	16.7125926948082	19.6828464298245	15.5934414017317	26.3542383018052	2.53215511627396	1.76474817882385	2.98218362645776	2.98257407388183	13.3602157741514	6.28845376649857	7.46397210422397	6.47441823458504
6330408A02Rik|5UTR|TC_13996_615.00000|chr7_13278643_13278697_-^6330408A02Rik|5UTR_UP1k|TC_27393_121.00000|chr7_13278736_13278763_-	-0.480778175332482	-0.600661781341529	1	2	14.9084384016569	17.9733825986045	16.7125926948082	3.41632598876391	15.5934414017317	3.56737891511781	2.53215511627396	1.76474817882385	0.517613723333038	0.403729060278484	13.3602157741514	6.28845376649857	1.95704252832269	0.948710843384336
6330408A02Rik|5UTR_INTRON|TC_7984_2140.00000|chr7_13278390_13278518_-^6330408A02Rik|5UTR_UP1k|TC_12475_821.00000|chr7_13279185_13279255_-	-0.68986193928149	-0.590388469734878	17	8	77.4406269852624	85.332168673021	60.1882348866034	19.6828464298245	54.4849413813453	26.3542383018052	9.11922821854904	6.16619504308877	2.98218362645776	2.98257407388183	36.8182305844167	20.1535462142401	7.46397210422397	6.47441823458504
6330408A02Rik|5UTR_INTRON|TC_7984_2140.00000|chr7_13278390_13278518_-^6330408A02Rik|5UTR_UP1k|TC_27393_121.00000|chr7_13278736_13278763_-	-0.0947093001250383	-0.476000114257718	1	2	29.7040787849763	33.5375269305817	60.1882348866034	3.41632598876391	54.4849413813453	3.56737891511781	9.11922821854904	6.16619504308877	0.517613723333038	0.403729060278484	36.8182305844167	20.1535462142401	1.95704252832269	0.948710843384336
6330408A02Rik|5UTR_UP1k|TC_12475_821.00000|chr7_13279185_13279255_-^6330408A02Rik|5UTR_UP1k|TC_27393_121.00000|chr7_13278736_13278763_-	0.595152639156452	0.11438835547716	1	2	15.5976678800286	19.1409982979163	19.6828464298245	3.41632598876391	26.3542383018052	3.56737891511781	2.98218362645776	2.98257407388183	0.517613723333038	0.403729060278484	7.46397210422397	6.47441823458504	1.95704252832269	0.948710843384336
8030462N17Rik|5UTR|TC_42774_27.00000|chr18_77713736_77713757_-^8030462N17Rik|5UTR_UP1k|TC_19736_287.00000|chr18_77714453_77714508_-	-0.278064459138026	-0.122548439999869	0	0	2.27014032880533	1.97743928119415	9.51821317136047	90.4817868286395	8.43730338108634	91.5626966189137	0.14458800940759	0.0770003275537494	1.37447871881661	0.835617413872485	1.14454978377716	0.605289633103806	8.97293815419986	6.03375099916098
9130011E15Rik|5UTR|TC_9573_1192.00000|chr19_45998458_45998520_-^9130011E15Rik|5UTR_UP1k|TC_10483_978.00000|chr19_45998551_45998602_-	-0.0254485806201972	0.060340378573744	9	8	42.9759433138298	43.3812293324504	56.2730262611423	43.7269737388577	55.0388163430196	44.9611836569805	5.69775795559218	3.28657433760303	4.42744471104777	2.68480105884453	48.8680734865623	26.5378453279049	37.3089976705926	22.6046910259318
9130023H24Rik|5UTR|TC_15848_474.00000|chr7_128237990_128238056_-^9130023H24Rik|5UTR_UP1k|TC_33473_79.00000|chr7_128238340_128238358_-	0.21762872189889	-0.229185914625468	2	3	12.548042326118	15.3055849994947	80.1804739113638	19.8195260886362	84.592753552468	15.407246447532	1.84846015115333	1.71522866707236	0.456914288509783	0.312402063742548	8.24651036054603	7.31847265978006	2.37032361135693	1.13715710701804
9130401M01Rik|5UTR|TC_2218_16969.00000|chr15_58034280_58034348_-^9130401M01Rik|5UTR|TC_6596_3176.00000|chr15_58034212_58034221_-	0.419359690009505	0.372368157824162	112	141	422.841229951213	512.138251058605	85.2901873380268	14.7098126619732	85.6568935993781	14.3431064006219	72.7100331466241	60.9797312884951	12.5401408956202	10.2109560293296	274.707868015478	227.635120297283	63.3605657586572	49.3417079523001
9430016H08Rik|5UTR|TC_2874_11800.00000|chr1_57406733_57406767_+^9430016H08Rik|5UTR|TC_30937_97.00000|chr1_57406562_57406564_+	-0.919463314905896	-0.692202367997434	1	2	56.2810100218949	71.8573875027922	99.0439404668334	0.956059533166557	99.1129313287517	0.887068671248287	44.9433824339107	41.9527377237554	0.433833195914488	0.375480361734028	228.461105909719	216.819615531905	1.16595875221713	1.20102421303602
9430020K01Rik|5UTR|TC_6728_3053.00000|chr18_4634912_4635000_+^9430020K01Rik|5UTR_UP1k|TC_30393_102.00000|chr18_4634874_4634892_+	-0.175400889903439	-0.191249886775215	1	0	29.245185041496	21.025696636277	95.7602529486284	4.23974705137163	95.5591897011151	4.44081029888491	13.5573424752346	8.59553797406638	0.600245937264251	0.399450368709487	92.9773786075826	56.0098600204587	3.64528108848368	2.27972408906017
A430105I19Rik|5UTR|TC_9677_1433.00000|chr2_118762612_118762665_-^A430105I19Rik|5UTR_UP1k|TC_17589_376.00000|chr2_118762795_118762821_-	-0.421442290778074	-0.63825943527212	6	10	40.4846642173744	46.694034259747	64.5961845323455	14.839940660204	63.0886537881167	14.9859585390171	5.92072109511941	4.09811331700162	1.36019101365335	0.973458024053574	34.4024259342854	20.8203319337609	5.90129832769035	3.17750053873116
A430105I19Rik|5UTR|TC_9677_1433.00000|chr2_118762612_118762665_-^A430105I19Rik|5UTR_UP1k|TC_21028_248.00000|chr2_118762857_118762861_-	0.0119802399552831	-0.210291175523416	7	3	34.5798604795022	37.9291531282034	64.5961845323455	11.7766739111221	63.0886537881167	10.200912215423	5.92072109511941	4.09811331700162	1.07941981652196	0.662630943687429	34.4024259342854	20.8203319337609	6.32428254138512	2.90985557325106
A430105I19Rik|5UTR|TC_9677_1433.00000|chr2_118762612_118762665_-^A430105I19Rik|5UTR_UP1k|TC_26211_148.00000|chr2_118762897_118762931_-	-0.589041416032805	-0.0338809035491878	5	4	27.2400048997121	31.7130545447013	64.5961845323455	5.89722020276767	63.0886537881167	7.19957051205646	5.92072109511941	4.09811331700162	0.540524123984558	0.467669763429129	34.4024259342854	20.8203319337609	2.08790326815285	2.32083255584415
A430105I19Rik|5UTR|TC_9677_1433.00000|chr2_118762612_118762665_-^A430105I19Rik|5UTR_UP1k|TC_29836_107.00000|chr2_118763629_118763640_-	-3.50567672435931	-1.41482532626384	0	0	9.14678774349382	19.978997205868	64.5961845323455	2.88998069356079	63.0886537881167	4.52490494538675	5.92072109511941	4.09811331700162	0.264888240392669	0.293928814476444	34.4024259342854	20.8203319337609	0.135507246376812	0.560068110035187
A430105I19Rik|5UTR_UP1k|TC_17589_376.00000|chr2_118762795_118762821_-^A430105I19Rik|5UTR_UP1k|TC_21028_248.00000|chr2_118762857_118762861_-	0.433422530733357	0.427968259748704	6	3	17.2460101491025	18.3121895297086	14.839940660204	11.7766739111221	14.9859585390171	10.200912215423	1.36019101365335	0.973458024053574	1.07941981652196	0.662630943687429	5.90129832769035	3.17750053873116	6.32428254138512	2.90985557325106
A430105I19Rik|5UTR_UP1k|TC_17589_376.00000|chr2_118762795_118762821_-^A430105I19Rik|5UTR_UP1k|TC_26211_148.00000|chr2_118762897_118762931_-	-0.167599125254731	0.604378531722932	5	4	13.5854047543225	15.3110580514578	14.839940660204	5.89722020276767	14.9859585390171	7.19957051205646	1.36019101365335	0.973458024053574	0.540524123984558	0.467669763429129	5.90129832769035	3.17750053873116	2.08790326815285	2.32083255584415
A430105I19Rik|5UTR_UP1k|TC_17589_376.00000|chr2_118762795_118762821_-^A430105I19Rik|5UTR_UP1k|TC_29836_107.00000|chr2_118763629_118763640_-	-3.08423443358124	-0.776565890991723	0	0	4.56177648112509	9.6458569009105	14.839940660204	2.88998069356079	14.9859585390171	4.52490494538675	1.36019101365335	0.973458024053574	0.264888240392669	0.293928814476444	5.90129832769035	3.17750053873116	0.135507246376812	0.560068110035187
A430105I19Rik|5UTR_UP1k|TC_21028_248.00000|chr2_118762857_118762861_-^A430105I19Rik|5UTR_UP1k|TC_26211_148.00000|chr2_118762897_118762931_-	-0.601021655988088	0.176410271974228	5	3	11.603934725496	12.4370377200238	11.7766739111221	5.89722020276767	10.200912215423	7.19957051205646	1.07941981652196	0.662630943687429	0.540524123984558	0.467669763429129	6.32428254138512	2.90985557325106	2.08790326815285	2.32083255584415
A430105I19Rik|5UTR_UP1k|TC_21028_248.00000|chr2_118762857_118762861_-^A430105I19Rik|5UTR_UP1k|TC_29836_107.00000|chr2_118763629_118763640_-	-3.5176569643146	-1.20453415074043	0	0	3.89642837122216	7.83524467841418	11.7766739111221	2.88998069356079	10.200912215423	4.52490494538675	1.07941981652196	0.662630943687429	0.264888240392669	0.293928814476444	6.32428254138512	2.90985557325106	0.135507246376812	0.560068110035187
A430105I19Rik|5UTR_UP1k|TC_26211_148.00000|chr2_118762897_118762931_-^A430105I19Rik|5UTR_UP1k|TC_29836_107.00000|chr2_118763629_118763640_-	-2.91663530832651	-1.38094442271465	0	0	3.06937987752682	6.55114921806322	5.89722020276767	2.88998069356079	7.19957051205646	4.52490494538675	0.540524123984558	0.467669763429129	0.264888240392669	0.293928814476444	2.08790326815285	2.32083255584415	0.135507246376812	0.560068110035187
A630001G21Rik|5UTR|TC_14114_534.00000|chr1_85736598_85736633_-^A630001G21Rik|5UTR_UP1k|TC_26008_83.00000|chr1_85736659_85736682_-	0.0271023040217062	-0.150505401431288	1	0	14.05815389784	11.3741852283601	85.8264644323218	14.1735355676782	85.8605065654009	14.1394934345991	2.79212416980744	2.20828103901452	0.461096370354926	0.363659341202604	13.4732885548834	10.3939719919164	2.26719666832704	1.54210979574916
A630033H20Rik|5UTR|TC_9577_1464.00000|chrX_107148879_107148974_+^A630033H20Rik|5UTR_INTRON|TC_29387_112.00000|chrX_107150911_107150935_+	-6.45401505448681	-2.76908218134692	0	0	7.86130393083435	13.977336855022	95.2020201589329	4.79797984106713	94.4794138611465	5.52058613885345	6.36683040918481	4.66935546691416	0.320874745134236	0.27283805026469	30.2538009866572	23.9739924229583	0.0173913043478261	0.205499644551738
A730008H23Rik|5UTR|TC_1746_19981.00000|chr1_88277470_88277583_-^A730008H23Rik|5UTR_UP1k|TC_4282_5826.00000|chr1_88277604_88277630_-	0.180043676704466	0.16935159772801	99	55	582.701741096393	553.975692475627	75.4921725242873	24.5078274757127	77.0169660453569	22.983033954643	83.296375184579	54.4043356044302	27.0413888502034	16.2350811344612	512.673572691175	297.456500221945	188.55687729117	99.8215561067338
Aaas|5UTR|TC_2593_13431.00000|chr15_102350641_102350715_-^Aaas|5UTR|TC_7476_2428.00000|chr15_102350741_102350772_-	0.0618383971182888	0.0640453277537647	33	51	255.531331833899	341.108357381812	85.8664115266965	14.1335884733035	85.9526503354158	14.0473496645842	53.4292396359436	43.5266288957388	8.7944386172603	7.11361166215375	367.348715750145	292.099069376421	63.1135878266712	49.9050920739768
Aak1|5UTR|TC_17346_389.00000|chr6_86849511_86849614_+^Aak1|5UTR_UP1k|TC_25289_161.00000|chr6_86849272_86849313_+	0.419360654833848	0.109626011523011	2	2	11.7948565770859	14.0752420101076	65.4778590060672	34.5221409939328	70.0237587539774	29.9762412460226	1.57502629062303	1.18357359996841	0.830407110119483	0.506672140947606	9.76996900087537	7.61747296092463	6.88868920170327	3.51838532064505
Aars|5UTR|TC_5382_4540.00000|chr8_111034107_111034159_+^Aars|5UTR|TC_7466_2493.00000|chr8_111033877_111033880_+	0.0970946986891588	-0.0264567372823854	20	6	103.488927005249	104.763231665689	8.04959693477361	4.51018986925815	9.39786765961731	5.15619373097565	17.0157809846547	12.1673973446689	9.53394357958166	6.67571200012263	150.91002921767	111.475198573498	90.4413869164257	60.0501205732547
Aars|5UTR|TC_5382_4540.00000|chr8_111034107_111034159_+^Aars|5UTR|TC_935_47886.00000|chr8_111033911_111033956_+	0.190274164581687	0.116230122286766	52	37	398.186927232489	398.501918884692	8.04959693477361	87.4402131959682	9.39786765961731	85.445938609407	17.0157809846547	12.1673973446689	184.837020915502	110.626657472125	150.91002921767	111.475198573498	1870.39534695164	1098.5734813359
Aars|5UTR|TC_7466_2493.00000|chr8_111033877_111033880_+^Aars|5UTR|TC_935_47886.00000|chr8_111033911_111033956_+	0.0931794658925278	0.142686859569152	20	6	271.408673179227	281.652434795458	4.51018986925815	87.4402131959682	5.15619373097565	85.445938609407	9.53394357958166	6.67571200012263	184.837020915502	110.626657472125	90.4413869164257	60.0501205732547	1870.39534695164	1098.5734813359
Aasdh|5UTR|TC_6133_3620.00000|chr5_76905425_76905499_-^Aasdh|5UTR_UP1k|TC_23632_189.00000|chr5_76905520_76905529_-	-0.175795731467345	0.151617529097079	2	8	40.023108280116	62.2102232606065	95.8717612724663	4.12823872753367	94.5949552304229	5.40504476957706	13.4397757014116	11.8743039545483	0.578716838029631	0.678483797846951	44.5895236331234	38.8014302939805	1.69975812246834	2.46275092987851
Aatk|5UTR_INTRON|TC_36915_57.00000|chr11_120040523_120040559_-^Aatk|5UTR_INTRON|TC_39205_45.00000|chr11_120040459_120040501_-	2.04993556808757	-0.751345156664247	0	0	0.681749272272758	1.5132579569312	49.5133899682263	50.4866100317737	58.2600230431399	41.7399769568601	0.167706297420004	0.176888269204293	0.171002681156547	0.126730335740838	0.0420560747663551	0.368032058873287	0.177572493772042	0.156635296048005
Abca16|5UTR|TC_29249_113.00000|chr7_120409682_120409722_+^Abca16|5UTR|TC_32317_87.00000|chr7_120409626_120409658_+	-0.0603391085313039	0.369056951787862	2	2	6.51382402578562	7.18642397988566	67.2102431544505	32.7897568455495	46.8972282347582	53.1027717652418	0.618903839335835	0.321152287171111	0.301943653974941	0.363647858294813	2.98563417347813	1.09223027568662	1.39693255046954	1.59728151940024
Abca5|5UTR|TC_16955_352.00000|chr11_110337620_110337642_-^Abca5|5UTR|TC_9078_1527.00000|chr11_110337664_110337737_-	0.0795907252740005	0.139641730051835	0	7	22.1566434527168	35.6937766158638	15.4433038089155	84.5566961910845	20.1501738810087	79.8498261189913	1.11124296520842	1.12062000412176	6.08438679742624	4.44072160384288	8.47494439705116	8.09766409453295	49.034736618208	35.3501522871545
Abcb1b|5UTR|TC_3695_8176.00000|chr5_8798144_8798159_+^Abcb1b|5UTR_UP1k|TC_18278_344.00000|chr5_8798120_8798122_+	0.402510890594309	0.124725496532577	6	9	93.9184178720672	115.870538925985	95.3431961325543	4.65680386744567	95.7374532023314	4.26254679766865	31.6969044140217	27.8071293035343	1.5481573205922	1.23806499964688	154.830221743706	141.021192148632	9.99589877666292	6.84569891646532
Abcb8|5UTR|TC_5823_3953.00000|chr5_24394381_24394424_+^Abcb8|5UTR_UP1k|TC_19651_290.00000|chr5_24393657_24393685_+	-1.73543520979215	-1.73109670056775	4	7	50.0455968117723	63.6895869371034	93.5398397092731	6.46016029072691	93.6955636248616	6.30443637513844	15.4973523456947	13.2266184610893	1.07029668370424	0.889971427889924	84.1963475888016	69.4723974177299	1.74631138347111	1.40807990362277
Abcc1|5UTR|TC_2244_16727.00000|chr16_14361532_14361622_+^Abcc1|5UTR_UP1k|TC_33816_76.00000|chr16_14361064_14361077_+	-2.15193775197024	-0.87737145844057	0	0	30.6647149640222	58.2946052175965	99.6820913784755	0.317908621524452	99.4407862594029	0.559213740597137	67.6006496024645	45.283209950464	0.215593684202312	0.254653992342604	485.737578107761	311.299463932216	0.348569069895432	0.952963963691425
Abcc5|5UTR|TC_12112_874.00000|chr16_20426300_20426312_-^Abcc5|5UTR|TC_9510_1487.00000|chr16_20426333_20426369_-	-0.0070476114272906	0.147426704709066	18	18	56.8335300298804	64.0431786163627	37.5647324742242	62.4352675257758	37.4516153472445	62.5483846527555	3.53076850922322	2.6532265420913	5.86838936218164	4.431184951221	24.4859393978884	16.6506456592976	40.499056368161	30.8004094404056
Abcf2|5UTR|TC_1741_22724.00000|chr5_24577340_24577427_-^Abcf2|5UTR_INTRON|TC_4584_5840.00000|chr5_24577262_24577318_-	-0.40916686139035	-0.585704971932134	111	80	633.703442563162	585.353474345742	74.2417552557379	25.7582447442621	77.8444774832015	22.1555225167985	95.5741077033937	59.9687815872327	33.1595238953919	17.0678734538056	733.751739761033	438.547618542763	191.710394637747	83.1679795688279
Abcg2|5UTR_INTRON|TC_7595_2406.00000|chr6_58640491_58640615_+^Abcg2|5UTR_UP1k|TC_20647_259.00000|chr6_58596601_58596628_+	-0.0679804116201557	-0.182611408052136	2	3	34.4895454280249	34.0511922536678	82.5538692607517	17.4461307392483	87.4299746037082	12.5700253962918	8.69730822962067	6.29176726501567	1.83800441835427	0.904583063958138	74.3071041407716	55.7037193884368	14.9805542099734	7.056485919541
Abhd11|5UTR|TC_30914_98.00000|chr5_135009307_135009309_+^Abhd11|5UTR|TC_5453_4446.00000|chr5_135009646_135009711_+	1.83636521534953	1.69541145191134	0	1	19.4478361226446	40.3801160565513	1.52765088857626	98.4723491114237	2.09332391565513	97.9066760843449	0.279647381994035	0.338159626558081	18.0260652703686	15.8160353372085	0.363894818236215	0.477634205253316	83.7659090360493	72.3504450157438
Abhd14a|5UTR|TC_11501_981.00000|chr9_106447602_106447706_-^Abhd14a|5UTR|TC_15410_506.00000|chr9_106447519_106447596_-	0.0971267303590075	0.0526326575187088	11	16	40.5395131216111	44.8589560177647	66.8063548506984	33.1936451493016	67.5842136563377	32.4157863436623	4.64716039317604	3.56727469557565	2.3090047853638	1.71099148906188	17.5504295132292	11.7852810634946	9.32745123273523	5.86266736258183
Abhd5|5UTR|TC_14394_590.00000|chr9_122351663_122351683_+^Abhd5|5UTR|TC_17998_357.00000|chr9_122351703_122351705_+	-0.777106312074621	-0.577330772234852	2	8	18.376204774326	31.3866170673662	3.34317736237272	1.73228597879425	3.46141390459882	2.07896256581957	2.35080109805407	2.22442120008544	1.21808068782897	1.33601139102405	8.11865385071101	8.31519657051361	2.45477560310791	3.34712336014884
Abhd5|5UTR|TC_14394_590.00000|chr9_122351663_122351683_+^Abhd5|5UTR|TC_2998_11195.00000|chr9_122351727_122351732_+	0.549711798123833	0.45484012460679	2	15	113.596252823094	173.124534554542	3.34317736237272	61.9539905100731	3.46141390459882	61.5081597601232	2.35080109805407	2.22442120008544	43.563799683229	39.5272158486685	8.11865385071101	8.31519657051361	220.228577004235	202.522030180281
Abhd5|5UTR|TC_14394_590.00000|chr9_122351663_122351683_+^Abhd5|5UTR|TC_4575_5860.00000|chr9_122351755_122351789_+	0.394210069065247	0.353596725578428	2	15	82.5536479844474	124.84690466839	3.34317736237272	32.97054614876	3.46141390459882	32.9514637694584	2.35080109805407	2.22442120008544	23.1836925441906	21.175720847844	8.11865385071101	8.31519657051361	105.225218034637	101.143259197877
Abhd5|5UTR|TC_17998_357.00000|chr9_122351703_122351705_+^Abhd5|5UTR|TC_2998_11195.00000|chr9_122351727_122351732_+	1.32681811019845	1.03217089684164	3	8	88.7408747535526	138.585169018136	1.73228597879425	61.9539905100731	2.07896256581957	61.5081597601232	1.21808068782897	1.33601139102405	43.563799683229	39.5272158486685	2.45477560310791	3.34712336014884	220.228577004235	202.522030180281
Abhd5|5UTR|TC_17998_357.00000|chr9_122351703_122351705_+^Abhd5|5UTR|TC_4575_5860.00000|chr9_122351755_122351789_+	1.17131638113987	0.930927497813281	3	8	64.4905333950187	99.9392109811504	1.73228597879425	32.97054614876	2.07896256581957	32.9514637694584	1.21808068782897	1.33601139102405	23.1836925441906	21.175720847844	2.45477560310791	3.34712336014884	105.225218034637	101.143259197877
Abhd5|5UTR|TC_2998_11195.00000|chr9_122351727_122351732_+^Abhd5|5UTR|TC_4575_5860.00000|chr9_122351755_122351789_+	-0.155501729058586	-0.101243399028362	84	99	398.661368122756	551.251807345919	61.9539905100731	32.97054614876	61.5081597601232	32.9514637694584	43.563799683229	39.5272158486685	23.1836925441906	21.175720847844	220.228577004235	202.522030180281	105.225218034637	101.143259197877
Abi1|5UTR|TC_1091_39695.00000|chr2_23040157_23040242_-^Abi1|5UTR|TC_11010_1077.00000|chr2_23040104_23040106_-	-0.0879703407696932	-0.0327244478701689	21	14	360.604707606626	375.309609257282	97.5743518066977	2.42564819330233	97.3735253592692	2.62647464073084	180.481570658214	117.951914493659	4.48667900616701	3.18153944925192	1052.63231716705	670.403858736549	24.6199474197466	17.6773752641437
Abl1|5UTR|TC_10279_1261.00000|chr2_31759932_31760036_+^Abl1|5UTR|TC_13513_679.00000|chr2_31688529_31688555_+	-0.17287951966774	-0.497700635772937	10	13	45.4978664057359	50.5861161689355	58.2053806780646	41.7946193219354	65.5843337272072	34.4156662727928	5.00583451527079	3.74994189604212	3.59446060685577	1.96779842840747	36.1704587698851	26.3215909491248	23.0393025765736	9.7823987331087
Abr|5UTR_INTRON|TC_11880_911.00000|chr11_76529788_76529883_-^Abr|5UTR_UP1k|TC_16327_443.00000|chr11_76577997_76578036_-	3.77932093661517	2.88654346015736	0	4	12.963399523208	22.5213233578858	51.6095860595354	48.3904139404646	64.0101516438708	35.9898483561292	2.47434976619464	2.36099327954138	2.32001103983914	1.32747365719873	1.15779025248665	1.86454591452048	14.9055730050233	7.75248409459868
Abracl|5UTR|TC_3690_8198.00000|chr10_18023197_18023262_-^Abracl|5UTR|TC_927_48127.00000|chr10_18023089_18023172_-	-0.358210677029527	-0.262116503874027	105	193	963.421271765481	1343.47318508483	17.173803290981	82.6546745925958	16.2749535132759	83.6094892229174	40.8873944044641	36.9966833207288	196.784266255973	190.06344889802	154.091656762881	147.965279975338	578.55928781514	633.856111597529
Abracl|5UTR|TC_3690_8198.00000|chr10_18023197_18023262_-^Abracl|5UTR_INTRON|TC_30575_100.00000|chr10_18022345_18022387_-	-2.09132517434742	-3.19625592534108	0	0	29.549736162694	24.3271569269546	17.173803290981	0.171522116423256	16.2749535132759	0.115557263806737	40.8873944044641	36.9966833207288	0.408359890029082	0.262688031089019	154.091656762881	147.965279975338	0.361144315456137	0.114621877890842
Abracl|5UTR|TC_927_48127.00000|chr10_18023089_18023172_-^Abracl|5UTR_INTRON|TC_30575_100.00000|chr10_18022345_18022387_-	-1.73311449731789	-2.93413942146705	0	0	68.17073521267	59.0394666804331	82.6546745925958	0.171522116423256	83.6094892229174	0.115557263806737	196.784266255973	190.06344889802	0.408359890029082	0.262688031089019	578.55928781514	633.856111597529	0.361144315456137	0.114621877890842
Acaa1a|5UTR|TC_15322_480.00000|chr9_119341353_119341385_+^Acaa1a|5UTR|TC_9330_1492.00000|chr9_119341405_119341479_+	-0.209081064253671	-0.130965747067483	9	7	38.3535982951556	44.8648024899198	23.3335254668349	76.6664745331651	25.0518885778376	74.9481114221624	1.82774348695444	1.62977601947906	6.00537838548744	4.87582540220719	13.6401647834125	12.3642119658264	38.7708272437101	33.7801862990758
Acaa2|5UTR|TC_5513_4356.00000|chr18_74779174_74779239_+^Acaa2|5UTR_UP1k|TC_23564_190.00000|chr18_74779041_74779072_+	-1.62217886117643	-1.57717924679663	0	7	29.2040279757342	51.7360728483079	95.5889004839377	4.41109951606227	93.5569545239001	6.44304547609986	16.3933879967926	12.6894565388841	0.75649856304628	0.873892763644171	126.789820953358	102.878205674983	1.90063694049107	2.37443416965428
Acad11|5UTR|TC_12431_828.00000|chr9_104063676_104063730_+^Acad11|5UTR_UP1k|TC_21381_239.00000|chr9_104063380_104063411_+	-0.862381348645508	-0.763737923885665	5	2	19.4273798639872	22.0972152249568	76.8968894769674	23.1031105230326	74.165556263004	25.834443736996	3.12932266827206	2.2970384551064	0.940182209697513	0.800138416271332	26.6524653249765	17.8965445143259	4.40449756968909	3.67162212805707
Acadsb|5UTR|TC_35119_68.00000|chr7_131410617_131410619_+^Acadsb|5UTR|TC_5138_4873.00000|chr7_131410640_131410718_+	0.030966247970611	-0.102986605620049	0	0	16.2699507746971	14.3646962640957	2.13828183762486	97.8617181623751	1.59538919774164	98.4046108022584	0.468323376879304	0.210634353429296	21.4335311232507	12.9920596178888	3.35436797833872	1.67165200023757	156.848497789317	96.0047258287113
Acap2|5UTR|TC_4037_7078.00000|chr16_31201146_31201260_-^Acap2|5UTR_UP1k|TC_29318_112.00000|chr16_31201280_31201287_-	0.0599080292791134	-0.234408411132704	0	1	28.9825713073207	41.4159227401961	98.6298769158793	1.37012308412074	98.2716276024493	1.72837239755071	31.9378952685958	18.103483194093	0.443667263247782	0.318398722149725	254.752332791214	133.339474966199	3.68895517343703	1.99344354242413
Acap3|5UTR|TC_24058_181.00000|chr4_155891854_155891886_+^Acap3|5UTR|TC_7108_2746.00000|chr4_155892258_155892322_+	0.172101253964865	0.515849734215596	0	0	29.5984841641204	32.5295149604217	8.53450286412115	91.4654971358788	8.02358939462111	91.9764106053789	1.04319037393479	0.719847739053151	11.1800215757657	8.25179454782317	6.07441070101287	3.30930368462438	73.3484381841255	54.2413707278981
Acat2|5UTR|TC_11728_938.00000|chr17_12960692_12960714_-^Acat2|5UTR_UP1k|TC_17355_388.00000|chr17_12960735_12960739_-	0.230233021182725	-0.040120722025673	0	2	19.3980545703417	33.3720082591428	73.68800709284	26.31199290716	67.0774201866352	32.9225798133648	4.08222332984153	2.5961774935835	1.45765146240019	1.27424192081845	23.5169270132423	16.0540078166092	9.85018892086865	7.6634342447929
Acbd4|5UTR|TC_10056_1320.00000|chr11_103101681_103101742_+^Acbd4|5UTR|TC_12007_891.00000|chr11_103103059_103103108_+	-0.779329283032016	-0.565734365885296	16	23	56.5461483738893	77.0581822220907	58.034851910082	41.965148089918	57.2055435789211	42.7944564210789	4.88197240500728	4.40924972912595	3.53016658445944	3.29848181798001	28.3728245209543	25.8727136458969	11.9536602292932	13.0764040120762
Acbd5|5UTR|TC_11329_994.00000|chr2_23069060_23069083_+^Acbd5|5UTR|TC_14547_574.00000|chr2_23069191_23069259_+	0.41814484819571	0.503797727855513	1	2	28.4712014879052	31.9115225240009	27.1627539696266	14.9713472568091	28.7794978245031	14.2716342194211	4.9204659885837	2.97240608362285	2.71202268601993	1.47400391194212	30.1339251284977	15.5819625351517	22.1930477936329	10.9564762756058
Acbd5|5UTR|TC_11329_994.00000|chr2_23069060_23069083_+^Acbd5|5UTR|TC_15338_499.00000|chr2_23069106_23069163_+	-0.215079651934178	-0.199792431634879	9	2	42.3483079143895	33.5255932587569	27.1627539696266	15.125340249681	28.7794978245031	14.5369138486804	4.9204659885837	2.97240608362285	2.7399181374441	1.50140254094808	30.1339251284977	15.5819625351517	14.4557829859092	6.85279331974848
Acbd5|5UTR|TC_11329_994.00000|chr2_23069060_23069083_+^Acbd5|5UTR|TC_9170_1619.00000|chr2_23068193_23068235_+	0.0704162217959325	0.161460181362835	9	13	69.0875942321452	66.4680810967223	27.1627539696266	42.7405585238832	28.7794978245031	42.4119541073954	4.9204659885837	2.97240608362285	7.74234692052949	4.38039437574279	30.1339251284977	15.5819625351517	49.7874056444104	25.6821627285367
Acbd5|5UTR|TC_14547_574.00000|chr2_23069191_23069259_+^Acbd5|5UTR|TC_15338_499.00000|chr2_23069106_23069163_+	-0.633224500129888	-0.703590159490392	1	2	24.7263787039868	21.5951331471892	14.9713472568091	15.125340249681	14.2716342194211	14.5369138486804	2.71202268601993	1.47400391194212	2.7399181374441	1.50140254094808	22.1930477936329	10.9564762756058	14.4557829859092	6.85279331974848
Acbd5|5UTR|TC_14547_574.00000|chr2_23069191_23069259_+^Acbd5|5UTR|TC_9170_1619.00000|chr2_23068193_23068235_+	-0.347728626399777	-0.342337546492678	1	2	40.3389439357255	42.8146655077302	14.9713472568091	42.7405585238832	14.2716342194211	42.4119541073954	2.71202268601993	1.47400391194212	7.74234692052949	4.38039437574279	22.1930477936329	10.9564762756058	49.7874056444104	25.6821627285367
Acbd5|5UTR|TC_15338_499.00000|chr2_23069106_23069163_+^Acbd5|5UTR|TC_9170_1619.00000|chr2_23068193_23068235_+	0.285495873730111	0.361252612997714	14	2	60.0004892472518	44.9802124057956	15.125340249681	42.7405585238832	14.5369138486804	42.4119541073954	2.7399181374441	1.50140254094808	7.74234692052949	4.38039437574279	14.4557829859092	6.85279331974848	49.7874056444104	25.6821627285367
Acbd6|5UTR|TC_11975_896.00000|chr1_155558506_155558546_+^Acbd6|5UTR|TC_17350_388.00000|chr1_155558336_155558342_+	0.371481507972605	0.131642453099682	2	2	22.331029224844	30.7309247105758	16.0213048229422	6.3185566757543	14.7215530239747	6.84229521572907	4.1547985233958	3.11494956493196	1.63858875644285	1.4477687558277	19.3425772029478	15.0544368097359	9.86873389876737	7.66550954345608
Acbd6|5UTR|TC_11975_896.00000|chr1_155558506_155558546_+^Acbd6|5UTR|TC_4987_5109.00000|chr1_155558104_155558182_+	0.289308833635901	0.434851532090768	8	6	103.266943148537	118.477504884304	16.0213048229422	77.6601385013035	14.7215530239747	78.4361517602963	4.1547985233958	3.11494956493196	20.1395724217096	16.5963914542698	19.3425772029478	15.0544368097359	114.57906399766	108.425277386182
Acbd6|5UTR|TC_17350_388.00000|chr1_155558336_155558342_+^Acbd6|5UTR|TC_4987_5109.00000|chr1_155558104_155558182_+	-0.0821726743367033	0.303209078991086	2	2	53.9859435796208	79.4652152921743	6.3185566757543	77.6601385013035	6.84229521572907	78.4361517602963	1.63858875644285	1.4477687558277	20.1395724217096	16.5963914542698	9.86873389876737	7.66550954345608	114.57906399766	108.425277386182
Accs|5UTR|TC_10469_1209.00000|chr2_93849892_93849996_-^Accs|5UTR|TC_15621_490.00000|chr2_93849754_93849872_-	-0.164640699693583	-0.366022410521396	16	12	42.8985569801008	45.2264077415868	73.6656879738783	26.3343120261217	70.352818260391	29.647181739609	5.38925096491131	3.47697492121124	1.92657152061591	1.46522214663358	32.600726063001	22.6528581686426	10.397338963699	7.40698010381554
Acd|5UTR|TC_18789_322.00000|chr8_105701055_105701061_-^Acd|5UTR|TC_7426_2520.00000|chr8_105701086_105701124_-	-0.0877009208674158	0.121723623021242	16	16	60.6623526748371	60.5397711459414	11.2575875419803	88.7424124580197	10.4551086992394	89.5448913007606	1.41329465562396	1.00409835230283	11.1408573805356	8.59980325396053	5.97047516195308	3.59023142827672	44.2888271646293	33.4562435535178
Acer3|5UTR|TC_3005_11176.00000|chr7_98309478_98309510_-^Acer3|5UTR_UP1k|TC_7903_2188.00000|chr7_98309532_98309568_-	0.0859819058722548	0.150215211708275	41	35	256.541715080513	355.06703252131	82.5498016064132	17.4501983935868	82.2387197618378	17.7612802381622	44.4166388437546	40.8565893677197	9.38923104255643	8.82388898364549	199.211671952373	189.884649326478	44.6973992187682	45.510025242977
Acin1|5UTR|TC_2558_13972.00000|chr14_54653671_54653700_-^Acin1|5UTR_UP1k|TC_12493_817.00000|chr14_54686936_54686971_-	0.0261183905479903	-0.184312449789676	8	8	156.577050982048	163.173406364331	92.9115668689949	7.08843313100509	94.5719639834135	5.42803601658649	56.7293205817238	36.8538736479687	4.3280079010818	2.11525852996969	412.356456587036	251.330316194186	32.0343327027564	12.6952601694749
Acly|5UTR|TC_3364_9570.00000|chr11_100527869_100527875_-^Acly|5UTR|TC_6326_3432.00000|chr11_100527898_100527935_-	-0.00664279396928125	-0.00953983435222971	17	31	149.659451798026	180.168660390197	71.0686712492913	28.9313287507087	73.8358555570789	26.1641444429211	33.5794343411008	24.4402285632046	13.6698440692306	8.66053038217127	315.247359988146	221.076253433983	127.744426960117	77.8232826783034
Aco1|5UTR|TC_5413_4397.00000|chr4_40143461_40143522_+^Aco1|5UTR|TC_7951_2117.00000|chr4_40143395_40143436_+	-0.0456901039850659	0.0155409028980222	12	11	95.9179153702856	103.896349281976	67.0583583749986	32.9416416250014	66.5154953833867	33.4845046166133	16.6526269117441	11.2056523759047	8.18041003589567	5.64102720051094	146.670074100698	94.6359280298538	69.803908200094	48.1565506834041
Acot2|5UTR_UP1k|TC_18286_330.00000|chr12_83987732_83987747_+^Acot2|5UTR_UP1k|TC_5843_3868.00000|chr12_83987644_83987712_+	-0.0143140552123984	0.323442873518735	4	5	41.2310562212086	48.4382031406139	6.92150499218654	93.0784950078135	10.1789456335313	89.8210543664687	1.17308962261931	1.10587310674261	15.7753865244552	9.75844571916466	9.77732238339068	7.32572186037538	130.184653285904	80.8894345417695
Acot7|5UTR|TC_6684_3100.00000|chr4_152186124_152186195_+^Acot7|5UTR_UP1k|TC_13447_688.00000|chr4_152185800_152185829_+	-0.124411316207651	-0.329989447925521	6	12	59.9493654207761	71.6492591026639	42.4201437403541	10.7455984716377	42.3095516014213	10.5207101636825	12.8437907781163	8.89159832671628	3.25350662176254	2.21098842569922	95.201151547843	65.8080362908394	22.1232603864077	13.0181367154512
Acot7|5UTR|TC_6684_3100.00000|chr4_152186124_152186195_+^Acot7|5UTR_UP1k|TC_21184_244.00000|chr4_152185611_152185616_+	-0.892884677838499	-0.729961545739136	8	11	41.203398399186	53.8086844280356	42.4201437403541	3.48182436516013	42.3095516014213	4.76164694581165	12.8437907781163	8.89159832671628	1.05421197877089	1.00068779774944	95.201151547843	65.8080362908394	4.20815574690579	4.46536887321975
Acot7|5UTR|TC_6684_3100.00000|chr4_152186124_152186195_+^Acot7|5UTR_UP1k|TC_6664_3119.00000|chr4_152186043_152186101_+	0.0614494859554684	0.0340326269361078	35	41	119.494743836536	128.99291269101	42.4201437403541	43.3524334228481	42.3095516014213	42.4080912890845	12.8437907781163	8.89159832671628	13.1260654846765	8.91230701515134	95.201151547843	65.8080362908394	101.527031143976	67.5358045545088
Acot7|5UTR_UP1k|TC_13447_688.00000|chr4_152185800_152185829_+^Acot7|5UTR_UP1k|TC_21184_244.00000|chr4_152185611_152185616_+	-0.768473361630847	-0.399972097813615	6	11	20.2431559840119	28.9889958422934	10.7455984716377	3.48182436516013	10.5207101636825	4.76164694581165	3.25350662176254	2.21098842569922	1.05421197877089	1.00068779774944	22.1232603864077	13.0181367154512	4.20815574690579	4.46536887321975
Acot7|5UTR_UP1k|TC_13447_688.00000|chr4_152185800_152185829_+^Acot7|5UTR_UP1k|TC_6664_3119.00000|chr4_152186043_152186101_+	0.18586080216312	0.364022074861628	6	12	58.7075540545783	69.4938939584385	10.7455984716377	43.3524334228481	10.5207101636825	42.4080912890845	3.25350662176254	2.21098842569922	13.1260654846765	8.91230701515134	22.1232603864077	13.0181367154512	101.527031143976	67.5358045545088
Acot7|5UTR_UP1k|TC_21184_244.00000|chr4_152185611_152185616_+^Acot7|5UTR_UP1k|TC_6664_3119.00000|chr4_152186043_152186101_+	0.954334163793967	0.763994172675244	8	11	40.3498973137457	52.1900024719999	3.48182436516013	43.3524334228481	4.76164694581165	42.4080912890845	1.05421197877089	1.00068779774944	13.1260654846765	8.91230701515134	4.20815574690579	4.46536887321975	101.527031143976	67.5358045545088
Acot8|5UTR|TC_8899_1731.00000|chr2_164804855_164804892_-^Acot8|5UTR|TC_9011_1679.00000|chr2_164804828_164804833_-	-0.230579924919505	-0.369643024540504	25	41	88.5704414898089	124.575575393474	50.5461789432666	48.3336106157019	52.3051135258042	46.9110928369503	6.47379806634015	6.01869231893471	6.19041916688445	5.39800824619746	23.023848093426	21.5880117875162	18.7640821110317	14.9854702006395
Acot8|5UTR|TC_8899_1731.00000|chr2_164804855_164804892_-^Acot8|5UTR_UP1k|TC_40313_40.00000|chr2_164805402_164805407_-	-2.60586523250744	-3.74685858419695	0	0	8.38964403239943	8.87208491971412	50.5461789432666	1.12021044103157	52.3051135258042	0.783793637245578	6.47379806634015	6.01869231893471	0.143473084190675	0.0901902782754228	23.023848093426	21.5880117875162	0.0838194826637314	0.0240963855421687
Acot8|5UTR|TC_9011_1679.00000|chr2_164804828_164804833_-^Acot8|5UTR_UP1k|TC_40313_40.00000|chr2_164805402_164805407_-	-2.37528530758794	-3.37721555965644	0	0	8.57543545368277	8.36498425536467	48.3336106157019	1.12021044103157	46.9110928369503	0.783793637245578	6.19041916688445	5.39800824619746	0.143473084190675	0.0901902782754228	18.7640821110317	14.9854702006395	0.0838194826637314	0.0240963855421687
Acox1|5UTR|TC_10320_1227.00000|chr11_116198718_116198752_-^Acox1|5UTR|TC_5702_4023.00000|chr11_116198779_116198832_-	0.0255558661066759	-0.0712878908610315	9	9	71.4574956603916	81.339635579241	23.0522081936413	76.9477918063587	21.2887989126965	78.7112010873035	4.62840830188426	3.07579573466974	15.4495307094464	11.3721576105768	39.0208405375659	26.4784331886503	132.578570312311	93.1789616836008
Acox2|5UTR|TC_12062_883.00000|chr14_8258776_8258816_-^Acox2|5UTR|TC_24876_167.00000|chr14_8258836_8258868_-	0.140514649596788	0.0325335534086673	2	1	15.9685429106051	16.9109351634547	78.6875865095035	21.3124134904965	86.3518938279456	13.6481061720544	2.84453032474378	2.68065943338628	0.770436725237134	0.423684101600272	20.8630524879757	20.1925806959663	6.22878569674883	3.26426891577987
Acp2|5UTR|TC_6967_2854.00000|chr2_91202887_91202927_+^Acp2|5UTR_UP1k|TC_25634_156.00000|chr2_91202793_91202813_+	-0.0494347275428515	0.0303627738515826	1	1	27.8610801680334	35.42952869437	94.664585375437	5.33541462456295	93.9216444357554	6.07835556424456	11.015272552316	8.44213848109489	0.620834560634151	0.5463524379174	77.2427678607361	55.7981480238958	4.206850972373	3.68790992542318
Acsl3|5UTR|TC_30458_101.00000|chr1_78657829_78657832_+^Acsl3|5UTR|TC_3413_9319.00000|chr1_78657861_78657886_+	-0.0802864334140683	0.08703057643406	0	0	22.2259535428262	30.9549052820784	1.30090169444427	98.6990983055557	1.1386791925446	98.8613208074554	0.469445407459499	0.281753639322057	35.6167100233733	24.4621462375541	4.52569612932705	2.38125904492337	324.777151909868	219.599063351842
Acsl4|5UTR|TC_15443_503.00000|chrX_142390341_142390373_-^Acsl4|5UTR|TC_4930_5221.00000|chrX_142390401_142390466_-	0.0208243633473004	0.0019052042800749	7	6	57.0194232761125	54.5938185680424	5.2793980151869	47.690758349402	3.92527580600398	46.9033985547907	2.23301332125136	1.12564387063586	20.1716366882075	13.4503983170902	19.3073066759885	9.70033196912854	176.945807574331	116.063123887639
Acsl4|5UTR|TC_15443_503.00000|chrX_142390341_142390373_-^Acsl4|5UTR|TC_4978_5121.00000|chrX_142390498_142390530_-	0.0701952548866749	0.0339482575832686	7	6	54.856593679997	51.8399288172492	5.2793980151869	47.0298436354111	3.92527580600398	49.1713256392054	2.23301332125136	1.12564387063586	19.8920913013457	14.1007674498059	19.3073066759885	9.70033196912854	180.568381200214	124.407849084278
Acsl4|5UTR|TC_4930_5221.00000|chrX_142390401_142390466_-^Acsl4|5UTR|TC_4978_5121.00000|chrX_142390498_142390530_-	0.0493708915393745	0.0320430533031937	35	45	153.698018970155	175.016852047806	47.690758349402	47.0298436354111	46.9033985547907	49.1713256392054	20.1716366882075	13.4503983170902	19.8920913013457	14.1007674498059	176.945807574331	116.063123887639	180.568381200214	124.407849084278
Acsl5|5UTR|TC_19881_282.00000|chr19_55253703_55253705_+^Acsl5|5UTR|TC_4060_7023.00000|chr19_55253905_55253971_+	-0.459619699631349	-0.419149632920591	1	3	74.5062253579157	76.5746571026975	5.40839635968511	94.5916036403149	3.00268911248761	96.9973108875124	1.71510872491511	0.754821005724869	29.9968556144546	24.3833460654419	10.893558086253	4.69807903539253	138.546158368427	113.499254219848
Acta2|5UTR|TC_342_158956.00000|chr19_34255333_34255339_-^Acta2|5UTR_INTRON|TC_20011_278.00000|chr19_34254212_34254259_-	-0.214829512429211	-0.457399143988046	4	2	264.462567823915	350.505372240259	99.8295592213538	0.146880353321431	99.7907243524291	0.181967043572184	634.086321048444	479.129269005137	0.932938336083129	0.873685777265771	4520.65191288351	3478.17032977248	5.73106700357287	4.61915489198158
Acta2|5UTR|TC_342_158956.00000|chr19_34255333_34255339_-^Acta2|5UTR_INTRON|TC_39062_46.00000|chr19_34254551_34254557_-	-3.69051647519585	-2.84785439089627	0	0	56.5954441175423	82.1259793127303	99.8295592213538	0.0235604253247384	99.7907243524291	0.0273086039986859	634.086321048444	479.129269005137	0.149648496227202	0.131117912575034	4520.65191288351	3478.17032977248	0.0826357849112827	0.132211796044657
Acta2|5UTR_INTRON|TC_20011_278.00000|chr19_34254212_34254259_-^Acta2|5UTR_INTRON|TC_39062_46.00000|chr19_34254551_34254557_-	-3.47568696276664	-2.39045524690822	0	0	2.54298682911924	4.12514148269916	0.146880353321431	0.0235604253247384	0.181967043572184	0.0273086039986859	0.932938336083129	0.873685777265771	0.149648496227202	0.131117912575034	5.73106700357287	4.61915489198158	0.0826357849112827	0.132211796044657
Actg2|5UTR|TC_3407_9347.00000|chr6_83536201_83536255_-^Actg2|5UTR_UP1k|TC_21372_239.00000|chr6_83536277_83536282_-	0.130148491066604	0.169544998720438	3	4	60.4698024091325	74.812972730977	97.5183578045379	2.48164219546215	97.5345865524456	2.46541344755436	35.5275754125457	26.3808564179862	0.904103927005774	0.666837482680376	254.962880778725	186.052007703027	7.10081745421335	5.2893659007861
Actn1|5UTR|TC_5198_4801.00000|chr12_80260348_80260395_-^Actn1|5UTR|TC_5578_4268.00000|chr12_80260140_80260208_-	0.510285319949227	-0.162020557606962	41	32	163.914881597615	168.35403536455	38.4333516243011	61.5666483756989	58.1863600644689	41.8136399355311	12.4954857844027	15.1987743600149	20.0166039925968	10.9220799831251	79.6866552581317	135.06562263189	181.816820425851	86.7498148267489
Actn4|5UTR|TC_879_51428.00000|chr7_28962241_28962334_-^Actn4|5UTR_UP1k|TC_15467_501.00000|chr7_28962369_28962378_-	0.0440183084387673	-0.0498557464707665	2	0	152.194088274546	124.228500101907	99.0228708885155	0.97712911148445	98.9933883479711	1.00661165202891	234.004338846968	112.248982877283	2.30908728104309	1.141400814522	2178.05825376424	950.667193900763	22.1583165704403	9.33848002327304
Actr1b|5UTR|TC_1490_27071.00000|chr1_36709901_36709988_-^Actr1b|5UTR_UP1k|TC_23420_192.00000|chr1_36710021_36710023_-	0.421456803930676	0.50373774817198	0	0	75.1667446204631	87.7346301169095	99.2045506786022	0.795449321397826	99.3400733496451	0.659926650354947	114.844414323258	98.5294468893513	0.920854041622818	0.654541572746358	590.235690791083	486.78147453185	6.33836945019938	4.58506430327064
Actr3|5UTR|TC_1086_39921.00000|chr1_125435481_125435554_-^Actr3|5UTR|TC_1654_24103.00000|chr1_125435363_125435453_-	-0.182315604659746	-0.167619104471923	211	213	1134.00208843328	1252.88200969329	57.625701856177	33.7838702302566	55.5768006680092	36.8317754601752	174.584559619047	111.48119863051	102.352629406528	73.8806557167234	1319.92706902184	841.030058333969	681.962720045184	496.229117593325
Actr3|5UTR|TC_1086_39921.00000|chr1_125435481_125435554_-^Actr3|5UTR|TC_21799_227.00000|chr1_125435575_125435577_-	0.06873514347647	-0.0738877568097185	1	2	93.4440762000384	120.817572228443	57.625701856177	0.398824906296748	55.5768006680092	0.367629017744841	174.584559619047	111.48119863051	1.20829193203938	0.737425023695955	1319.92706902184	841.030058333969	9.58092238464846	5.28549084424357
Actr3|5UTR|TC_1086_39921.00000|chr1_125435481_125435554_-^Actr3|5UTR|TC_4975_5126.00000|chr1_125435674_125435733_-	-0.186878679758923	-0.230102154562221	69	75	569.376780555655	578.986628946674	57.625701856177	8.19160300726964	55.5768006680092	7.22379485407082	174.584559619047	111.48119863051	24.81752685924	14.4901703464964	1319.92706902184	841.030058333969	164.833890105183	93.1999584420943
Actr3|5UTR|TC_1654_24103.00000|chr1_125435363_125435453_-^Actr3|5UTR|TC_21799_227.00000|chr1_125435575_125435577_-	0.251050748136216	0.0937313476622044	1	2	79.1345426218529	104.989111951759	33.7838702302566	0.398824906296748	36.8317754601752	0.367629017744841	102.352629406528	73.8806557167234	1.20829193203938	0.737425023695955	681.962720045184	496.229117593325	9.58092238464846	5.28549084424357
Actr3|5UTR|TC_1654_24103.00000|chr1_125435363_125435453_-^Actr3|5UTR|TC_4975_5126.00000|chr1_125435674_125435733_-	-0.00456307509917631	-0.0624830500902984	69	75	482.185419783264	503.132871186293	33.7838702302566	8.19160300726964	36.8317754601752	7.22379485407082	102.352629406528	73.8806557167234	24.81752685924	14.4901703464964	681.962720045184	496.229117593325	164.833890105183	93.1999584420943
Actr3|5UTR|TC_21799_227.00000|chr1_125435575_125435577_-^Actr3|5UTR|TC_4975_5126.00000|chr1_125435674_125435733_-	-0.255613823235393	-0.156214397752503	1	2	39.7330583147563	48.5179701957211	0.398824906296748	8.19160300726964	0.367629017744841	7.22379485407082	1.20829193203938	0.737425023695955	24.81752685924	14.4901703464964	9.58092238464846	5.28549084424357	164.833890105183	93.1999584420943
Acy3|5UTR_UP1k|TC_3084_10770.00000|chr19_3986566_3986585_+^Acy3|5UTR_UP1k|TC_7438_2513.00000|chr19_3986488_3986542_+	0.22028687002648	0.234442773927811	25	27	237.890492633451	255.714457213774	82.2449456337288	17.7550543662711	81.1957291670114	18.8042708329886	51.5901783155611	33.7225538530523	11.1372974193172	7.80986934089231	297.779298589235	180.563560671791	74.889383839371	49.1957675760348
Adam17|5UTR|TC_26546_143.00000|chr12_21373612_21373614_-^Adam17|5UTR|TC_29191_113.00000|chr12_21373487_21373489_-	0.0812521326760751	0.103010802463523	0	1	3.96079988179858	5.00066398453269	2.46754355398718	2.09375414866484	2.79139537462441	1.84891805511742	0.648515491648866	0.394399996447233	0.550276812305573	0.261236111873851	5.23578340948568	3.02372025995059	4.70004333939978	2.15103394575815
Adam17|5UTR|TC_26546_143.00000|chr12_21373612_21373614_-^Adam17|5UTR|TC_4774_5495.00000|chr12_21373536_21373589_-	0.0113188124393711	0.0702302666841419	0	1	29.5308379364689	34.0506807137256	2.46754355398718	95.438702297348	2.79139537462441	95.3596865702582	0.648515491648866	0.394399996447233	25.0830332225276	13.4734980169477	5.23578340948568	3.02372025995059	204.102664144117	108.449234248051
Adam17|5UTR|TC_29191_113.00000|chr12_21373487_21373489_-^Adam17|5UTR|TC_4774_5495.00000|chr12_21373536_21373589_-	-0.0699333202367041	-0.0327805357793816	0	1	28.8101772797632	26.670976358506	2.09375414866484	95.438702297348	1.84891805511742	95.3596865702582	0.550276812305573	0.261236111873851	25.0830332225276	13.4734980169477	4.70004333939978	2.15103394575815	204.102664144117	108.449234248051
Adam9|5UTR|TC_10332_1139.00000|chr8_25016794_25016814_-^Adam9|5UTR|TC_6824_2682.00000|chr8_25016840_25016878_-	-0.417054702921564	-0.35546987432732	9	9	68.5871472526387	76.8641141852202	27.6986712343714	72.3013287656287	30.1338548657152	69.8661451342848	5.2894998826242	3.55613751636105	13.8070836244591	8.24499955092818	48.1760066178524	31.0091215221529	94.182919752598	56.1945818364259
Adamts12|5UTR|TC_19640_290.00000|chr15_11064804_11064817_+^Adamts12|5UTR_UP1k|TC_28906_116.00000|chr15_11064771_11064777_+	-0.107119364625718	-0.501982096237708	1	1	7.55723386636336	8.22351353717974	70.3040765430832	29.6959234569168	68.8728468816692	31.1271531183308	1.01237958458034	0.744188216455253	0.427621670481937	0.336336620471912	7.63357134325753	6.28708784049899	2.99362880908203	2.00645399054679
Adamts5|5UTR|TC_17611_375.00000|chr16_85901059_85901093_-^Adamts5|5UTR_UP1k|TC_31121_96.00000|chr16_85901125_85901130_-	-0.300049776061089	-0.340105709527906	0	3	7.14161378573633	11.4109392918496	79.7612886098386	20.2387113901614	72.4879202461318	27.5120797538682	1.54882099693534	0.918350313717619	0.392999432410496	0.348550861815314	12.5693364473247	6.30281833230535	2.59047289012053	1.88977689405333
Adamts6|5UTR|TC_16501_433.00000|chr13_104287838_104287907_+^Adamts6|5UTR|TC_35708_64.00000|chr13_104287934_104287956_+	-0.254044624322797	-0.448920078602332	1	0	10.6767231010285	10.9970585070398	64.0485864643332	12.8439163968723	69.4848807017617	15.1298592332334	1.73365213312098	1.50311537793763	0.347656119959259	0.327293129812169	7.83866713574524	8.04171781125228	1.31812037343281	1.28278821565679
Adamts6|5UTR|TC_16501_433.00000|chr13_104287838_104287907_+^Adamts6|5UTR_UP1k|TC_28804_117.00000|chr13_104287124_104287141_+	-0.341583358226696	-0.33946559615748	0	0	11.2703806955827	10.0498434054585	64.0485864643332	23.1074971387945	69.4848807017617	15.385260065005	1.73365213312098	1.50311537793763	0.625468318931073	0.332818028378544	7.83866713574524	8.04171781125228	2.2318177064313	1.407258907994
Adamts6|5UTR|TC_35708_64.00000|chr13_104287934_104287956_+^Adamts6|5UTR_UP1k|TC_28804_117.00000|chr13_104287124_104287141_+	-0.0875387339038982	0.109454482444852	0	0	5.00012169560225	3.63153352041668	12.8439163968723	23.1074971387945	15.1298592332334	15.385260065005	0.347656119959259	0.327293129812169	0.625468318931073	0.332818028378544	1.31812037343281	1.28278821565679	2.2318177064313	1.407258907994
Adamtsl5|5UTR|TC_11186_1042.00000|chr10_80348364_80348417_-^Adamtsl5|5UTR|TC_11941_901.00000|chr10_80348438_80348497_-	0.282003293898709	0.0305769797787385	12	15	46.9760604643842	64.4774080509408	55.4288655367121	44.5711344632879	55.0749635320344	44.9250364679656	4.45422355263852	4.42877475499142	3.58170413505403	3.61258282560039	15.7990105448559	17.1520300026838	15.4468190587956	14.2907275051498
Adar|5UTR|TC_11296_1020.00000|chr3_89715032_89715098_+^Adar|5UTR|TC_11938_902.00000|chr3_89730706_89730780_+	-0.250910243285404	-0.0330371495075452	8	9	39.1584431907309	46.7167145802981	53.6076200855083	46.3923799144917	53.2092509158807	46.7907490841193	3.97174524328281	2.88378374543451	3.43717393079648	2.53591996359445	31.5356064428784	21.1966352192723	22.9345272470047	18.2177444053506
Adarb1|5UTR|TC_2280_16376.00000|chr10_77418214_77418285_-^Adarb1|5UTR_INTRON|TC_22091_220.00000|chr10_77387390_77387432_-	0.27089322728741	-0.0468843701963775	6	5	104.965193501284	120.29568997997	98.6245656058051	1.37543439419488	98.5163107431501	1.48368925684988	67.9189307503775	49.6376435238699	0.947208566113173	0.747559849492544	375.983809487283	276.751006305758	6.32660792605769	4.0346922722558
Adat3|5UTR|TC_3671_8249.00000|chr10_80602856_80602908_+^Adat3|5UTR_INTRON|TC_17518_379.00000|chr10_80603226_80603293_+	-0.590925154730962	-0.791015631828614	11	8	88.6586849424092	100.582412820751	96.8871725835094	3.11282741649059	96.6385384845204	3.36146151547963	38.2561771348821	29.8224218553955	1.22910880625543	1.03733898439874	191.103382387956	138.331016347798	4.07634462853279	2.78085188211786
Adck1|5UTR|TC_11140_916.00000|chr12_88360539_88360587_+^Adck1|5UTR|TC_15101_450.00000|chr12_88360634_88360654_+	0.0581543820753052	-0.0725036648343544	8	6	29.4494031866239	38.8885898111115	57.5768510325094	24.8821929561688	54.1544124222102	31.1747135638949	3.83095021563368	2.87449300586689	1.65556887466895	1.65474043741203	24.4935581100854	17.2399937484464	11.020437583236	9.43799941554104
Adck1|5UTR|TC_11140_916.00000|chr12_88360539_88360587_+^Adck1|5UTR|TC_20410_265.00000|chr12_88360780_88360846_+	0.125526710034882	0.227236444300105	5	1	24.5417041140844	23.0550376266468	57.5768510325094	17.5409560113219	54.1544124222102	14.6708740138948	3.83095021563368	2.87449300586689	1.16711018419629	0.778723706096372	24.4935581100854	17.2399937484464	8.14037739404387	5.46719091689383
Adck1|5UTR|TC_15101_450.00000|chr12_88360634_88360654_+^Adck1|5UTR|TC_20410_265.00000|chr12_88360780_88360846_+	0.067372327959577	0.29974010913446	5	1	16.8516869798648	18.7352868492475	24.8821929561688	17.5409560113219	31.1747135638949	14.6708740138948	1.65556887466895	1.65474043741203	1.16711018419629	0.778723706096372	11.020437583236	9.43799941554104	8.14037739404387	5.46719091689383
Adck2|5UTR|TC_16949_408.00000|chr6_39573902_39573931_+^Adck2|5UTR|TC_19424_298.00000|chr6_39573861_39573882_+	0.194020648918005	0.499553475349356	6	6	18.9173575796896	21.4248623720273	51.8924883930117	48.1075116069883	64.122415911043	35.877584088957	1.58795187498202	1.41206950470909	1.47212854158145	0.790076943840281	8.68473966839967	6.97142028311093	9.21024634222971	5.51461485303508
Adck4|5UTR|TC_11799_924.00000|chr7_27232993_27233058_+^Adck4|5UTR_UP1k|TC_19013_313.00000|chr7_27232368_27232373_+	-3.84188230304222	-4.24542764746784	0	0	14.8018467851727	15.7017557759006	78.813328607845	21.186671392155	78.63079243744	21.36920756256	3.6317354075557	2.8366381778655	0.976286448273138	0.770902951930919	20.0307618303845	13.8161156189927	0.375523970817843	0.197960734045902
Adcy7|5UTR|TC_14005_624.00000|chr8_88289032_88289096_+^Adcy7|5UTR|TC_41210_36.00000|chr8_88282991_88282994_+	0.444259552790081	0.0442957729336131	0	0	5.63765882157388	6.30747380019479	86.9451922985357	6.76526659414512	91.8374178902767	3.11550091195242	2.61497557626184	1.87928360170249	0.203473089689026	0.0637529877191945	15.6782765345671	11.3746014974261	1.6598663993283	0.397904423296463
Adcy7|5UTR|TC_14005_624.00000|chr8_88289032_88289096_+^Adcy7|5UTR_INTRON|TC_40176_41.00000|chr8_88284923_88284933_+	-0.165722372167532	-2.03184451818083	0	0	8.91325904592481	6.66835412491013	86.9451922985357	6.28954110731922	91.8374178902767	5.04708119777087	2.61497557626184	1.87928360170249	0.189165104438001	0.103279220489016	15.6782765345671	11.3746014974261	1.01107714650062	0.152865840795087
Adcy7|5UTR|TC_41210_36.00000|chr8_88282991_88282994_+^Adcy7|5UTR_INTRON|TC_40176_41.00000|chr8_88284923_88284933_+	-0.609981924957612	-2.07614029111444	0	0	1.41799592646673	1.11064098808661	6.76526659414512	6.28954110731922	3.11550091195242	5.04708119777087	0.203473089689026	0.0637529877191945	0.189165104438001	0.103279220489016	1.6598663993283	0.397904423296463	1.01107714650062	0.152865840795087
Add1|5UTR|TC_3209_9681.00000|chr5_34573812_34573868_+^Add1|5UTR|TC_3412_8884.00000|chr5_34573718_34573787_+	-0.332323139235785	0.148847581678557	37	18	246.344407215035	255.50524916086	65.1461726830599	34.8538273169401	45.2638272682393	54.7361727317607	38.6504288126263	24.6662860045521	20.6783501789853	29.8281911380379	337.507382092733	216.561927331549	143.418639806668	290.343998946905
Add3|5UTR|TC_5384_4538.00000|chr19_53142752_53142796_+^Add3|5UTR_INTRON|TC_43468_22.00000|chr19_53205341_53205383_+	-22.9776820150692	-22.9822522703825	0	0	5.41991007257817	5.40686137065687	99.7245740251601	0.275425974839957	99.579197680205	0.420802319795027	20.0594992952959	11.4273452946903	0.0554016620498615	0.0482897384305835	165.688189814007	94.6874889147967	0	0
Adh7|5UTR|TC_13100_729.00000|chr3_138217841_138217857_+^Adh7|5UTR|TC_5354_4574.00000|chr3_138217752_138217821_+	0.243091645652735	0.04890911162245	21	24	103.424063043911	106.063798367799	12.6625359431718	87.3374640568282	15.0139185377114	84.9860814622886	3.05305537129836	2.20909860907343	21.0578761593221	12.5045725989107	17.086168008598	13.5112865525522	139.476951936456	79.1176842109369
Adipor1|5UTR|TC_3572_8662.00000|chr1_134415452_134415491_+^Adipor1|5UTR_INTRON|TC_7659_2352.00000|chr1_134415717_134415777_+	0.877241156529418	0.555378269312458	45	42	267.384870563242	286.780938315204	77.2930543988385	22.7069456011615	77.0136167936548	22.9863832063452	36.5663032156356	26.9739623115027	10.7423501944761	8.05096371394934	107.06971147257	91.11083889318	57.7777800526457	39.963059290856
Adk|5UTR|TC_3230_10122.00000|chr14_21052569_21052626_+^Adk|5UTR|TC_8271_1989.00000|chr14_21076174_21076220_+	0.55988033610909	0.635627587388135	4	18	162.045299824262	223.537564435113	82.8692549034124	17.1307450965876	85.4227753716907	14.5772246283093	39.7593640242005	33.1506774833711	8.21906183535587	5.65709636748567	215.022788028212	166.805230485276	65.5251627865063	44.2235735938655
Adnp2|5UTR|TC_18175_276.00000|chr18_80151407_80151429_-^Adnp2|5UTR|TC_18236_273.00000|chr18_80151459_80151493_-	-0.510725925710472	0.15942889985448	1	2	13.2270250498213	14.2734720213573	41.2450627674463	36.4176162059488	30.6013972734988	38.735602425441	1.24209620806028	0.809914296979938	1.09671752110184	1.02519887984541	8.63389996219327	5.64951030715237	5.35060275024347	7.98679891859682
Adnp2|5UTR|TC_18175_276.00000|chr18_80151407_80151429_-^Adnp2|5UTR_INTRON|TC_22149_219.00000|chr18_80150933_80150987_-	-1.91070293161868	-2.85774611316767	0	1	9.2425309120273	13.0778408124648	41.2450627674463	22.3373210266049	30.6013972734988	30.6630003010601	1.24209620806028	0.809914296979938	0.672689041638929	0.811544718372569	8.63389996219327	5.64951030715237	1.24361817840818	0.780937911171073
Adnp2|5UTR|TC_18236_273.00000|chr18_80151459_80151493_-^Adnp2|5UTR_INTRON|TC_22149_219.00000|chr18_80150933_80150987_-	-1.39997700590821	-3.01717501302215	0	1	8.9618119784425	11.7077487762843	36.4176162059488	22.3373210266049	38.735602425441	30.6630003010601	1.09671752110184	1.02519887984541	0.672689041638929	0.811544718372569	5.35060275024347	7.98679891859682	1.24361817840818	0.780937911171073
Adprh|5UTR|TC_22552_210.00000|chr16_38452495_38452554_-^Adprh|5UTR|TC_6805_2981.00000|chr16_38452592_38452691_-	2.29553137927395	1.88588052157596	0	8	29.4063004868621	40.5815356357433	6.51398858038446	93.4860114196155	7.86640903765431	92.1335909623457	0.952061943899324	0.713479523210103	13.66359069581	8.35647246879635	1.37997229351727	1.36032352832038	97.2286027809339	58.8830712958967
Adprm|5UTR|TC_9992_1336.00000|chr11_67052561_67052614_-^Adprm|5UTR_INTRON|TC_38638_48.00000|chr11_67052499_67052501_-	-0.944702162175593	-0.5595747243675	0	0	8.24111447690411	14.4760029448452	96.9569671214298	3.04303287857017	97.043597374117	2.95640262588297	5.45130643304102	4.50485982546239	0.171091415082418	0.137239135580354	25.0157982783431	22.0050324869387	0.40790423432552	0.454851767981136
Adss|5UTR|TC_1636_24406.00000|chr1_177796421_177796510_-^Adss|5UTR|TC_24802_168.00000|chr1_177796394_177796396_-	-0.529787958793968	-0.680601630019944	0	2	76.6977921046628	99.6628895313411	98.9722281830231	1.02777181697688	99.1700644507687	0.82993554923128	104.856816319474	66.6048822937951	1.08888000815528	0.557403687031254	783.489885074967	487.442125599748	5.63552859949704	2.545102569469
Aebp1|5UTR|TC_1813_21482.00000|chr11_5861863_5861983_+^Aebp1|5UTR|TC_23595_189.00000|chr11_5862134_5862145_+	0.153206698694473	0.285304175475244	1	0	74.8065110528398	41.2366057320943	98.7271952036974	1.12230068783107	99.1941062722244	0.56221837782017	88.1737836074325	54.0401160853744	1.00233271883311	0.306291850841952	730.33221943357	425.998341280941	9.23235950868743	2.94247106983623
Aebp1|5UTR|TC_1813_21482.00000|chr11_5861863_5861983_+^Aebp1|5UTR_UP1k|TC_38815_47.00000|chr11_5860881_5860883_+	-2.56088975719593	-2.22403793631475	0	0	23.3805319055662	37.1226097045966	98.7271952036974	0.150504108471495	99.1941062722244	0.243675349955482	88.1737836074325	54.0401160853744	0.134416020479615	0.1327522843202	730.33221943357	425.998341280941	0.188680547340195	0.223991379818202
Aebp1|5UTR|TC_23595_189.00000|chr11_5862134_5862145_+^Aebp1|5UTR_UP1k|TC_38815_47.00000|chr11_5860881_5860883_+	-2.71409645589041	-2.50934211178999	0	0	2.02663290673126	1.74908920763288	1.12230068783107	0.150504108471495	0.56221837782017	0.243675349955482	1.00233271883311	0.306291850841952	0.134416020479615	0.1327522843202	9.23235950868743	2.94247106983623	0.188680547340195	0.223991379818202
Aebp2|5UTR|TC_31670_92.00000|chr6_140623672_140623703_+^Aebp2|5UTR_INTRON|TC_21076_235.00000|chr6_140623927_140623978_+	0.645516851841732	-0.670321668012051	0	0	7.12209097208668	4.15805777438316	4.61919849181572	15.071772313084	4.35222909487495	14.5898968043932	0.412132811344282	0.238160892783488	1.34472937379458	0.798382339901409	1.64967607640304	1.99113236321186	8.42008257293923	4.19424353666804
Aebp2|5UTR|TC_31670_92.00000|chr6_140623672_140623703_+^Aebp2|5UTR_INTRON|TC_34167_74.00000|chr6_140623769_140623792_+	0.891617247572295	-0.176223702888735	0	0	2.70759613552439	2.38921365716688	4.61919849181572	4.51296054252596	4.35222909487495	4.65945808538202	0.412132811344282	0.238160892783488	0.402654079311048	0.254972951402897	1.64967607640304	1.99113236321186	2.99017891104664	1.88657973669247
Aebp2|5UTR|TC_31670_92.00000|chr6_140623672_140623703_+^Aebp2|5UTR_INTRON|TC_9948_1328.00000|chr6_140623828_140623910_+	0.337796653141682	-0.674801325752559	0	0	14.5195136476545	10.2922058606697	4.61919849181572	75.7960686525743	4.35222909487495	76.3984160153498	0.412132811344282	0.238160892783488	6.76265523509698	4.18064273934615	1.64967607640304	1.99113236321186	34.2109929711703	21.8946126675674
Aebp2|5UTR_INTRON|TC_21076_235.00000|chr6_140623927_140623978_+^Aebp2|5UTR_INTRON|TC_34167_74.00000|chr6_140623769_140623792_+	0.246100395730563	0.494097965123315	0	0	6.52738005935432	5.80246845571574	15.071772313084	4.51296054252596	14.5898968043932	4.65945808538202	1.34472937379458	0.798382339901409	0.402654079311048	0.254972951402897	8.42008257293923	4.19424353666804	2.99017891104664	1.88657973669247
Aebp2|5UTR_INTRON|TC_21076_235.00000|chr6_140623927_140623978_+^Aebp2|5UTR_INTRON|TC_9948_1328.00000|chr6_140623828_140623910_+	-0.30772019870005	-0.00447965774050862	8	1	35.0031463746596	24.9957552632963	15.071772313084	75.7960686525743	14.5898968043932	76.3984160153498	1.34472937379458	0.798382339901409	6.76265523509698	4.18064273934615	8.42008257293923	4.19424353666804	34.2109929711703	21.8946126675674
Aebp2|5UTR_INTRON|TC_34167_74.00000|chr6_140623769_140623792_+^Aebp2|5UTR_INTRON|TC_9948_1328.00000|chr6_140623828_140623910_+	-0.553820594430613	-0.498577622863824	0	0	13.3071009941698	14.3625228620417	4.51296054252596	75.7960686525743	4.65945808538202	76.3984160153498	0.402654079311048	0.254972951402897	6.76265523509698	4.18064273934615	2.99017891104664	1.88657973669247	34.2109929711703	21.8946126675674
Afap1|5UTR|TC_5887_3283.00000|chr5_35893367_35893384_+^Afap1|5UTR|TC_7853_1930.00000|chr5_35893414_35893467_+	-0.133009521279292	-0.195890509613908	20	20	95.8032095411655	94.9186036474742	60.8667449596325	39.1332550403675	62.630706232481	37.369293767519	13.3372970959779	8.20637929124991	8.57499196239599	4.89642568238137	114.871800676366	67.860604637552	67.3502891567475	35.3489387107275
Afap1l2|5UTR|TC_13024_740.00000|chr19_57008180_57008288_-^Afap1l2|5UTR|TC_19821_284.00000|chr19_57008554_57008605_-	0.0698841573670901	0.039666493224686	0	0	13.0964307576981	12.1607758294764	61.6327935156211	28.8683361380182	66.9884474882112	21.0417802462696	3.13875708547553	1.78170325804739	1.47017017127624	0.55965184782784	25.985130170122	14.1433463599028	12.7753270710746	4.56641681544824
Afap1l2|5UTR|TC_13024_740.00000|chr19_57008180_57008288_-^Afap1l2|5UTR_INTRON|TC_32990_82.00000|chr19_56977441_56977482_-	-2.78353778006773	-2.68887566280209	0	0	5.37227140939461	7.74285967929502	61.6327935156211	5.75315952958604	66.9884474882112	7.3366614285895	3.13875708547553	1.78170325804739	0.292989644105332	0.195134445723778	25.985130170122	14.1433463599028	0.352282270079913	0.240225007079259
Afap1l2|5UTR|TC_13024_740.00000|chr19_57008180_57008288_-^Afap1l2|5UTR_INTRON|TC_36811_58.00000|chr19_56994787_56994826_-	-2.94576130931682	-4.55625804143249	0	0	3.69945513233908	4.63201811122025	61.6327935156211	3.74571081677474	66.9884474882112	4.63311083692975	3.13875708547553	1.78170325804739	0.190756830830883	0.123227645699732	25.985130170122	14.1433463599028	0.204967225930603	0.0415770223752151
Afap1l2|5UTR|TC_19821_284.00000|chr19_57008554_57008605_-^Afap1l2|5UTR_INTRON|TC_32990_82.00000|chr19_56977441_56977482_-	-2.85342193743482	-2.72854215602677	0	0	4.16274745971365	3.37245280488398	28.8683361380182	5.75315952958604	21.0417802462696	7.3366614285895	1.47017017127624	0.55965184782784	0.292989644105332	0.195134445723778	12.7753270710746	4.56641681544824	0.352282270079913	0.240225007079259
Afap1l2|5UTR|TC_19821_284.00000|chr19_57008554_57008605_-^Afap1l2|5UTR_INTRON|TC_36811_58.00000|chr19_56994787_56994826_-	-3.01564546668391	-4.59592453465718	0	0	2.86655239114297	2.01750556234805	28.8683361380182	3.74571081677474	21.0417802462696	4.63311083692975	1.47017017127624	0.55965184782784	0.190756830830883	0.123227645699732	12.7753270710746	4.56641681544824	0.204967225930603	0.0415770223752151
Afap1l2|5UTR_INTRON|TC_32990_82.00000|chr19_56977441_56977482_-^Afap1l2|5UTR_INTRON|TC_36811_58.00000|chr19_56994787_56994826_-	-0.162223529249092	-1.86738237863041	0	0	1.17588507429148	1.28456133806807	5.75315952958604	3.74571081677474	7.3366614285895	4.63311083692975	0.292989644105332	0.195134445723778	0.190756830830883	0.123227645699732	0.352282270079913	0.240225007079259	0.204967225930603	0.0415770223752151
Aff1|5UTR|TC_10439_1191.00000|chr5_103754205_103754223_+^Aff1|5UTR|TC_7217_2611.00000|chr5_103754113_103754181_+	0.12429327679469	0.0784043000311101	23	14	82.616117112377	79.8316265538103	29.4123498425072	64.638413235282	30.5639739631669	62.576660084425	5.37619622422998	3.33758267756794	11.8150639114701	6.83336456736707	39.1414641995678	22.4406079082804	93.7592319039705	48.5108881471676
Aff1|5UTR|TC_10439_1191.00000|chr5_103754205_103754223_+^Aff1|5UTR_UP1k|TC_20872_252.00000|chr5_103753898_103753955_+	-0.111935261776762	0.167242554827121	5	1	28.3161047657876	22.1059644340601	29.4123498425072	5.94923692221081	30.5639739631669	6.85936595240807	5.37619622422998	3.33758267756794	1.0874433783599	0.749042026061338	39.1414641995678	22.4406079082804	7.32609815561615	5.65527596808408
Aff1|5UTR|TC_7217_2611.00000|chr5_103754113_103754181_+^Aff1|5UTR_UP1k|TC_20872_252.00000|chr5_103753898_103753955_+	-0.236228538571452	0.0888382547960114	5	1	37.3639899470457	30.8632886272183	64.638413235282	5.94923692221081	62.576660084425	6.85936595240807	11.8150639114701	6.83336456736707	1.0874433783599	0.749042026061338	93.7592319039705	48.5108881471676	7.32609815561615	5.65527596808408
Afmid|5UTR|TC_26842_139.00000|chr11_117825937_117825980_+^Afmid|5UTR_UP1k|TC_32947_82.00000|chr11_117825520_117825541_+	0.431430252010603	0.00276685444327329	3	0	9.08689099275772	6.93991050382541	67.9221179892406	32.0778820107594	60.6469051127652	39.3530948872348	0.876311165944654	0.539261519464904	0.413859388047006	0.349920737176578	3.13572327535707	2.20202071447718	1.99712695634758	1.43160944839821
Aftph|5UTR|TC_11691_772.00000|chr11_20741488_20741536_-^Aftph|5UTR_UP1k|TC_12694_636.00000|chr11_20741558_20741574_-	-0.177250609762186	-0.0983580741562067	3	8	29.0065330999229	40.2711917067921	58.6353454686116	41.3646545313884	55.8049506361819	44.1950493638181	3.12001326949337	2.65152660621477	2.20103198837683	2.0998916389178	20.740897749273	18.2843133905129	12.9401617478049	13.5260446391063
Aga|5UTR|TC_4817_5423.00000|chr8_53511778_53511855_+^Aga|5UTR|TC_9488_1496.00000|chr8_53511688_53511738_+	0.31930797341747	0.183082714336669	11	28	130.031093405649	170.991739987536	77.662335068814	22.337664931186	77.9000438575244	22.0999561424756	22.5179903678373	18.0504034150167	6.47674736170028	5.12083310961228	126.091995982256	100.385948861486	45.2518293388486	32.3325558189789
Agbl3|5UTR|TC_19313_302.00000|chr6_34780842_34780910_+^Agbl3|5UTR|TC_28646_119.00000|chr6_34780936_34780975_+	-0.104960298510311	-0.49873716354799	0	1	7.97564517791354	13.6362880620357	59.4157547174967	24.6541064912057	59.5989431341957	20.8770753516235	1.16650299232415	1.20234468152913	0.484031367299973	0.421172577815481	2.66441650452275	3.27879482253164	1.02800103556408	0.812850035278117
Agbl3|5UTR|TC_19313_302.00000|chr6_34780842_34780910_+^Agbl3|5UTR|TC_30550_101.00000|chr6_34780440_34780473_+	0.0156500942648097	-0.48911844962359	1	0	7.67432468706843	8.70948936700065	59.4157547174967	15.9301387912975	59.5989431341957	19.5239815141808	1.16650299232415	1.20234468152913	0.312754666780584	0.393875362571312	2.66441650452275	3.27879482253164	0.722156303815652	0.765252365772149
Agbl3|5UTR|TC_28646_119.00000|chr6_34780936_34780975_+^Agbl3|5UTR|TC_30550_101.00000|chr6_34780440_34780473_+	0.120610392775121	0.00961871392440083	0	0	4.33449691486385	4.54240136872075	24.6541064912057	15.9301387912975	20.8770753516235	19.5239815141808	0.484031367299973	0.421172577815481	0.312754666780584	0.393875362571312	1.02800103556408	0.812850035278117	0.722156303815652	0.765252365772149
Agk|5UTR|TC_7033_2802.00000|chr6_40325479_40325538_+^Agk|5UTR_UP1k|TC_37999_52.00000|chr6_40325121_40325148_+	-0.331119736078174	-0.477746769248773	1	1	23.0704708665645	27.7242221904352	97.8322078657914	2.16779213420859	97.8066726190086	2.19332738099136	11.4405178833662	9.54855054144144	0.253502044161737	0.214127490390192	65.0729960957476	51.2346673780686	1.14619785658211	0.825054727724253
Agl|5UTR|TC_7909_2185.00000|chr3_116808074_116808170_-^Agl|5UTR_UP1k|TC_10602_1172.00000|chr3_116808194_116808261_-	0.0226452277824087	0.0930641518642239	9	5	54.2540480645376	69.7742899872061	69.1638894169335	30.8361105830665	64.1311956475179	35.8688043524821	8.88355699407043	6.59578655171449	3.9606555986	3.68904672656506	68.0083181263049	50.0484662985767	30.8005956314696	29.857500033904
Ago3|5UTR|TC_16167_452.00000|chr4_126429505_126429526_-^Ago3|5UTR|TC_22623_209.00000|chr4_126429434_126429484_-	0.00429263691547588	-0.213705496422986	1	4	13.8282548511225	14.2475028596901	65.2479269401155	34.7520730598845	67.4426876044467	32.5573123955533	2.10622438221853	1.23595825544211	1.12180826340349	0.596647026676896	14.4583353318758	8.818959111575	7.72368413219578	3.67112551067944
Agpat2|5UTR|TC_7003_2761.00000|chr2_26604269_26604335_-^Agpat2|5UTR|TC_9345_1514.00000|chr2_26604225_26604248_-	0.0891161859101381	-0.0691547357824422	23	40	110.037627157519	139.960213487301	63.8294848965288	36.1705151034712	63.3818636206029	36.6181363793971	12.2168226859634	10.0076918797814	6.92295684659521	5.78182787887762	38.6645499894472	33.7154194043378	23.3062803916029	18.5670173617613
Agpat3|5UTR_INTRON|TC_42873_26.00000|chr10_78298174_78298176_-^Agpat3|5UTR_UP1k|TC_13236_713.00000|chr10_78352229_78352309_-	-0.180258739134252	-0.208607864501411	0	0	8.70136153677764	7.95958771610329	4.35414457001937	95.6458554299806	4.90360938246076	95.0963906175392	0.160374465964609	0.10504058051006	3.52288554953587	2.03706684113264	1.00353116581271	0.690587014113607	19.4549840377334	11.5896238010788
Agpat5|5UTR|TC_5468_4420.00000|chr8_18846528_18846553_+^Agpat5|5UTR|TC_7786_2263.00000|chr8_18846470_18846506_+	-0.0793066795787083	-0.135008971758715	16	24	121.033104104021	158.746803347177	66.3323988085966	33.6676011914034	65.7925361386192	34.2074638613808	17.9753588888729	14.7599593584551	9.12355387733224	7.6741345748706	118.035029848162	97.331927428878	56.7053051651138	46.0848115721749
Agtpbp1|5UTR|TC_14855_490.00000|chr13_59557339_59557372_-^Agtpbp1|5UTR|TC_23427_192.00000|chr13_59533170_59533172_-	-6.1430659078315	-5.27396963107248	0	0	7.04111497696162	5.52926685194216	15.3541512706525	4.89006814672346	15.5351789448568	3.02978706157154	2.75768174856955	1.61351651726186	0.878280501459951	0.314680087367157	16.6172765282141	8.59762859950182	0.0748853421390571	0.043335957813015
Agtpbp1|5UTR|TC_14855_490.00000|chr13_59557339_59557372_-^Agtpbp1|5UTR|TC_6338_3083.00000|chr13_59557269_59557313_-	0.0115965333877606	0.0378245152289312	10	6	75.9609155446381	69.9386722993395	15.3541512706525	79.7557805826241	15.5351789448568	81.4350339935716	2.75768174856955	1.61351651726186	14.3245339047824	8.45801473538288	16.6172765282141	8.59762859950182	87.0135939626253	46.2657938259789
Agtpbp1|5UTR|TC_23427_192.00000|chr13_59533170_59533172_-^Agtpbp1|5UTR|TC_6338_3083.00000|chr13_59557269_59557313_-	6.15466244121926	5.31179414630141	0	0	16.0211344806547	12.8415099434153	4.89006814672346	79.7557805826241	3.02978706157154	81.4350339935716	0.878280501459951	0.314680087367157	14.3245339047824	8.45801473538288	0.0748853421390571	0.043335957813015	87.0135939626253	46.2657938259789
Ahcyl1|5UTR|TC_16208_449.00000|chr3_107696297_107696304_-^Ahcyl1|5UTR_UP1k|TC_10175_1286.00000|chr3_107696567_107696569_-	0.397741242947939	0.563821963269412	8	1	39.6623799080167	28.4728324228083	29.3829985210372	70.6170014789628	38.8816387533666	61.1183612466334	2.73684855134017	1.78112685735614	6.5775464699191	2.79976765857246	17.2809552776309	10.2991191596845	54.7158268992786	23.9306541600921
Ahcyl2|5UTR|TC_19891_282.00000|chr6_29768456_29768524_+^Ahcyl2|5UTR_UP1k|TC_18544_332.00000|chr6_29767960_29768011_+	-1.12330873940429	-1.36010159134609	1	3	11.8265560147195	17.8046885405634	41.120394879511	58.879605120489	48.9314390250236	51.0685609749764	0.802286564981287	0.950143409137436	1.1487807030547	0.991641725470054	6.19345886271766	7.6381542254762	4.07090697411973	3.10543608084191
Ahdc1|5UTR|TC_3301_9779.00000|chr4_133011519_133011547_+^Ahdc1|5UTR_INTRON|TC_24841_168.00000|chr4_133025630_133025674_+	-4.19619756881909	-4.14209576900622	0	0	29.7235752212693	29.4244306909837	95.7224977497709	1.00053229993441	93.9378024056877	1.69949817398788	47.0731471723567	22.5257157591063	0.492028575441364	0.407529363259335	378.287904613439	148.93986783965	0.215703540634746	0.152614256417768
Ahdc1|5UTR|TC_3301_9779.00000|chr4_133011519_133011547_+^Ahdc1|5UTR_INTRON|TC_25792_154.00000|chr4_133056305_133056375_+	-1.14444385541037	-1.92947408098126	2	2	64.0182775184109	61.3816882632808	95.7224977497709	1.24830390939304	93.9378024056877	1.94957380212288	47.0731471723567	22.5257157591063	0.613874428938286	0.467495983441925	378.287904613439	148.93986783965	2.23160214058219	0.811484987274186
Ahdc1|5UTR|TC_3301_9779.00000|chr4_133011519_133011547_+^Ahdc1|5UTR_INTRON|TC_26355_146.00000|chr4_133016427_133016486_+	-0.216206717253183	-0.209638526550477	4	4	70.0855409583459	64.3719950885017	95.7224977497709	1.58554098946906	93.9378024056877	1.65470502342788	47.0731471723567	22.5257157591063	0.779716431347086	0.39678823719901	378.287904613439	148.93986783965	5.39387889065109	2.26873441210204
Ahdc1|5UTR|TC_3301_9779.00000|chr4_133011519_133011547_+^Ahdc1|5UTR_INTRON|TC_35784_64.00000|chr4_133055775_133055816_+	-2.03917024784087	-2.51603557366296	0	0	33.0056537148238	22.1070576144329	95.7224977497709	0.443125051432551	93.9378024056877	0.758420594773647	47.0731471723567	22.5257157591063	0.217914192088584	0.181864662640747	378.287904613439	148.93986783965	0.426072159090428	0.210222016651249
Ahdc1|5UTR_INTRON|TC_24841_168.00000|chr4_133025630_133025674_+^Ahdc1|5UTR_INTRON|TC_25792_154.00000|chr4_133056305_133056375_+	3.05175371340872	2.21262168802497	0	0	3.67888879897381	3.80873625008097	1.00053229993441	1.24830390939304	1.69949817398788	1.94957380212288	0.492028575441364	0.407529363259335	0.613874428938286	0.467495983441925	0.215703540634746	0.152614256417768	2.23160214058219	0.811484987274186
Ahdc1|5UTR_INTRON|TC_24841_168.00000|chr4_133025630_133025674_+^Ahdc1|5UTR_INTRON|TC_26355_146.00000|chr4_133016427_133016486_+	3.9799908515659	3.93245724245575	0	0	4.02755153053795	3.99428491005317	1.00053229993441	1.58554098946906	1.69949817398788	1.65470502342788	0.492028575441364	0.407529363259335	0.779716431347086	0.39678823719901	0.215703540634746	0.152614256417768	5.39387889065109	2.26873441210204
Ahdc1|5UTR_INTRON|TC_24841_168.00000|chr4_133025630_133025674_+^Ahdc1|5UTR_INTRON|TC_35784_64.00000|chr4_133055775_133055816_+	2.15702732097822	1.62606019534327	0	0	1.89671035306056	1.37174382297152	1.00053229993441	0.443125051432551	1.69949817398788	0.758420594773647	0.492028575441364	0.407529363259335	0.217914192088584	0.181864662640747	0.215703540634746	0.152614256417768	0.426072159090428	0.210222016651249
Ahdc1|5UTR_INTRON|TC_25792_154.00000|chr4_133056305_133056375_+^Ahdc1|5UTR_INTRON|TC_26355_146.00000|chr4_133016427_133016486_+	0.928237138157187	1.71983555443078	2	2	8.67449186991404	8.33239404896075	1.24830390939304	1.58554098946906	1.94957380212288	1.65470502342788	0.613874428938286	0.467495983441925	0.779716431347086	0.39678823719901	2.23160214058219	0.811484987274186	5.39387889065109	2.26873441210204
Ahdc1|5UTR_INTRON|TC_25792_154.00000|chr4_133056305_133056375_+^Ahdc1|5UTR_INTRON|TC_35784_64.00000|chr4_133055775_133055816_+	-0.8947263924305	-0.586561492681699	0	0	4.08511186323865	2.8615660436387	1.24830390939304	0.443125051432551	1.94957380212288	0.758420594773647	0.613874428938286	0.467495983441925	0.217914192088584	0.181864662640747	2.23160214058219	0.811484987274186	0.426072159090428	0.210222016651249
Ahdc1|5UTR_INTRON|TC_26355_146.00000|chr4_133016427_133016486_+^Ahdc1|5UTR_INTRON|TC_35784_64.00000|chr4_133055775_133055816_+	-1.82296353058769	-2.30639704711248	0	0	4.47227394907804	3.00097179661196	1.58554098946906	0.443125051432551	1.65470502342788	0.758420594773647	0.779716431347086	0.39678823719901	0.217914192088584	0.181864662640747	5.39387889065109	2.26873441210204	0.426072159090428	0.210222016651249
Ahnak|5UTR|TC_12442_826.00000|chr19_8989365_8989367_+^Ahnak|5UTR|TC_494_104935.00000|chr19_8989282_8989288_+	0.0317272219432017	0.126435936708248	27	24	556.107103855318	515.838916547574	0.749720844501499	84.6804523943971	0.742460051752345	82.8395905496267	4.35572482424653	2.26842758285019	491.976115280552	253.098616836385	32.6542210117449	12.9741314904993	3770.28133765713	1580.17127704866
Ahnak|5UTR|TC_12442_826.00000|chr19_8989365_8989367_+^Ahnak|5UTR|TC_9748_1412.00000|chr19_8989316_8989318_+	-0.0615014468142312	0.0727489924619249	27	24	65.6583875674508	64.4062138403593	0.749720844501499	1.09204674703525	0.742460051752345	1.3113972448885	4.35572482424653	2.26842758285019	6.3445683285782	4.00669325623339	32.6542210117449	12.9741314904993	45.5792514914299	24.1012242348489
Ahnak|5UTR|TC_12442_826.00000|chr19_8989365_8989367_+^Ahnak|5UTR_INTRON|TC_10804_1124.00000|chr19_8990551_8990674_+	-0.0902922685362664	0.0528781947450123	27	24	61.6635638631009	58.2354288296357	0.749720844501499	0.935018859202012	0.742460051752345	0.976554315236158	4.35572482424653	2.26842758285019	5.43226840501262	2.98365243975712	32.6542210117449	12.9741314904993	38.254226750018	17.7018857209522
Ahnak|5UTR|TC_12442_826.00000|chr19_8989365_8989367_+^Ahnak|5UTR_INTRON|TC_11517_978.00000|chr19_8990372_8990446_+	-0.233070023308076	-0.00515270308735838	27	22	54.7705852521642	54.7397722306882	0.749720844501499	0.687909221471964	0.742460051752345	0.85890523550255	4.35572482424653	2.26842758285019	3.9966119319863	2.6242008882093	32.6542210117449	12.9741314904993	25.4923454541868	14.9554448401989
Ahnak|5UTR|TC_12442_826.00000|chr19_8989365_8989367_+^Ahnak|5UTR_INTRON|TC_27173_135.00000|chr19_8991247_8991275_+	-0.0842343012198095	0.446665407757037	0	0	16.839302886312	9.68234997435884	0.749720844501499	0.13047709926594	0.742460051752345	0.0957646513117639	4.35572482424653	2.26842758285019	0.75804527036489	0.292588370222641	32.6542210117449	12.9741314904993	5.36064416796914	2.28071039239311
Ahnak|5UTR|TC_12442_826.00000|chr19_8989365_8989367_+^Ahnak|5UTR_INTRON|TC_29117_114.00000|chr19_8997889_8997912_+	0.18276050722089	-0.114840762007938	1	4	16.531934555058	18.6649541080416	0.749720844501499	0.0891547106450927	0.742460051752345	0.0948444286907205	4.35572482424653	2.26842758285019	0.517970640943771	0.289776827202904	32.6542210117449	12.9741314904993	4.40758238308036	1.53054642849662
Ahnak|5UTR|TC_12442_826.00000|chr19_8989365_8989367_+^Ahnak|5UTR_INTRON|TC_35238_67.00000|chr19_8990512_8990524_+	-0.161836840433507	0.166776651459706	1	0	14.1927040018279	12.4472641565959	0.749720844501499	0.051697785646005	0.742460051752345	0.0745202445974208	4.35572482424653	2.26842758285019	0.30035356486134	0.227680638071445	32.6542210117449	12.9741314904993	2.01276899266849	1.46178754929856
Ahnak|5UTR|TC_12442_826.00000|chr19_8989365_8989367_+^Ahnak|5UTR_INTRON|TC_42058_31.00000|chr19_8991437_8991439_+	-0.403943721876681	-0.599142215363374	0	0	5.74201007231193	6.36940109795452	0.749720844501499	0.0159098696210286	0.742460051752345	0.0305580144678722	4.35572482424653	2.26842758285019	0.0924330896854255	0.0933634647850098	32.6542210117449	12.9741314904993	0.523729657062344	0.352509250693802
Ahnak|5UTR|TC_12442_826.00000|chr19_8989365_8989367_+^Ahnak|5UTR_INTRON|TC_43512_21.00000|chr19_8990941_8990943_+	-0.999491401645182	-0.274980933358242	0	0	5.47405729125442	4.78201058848027	0.749720844501499	0.0129676409136478	0.742460051752345	0.0193803549709883	4.35572482424653	2.26842758285019	0.075339342441582	0.0592125215058467	32.6542210117449	12.9741314904993	0.282503457814661	0.279891304347826
Ahnak|5UTR|TC_12442_826.00000|chr19_8989365_8989367_+^Ahnak|5UTR_INTRON|TC_9641_1442.00000|chr19_8990463_8990485_+	-0.215335550664102	-0.327163346805195	27	24	65.9943669860704	67.8146267404842	0.749720844501499	1.00644553195509	0.742460051752345	1.32829882749743	4.35572482424653	2.26842758285019	5.8472427703456	4.05833241997484	32.6542210117449	12.9741314904993	37.7578754109924	18.5018430656197
Ahnak|5UTR|TC_12442_826.00000|chr19_8989365_8989367_+^Ahnak|5UTR_UP1k|TC_2551_14030.00000|chr19_8989254_8989257_+	-0.0580422131635365	0.237004596836745	27	24	203.245889944684	187.542742227758	0.749720844501499	10.5481992953453	0.742460051752345	11.6277260814575	4.35572482424653	2.26842758285019	61.2828813001525	35.526025281429	32.6542210117449	12.9741314904993	441.311880542799	239.46690460745
Ahnak|5UTR|TC_494_104935.00000|chr19_8989282_8989288_+^Ahnak|5UTR|TC_9748_1412.00000|chr19_8989316_8989318_+	-0.0932286687574329	-0.0536869442463228	47	42	686.633037083977	669.029961616519	84.6804523943971	1.09204674703525	82.8395905496267	1.3113972448885	491.976115280552	253.098616836385	6.3445683285782	4.00669325623339	3770.28133765713	1580.17127704866	45.5792514914299	24.1012242348489
Ahnak|5UTR|TC_494_104935.00000|chr19_8989282_8989288_+^Ahnak|5UTR_INTRON|TC_10804_1124.00000|chr19_8990551_8990674_+	-0.122019490479468	-0.0735577419632354	43	33	644.856532446014	604.929934418814	84.6804523943971	0.935018859202012	82.8395905496267	0.976554315236158	491.976115280552	253.098616836385	5.43226840501262	2.98365243975712	3770.28133765713	1580.17127704866	38.254226750018	17.7018857209522
Ahnak|5UTR|TC_494_104935.00000|chr19_8989282_8989288_+^Ahnak|5UTR_INTRON|TC_11517_978.00000|chr19_8990372_8990446_+	-0.264797245251278	-0.131588639795606	35	22	572.772111650267	568.618236202626	84.6804523943971	0.687909221471964	82.8395905496267	0.85890523550255	491.976115280552	253.098616836385	3.9966119319863	2.6242008882093	3770.28133765713	1580.17127704866	25.4923454541868	14.9554448401989
Ahnak|5UTR|TC_494_104935.00000|chr19_8989282_8989288_+^Ahnak|5UTR_INTRON|TC_27173_135.00000|chr19_8991247_8991275_+	-0.115961523163011	0.320229471048789	0	0	176.099689797093	100.576976124682	84.6804523943971	0.13047709926594	82.8395905496267	0.0957646513117639	491.976115280552	253.098616836385	0.75804527036489	0.292588370222641	3770.28133765713	1580.17127704866	5.36064416796914	2.28071039239311
Ahnak|5UTR|TC_494_104935.00000|chr19_8989282_8989288_+^Ahnak|5UTR_INTRON|TC_29117_114.00000|chr19_8997889_8997912_+	0.151033285277688	-0.241276698716186	1	4	172.885336557371	193.885229171041	84.6804523943971	0.0891547106450927	82.8395905496267	0.0948444286907205	491.976115280552	253.098616836385	0.517970640943771	0.289776827202904	3770.28133765713	1580.17127704866	4.40758238308036	1.53054642849662
Ahnak|5UTR|TC_494_104935.00000|chr19_8989282_8989288_+^Ahnak|5UTR_INTRON|TC_35238_67.00000|chr19_8990512_8990524_+	-0.193564062376709	0.0403407147514581	1	0	148.422460773923	129.297969316427	84.6804523943971	0.051697785646005	82.8395905496267	0.0745202445974208	491.976115280552	253.098616836385	0.30035356486134	0.227680638071445	3770.28133765713	1580.17127704866	2.01276899266849	1.46178754929856
Ahnak|5UTR|TC_494_104935.00000|chr19_8989282_8989288_+^Ahnak|5UTR_INTRON|TC_42058_31.00000|chr19_8991437_8991439_+	-0.435670943819882	-0.725578152071622	0	0	60.0479841340612	66.1631839227045	84.6804523943971	0.0159098696210286	82.8395905496267	0.0305580144678722	491.976115280552	253.098616836385	0.0924330896854255	0.0933634647850098	3770.28133765713	1580.17127704866	0.523729657062344	0.352509250693802
Ahnak|5UTR|TC_494_104935.00000|chr19_8989282_8989288_+^Ahnak|5UTR_INTRON|TC_43512_21.00000|chr19_8990941_8990943_+	-1.03121862358838	-0.401416870066489	0	0	57.2458252832426	49.6739083031758	84.6804523943971	0.0129676409136478	82.8395905496267	0.0193803549709883	491.976115280552	253.098616836385	0.075339342441582	0.0592125215058467	3770.28133765713	1580.17127704866	0.282503457814661	0.279891304347826
Ahnak|5UTR|TC_494_104935.00000|chr19_8989282_8989288_+^Ahnak|5UTR_INTRON|TC_9641_1442.00000|chr19_8990463_8990485_+	-0.247062772607304	-0.453599283513443	42	41	690.146595323091	704.435401802708	84.6804523943971	1.00644553195509	82.8395905496267	1.32829882749743	491.976115280552	253.098616836385	5.8472427703456	4.05833241997484	3770.28133765713	1580.17127704866	37.7578754109924	18.5018430656197
Ahnak|5UTR|TC_494_104935.00000|chr19_8989282_8989288_+^Ahnak|5UTR_UP1k|TC_2551_14030.00000|chr19_8989254_8989257_+	-0.0897694351067382	0.110568660128497	423	285	2125.47623933331	1948.13056307105	84.6804523943971	10.5481992953453	82.8395905496267	11.6277260814575	491.976115280552	253.098616836385	61.2828813001525	35.526025281429	3770.28133765713	1580.17127704866	441.311880542799	239.46690460745
Ahnak|5UTR|TC_9748_1412.00000|chr19_8989316_8989318_+^Ahnak|5UTR_INTRON|TC_10804_1124.00000|chr19_8990551_8990674_+	-0.0287908217220352	-0.0198707977169126	43	33	76.1368445740236	75.5298707886834	1.09204674703525	0.935018859202012	1.3113972448885	0.976554315236158	6.3445683285782	4.00669325623339	5.43226840501262	2.98365243975712	45.5792514914299	24.1012242348489	38.254226750018	17.7018857209522
Ahnak|5UTR|TC_9748_1412.00000|chr19_8989316_8989318_+^Ahnak|5UTR_INTRON|TC_11517_978.00000|chr19_8990372_8990446_+	-0.171568576493845	-0.0779016955492833	35	22	67.6259897308283	70.996093042966	1.09204674703525	0.687909221471964	1.3113972448885	0.85890523550255	6.3445683285782	4.00669325623339	3.9966119319863	2.6242008882093	45.5792514914299	24.1012242348489	25.4923454541868	14.9554448401989
Ahnak|5UTR|TC_9748_1412.00000|chr19_8989316_8989318_+^Ahnak|5UTR_INTRON|TC_27173_135.00000|chr19_8991247_8991275_+	-0.0227328544055783	0.373916415295112	0	0	20.7917172843985	12.5577617816386	1.09204674703525	0.13047709926594	1.3113972448885	0.0957646513117639	6.3445683285782	4.00669325623339	0.75804527036489	0.292588370222641	45.5792514914299	24.1012242348489	5.36064416796914	2.28071039239311
Ahnak|5UTR|TC_9748_1412.00000|chr19_8989316_8989318_+^Ahnak|5UTR_INTRON|TC_29117_114.00000|chr19_8997889_8997912_+	0.244261954035121	-0.187589754469863	1	4	20.4122054074071	24.2079709961656	1.09204674703525	0.0891547106450927	1.3113972448885	0.0948444286907205	6.3445683285782	4.00669325623339	0.517970640943771	0.289776827202904	45.5792514914299	24.1012242348489	4.40758238308036	1.53054642849662
Ahnak|5UTR|TC_9748_1412.00000|chr19_8989316_8989318_+^Ahnak|5UTR_INTRON|TC_35238_67.00000|chr19_8990512_8990524_+	-0.100335393619276	0.0940276589977809	1	0	17.5239254914183	16.1437851890921	1.09204674703525	0.051697785646005	1.3113972448885	0.0745202445974208	6.3445683285782	4.00669325623339	0.30035356486134	0.227680638071445	45.5792514914299	24.1012242348489	2.01276899266849	1.46178754929856
Ahnak|5UTR|TC_9748_1412.00000|chr19_8989316_8989318_+^Ahnak|5UTR_INTRON|TC_42058_31.00000|chr19_8991437_8991439_+	-0.342442275062449	-0.671891207825299	0	0	7.08973826729623	8.26095130744508	1.09204674703525	0.0159098696210286	1.3113972448885	0.0305580144678722	6.3445683285782	4.00669325623339	0.0924330896854255	0.0933634647850098	45.5792514914299	24.1012242348489	0.523729657062344	0.352509250693802
Ahnak|5UTR|TC_9748_1412.00000|chr19_8989316_8989318_+^Ahnak|5UTR_INTRON|TC_43512_21.00000|chr19_8990941_8990943_+	-0.937989954830951	-0.347729925820166	0	0	6.75889330851563	6.20214616972522	1.09204674703525	0.0129676409136478	1.3113972448885	0.0193803549709883	6.3445683285782	4.00669325623339	0.075339342441582	0.0592125215058467	45.5792514914299	24.1012242348489	0.282503457814661	0.279891304347826
Ahnak|5UTR|TC_9748_1412.00000|chr19_8989316_8989318_+^Ahnak|5UTR_INTRON|TC_9641_1442.00000|chr19_8990463_8990485_+	-0.153834103849871	-0.39991233926712	42	41	81.4841463450706	87.9538469661787	1.09204674703525	1.00644553195509	1.3113972448885	1.32829882749743	6.3445683285782	4.00669325623339	5.8472427703456	4.05833241997484	45.5792514914299	24.1012242348489	37.7578754109924	18.5018430656197
Ahnak|5UTR|TC_9748_1412.00000|chr19_8989316_8989318_+^Ahnak|5UTR_UP1k|TC_2551_14030.00000|chr19_8989254_8989257_+	0.00345923365069467	0.16425560437482	47	42	250.950476482067	243.238169143684	1.09204674703525	10.5481992953453	1.3113972448885	11.6277260814575	6.3445683285782	4.00669325623339	61.2828813001525	35.526025281429	45.5792514914299	24.1012242348489	441.311880542799	239.46690460745
Ahnak|5UTR_INTRON|TC_10804_1124.00000|chr19_8990551_8990674_+^Ahnak|5UTR_INTRON|TC_11517_978.00000|chr19_8990372_8990446_+	-0.14277775477181	-0.0580308978323707	35	22	63.5114520941965	64.1939290801008	0.935018859202012	0.687909221471964	0.976554315236158	0.85890523550255	5.43226840501262	2.98365243975712	3.9966119319863	2.6242008882093	38.254226750018	17.7018857209522	25.4923454541868	14.9554448401989
Ahnak|5UTR_INTRON|TC_10804_1124.00000|chr19_8990551_8990674_+^Ahnak|5UTR_INTRON|TC_27173_135.00000|chr19_8991247_8991275_+	0.00605796731645691	0.393787213012025	0	0	19.5266961935816	11.3545976216952	0.935018859202012	0.13047709926594	0.976554315236158	0.0957646513117639	5.43226840501262	2.98365243975712	0.75804527036489	0.292588370222641	38.254226750018	17.7018857209522	5.36064416796914	2.28071039239311
Ahnak|5UTR_INTRON|TC_10804_1124.00000|chr19_8990551_8990674_+^Ahnak|5UTR_INTRON|TC_29117_114.00000|chr19_8997889_8997912_+	0.273052775757156	-0.16771895675295	1	4	19.1702747868021	21.8885956493483	0.935018859202012	0.0891547106450927	0.976554315236158	0.0948444286907205	5.43226840501262	2.98365243975712	0.517970640943771	0.289776827202904	38.254226750018	17.7018857209522	4.40758238308036	1.53054642849662
Ahnak|5UTR_INTRON|TC_10804_1124.00000|chr19_8990551_8990674_+^Ahnak|5UTR_INTRON|TC_35238_67.00000|chr19_8990512_8990524_+	-0.0715445718972409	0.113898456714693	1	0	16.4577251849538	14.5970426976282	0.935018859202012	0.051697785646005	0.976554315236158	0.0745202445974208	5.43226840501262	2.98365243975712	0.30035356486134	0.227680638071445	38.254226750018	17.7018857209522	2.01276899266849	1.46178754929856
Ahnak|5UTR_INTRON|TC_10804_1124.00000|chr19_8990551_8990674_+^Ahnak|5UTR_INTRON|TC_42058_31.00000|chr19_8991437_8991439_+	-0.313651453340414	-0.652020410108386	0	0	6.65838051488818	7.46946627109977	0.935018859202012	0.0159098696210286	0.976554315236158	0.0305580144678722	5.43226840501262	2.98365243975712	0.0924330896854255	0.0933634647850098	38.254226750018	17.7018857209522	0.523729657062344	0.352509250693802
Ahnak|5UTR_INTRON|TC_10804_1124.00000|chr19_8990551_8990674_+^Ahnak|5UTR_INTRON|TC_43512_21.00000|chr19_8990941_8990943_+	-0.909199133108916	-0.327859128103254	0	0	6.34766500693279	5.6079160739565	0.935018859202012	0.0129676409136478	0.976554315236158	0.0193803549709883	5.43226840501262	2.98365243975712	0.075339342441582	0.0592125215058467	38.254226750018	17.7018857209522	0.282503457814661	0.279891304347826
Ahnak|5UTR_INTRON|TC_10804_1124.00000|chr19_8990551_8990674_+^Ahnak|5UTR_INTRON|TC_9641_1442.00000|chr19_8990463_8990485_+	-0.125043282127836	-0.380041541550207	42	33	76.5264431268244	79.5269538431074	0.935018859202012	1.00644553195509	0.976554315236158	1.32829882749743	5.43226840501262	2.98365243975712	5.8472427703456	4.05833241997484	38.254226750018	17.7018857209522	37.7578754109924	18.5018430656197
Ahnak|5UTR_INTRON|TC_10804_1124.00000|chr19_8990551_8990674_+^Ahnak|5UTR_UP1k|TC_2551_14030.00000|chr19_8989254_8989257_+	0.0322500553727298	0.184126402091732	43	33	235.682009661455	219.933423239693	0.935018859202012	10.5481992953453	0.976554315236158	11.6277260814575	5.43226840501262	2.98365243975712	61.2828813001525	35.526025281429	38.254226750018	17.7018857209522	441.311880542799	239.46690460745
Ahnak|5UTR_INTRON|TC_11517_978.00000|chr19_8990372_8990446_+^Ahnak|5UTR_INTRON|TC_27173_135.00000|chr19_8991247_8991275_+	0.148835722088267	0.451818110844395	0	0	17.3439307033573	10.6730232793685	0.687909221471964	0.13047709926594	0.85890523550255	0.0957646513117639	3.9966119319863	2.6242008882093	0.75804527036489	0.292588370222641	25.4923454541868	14.9554448401989	5.36064416796914	2.28071039239311
Ahnak|5UTR_INTRON|TC_11517_978.00000|chr19_8990372_8990446_+^Ahnak|5UTR_INTRON|TC_29117_114.00000|chr19_8997889_8997912_+	0.415830530528966	-0.10968805892058	1	4	17.0273513845062	20.5747045119244	0.687909221471964	0.0891547106450927	0.85890523550255	0.0948444286907205	3.9966119319863	2.6242008882093	0.517970640943771	0.289776827202904	25.4923454541868	14.9554448401989	4.40758238308036	1.53054642849662
Ahnak|5UTR_INTRON|TC_11517_978.00000|chr19_8990372_8990446_+^Ahnak|5UTR_INTRON|TC_35238_67.00000|chr19_8990512_8990524_+	0.0712331828745691	0.171929354547064	1	0	14.6180204942484	13.7208364146736	0.687909221471964	0.051697785646005	0.85890523550255	0.0745202445974208	3.9966119319863	2.6242008882093	0.30035356486134	0.227680638071445	25.4923454541868	14.9554448401989	2.01276899266849	1.46178754929856
Ahnak|5UTR_INTRON|TC_11517_978.00000|chr19_8990372_8990446_+^Ahnak|5UTR_INTRON|TC_42058_31.00000|chr19_8991437_8991439_+	-0.170873698568604	-0.593989512276016	0	0	5.91408239785921	7.02110194055503	0.687909221471964	0.0159098696210286	0.85890523550255	0.0305580144678722	3.9966119319863	2.6242008882093	0.0924330896854255	0.0933634647850098	25.4923454541868	14.9554448401989	0.523729657062344	0.352509250693802
Ahnak|5UTR_INTRON|TC_11517_978.00000|chr19_8990372_8990446_+^Ahnak|5UTR_INTRON|TC_43512_21.00000|chr19_8990941_8990943_+	-0.766421378337105	-0.269828230270883	0	0	5.63809980536063	5.27129369091166	0.687909221471964	0.0129676409136478	0.85890523550255	0.0193803549709883	3.9966119319863	2.6242008882093	0.075339342441582	0.0592125215058467	25.4923454541868	14.9554448401989	0.282503457814661	0.279891304347826
Ahnak|5UTR_INTRON|TC_11517_978.00000|chr19_8990372_8990446_+^Ahnak|5UTR_INTRON|TC_9641_1442.00000|chr19_8990463_8990485_+	0.0177344726439745	-0.322010643717836	35	22	67.9720375330227	74.7532460404376	0.687909221471964	1.00644553195509	0.85890523550255	1.32829882749743	3.9966119319863	2.6242008882093	5.8472427703456	4.05833241997484	25.4923454541868	14.9554448401989	37.7578754109924	18.5018430656197
Ahnak|5UTR_INTRON|TC_11517_978.00000|chr19_8990372_8990446_+^Ahnak|5UTR_UP1k|TC_2551_14030.00000|chr19_8989254_8989257_+	0.17502781014454	0.242157299924103	35	22	209.33661296681	206.731636325303	0.687909221471964	10.5481992953453	0.85890523550255	11.6277260814575	3.9966119319863	2.6242008882093	61.2828813001525	35.526025281429	25.4923454541868	14.9554448401989	441.311880542799	239.46690460745
Ahnak|5UTR_INTRON|TC_27173_135.00000|chr19_8991247_8991275_+^Ahnak|5UTR_INTRON|TC_29117_114.00000|chr19_8997889_8997912_+	0.266994808440699	-0.561506169764975	0	0	5.23508605933756	3.63924586430395	0.13047709926594	0.0891547106450927	0.0957646513117639	0.0948444286907205	0.75804527036489	0.292588370222641	0.517970640943771	0.289776827202904	5.36064416796914	2.28071039239311	4.40758238308036	1.53054642849662
Ahnak|5UTR_INTRON|TC_27173_135.00000|chr19_8991247_8991275_+^Ahnak|5UTR_INTRON|TC_35238_67.00000|chr19_8990512_8990524_+	-0.0776025392136979	-0.279888756297331	0	0	4.49433347421166	2.42693629684704	0.13047709926594	0.051697785646005	0.0957646513117639	0.0745202445974208	0.75804527036489	0.292588370222641	0.30035356486134	0.227680638071445	5.36064416796914	2.28071039239311	2.01276899266849	1.46178754929856
Ahnak|5UTR_INTRON|TC_27173_135.00000|chr19_8991247_8991275_+^Ahnak|5UTR_INTRON|TC_42058_31.00000|chr19_8991437_8991439_+	-0.319709420656871	-1.04580762312041	0	0	1.81829396807883	1.24188982569409	0.13047709926594	0.0159098696210286	0.0957646513117639	0.0305580144678722	0.75804527036489	0.292588370222641	0.0924330896854255	0.0933634647850098	5.36064416796914	2.28071039239311	0.523729657062344	0.352509250693802
Ahnak|5UTR_INTRON|TC_27173_135.00000|chr19_8991247_8991275_+^Ahnak|5UTR_INTRON|TC_43512_21.00000|chr19_8990941_8990943_+	-0.915257100425372	-0.721646341115278	0	0	1.73344268440098	0.932384411793794	0.13047709926594	0.0129676409136478	0.0957646513117639	0.0193803549709883	0.75804527036489	0.292588370222641	0.075339342441582	0.0592125215058467	5.36064416796914	2.28071039239311	0.282503457814661	0.279891304347826
Ahnak|5UTR_INTRON|TC_27173_135.00000|chr19_8991247_8991275_+^Ahnak|5UTR_INTRON|TC_9641_1442.00000|chr19_8990463_8990485_+	-0.131101249444292	-0.773828754562232	0	0	20.8981102273891	13.2223255667312	0.13047709926594	1.00644553195509	0.0957646513117639	1.32829882749743	0.75804527036489	0.292588370222641	5.8472427703456	4.05833241997484	5.36064416796914	2.28071039239311	37.7578754109924	18.5018430656197
Ahnak|5UTR_INTRON|TC_27173_135.00000|chr19_8991247_8991275_+^Ahnak|5UTR_UP1k|TC_2551_14030.00000|chr19_8989254_8989257_+	0.0261920880562729	-0.209660810920292	0	0	64.3608720760108	36.5666127589639	0.13047709926594	10.5481992953453	0.0957646513117639	11.6277260814575	0.75804527036489	0.292588370222641	61.2828813001525	35.526025281429	5.36064416796914	2.28071039239311	441.311880542799	239.46690460745
Ahnak|5UTR_INTRON|TC_29117_114.00000|chr19_8997889_8997912_+^Ahnak|5UTR_INTRON|TC_35238_67.00000|chr19_8990512_8990524_+	-0.344597347654397	0.281617413467644	1	0	4.41229826233894	4.67847730393468	0.0891547106450927	0.051697785646005	0.0948444286907205	0.0745202445974208	0.517970640943771	0.289776827202904	0.30035356486134	0.227680638071445	4.40758238308036	1.53054642849662	2.01276899266849	1.46178754929856
Ahnak|5UTR_INTRON|TC_29117_114.00000|chr19_8997889_8997912_+^Ahnak|5UTR_INTRON|TC_42058_31.00000|chr19_8991437_8991439_+	-0.58670422909757	-0.484301453355436	0	0	1.78510459043827	2.39402796482359	0.0891547106450927	0.0159098696210286	0.0948444286907205	0.0305580144678722	0.517970640943771	0.289776827202904	0.0924330896854255	0.0933634647850098	4.40758238308036	1.53054642849662	0.523729657062344	0.352509250693802
Ahnak|5UTR_INTRON|TC_29117_114.00000|chr19_8997889_8997912_+^Ahnak|5UTR_INTRON|TC_43512_21.00000|chr19_8990941_8990943_+	-1.18225190886607	-0.160140171350303	0	0	1.70180209994057	1.79738517026048	0.0891547106450927	0.0129676409136478	0.0948444286907205	0.0193803549709883	0.517970640943771	0.289776827202904	0.075339342441582	0.0592125215058467	4.40758238308036	1.53054642849662	0.282503457814661	0.279891304347826
Ahnak|5UTR_INTRON|TC_29117_114.00000|chr19_8997889_8997912_+^Ahnak|5UTR_INTRON|TC_9641_1442.00000|chr19_8990463_8990485_+	-0.398096057884992	-0.212322584797257	1	4	20.5166563566248	25.4890703763231	0.0891547106450927	1.00644553195509	0.0948444286907205	1.32829882749743	0.517970640943771	0.289776827202904	5.8472427703456	4.05833241997484	4.40758238308036	1.53054642849662	37.7578754109924	18.5018430656197
Ahnak|5UTR_INTRON|TC_29117_114.00000|chr19_8997889_8997912_+^Ahnak|5UTR_UP1k|TC_2551_14030.00000|chr19_8989254_8989257_+	-0.240802720384426	0.351845358844683	1	4	63.1860910306425	70.4905473196123	0.0891547106450927	10.5481992953453	0.0948444286907205	11.6277260814575	0.517970640943771	0.289776827202904	61.2828813001525	35.526025281429	4.40758238308036	1.53054642849662	441.311880542799	239.46690460745
Ahnak|5UTR_INTRON|TC_35238_67.00000|chr19_8990512_8990524_+^Ahnak|5UTR_INTRON|TC_42058_31.00000|chr19_8991437_8991439_+	-0.242106881443173	-0.76591886682308	0	0	1.53251641421742	1.59652674761189	0.051697785646005	0.0159098696210286	0.0745202445974208	0.0305580144678722	0.30035356486134	0.227680638071445	0.0924330896854255	0.0933634647850098	2.01276899266849	1.46178754929856	0.523729657062344	0.352509250693802
Ahnak|5UTR_INTRON|TC_35238_67.00000|chr19_8990512_8990524_+^Ahnak|5UTR_INTRON|TC_43512_21.00000|chr19_8990941_8990943_+	-0.837654561211675	-0.441757584817947	0	0	1.46100103370878	1.19863825412468	0.051697785646005	0.0129676409136478	0.0745202445974208	0.0193803549709883	0.30035356486134	0.227680638071445	0.075339342441582	0.0592125215058467	2.01276899266849	1.46178754929856	0.282503457814661	0.279891304347826
Ahnak|5UTR_INTRON|TC_35238_67.00000|chr19_8990512_8990524_+^Ahnak|5UTR_INTRON|TC_9641_1442.00000|chr19_8990463_8990485_+	-0.0534987102305946	-0.493939998264901	1	0	17.6135968725879	16.9981233408694	0.051697785646005	1.00644553195509	0.0745202445974208	1.32829882749743	0.30035356486134	0.227680638071445	5.8472427703456	4.05833241997484	2.01276899266849	1.46178754929856	37.7578754109924	18.5018430656197
Ahnak|5UTR_INTRON|TC_35238_67.00000|chr19_8990512_8990524_+^Ahnak|5UTR_UP1k|TC_2551_14030.00000|chr19_8989254_8989257_+	0.103794627269971	0.0702279453770389	1	0	54.2454051002814	47.0086590061431	0.051697785646005	10.5481992953453	0.0745202445974208	11.6277260814575	0.30035356486134	0.227680638071445	61.2828813001525	35.526025281429	2.01276899266849	1.46178754929856	441.311880542799	239.46690460745
Ahnak|5UTR_INTRON|TC_42058_31.00000|chr19_8991437_8991439_+^Ahnak|5UTR_INTRON|TC_43512_21.00000|chr19_8990941_8990943_+	-0.595547679768501	0.324161282005133	0	0	0.591084169030336	0.613356293866907	0.0159098696210286	0.0129676409136478	0.0305580144678722	0.0193803549709883	0.0924330896854255	0.0933634647850098	0.075339342441582	0.0592125215058467	0.523729657062344	0.352509250693802	0.282503457814661	0.279891304347826
Ahnak|5UTR_INTRON|TC_42058_31.00000|chr19_8991437_8991439_+^Ahnak|5UTR_INTRON|TC_9641_1442.00000|chr19_8990463_8990485_+	0.188608171212579	0.271978868558179	0	0	7.12601704643567	8.6981254762821	0.0159098696210286	1.00644553195509	0.0305580144678722	1.32829882749743	0.0924330896854255	0.0933634647850098	5.8472427703456	4.05833241997484	0.523729657062344	0.352509250693802	37.7578754109924	18.5018430656197
Ahnak|5UTR_INTRON|TC_42058_31.00000|chr19_8991437_8991439_+^Ahnak|5UTR_UP1k|TC_2551_14030.00000|chr19_8989254_8989257_+	0.345901508713144	0.836146812200119	0	0	21.9463227319009	24.0548445441671	0.0159098696210286	10.5481992953453	0.0305580144678722	11.6277260814575	0.0924330896854255	0.0933634647850098	61.2828813001525	35.526025281429	0.523729657062344	0.352509250693802	441.311880542799	239.46690460745
Ahnak|5UTR_INTRON|TC_43512_21.00000|chr19_8990941_8990943_+^Ahnak|5UTR_INTRON|TC_9641_1442.00000|chr19_8990463_8990485_+	0.78415585098108	-0.0521824134469533	0	0	6.79347912654191	6.53036721786428	0.0129676409136478	1.00644553195509	0.0193803549709883	1.32829882749743	0.075339342441582	0.0592125215058467	5.8472427703456	4.05833241997484	0.282503457814661	0.279891304347826	37.7578754109924	18.5018430656197
Ahnak|5UTR_INTRON|TC_43512_21.00000|chr19_8990941_8990943_+^Ahnak|5UTR_UP1k|TC_2551_14030.00000|chr19_8989254_8989257_+	0.941449188481645	0.511985530194986	0	0	20.9221903921903	18.0598645846617	0.0129676409136478	10.5481992953453	0.0193803549709883	11.6277260814575	0.075339342441582	0.0592125215058467	61.2828813001525	35.526025281429	0.282503457814661	0.279891304347826	441.311880542799	239.46690460745
Ahnak|5UTR_INTRON|TC_9641_1442.00000|chr19_8990463_8990485_+^Ahnak|5UTR_UP1k|TC_2551_14030.00000|chr19_8989254_8989257_+	0.157293337500565	0.56416794364194	42	41	252.234610898316	256.110469253842	1.00644553195509	10.5481992953453	1.32829882749743	11.6277260814575	5.8472427703456	4.05833241997484	61.2828813001525	35.526025281429	37.7578754109924	18.5018430656197	441.311880542799	239.46690460745
Ahsa1|5UTR|TC_14171_609.00000|chr12_87266793_87266795_+^Ahsa1|5UTR|TC_478_107729.00000|chr12_87266676_87266754_+	0.154807495510023	0.311840346296234	0	6	276.11793527035	385.939789680643	0.641938791049	99.1909728993462	0.643787951638941	99.2180588668991	3.07419091449825	2.26363604857681	475.017232077718	348.862656017658	17.0274307518097	11.2666907261223	2929.06736748048	2155.34883675036
Ahsa1|5UTR|TC_14171_609.00000|chr12_87266793_87266795_+^Ahsa1|5UTR_UP1k|TC_25109_163.00000|chr12_87266434_87266436_+	-0.780520175900761	-0.303418379760308	0	1	9.93883684620852	16.2334805857584	0.641938791049	0.167088309604753	0.643787951638941	0.138153181461973	3.07419091449825	2.26363604857681	0.800171870695679	0.485763240810515	17.0274307518097	11.2666907261223	2.580129632897	1.95918914024727
Ahsa1|5UTR|TC_478_107729.00000|chr12_87266676_87266754_+^Ahsa1|5UTR_UP1k|TC_25109_163.00000|chr12_87266434_87266436_+	-0.935327671410784	-0.615258726056542	0	1	159.172015375485	205.789852902382	99.1909728993462	0.167088309604753	99.2180588668991	0.138153181461973	475.017232077718	348.862656017658	0.800171870695679	0.485763240810515	2929.06736748048	2155.34883675036	2.580129632897	1.95918914024727
Ahsa2|5UTR|TC_1688_23748.00000|chr11_23497873_23497987_-^Ahsa2|5UTR_UP1k|TC_18230_346.00000|chr11_23498461_23498463_-	-0.191277862036057	-0.219545062076366	2	0	126.970969860016	109.605760395754	98.4555134882081	1.5444865117919	98.5383360380589	1.46166396194105	99.2869112159548	77.523175753395	1.55752877352966	1.14993652998356	615.84494711615	473.144888869704	8.4612607118374	6.02763307456529
AI314180|5UTR|TC_25348_160.00000|chr4_58912642_58912659_-^AI314180|5UTR|TC_3715_8092.00000|chr4_58912685_58912781_-	-0.160920018518034	-0.176601358140072	0	0	29.332644403124	25.2854836744752	2.6625718817574	97.3374281182426	2.14526741690801	97.854732583092	0.891323206836668	0.450243274350178	32.5847009690199	20.5375026263039	8.81287024409224	4.30662369593465	288.17356809828	173.810100829748
AI462493|5UTR|TC_3152_10476.00000|chr19_8880834_8880851_-^AI462493|5UTR|TC_957_46787.00000|chr19_8880879_8880925_-	0.099026496390225	0.0731199891921499	221	379	1056.5712537986	1426.37732872125	17.6283874935072	82.3716125064928	18.600747063105	81.399252936895	40.507370080356	38.6208695761624	189.277515776479	169.009874743606	109.641501099951	110.862284018646	548.718886813502	510.370038734287
AI987944|5UTR|TC_27117_136.00000|chr7_41393295_41393300_-^AI987944|5UTR|TC_8092_2084.00000|chr7_41393325_41393378_-	1.27593642153803	0.411161321908315	0	5	20.2632120729088	36.6909099857303	4.3888572099286	95.6111427900714	6.75240147467943	93.2475985253206	0.421303922682256	0.487778077736149	9.17809524959362	6.73599378424879	0.932650272521376	1.86391868643277	49.2006827851387	34.2277444890573
Aifm1|5UTR|TC_14164_610.00000|chrX_48513525_48513548_-^Aifm1|5UTR|TC_19380_300.00000|chrX_48513479_48513495_-	0.277477930512654	0.186538823684523	2	2	15.5085255351876	17.6804599246889	5.6173806697947	3.36037877218324	6.50692968041646	3.64274099420194	3.01374549737529	1.6702899645485	1.80285563494006	0.935069844749804	24.1820035009869	12.3372832515085	17.5337918470379	7.86005353449429
Aifm1|5UTR|TC_14164_610.00000|chrX_48513525_48513548_-^Aifm1|5UTR|TC_3151_10479.00000|chrX_48513382_48513458_-	0.190086933725632	0.146253213516808	2	4	90.0132958306828	94.7800218090319	5.6173806697947	91.0222405580221	6.50692968041646	89.8503293253816	3.01374549737529	1.6702899645485	48.8337685779046	23.0640426060294	24.1820035009869	12.3372832515085	447.020892640531	188.534010335262
Aifm1|5UTR|TC_19380_300.00000|chrX_48513479_48513495_-^Aifm1|5UTR|TC_3151_10479.00000|chrX_48513382_48513458_-	-0.0873909967870223	-0.0402856101677154	2	2	61.8233325183252	65.2502322208905	3.36037877218324	91.0222405580221	3.64274099420194	89.8503293253816	1.80285563494006	0.935069844749804	48.8337685779046	23.0640426060294	17.5337918470379	7.86005353449429	447.020892640531	188.534010335262
Aimp1|5UTR|TC_976_45675.00000|chr3_132683831_132683853_-^Aimp1|5UTR_UP1k|TC_14083_617.00000|chr3_132683882_132683885_-	-0.418893465942259	-0.233690860540797	27	22	320.61724234939	370.550581185711	98.1002889624417	1.89971103755828	98.1645696662783	1.83543033372174	174.748343523966	143.396007969881	3.38399978734622	2.68114436458368	1110.7027967942	933.86742870007	16.0885018057526	14.8497928624535
Aip|5UTR|TC_13727_654.00000|chr19_4125769_4125792_-^Aip|5UTR|TC_2951_11434.00000|chr19_4121528_4121578_-	-0.244291815717987	-0.0165081071188948	13	24	162.812844570606	202.580581959516	3.17100887916004	44.9266477959608	3.22885337808973	45.1042234390798	3.24839600886753	2.87807538771932	46.0230636222167	40.204165430085	11.1675964799813	8.50021723025652	133.57558424474	117.389559588098
Aip|5UTR|TC_13727_654.00000|chr19_4125769_4125792_-^Aip|5UTR|TC_4202_6679.00000|chr19_4121449_4121483_-	0.890421848047748	1.04759464560895	13	24	110.360187397526	137.604142727398	3.17100887916004	26.2245189958468	3.22885337808973	24.7853622135366	3.24839600886753	2.87807538771932	26.8645172835798	22.0927160850801	11.1675964799813	8.50021723025652	171.203851069204	134.875931792097
Aip|5UTR|TC_13727_654.00000|chr19_4125769_4125792_-^Aip|5UTR|TC_8122_2069.00000|chr19_4125827_4125860_-	0.114166289376057	0.300549673197003	13	24	70.457383902658	84.2052297487929	3.17100887916004	8.63360418587901	3.22885337808973	8.2405013846297	3.24839600886753	2.87807538771932	8.8443036422466	7.34526515775118	11.1675964799813	8.50021723025652	32.9095448938308	26.7183621164301
Aip|5UTR|TC_13727_654.00000|chr19_4125769_4125792_-^Aip|5UTR_INTRON|TC_6106_3651.00000|chr19_4124441_4124443_-	-0.172722129774351	0.052969238237484	13	24	86.8125151105184	112.277535360476	3.17100887916004	14.0220735025715	3.22885337808973	15.494530451917	3.24839600886753	2.87807538771932	14.3642762721831	13.8112269329222	11.1675964799813	8.50021723025652	43.8106741761639	42.3160824979379
Aip|5UTR|TC_13727_654.00000|chr19_4125769_4125792_-^Aip|5UTR_UP1k|TC_13695_658.00000|chr19_4125886_4125904_-	-0.111162732142433	0.359761274805952	13	7	40.0672570839912	50.0539549952465	3.17100887916004	3.02214664058182	3.22885337808973	3.14652913274714	3.24839600886753	2.87807538771932	3.09590085035614	2.80469473007136	11.1675964799813	8.50021723025652	9.8540431914397	10.6294899334482
Aip|5UTR|TC_2951_11434.00000|chr19_4121528_4121578_-^Aip|5UTR|TC_4202_6679.00000|chr19_4121449_4121483_-	1.13471366376573	1.06410275272785	80	76	420.419904738291	529.770574664709	44.9266477959608	26.2245189958468	45.1042234390798	24.7853622135366	46.0230636222167	40.204165430085	26.8645172835798	22.0927160850801	133.57558424474	117.389559588098	171.203851069204	134.875931792097
Aip|5UTR|TC_2951_11434.00000|chr19_4121528_4121578_-^Aip|5UTR|TC_8122_2069.00000|chr19_4125827_4125860_-	0.358458105094044	0.317057780315898	35	40	268.409172972542	324.186845465589	44.9266477959608	8.63360418587901	45.1042234390798	8.2405013846297	46.0230636222167	40.204165430085	8.8443036422466	7.34526515775118	133.57558424474	117.389559588098	32.9095448938308	26.7183621164301
Aip|5UTR|TC_2951_11434.00000|chr19_4121528_4121578_-^Aip|5UTR_INTRON|TC_6106_3651.00000|chr19_4124441_4124443_-	0.0715696859436354	0.0694773453563788	39	80	330.714455942233	432.264125562648	44.9266477959608	14.0220735025715	45.1042234390798	15.494530451917	46.0230636222167	40.204165430085	14.3642762721831	13.8112269329222	133.57558424474	117.389559588098	43.8106741761639	42.3160824979379
Aip|5UTR|TC_2951_11434.00000|chr19_4121528_4121578_-^Aip|5UTR_UP1k|TC_13695_658.00000|chr19_4125886_4125904_-	0.133129083575554	0.376269381924847	15	7	152.637221842501	192.705771617684	44.9266477959608	3.02214664058182	45.1042234390798	3.14652913274714	46.0230636222167	40.204165430085	3.09590085035614	2.80469473007136	133.57558424474	117.389559588098	9.8540431914397	10.6294899334482
Aip|5UTR|TC_4202_6679.00000|chr19_4121449_4121483_-^Aip|5UTR|TC_8122_2069.00000|chr19_4125827_4125860_-	-0.776255558671691	-0.747044972411951	35	40	181.937037624933	220.205967039362	26.2245189958468	8.63360418587901	24.7853622135366	8.2405013846297	26.8645172835798	22.0927160850801	8.8443036422466	7.34526515775118	171.203851069204	134.875931792097	32.9095448938308	26.7183621164301
Aip|5UTR|TC_4202_6679.00000|chr19_4121449_4121483_-^Aip|5UTR_INTRON|TC_6106_3651.00000|chr19_4124441_4124443_-	-1.0631439778221	-0.99462540737147	39	76	224.169717254882	293.618143725856	26.2245189958468	14.0220735025715	24.7853622135366	15.494530451917	26.8645172835798	22.0927160850801	14.3642762721831	13.8112269329222	171.203851069204	134.875931792097	43.8106741761639	42.3160824979379
Aip|5UTR|TC_4202_6679.00000|chr19_4121449_4121483_-^Aip|5UTR_UP1k|TC_13695_658.00000|chr19_4125886_4125904_-	-1.00158458019018	-0.687833370803002	15	7	103.462797734433	130.896615290465	26.2245189958468	3.02214664058182	24.7853622135366	3.14652913274714	26.8645172835798	22.0927160850801	3.09590085035614	2.80469473007136	171.203851069204	134.875931792097	9.8540431914397	10.6294899334482
Aip|5UTR|TC_8122_2069.00000|chr19_4125827_4125860_-^Aip|5UTR_INTRON|TC_6106_3651.00000|chr19_4124441_4124443_-	-0.286888419150408	-0.247580434959519	35	40	143.116935558335	179.676154807561	8.63360418587901	14.0220735025715	8.2405013846297	15.494530451917	8.8443036422466	7.34526515775118	14.3642762721831	13.8112269329222	32.9095448938308	26.7183621164301	43.8106741761639	42.3160824979379
Aip|5UTR|TC_8122_2069.00000|chr19_4125827_4125860_-^Aip|5UTR_UP1k|TC_13695_658.00000|chr19_4125886_4125904_-	-0.22532902151849	0.0592116016089488	15	7	66.0538753287891	80.1006375637141	8.63360418587901	3.02214664058182	8.2405013846297	3.14652913274714	8.8443036422466	7.34526515775118	3.09590085035614	2.80469473007136	32.9095448938308	26.7183621164301	9.8540431914397	10.6294899334482
Aip|5UTR_INTRON|TC_6106_3651.00000|chr19_4124441_4124443_-^Aip|5UTR_UP1k|TC_13695_658.00000|chr19_4125886_4125904_-	0.0615593976319182	0.306792036568468	15	7	81.3868289235825	106.804555884316	14.0220735025715	3.02214664058182	15.494530451917	3.14652913274714	14.3642762721831	13.8112269329222	3.09590085035614	2.80469473007136	43.8106741761639	42.3160824979379	9.8540431914397	10.6294899334482
Ak1|5UTR|TC_1984_19448.00000|chr2_32628402_32628468_+^Ak1|5UTR|TC_2031_18917.00000|chr2_32629479_32629534_+	-0.491015478066248	-0.548912924475643	121	208	921.323122624696	1128.5541089503	52.4072100578546	47.5927899421453	54.2349722084366	45.7650277915634	82.0314240512838	70.405108483802	74.4955575619821	59.4098533699998	430.900821658676	369.558476414086	278.43063992943	213.156304802417
Ak4|5UTR|TC_10949_1092.00000|chr4_101419277_101419343_+^Ak4|5UTR|TC_33169_81.00000|chr4_101419780_101419782_+	0.0542477696134185	0.27194271473139	2	0	15.7710690932572	18.0315206512411	17.2723392541288	1.2101585622779	19.4848905773627	1.46047892071776	4.70007956234625	4.43971865131261	0.329303485884291	0.332776593146113	24.3113253510013	22.1220027402742	1.76860139274989	2.00209505463009
Ak4|5UTR|TC_10949_1092.00000|chr4_101419277_101419343_+^Ak4|5UTR|TC_4882_5316.00000|chr4_101419697_101419760_+	0.112595751164326	0.147555836355875	14	22	114.680305528606	152.742714709301	17.2723392541288	81.5175021835933	19.4848905773627	79.0546305019196	4.70007956234625	4.43971865131261	22.1822151793965	18.0129478335262	24.3113253510013	22.1220027402742	124.051792594266	99.4197175400142
Ak4|5UTR|TC_33169_81.00000|chr4_101419780_101419782_+^Ak4|5UTR|TC_4882_5316.00000|chr4_101419697_101419760_+	0.0583479815509071	-0.124386878375515	2	0	34.1893660957298	37.565327064578	1.2101585622779	81.5175021835933	1.46047892071776	79.0546305019196	0.329303485884291	0.332776593146113	22.1822151793965	18.0129478335262	1.76860139274989	2.00209505463009	124.051792594266	99.4197175400142
Akap17b|5UTR|TC_14366_592.00000|chrX_36645320_36645474_-^Akap17b|5UTR|TC_29773_108.00000|chrX_36645181_36645227_-	0.158951303862761	-0.0496807626395159	0	0	5.15130592525098	9.83526276530904	89.3260496264805	10.6739503735195	79.5067034864833	20.4932965135167	2.83462835469328	1.50394555124321	0.338721823162296	0.387650358652477	22.7602446070886	11.1664271995328	3.03649864973084	2.78078180915932
Akap6|5UTR_INTRON|TC_17331_389.00000|chr12_52783212_52783268_+^Akap6|5UTR_INTRON|TC_21934_224.00000|chr12_52783291_52783321_+	-0.551232686946382	-0.320219097263472	1	6	15.9982377892554	20.1755462436759	61.2865901161825	38.7134098838175	63.666528114466	36.333471885534	1.48647003907721	1.21846981999063	0.938970887329808	0.695361287306354	5.32050186242391	3.69097517686097	2.29356438867824	1.68710171639255
Akna|5UTR|TC_26005_151.00000|chr4_63403371_63403408_-^Akna|5UTR_INTRON|TC_38738_48.00000|chr4_63403077_63403080_-	-0.0486278245815295	-1.32054859084651	0	0	3.55937804704645	4.12918745317225	79.9887905749934	20.0112094250066	77.4374301984892	22.5625698015108	0.682838296027399	0.497874210963097	0.170829188027388	0.145063202748768	3.27089330392543	2.39315713896585	0.791174256350999	0.279179789065075
Akr1a1|5UTR|TC_680_73842.00000|chr4_116651599_116651662_-^Akr1a1|5UTR|TC_6907_2907.00000|chr4_116651404_116651443_-	0.640095608607027	0.638142468024842	30	35	635.928308702625	803.456401690005	95.7029115311515	4.29708846884853	96.4030610375384	3.59693896246156	316.552337211265	291.886518060881	14.2132916988091	10.890712163399	1467.57517026775	1394.91441123576	102.692212766758	81.0009033167718
Akr1b3|5UTR|TC_7970_2151.00000|chr6_34317469_34317492_-^Akr1b3|5UTR|TC_8216_2018.00000|chr6_34317441_34317443_-	-0.126110545736771	-0.106048873544704	23	21	100.219198267533	116.286314374118	52.7288925318439	47.2711074681561	54.6717020690154	45.3282979309846	10.3275678427022	7.43348982351932	9.25859706008842	6.16310501842575	72.1543761891346	49.7224773902588	59.2716122680722	38.3032547520942
Akr1c14|5UTR|TC_16681_423.00000|chr13_4059558_4059591_+^Akr1c14|5UTR|TC_23498_191.00000|chr13_4059625_4059671_+	-0.952775046339874	-1.01460397183573	1	0	13.9298402476012	10.9968152694836	60.5900844128876	39.4099155871124	70.4692019784913	29.5307980215087	1.62649882341343	1.34837280961784	1.05793187044358	0.565048616708787	10.7741199208164	9.82907294460332	3.62052726883092	2.03874119265238
Akt1|5UTR|TC_13264_710.00000|chr12_112674012_112674053_-^Akt1|5UTR_UP1k|TC_13606_667.00000|chr12_112674747_112674841_-	0.66641144557224	0.684711124398592	4	8	29.1719789690232	32.1613471063492	59.1028117514572	40.8971882485428	55.0470255443746	44.9529744556254	3.69961129052199	2.15691275309907	2.56000848201916	1.76139660470689	19.4236655891647	10.8235574529949	21.331744122647	14.2073546900203
Akt1s1|5UTR|TC_3235_10100.00000|chr7_44849147_44849290_+^Akt1s1|5UTR|TC_40373_40.00000|chr7_44849343_44849345_+	-0.580636958228802	-0.3146558461537	0	0	33.2078919033363	33.0489083579244	31.7764281302697	0.10902891950212	30.4735811317475	0.144235564688725	44.4601933147406	36.6933831884768	0.152548512315138	0.173674725712365	183.321438168112	143.013330299517	0.420591694570318	0.544257610076748
Akt1s1|5UTR|TC_3235_10100.00000|chr7_44849147_44849290_+^Akt1s1|5UTR|TC_40574_39.00000|chr7_44849680_44849682_+	-0.694461228503606	-1.22120766793878	0	0	25.0962435403208	30.8985204473448	31.7764281302697	0.112578453323663	30.4735811317475	0.110572922445776	44.4601933147406	36.6933831884768	0.157514865337449	0.133141378954825	183.321438168112	143.013330299517	0.401337489305743	0.222577636839744
Akt1s1|5UTR|TC_3235_10100.00000|chr7_44849147_44849290_+^Akt1s1|5UTR_INTRON|TC_15177_524.00000|chr7_44850349_44850410_+	-0.0557127868635467	-0.0668017027840806	11	36	125.870595512126	182.326516730005	31.7764281302697	1.38110603608451	30.4735811317475	1.87990917859685	44.4601933147406	36.6933831884768	1.93238337237721	2.26360753439395	183.321438168112	143.013330299517	7.6659145975358	8.42326711379283
Akt1s1|5UTR|TC_3235_10100.00000|chr7_44849147_44849290_+^Akt1s1|5UTR_INTRON|TC_17425_385.00000|chr7_44849597_44849621_+	-0.450387357981803	-0.584510996143131	3	8	108.874172938983	123.879850626587	31.7764281302697	1.08219245137268	30.4735811317475	1.06373197923805	44.4601933147406	36.6933831884768	1.51415651232207	1.28084470792161	183.321438168112	143.013330299517	4.56911968985552	3.32912301939593
Akt1s1|5UTR|TC_3235_10100.00000|chr7_44849147_44849290_+^Akt1s1|5UTR_INTRON|TC_1829_21284.00000|chr7_44849939_44849990_+	0.119669830305165	0.140440636858231	202	216	822.754104700727	982.936623292225	31.7764281302697	64.4835579717881	30.4735811317475	64.8312610289084	44.4601933147406	36.6933831884768	90.2225839007051	78.0636280731567	183.321438168112	143.013330299517	404.186111735318	335.362385370127
Akt1s1|5UTR|TC_3235_10100.00000|chr7_44849147_44849290_+^Akt1s1|5UTR_INTRON|TC_26169_149.00000|chr7_44849526_44849538_+	-0.274485859593834	-0.257920363846406	2	6	62.2896410761493	92.6179790013721	31.7764281302697	0.305227528458183	30.4735811317475	0.46595075050018	44.4601933147406	36.6933831884768	0.427061054961816	0.561053502742066	183.321438168112	143.013330299517	1.45580557546865	1.82873700914154
Akt1s1|5UTR|TC_3235_10100.00000|chr7_44849147_44849290_+^Akt1s1|5UTR_UP1k|TC_20369_267.00000|chr7_44849093_44849124_+	0.156643412579365	0.381734436511652	6	5	93.62966103286	117.531997362766	31.7764281302697	0.749880509201034	30.4735811317475	1.03075744387452	44.4601933147406	36.6933831884768	1.04920012612352	1.2411399139125	183.321438168112	143.013330299517	4.82230438555242	6.30264792951597
Akt1s1|5UTR|TC_40373_40.00000|chr7_44849343_44849345_+^Akt1s1|5UTR|TC_40574_39.00000|chr7_44849680_44849682_+	-0.113824270274804	-0.906551821785076	0	0	1.39009052648958	1.49451495538612	0.10902891950212	0.112578453323663	0.144235564688725	0.110572922445776	0.152548512315138	0.173674725712365	0.157514865337449	0.133141378954825	0.420591694570318	0.544257610076748	0.401337489305743	0.222577636839744
Akt1s1|5UTR|TC_40373_40.00000|chr7_44849343_44849345_+^Akt1s1|5UTR_INTRON|TC_15177_524.00000|chr7_44850349_44850410_+	0.524924171365255	0.24785414336962	0	0	6.97202041827061	8.81885935220774	0.10902891950212	1.38110603608451	0.144235564688725	1.87990917859685	0.152548512315138	0.173674725712365	1.93238337237721	2.26360753439395	0.420591694570318	0.544257610076748	7.6659145975358	8.42326711379283
Akt1s1|5UTR|TC_40373_40.00000|chr7_44849343_44849345_+^Akt1s1|5UTR_INTRON|TC_17425_385.00000|chr7_44849597_44849621_+	0.130249600246999	-0.269855149989431	0	0	6.03058207252057	5.99188203033656	0.10902891950212	1.08219245137268	0.144235564688725	1.06373197923805	0.152548512315138	0.173674725712365	1.51415651232207	1.28084470792161	0.420591694570318	0.544257610076748	4.56911968985552	3.32912301939593
Akt1s1|5UTR|TC_40373_40.00000|chr7_44849343_44849345_+^Akt1s1|5UTR_INTRON|TC_1829_21284.00000|chr7_44849939_44849990_+	0.700306788533967	0.455096483011931	0	0	45.5726644801391	47.5431659004629	0.10902891950212	64.4835579717881	0.144235564688725	64.8312610289084	0.152548512315138	0.173674725712365	90.2225839007051	78.0636280731567	0.420591694570318	0.544257610076748	404.186111735318	335.362385370127
Akt1s1|5UTR|TC_40373_40.00000|chr7_44849343_44849345_+^Akt1s1|5UTR_INTRON|TC_26169_149.00000|chr7_44849526_44849538_+	0.306151098634968	0.0567354823072943	0	0	3.45024703873608	4.47979232504262	0.10902891950212	0.305227528458183	0.144235564688725	0.46595075050018	0.152548512315138	0.173674725712365	0.427061054961816	0.561053502742066	0.420591694570318	0.544257610076748	1.45580557546865	1.82873700914154
Akt1s1|5UTR|TC_40373_40.00000|chr7_44849343_44849345_+^Akt1s1|5UTR_UP1k|TC_20369_267.00000|chr7_44849093_44849124_+	0.737280370808167	0.696390282665353	0	0	5.18618272854654	5.68484591663188	0.10902891950212	0.749880509201034	0.144235564688725	1.03075744387452	0.152548512315138	0.173674725712365	1.04920012612352	1.2411399139125	0.420591694570318	0.544257610076748	4.82230438555242	6.30264792951597
Akt1s1|5UTR|TC_40574_39.00000|chr7_44849680_44849682_+^Akt1s1|5UTR_INTRON|TC_15177_524.00000|chr7_44850349_44850410_+	0.63874844164006	1.1544059651547	0	0	5.26897410092538	8.24504407423527	0.112578453323663	1.38110603608451	0.110572922445776	1.87990917859685	0.157514865337449	0.133141378954825	1.93238337237721	2.26360753439395	0.401337489305743	0.222577636839744	7.6659145975358	8.42326711379283
Akt1s1|5UTR|TC_40574_39.00000|chr7_44849680_44849682_+^Akt1s1|5UTR_INTRON|TC_17425_385.00000|chr7_44849597_44849621_+	0.244073870521803	0.636696671795645	0	0	4.55749966972952	5.60200922303806	0.112578453323663	1.08219245137268	0.110572922445776	1.06373197923805	0.157514865337449	0.133141378954825	1.51415651232207	1.28084470792161	0.401337489305743	0.222577636839744	4.56911968985552	3.32912301939593
Akt1s1|5UTR|TC_40574_39.00000|chr7_44849680_44849682_+^Akt1s1|5UTR_INTRON|TC_1829_21284.00000|chr7_44849939_44849990_+	0.814131058808771	1.36164830479701	0	0	34.4406892766353	44.449682506827	0.112578453323663	64.4835579717881	0.110572922445776	64.8312610289084	0.157514865337449	0.133141378954825	90.2225839007051	78.0636280731567	0.401337489305743	0.222577636839744	404.186111735318	335.362385370127
Akt1s1|5UTR|TC_40574_39.00000|chr7_44849680_44849682_+^Akt1s1|5UTR_INTRON|TC_26169_149.00000|chr7_44849526_44849538_+	0.419975368909772	0.96328730409237	0	0	2.60745970296573	4.18830641109506	0.112578453323663	0.305227528458183	0.110572922445776	0.46595075050018	0.157514865337449	0.133141378954825	0.427061054961816	0.561053502742066	0.401337489305743	0.222577636839744	1.45580557546865	1.82873700914154
Akt1s1|5UTR|TC_40574_39.00000|chr7_44849680_44849682_+^Akt1s1|5UTR_UP1k|TC_20369_267.00000|chr7_44849093_44849124_+	0.851104641082971	1.60294210445043	0	0	3.91936065014513	5.31495097788721	0.112578453323663	0.749880509201034	0.110572922445776	1.03075744387452	0.157514865337449	0.133141378954825	1.04920012612352	1.2411399139125	0.401337489305743	0.222577636839744	4.82230438555242	6.30264792951597
Akt1s1|5UTR_INTRON|TC_15177_524.00000|chr7_44850349_44850410_+^Akt1s1|5UTR_INTRON|TC_17425_385.00000|chr7_44849597_44849621_+	-0.394674571118256	-0.517709293359051	3	8	22.8582096979379	33.0564316199697	1.38110603608451	1.08219245137268	1.87990917859685	1.06373197923805	1.93238337237721	2.26360753439395	1.51415651232207	1.28084470792161	7.6659145975358	8.42326711379283	4.56911968985552	3.32912301939593
Akt1s1|5UTR_INTRON|TC_15177_524.00000|chr7_44850349_44850410_+^Akt1s1|5UTR_INTRON|TC_1829_21284.00000|chr7_44849939_44849990_+	0.175382617168711	0.207242339642311	11	36	172.737806840823	262.289445057257	1.38110603608451	64.4835579717881	1.87990917859685	64.8312610289084	1.93238337237721	2.26360753439395	90.2225839007051	78.0636280731567	7.6659145975358	8.42326711379283	404.186111735318	335.362385370127
Akt1s1|5UTR_INTRON|TC_15177_524.00000|chr7_44850349_44850410_+^Akt1s1|5UTR_INTRON|TC_26169_149.00000|chr7_44849526_44849538_+	-0.218773072730287	-0.191118661062325	2	6	13.0777542487131	24.7144299428269	1.38110603608451	0.305227528458183	1.87990917859685	0.46595075050018	1.93238337237721	2.26360753439395	0.427061054961816	0.561053502742066	7.6659145975358	8.42326711379283	1.45580557546865	1.82873700914154
Akt1s1|5UTR_INTRON|TC_15177_524.00000|chr7_44850349_44850410_+^Akt1s1|5UTR_UP1k|TC_20369_267.00000|chr7_44849093_44849124_+	0.212356199442912	0.448536139295733	6	5	19.6576136292251	31.3625534284176	1.38110603608451	0.749880509201034	1.87990917859685	1.03075744387452	1.93238337237721	2.26360753439395	1.04920012612352	1.2411399139125	7.6659145975358	8.42326711379283	4.82230438555242	6.30264792951597
Akt1s1|5UTR_INTRON|TC_17425_385.00000|chr7_44849597_44849621_+^Akt1s1|5UTR_INTRON|TC_1829_21284.00000|chr7_44849939_44849990_+	0.570057188286968	0.724951633001362	3	8	149.41286150725	178.209828484461	1.08219245137268	64.4835579717881	1.06373197923805	64.8312610289084	1.51415651232207	1.28084470792161	90.2225839007051	78.0636280731567	4.56911968985552	3.32912301939593	404.186111735318	335.362385370127
Akt1s1|5UTR_INTRON|TC_17425_385.00000|chr7_44849597_44849621_+^Akt1s1|5UTR_INTRON|TC_26169_149.00000|chr7_44849526_44849538_+	0.175901498387969	0.326590632296725	2	6	11.3118530339418	16.7919617209185	1.08219245137268	0.305227528458183	1.06373197923805	0.46595075050018	1.51415651232207	1.28084470792161	0.427061054961816	0.561053502742066	4.56911968985552	3.32912301939593	1.45580557546865	1.82873700914154
Akt1s1|5UTR_INTRON|TC_17425_385.00000|chr7_44849597_44849621_+^Akt1s1|5UTR_UP1k|TC_20369_267.00000|chr7_44849093_44849124_+	0.607030770561168	0.966245432654783	3	5	17.0032279352311	21.3089599015048	1.08219245137268	0.749880509201034	1.06373197923805	1.03075744387452	1.51415651232207	1.28084470792161	1.04920012612352	1.2411399139125	4.56911968985552	3.32912301939593	4.82230438555242	6.30264792951597
Akt1s1|5UTR_INTRON|TC_1829_21284.00000|chr7_44849939_44849990_+^Akt1s1|5UTR_INTRON|TC_26169_149.00000|chr7_44849526_44849538_+	-0.394155689898999	-0.398361000704637	2	6	85.4828400915881	133.237439897829	64.4835579717881	0.305227528458183	64.8312610289084	0.46595075050018	90.2225839007051	78.0636280731567	0.427061054961816	0.561053502742066	404.186111735318	335.362385370127	1.45580557546865	1.82873700914154
Akt1s1|5UTR_INTRON|TC_1829_21284.00000|chr7_44849939_44849990_+^Akt1s1|5UTR_UP1k|TC_20369_267.00000|chr7_44849093_44849124_+	0.0369735822742001	0.241293799653421	6	5	128.492140966377	169.077997636521	64.4835579717881	0.749880509201034	64.8312610289084	1.03075744387452	90.2225839007051	78.0636280731567	1.04920012612352	1.2411399139125	404.186111735318	335.362385370127	4.82230438555242	6.30264792951597
Akt1s1|5UTR_INTRON|TC_26169_149.00000|chr7_44849526_44849538_+^Akt1s1|5UTR_UP1k|TC_20369_267.00000|chr7_44849093_44849124_+	0.431129272173199	0.639654800358058	2	5	9.72797254510555	15.9315077530057	0.305227528458183	0.749880509201034	0.46595075050018	1.03075744387452	0.427061054961816	0.561053502742066	1.04920012612352	1.2411399139125	1.45580557546865	1.82873700914154	4.82230438555242	6.30264792951597
Akt2|5UTR|TC_19014_313.00000|chr7_27591821_27591869_+^Akt2|5UTR|TC_2927_11601.00000|chr7_27591689_27591789_+	-0.0270489639187099	-0.0334700676905415	4	1	111.074693063879	99.8662425390222	3.15664412012354	96.8433558798765	2.91243570508541	97.0875642949146	1.76404106483526	1.16994796516433	54.119390760423	39.0008260409873	9.36512864122011	5.83848784992179	281.978115941887	190.165681217064
Alad|5UTR|TC_16117_455.00000|chr4_62520023_62520036_-^Alad|5UTR|TC_3801_7802.00000|chr4_62519874_62519965_-	0.236277285318709	0.219441453949138	0	5	51.068960400737	94.4561201569825	5.18989832212593	75.5580664620053	4.61579330661889	76.9422138545811	2.10656668687688	1.62878880279707	30.6688293015516	27.1508293512733	10.9712564371583	8.80903056718598	188.150300054913	170.96409563181
Alad|5UTR|TC_16117_455.00000|chr4_62520023_62520036_-^Alad|5UTR|TC_8507_1880.00000|chr4_62520056_62520114_-	0.318844431543396	0.184282072107287	0	5	22.8550858968314	41.324646631339	5.18989832212593	19.2520352158688	4.61579330661889	18.4419928388	2.10656668687688	1.62878880279707	7.81435271427762	6.50768122437969	10.9712564371583	8.80903056718598	50.7640097117534	39.9911648192358
Alad|5UTR|TC_3801_7802.00000|chr4_62519874_62519965_-^Alad|5UTR|TC_8507_1880.00000|chr4_62520056_62520114_-	0.0825671462246866	-0.0351593818418507	10	14	134.521357498503	181.107209490391	75.5580664620053	19.2520352158688	76.9422138545811	18.4419928388	30.6688293015516	27.1508293512733	7.81435271427762	6.50768122437969	188.150300054913	170.96409563181	50.7640097117534	39.9911648192358
Alas1|5UTR|TC_7318_2598.00000|chr9_106247892_106247952_-^Alas1|5UTR|TC_7993_2136.00000|chr9_106247867_106247870_-	-0.314764950145213	-0.379873840848193	33	47	110.656329037983	116.674514977348	55.5367179780562	44.4632820219438	54.7171030048072	45.2828969951928	10.9132028991223	6.52096610406828	8.7372253156569	5.39663505894538	92.2621517782916	50.8310501532442	59.3869718118253	32.3285891784877
Alcam|5UTR|TC_22607_209.00000|chr16_52452973_52452977_-^Alcam|5UTR|TC_40896_37.00000|chr16_52452670_52452672_-	0.103872787608762	-0.151823590254605	0	0	1.44886498833633	1.56862971127653	16.6752990908043	3.05457857920553	10.3317851130435	1.5209826312801	0.787340388686926	0.515994074137281	0.14422488452712	0.0759615125575406	6.94665802041373	4.8946802803957	1.36748451500391	0.64858926919519
Alcam|5UTR|TC_22607_209.00000|chr16_52452973_52452977_-^Alcam|5UTR_UP1k|TC_12507_815.00000|chr16_52453001_52453027_-	0.148472572660971	-0.00108762917146477	0	0	6.51012205790838	9.69284814495882	16.6752990908043	47.6870000459601	10.3317851130435	49.9243736563576	0.787340388686926	0.515994074137281	2.25158786940167	2.49334269730156	6.94665802041373	4.8946802803957	22.0189696065527	23.6338339627994
Alcam|5UTR|TC_22607_209.00000|chr16_52452973_52452977_-^Alcam|5UTR_UP1k|TC_14546_574.00000|chr16_52453167_52453195_-	0.0299939823279929	0.0434414413085977	0	0	5.82094308562123	7.97548234829303	16.6752990908043	32.5831222840301	10.3317851130435	38.2228585993188	0.787340388686926	0.515994074137281	1.53844365993345	1.90894103178129	6.94665802041373	4.8946802803957	13.8587504560259	18.6616184715759
Alcam|5UTR|TC_40896_37.00000|chr16_52452670_52452672_-^Alcam|5UTR_UP1k|TC_12507_815.00000|chr16_52453001_52453027_-	0.0445997850522089	0.15073596108314	0	0	3.16819938509326	4.21220596582696	3.05457857920553	47.6870000459601	1.5209826312801	49.9243736563576	0.14422488452712	0.0759615125575406	2.25158786940167	2.49334269730156	1.36748451500391	0.64858926919519	22.0189696065527	23.6338339627994
Alcam|5UTR|TC_40896_37.00000|chr16_52452670_52452672_-^Alcam|5UTR_UP1k|TC_14546_574.00000|chr16_52453167_52453195_-	-0.0738788052807688	0.195265031563203	0	0	2.83280530541284	3.46589297855654	3.05457857920553	32.5831222840301	1.5209826312801	38.2228585993188	0.14422488452712	0.0759615125575406	1.53844365993345	1.90894103178129	1.36748451500391	0.64858926919519	13.8587504560259	18.6616184715759
Alcam|5UTR_UP1k|TC_12507_815.00000|chr16_52453001_52453027_-^Alcam|5UTR_UP1k|TC_14546_574.00000|chr16_52453167_52453195_-	-0.118478590332978	0.0445290704800625	4	3	12.7285209132592	21.4163827742934	47.6870000459601	32.5831222840301	49.9243736563576	38.2228585993188	2.25158786940167	2.49334269730156	1.53844365993345	1.90894103178129	22.0189696065527	23.6338339627994	13.8587504560259	18.6616184715759
Aldh18a1|5UTR|TC_3714_8095.00000|chr19_40588334_40588436_-^Aldh18a1|5UTR_UP1k|TC_20697_257.00000|chr19_40588497_40588565_-	-0.437688719623961	-0.0933736496826598	6	0	57.2911171902909	55.3599306502231	95.8881961274438	3.08016384572215	94.7746249404507	3.9528196244386	28.8320595082081	23.813783206019	0.92615640799895	0.993215110563863	227.850149534802	177.887280827931	5.40381578195421	6.95426996353554
Aldh18a1|5UTR|TC_3714_8095.00000|chr19_40588334_40588436_-^Aldh18a1|5UTR_UP1k|TC_33146_81.00000|chr19_40589143_40589156_-	-0.368259386944232	-1.18685360065278	1	3	34.7438392999433	51.2237422580046	95.8881961274438	1.03164002683408	94.7746249404507	1.27255543511066	28.8320595082081	23.813783206019	0.310197791240088	0.319751824588147	227.850149534802	177.887280827931	1.89913228040646	1.04918222397256
Aldh18a1|5UTR_UP1k|TC_20697_257.00000|chr19_40588497_40588565_-^Aldh18a1|5UTR_UP1k|TC_33146_81.00000|chr19_40589143_40589156_-	0.0694293326797295	-1.09347995097012	1	0	7.12266384788887	7.49603028981444	3.08016384572215	1.03164002683408	3.9528196244386	1.27255543511066	0.92615640799895	0.993215110563863	0.310197791240088	0.319751824588147	5.40381578195421	6.95426996353554	1.89913228040646	1.04918222397256
Aldh1l2|5UTR|TC_22544_210.00000|chr10_83534136_83534138_-^Aldh1l2|5UTR|TC_8191_2030.00000|chr10_83534020_83534116_-	0.0695686847455659	0.107120301762723	2	2	22.9790783717074	26.8238819344326	8.27404673953044	91.7259532604696	10.9749828757221	89.0250171242779	0.752641727895514	0.6771883354317	8.34377447071816	5.49310225271778	6.07255346544921	5.11849981642747	70.6460484128414	44.71954073411
Aldh2|5UTR|TC_19234_305.00000|chr5_121593525_121593527_-^Aldh2|5UTR|TC_3717_8082.00000|chr5_121593561_121593631_-	0.36330729306108	1.1621062924858	4	3	76.9606226696174	83.2147870721548	4.29397636053275	94.5427493317326	2.94898315698303	96.3931600698284	1.36656226649731	0.735035962019055	30.0883244246901	24.0260575840213	7.95697588865992	2.45720136022904	225.363215142692	179.739528064588
Aldh2|5UTR|TC_19234_305.00000|chr5_121593525_121593527_-^Aldh2|5UTR|TC_37222_56.00000|chr5_121593489_121593491_-	-0.743256576758128	0.831996824529783	0	0	6.68543238513459	6.23179305796398	4.29397636053275	1.16327430773464	2.94898315698303	0.657856773188614	1.36656226649731	0.735035962019055	0.370213210568002	0.163971226829976	7.95697588865992	2.45720136022904	1.28773931439246	0.97578887601174
Aldh2|5UTR|TC_3717_8082.00000|chr5_121593561_121593631_-^Aldh2|5UTR|TC_37222_56.00000|chr5_121593489_121593491_-	-1.10656386981921	-0.330109467956017	0	0	28.8039323402552	30.7959711246377	94.5427493317326	1.16327430773464	96.3931600698284	0.657856773188614	30.0883244246901	24.0260575840213	0.370213210568002	0.163971226829976	225.363215142692	179.739528064588	1.28773931439246	0.97578887601174
Aldh7a1|5UTR|TC_15687_485.00000|chr18_56562498_56562531_-^Aldh7a1|5UTR|TC_26633_142.00000|chr18_56572871_56572874_-	-0.0927868621595986	-0.175599073198276	1	0	9.12001087375424	7.37891685715111	8.52360178596544	3.22815733518216	8.0023057715991	2.23996345540133	1.94650368712953	1.30037250805991	0.737202454238609	0.363993451337552	17.3343888582969	11.7970992750342	6.15613938595512	2.92375131861588
Aldh7a1|5UTR|TC_15687_485.00000|chr18_56562498_56562531_-^Aldh7a1|5UTR|TC_5036_5029.00000|chr18_56562196_56562281_-	-0.0677236282283848	-0.0367729708014597	2	0	43.7454970820808	40.6233385332581	8.52360178596544	84.8324620714645	8.0023057715991	86.8376183745171	1.94650368712953	1.30037250805991	19.3728783156285	14.1110893313259	17.3343888582969	11.7970992750342	164.611665414114	124.795299481338
Aldh7a1|5UTR|TC_15687_485.00000|chr18_56562498_56562531_-^Aldh7a1|5UTR_INTRON|TC_24690_170.00000|chr18_56562306_56562308_-	-0.295119389643215	-0.294391493922082	2	0	9.9412760456142	6.48275800268103	8.52360178596544	3.41577880738788	8.0023057715991	2.92011239848249	1.94650368712953	1.30037250805991	0.780048881911291	0.474517469315935	17.3343888582969	11.7970992750342	5.66154968646271	3.51025752848724
Aldh7a1|5UTR|TC_26633_142.00000|chr18_56572871_56572874_-^Aldh7a1|5UTR|TC_5036_5029.00000|chr18_56562196_56562281_-	0.0250632339312138	0.138826102396816	1	1	32.2129264253702	30.7081982852781	3.22815733518216	84.8324620714645	2.23996345540133	86.8376183745171	0.737202454238609	0.363993451337552	19.3728783156285	14.1110893313259	6.15613938595512	2.92375131861588	164.611665414114	124.795299481338
Aldh7a1|5UTR|TC_26633_142.00000|chr18_56572871_56572874_-^Aldh7a1|5UTR_INTRON|TC_24690_170.00000|chr18_56562306_56562308_-	-0.202332527483616	-0.118792420723806	1	0	7.32046988129533	4.90047901943908	3.22815733518216	3.41577880738788	2.23996345540133	2.92011239848249	0.737202454238609	0.363993451337552	0.780048881911291	0.474517469315935	6.15613938595512	2.92375131861588	5.66154968646271	3.51025752848724
Aldh7a1|5UTR|TC_5036_5029.00000|chr18_56562196_56562281_-^Aldh7a1|5UTR_INTRON|TC_24690_170.00000|chr18_56562306_56562308_-	-0.22739576141483	-0.257618523120622	2	0	35.1137293874563	26.9787317076048	84.8324620714645	3.41577880738788	86.8376183745171	2.92011239848249	19.3728783156285	14.1110893313259	0.780048881911291	0.474517469315935	164.611665414114	124.795299481338	5.66154968646271	3.51025752848724
Aldh9a1|5UTR|TC_12723_781.00000|chr1_167349980_167350030_+^Aldh9a1|5UTR|TC_27378_132.00000|chr1_167350155_167350167_+	0.704487799825854	0.665415016764476	0	0	8.26460670274978	6.44277312602998	14.1184287360176	2.38800730546114	13.9403296727679	2.16846179720692	3.63668245331518	2.36032847098214	0.61511266080227	0.367156461743014	21.5836787701189	15.4316219294887	5.9490379777284	3.8071519426457
Aldh9a1|5UTR|TC_12723_781.00000|chr1_167349980_167350030_+^Aldh9a1|5UTR|TC_4751_5526.00000|chr1_167350188_167350256_+	0.599229263378083	0.445293889262691	5	5	70.3701509226709	78.0076940339177	14.1184287360176	83.4935639585213	13.9403296727679	83.8912085300252	3.63668245331518	2.36032847098214	21.5066127180348	14.2041696722086	21.5836787701189	15.4316219294887	193.365107838379	126.445045275635
Aldh9a1|5UTR|TC_27378_132.00000|chr1_167350155_167350167_+^Aldh9a1|5UTR|TC_4751_5526.00000|chr1_167350188_167350256_+	-0.105258536447772	-0.220121127501784	0	0	16.3755978319211	14.5175050971171	2.38800730546114	83.4935639585213	2.16846179720692	83.8912085300252	0.61511266080227	0.367156461743014	21.5066127180348	14.2041696722086	5.9490379777284	3.8071519426457	193.365107838379	126.445045275635
Aldoa|5UTR|TC_15125_528.00000|chr7_126800365_126800367_-^Aldoa|5UTR|TC_16284_446.00000|chr7_126800415_126800417_-	0.163032240454514	0.080210617073937	2	0	20.992055157661	16.4434935801223	0.238685847108761	0.198438726298608	0.213482419563592	0.202545572196511	2.28425437176236	1.45172309947806	1.89908422960664	1.37735035257593	15.649237074321	10.2918245420296	14.5670138720298	10.3228309653211
Aldoa|5UTR|TC_15125_528.00000|chr7_126800365_126800367_-^Aldoa|5UTR|TC_3165_10431.00000|chr7_126799096_126799101_-	-0.524221386178787	-0.657817188136729	12	8	127.620014917186	138.508736887934	0.238685847108761	3.78628934377443	0.213482419563592	4.6849091013127	2.28425437176236	1.45172309947806	36.2352778392135	31.8583177726478	15.649237074321	10.2918245420296	172.613163253508	143.15571338358
Aldoa|5UTR|TC_15125_528.00000|chr7_126800365_126800367_-^Aldoa|5UTR|TC_378_142051.00000|chr7_126799179_126799188_-	0.0794723675894287	0.0398038308019717	12	8	398.518591509041	381.618241343506	0.238685847108761	61.5211024701986	0.213482419563592	60.1179262283076	2.28425437176236	1.45172309947806	588.764893165856	408.813907846658	15.649237074321	10.2918245420296	4262.00721871095	2979.31482122011
Aldoa|5UTR|TC_15125_528.00000|chr7_126800365_126800367_-^Aldoa|5UTR|TC_687_73275.00000|chr7_126799139_126799143_-	0.167106750602889	0.153636393489684	12	8	260.757019452445	257.052632799524	0.238685847108761	30.3801997245161	0.213482419563592	30.790026779392	2.28425437176236	1.45172309947806	290.742433522329	209.378332888328	15.649237074321	10.2918245420296	2236.4607340524	1651.16126919194
Aldoa|5UTR|TC_15125_528.00000|chr7_126800365_126800367_-^Aldoa|5UTR_INTRON|TC_3562_8705.00000|chr7_126800046_126800050_-	0.0068647783427549	-0.0692231704785078	12	8	104.226443230274	109.535135342379	0.238685847108761	3.59340385426797	0.213482419563592	3.69332615943098	2.28425437176236	1.45172309947806	34.3893388026443	25.1153556836815	15.649237074321	10.2918245420296	236.722225641875	169.710872277846
Aldoa|5UTR|TC_15125_528.00000|chr7_126800365_126800367_-^Aldoa|5UTR_UP1k|TC_13181_720.00000|chr7_126800526_126800528_-	0.233394768216403	0.301734396936546	4	5	23.7075674766073	23.3270159699319	0.238685847108761	0.281880033835457	0.213482419563592	0.297783739796589	2.28425437176236	1.45172309947806	2.69762831521288	2.02498891756704	15.649237074321	10.2918245420296	21.72649410571	17.695480212996
Aldoa|5UTR|TC_16284_446.00000|chr7_126800415_126800417_-^Aldoa|5UTR|TC_3165_10431.00000|chr7_126799096_126799101_-	-0.687253626633301	-0.738027805210665	2	0	93.8310259077999	93.5065171455529	0.198438726298608	3.78628934377443	0.202545572196511	4.6849091013127	1.89908422960664	1.37735035257593	36.2352778392135	31.8583177726478	14.5670138720298	10.3228309653211	172.613163253508	143.15571338358
Aldoa|5UTR|TC_16284_446.00000|chr7_126800415_126800417_-^Aldoa|5UTR|TC_378_142051.00000|chr7_126799179_126799188_-	-0.0835598728650853	-0.0404067862719653	2	0	293.005829131816	257.628460333976	0.198438726298608	61.5211024701986	0.202545572196511	60.1179262283076	1.89908422960664	1.37735035257593	588.764893165856	408.813907846658	14.5670138720298	10.3228309653211	4262.00721871095	2979.31482122011
Aldoa|5UTR|TC_16284_446.00000|chr7_126800415_126800417_-^Aldoa|5UTR|TC_687_73275.00000|chr7_126799139_126799143_-	0.00407451014837523	0.0734257764157467	2	0	191.718349694286	173.534875533704	0.198438726298608	30.3801997245161	0.202545572196511	30.790026779392	1.89908422960664	1.37735035257593	290.742433522329	209.378332888328	14.5670138720298	10.3228309653211	2236.4607340524	1651.16126919194
Aldoa|5UTR|TC_16284_446.00000|chr7_126800415_126800417_-^Aldoa|5UTR_INTRON|TC_3562_8705.00000|chr7_126800046_126800050_-	-0.156167462111759	-0.149433787552445	2	0	76.6311937932605	73.9465916812129	0.198438726298608	3.59340385426797	0.202545572196511	3.69332615943098	1.89908422960664	1.37735035257593	34.3893388026443	25.1153556836815	14.5670138720298	10.3228309653211	236.722225641875	169.710872277846
Aldoa|5UTR|TC_16284_446.00000|chr7_126800415_126800417_-^Aldoa|5UTR_UP1k|TC_13181_720.00000|chr7_126800526_126800528_-	0.0703625277618896	0.221523779862609	2	0	17.4306936067352	15.7479453481107	0.198438726298608	0.281880033835457	0.202545572196511	0.297783739796589	1.89908422960664	1.37735035257593	2.69762831521288	2.02498891756704	14.5670138720298	10.3228309653211	21.72649410571	17.695480212996
Aldoa|5UTR|TC_3165_10431.00000|chr7_126799096_126799101_-^Aldoa|5UTR|TC_378_142051.00000|chr7_126799179_126799188_-	0.603693753768216	0.6976210189387	304	364	1781.3124062309	2170.08584297309	3.78628934377443	61.5211024701986	4.6849091013127	60.1179262283076	36.2352778392135	31.8583177726478	588.764893165856	408.813907846658	172.613163253508	143.15571338358	4262.00721871095	2979.31482122011
Aldoa|5UTR|TC_3165_10431.00000|chr7_126799096_126799101_-^Aldoa|5UTR|TC_687_73275.00000|chr7_126799139_126799143_-	0.691328136781676	0.811453581626412	304	364	1165.54088983297	1461.73903368286	3.78628934377443	30.3801997245161	4.6849091013127	30.790026779392	36.2352778392135	31.8583177726478	290.742433522329	209.378332888328	172.613163253508	143.15571338358	2236.4607340524	1651.16126919194
Aldoa|5UTR|TC_3165_10431.00000|chr7_126799096_126799101_-^Aldoa|5UTR_INTRON|TC_3562_8705.00000|chr7_126800046_126800050_-	0.531086164521542	0.588594017658221	111	197	465.875018980627	622.875483304471	3.78628934377443	3.59340385426797	4.6849091013127	3.69332615943098	36.2352778392135	31.8583177726478	34.3893388026443	25.1153556836815	172.613163253508	143.15571338358	236.722225641875	169.710872277846
Aldoa|5UTR|TC_3165_10431.00000|chr7_126799096_126799101_-^Aldoa|5UTR_UP1k|TC_13181_720.00000|chr7_126800526_126800528_-	0.75761615439519	0.959551585073274	4	5	105.968918307488	132.649914576779	3.78628934377443	0.281880033835457	4.6849091013127	0.297783739796589	36.2352778392135	31.8583177726478	2.69762831521288	2.02498891756704	172.613163253508	143.15571338358	21.72649410571	17.695480212996
Aldoa|5UTR|TC_378_142051.00000|chr7_126799179_126799188_-^Aldoa|5UTR|TC_687_73275.00000|chr7_126799139_126799143_-	0.0876343830134605	0.113832562687712	449	552	3639.63061800176	4027.37250999942	61.5211024701986	30.3801997245161	60.1179262283076	30.790026779392	588.764893165856	408.813907846658	290.742433522329	209.378332888328	4262.00721871095	2979.31482122011	2236.4607340524	1651.16126919194
Aldoa|5UTR|TC_378_142051.00000|chr7_126799179_126799188_-^Aldoa|5UTR_INTRON|TC_3562_8705.00000|chr7_126800046_126800050_-	-0.0726075892466738	-0.109027001280479	111	197	1454.78635544655	1716.14189729388	61.5211024701986	3.59340385426797	60.1179262283076	3.69332615943098	588.764893165856	408.813907846658	34.3893388026443	25.1153556836815	4262.00721871095	2979.31482122011	236.722225641875	169.710872277846
Aldoa|5UTR|TC_378_142051.00000|chr7_126799179_126799188_-^Aldoa|5UTR_UP1k|TC_13181_720.00000|chr7_126800526_126800528_-	0.153922400626975	0.261930566134574	4	5	330.90878491936	365.476057702511	61.5211024701986	0.281880033835457	60.1179262283076	0.297783739796589	588.764893165856	408.813907846658	2.69762831521288	2.02498891756704	4262.00721871095	2979.31482122011	21.72649410571	17.695480212996
Aldoa|5UTR|TC_687_73275.00000|chr7_126799139_126799143_-^Aldoa|5UTR_INTRON|TC_3562_8705.00000|chr7_126800046_126800050_-	-0.160241972260134	-0.222859563968191	111	197	951.889728782505	1155.96883263209	30.3801997245161	3.59340385426797	30.790026779392	3.69332615943098	290.742433522329	209.378332888328	34.3893388026443	25.1153556836815	2236.4607340524	1651.16126919194	236.722225641875	169.710872277846
Aldoa|5UTR|TC_687_73275.00000|chr7_126799139_126799143_-^Aldoa|5UTR_UP1k|TC_13181_720.00000|chr7_126800526_126800528_-	0.0662880176135143	0.148098003446862	4	5	216.518853334964	246.179486931436	30.3801997245161	0.281880033835457	30.790026779392	0.297783739796589	290.742433522329	209.378332888328	2.69762831521288	2.02498891756704	2236.4607340524	1651.16126919194	21.72649410571	17.695480212996
Aldoa|5UTR_INTRON|TC_3562_8705.00000|chr7_126800046_126800050_-^Aldoa|5UTR_UP1k|TC_13181_720.00000|chr7_126800526_126800528_-	0.226529989873649	0.370957567415053	4	5	86.544132245369	104.901876031679	3.59340385426797	0.281880033835457	3.69332615943098	0.297783739796589	34.3893388026443	25.1153556836815	2.69762831521288	2.02498891756704	236.722225641875	169.710872277846	21.72649410571	17.695480212996
Alg12|5UTR|TC_9177_1616.00000|chr15_88819287_88819340_-^Alg12|5UTR_INTRON|TC_27161_135.00000|chr15_88819075_88819109_-	-0.496755986075297	-0.650264843873408	0	1	13.9701634602449	24.133547250061	84.9945130078221	5.55015746549827	81.5693133433633	6.51208827011986	6.19609967090433	4.80329764850493	0.404606457857769	0.383471393746485	24.7132374861022	18.250802111075	1.14368272295388	0.928380778834545
Alg12|5UTR|TC_9177_1616.00000|chr15_88819287_88819340_-^Alg12|5UTR_UP1k|TC_22876_204.00000|chr15_88819417_88819430_-	-0.846238670271632	-0.867289998417052	2	0	28.8508255361115	30.4238942991109	84.9945130078221	9.45532952667958	81.5693133433633	11.9185983865169	6.19609967090433	4.80329764850493	0.689293486076678	0.701839616602449	24.7132374861022	18.250802111075	1.52922754342358	1.46184032235475
Alg12|5UTR_INTRON|TC_27161_135.00000|chr15_88819075_88819109_-^Alg12|5UTR_UP1k|TC_22876_204.00000|chr15_88819417_88819430_-	-0.349482684196335	-0.217025154543644	0	0	4.03184645277682	6.0913085707737	5.55015746549827	9.45532952667958	6.51208827011986	11.9185983865169	0.404606457857769	0.383471393746485	0.689293486076678	0.701839616602449	1.14368272295388	0.928380778834545	1.52922754342358	1.46184032235475
Alg14|5UTR|TC_30528_101.00000|chr3_121291826_121291828_+^Alg14|5UTR_UP1k|TC_2315_16002.00000|chr3_121291729_121291806_+	1.00828244922842	0.127540994508698	0	0	46.5291480515536	65.7023725640517	0.516935719573953	99.4830642804261	0.672137145066387	99.3278628549336	0.373705520578389	0.421530908772156	71.9187491169903	62.2934837078538	0.687799117713118	1.5289535788588	266.254898111967	246.8318335331
Alkbh3|5UTR|TC_5580_4265.00000|chr2_94010714_94010761_-^Alkbh3|5UTR_INTRON|TC_37954_52.00000|chr2_94010510_94010512_-	0.445125073510864	-0.088276743980606	0	0	18.9082291905798	24.019808993709	89.6434217320946	1.17376160488129	88.9979793026166	1.17605740121597	18.2270164289244	14.7510179639223	0.238658583557306	0.194926266729636	98.3457749922372	78.6952737881845	1.75312628425964	0.978189667119003
Alkbh3|5UTR|TC_5580_4265.00000|chr2_94010714_94010761_-^Alkbh3|5UTR_UP1k|TC_17689_371.00000|chr2_94010785_94010822_-	0.0179994705453668	0.117325796102016	5	7	65.5321494798148	78.2878438003179	89.6434217320946	9.18281666302414	88.9979793026166	9.82596329616745	18.2270164289244	14.7510179639223	1.86712362097192	1.62860957327765	98.3457749922372	78.6952737881845	10.2007376167358	9.42458492776052
Alkbh3|5UTR_INTRON|TC_37954_52.00000|chr2_94010510_94010512_-^Alkbh3|5UTR_UP1k|TC_17689_371.00000|chr2_94010785_94010822_-	-0.427125602965498	0.205602540082622	0	0	6.11565896634598	7.46624489156738	1.17376160488129	9.18281666302414	1.17605740121597	9.82596329616745	0.238658583557306	0.194926266729636	1.86712362097192	1.62860957327765	1.75312628425964	0.978189667119003	10.2007376167358	9.42458492776052
Alkbh5|5UTR|TC_6197_3550.00000|chr11_60537656_60537732_+^Alkbh5|5UTR|TC_8896_1731.00000|chr11_60537966_60538052_+	-0.0299149640982184	0.0680120153618371	12	20	118.212616131093	133.410836810106	67.5971865944068	32.4028134055932	65.6672096262875	34.3327903737125	17.5696292941046	11.2702027260987	8.42202831662559	5.89240063444838	110.193157670252	59.4044640099056	51.7372599398668	32.5576673595848
Alms1|5UTR|TC_36695_59.00000|chr6_85587528_85587538_+^Alms1|5UTR|TC_8007_2125.00000|chr6_85587566_85587625_+	0.210766457837183	-0.355213610434482	0	0	18.6315348026897	16.1515322541185	2.88265477897274	97.1173452210273	2.38403227053878	97.6159677294612	0.311647281437194	0.149009267394578	10.4994732075814	6.10129485960881	1.6051210174839	0.893428096554316	62.5833757994712	28.5981782356195
Alox5ap|5UTR_UP1k|TC_14821_552.00000|chr5_149264957_149265046_+^Alox5ap|5UTR_UP1k|TC_17380_387.00000|chr5_149264636_149264694_+	-0.0177968390548644	-0.454267215659109	10	9	29.7714128234465	28.854515591754	52.7085610376321	47.2914389623679	67.832151473063	32.167848526937	2.3349616596735	2.19851630698449	2.09498598774267	1.04259614373521	9.37229518055416	9.72639347020414	8.30596206506321	3.36658948937133
Alpk1|5UTR|TC_38525_49.00000|chr3_127780316_127780340_-^Alpk1|5UTR|TC_38526_49.00000|chr3_127780479_127780515_-	-0.118368076479589	0.521313719454112	0	0	1.92969799426116	1.76703565897273	55.1788261373001	44.8211738626998	54.1063365197873	45.8936634802127	0.274455268314886	0.188538005834609	0.222937096705648	0.159920267191617	1.56957280783329	0.92458070660526	1.17451856930722	1.12559075593552
Als2cl|5UTR|TC_14033_622.00000|chr9_110880196_110880228_+^Als2cl|5UTR|TC_18350_341.00000|chr9_110880143_110880175_+	-0.0173795117277327	0.307855827578554	1	3	18.9829403718104	28.2804367068273	43.508187287611	22.2440095426685	50.4916991444499	23.2151349681548	2.21335316718802	2.10957812934061	1.13159963771337	0.969944403304816	13.8705446227319	12.0673188116449	7.00654381255832	6.86808824904595
Als2cl|5UTR|TC_14033_622.00000|chr9_110880196_110880228_+^Als2cl|5UTR|TC_19215_306.00000|chr9_110880290_110880327_+	-0.656217470032215	-0.368025214575001	8	6	25.619245917051	29.7716171728982	43.508187287611	25.9175679249277	50.4916991444499	19.7553581838565	2.21335316718802	2.10957812934061	1.31848129349172	0.825392535171488	13.8705446227319	12.0673188116449	5.24294845235836	3.65838205725816
Als2cl|5UTR|TC_14033_622.00000|chr9_110880196_110880228_+^Als2cl|5UTR_INTRON|TC_31568_93.00000|chr9_110880250_110880258_+	-0.954812463211175	-0.637207637285104	4	1	14.8555490340859	14.9032632739077	43.508187287611	8.33023524479276	50.4916991444499	6.53780770353887	2.21335316718802	2.10957812934061	0.423776620262309	0.273154129865249	13.8705446227319	12.0673188116449	1.37010084385411	1.00462571165158
Als2cl|5UTR|TC_18350_341.00000|chr9_110880143_110880175_+^Als2cl|5UTR|TC_19215_306.00000|chr9_110880290_110880327_+	-0.638837958304482	-0.675881042153555	1	3	15.3910419030654	18.0785878546495	22.2440095426685	25.9175679249277	23.2151349681548	19.7553581838565	1.13159963771337	0.969944403304816	1.31848129349172	0.825392535171488	7.00654381255832	6.86808824904595	5.24294845235836	3.65838205725816
Als2cl|5UTR|TC_18350_341.00000|chr9_110880143_110880175_+^Als2cl|5UTR_INTRON|TC_31568_93.00000|chr9_110880250_110880258_+	-0.937432951483443	-0.945063464863658	1	1	8.92463339541485	9.04989315338838	22.2440095426685	8.33023524479276	23.2151349681548	6.53780770353887	1.13159963771337	0.969944403304816	0.423776620262309	0.273154129865249	7.00654381255832	6.86808824904595	1.37010084385411	1.00462571165158
Als2cl|5UTR|TC_19215_306.00000|chr9_110880290_110880327_+^Als2cl|5UTR_INTRON|TC_31568_93.00000|chr9_110880250_110880258_+	-0.29859499317896	-0.269182422710103	4	1	12.0446239201274	9.52707899143819	25.9175679249277	8.33023524479276	19.7553581838565	6.53780770353887	1.31848129349172	0.825392535171488	0.423776620262309	0.273154129865249	5.24294845235836	3.65838205725816	1.37010084385411	1.00462571165158
Ammecr1l|5UTR|TC_36651_59.00000|chr18_31759824_31759837_+^Ammecr1l|5UTR|TC_7483_2478.00000|chr18_31759892_31759996_+	0.0634008410327103	0.233500118459058	0	0	15.4301149714478	17.9288737521996	3.27574086613668	96.7242591338633	2.65835068593561	97.3416493140644	0.421268672191463	0.183553473982851	12.4389876608528	6.72123433125167	2.74033740398575	0.959155174690366	84.550361647087	41.2919939272346
Amotl1|5UTR|TC_14404_589.00000|chr9_14614814_14614928_-^Amotl1|5UTR|TC_15375_509.00000|chr9_14614966_14615021_-	0.10917136745268	-0.0168696303606986	0	4	16.1451536252151	21.8792796938008	38.6896587441708	33.0988640093937	38.7367316136471	31.977774713104	2.68618198574951	1.60029324802172	2.29801903497537	1.32106697773417	21.2129854431621	12.1752345508358	19.5741919878639	9.93400410147371
Amotl1|5UTR|TC_14404_589.00000|chr9_14614814_14614928_-^Amotl1|5UTR_UP1k|TC_15667_487.00000|chr9_14615434_14615487_-	0.247076165208097	0.338092900831135	0	2	13.879660283986	16.656939545556	38.6896587441708	28.2114772464355	38.7367316136471	29.2854936732489	2.68618198574951	1.60029324802172	1.95869295389365	1.20984336669675	21.2129854431621	12.1752345508358	18.3573533835824	11.635445805603
Amotl1|5UTR|TC_15375_509.00000|chr9_14614966_14615021_-^Amotl1|5UTR_UP1k|TC_15667_487.00000|chr9_14615434_14615487_-	0.137904797755417	0.354962531191834	2	2	13.8850959363239	15.4379110419139	33.0988640093937	28.2114772464355	31.977774713104	29.2854936732489	2.29801903497537	1.32106697773417	1.95869295389365	1.20984336669675	19.5741919878639	9.93400410147371	18.3573533835824	11.635445805603
Amotl2|5UTR|TC_20508_263.00000|chr9_102720092_102720094_+^Amotl2|5UTR|TC_3239_10070.00000|chr9_102717802_102717807_+	0.149854514433506	-0.0570867000772179	4	0	70.060921668627	56.3576760565022	1.09308707154524	49.4135879301305	1.31364801704155	46.3671944806777	0.997944244165585	0.711136480500322	45.1126053377741	25.1006381206452	7.38597399755531	5.37485847503926	370.433380996713	182.353467690298
Amotl2|5UTR|TC_20508_263.00000|chr9_102720092_102720094_+^Amotl2|5UTR_INTRON|TC_11229_1016.00000|chr9_102718428_102718450_+	0.134057844597987	-0.183596588781862	4	0	22.6329095525462	19.8767572158015	1.09308707154524	4.75053708912305	1.31364801704155	4.86933526781336	0.997944244165585	0.711136480500322	4.33704804328506	2.63598916894598	7.38597399755531	5.37485847503926	35.2250134302696	17.5424242008603
Amotl2|5UTR|TC_20508_263.00000|chr9_102720092_102720094_+^Amotl2|5UTR_INTRON|TC_29265_113.00000|chr9_102718616_102718618_+	0.0387332945097945	-0.263064128053597	2	0	7.9992824617635	6.23110873582338	1.09308707154524	0.57769956731094	1.31364801704155	0.546200911680997	0.997944244165585	0.711136480500322	0.527416317567379	0.29568300559967	7.38597399755531	5.37485847503926	4.0097282834481	1.8623025359327
Amotl2|5UTR|TC_20508_263.00000|chr9_102720092_102720094_+^Amotl2|5UTR_INTRON|TC_4044_6870.00000|chr9_102718475_102718533_+	-0.0607150207067515	-0.299658198258383	4	0	63.6645849521639	54.7034304609126	1.09308707154524	30.9618083374055	1.31364801704155	33.8968419973698	0.997944244165585	0.711136480500322	28.2668775650165	18.3498780536146	7.38597399755531	5.37485847503926	200.586772088476	112.678521134038
Amotl2|5UTR|TC_20508_263.00000|chr9_102720092_102720094_+^Amotl2|5UTR_UP1k|TC_35647_65.00000|chr9_102717693_102717695_+	0.36906779727929	-0.342593228422428	0	0	4.47976297838843	4.18987490043162	1.09308707154524	0.382964300373151	1.31364801704155	0.324904004376657	0.997944244165585	0.711136480500322	0.349630902447709	0.175885082743263	7.38597399755531	5.37485847503926	3.34204119303237	1.04836431400964
Amotl2|5UTR|TC_20508_263.00000|chr9_102720092_102720094_+^Amotl2|5UTR_UP1k|TC_7253_2642.00000|chr9_102717719_102717739_+	0.109115585480392	0.02033548980378	4	0	33.4569293945505	27.1680267795738	1.09308707154524	12.8203157041116	1.31364801704155	12.68187532104	0.997944244165585	0.711136480500322	11.7044292246707	6.86526684846585	7.38597399755531	5.37485847503926	93.4326797571147	52.6251190349134
Amotl2|5UTR|TC_3239_10070.00000|chr9_102717802_102717807_+^Amotl2|5UTR_INTRON|TC_11229_1016.00000|chr9_102718428_102718450_+	-0.015796669835519	-0.126509888704645	22	29	141.5216123811	151.825185520978	49.4135879301305	4.75053708912305	46.3671944806777	4.86933526781336	45.1126053377741	25.1006381206452	4.33704804328506	2.63598916894598	370.433380996713	182.353467690298	35.2250134302696	17.5424242008603
Amotl2|5UTR|TC_3239_10070.00000|chr9_102717802_102717807_+^Amotl2|5UTR_INTRON|TC_29265_113.00000|chr9_102718616_102718618_+	-0.111121219923711	-0.205977427976379	2	2	50.0188165932587	47.5952505505119	49.4135879301305	0.57769956731094	46.3671944806777	0.546200911680997	45.1126053377741	25.1006381206452	0.527416317567379	0.29568300559967	370.433380996713	182.353467690298	4.0097282834481	1.8623025359327
Amotl2|5UTR|TC_3239_10070.00000|chr9_102717802_102717807_+^Amotl2|5UTR_INTRON|TC_4044_6870.00000|chr9_102718475_102718533_+	-0.210569535140257	-0.242571498181165	146	137	398.089105295351	417.842728981939	49.4135879301305	30.9618083374055	46.3671944806777	33.8968419973698	45.1126053377741	25.1006381206452	28.2668775650165	18.3498780536146	370.433380996713	182.353467690298	200.586772088476	112.678521134038
Amotl2|5UTR|TC_3239_10070.00000|chr9_102717802_102717807_+^Amotl2|5UTR_UP1k|TC_35647_65.00000|chr9_102717693_102717695_+	0.219213282845784	-0.28550652834521	0	0	28.0115677710277	32.0036375733368	49.4135879301305	0.382964300373151	46.3671944806777	0.324904004376657	45.1126053377741	25.1006381206452	0.349630902447709	0.175885082743263	370.433380996713	182.353467690298	3.34204119303237	1.04836431400964
Amotl2|5UTR|TC_3239_10070.00000|chr9_102717802_102717807_+^Amotl2|5UTR_UP1k|TC_7253_2642.00000|chr9_102717719_102717739_+	-0.0407389289531137	0.0774221898809979	17	13	209.203265812756	207.518291905713	49.4135879301305	12.8203157041116	46.3671944806777	12.68187532104	45.1126053377741	25.1006381206452	11.7044292246707	6.86526684846585	370.433380996713	182.353467690298	93.4326797571147	52.6251190349134
Amotl2|5UTR_INTRON|TC_11229_1016.00000|chr9_102718428_102718450_+^Amotl2|5UTR_INTRON|TC_29265_113.00000|chr9_102718616_102718618_+	-0.0953245500881925	-0.0794675392717341	2	2	16.1583850871256	16.7863422698499	4.75053708912305	0.57769956731094	4.86933526781336	0.546200911680997	4.33704804328506	2.63598916894598	0.527416317567379	0.29568300559967	35.2250134302696	17.5424242008603	4.0097282834481	1.8623025359327
Amotl2|5UTR_INTRON|TC_11229_1016.00000|chr9_102718428_102718450_+^Amotl2|5UTR_INTRON|TC_4044_6870.00000|chr9_102718475_102718533_+	-0.194772865304738	-0.11606160947652	22	29	128.601144538444	147.368718150041	4.75053708912305	30.9618083374055	4.86933526781336	33.8968419973698	4.33704804328506	2.63598916894598	28.2668775650165	18.3498780536146	35.2250134302696	17.5424242008603	200.586772088476	112.678521134038
Amotl2|5UTR_INTRON|TC_11229_1016.00000|chr9_102718428_102718450_+^Amotl2|5UTR_UP1k|TC_35647_65.00000|chr9_102717693_102717695_+	0.235009952681303	-0.158996639640566	0	0	9.04902854097882	11.2873450180941	4.75053708912305	0.382964300373151	4.86933526781336	0.324904004376657	4.33704804328506	2.63598916894598	0.349630902447709	0.175885082743263	35.2250134302696	17.5424242008603	3.34204119303237	1.04836431400964
Amotl2|5UTR_INTRON|TC_11229_1016.00000|chr9_102718428_102718450_+^Amotl2|5UTR_UP1k|TC_7253_2642.00000|chr9_102717719_102717739_+	-0.0249422591175947	0.203932078585642	17	13	67.5823052347547	73.1895101904542	4.75053708912305	12.8203157041116	4.86933526781336	12.68187532104	4.33704804328506	2.63598916894598	11.7044292246707	6.86526684846585	35.2250134302696	17.5424242008603	93.4326797571147	52.6251190349134
Amotl2|5UTR_INTRON|TC_29265_113.00000|chr9_102718616_102718618_+^Amotl2|5UTR_INTRON|TC_4044_6870.00000|chr9_102718475_102718533_+	-0.099448315216546	-0.036594070204786	2	2	45.4522595815949	46.1982051238121	0.57769956731094	30.9618083374055	0.546200911680997	33.8968419973698	0.527416317567379	0.29568300559967	28.2668775650165	18.3498780536146	4.0097282834481	1.8623025359327	200.586772088476	112.678521134038
Amotl2|5UTR_INTRON|TC_29265_113.00000|chr9_102718616_102718618_+^Amotl2|5UTR_UP1k|TC_35647_65.00000|chr9_102717693_102717695_+	0.330334502769496	-0.0795291003688314	0	0	3.19825142833683	3.53843805520679	0.57769956731094	0.382964300373151	0.546200911680997	0.324904004376657	0.527416317567379	0.29568300559967	0.349630902447709	0.175885082743263	4.0097282834481	1.8623025359327	3.34204119303237	1.04836431400964
Amotl2|5UTR_INTRON|TC_29265_113.00000|chr9_102718616_102718618_+^Amotl2|5UTR_UP1k|TC_7253_2642.00000|chr9_102717719_102717739_+	0.0703822909705978	0.283399617857377	2	2	23.8860119921746	22.9439737763574	0.57769956731094	12.8203157041116	0.546200911680997	12.68187532104	0.527416317567379	0.29568300559967	11.7044292246707	6.86526684846585	4.0097282834481	1.8623025359327	93.4326797571147	52.6251190349134
Amotl2|5UTR_INTRON|TC_4044_6870.00000|chr9_102718475_102718533_+^Amotl2|5UTR_UP1k|TC_35647_65.00000|chr9_102717693_102717695_+	0.429782817986042	-0.0429350301640454	0	0	25.454201765097	31.0642468779955	30.9618083374055	0.382964300373151	33.8968419973698	0.324904004376657	28.2668775650165	18.3498780536146	0.349630902447709	0.175885082743263	200.586772088476	112.678521134038	3.34204119303237	1.04836431400964
Amotl2|5UTR_INTRON|TC_4044_6870.00000|chr9_102718475_102718533_+^Amotl2|5UTR_UP1k|TC_7253_2642.00000|chr9_102717719_102717739_+	0.169830606187144	0.319993688062163	17	13	190.103680788009	201.427085801949	30.9618083374055	12.8203157041116	33.8968419973698	12.68187532104	28.2668775650165	18.3498780536146	11.7044292246707	6.86526684846585	200.586772088476	112.678521134038	93.4326797571147	52.6251190349134
Amotl2|5UTR_UP1k|TC_35647_65.00000|chr9_102717693_102717695_+^Amotl2|5UTR_UP1k|TC_7253_2642.00000|chr9_102717719_102717739_+	-0.259952211798898	0.362928718226208	0	0	13.3766588110074	15.4278129169926	0.382964300373151	12.8203157041116	0.324904004376657	12.68187532104	0.349630902447709	0.175885082743263	11.7044292246707	6.86526684846585	3.34204119303237	1.04836431400964	93.4326797571147	52.6251190349134
Ampd2|5UTR|TC_10416_1225.00000|chr3_108085330_108085437_-^Ampd2|5UTR|TC_11539_974.00000|chr3_108086627_108086704_-	0.0806130029306407	0.0325001245489198	13	15	40.6644717700523	50.1813858785788	45.6839087689431	40.3370094890943	47.6156369608379	35.3492262168651	4.49974990217799	3.39179736396455	3.97309379590778	2.51802600895922	36.7260517361453	25.9215709578511	34.2911159050283	19.6822681840422
Ampd2|5UTR|TC_10416_1225.00000|chr3_108085330_108085437_-^Ampd2|5UTR|TC_34141_74.00000|chr3_108086436_108086442_-	-0.00681162044486561	0.0886887598658146	0	1	10.5359754714752	12.3841440765989	45.6839087689431	3.57844547690643	47.6156369608379	2.36765277533111	4.49974990217799	3.39179736396455	0.352467862723812	0.168654646975662	36.7260517361453	25.9215709578511	2.86322111573244	1.37065360306151
Ampd2|5UTR|TC_10416_1225.00000|chr3_108085330_108085437_-^Ampd2|5UTR_UP1k|TC_18755_323.00000|chr3_108085864_108085917_-	-1.53405533130492	-1.65272332607282	7	8	25.8631814628542	35.7594991625595	45.6839087689431	10.4006362650561	47.6156369608379	14.6674840469659	4.49974990217799	3.39179736396455	1.02443646521094	1.04480664130163	36.7260517361453	25.9215709578511	2.88718174967062	2.53949830194906
Ampd2|5UTR|TC_11539_974.00000|chr3_108086627_108086704_-^Ampd2|5UTR|TC_34141_74.00000|chr3_108086436_108086442_-	-0.0874246233755063	0.0561886353168948	0	1	9.9116425731114	10.5466900920888	40.3370094890943	3.57844547690643	35.3492262168651	2.36765277533111	3.97309379590778	2.51802600895922	0.352467862723812	0.168654646975662	34.2911159050283	19.6822681840422	2.86322111573244	1.37065360306151
Ampd2|5UTR|TC_11539_974.00000|chr3_108086627_108086704_-^Ampd2|5UTR_UP1k|TC_18755_323.00000|chr3_108085864_108085917_-	-1.61466833423556	-1.68522345062174	7	8	24.3306005369276	30.4538087721764	40.3370094890943	10.4006362650561	35.3492262168651	14.6674840469659	3.97309379590778	2.51802600895922	1.02443646521094	1.04480664130163	34.2911159050283	19.6822681840422	2.88718174967062	2.53949830194906
Ampd2|5UTR|TC_34141_74.00000|chr3_108086436_108086442_-^Ampd2|5UTR_UP1k|TC_18755_323.00000|chr3_108085864_108085917_-	-1.52724371086006	-1.74141208593863	0	1	6.30394541733897	7.51562255431486	3.57844547690643	10.4006362650561	2.36765277533111	14.6674840469659	0.352467862723812	0.168654646975662	1.02443646521094	1.04480664130163	2.86322111573244	1.37065360306151	2.88718174967062	2.53949830194906
Ampd3|5UTR|TC_14689_563.00000|chr7_110772722_110772764_+^Ampd3|5UTR|TC_17695_371.00000|chr7_110772785_110772806_+	-0.206479971491848	-0.0557268372406479	9	12	26.5059437124989	23.6667964307059	12.9032452423074	7.24925961856353	9.72325893007737	8.05105814312874	2.76209266269944	1.19114168153455	1.55178998976052	0.986289782438454	20.7830216236642	7.16036509435745	10.1192125334215	5.70427988343433
Ampd3|5UTR|TC_14689_563.00000|chr7_110772722_110772764_+^Ampd3|5UTR|TC_30556_101.00000|chr7_110772577_110772606_+	-0.0208896781478778	0.2228949386135	2	0	14.5993747524678	9.00058386121069	12.9032452423074	2.46237709212058	9.72325893007737	1.80621837261606	2.76209266269944	1.19114168153455	0.527101017707171	0.221269638610701	20.7830216236642	7.16036509435745	3.90909189039085	1.55235714142292
Ampd3|5UTR|TC_14689_563.00000|chr7_110772722_110772764_+^Ampd3|5UTR|TC_42500_29.00000|chr7_110772845_110772851_+	-0.522532392256826	-1.16550265503306	0	0	4.76753072889405	5.72282232018339	12.9032452423074	0.544504699550674	9.72325893007737	0.693912172528769	2.76209266269944	1.19114168153455	0.11655768817778	0.0850072715297556	20.7830216236642	7.16036509435745	0.610539014434304	0.227811934805064
Ampd3|5UTR|TC_14689_563.00000|chr7_110772722_110772764_+^Ampd3|5UTR_INTRON|TC_16548_375.00000|chr7_110773854_110773871_+	0.249930750327133	0.284232399460437	5	4	22.403025295095	19.3621459607319	12.9032452423074	8.12022824125636	9.72325893007737	6.9446624288178	2.76209266269944	1.19114168153455	1.7382311521972	0.850751475676889	20.7830216236642	7.16036509435745	15.553016621421	6.22783283090789
Ampd3|5UTR|TC_14689_563.00000|chr7_110772722_110772764_+^Ampd3|5UTR_INTRON|TC_20504_263.00000|chr7_110774338_110774422_+	-4.0772661886689	-4.169232075394	0	0	9.65152863087792	9.83676763519577	12.9032452423074	3.30429546194473	9.72325893007737	6.23625216827783	2.76209266269944	1.19114168153455	0.707323629012613	0.763968125050928	20.7830216236642	7.16036509435745	0.31528860287541	0.255259457816364
Ampd3|5UTR|TC_14689_563.00000|chr7_110772722_110772764_+^Ampd3|5UTR_INTRON|TC_21488_236.00000|chr7_110770625_110770631_+	-3.66612698722585	-3.5330082435893	0	0	10.6305048604012	7.89865613338399	12.9032452423074	3.32830104485224	9.72325893007737	4.23299502055951	2.76209266269944	1.19114168153455	0.712462308714311	0.518560375999006	20.7830216236642	7.16036509435745	0.422296491336243	0.269295349098256
Ampd3|5UTR|TC_14689_563.00000|chr7_110772722_110772764_+^Ampd3|5UTR_INTRON|TC_34174_74.00000|chr7_110774189_110774253_+	-0.708134936544883	-1.17786232871683	2	1	13.3001060383884	12.4868152075817	12.9032452423074	2.05695091950015	9.72325893007737	2.43257473111829	2.76209266269944	1.19114168153455	0.440314737540264	0.298001027898125	20.7830216236642	7.16036509435745	2.02798049452404	0.791803694521432
Ampd3|5UTR|TC_14689_563.00000|chr7_110772722_110772764_+^Ampd3|5UTR_INTRON|TC_6396_3018.00000|chr7_110773894_110773957_+	0.0118693289981127	0.116297446922604	14	12	70.7399602536183	63.9052515638832	12.9032452423074	60.0308376799044	9.72325893007737	59.8790680328756	2.76209266269944	1.19114168153455	12.8503127064269	7.33544733286594	20.7830216236642	7.16036509435745	97.4893480167817	47.7977412021436
Ampd3|5UTR|TC_17695_371.00000|chr7_110772785_110772806_+^Ampd3|5UTR|TC_30556_101.00000|chr7_110772577_110772606_+	0.18559029334397	0.278621775854147	2	0	11.7606067738013	8.26305762537343	7.24925961856353	2.46237709212058	8.05105814312874	1.80621837261606	1.55178998976052	0.986289782438454	0.527101017707171	0.221269638610701	10.1192125334215	5.70427988343433	3.90909189039085	1.55235714142292
Ampd3|5UTR|TC_17695_371.00000|chr7_110772785_110772806_+^Ampd3|5UTR|TC_42500_29.00000|chr7_110772845_110772851_+	-0.316052420764978	-1.10977581779242	0	0	3.8405106475577	5.25388256369047	7.24925961856353	0.544504699550674	8.05105814312874	0.693912172528769	1.55178998976052	0.986289782438454	0.11655768817778	0.0850072715297556	10.1192125334215	5.70427988343433	0.610539014434304	0.227811934805064
Ampd3|5UTR|TC_17695_371.00000|chr7_110772785_110772806_+^Ampd3|5UTR_INTRON|TC_16548_375.00000|chr7_110773854_110773871_+	0.456410721818981	0.339959236701084	5	4	18.0468804662064	17.7755721508158	7.24925961856353	8.12022824125636	8.05105814312874	6.9446624288178	1.55178998976052	0.986289782438454	1.7382311521972	0.850751475676889	10.1192125334215	5.70427988343433	15.553016621421	6.22783283090789
Ampd3|5UTR|TC_17695_371.00000|chr7_110772785_110772806_+^Ampd3|5UTR_INTRON|TC_20504_263.00000|chr7_110774338_110774422_+	-3.87078621717705	-4.11350523815335	0	0	7.77484206812719	9.03072279203202	7.24925961856353	3.30429546194473	8.05105814312874	6.23625216827783	1.55178998976052	0.986289782438454	0.707323629012613	0.763968125050928	10.1192125334215	5.70427988343433	0.31528860287541	0.255259457816364
Ampd3|5UTR|TC_17695_371.00000|chr7_110772785_110772806_+^Ampd3|5UTR_INTRON|TC_21488_236.00000|chr7_110770625_110770631_+	-3.45964701573401	-3.47728140634865	0	0	8.5634617639382	7.25142410754473	7.24925961856353	3.32830104485224	8.05105814312874	4.23299502055951	1.55178998976052	0.986289782438454	0.712462308714311	0.518560375999006	10.1192125334215	5.70427988343433	0.422296491336243	0.269295349098256
Ampd3|5UTR|TC_17695_371.00000|chr7_110772785_110772806_+^Ampd3|5UTR_INTRON|TC_34174_74.00000|chr7_110774189_110774253_+	-0.501654965053036	-1.12213549147618	2	1	10.7139737022578	11.4636200505061	7.24925961856353	2.05695091950015	8.05105814312874	2.43257473111829	1.55178998976052	0.986289782438454	0.440314737540264	0.298001027898125	10.1192125334215	5.70427988343433	2.02798049452404	0.791803694521432
Ampd3|5UTR|TC_17695_371.00000|chr7_110772785_110772806_+^Ampd3|5UTR_INTRON|TC_6396_3018.00000|chr7_110773894_110773957_+	0.21834930048996	0.172024284163252	9	12	56.9849647565568	58.6687246493054	7.24925961856353	60.0308376799044	8.05105814312874	59.8790680328756	1.55178998976052	0.986289782438454	12.8503127064269	7.33544733286594	10.1192125334215	5.70427988343433	97.4893480167817	47.7977412021436
Ampd3|5UTR|TC_30556_101.00000|chr7_110772577_110772606_+^Ampd3|5UTR|TC_42500_29.00000|chr7_110772845_110772851_+	-0.501642714108948	-1.38839759364656	0	0	2.11533891389417	1.99807399999841	2.46237709212058	0.544504699550674	1.80621837261606	0.693912172528769	0.527101017707171	0.221269638610701	0.11655768817778	0.0850072715297556	3.90909189039085	1.55235714142292	0.610539014434304	0.227811934805064
Ampd3|5UTR|TC_30556_101.00000|chr7_110772577_110772606_+^Ampd3|5UTR_INTRON|TC_16548_375.00000|chr7_110773854_110773871_+	0.270820428475011	0.061337460846937	2	0	9.94015432526915	6.76012608182337	2.46237709212058	8.12022824125636	1.80621837261606	6.9446624288178	0.527101017707171	0.221269638610701	1.7382311521972	0.850751475676889	3.90909189039085	1.55235714142292	15.553016621421	6.22783283090789
Ampd3|5UTR|TC_30556_101.00000|chr7_110772577_110772606_+^Ampd3|5UTR_INTRON|TC_20504_263.00000|chr7_110774338_110774422_+	-4.05637651052102	-4.3921270140075	0	0	4.28235395898451	3.43442248531677	2.46237709212058	3.30429546194473	1.80621837261606	6.23625216827783	0.527101017707171	0.221269638610701	0.707323629012613	0.763968125050928	3.90909189039085	1.55235714142292	0.31528860287541	0.255259457816364
Ampd3|5UTR|TC_30556_101.00000|chr7_110772577_110772606_+^Ampd3|5UTR_INTRON|TC_21488_236.00000|chr7_110770625_110770631_+	-3.64523730907798	-3.7559031822028	0	0	4.71672274061339	2.75774758887443	2.46237709212058	3.32830104485224	1.80621837261606	4.23299502055951	0.527101017707171	0.221269638610701	0.712462308714311	0.518560375999006	3.90909189039085	1.55235714142292	0.422296491336243	0.269295349098256
Ampd3|5UTR|TC_30556_101.00000|chr7_110772577_110772606_+^Ampd3|5UTR_INTRON|TC_34174_74.00000|chr7_110774189_110774253_+	-0.687245258397005	-1.40075726733033	2	0	5.90121668045297	4.35966371366465	2.46237709212058	2.05695091950015	1.80621837261606	2.43257473111829	0.527101017707171	0.221269638610701	0.440314737540264	0.298001027898125	3.90909189039085	1.55235714142292	2.02798049452404	0.791803694521432
Ampd3|5UTR|TC_30556_101.00000|chr7_110772577_110772606_+^Ampd3|5UTR_INTRON|TC_6396_3018.00000|chr7_110773894_110773957_+	0.0327590071459904	-0.106597491690896	2	0	31.3871056530176	22.3119668005106	2.46237709212058	60.0308376799044	1.80621837261606	59.8790680328756	0.527101017707171	0.221269638610701	12.8503127064269	7.33544733286594	3.90909189039085	1.55235714142292	97.4893480167817	47.7977412021436
Ampd3|5UTR|TC_42500_29.00000|chr7_110772845_110772851_+^Ampd3|5UTR_INTRON|TC_16548_375.00000|chr7_110773854_110773871_+	0.772463142583959	1.4497350544935	0	0	3.24602881966979	4.2982767590267	0.544504699550674	8.12022824125636	0.693912172528769	6.9446624288178	0.11655768817778	0.0850072715297556	1.7382311521972	0.850751475676889	0.610539014434304	0.227811934805064	15.553016621421	6.22783283090789
Ampd3|5UTR|TC_42500_29.00000|chr7_110772845_110772851_+^Ampd3|5UTR_INTRON|TC_20504_263.00000|chr7_110774338_110774422_+	-3.55473379641207	-3.00372942036094	0	0	1.39843345606351	2.18370163080362	0.544504699550674	3.30429546194473	0.693912172528769	6.23625216827783	0.11655768817778	0.0850072715297556	0.707323629012613	0.763968125050928	0.610539014434304	0.227811934805064	0.31528860287541	0.255259457816364
Ampd3|5UTR|TC_42500_29.00000|chr7_110772845_110772851_+^Ampd3|5UTR_INTRON|TC_21488_236.00000|chr7_110770625_110770631_+	-3.14359459496903	-2.36750558855624	0	0	1.54027970285143	1.75345285354851	0.544504699550674	3.32830104485224	0.693912172528769	4.23299502055951	0.11655768817778	0.0850072715297556	0.712462308714311	0.518560375999006	0.610539014434304	0.227811934805064	0.422296491336243	0.269295349098256
Ampd3|5UTR|TC_42500_29.00000|chr7_110772845_110772851_+^Ampd3|5UTR_INTRON|TC_34174_74.00000|chr7_110774189_110774253_+	-0.185602544288057	-0.0123596736837666	0	0	1.92708471006035	2.77199581646892	0.544504699550674	2.05695091950015	0.693912172528769	2.43257473111829	0.11655768817778	0.0850072715297556	0.440314737540264	0.298001027898125	0.610539014434304	0.227811934805064	2.02798049452404	0.791803694521432
Ampd3|5UTR|TC_42500_29.00000|chr7_110772845_110772851_+^Ampd3|5UTR_INTRON|TC_6396_3018.00000|chr7_110773894_110773957_+	0.534401721254939	1.28180010195567	0	0	10.2496848823277	14.1865709582953	0.544504699550674	60.0308376799044	0.693912172528769	59.8790680328756	0.11655768817778	0.0850072715297556	12.8503127064269	7.33544733286594	0.610539014434304	0.227811934805064	97.4893480167817	47.7977412021436
Ampd3|5UTR_INTRON|TC_16548_375.00000|chr7_110773854_110773871_+^Ampd3|5UTR_INTRON|TC_20504_263.00000|chr7_110774338_110774422_+	-4.32719693899603	-4.45346447485444	0	0	6.57135567052033	7.3881639765732	8.12022824125636	3.30429546194473	6.9446624288178	6.23625216827783	1.7382311521972	0.850751475676889	0.707323629012613	0.763968125050928	15.553016621421	6.22783283090789	0.31528860287541	0.255259457816364
Ampd3|5UTR_INTRON|TC_16548_375.00000|chr7_110773854_110773871_+^Ampd3|5UTR_INTRON|TC_21488_236.00000|chr7_110770625_110770631_+	-3.91605773755299	-3.81724064304974	0	0	7.23790303759758	5.9324941761568	8.12022824125636	3.32830104485224	6.9446624288178	4.23299502055951	1.7382311521972	0.850751475676889	0.712462308714311	0.518560375999006	15.553016621421	6.22783283090789	0.422296491336243	0.269295349098256
Ampd3|5UTR_INTRON|TC_16548_375.00000|chr7_110773854_110773871_+^Ampd3|5UTR_INTRON|TC_34174_74.00000|chr7_110774189_110774253_+	-0.958065686872016	-1.46209472817727	2	1	9.05553208993952	9.37855215454068	8.12022824125636	2.05695091950015	6.9446624288178	2.43257473111829	1.7382311521972	0.850751475676889	0.440314737540264	0.298001027898125	15.553016621421	6.22783283090789	2.02798049452404	0.791803694521432
Ampd3|5UTR_INTRON|TC_16548_375.00000|chr7_110773854_110773871_+^Ampd3|5UTR_INTRON|TC_6396_3018.00000|chr7_110773894_110773957_+	-0.23806142132902	-0.167934952537833	5	4	48.1641257798054	47.9977259835653	8.12022824125636	60.0308376799044	6.9446624288178	59.8790680328756	1.7382311521972	0.850751475676889	12.8503127064269	7.33544733286594	15.553016621421	6.22783283090789	97.4893480167817	47.7977412021436
Ampd3|5UTR_INTRON|TC_20504_263.00000|chr7_110774338_110774422_+^Ampd3|5UTR_INTRON|TC_21488_236.00000|chr7_110770625_110770631_+	0.411139201443046	0.636223831804701	0	0	3.11818727492068	3.01395138877471	3.30429546194473	3.32830104485224	6.23625216827783	4.23299502055951	0.707323629012613	0.763968125050928	0.712462308714311	0.518560375999006	0.31528860287541	0.255259457816364	0.422296491336243	0.269295349098256
Ampd3|5UTR_INTRON|TC_20504_263.00000|chr7_110774338_110774422_+^Ampd3|5UTR_INTRON|TC_34174_74.00000|chr7_110774189_110774253_+	3.36913125212402	2.99136974667717	0	0	3.90124664337279	4.7646907778653	3.30429546194473	2.05695091950015	6.23625216827783	2.43257473111829	0.707323629012613	0.763968125050928	0.440314737540264	0.298001027898125	0.31528860287541	0.255259457816364	2.02798049452404	0.791803694521432
Ampd3|5UTR_INTRON|TC_20504_263.00000|chr7_110774338_110774422_+^Ampd3|5UTR_INTRON|TC_6396_3018.00000|chr7_110773894_110773957_+	4.08913551766701	4.28552952231661	0	0	20.7497618210865	24.3848217276987	3.30429546194473	60.0308376799044	6.23625216827783	59.8790680328756	0.707323629012613	0.763968125050928	12.8503127064269	7.33544733286594	0.31528860287541	0.255259457816364	97.4893480167817	47.7977412021436
Ampd3|5UTR_INTRON|TC_21488_236.00000|chr7_110770625_110770631_+^Ampd3|5UTR_INTRON|TC_34174_74.00000|chr7_110774189_110774253_+	2.95799205068097	2.35514591487247	0	0	4.29695885388737	3.82591674744942	3.32830104485224	2.05695091950015	4.23299502055951	2.43257473111829	0.712462308714311	0.518560375999006	0.440314737540264	0.298001027898125	0.422296491336243	0.269295349098256	2.02798049452404	0.791803694521432
Ampd3|5UTR_INTRON|TC_21488_236.00000|chr7_110770625_110770631_+^Ampd3|5UTR_INTRON|TC_6396_3018.00000|chr7_110773894_110773957_+	3.67799631622397	3.6493056905119	0	0	22.8544567733581	19.5803468013026	3.32830104485224	60.0308376799044	4.23299502055951	59.8790680328756	0.712462308714311	0.518560375999006	12.8503127064269	7.33544733286594	0.422296491336243	0.269295349098256	97.4893480167817	47.7977412021436
Ampd3|5UTR_INTRON|TC_34174_74.00000|chr7_110774189_110774253_+^Ampd3|5UTR_INTRON|TC_6396_3018.00000|chr7_110773894_110773957_+	0.720004265542996	1.29415977563943	2	1	28.5938158654822	30.9541481588059	2.05695091950015	60.0308376799044	2.43257473111829	59.8790680328756	0.440314737540264	0.298001027898125	12.8503127064269	7.33544733286594	2.02798049452404	0.791803694521432	97.4893480167817	47.7977412021436
Amz2|5UTR|TC_12901_756.00000|chr11_109425926_109425948_+^Amz2|5UTR|TC_21462_236.00000|chr11_109426237_109426239_+	-0.0168264120014781	-0.0338912822455668	8	6	28.6644838668504	23.3344515543286	11.9788365772592	4.06780937492719	10.1516840411646	2.62370845713596	3.52849873427157	2.40745202950451	1.19821821911629	0.62220733272895	10.4618575199874	7.05138068558076	3.51147432627526	1.78012028212804
Amz2|5UTR|TC_12901_756.00000|chr11_109425926_109425948_+^Amz2|5UTR|TC_5488_4393.00000|chr11_109425974_109426006_+	-0.0632804187475375	0.00745884183274237	24	25	109.101079770156	117.710186571133	11.9788365772592	56.946833164313	10.1516840411646	60.2726821590733	3.52849873427157	2.40745202950451	16.774319229174	14.2935487746814	10.4618575199874	7.05138068558076	47.6008193302146	42.0825379161927
Amz2|5UTR|TC_12901_756.00000|chr11_109425926_109425948_+^Amz2|5UTR_INTRON|TC_8851_1748.00000|chr11_109426160_109426186_+	0.108264938687397	0.227029306290884	24	25	68.4461845018438	71.0335606403495	11.9788365772592	27.0065208835006	10.1516840411646	26.9519253426261	3.52849873427157	2.40745202950451	7.95506927070157	6.39159641908194	10.4618575199874	7.05138068558076	25.4245810585751	21.9113187635505
Amz2|5UTR|TC_21462_236.00000|chr11_109426237_109426239_+^Amz2|5UTR|TC_5488_4393.00000|chr11_109425974_109426006_+	-0.0464540067460595	0.0413501240783092	8	6	62.1834357271089	59.9144296267938	4.06780937492719	56.946833164313	2.62370845713596	60.2726821590733	1.19821821911629	0.62220733272895	16.774319229174	14.2935487746814	3.51147432627526	1.78012028212804	47.6008193302146	42.0825379161927
Amz2|5UTR|TC_21462_236.00000|chr11_109426237_109426239_+^Amz2|5UTR_INTRON|TC_8851_1748.00000|chr11_109426160_109426186_+	0.125091350688875	0.260920588536451	8	6	39.0117029428386	36.1560489716403	4.06780937492719	27.0065208835006	2.62370845713596	26.9519253426261	1.19821821911629	0.62220733272895	7.95506927070157	6.39159641908194	3.51147432627526	1.78012028212804	25.4245810585751	21.9113187635505
Amz2|5UTR|TC_5488_4393.00000|chr11_109425974_109426006_+^Amz2|5UTR_INTRON|TC_8851_1748.00000|chr11_109426160_109426186_+	0.171545357434935	0.219570464458142	33	33	148.484059036501	182.388485121148	56.946833164313	27.0065208835006	60.2726821590733	26.9519253426261	16.774319229174	14.2935487746814	7.95506927070157	6.39159641908194	47.6008193302146	42.0825379161927	25.4245810585751	21.9113187635505
Anapc11|5UTR|TC_1092_39639.00000|chr11_120598617_120598690_+^Anapc11|5UTR|TC_3347_9635.00000|chr11_120598462_120598511_+	-0.0401450293721826	-0.0128295893358823	86	123	853.641556096777	1144.50031352306	77.5789104728148	19.3692129506344	77.4563289707507	19.4790815772045	171.649505445741	163.790617640245	42.855923131515	41.1908341770218	668.282424736547	649.249054340605	162.271957993337	161.830658050842
Anapc11|5UTR|TC_1092_39639.00000|chr11_120598617_120598690_+^Anapc11|5UTR|TC_9232_1591.00000|chr11_120598538_120598550_+	-0.138293269522245	-0.0770754148261665	25	45	370.280875807622	519.07355240489	77.5789104728148	3.05187657655078	77.4563289707507	3.06458945204474	171.649505445741	163.790617640245	6.75251949084732	6.48043879479151	668.282424736547	649.249054340605	23.8865207487697	24.3514429519867
Anapc11|5UTR|TC_3347_9635.00000|chr11_120598462_120598511_+^Anapc11|5UTR|TC_9232_1591.00000|chr11_120598538_120598550_+	-0.0981482401500628	-0.0642458254902842	25	45	171.127903007496	241.187106479679	19.3692129506344	3.05187657655078	19.4790815772045	3.06458945204474	42.855923131515	41.1908341770218	6.75251949084732	6.48043879479151	162.271957993337	161.830658050842	23.8865207487697	24.3514429519867
Anapc13|5UTR|TC_402_134504.00000|chr9_102626292_102626322_+^Anapc13|5UTR_INTRON|TC_11339_970.00000|chr9_102626620_102626632_+	-0.173663165881408	-0.115013366167949	17	30	529.954746914191	697.238737938727	97.501373573574	0.738723847602947	97.9330770930612	0.628167874807695	499.333789906591	520.416944772308	3.78322648182604	3.33808776273708	1205.3675121428	1381.22595137432	8.09679273288473	8.18066417524427
Anapc13|5UTR|TC_402_134504.00000|chr9_102626292_102626322_+^Anapc13|5UTR_INTRON|TC_14074_588.00000|chr9_102626653_102626683_+	-0.0704495470481095	0.182557519459856	4	14	379.824698954002	553.399055987518	97.501373573574	0.485325653068149	97.9330770930612	0.433320464883396	499.333789906591	520.416944772308	2.4854982940578	2.30266748616144	1205.3675121428	1381.22595137432	5.71392531695155	6.93585233342505
Anapc13|5UTR|TC_402_134504.00000|chr9_102626292_102626322_+^Anapc13|5UTR_INTRON|TC_8283_1912.00000|chr9_102626568_102626597_+	-0.890634651912924	-0.702888031231588	10	35	621.841986543552	895.110410603525	97.501373573574	1.27457692575496	97.9330770930612	1.00543456724772	499.333789906591	520.416944772308	6.52749088077679	5.34288517411039	1205.3675121428	1381.22595137432	8.4989818321478	8.71161467476266
Anapc13|5UTR_INTRON|TC_11339_970.00000|chr9_102626620_102626632_+^Anapc13|5UTR_INTRON|TC_14074_588.00000|chr9_102626653_102626683_+	0.103213618833299	0.297570885627804	4	14	37.6622766553443	49.1931285034652	0.738723847602947	0.485325653068149	0.628167874807695	0.433320464883396	3.78322648182604	3.33808776273708	2.4854982940578	2.30266748616144	8.09679273288473	8.18066417524427	5.71392531695155	6.93585233342505
Anapc13|5UTR_INTRON|TC_11339_970.00000|chr9_102626620_102626632_+^Anapc13|5UTR_INTRON|TC_8283_1912.00000|chr9_102626568_102626597_+	-0.716971486031516	-0.58787466506364	10	30	61.6599841916768	79.5687686438734	0.738723847602947	1.27457692575496	0.628167874807695	1.00543456724772	3.78322648182604	3.33808776273708	6.52749088077679	5.34288517411039	8.09679273288473	8.18066417524427	8.4989818321478	8.71161467476266
Anapc13|5UTR_INTRON|TC_14074_588.00000|chr9_102626653_102626683_+^Anapc13|5UTR_INTRON|TC_8283_1912.00000|chr9_102626568_102626597_+	-0.820185104864814	-0.885445550691444	4	14	44.192424106929	63.1538080970458	0.485325653068149	1.27457692575496	0.433320464883396	1.00543456724772	2.4854982940578	2.30266748616144	6.52749088077679	5.34288517411039	5.71392531695155	6.93585233342505	8.4989818321478	8.71161467476266
Anapc15|5UTR|TC_1138_37855.00000|chr7_101896394_101896424_+^Anapc15|5UTR|TC_14410_588.00000|chr7_101896364_101896366_+	0.244094907992826	0.151146183886313	19	21	308.056505573867	333.306291301341	89.6442936835194	1.9660462397039	89.7853956743187	1.81627883524194	156.955512342698	118.89459708348	3.44229155211573	2.40513213407946	429.209902476604	340.640475495733	11.1486100481089	7.65195877894107
Anapc15|5UTR|TC_1138_37855.00000|chr7_101896394_101896424_+^Anapc15|5UTR_INTRON|TC_15932_468.00000|chr7_101896782_101896789_+	-0.0258919227501953	0.0398750611214	11	20	234.985174161372	268.296318212272	89.6442936835194	1.1490159733997	89.7853956743187	1.13607427457218	156.955512342698	118.89459708348	2.01177769810517	1.50439937495092	429.209902476604	340.640475495733	5.40354660316178	4.43099100878557
Anapc15|5UTR|TC_1138_37855.00000|chr7_101896394_101896424_+^Anapc15|5UTR_INTRON|TC_9549_1472.00000|chr7_101896992_101897018_+	0.13676633492478	0.369096261179526	45	41	428.220281234771	470.233016308958	89.6442936835194	3.9279690172066	89.7853956743187	3.62407447811396	156.955512342698	118.89459708348	6.87736345760568	4.79903075149144	429.209902476604	340.640475495733	20.6769234816361	17.7581100810399
Anapc15|5UTR|TC_1138_37855.00000|chr7_101896394_101896424_+^Anapc15|5UTR_INTRON|TC_9899_1367.00000|chr7_101896826_101896862_+	0.44905786870918	0.220130915221256	59	88	440.676359672238	497.563823239632	89.6442936835194	3.31267508617043	89.7853956743187	3.63817673775322	156.955512342698	118.89459708348	5.80006371861637	4.81770508560986	429.209902476604	340.640475495733	21.6523907366743	16.0783090430858
Anapc15|5UTR|TC_14410_588.00000|chr7_101896364_101896366_+^Anapc15|5UTR_INTRON|TC_15932_468.00000|chr7_101896782_101896789_+	-0.269986830743021	-0.111271122764913	11	20	34.9769233696584	38.2035790815125	1.9660462397039	1.1490159733997	1.81627883524194	1.13607427457218	3.44229155211573	2.40513213407946	2.01177769810517	1.50439937495092	11.1486100481089	7.65195877894107	5.40354660316178	4.43099100878557
Anapc15|5UTR|TC_14410_588.00000|chr7_101896364_101896366_+^Anapc15|5UTR_INTRON|TC_9549_1472.00000|chr7_101896992_101897018_+	-0.107328573068046	0.217950077293213	19	21	63.7394593745577	66.9579975789461	1.9660462397039	3.9279690172066	1.81627883524194	3.62407447811396	3.44229155211573	2.40513213407946	6.87736345760568	4.79903075149144	11.1486100481089	7.65195877894107	20.6769234816361	17.7581100810399
Anapc15|5UTR|TC_14410_588.00000|chr7_101896364_101896366_+^Anapc15|5UTR_INTRON|TC_9899_1367.00000|chr7_101896826_101896862_+	0.204962960716353	0.0689847313349432	19	21	65.5935137954318	70.8497194292306	1.9660462397039	3.31267508617043	1.81627883524194	3.63817673775322	3.44229155211573	2.40513213407946	5.80006371861637	4.81770508560986	11.1486100481089	7.65195877894107	21.6523907366743	16.0783090430858
Anapc15|5UTR_INTRON|TC_15932_468.00000|chr7_101896782_101896789_+^Anapc15|5UTR_INTRON|TC_9549_1472.00000|chr7_101896992_101897018_+	0.162658257674975	0.329221200058126	11	20	48.6203916848972	53.8981252203717	1.1490159733997	3.9279690172066	1.13607427457218	3.62407447811396	2.01177769810517	1.50439937495092	6.87736345760568	4.79903075149144	5.40354660316178	4.43099100878557	20.6769234816361	17.7581100810399
Anapc15|5UTR_INTRON|TC_15932_468.00000|chr7_101896782_101896789_+^Anapc15|5UTR_INTRON|TC_9899_1367.00000|chr7_101896826_101896862_+	0.474949791459375	0.180255854099856	11	20	50.034662421307	57.0307832925039	1.1490159733997	3.31267508617043	1.13607427457218	3.63817673775322	2.01177769810517	1.50439937495092	5.80006371861637	4.81770508560986	5.40354660316178	4.43099100878557	21.6523907366743	16.0783090430858
Anapc15|5UTR_INTRON|TC_9549_1472.00000|chr7_101896992_101897018_+^Anapc15|5UTR_INTRON|TC_9899_1367.00000|chr7_101896826_101896862_+	0.312291533784399	-0.148965345958269	45	41	91.1796128841093	99.9557408345756	3.9279690172066	3.31267508617043	3.62407447811396	3.63817673775322	6.87736345760568	4.79903075149144	5.80006371861637	4.81770508560986	20.6769234816361	17.7581100810399	21.6523907366743	16.0783090430858
Anapc16|5UTR|TC_13645_662.00000|chr10_60002980_60003001_-^Anapc16|5UTR|TC_2773_12425.00000|chr10_60003042_60003137_-	0.00370878357781113	0.199579768361523	16	15	159.873095988138	170.032794896176	4.45408480700998	95.54591519299	5.39445653307742	94.6055434669226	2.76082668709828	2.474365969799	59.2233250909102	43.3943133795817	9.89136720631832	7.54975711906673	212.728865086746	152.048234718367
Anapc4|5UTR|TC_4544_4614.00000|chr5_52834119_52834151_+^Anapc4|5UTR|TC_7583_1921.00000|chr5_52834172_52834210_+	-0.161258936052692	-0.100573868328097	18	24	90.9801895126278	109.626048695416	60.7094649452868	24.9223112552133	60.433465973849	25.9625335706275	17.4712064718128	11.8661600254163	7.17223988198601	5.09776450928065	161.172261187369	104.328675429799	59.1668470740324	41.8020429727027
Anapc4|5UTR|TC_4544_4614.00000|chr5_52834119_52834151_+^Anapc4|5UTR_UP1k|TC_11076_1065.00000|chr5_52834053_52834066_+	-0.0314341800626714	0.0474621530058483	4	5	60.4261142093001	65.1730049657387	60.7094649452868	14.3682237994999	60.433465973849	13.6040004555235	17.4712064718128	11.8661600254163	4.13494345338924	2.67115651551296	161.172261187369	104.328675429799	37.3228109916202	24.2705915794741
Anapc4|5UTR|TC_7583_1921.00000|chr5_52834172_52834210_+^Anapc4|5UTR_UP1k|TC_11076_1065.00000|chr5_52834053_52834066_+	0.129824755990021	0.148036021333945	4	5	43.0792019013994	47.1308745916607	24.9223112552133	14.3682237994999	25.9625335706275	13.6040004555235	7.17223988198601	5.09776450928065	4.13494345338924	2.67115651551296	59.1668470740324	41.8020429727027	37.3228109916202	24.2705915794741
Ang|5UTR|TC_16484_434.00000|chr14_51091099_51091149_+^Ang|5UTR|TC_21127_245.00000|chr14_51091178_51091188_+	-0.188235421366505	-0.144611312560087	2	2	11.6456211086168	15.9316680721618	55.3226912084372	32.0882227427557	55.4681419689057	37.1022112717927	1.8689825216662	1.53828514244364	1.08404573507798	1.02894703743994	10.267292747764	8.85389996172644	5.22677483147878	5.35745381222481
Ang|5UTR|TC_16484_434.00000|chr14_51091099_51091149_+^Ang|5UTR|TC_33957_75.00000|chr14_51096293_51096314_+	-0.0103739635964368	-0.151138850645595	1	0	8.93316461552814	5.4545123530507	55.3226912084372	12.5890860488071	55.4681419689057	7.42964675930162	1.8689825216662	1.53828514244364	0.42530074504734	0.206044673893079	10.267292747764	8.85389996172644	2.31965807838693	1.06797680907559
Ang|5UTR|TC_21127_245.00000|chr14_51091178_51091188_+^Ang|5UTR|TC_33957_75.00000|chr14_51096293_51096314_+	0.177861457770068	-0.00652753808550743	1	0	6.78315778446517	5.18155870613785	32.0882227427557	12.5890860488071	37.1022112717927	7.42964675930162	1.08404573507798	1.02894703743994	0.42530074504734	0.206044673893079	5.22677483147878	5.35745381222481	2.31965807838693	1.06797680907559
Angel2|5UTR|TC_6532_3226.00000|chr1_190928579_190928686_+^Angel2|5UTR|TC_7207_2674.00000|chr1_190928503_190928539_+	-0.284029379374281	-0.247981270208144	28	23	146.28064298542	176.859697451112	48.8867396952465	38.4843822918675	48.0529742108985	39.8217751241249	12.5809056754198	10.2047356378546	9.9038795920739	8.45672290727063	65.1741348726247	50.8889586144997	42.1373616270322	35.5119147043262
Angel2|5UTR|TC_6532_3226.00000|chr1_190928579_190928686_+^Angel2|5UTR_INTRON|TC_12525_812.00000|chr1_190928820_190928865_+	0.280025058580684	0.310909500501134	5	12	74.852852933448	96.4730441011518	48.8867396952465	12.6288780128859	48.0529742108985	12.1252506649765	12.5809056754198	10.2047356378546	3.25001675417413	2.57497022006898	65.1741348726247	50.8889586144997	20.4430139750996	15.9289488749318
Angel2|5UTR|TC_7207_2674.00000|chr1_190928503_190928539_+^Angel2|5UTR_INTRON|TC_12525_812.00000|chr1_190928820_190928865_+	0.564054437954965	0.558890770709278	5	12	66.7220513568346	87.601912156756	38.4843822918675	12.6288780128859	39.8217751241249	12.1252506649765	9.9038795920739	8.45672290727063	3.25001675417413	2.57497022006898	42.1373616270322	35.5119147043262	20.4430139750996	15.9289488749318
Angptl2|5UTR|TC_3990_7218.00000|chr2_33216094_33216126_+^Angptl2|5UTR|TC_9400_1529.00000|chr2_33216054_33216069_+	0.10107301082395	0.119846959973075	16	22	154.078502923709	168.222570671003	82.1306956739073	17.8693043260927	81.5144894995605	18.4855105004395	31.6642181121602	19.8173079038338	6.8892336178485	4.49408510800691	219.78397669719	129.994060954191	51.2889942777835	32.0330050252111
Ank3|5UTR|TC_15606_479.00000|chr10_69533795_69533826_+^Ank3|5UTR|TC_17602_375.00000|chr10_69534089_69534153_+	-1.05078751223968	-0.756553219007135	6	9	24.6938130931235	24.1424465510303	13.1717460514631	9.04644176469715	11.7222790114531	11.0952062813019	2.34933353171361	1.32750899024163	1.61353771151219	1.25649509558874	15.81186776543	8.09818447935926	5.24202378399672	4.5369681601087
Ank3|5UTR|TC_15606_479.00000|chr10_69533795_69533826_+^Ank3|5UTR|TC_33358_79.00000|chr10_69534052_69534062_+	0.00430276652080508	-0.588373861730645	0	0	8.35993884186344	8.98682575171701	13.1717460514631	1.92753863751673	11.7222790114531	1.87998837537319	2.34933353171361	1.32750899024163	0.343798850744515	0.212902411503708	15.81186776543	8.09818447935926	2.32080247473095	0.863798725122594
Ank3|5UTR|TC_15606_479.00000|chr10_69533795_69533826_+^Ank3|5UTR|TC_8170_2007.00000|chr10_69533701_69533788_+	-0.144424564063583	-0.0844330180532329	6	9	58.094058713105	54.0719543898228	13.1717460514631	48.9525945871306	11.7222790114531	49.0929916786487	2.34933353171361	1.32750899024163	8.73126246729859	5.55961752382696	15.81186776543	8.09818447935926	53.1666635510248	31.9873479709975
Ank3|5UTR|TC_15606_479.00000|chr10_69533795_69533826_+^Ank3|5UTR_UP1k|TC_10753_1135.00000|chr10_69533596_69533675_+	0.223635301280988	0.30116567313431	6	9	37.5272822113792	36.822475737417	13.1717460514631	26.9016789591924	11.7222790114531	26.2095346532231	2.34933353171361	1.32750899024163	4.79822615705569	2.96814235936619	15.81186776543	8.09818447935926	37.7085778201572	22.3097568298916
Ank3|5UTR|TC_17602_375.00000|chr10_69534089_69534153_+^Ank3|5UTR|TC_33358_79.00000|chr10_69534052_69534062_+	1.05509027876048	0.16817935727649	0	0	7.53704695468802	8.47091816604566	9.04644176469715	1.92753863751673	11.0952062813019	1.87998837537319	1.61353771151219	1.25649509558874	0.343798850744515	0.212902411503708	5.24202378399672	4.5369681601087	2.32080247473095	0.863798725122594
Ank3|5UTR|TC_17602_375.00000|chr10_69534089_69534153_+^Ank3|5UTR|TC_8170_2007.00000|chr10_69533701_69533788_+	0.906362948176093	0.672120200953902	9	10	52.375699941302	50.9678404109293	9.04644176469715	48.9525945871306	11.0952062813019	49.0929916786487	1.61353771151219	1.25649509558874	8.73126246729859	5.55961752382696	5.24202378399672	4.5369681601087	53.1666635510248	31.9873479709975
Ank3|5UTR|TC_17602_375.00000|chr10_69534089_69534153_+^Ank3|5UTR_UP1k|TC_10753_1135.00000|chr10_69533596_69533675_+	1.27442281352066	1.05771889214145	9	10	33.8333680974569	34.7086042681161	9.04644176469715	26.9016789591924	11.0952062813019	26.2095346532231	1.61353771151219	1.25649509558874	4.79822615705569	2.96814235936619	5.24202378399672	4.5369681601087	37.7085778201572	22.3097568298916
Ank3|5UTR|TC_33358_79.00000|chr10_69534052_69534062_+^Ank3|5UTR|TC_8170_2007.00000|chr10_69533701_69533788_+	-0.148727330584388	0.503940843677412	0	0	17.7314717114712	18.9723564157501	1.92753863751673	48.9525945871306	1.87998837537319	49.0929916786487	0.343798850744515	0.212902411503708	8.73126246729859	5.55961752382696	2.32080247473095	0.863798725122594	53.1666635510248	31.9873479709975
Ank3|5UTR|TC_33358_79.00000|chr10_69534052_69534062_+^Ank3|5UTR_UP1k|TC_10753_1135.00000|chr10_69533596_69533675_+	0.219332534760183	0.889539534864956	0	0	11.4540790862209	12.9199904402211	1.92753863751673	26.9016789591924	1.87998837537319	26.2095346532231	0.343798850744515	0.212902411503708	4.79822615705569	2.96814235936619	2.32080247473095	0.863798725122594	37.7085778201572	22.3097568298916
Ank3|5UTR|TC_8170_2007.00000|chr10_69533701_69533788_+^Ank3|5UTR_UP1k|TC_10753_1135.00000|chr10_69533596_69533675_+	0.368059865344572	0.385598691187543	23	23	79.5955515376885	77.7370289690004	48.9525945871306	26.9016789591924	49.0929916786487	26.2095346532231	8.73126246729859	5.55961752382696	4.79822615705569	2.96814235936619	53.1666635510248	31.9873479709975	37.7085778201572	22.3097568298916
Ankhd1|5UTR|TC_21587_233.00000|chr18_36560592_36560614_+^Ankhd1|5UTR_UP1k|TC_21664_231.00000|chr18_36559958_36560005_+	-0.756543347551022	-0.0901654076555678	4	4	13.7448364031107	14.338050025933	51.6784097511047	48.3215902488953	49.4225767963678	50.5774232036322	1.04308348885807	0.631932727314532	0.975329023991693	0.646698959410823	7.06642936104329	3.13506639803079	3.91101799661462	3.01394664413746
Ankle2|5UTR|TC_13179_720.00000|chr5_110231120_110231162_+^Ankle2|5UTR|TC_5822_3954.00000|chr5_110230979_110231098_+	0.104425183844588	0.0555460988648853	13	11	60.1650282377413	64.3919995507419	18.0476110398524	81.9523889601476	17.546211707613	82.4537882923871	3.00686262714482	2.29582194729054	13.6538611689582	10.788608957498	24.0921171070564	19.7835938009615	117.612092671446	96.616984574248
Ankra2|5UTR|TC_10689_1151.00000|chr13_98263099_98263169_+^Ankra2|5UTR|TC_35019_68.00000|chr13_98263287_98263293_+	-0.0739881365772905	0.272966528926061	1	1	16.5450940799417	18.0526949107085	94.7084551551491	5.29154484485091	93.5606851341356	6.43931486586438	4.90277355806242	3.80644496797999	0.273927455623017	0.261978603868361	19.7363713818618	15.3034166208046	1.04758285738071	1.27264067998624
Ankrd1|5UTR|TC_637_77652.00000|chr19_36119841_36119844_-^Ankrd1|5UTR_UP1k|TC_12998_743.00000|chr19_36120021_36120023_-	0.143432211170416	0.132976043169087	6	6	379.498559293789	420.667729015711	88.910712248247	0.944681998571849	89.8556841899434	0.84755316205208	314.38542883229	216.98343768872	3.34036526894442	2.04667072966974	1916.48587895999	1296.66427063526	22.4913010486392	13.4115422253497
Ankrd1|5UTR|TC_637_77652.00000|chr19_36119841_36119844_-^Ankrd1|5UTR_UP1k|TC_14559_573.00000|chr19_36119944_36119946_-	0.140455062423369	0.362147160776608	7	5	355.654629907598	313.451130102381	88.910712248247	0.776478034159191	89.8556841899434	0.631919224415354	314.38542883229	216.98343768872	2.74560144188704	1.52595806143312	1916.48587895999	1296.66427063526	18.448535752554	11.7208937981993
Ankrd1|5UTR|TC_637_77652.00000|chr19_36119841_36119844_-^Ankrd1|5UTR_UP1k|TC_3923_7409.00000|chr19_36119871_36119891_-	0.0852274434889106	0.132721595182204	64	54	1247.91295844632	1259.13048861321	88.910712248247	9.368127719022	89.8556841899434	8.66484342358913	314.38542883229	216.98343768872	33.1253993565715	20.9238572944425	1916.48587895999	1296.66427063526	214.220169371257	137.086881039282
Ankrd1|5UTR_UP1k|TC_12998_743.00000|chr19_36120021_36120023_-^Ankrd1|5UTR_UP1k|TC_14559_573.00000|chr19_36119944_36119946_-	-0.00297714874704758	0.229171117607521	6	5	31.0111477181606	27.9643620971486	0.944681998571849	0.776478034159191	0.84755316205208	0.631919224415354	3.34036526894442	2.04667072966974	2.74560144188704	1.52595806143312	22.4913010486392	13.4115422253497	18.448535752554	11.7208937981993
Ankrd1|5UTR_UP1k|TC_12998_743.00000|chr19_36120021_36120023_-^Ankrd1|5UTR_UP1k|TC_3923_7409.00000|chr19_36119871_36119891_-	-0.0582047676815058	-0.000254447986883566	6	6	108.811216948983	112.332601575367	0.944681998571849	9.368127719022	0.84755316205208	8.66484342358913	3.34036526894442	2.04667072966974	33.1253993565715	20.9238572944425	22.4913010486392	13.4115422253497	214.220169371257	137.086881039282
Ankrd1|5UTR_UP1k|TC_14559_573.00000|chr19_36119944_36119946_-^Ankrd1|5UTR_UP1k|TC_3923_7409.00000|chr19_36119871_36119891_-	-0.0552276189344583	-0.229425565594405	7	5	101.97459817977	83.7021204206144	0.776478034159191	9.368127719022	0.631919224415354	8.66484342358913	2.74560144188704	1.52595806143312	33.1253993565715	20.9238572944425	18.448535752554	11.7208937981993	214.220169371257	137.086881039282
Ankrd10|5UTR|TC_4295_6470.00000|chr8_11635700_11635759_-^Ankrd10|5UTR_UP1k|TC_25359_160.00000|chr8_11636360_11636366_-	-2.42490117227008	-0.813773659665037	0	5	36.1148274390184	61.9247191121429	97.3154691995602	1.86979085702856	96.9621809489656	2.30855791458811	29.8328541349251	20.6509858787718	0.573199701541403	0.491676202287348	159.894093267726	106.15196305508	0.57210432107973	1.43779206801129
Ankrd10|5UTR|TC_4295_6470.00000|chr8_11635700_11635759_-^Ankrd10|5UTR_UP1k|TC_35993_63.00000|chr8_11636393_11636395_-	-2.04054519714105	-0.968243322813673	0	0	19.015822555857	28.0344971183219	97.3154691995602	0.814739943411244	96.9621809489656	0.729261136446275	29.8328541349251	20.6509858787718	0.249765202691893	0.155317890782754	159.894093267726	106.15196305508	0.325389836727206	0.408073469376382
Ankrd10|5UTR_UP1k|TC_25359_160.00000|chr8_11636360_11636366_-^Ankrd10|5UTR_UP1k|TC_35993_63.00000|chr8_11636393_11636395_-	0.38435597512903	-0.154469663148636	0	0	2.08362104306433	4.5512219101763	1.86979085702856	0.814739943411244	2.30855791458811	0.729261136446275	0.573199701541403	0.491676202287348	0.249765202691893	0.155317890782754	0.57210432107973	1.43779206801129	0.325389836727206	0.408073469376382
Ankrd12|5UTR|TC_24639_171.00000|chr17_66076973_66076977_-^Ankrd12|5UTR|TC_4146_6784.00000|chr17_66077001_66077108_-	0.467876578106266	-0.0358323466815222	1	5	61.0561890308576	62.7818562395828	2.8759440067604	97.1240559932396	2.15444084798372	97.8455591520163	0.926282118802859	0.443059009161875	31.2816508807783	20.1218597063611	3.25513170080246	1.95402637617878	152.040702454126	86.5665984767168
Ankrd16|5UTR|TC_12047_886.00000|chr2_11778518_11778598_+^Ankrd16|5UTR|TC_22332_215.00000|chr2_11777916_11777933_+	-0.769443419431137	-0.680537399285739	4	7	22.8213580986866	30.1473369497786	80.7683798289973	15.6338834618279	75.3232794912804	21.0744750243438	3.59470129157124	2.80219502875976	0.69580622010113	0.784017763774799	16.3303599403313	10.1529070634168	1.85436678494012	1.77237539655356
Ankrd16|5UTR|TC_12047_886.00000|chr2_11778518_11778598_+^Ankrd16|5UTR|TC_41126_36.00000|chr2_11777790_11777792_+	-1.34296811099817	-0.391838360679264	0	0	9.15042329653617	10.2710160947791	80.7683798289973	3.59773670917479	75.3232794912804	3.60224548437584	3.59470129157124	2.80219502875976	0.160121929182994	0.134011615756305	16.3303599403313	10.1529070634168	0.286754295276353	0.370066147111835
Ankrd16|5UTR|TC_22332_215.00000|chr2_11777916_11777933_+^Ankrd16|5UTR|TC_41126_36.00000|chr2_11777790_11777792_+	-0.573524691567035	0.288699038606475	0	0	4.33387267719702	5.19563478412055	15.6338834618279	3.59773670917479	21.0744750243438	3.60224548437584	0.69580622010113	0.784017763774799	0.160121929182994	0.134011615756305	1.85436678494012	1.77237539655356	0.286754295276353	0.370066147111835
Ankrd37|5UTR|TC_33753_77.00000|chr8_45999712_45999714_-^Ankrd37|5UTR_UP1k|TC_9523_1484.00000|chr8_45999865_45999917_-	-0.279740667949827	0.359913519766684	1	1	17.800865170942	21.0843786262463	4.9704769282877	95.0295230717123	5.97339860117617	94.0266013988238	0.331079956703964	0.353852035527029	6.32984939636756	5.56994543978887	1.49219907166465	1.02832752885344	23.5004890540377	20.7733004940064
Ankrd52|5UTR|TC_5614_4212.00000|chr10_128377123_128377155_+^Ankrd52|5UTR_UP1k|TC_31970_89.00000|chr10_128376476_128376507_+	-0.576108308618829	-0.553810878603511	0	2	22.7392102800337	33.8138395100418	97.8684829861959	2.13151701380405	97.7547312059748	2.24526879402522	18.2970374115751	11.6543512165053	0.398498529403816	0.267681684336009	135.222976564561	85.5352687887863	1.97547040589503	1.33832646115652
Ankrd55|5UTR|TC_22491_211.00000|chr13_112317816_112317818_+^Ankrd55|5UTR|TC_6355_3404.00000|chr13_112318425_112318504_+	-0.266713802606697	-0.318661942485008	1	9	36.4921907534232	62.101910079036	4.83956906226914	88.173119273089	4.82241147120251	87.3962592643938	0.79189115604851	0.68999719047349	14.427630323108	12.5047756107977	3.26534509598222	3.19617486166289	49.4503902342303	46.4442854616863
Ankrd55|5UTR|TC_22491_211.00000|chr13_112317816_112317818_+^Ankrd55|5UTR_INTRON|TC_21540_234.00000|chr13_112318368_112318404_+	0.527435003381964	0.139404745181484	1	1	9.4037091004801	14.0578377579101	4.83956906226914	6.2464396509389	4.82241147120251	7.02893590920468	0.79189115604851	0.68999719047349	1.02209520160251	1.00570970733861	3.26534509598222	3.19617486166289	6.07475450687962	5.13122276714993
Ankrd55|5UTR|TC_22491_211.00000|chr13_112317816_112317818_+^Ankrd55|5UTR_INTRON|TC_39019_46.00000|chr13_112311947_112311966_+	-3.57119129977313	-4.85660814517504	0	0	1.78719679381254	2.977123862366	4.83956906226914	0.740872013702965	4.82241147120251	0.752393355198952	0.79189115604851	0.68999719047349	0.121227734921536	0.107653464313103	3.26534509598222	3.19617486166289	0.0420560747663551	0.0172117039586919
Ankrd55|5UTR|TC_6355_3404.00000|chr13_112318425_112318504_+^Ankrd55|5UTR_INTRON|TC_21540_234.00000|chr13_112318368_112318404_+	0.79414880598866	0.458066687666492	3	1	48.7318240637989	52.2611555667757	88.173119273089	6.2464396509389	87.3962592643938	7.02893590920468	14.427630323108	12.5047756107977	1.02209520160251	1.00570970733861	49.4503902342303	46.4442854616863	6.07475450687962	5.13122276714993
Ankrd55|5UTR|TC_6355_3404.00000|chr13_112318425_112318504_+^Ankrd55|5UTR_INTRON|TC_39019_46.00000|chr13_112311947_112311966_+	-3.30447749716643	-4.53794620269003	0	0	9.26159654587906	11.0677001678386	88.173119273089	0.740872013702965	87.3962592643938	0.752393355198952	14.427630323108	12.5047756107977	0.121227734921536	0.107653464313103	49.4503902342303	46.4442854616863	0.0420560747663551	0.0172117039586919
Ankrd55|5UTR_INTRON|TC_21540_234.00000|chr13_112318368_112318404_+^Ankrd55|5UTR_INTRON|TC_39019_46.00000|chr13_112311947_112311966_+	-4.09862630315509	-4.99601289035652	0	0	2.38663006866169	2.50536469996906	6.2464396509389	0.740872013702965	7.02893590920468	0.752393355198952	1.02209520160251	1.00570970733861	0.121227734921536	0.107653464313103	6.07475450687962	5.13122276714993	0.0420560747663551	0.0172117039586919
Anks3|5UTR|TC_6013_3739.00000|chr16_4964159_4964220_-^Anks3|5UTR_INTRON|TC_23559_190.00000|chr16_4964014_4964017_-	-1.86136505189962	-1.53523248351909	2	2	37.0495238674327	42.4542802190994	95.7383580450579	4.2616419549421	96.6294589936492	3.37054100635076	14.3323538368975	12.1428290676371	0.637982117843003	0.42355513248055	76.1362679286087	67.2325350360185	0.932729344516407	0.809130136926215
Ankzf1|5UTR|TC_11899_908.00000|chr1_75192146_75192220_+^Ankzf1|5UTR|TC_29683_108.00000|chr1_75192429_75192437_+	0.0755740426347664	0.309602449645686	1	3	16.5986550545516	22.465505900905	88.3283190690823	11.6716809309177	87.7843876582748	12.2156123417252	3.56092523650134	2.6954493633238	0.470539727432041	0.37508451545267	18.8609464012352	12.4285189972269	2.62631600226165	2.1434678839871
Anln|5UTR|TC_11527_976.00000|chr9_22389093_22389097_-^Anln|5UTR|TC_3662_8273.00000|chr9_22389120_22389203_-	0.065034094243607	0.0449363176684976	10	13	106.41132282246	118.693998291123	10.1748116177695	89.8251883822306	10.884080923846	89.115919076154	3.89621941994465	2.61052418261148	34.3965722926825	21.3742679268634	31.5631551259472	19.7426462790081	291.493842209028	166.761607979112
Ano6|5UTR|TC_2574_11406.00000|chr15_95790836_95790869_+^Ano6|5UTR|TC_6014_3132.00000|chr15_95790891_95790908_+	0.00258886092861932	-0.0578204627318364	25	32	234.394670840956	233.309710999049	72.1997662063799	16.1839528662033	70.6515323091141	15.9662586744446	60.3587137264387	33.4797083728452	13.5297194068618	7.56594608432658	523.565399665423	278.972053655619	117.570692601314	60.5670720635038
Ano6|5UTR|TC_2574_11406.00000|chr15_95790836_95790869_+^Ano6|5UTR|TC_8392_1937.00000|chr15_95790951_95791002_+	-0.443900674974315	-0.408975030168402	21	23	239.901714648245	225.149360827291	72.1997662063799	11.6162809274169	70.6515323091141	13.3822090164413	60.3587137264387	33.4797083728452	9.71116406470977	6.34144003126057	523.565399665423	278.972053655619	61.9262550204821	39.7972583450003
Ano6|5UTR|TC_6014_3132.00000|chr15_95790891_95790908_+^Ano6|5UTR|TC_8392_1937.00000|chr15_95790951_95791002_+	-0.446489535902934	-0.351154567436565	21	23	108.579449964836	110.607851988581	16.1839528662033	11.6162809274169	15.9662586744446	13.3822090164413	13.5297194068618	7.56594608432658	9.71116406470977	6.34144003126057	117.570692601314	60.5670720635038	61.9262550204821	39.7972583450003
Anp32a|5UTR|TC_11609_961.00000|chr9_62341470_62341485_+^Anp32a|5UTR|TC_1759_22439.00000|chr9_62341324_62341410_+	0.220830534057454	0.247086741896122	18	18	239.659769881713	219.228896364076	4.71399386083105	89.562039213439	4.4507613760575	89.5168802234437	5.81403046879757	3.16290814312034	110.461837712868	63.6146594891724	35.9442927836975	17.1281876521626	795.868889691531	408.848654932854
Anp32a|5UTR|TC_11609_961.00000|chr9_62341470_62341485_+^Anp32a|5UTR|TC_9974_1343.00000|chr9_62341445_62341447_+	0.0921333016077401	0.114343286776086	18	16	65.0390799240505	57.4635941039721	4.71399386083105	5.72396692573	4.4507613760575	6.03235840049879	5.81403046879757	3.16290814312034	7.05968634900106	4.28686103231599	35.9442927836975	17.1281876521626	46.5235598095847	25.129566879167
Anp32a|5UTR|TC_1759_22439.00000|chr9_62341324_62341410_+^Anp32a|5UTR|TC_9974_1343.00000|chr9_62341445_62341447_+	-0.128697232449714	-0.132743455120036	18	16	258.73548857991	243.62727312407	89.562039213439	5.72396692573	89.5168802234437	6.03235840049879	110.461837712868	63.6146594891724	7.05968634900106	4.28686103231599	795.868889691531	408.848654932854	46.5235598095847	25.129566879167
Anp32b|5UTR|TC_13359_698.00000|chr4_46451148_46451171_+^Anp32b|5UTR|TC_33587_78.00000|chr4_46451191_46451193_+	-0.265536710744412	-0.587218024077313	3	0	15.3705229309012	12.3422562769385	11.4164685003827	1.31645477775117	14.8399261408431	1.68957740442465	3.22975492927151	2.30572194831325	0.372429206760595	0.262514494195097	16.7382141838829	10.6607815591542	1.60564211649737	0.807913958650588
Anp32b|5UTR|TC_13359_698.00000|chr4_46451148_46451171_+^Anp32b|5UTR|TC_7384_2551.00000|chr4_46451259_46451344_+	0.169468884963059	-0.0472753741020502	18	18	94.6900215072226	79.5202701382407	11.4164685003827	53.8279663728046	14.8399261408431	43.7660155461862	3.22975492927151	2.30572194831325	15.2281013799844	6.80005154185539	16.7382141838829	10.6607815591542	88.7565755121421	30.4272712941642
Anp32b|5UTR|TC_13359_698.00000|chr4_46451148_46451171_+^Anp32b|5UTR_UP1k|TC_8159_2046.00000|chr4_46450916_46450983_+	0.0199977587880098	0.305606103055522	18	18	71.5069927990681	71.1186318872316	11.4164685003827	33.4391103490615	14.8399261408431	39.704480908546	3.22975492927151	2.30572194831325	9.46002973482691	6.16899923950818	16.7382141838829	10.6607815591542	49.710940406497	35.2527863980838
Anp32b|5UTR|TC_33587_78.00000|chr4_46451191_46451193_+^Anp32b|5UTR|TC_7384_2551.00000|chr4_46451259_46451344_+	0.435005595707471	0.539942649975263	3	0	32.9892007722185	21.4803595729456	1.31645477775117	53.8279663728046	1.68957740442465	43.7660155461862	0.372429206760595	0.262514494195097	15.2281013799844	6.80005154185539	1.60564211649737	0.807913958650588	88.7565755121421	30.4272712941642
Anp32b|5UTR|TC_33587_78.00000|chr4_46451191_46451193_+^Anp32b|5UTR_UP1k|TC_8159_2046.00000|chr4_46450916_46450983_+	0.285534469532422	0.892824127132835	3	0	24.9124301010546	19.210872682122	1.31645477775117	33.4391103490615	1.68957740442465	39.704480908546	0.372429206760595	0.262514494195097	9.46002973482691	6.16899923950818	1.60564211649737	0.807913958650588	49.710940406497	35.2527863980838
Anp32b|5UTR|TC_7384_2551.00000|chr4_46451259_46451344_+^Anp32b|5UTR_UP1k|TC_8159_2046.00000|chr4_46450916_46450983_+	-0.149471126175049	0.352881477157572	35	30	153.472887856245	123.774271980409	53.8279663728046	33.4391103490615	43.7660155461862	39.704480908546	15.2281013799844	6.80005154185539	9.46002973482691	6.16899923950818	88.7565755121421	30.4272712941642	49.710940406497	35.2527863980838
Anp32e|5UTR|TC_16894_411.00000|chr3_95929540_95929561_+^Anp32e|5UTR|TC_2238_16782.00000|chr3_95929276_95929308_+	0.704196134846683	0.757179660861764	7	4	116.049974337491	108.307161654094	2.19098878234433	71.5418367632404	2.59025844890054	70.1319686608466	2.41593426015799	1.55220269259537	78.8869280681601	42.0263200525749	11.898648532813	7.49257281952253	632.997160440872	342.876507757242
Anp32e|5UTR|TC_16894_411.00000|chr3_95929540_95929561_+^Anp32e|5UTR|TC_26806_140.00000|chr3_95929581_95929583_+	0.708066123974267	-0.022676659675521	1	2	11.9603179560738	14.2957954179655	2.19098878234433	0.585020951183894	2.59025844890054	0.744403264388979	2.41593426015799	1.55220269259537	0.64508416029547	0.446080873455622	11.898648532813	7.49257281952253	5.19012811637372	2.11967748254205
Anp32e|5UTR|TC_16894_411.00000|chr3_95929540_95929561_+^Anp32e|5UTR|TC_6098_3655.00000|chr3_95929334_95929430_+	0.575747213844154	0.549268554363614	7	4	67.643317316351	63.3886647283791	2.19098878234433	18.9515660998565	2.59025844890054	18.1400276535123	2.41593426015799	1.55220269259537	20.8972944970087	10.8703437602868	11.898648532813	7.49257281952253	153.398035273548	76.7842519010025
Anp32e|5UTR|TC_16894_411.00000|chr3_95929540_95929561_+^Anp32e|5UTR_UP1k|TC_9214_1599.00000|chr3_95929243_95929256_+	0.32380043589479	0.203224643276354	7	4	45.8765409571797	46.5442168964295	2.19098878234433	6.73058740337494	2.59025844890054	8.39334197235156	2.41593426015799	1.55220269259537	7.42160655035514	5.02967880092729	11.898648532813	7.49257281952253	45.749264060425	27.9511394480772
Anp32e|5UTR|TC_2238_16782.00000|chr3_95929276_95929308_+^Anp32e|5UTR|TC_26806_140.00000|chr3_95929581_95929583_+	0.00386998912758418	-0.779856320537285	1	2	50.5109985292724	63.2541655996374	71.5418367632404	0.585020951183894	70.1319686608466	0.744403264388979	78.8869280681601	42.0263200525749	0.64508416029547	0.446080873455622	632.997160440872	342.876507757242	5.19012811637372	2.11967748254205
Anp32e|5UTR|TC_2238_16782.00000|chr3_95929276_95929308_+^Anp32e|5UTR|TC_6098_3655.00000|chr3_95929334_95929430_+	-0.128448921002529	-0.20791110649815	38	36	285.67229684276	280.473872116968	71.5418367632404	18.9515660998565	70.1319686608466	18.1400276535123	78.8869280681601	42.0263200525749	20.8972944970087	10.8703437602868	632.997160440872	342.876507757242	153.398035273548	76.7842519010025
Anp32e|5UTR|TC_2238_16782.00000|chr3_95929276_95929308_+^Anp32e|5UTR_UP1k|TC_9214_1599.00000|chr3_95929243_95929256_+	-0.380395698951893	-0.55395501758541	19	28	193.746512536436	205.942762693171	71.5418367632404	6.73058740337494	70.1319686608466	8.39334197235156	78.8869280681601	42.0263200525749	7.42160655035514	5.02967880092729	632.997160440872	342.876507757242	45.749264060425	27.9511394480772
Anp32e|5UTR|TC_26806_140.00000|chr3_95929581_95929583_+^Anp32e|5UTR|TC_6098_3655.00000|chr3_95929334_95929430_+	-0.132318910130113	0.571945214039135	1	2	29.4418979494552	37.0206091142379	0.585020951183894	18.9515660998565	0.744403264388979	18.1400276535123	0.64508416029547	0.446080873455622	20.8972944970087	10.8703437602868	5.19012811637372	2.11967748254205	153.398035273548	76.7842519010025
Anp32e|5UTR|TC_26806_140.00000|chr3_95929581_95929583_+^Anp32e|5UTR_UP1k|TC_9214_1599.00000|chr3_95929243_95929256_+	-0.384265688079477	0.225901302951875	1	2	19.9678621735601	27.1830187247909	0.585020951183894	6.73058740337494	0.744403264388979	8.39334197235156	0.64508416029547	0.446080873455622	7.42160655035514	5.02967880092729	5.19012811637372	2.11967748254205	45.749264060425	27.9511394480772
Anp32e|5UTR|TC_6098_3655.00000|chr3_95929334_95929430_+^Anp32e|5UTR_UP1k|TC_9214_1599.00000|chr3_95929243_95929256_+	-0.251946777949364	-0.34604391108726	19	28	112.931147992547	120.531611559411	18.9515660998565	6.73058740337494	18.1400276535123	8.39334197235156	20.8972944970087	10.8703437602868	7.42160655035514	5.02967880092729	153.398035273548	76.7842519010025	45.749264060425	27.9511394480772
Antxr1|5UTR|TC_6294_3468.00000|chr6_87335387_87335561_-^Antxr1|5UTR|TC_8161_2045.00000|chr6_87335695_87335820_-	0.271530150068833	0.188371904426313	19	30	124.622354715025	121.900259526608	61.14533282863	38.85466717137	65.9288982857681	34.0711017142319	16.3251913675809	9.9724359832281	10.3738069244637	5.15361077702971	103.447795913358	59.5449002473269	79.3487068453636	35.0639253528495
Anxa1|5UTR|TC_7854_2225.00000|chr19_20390640_20390642_-^Anxa1|5UTR_UP1k|TC_1339_31539.00000|chr19_20390672_20390680_-	0.386813780761643	0.26703890483251	44	52	357.709445954346	432.486391861162	6.69051754340388	93.3094824565961	6.91317322389894	93.0868267761011	8.20087675994262	6.62399129334006	114.373747799973	89.19295237069	49.1961576282	43.8086538892412	897.09785636122	709.835028830504
Anxa11|5UTR|TC_9137_1507.00000|chr14_25842179_25842242_+^Anxa11|5UTR_INTRON|TC_23104_199.00000|chr14_25862069_25862071_+	-4.02722881777125	-2.87769469981016	0	1	12.7181988541049	19.2522194005137	73.9117224064814	6.791800621099	71.7549551239474	8.50656453551093	6.31765748226866	4.28789229093824	0.58053402917587	0.508330503881993	50.2068242260159	33.8574095600825	0.282954657461981	0.546113935463603
Anxa11|5UTR|TC_9137_1507.00000|chr14_25842179_25842242_+^Anxa11|5UTR_UP1k|TC_15379_450.00000|chr14_25842130_25842154_+	0.199296593806206	0.214832107853077	3	3	25.6248018036883	27.9207324204553	73.9117224064814	19.2964769724196	71.7549551239474	19.7384803405417	6.31765748226866	4.28789229093824	1.64938020867366	1.17952101761956	50.2068242260159	33.8574095600825	15.0494876115514	10.8090234593901
Anxa11|5UTR_INTRON|TC_23104_199.00000|chr14_25862069_25862071_+^Anxa11|5UTR_UP1k|TC_15379_450.00000|chr14_25842130_25842154_+	4.22652541157745	3.09252680766324	0	1	5.96496062325399	8.28271542636238	6.791800621099	19.2964769724196	8.50656453551093	19.7384803405417	0.58053402917587	0.508330503881993	1.64938020867366	1.17952101761956	0.282954657461981	0.546113935463603	15.0494876115514	10.8090234593901
Anxa3|5UTR|TC_6863_2937.00000|chr5_96793496_96793503_+^Anxa3|5UTR|TC_880_51407.00000|chr5_96793371_96793401_+	-0.0668873255452969	0.0200857650363675	13	30	400.188409759308	513.665465093725	5.31703262723656	94.3023154766899	5.33910528479893	94.1575587435947	11.9968315497342	8.87812895981414	212.774506541204	156.569856647506	88.6788703053308	63.1996803207583	1501.54408995146	1130.18100798227
Anxa3|5UTR|TC_6863_2937.00000|chr5_96793496_96793503_+^Anxa3|5UTR_INTRON|TC_20995_249.00000|chr5_96794155_96794204_+	-0.21551261746872	0.0314491706551685	5	7	32.1791774421168	43.9933673700803	5.31703262723656	0.380651896073517	5.33910528479893	0.503335971606398	11.9968315497342	8.87812895981414	0.85886564864928	0.836972007043543	88.6788703053308	63.1996803207583	5.46767953447736	6.08935804234752
Anxa3|5UTR|TC_880_51407.00000|chr5_96793371_96793401_+^Anxa3|5UTR_INTRON|TC_20995_249.00000|chr5_96794155_96794204_+	-0.148625291923423	0.011363405618801	5	7	138.283939144634	177.661403642777	94.3023154766899	0.380651896073517	94.1575587435947	0.503335971606398	212.774506541204	156.569856647506	0.85886564864928	0.836972007043543	1501.54408995146	1130.18100798227	5.46767953447736	6.08935804234752
Anxa4|5UTR|TC_775_60182.00000|chr6_86793529_86793598_-^Anxa4|5UTR_INTRON|TC_29653_109.00000|chr6_86772776_86772801_-	-2.14992209745061	-2.74541190561583	0	0	54.2931206901641	76.1660277309719	99.8804472761197	0.119552723880268	99.8327297067082	0.167270293291765	275.920312978411	165.731574905078	0.330265090816749	0.277684174553985	1985.01889387679	1195.19004485577	0.535367982272848	0.29862843736516
Anxa7|5UTR|TC_18403_338.00000|chr14_20480062_20480140_-^Anxa7|5UTR|TC_6772_3007.00000|chr14_20479909_20479965_-	-0.0634194809009196	-0.154577110863142	0	1	38.4768607077801	45.0855506641887	11.0838966380098	88.9161033619902	10.7799370780398	89.2200629219602	1.51061819255727	1.03672239683966	12.1183269509488	8.58042461741896	10.518105446524	6.96410544561314	80.7484707864949	51.7820551882222
Aox1|5UTR|TC_30808_98.00000|chr1_58029989_58029994_+^Aox1|5UTR_UP1k|TC_18094_352.00000|chr1_58029955_58029966_+	0.402713115270697	0.316824731326844	1	0	9.94579415731977	11.3964131003785	16.6991556488985	83.3008443511015	21.9126213689712	78.0873786310288	0.301338042003938	0.304303595644311	1.50317260715462	1.08441019865879	1.03315911954629	1.0408122169191	6.81319568229167	4.61990093659705
Ap1b1|5UTR|TC_2669_13196.00000|chr11_4986886_4986965_+^Ap1b1|5UTR_INTRON|TC_42375_29.00000|chr11_4973404_4973435_+	-3.26968526903427	-2.37386954911328	0	0	18.4451923905561	14.8838379436192	99.742739676055	0.25726032394505	99.7386736035465	0.261326396453461	49.3613141005068	37.4119835484572	0.12731460652768	0.0980235498594681	420.020358996426	316.562342493389	0.112328013208586	0.160019455252918
Ap1g1|5UTR|TC_10767_1131.00000|chr8_109778848_109778914_+^Ap1g1|5UTR|TC_7634_2367.00000|chr8_109778554_109778715_+	0.164869592538757	0.133846781650119	7	14	54.8462870876899	63.4808203093326	28.0862394231848	70.2316443454154	34.9022667513782	63.3442294500031	3.99637898410357	3.18191962520478	9.99323060848663	5.77487554794647	31.4984411471689	24.66046780436	88.2996542174668	49.1073655195497
Ap1g1|5UTR|TC_10767_1131.00000|chr8_109778848_109778914_+^Ap1g1|5UTR_UP1k|TC_36715_59.00000|chr8_109778517_109778529_+	0.456315790769932	-0.371037609089898	0	0	5.1724714926913	7.80161930079378	28.0862394231848	1.68211623139973	34.9022667513782	1.75350379861864	3.99637898410357	3.18191962520478	0.239347598469738	0.159860910737995	31.4984411471689	24.66046780436	2.5883096077509	0.957989881828686
Ap1g1|5UTR|TC_7634_2367.00000|chr8_109778554_109778715_+^Ap1g1|5UTR_UP1k|TC_36715_59.00000|chr8_109778517_109778529_+	0.291446198231175	-0.504884390740017	0	0	7.47653582798111	9.5032975823715	70.2316443454154	1.68211623139973	63.3442294500031	1.75350379861864	9.99323060848663	5.77487554794647	0.239347598469738	0.159860910737995	88.2996542174668	49.1073655195497	2.5883096077509	0.957989881828686
Ap1m1|5UTR|TC_3286_9326.00000|chr8_72240082_72240160_+^Ap1m1|5UTR_UP1k|TC_13821_612.00000|chr8_72240038_72240057_+	-0.328643761402898	-0.52659255661334	6	9	102.980552727341	123.816709079779	93.6749503054607	6.32504969453924	92.5988662242341	7.40113377576588	38.6638945449144	26.0339464823954	2.61063447147356	2.08081079697833	283.222186287822	189.275992369034	15.2277625568174	10.5019013749854
Ap1s2|5UTR|TC_2441_14852.00000|chrX_163909110_163909207_+^Ap1s2|5UTR_UP1k|TC_18485_335.00000|chrX_163908985_163908987_+	0.465441370680928	0.449632307881016	0	2	78.4794284535353	92.5516120155286	97.683056609918	2.31694339008197	98.2224593362463	1.7775406637537	72.5047223120515	52.9842851017639	1.71973874426837	0.958861363732415	332.897827181824	249.990869210201	10.9023214412994	6.17853802098221
Ap2b1|5UTR|TC_3749_7083.00000|chr11_83302726_83302790_+^Ap2b1|5UTR|TC_5476_3918.00000|chr11_83302673_83302702_+	0.279921255074466	0.213312753578525	38	55	217.046339780788	234.525186184764	63.6373241349006	36.3626758650994	68.1173382568637	31.8826617431363	27.0029721287159	21.5167162261792	15.4296293293122	10.0710069244845	188.129945441159	159.221461907849	130.516842773885	86.3996642580264
Ap3m1|5UTR|TC_11784_927.00000|chr14_21052433_21052505_-^Ap3m1|5UTR|TC_5388_4529.00000|chr14_21052159_21052236_-	-0.101985017091985	-0.226942991264852	15	4	102.867842739523	99.3812054530772	19.3779968077121	80.6220031922879	15.9842278325363	84.0157721674638	4.34613012659359	2.66854137312962	18.0820401828571	14.0262993228829	28.599017604938	19.4003899283027	110.865205339579	87.1290468527023
Ap3m2|5UTR|TC_30928_98.00000|chr8_22805602_22805612_-^Ap3m2|5UTR|TC_32910_83.00000|chr8_22805632_22805647_-	-0.303709834150527	-0.172715653888158	0	0	2.27594167443725	3.7028193343072	52.1108677788033	47.8891322211967	53.8490380383634	46.1509619616366	0.405840939250854	0.284529955237009	0.372961941126307	0.243854516616142	3.45644789781395	2.06293607962607	2.57343317238495	1.56854137750827
Ap4b1|5UTR|TC_10414_1225.00000|chr3_103809588_103809629_+^Ap4b1|5UTR|TC_22208_218.00000|chr3_103809651_103809656_+	0.166585684672974	0.0442531233834536	1	5	23.4922081485223	31.0221893325995	66.5096044436362	12.6224879476302	68.6139092075542	11.6106136713705	4.29390391977579	3.52081113572141	0.814916145255141	0.595779753388832	26.2838867128009	21.8653536703234	5.59883259222746	3.81523274838722
Ap4b1|5UTR|TC_10414_1225.00000|chr3_103809588_103809629_+^Ap4b1|5UTR_UP1k|TC_18178_349.00000|chr3_103808957_103808997_+	-0.799159064331319	-0.83346428695975	14	9	36.287460784262	43.0968912310188	66.5096044436362	20.8679076087335	68.6139092075542	19.7754771210753	4.29390391977579	3.52081113572141	1.3472458756629	1.01474643940591	26.2838867128009	21.8653536703234	4.73928935101362	3.53649874259097
Ap4b1|5UTR|TC_22208_218.00000|chr3_103809651_103809656_+^Ap4b1|5UTR_UP1k|TC_18178_349.00000|chr3_103808957_103808997_+	-0.965744749004293	-0.877717410343203	1	5	13.7785328316785	17.2635548777444	12.6224879476302	20.8679076087335	11.6106136713705	19.7754771210753	0.814916145255141	0.595779753388832	1.3472458756629	1.01474643940591	5.59883259222746	3.81523274838722	4.73928935101362	3.53649874259097
Ap4m1|5UTR|TC_27519_131.00000|chr5_138172055_138172060_+^Ap4m1|5UTR|TC_8845_1751.00000|chr5_138172112_138172153_+	-0.071667920843637	-0.548654127835205	4	2	30.0699500525635	32.472080885686	7.39680909398259	86.9356132492767	7.56031267421356	87.2529886258712	0.630801443631005	0.476007266913491	7.41388748091429	5.49356335320552	3.47822059956531	3.32137354055865	38.8988029600156	26.2057683354207
Ap4m1|5UTR|TC_27519_131.00000|chr5_138172055_138172060_+^Ap4m1|5UTR_UP1k|TC_28752_118.00000|chr5_138171375_138171378_+	-2.80790769312885	-2.91627257543954	0	0	4.79479164096452	5.45301107064676	7.39680909398259	5.66757765674065	7.56031267421356	5.18669869991521	0.630801443631005	0.476007266913491	0.483332221007467	0.326561397502943	3.47822059956531	3.32137354055865	0.380579401533115	0.301844353630624
Ap4m1|5UTR|TC_8845_1751.00000|chr5_138172112_138172153_+^Ap4m1|5UTR_UP1k|TC_28752_118.00000|chr5_138171375_138171378_+	-2.73623977228521	-2.36761844760433	0	0	17.080385187787	20.923478346108	86.9356132492767	5.66757765674065	87.2529886258712	5.18669869991521	7.41388748091429	5.49356335320552	0.483332221007467	0.326561397502943	38.8988029600156	26.2057683354207	0.380579401533115	0.301844353630624
Ap4s1|5UTR|TC_14933_544.00000|chr12_51690994_51691025_+^Ap4s1|5UTR|TC_19672_289.00000|chr12_51691211_51691217_+	-0.822819223352324	-0.567622892861531	2	4	16.0321595792254	24.9401641940225	54.1764102605249	24.3895908191875	56.8014642240081	22.2159800471586	2.3696879740167	2.35628351165199	1.06680600980181	0.921580952101302	10.0529129999183	10.371665918879	2.55854386538799	2.73705106674996
Ap4s1|5UTR|TC_14933_544.00000|chr12_51690994_51691025_+^Ap4s1|5UTR_INTRON|TC_19673_289.00000|chr12_51692124_51692185_+	-1.49142469912902	-0.638723593809429	2	8	15.4660715322015	25.7983304371762	54.1764102605249	21.4339989202877	56.8014642240081	20.9825557288333	2.3696879740167	2.35628351165199	0.937527776983437	0.870415063618588	10.0529129999183	10.371665918879	1.41455926380844	2.46077756041157
Ap4s1|5UTR|TC_19672_289.00000|chr12_51691211_51691217_+^Ap4s1|5UTR_INTRON|TC_19673_289.00000|chr12_51692124_51692185_+	-0.668605475776698	-0.0711007009478986	2	4	10.5041172477707	18.2125246310631	24.3895908191875	21.4339989202877	22.2159800471586	20.9825557288333	1.06680600980181	0.921580952101302	0.937527776983437	0.870415063618588	2.55854386538799	2.73705106674996	1.41455926380844	2.46077756041157
Apbb1|5UTR|TC_39956_42.00000|chr7_105581521_105581535_-^Apbb1|5UTR|TC_4527_5955.00000|chr7_105581191_105581265_-	-0.250888327531099	0.286146005106825	0	0	16.4073086012086	19.0400638376941	0.840880510170516	99.1591194898295	0.764004226870338	99.2359957731297	0.201376395026877	0.140870673077392	23.7469007491349	18.2975970896539	1.76950120747395	0.844590583159916	175.357488536419	133.769852816124
Apbb1ip|5UTR|TC_2635_13433.00000|chr2_22774323_22774498_+^Apbb1ip|5UTR_UP1k|TC_16597_428.00000|chr2_22774246_22774295_+	-0.0365556512051124	0.0186790767271403	8	6	121.059437523348	113.067902347621	96.5972736021388	3.40272639786123	96.4592494873393	3.54075051266069	57.2052344914075	32.7189804174893	2.01510616439845	1.20102268369988	434.060153282394	233.486327486626	14.9076000197688	8.68232154275152
Apbb2|5UTR|TC_10344_1220.00000|chr5_66618623_66618651_-^Apbb2|5UTR|TC_4282_6498.00000|chr5_66618754_66618833_-	0.0447086451351293	-0.00145641887251813	12	15	112.545510355868	115.483405027553	8.9999378186507	51.6585938654475	10.0697437954909	50.7261808607403	5.57037106422766	3.2240110858335	31.9732805142779	16.2409066961817	43.2123595061263	23.343938252528	255.840736867402	117.476079594407
Apbb2|5UTR|TC_10344_1220.00000|chr5_66618623_66618651_-^Apbb2|5UTR|TC_5304_4533.00000|chr5_66618671_66618727_-	0.0702798156675453	-0.014225634059279	12	15	91.9682558231492	96.2990323753057	8.9999378186507	36.4597664240078	10.0697437954909	33.9219957046932	5.57037106422766	3.2240110858335	22.5662034548635	10.8607420830806	43.2123595061263	23.343938252528	183.797114526505	77.8672355350258
Apbb2|5UTR|TC_10344_1220.00000|chr5_66618623_66618651_-^Apbb2|5UTR_INTRON|TC_20091_276.00000|chr5_66542641_66542691_-	-5.69872981049654	-4.33921177306746	0	0	8.71376313744348	12.4072133896109	8.9999378186507	1.28296656164426	10.0697437954909	2.27130174393558	5.57037106422766	3.2240110858335	0.79407213198127	0.727198442228521	43.2123595061263	23.343938252528	0.118602091359384	0.260133619584722
Apbb2|5UTR|TC_10344_1220.00000|chr5_66618623_66618651_-^Apbb2|5UTR_INTRON|TC_31427_94.00000|chr5_66543894_66543896_-	-0.912494393977469	-0.909062842405991	2	4	16.7374295084363	19.6059622297051	8.9999378186507	0.663412159772908	10.0697437954909	0.952968301440785	5.57037106422766	3.2240110858335	0.410608603405864	0.305110083304084	43.2123595061263	23.343938252528	1.69224666283598	1.17646476232788
Apbb2|5UTR|TC_10344_1220.00000|chr5_66618623_66618651_-^Apbb2|5UTR_INTRON|TC_34018_75.00000|chr5_66602446_66602463_-	-0.563754861054143	-0.959161674386358	1	0	12.8441351478932	14.2366450542929	8.9999378186507	0.419270965540603	10.0697437954909	1.04067879634728	5.57037106422766	3.2240110858335	0.259501221183805	0.333192188833832	43.2123595061263	23.343938252528	1.36193415111764	1.24089752831978
Apbb2|5UTR|TC_10344_1220.00000|chr5_66618623_66618651_-^Apbb2|5UTR_INTRON|TC_35605_65.00000|chr5_66546998_66547002_-	-1.23035325391183	-1.605692314811	0	2	8.80928648993829	14.4737660016342	8.9999378186507	0.355963018421491	10.0697437954909	0.62066145719607	5.57037106422766	3.2240110858335	0.220317755267278	0.19871602090271	43.2123595061263	23.343938252528	0.728450494378979	0.47276880059613
Apbb2|5UTR|TC_10344_1220.00000|chr5_66618623_66618651_-^Apbb2|5UTR_INTRON|TC_40357_40.00000|chr5_66618110_66618112_-	-6.05084524446594	-2.3465809099255	0	0	4.80380956671688	6.70568534270213	8.9999378186507	0.160089186514723	10.0697437954909	0.39646934015584	5.57037106422766	3.2240110858335	0.09908470371977	0.126936849021709	43.2123595061263	23.343938252528	0.0115942028985507	0.18070652173913
Apbb2|5UTR|TC_4282_6498.00000|chr5_66618754_66618833_-^Apbb2|5UTR|TC_5304_4533.00000|chr5_66618671_66618727_-	0.025571170532416	-0.0127692151867609	31	46	221.780673416624	210.623979284621	51.6585938654475	36.4597664240078	50.7261808607403	33.9219957046932	31.9732805142779	16.2409066961817	22.5662034548635	10.8607420830806	255.840736867402	117.476079594407	183.797114526505	77.8672355350258
Apbb2|5UTR|TC_4282_6498.00000|chr5_66618754_66618833_-^Apbb2|5UTR_INTRON|TC_20091_276.00000|chr5_66542641_66542691_-	-5.74343845563167	-4.33775535419494	0	0	21.0131663291665	27.1368942293069	51.6585938654475	1.28296656164426	50.7261808607403	2.27130174393558	31.9732805142779	16.2409066961817	0.79407213198127	0.727198442228521	255.840736867402	117.476079594407	0.118602091359384	0.260133619584722
Apbb2|5UTR|TC_4282_6498.00000|chr5_66618754_66618833_-^Apbb2|5UTR_INTRON|TC_31427_94.00000|chr5_66543894_66543896_-	-0.957203039112599	-0.907606423533473	2	4	40.3621701251174	42.8819031787428	51.6585938654475	0.663412159772908	50.7261808607403	0.952968301440785	31.9732805142779	16.2409066961817	0.410608603405864	0.305110083304084	255.840736867402	117.476079594407	1.69224666283598	1.17646476232788
Apbb2|5UTR|TC_4282_6498.00000|chr5_66618754_66618833_-^Apbb2|5UTR_INTRON|TC_34018_75.00000|chr5_66602446_66602463_-	-0.608463506189272	-0.95770525551384	1	0	30.9735236039657	31.1382031473749	51.6585938654475	0.419270965540603	50.7261808607403	1.04067879634728	31.9732805142779	16.2409066961817	0.259501221183805	0.333192188833832	255.840736867402	117.476079594407	1.36193415111764	1.24089752831978
Apbb2|5UTR|TC_4282_6498.00000|chr5_66618754_66618833_-^Apbb2|5UTR_INTRON|TC_35605_65.00000|chr5_66546998_66547002_-	-1.27506189904696	-1.60423589593848	0	2	21.2435200882293	31.6568309701977	51.6585938654475	0.355963018421491	50.7261808607403	0.62066145719607	31.9732805142779	16.2409066961817	0.220317755267278	0.19871602090271	255.840736867402	117.476079594407	0.728450494378979	0.47276880059613
Apbb2|5UTR|TC_4282_6498.00000|chr5_66618754_66618833_-^Apbb2|5UTR_INTRON|TC_40357_40.00000|chr5_66618110_66618112_-	-6.09555388960107	-2.34512449105298	0	0	11.5843462631323	14.6665869414557	51.6585938654475	0.160089186514723	50.7261808607403	0.39646934015584	31.9732805142779	16.2409066961817	0.09908470371977	0.126936849021709	255.840736867402	117.476079594407	0.0115942028985507	0.18070652173913
Apbb2|5UTR|TC_5304_4533.00000|chr5_66618671_66618727_-^Apbb2|5UTR_INTRON|TC_20091_276.00000|chr5_66542641_66542691_-	-5.76900962616408	-4.32498613900818	0	0	17.1712247827965	22.6288500527827	36.4597664240078	1.28296656164426	33.9219957046932	2.27130174393558	22.5662034548635	10.8607420830806	0.79407213198127	0.727198442228521	183.797114526505	77.8672355350258	0.118602091359384	0.260133619584722
Apbb2|5UTR|TC_5304_4533.00000|chr5_66618671_66618727_-^Apbb2|5UTR_INTRON|TC_31427_94.00000|chr5_66543894_66543896_-	-0.982774209645015	-0.894837208346712	2	4	32.9825541321623	35.7582613843021	36.4597664240078	0.663412159772908	33.9219957046932	0.952968301440785	22.5662034548635	10.8607420830806	0.410608603405864	0.305110083304084	183.797114526505	77.8672355350258	1.69224666283598	1.17646476232788
Apbb2|5UTR|TC_5304_4533.00000|chr5_66618671_66618727_-^Apbb2|5UTR_INTRON|TC_34018_75.00000|chr5_66602446_66602463_-	-0.634034676721688	-0.944936040327079	1	0	25.3104804762684	25.9654521988027	36.4597664240078	0.419270965540603	33.9219957046932	1.04067879634728	22.5662034548635	10.8607420830806	0.259501221183805	0.333192188833832	183.797114526505	77.8672355350258	1.36193415111764	1.24089752831978
Apbb2|5UTR|TC_5304_4533.00000|chr5_66618671_66618727_-^Apbb2|5UTR_INTRON|TC_35605_65.00000|chr5_66546998_66547002_-	-1.30063306957938	-1.59146668075172	0	2	17.3594618202076	26.397924357801	36.4597664240078	0.355963018421491	33.9219957046932	0.62066145719607	22.5662034548635	10.8607420830806	0.220317755267278	0.19871602090271	183.797114526505	77.8672355350258	0.728450494378979	0.47276880059613
Apbb2|5UTR|TC_5304_4533.00000|chr5_66618671_66618727_-^Apbb2|5UTR_INTRON|TC_40357_40.00000|chr5_66618110_66618112_-	-6.12112506013349	-2.33235527586622	0	0	9.4663227107232	12.2301393033354	36.4597664240078	0.160089186514723	33.9219957046932	0.39646934015584	22.5662034548635	10.8607420830806	0.09908470371977	0.126936849021709	183.797114526505	77.8672355350258	0.0115942028985507	0.18070652173913
Apbb2|5UTR_INTRON|TC_20091_276.00000|chr5_66542641_66542691_-^Apbb2|5UTR_INTRON|TC_31427_94.00000|chr5_66543894_66543896_-	4.78623541651907	3.43014893066147	0	0	3.12501484129732	4.60711149939122	1.28296656164426	0.663412159772908	2.27130174393558	0.952968301440785	0.79407213198127	0.727198442228521	0.410608603405864	0.305110083304084	0.118602091359384	0.260133619584722	1.69224666283598	1.17646476232788
Apbb2|5UTR_INTRON|TC_20091_276.00000|chr5_66542641_66542691_-^Apbb2|5UTR_INTRON|TC_34018_75.00000|chr5_66602446_66602463_-	5.1349749494424	3.3800500986811	0	0	2.39810497427718	3.34540128017837	1.28296656164426	0.419270965540603	2.27130174393558	1.04067879634728	0.79407213198127	0.727198442228521	0.259501221183805	0.333192188833832	0.118602091359384	0.260133619584722	1.36193415111764	1.24089752831978
Apbb2|5UTR_INTRON|TC_20091_276.00000|chr5_66542641_66542691_-^Apbb2|5UTR_INTRON|TC_35605_65.00000|chr5_66546998_66547002_-	4.46837655658471	2.73351945825647	0	0	1.64476576337014	3.40112119998863	1.28296656164426	0.355963018421491	2.27130174393558	0.62066145719607	0.79407213198127	0.727198442228521	0.220317755267278	0.19871602090271	0.118602091359384	0.260133619584722	0.728450494378979	0.47276880059613
Apbb2|5UTR_INTRON|TC_20091_276.00000|chr5_66542641_66542691_-^Apbb2|5UTR_INTRON|TC_40357_40.00000|chr5_66618110_66618112_-	-0.3521154339694	1.99263086314196	0	0	0.89691049531768	1.57573699733312	1.28296656164426	0.160089186514723	2.27130174393558	0.39646934015584	0.79407213198127	0.727198442228521	0.09908470371977	0.126936849021709	0.118602091359384	0.260133619584722	0.0115942028985507	0.18070652173913
Apbb2|5UTR_INTRON|TC_31427_94.00000|chr5_66543894_66543896_-^Apbb2|5UTR_INTRON|TC_34018_75.00000|chr5_66602446_66602463_-	0.348739532923326	-0.0500988319803666	1	0	4.6062891919014	5.2864256527824	0.663412159772908	0.419270965540603	0.952968301440785	1.04067879634728	0.410608603405864	0.305110083304084	0.259501221183805	0.333192188833832	1.69224666283598	1.17646476232788	1.36193415111764	1.24089752831978
Apbb2|5UTR_INTRON|TC_31427_94.00000|chr5_66543894_66543896_-^Apbb2|5UTR_INTRON|TC_35605_65.00000|chr5_66546998_66547002_-	-0.317858859934361	-0.696629472405005	0	2	3.15927235891954	5.37447464564949	0.663412159772908	0.355963018421491	0.952968301440785	0.62066145719607	0.410608603405864	0.305110083304084	0.220317755267278	0.19871602090271	1.69224666283598	1.17646476232788	0.728450494378979	0.47276880059613
Apbb2|5UTR_INTRON|TC_31427_94.00000|chr5_66543894_66543896_-^Apbb2|5UTR_INTRON|TC_40357_40.00000|chr5_66618110_66618112_-	-5.13835085048847	-1.43751806751951	0	0	1.72278910431351	2.48999022451979	0.663412159772908	0.160089186514723	0.952968301440785	0.39646934015584	0.410608603405864	0.305110083304084	0.09908470371977	0.126936849021709	1.69224666283598	1.17646476232788	0.0115942028985507	0.18070652173913
Apbb2|5UTR_INTRON|TC_34018_75.00000|chr5_66602446_66602463_-^Apbb2|5UTR_INTRON|TC_35605_65.00000|chr5_66546998_66547002_-	-0.666598392857688	-0.646530640424638	0	0	2.42439384891885	3.9026132452444	0.419270965540603	0.355963018421491	1.04067879634728	0.62066145719607	0.259501221183805	0.333192188833832	0.220317755267278	0.19871602090271	1.36193415111764	1.24089752831978	0.728450494378979	0.47276880059613
Apbb2|5UTR_INTRON|TC_34018_75.00000|chr5_66602446_66602463_-^Apbb2|5UTR_INTRON|TC_40357_40.00000|chr5_66618110_66618112_-	-5.4870903834118	-1.38741923553914	0	0	1.3220510399143	1.80807789996853	0.419270965540603	0.160089186514723	1.04067879634728	0.39646934015584	0.259501221183805	0.333192188833832	0.09908470371977	0.126936849021709	1.36193415111764	1.24089752831978	0.0115942028985507	0.18070652173913
Apbb2|5UTR_INTRON|TC_35605_65.00000|chr5_66546998_66547002_-^Apbb2|5UTR_INTRON|TC_40357_40.00000|chr5_66618110_66618112_-	-4.82049199055411	-0.740888595114501	0	0	0.906742745293856	1.83819265965188	0.355963018421491	0.160089186514723	0.62066145719607	0.39646934015584	0.220317755267278	0.19871602090271	0.09908470371977	0.126936849021709	0.728450494378979	0.47276880059613	0.0115942028985507	0.18070652173913
Apbb3|5UTR|TC_32260_87.00000|chr18_36679119_36679150_-^Apbb3|5UTR|TC_35050_68.00000|chr18_36679363_36679365_-	0.610966008746164	-0.180609929839284	1	1	3.2460980804929	4.07683742015115	41.3639020315295	26.7106890515835	31.9340939972717	34.5019752634333	0.307386172365067	0.24175493874141	0.198494244148952	0.261194913404512	0.620540635251023	0.952904073546364	0.612002203650545	0.908384097267015
Apbb3|5UTR|TC_32260_87.00000|chr18_36679119_36679150_-^Apbb3|5UTR_UP1k|TC_34268_73.00000|chr18_36679433_36679435_-	1.34296267782484	-0.0326527684157509	0	0	2.98774695344895	3.42304079080081	41.3639020315295	31.9254089168869	31.9340939972717	33.5639307392951	0.307386172365067	0.24175493874141	0.237246216294372	0.254093509604263	0.620540635251023	0.952904073546364	1.21494711230867	0.979124539267379
Apbb3|5UTR|TC_35050_68.00000|chr18_36679363_36679365_-^Apbb3|5UTR_UP1k|TC_34268_73.00000|chr18_36679433_36679435_-	0.731996669078672	0.147957161423533	0	0	2.25898621765209	4.1177879259282	26.7106890515835	31.9254089168869	34.5019752634333	33.5639307392951	0.198494244148952	0.261194913404512	0.237246216294372	0.254093509604263	0.612002203650545	0.908384097267015	1.21494711230867	0.979124539267379
Apeh|5UTR|TC_5098_4932.00000|chr9_108094451_108094483_-^Apeh|5UTR_UP1k|TC_26455_145.00000|chr9_108094879_108094906_-	-1.85787024469404	-1.20858564821526	4	7	38.6602606459464	46.3676510233434	96.3475058528825	3.65249414711752	96.4808280028883	3.51917199711167	17.213931586978	12.9759107967952	0.652573035635438	0.47330089156919	143.707836931268	106.559794766661	1.50298517332242	1.68179185504342
Apex1|5UTR|TC_1679_23808.00000|chr14_50924948_50924998_+^Apex1|5UTR|TC_18171_349.00000|chr14_50925020_50925022_+	0.29159525802087	0.143522771791326	2	0	96.5193423520712	117.129738267467	98.5986972230211	1.40130277697884	98.6076351618984	1.39236483810157	90.1181548451421	77.5018370442712	1.28077575259506	1.09434561138748	594.399281379111	523.200766022879	10.3399398645908	8.160476912863
Aph1a|5UTR|TC_14070_618.00000|chr3_95893924_95893926_+^Aph1a|5UTR|TC_5504_4363.00000|chr3_95893957_95893979_+	0.591632505139569	0.66254795014586	8	16	75.5415435597758	105.125859883388	12.5886191964264	87.4113808035736	12.938126741779	87.0618732582209	2.65745211551561	2.47884037560724	18.4525050136189	16.6803503254911	9.21248868307749	8.20123141090963	96.3975562223601	87.3539459073258
Aph1b|5UTR|TC_12758_778.00000|chr9_66795339_66795415_-^Aph1b|5UTR_UP1k|TC_21002_249.00000|chr9_66795744_66795804_-	0.406971129572696	0.399591647095742	4	3	24.5935664604203	28.2865104257019	72.3783276187594	27.6216723812406	77.2829771007361	22.7170228992639	3.38616477744594	2.59361671507844	1.29225884582702	0.76238328955096	16.1537805900343	11.3952994562856	8.1738402443847	4.41857682425448
Apip|5UTR|TC_26209_148.00000|chr2_103073780_103073782_+^Apip|5UTR|TC_2969_11364.00000|chr2_103073674_103073748_+	0.389424306600487	0.530485614130563	1	0	48.6212251067733	58.7837433147396	1.46308218387074	98.5369178161293	1.35838750512563	98.6416124948744	0.635566188874949	0.564459052065	42.8046585559505	40.9891513820059	2.75421972586236	2.31563869291811	242.972575490145	242.884274482934
Apitd1|5UTR|TC_4459_5110.00000|chr4_149137563_149137585_-^Apitd1|5UTR_UP1k|TC_12553_702.00000|chr4_149137605_149137619_-	0.0426929697406955	0.0218133354425631	10	19	118.588138196226	147.980764089878	85.1046226264012	14.8953773735988	85.2312976958445	14.7687023041555	24.8520829797766	21.1164338251661	4.34971853560547	3.65901181045236	94.7305584460939	83.989002260583	17.078130411	14.7751577897382
Aplf|5UTR|TC_18084_353.00000|chr6_87672150_87672165_-^Aplf|5UTR|TC_20878_252.00000|chr6_87672062_87672100_-	0.08586405027404	0.0771877942769481	5	2	16.8225911507438	16.3424067765934	44.0818816268631	32.9451292620175	36.7884949869145	31.206231537493	1.64075155422058	1.04108789256718	1.22623558808598	0.883113860403584	10.0167192178231	6.17037533280507	7.94518933053696	5.52174990761356
Aplf|5UTR|TC_18084_353.00000|chr6_87672150_87672165_-^Aplf|5UTR|TC_25800_154.00000|chr6_87672008_87672018_-	-2.45437563151265	-2.11085607014143	0	1	5.20186916050307	11.0865633109086	44.0818816268631	7.6036675438703	36.7884949869145	17.3290522221362	1.64075155422058	1.04108789256718	0.283012631946707	0.49039968785207	10.0167192178231	6.17037533280507	0.315244480563457	0.672888544140149
Aplf|5UTR|TC_18084_353.00000|chr6_87672150_87672165_-^Aplf|5UTR|TC_35968_63.00000|chr6_87672128_87672130_-	-0.167103799987708	0.15437725908001	0	1	5.87436092972554	8.33505925904995	44.0818816268631	6.36950633725401	36.7884949869145	6.7867716243932	1.64075155422058	1.04108789256718	0.237076482145869	0.192060745357684	10.0167192178231	6.17037533280507	1.28904442578024	1.26687856859637
Aplf|5UTR|TC_18084_353.00000|chr6_87672150_87672165_-^Aplf|5UTR_UP1k|TC_35114_68.00000|chr6_87672197_87672199_-	0.183635590614561	0.00221234223585309	0	0	5.90402847482858	5.65523369410944	44.0818816268631	8.99981522999507	36.7884949869145	7.88944962906309	1.64075155422058	1.04108789256718	0.334978006413271	0.223265738127035	10.0167192178231	6.17037533280507	2.3226234092788	1.3252940559793
Aplf|5UTR|TC_20878_252.00000|chr6_87672062_87672100_-^Aplf|5UTR|TC_25800_154.00000|chr6_87672008_87672018_-	-2.54023968178669	-2.18804386441838	0	1	4.53106044771969	9.50100241044974	32.9451292620175	7.6036675438703	31.206231537493	17.3290522221362	1.22623558808598	0.883113860403584	0.283012631946707	0.49039968785207	7.94518933053696	5.52174990761356	0.315244480563457	0.672888544140149
Aplf|5UTR|TC_20878_252.00000|chr6_87672062_87672100_-^Aplf|5UTR|TC_35968_63.00000|chr6_87672128_87672130_-	-0.252967850261748	0.0771894648030615	0	1	5.11683082427531	7.14300869355562	32.9451292620175	6.36950633725401	31.206231537493	6.7867716243932	1.22623558808598	0.883113860403584	0.237076482145869	0.192060745357684	7.94518933053696	5.52174990761356	1.28904442578024	1.26687856859637
Aplf|5UTR|TC_20878_252.00000|chr6_87672062_87672100_-^Aplf|5UTR_UP1k|TC_35114_68.00000|chr6_87672197_87672199_-	0.0977715403405206	-0.074975452041095	0	0	5.14267258154556	4.84644226101359	32.9451292620175	8.99981522999507	31.206231537493	7.88944962906309	1.22623558808598	0.883113860403584	0.334978006413271	0.223265738127035	7.94518933053696	5.52174990761356	2.3226234092788	1.3252940559793
Aplf|5UTR|TC_25800_154.00000|chr6_87672008_87672018_-^Aplf|5UTR|TC_35968_63.00000|chr6_87672128_87672130_-	2.28727183152494	2.26523332922144	0	1	1.58222263299387	4.84576226709141	7.6036675438703	6.36950633725401	17.3290522221362	6.7867716243932	0.283012631946707	0.49039968785207	0.237076482145869	0.192060745357684	0.315244480563457	0.672888544140149	1.28904442578024	1.26687856859637
Aplf|5UTR|TC_25800_154.00000|chr6_87672008_87672018_-^Aplf|5UTR_UP1k|TC_35114_68.00000|chr6_87672197_87672199_-	2.63801122212721	2.11306841237729	0	0	1.5902134020135	3.28778922798241	7.6036675438703	8.99981522999507	17.3290522221362	7.88944962906309	0.283012631946707	0.49039968785207	0.334978006413271	0.223265738127035	0.315244480563457	0.672888544140149	2.3226234092788	1.3252940559793
Aplf|5UTR|TC_35968_63.00000|chr6_87672128_87672130_-^Aplf|5UTR_UP1k|TC_35114_68.00000|chr6_87672197_87672199_-	0.350739390602269	-0.152164916844157	0	0	1.79579439437701	2.47181360697552	6.36950633725401	8.99981522999507	6.7867716243932	7.88944962906309	0.237076482145869	0.192060745357684	0.334978006413271	0.223265738127035	1.28904442578024	1.26687856859637	2.3226234092788	1.3252940559793
Apobec3|5UTR|TC_2029_18940.00000|chr15_79892380_79892465_+^Apobec3|5UTR_UP1k|TC_17017_404.00000|chr15_79891634_79891638_+	-0.235950072056057	-0.319350188040191	1	1	120.56711073186	134.156518089493	97.4479429294182	2.55205707058176	97.5333733010774	2.46662669892264	70.3616253429657	56.8182431797497	1.84269547469259	1.43693784875481	440.550833056966	382.026882979747	9.79683224629482	7.74301510106979
Apobr|5UTR_UP1k|TC_6636_3142.00000|chr7_126584879_126584951_+^Apobr|5UTR_UP1k|TC_7048_2788.00000|chr7_126584974_126584982_+	-0.0273397189673825	0.0355925764164393	40	30	115.869129776377	102.884924636001	54.7813566688666	45.2186433311334	51.4379114724454	48.5620885275546	15.3459962351416	6.13686650056351	12.6671768009016	5.79376272774593	142.02426953672	47.4261148689617	115.031619140554	45.8929540114297
Apol10b|5UTR|TC_36435_60.00000|chr15_77596041_77596043_-^Apol10b|5UTR|TC_4258_6554.00000|chr15_77596075_77596133_-	1.19882581400194	0.0189374931307529	1	0	37.7587604883739	26.8048693510915	0.957234471720297	99.0427655282797	0.646108972114609	99.3538910278854	0.291957756291647	0.132426224297665	30.2081720360417	20.363531890052	0.708213050669955	0.70360235364973	168.209680013231	109.624379062117
Apol6|5UTR|TC_17362_374.00000|chr15_77045070_77045206_+^Apol6|5UTR_INTRON|TC_28317_110.00000|chr15_77045218_77045275_+	-0.246760148808831	0.169666604643726	1	0	8.90364468564229	11.3252757209663	79.3820577734465	20.6179422265534	76.2497092791295	23.7502907208705	1.49080024999661	1.22809353798967	0.387206306914902	0.382527078928295	9.3738616245387	6.27134280300551	2.05191461367069	2.19718196390928
Apol7a|5UTR|TC_6594_3103.00000|chr15_77399105_77399167_-^Apol7a|5UTR_INTRON|TC_12063_883.00000|chr15_77397831_77397934_-	-2.30202791225077	-1.81951163479831	4	14	74.8157783149308	87.6542424317632	57.1214658076695	10.4499243709754	51.1101540137579	16.7818526790748	14.6208640164947	7.99020810337038	2.67477245288357	2.6235588182696	91.9431855385102	43.1205342010742	3.41077936242379	4.0113362112891
Apol7a|5UTR|TC_6594_3103.00000|chr15_77399105_77399167_-^Apol7a|5UTR_INTRON|TC_25262_161.00000|chr15_77397462_77397467_-	-0.0423301577247011	0.05452468305434	3	4	42.5040828142861	40.6510993560699	57.1214658076695	2.94883639149199	51.1101540137579	2.70338140503306	14.6208640164947	7.99020810337038	0.754786931274903	0.422627957708394	91.9431855385102	43.1205342010742	4.60922842408417	2.36863331377816
Apol7a|5UTR|TC_6594_3103.00000|chr15_77399105_77399167_-^Apol7a|5UTR_INTRON|TC_36062_62.00000|chr15_77397952_77397958_-	-2.07175900114362	-1.15877239809098	0	0	22.3238508606463	23.8290429045723	57.1214658076695	1.08851443950092	51.1101540137579	1.24472885918997	14.6208640164947	7.99020810337038	0.278617177884064	0.194592303801735	91.9431855385102	43.1205342010742	0.416766279701744	0.470355636235971
Apol7a|5UTR|TC_6594_3103.00000|chr15_77399105_77399167_-^Apol7a|5UTR_UP1k|TC_9208_1568.00000|chr15_77399187_77399243_-	-0.0335141009794877	0.00259356375808872	19	42	130.243128180509	131.776447765631	57.1214658076695	28.3912589903622	51.1101540137579	28.1598830429442	14.6208640164947	7.99020810337038	7.26705330624467	4.40232141775836	91.9431855385102	43.1205342010742	44.6494489461479	23.8006342336218
Apol7a|5UTR_INTRON|TC_12063_883.00000|chr15_77397831_77397934_-^Apol7a|5UTR_INTRON|TC_25262_161.00000|chr15_77397462_77397467_-	2.25969775452607	1.87403631785265	3	4	16.3008514488951	19.5372853972554	10.4499243709754	2.94883639149199	16.7818526790748	2.70338140503306	2.67477245288357	2.6235588182696	0.754786931274903	0.422627957708394	3.41077936242379	4.0113362112891	4.60922842408417	2.36863331377816
Apol7a|5UTR_INTRON|TC_12063_883.00000|chr15_77397831_77397934_-^Apol7a|5UTR_INTRON|TC_36062_62.00000|chr15_77397952_77397958_-	0.23026891110715	0.660739236707328	0	0	8.56147815814943	11.4524531770273	10.4499243709754	1.08851443950092	16.7818526790748	1.24472885918997	2.67477245288357	2.6235588182696	0.278617177884064	0.194592303801735	3.41077936242379	4.0113362112891	0.416766279701744	0.470355636235971
Apol7a|5UTR_INTRON|TC_12063_883.00000|chr15_77397831_77397934_-^Apol7a|5UTR_UP1k|TC_9208_1568.00000|chr15_77399187_77399243_-	2.26851381127129	1.8221051985564	4	14	49.9498811440364	63.3329506314871	10.4499243709754	28.3912589903622	16.7818526790748	28.1598830429442	2.67477245288357	2.6235588182696	7.26705330624467	4.40232141775836	3.41077936242379	4.0113362112891	44.6494489461479	23.8006342336218
Apol7a|5UTR_INTRON|TC_25262_161.00000|chr15_77397462_77397467_-^Apol7a|5UTR_INTRON|TC_36062_62.00000|chr15_77397952_77397958_-	-2.02942884341892	-1.21329708114532	0	0	4.86391754310017	5.31126388243555	2.94883639149199	1.08851443950092	2.70338140503306	1.24472885918997	0.754786931274903	0.422627957708394	0.278617177884064	0.194592303801735	4.60922842408417	2.36863331377816	0.416766279701744	0.470355636235971
Apol7a|5UTR_INTRON|TC_25262_161.00000|chr15_77397462_77397467_-^Apol7a|5UTR_UP1k|TC_9208_1568.00000|chr15_77399187_77399243_-	0.00881605674521335	-0.0519311192962513	3	4	28.3773547843474	29.3716995003166	2.94883639149199	28.3912589903622	2.70338140503306	28.1598830429442	0.754786931274903	0.422627957708394	7.26705330624467	4.40232141775836	4.60922842408417	2.36863331377816	44.6494489461479	23.8006342336218
Apol7a|5UTR_INTRON|TC_36062_62.00000|chr15_77397952_77397958_-^Apol7a|5UTR_UP1k|TC_9208_1568.00000|chr15_77399187_77399243_-	2.03824490016414	1.16136596184907	0	0	14.9042584636715	17.2172339410236	1.08851443950092	28.3912589903622	1.24472885918997	28.1598830429442	0.278617177884064	0.194592303801735	7.26705330624467	4.40232141775836	0.416766279701744	0.470355636235971	44.6494489461479	23.8006342336218
Apol9a|5UTR|TC_4357_6176.00000|chr15_77410985_77411082_-^Apol9a|5UTR_UP1k|TC_11655_934.00000|chr15_77411104_77411123_-	0.308574381036864	0.332818942815026	9	6	102.855114691322	113.57777332347	86.8516097735639	13.1483902264362	88.2407881382011	11.7592118617989	25.1606889039885	20.3275458023723	3.80905497247674	2.70890506265813	151.597527625257	121.922132250499	28.423462997746	20.4634985785059
Apol9b|5UTR|TC_15257_517.00000|chr15_77729092_77729094_+^Apol9b|5UTR|TC_8379_1943.00000|chr15_77729113_77729189_+	-0.206831408361934	-0.0884097021684727	15	18	63.7435290001646	73.2274667688829	22.0305482970246	77.9694517029754	20.7638871096329	79.2361128903671	2.32303248295203	1.78448549645602	8.22156428164948	6.80969288177334	10.9781962737976	8.69347506182901	33.6641530871244	31.2028266114849
Apoo|5UTR|TC_3829_7702.00000|chrX_94367120_94367159_+^Apoo|5UTR_UP1k|TC_26896_139.00000|chrX_94367096_94367098_+	0.150269622107356	0.0970279547866597	2	1	51.162874818392	62.5094572796455	98.4560267215295	1.54397327847052	97.5603301028722	2.43966989712776	32.0135741066947	26.363421744538	0.502032273848236	0.659264337744783	150.771033240672	123.636744505209	2.62392282970255	3.30684392918797
Appl1|5UTR|TC_10112_1196.00000|chr14_26970453_26970488_-^Appl1|5UTR|TC_9614_1335.00000|chr14_26970512_26970572_-	-0.0385937482189136	-0.127489015225363	6	15	51.6955362906555	60.2447254536291	45.7531957875891	54.2468042124109	45.3343421238735	54.6656578761265	4.72493196556166	3.22614378258703	5.60206680299941	3.89019149756721	35.1462081948644	24.2953076959698	40.5707768595237	26.8183245302011
Appl2|5UTR|TC_8897_1496.00000|chr10_83648610_83648679_-^Appl2|5UTR_UP1k|TC_14533_496.00000|chr10_83648700_83648728_-	-0.0103986396047806	0.0413652819174923	11	6	46.3822807962433	43.5063611769014	73.0182383095627	26.9817616904373	73.443934491222	26.556065508778	6.53790280991035	4.2325106231242	2.4158914218715	1.53040315926591	46.2355179837629	29.5020218901976	16.9622857878846	10.9777104115971
Aprt|5UTR|TC_2751_11811.00000|chr8_122576906_122576921_-^Aprt|5UTR|TC_817_53070.00000|chr8_122576854_122576881_-	-0.123864197025533	-0.163852400908562	147	154	1264.10410520153	1574.10393556464	17.4631843610023	82.5368156389977	17.6423055539435	82.3576944460565	50.1063649554509	41.7186936536146	236.819340687016	194.750930603003	224.850507541934	186.286471696066	975.284439600325	776.257230922991
Aptx|5UTR|TC_12759_777.00000|chr4_40702875_40702934_-^Aptx|5UTR|TC_3292_9814.00000|chr4_40703144_40703199_-	0.606320555608338	0.655270752216547	26	41	160.719479086386	186.8719317012	7.16243693231626	91.1461685367435	7.15407949451255	90.8231019642523	3.22213032998596	2.50220804600353	41.0034792458938	31.766252621636	11.7931380839306	8.69689814925069	228.469223091175	173.88541267661
Aptx|5UTR|TC_12759_777.00000|chr4_40702875_40702934_-^Aptx|5UTR|TC_42644_28.00000|chr4_40702797_40702799_-	-0.391903624071439	0.872553758949171	0	0	8.47443329861434	7.19946987905555	7.16243693231626	0.297657597643289	7.15407949451255	0.200603674981053	3.22213032998596	2.50220804600353	0.133905761737303	0.0701630629042469	11.7931380839306	8.69689814925069	0.373517334554064	0.446492757072959
Aptx|5UTR|TC_12759_777.00000|chr4_40702875_40702934_-^Aptx|5UTR_INTRON|TC_28750_118.00000|chr4_40700395_40700434_-	-2.58980517972039	-1.43183333905539	0	0	8.69296174756338	13.0625462206562	7.16243693231626	0.660727112475056	7.15407949451255	1.08484264458231	3.22213032998596	2.50220804600353	0.297238061440276	0.379434139081586	11.7931380839306	8.69689814925069	0.180709532847441	0.48882383637895
Aptx|5UTR|TC_12759_777.00000|chr4_40702875_40702934_-^Aptx|5UTR_UP1k|TC_34475_72.00000|chr4_40703479_40703532_-	0.306492811784399	0.591260630820346	0	0	11.8809930897663	15.0698227841423	7.16243693231626	0.733009820821885	7.15407949451255	0.737372221671783	3.22213032998596	2.50220804600353	0.32975552848379	0.257903019861866	11.7931380839306	8.69689814925069	1.49259478058885	1.35046900912875
Aptx|5UTR|TC_3292_9814.00000|chr4_40703144_40703199_-^Aptx|5UTR|TC_42644_28.00000|chr4_40702797_40702799_-	-0.998224179679777	0.217283006732624	0	0	28.9072121825665	23.3760745471334	91.1461685367435	0.297657597643289	90.8231019642523	0.200603674981053	41.0034792458938	31.766252621636	0.133905761737303	0.0701630629042469	228.469223091175	173.88541267661	0.373517334554064	0.446492757072959
Aptx|5UTR|TC_3292_9814.00000|chr4_40703144_40703199_-^Aptx|5UTR_INTRON|TC_28750_118.00000|chr4_40700395_40700434_-	-3.19612573532872	-2.08710409127193	0	0	29.6526364509633	42.412991422848	91.1461685367435	0.660727112475056	90.8231019642523	1.08484264458231	41.0034792458938	31.766252621636	0.297238061440276	0.379434139081586	228.469223091175	173.88541267661	0.180709532847441	0.48882383637895
Aptx|5UTR|TC_3292_9814.00000|chr4_40703144_40703199_-^Aptx|5UTR_UP1k|TC_34475_72.00000|chr4_40703479_40703532_-	-0.299827743823939	-0.0640101213962003	0	0	40.5273575333511	48.9304499820217	91.1461685367435	0.733009820821885	90.8231019642523	0.737372221671783	41.0034792458938	31.766252621636	0.32975552848379	0.257903019861866	228.469223091175	173.88541267661	1.49259478058885	1.35046900912875
Aptx|5UTR|TC_42644_28.00000|chr4_40702797_40702799_-^Aptx|5UTR_INTRON|TC_28750_118.00000|chr4_40700395_40700434_-	-2.19790155564895	-2.30438709800456	0	0	1.56352727846188	1.63401240330559	0.297657597643289	0.660727112475056	0.200603674981053	1.08484264458231	0.133905761737303	0.0701630629042469	0.297238061440276	0.379434139081586	0.373517334554064	0.446492757072959	0.180709532847441	0.48882383637895
Aptx|5UTR|TC_42644_28.00000|chr4_40702797_40702799_-^Aptx|5UTR_UP1k|TC_34475_72.00000|chr4_40703479_40703532_-	0.698396435855839	-0.281293128128825	0	0	2.13693069525741	1.8851054709354	0.297657597643289	0.733009820821885	0.200603674981053	0.737372221671783	0.133905761737303	0.0701630629042469	0.32975552848379	0.257903019861866	0.373517334554064	0.446492757072959	1.49259478058885	1.35046900912875
Aptx|5UTR_INTRON|TC_28750_118.00000|chr4_40700395_40700434_-^Aptx|5UTR_UP1k|TC_34475_72.00000|chr4_40703479_40703532_-	2.89629799150478	2.02309396987573	0	0	2.19203528265472	3.42029034895218	0.660727112475056	0.733009820821885	1.08484264458231	0.737372221671783	0.297238061440276	0.379434139081586	0.32975552848379	0.257903019861866	0.180709532847441	0.48882383637895	1.49259478058885	1.35046900912875
Arf1|5UTR|TC_655_76081.00000|chr11_59228192_59228250_-^Arf1|5UTR_INTRON|TC_32364_86.00000|chr11_59218355_59218357_-	-6.06483299322978	-4.29571589965027	0	0	37.4080178886434	58.2846644302708	99.9178138415994	0.0821861584005633	99.9384251689351	0.0615748310649004	331.286844914646	257.841268885367	0.272495885021478	0.158863145445193	1887.19514806776	1435.0578641549	0.0231884057971014	0.0450193631669535
Arf3|5UTR_UP1k|TC_1572_24422.00000|chr15_98763122_98763179_-^Arf3|5UTR_UP1k|TC_3222_9611.00000|chr15_98763202_98763235_-	0.0788782770178487	0.0727681631752812	142	143	611.368247444556	693.062920322074	71.3599606670465	28.6400393329535	73.4224607046088	26.5775392953912	106.489617662422	78.5613496066184	42.7391888937988	28.4377196872919	695.724198766226	501.360881000767	294.917706820798	190.871761486624
Arfgap2|5UTR|TC_13786_646.00000|chr2_91265211_91265232_+^Arfgap2|5UTR|TC_4487_6024.00000|chr2_91265256_91265326_+	-0.00363335793082875	0.0594193854145835	6	5	78.3201597759272	96.7261283965402	10.6852348468115	89.3147651531885	10.1203742041153	89.8796257958847	2.57834923444813	2.05252070632217	21.5516700998252	18.2285545279073	18.5459004993543	14.4738093179823	154.629860598166	133.94748116353
Arfrp1|5UTR|TC_2130_17807.00000|chr2_181365244_181365386_-^Arfrp1|5UTR_INTRON|TC_14583_571.00000|chr2_181364848_181364871_-	-0.890126456760708	-0.724942101527672	8	18	161.227857855629	198.815668889005	96.4187001186402	2.34463993636849	95.5782989871937	2.75387665613662	83.0307762564672	62.8194207924849	2.01908212534545	1.81000225266226	418.151257950267	301.390304697798	5.48647565573198	5.25393975233434
Arfrp1|5UTR|TC_2130_17807.00000|chr2_181365244_181365386_-^Arfrp1|5UTR_UP1k|TC_19614_291.00000|chr2_181365647_181365650_-	-0.0358837527662881	0.122665629086817	5	2	114.764961035211	133.530105069547	96.4187001186402	1.23665994499134	95.5782989871937	1.66782435666968	83.0307762564672	62.8194207924849	1.06494730868147	1.09618774533355	418.151257950267	301.390304697798	5.23142907430748	5.72593394393176
Arfrp1|5UTR_INTRON|TC_14583_571.00000|chr2_181364848_181364871_-^Arfrp1|5UTR_UP1k|TC_19614_291.00000|chr2_181365647_181365650_-	0.85424270399442	0.847607730614488	5	2	19.741379881198	25.6674677319351	2.34463993636849	1.23665994499134	2.75387665613662	1.66782435666968	2.01908212534545	1.81000225266226	1.06494730868147	1.09618774533355	5.48647565573198	5.25393975233434	5.23142907430748	5.72593394393176
Arhgap10|5UTR|TC_38957_47.00000|chr8_77517855_77517857_-^Arhgap10|5UTR|TC_4049_7054.00000|chr8_77517884_77517961_-	-0.498395992085649	0.328316959121597	0	0	12.1524127307915	21.7254133916075	0.910550361571606	99.0894496384284	0.639769029408865	99.3602309705911	0.219478020325937	0.142367075702255	23.8844078918293	22.1105193814305	2.05620001202718	0.868941819765307	158.400533504668	169.438986984466
Arhgap11a|5UTR|TC_1061_40324.00000|chr2_113848660_113848742_-^Arhgap11a|5UTR|TC_18076_353.00000|chr2_113848446_113848449_-	-0.0968708326544983	-0.307344310148877	12	1	246.872408117443	165.299816660508	72.7859388561384	0.744825178005594	71.9635610281404	0.615434713094177	205.813514727748	98.0857153612162	2.10610854448193	0.838832226053434	1421.01046986668	594.016975372699	13.5970003230607	4.10533238907183
Arhgap11a|5UTR|TC_1061_40324.00000|chr2_113848660_113848742_-^Arhgap11a|5UTR|TC_3366_9291.00000|chr2_113848603_113848637_-	-0.0779573509388598	-0.117215384564815	264	326	1191.89237685047	1040.67802384485	72.7859388561384	16.6720743134363	71.9635610281404	16.7695831998909	205.813514727748	98.0857153612162	47.1428721834939	22.8567978150433	1421.01046986668	594.016975372699	308.369859154847	127.621288817522
Arhgap11a|5UTR|TC_1061_40324.00000|chr2_113848660_113848742_-^Arhgap11a|5UTR|TC_4701_5593.00000|chr2_113848321_113848421_-	-0.124188041496089	-0.209686780935493	223	230	959.738589849449	825.51146486189	72.7859388561384	9.79716165241972	71.9635610281404	10.6514210588745	205.813514727748	98.0857153612162	27.702991892786	14.5177953848711	1421.01046986668	594.016975372699	175.49539787721	76.0276805792604
Arhgap11a|5UTR|TC_18076_353.00000|chr2_113848446_113848449_-^Arhgap11a|5UTR|TC_3366_9291.00000|chr2_113848603_113848637_-	0.0189134817156384	0.190128925584062	12	1	125.351184146855	84.471940350977	0.744825178005594	16.6720743134363	0.615434713094177	16.7695831998909	2.10610854448193	0.838832226053434	47.1428721834939	22.8567978150433	13.5970003230607	4.10533238907183	308.369859154847	127.621288817522
Arhgap11a|5UTR|TC_18076_353.00000|chr2_113848446_113848449_-^Arhgap11a|5UTR|TC_4701_5593.00000|chr2_113848321_113848421_-	-0.0273172088415912	0.0976575292133841	12	1	100.935597077113	67.0068490167879	0.744825178005594	9.79716165241972	0.615434713094177	10.6514210588745	2.10610854448193	0.838832226053434	27.702991892786	14.5177953848711	13.5970003230607	4.10533238907183	175.49539787721	76.0276805792604
Arhgap11a|5UTR|TC_3366_9291.00000|chr2_113848603_113848637_-^Arhgap11a|5UTR|TC_4701_5593.00000|chr2_113848321_113848421_-	-0.0462306905572296	-0.0924713963706778	223	230	487.313951471764	421.855006421923	16.6720743134363	9.79716165241972	16.7695831998909	10.6514210588745	47.1428721834939	22.8567978150433	27.702991892786	14.5177953848711	308.369859154847	127.621288817522	175.49539787721	76.0276805792604
Arhgap26|5UTR|TC_23670_188.00000|chr18_38993130_38993164_+^Arhgap26|5UTR|TC_36959_57.00000|chr18_38993197_38993199_+	-0.837033399954091	0.103819329748422	0	0	2.52034716215928	3.69766098251146	78.6669397528571	21.3330602471429	76.3674285246646	23.6325714753354	0.849990802576704	0.503851150670434	0.230502229498862	0.155921163789131	8.37853278161395	3.89349455337113	1.27191087845755	1.29477743112724
Arhgap31|5UTR|TC_16098_456.00000|chr16_38712823_38712898_-^Arhgap31|5UTR|TC_21355_239.00000|chr16_38713012_38713052_-	0.166982363158208	0.0725882516016791	1	2	11.7297046333511	14.5088576071825	32.1827264978402	12.3077688508794	26.2002435893022	14.8451212598882	2.29929836858619	1.18586815310214	0.879329874106907	0.671915757998104	18.4479829642722	8.9748439515392	7.92085552138795	5.34757113405742
Arhgap31|5UTR|TC_16098_456.00000|chr16_38712823_38712898_-^Arhgap31|5UTR|TC_38098_51.00000|chr16_38712930_38712932_-	0.0734864070733821	0.22272115935509	0	0	5.03836195284907	4.16047534262057	32.1827264978402	2.86448980371954	26.2002435893022	2.90410081513791	2.29929836858619	1.18586815310214	0.204653783232633	0.131444605021771	18.4479829642722	8.9748439515392	1.72780589194872	1.16085779937873
Arhgap31|5UTR|TC_16098_456.00000|chr16_38712823_38712898_-^Arhgap31|5UTR_UP1k|TC_12129_872.00000|chr16_38713247_38713334_-	-0.261098870458313	-0.430937077685995	7	7	31.9431727147449	34.7442007238495	32.1827264978402	52.6450148475609	26.2002435893022	56.0505343356717	2.29929836858619	1.18586815310214	3.76122876852327	2.53694372750682	18.4479829642722	8.9748439515392	25.1816802098378	14.2421753186574
Arhgap31|5UTR|TC_21355_239.00000|chr16_38713012_38713052_-^Arhgap31|5UTR|TC_38098_51.00000|chr16_38712930_38712932_-	-0.0934959560848259	0.15013290775341	0	0	2.71796979207282	2.76454394246465	12.3077688508794	2.86448980371954	14.8451212598882	2.90410081513791	0.879329874106907	0.671915757998104	0.204653783232633	0.131444605021771	7.92085552138795	5.34757113405742	1.72780589194872	1.16085779937873
Arhgap31|5UTR|TC_21355_239.00000|chr16_38713012_38713052_-^Arhgap31|5UTR_UP1k|TC_12129_872.00000|chr16_38713247_38713334_-	-0.428081233616521	-0.503525329287674	1	2	17.2319057888539	23.0867537329025	12.3077688508794	52.6450148475609	14.8451212598882	56.0505343356717	0.879329874106907	0.671915757998104	3.76122876852327	2.53694372750682	7.92085552138795	5.34757113405742	25.1816802098378	14.2421753186574
Arhgap31|5UTR|TC_38098_51.00000|chr16_38712930_38712932_-^Arhgap31|5UTR_UP1k|TC_12129_872.00000|chr16_38713247_38713334_-	-0.334585277531695	-0.653658237041085	0	0	7.40177022486859	6.62022278027902	2.86448980371954	52.6450148475609	2.90410081513791	56.0505343356717	0.204653783232633	0.131444605021771	3.76122876852327	2.53694372750682	1.72780589194872	1.16085779937873	25.1816802098378	14.2421753186574
Arhgap35|5UTR|TC_37593_54.00000|chr7_16614909_16614911_-^Arhgap35|5UTR|TC_8700_1803.00000|chr7_16614554_16614630_-	0.216460782209541	-0.0291806229313374	0	0	13.2996052778951	11.0125723072326	0.84170366412771	25.1706893396151	0.581616415780637	20.7406201607335	0.265559735711751	0.147491057963132	7.94141916399758	5.25957646194051	1.54550816858403	0.952356206004229	53.6992716686523	33.2812978837724
Arhgap35|5UTR|TC_37593_54.00000|chr7_16614909_16614911_-^Arhgap35|5UTR|TC_9064_1656.00000|chr7_16614650_16614692_-	-0.588148411868602	0.302174475608095	0	0	10.8466371524297	8.52607985822713	0.84170366412771	15.9938380632234	0.581616415780637	20.9714236000577	0.265559735711751	0.147491057963132	5.04609827674664	5.31810548987684	1.54550816858403	0.952356206004229	19.5350456355272	42.3403327592356
Arhgap35|5UTR|TC_37593_54.00000|chr7_16614909_16614911_-^Arhgap35|5UTR_UP1k|TC_14062_619.00000|chr7_16615242_16615278_-	-0.22623529700833	-0.895307385562271	0	0	10.0666867673793	8.02005917358019	0.84170366412771	7.72362755375771	0.581616415780637	6.93371411697474	0.265559735711751	0.147491057963132	2.43682495315916	1.75830805833413	1.54550816858403	0.952356206004229	12.1235494190134	6.10399621425004
Arhgap35|5UTR|TC_37593_54.00000|chr7_16614909_16614911_-^Arhgap35|5UTR_UP1k|TC_6831_2835.00000|chr7_16615091_16615143_-	-0.626711995898606	-1.02231397388806	0	0	20.3086996585892	17.3497286582053	0.84170366412771	33.0441014785402	0.581616415780637	34.5344407936479	0.265559735711751	0.147491057963132	10.4255015505576	8.75752655980972	1.54550816858403	0.952356206004229	39.2958678173064	27.839917757894
Arhgap35|5UTR|TC_37593_54.00000|chr7_16614909_16614911_-^Arhgap35|5UTR_UP1k|TC_9586_1407.00000|chr7_16615164_16615186_-	-0.303575916890818	-0.632318716450442	0	0	14.591733788068	11.9712644911059	0.84170366412771	17.2260399007359	0.581616415780637	16.2381849128056	0.265559735711751	0.147491057963132	5.43486122059392	4.11781202732415	1.54550816858403	0.952356206004229	25.6278433949001	17.1535220706182
Arhgap35|5UTR|TC_8700_1803.00000|chr7_16614554_16614630_-^Arhgap35|5UTR|TC_9064_1656.00000|chr7_16614650_16614692_-	-0.804609194078143	0.331355098539432	8	3	55.6441016323256	64.2405215967297	25.1706893396151	15.9938380632234	20.7406201607335	20.9714236000577	7.94141916399758	5.25957646194051	5.04609827674664	5.31810548987684	53.6992716686523	33.2812978837724	19.5350456355272	42.3403327592356
Arhgap35|5UTR|TC_8700_1803.00000|chr7_16614554_16614630_-^Arhgap35|5UTR_UP1k|TC_14062_619.00000|chr7_16615242_16615278_-	-0.442696079217871	-0.866126762630934	9	12	51.6428948173458	60.4278628765458	25.1706893396151	7.72362755375771	20.7406201607335	6.93371411697474	7.94141916399758	5.25957646194051	2.43682495315916	1.75830805833413	53.6992716686523	33.2812978837724	12.1235494190134	6.10399621425004
Arhgap35|5UTR|TC_8700_1803.00000|chr7_16614554_16614630_-^Arhgap35|5UTR_UP1k|TC_6831_2835.00000|chr7_16615091_16615143_-	-0.843172778108148	-0.99313335095672	9	12	104.185226438572	130.723103360257	25.1706893396151	33.0441014785402	20.7406201607335	34.5344407936479	7.94141916399758	5.25957646194051	10.4255015505576	8.75752655980972	53.6992716686523	33.2812978837724	39.2958678173064	27.839917757894
Arhgap35|5UTR|TC_8700_1803.00000|chr7_16614554_16614630_-^Arhgap35|5UTR_UP1k|TC_9586_1407.00000|chr7_16615164_16615186_-	-0.520036699100359	-0.603138093519105	9	12	74.8567419085476	90.1985775255176	25.1706893396151	17.2260399007359	20.7406201607335	16.2381849128056	7.94141916399758	5.25957646194051	5.43486122059392	4.11781202732415	53.6992716686523	33.2812978837724	25.6278433949001	17.1535220706182
Arhgap35|5UTR|TC_9064_1656.00000|chr7_16614650_16614692_-^Arhgap35|5UTR_UP1k|TC_14062_619.00000|chr7_16615242_16615278_-	0.361913114860272	-1.19748186117037	8	3	42.1179222902091	46.7840546399009	15.9938380632234	7.72362755375771	20.9714236000577	6.93371411697474	5.04609827674664	5.31810548987684	2.43682495315916	1.75830805833413	19.5350456355272	42.3403327592356	12.1235494190134	6.10399621425004
Arhgap35|5UTR|TC_9064_1656.00000|chr7_16614650_16614692_-^Arhgap35|5UTR_UP1k|TC_6831_2835.00000|chr7_16615091_16615143_-	-0.0385635840300045	-1.32448844949615	8	3	84.9693900089765	101.207564179428	15.9938380632234	33.0441014785402	20.9714236000577	34.5344407936479	5.04609827674664	5.31810548987684	10.4255015505576	8.75752655980972	19.5350456355272	42.3403327592356	39.2958678173064	27.839917757894
Arhgap35|5UTR|TC_9064_1656.00000|chr7_16614650_16614692_-^Arhgap35|5UTR_UP1k|TC_9586_1407.00000|chr7_16615164_16615186_-	0.284572494977784	-0.934493192058537	8	3	61.0502267495563	69.8329376303829	15.9938380632234	17.2260399007359	20.9714236000577	16.2381849128056	5.04609827674664	5.31810548987684	5.43486122059392	4.11781202732415	19.5350456355272	42.3403327592356	25.6278433949001	17.1535220706182
Arhgap35|5UTR_UP1k|TC_14062_619.00000|chr7_16615242_16615278_-^Arhgap35|5UTR_UP1k|TC_6831_2835.00000|chr7_16615091_16615143_-	-0.400476698890277	-0.127006588325786	22	30	78.8594863103771	95.2009208252604	7.72362755375771	33.0441014785402	6.93371411697474	34.5344407936479	2.43682495315916	1.75830805833413	10.4255015505576	8.75752655980972	12.1235494190134	6.10399621425004	39.2958678173064	27.839917757894
Arhgap35|5UTR_UP1k|TC_14062_619.00000|chr7_16615242_16615278_-^Arhgap35|5UTR_UP1k|TC_9586_1407.00000|chr7_16615164_16615186_-	-0.077340619882488	0.262988669111829	22	30	56.6602810740838	65.6883704320666	7.72362755375771	17.2260399007359	6.93371411697474	16.2381849128056	2.43682495315916	1.75830805833413	5.43486122059392	4.11781202732415	12.1235494190134	6.10399621425004	25.6278433949001	17.1535220706182
Arhgap35|5UTR_UP1k|TC_6831_2835.00000|chr7_16615091_16615143_-^Arhgap35|5UTR_UP1k|TC_9586_1407.00000|chr7_16615164_16615186_-	0.323136079007789	0.389995257437615	35	49	114.307384097179	142.10311648951	33.0441014785402	17.2260399007359	34.5344407936479	16.2381849128056	10.4255015505576	8.75752655980972	5.43486122059392	4.11781202732415	39.2958678173064	27.839917757894	25.6278433949001	17.1535220706182
Arhgdib|5UTR|TC_923_48313.00000|chr6_136941673_136941722_-^Arhgdib|5UTR_INTRON|TC_12272_852.00000|chr6_136939454_136939522_-	0.0534286252548539	-0.0354019202579203	5	10	277.702533629719	399.338543606426	45.3117621346497	0.81653434048085	46.5611535693201	0.86474365778787	193.838096899415	182.167555794692	3.49303260688673	3.38325463293451	968.395945218543	931.128288808878	18.1092342608883	16.8739257261496
Arhgdib|5UTR|TC_923_48313.00000|chr6_136941673_136941722_-^Arhgdib|5UTR_INTRON|TC_12695_786.00000|chr6_136941567_136941591_-	0.0109132587014793	0.114985560007414	2	4	231.085428256587	333.498329614249	45.3117621346497	0.806410825330817	46.5611535693201	0.806047619082266	193.838096899415	182.167555794692	3.44972546502843	3.15361010984701	968.395945218543	931.128288808878	17.3653515012069	17.4566376903141
Arhgdib|5UTR|TC_923_48313.00000|chr6_136941673_136941722_-^Arhgdib|5UTR_INTRON|TC_29557_110.00000|chr6_136941048_136941077_-	-0.162248927455263	-0.528685465385688	5	0	135.524063261856	113.848582257509	45.3117621346497	0.144286511964896	46.5611535693201	0.121267893761925	193.838096899415	182.167555794692	0.617239797569977	0.474452931456928	968.395945218543	931.128288808878	2.75566195892792	1.68105298947021
Arhgdib|5UTR|TC_923_48313.00000|chr6_136941673_136941722_-^Arhgdib|5UTR_INTRON|TC_36702_59.00000|chr6_136939541_136939543_-	0.180812316563892	0.281328682336964	0	0	42.1926516848797	88.2046493250194	45.3117621346497	0.0604562145997663	46.5611535693201	0.0582912361768169	193.838096899415	182.167555794692	0.258624185679155	0.228060758906513	968.395945218543	931.128288808878	1.46457933638173	1.41669852651831
Arhgdib|5UTR|TC_923_48313.00000|chr6_136941673_136941722_-^Arhgdib|5UTR_INTRON|TC_4281_6499.00000|chr6_136939572_136939619_-	-0.123863013346311	-0.000770763631872118	83	89	780.166875022254	1049.33542388261	45.3117621346497	5.83385452710887	46.5611535693201	6.56334631289635	193.838096899415	182.167555794692	24.9565059015457	25.6786755481558	968.395945218543	931.128288808878	114.422416566444	131.183461681377
Arhgdib|5UTR|TC_923_48313.00000|chr6_136941673_136941722_-^Arhgdib|5UTR_INTRON|TC_9328_1557.00000|chr6_136941484_136941502_-	-0.054746363188023	-0.0594851786906054	14	17	364.850003546904	518.523408449033	45.3117621346497	1.38859940646188	46.5611535693201	1.57665877609682	193.838096899415	182.167555794692	5.94025598705197	6.16857731276354	968.395945218543	931.128288808878	28.571871282879	30.2563597662222
Arhgdib|5UTR|TC_923_48313.00000|chr6_136941673_136941722_-^Arhgdib|5UTR_UP1k|TC_1002_44643.00000|chr6_136941838_136941950_-	-0.0538412269931152	-0.0431279616075577	563	725	2096.81180644524	2762.21619767893	45.3117621346497	45.6380960394033	46.5611535693201	43.4484909348778	193.838096899415	182.167555794692	195.234112857991	169.989460952483	968.395945218543	931.128288808878	939.640442678461	843.29140513677
Arhgdib|5UTR_INTRON|TC_12272_852.00000|chr6_136939454_136939522_-^Arhgdib|5UTR_INTRON|TC_12695_786.00000|chr6_136941567_136941591_-	-0.0425153665533746	0.150387480265334	2	4	30.4977205322339	46.3192318048686	0.81653434048085	0.806410825330817	0.86474365778787	0.806047619082266	3.49303260688673	3.38325463293451	3.44972546502843	3.15361010984701	18.1092342608883	16.8739257261496	17.3653515012069	17.4566376903141
Arhgdib|5UTR_INTRON|TC_12272_852.00000|chr6_136939454_136939522_-^Arhgdib|5UTR_INTRON|TC_29557_110.00000|chr6_136941048_136941077_-	-0.215677552710117	-0.493283545127768	5	0	17.8859179392461	15.8123096998442	0.81653434048085	0.144286511964896	0.86474365778787	0.121267893761925	3.49303260688673	3.38325463293451	0.617239797569977	0.474452931456928	18.1092342608883	16.8739257261496	2.75566195892792	1.68105298947021
Arhgdib|5UTR_INTRON|TC_12272_852.00000|chr6_136939454_136939522_-^Arhgdib|5UTR_INTRON|TC_36702_59.00000|chr6_136939541_136939543_-	0.127383691309038	0.316730602594884	0	0	5.56841558252891	12.2506508595663	0.81653434048085	0.0604562145997663	0.86474365778787	0.0582912361768169	3.49303260688673	3.38325463293451	0.258624185679155	0.228060758906513	18.1092342608883	16.8739257261496	1.46457933638173	1.41669852651831
Arhgdib|5UTR_INTRON|TC_12272_852.00000|chr6_136939454_136939522_-^Arhgdib|5UTR_INTRON|TC_4281_6499.00000|chr6_136939572_136939619_-	-0.177291638601165	0.0346311566260482	5	10	102.963269914691	145.741092005164	0.81653434048085	5.83385452710887	0.86474365778787	6.56334631289635	3.49303260688673	3.38325463293451	24.9565059015457	25.6786755481558	18.1092342608883	16.8739257261496	114.422416566444	131.183461681377
Arhgdib|5UTR_INTRON|TC_12272_852.00000|chr6_136939454_136939522_-^Arhgdib|5UTR_INTRON|TC_9328_1557.00000|chr6_136941484_136941502_-	-0.108174988442877	-0.0240832584326851	5	10	48.1514283626875	72.0171701608882	0.81653434048085	1.38859940646188	0.86474365778787	1.57665877609682	3.49303260688673	3.38325463293451	5.94025598705197	6.16857731276354	18.1092342608883	16.8739257261496	28.571871282879	30.2563597662222
Arhgdib|5UTR_INTRON|TC_12272_852.00000|chr6_136939454_136939522_-^Arhgdib|5UTR_UP1k|TC_1002_44643.00000|chr6_136941838_136941950_-	-0.107269852247969	-0.00772604134963739	5	10	276.728744707565	383.641298903786	0.81653434048085	45.6380960394033	0.86474365778787	43.4484909348778	3.49303260688673	3.38325463293451	195.234112857991	169.989460952483	18.1092342608883	16.8739257261496	939.640442678461	843.29140513677
Arhgdib|5UTR_INTRON|TC_12695_786.00000|chr6_136941567_136941591_-^Arhgdib|5UTR_INTRON|TC_29557_110.00000|chr6_136941048_136941077_-	-0.173162186156743	-0.643671025393102	2	0	14.8834616405191	13.2052839793959	0.806410825330817	0.144286511964896	0.806047619082266	0.121267893761925	3.44972546502843	3.15361010984701	0.617239797569977	0.474452931456928	17.3653515012069	17.4566376903141	2.75566195892792	1.68105298947021
Arhgdib|5UTR_INTRON|TC_12695_786.00000|chr6_136941567_136941591_-^Arhgdib|5UTR_INTRON|TC_36702_59.00000|chr6_136939541_136939543_-	0.169899057862412	0.16634312232955	0	0	4.63366207999783	10.2308471440195	0.806410825330817	0.0604562145997663	0.806047619082266	0.0582912361768169	3.44972546502843	3.15361010984701	0.258624185679155	0.228060758906513	17.3653515012069	17.4566376903141	1.46457933638173	1.41669852651831
Arhgdib|5UTR_INTRON|TC_12695_786.00000|chr6_136941567_136941591_-^Arhgdib|5UTR_INTRON|TC_4281_6499.00000|chr6_136939572_136939619_-	-0.13477627204779	-0.115756323639286	2	4	85.6791294337283	121.712295289436	0.806410825330817	5.83385452710887	0.806047619082266	6.56334631289635	3.44972546502843	3.15361010984701	24.9565059015457	25.6786755481558	17.3653515012069	17.4566376903141	114.422416566444	131.183461681377
Arhgdib|5UTR_INTRON|TC_12695_786.00000|chr6_136941567_136941591_-^Arhgdib|5UTR_INTRON|TC_9328_1557.00000|chr6_136941484_136941502_-	-0.0656596218895023	-0.17447073869802	2	4	40.068390082442	60.1434705883844	0.806410825330817	1.38859940646188	0.806047619082266	1.57665877609682	3.44972546502843	3.15361010984701	5.94025598705197	6.16857731276354	17.3653515012069	17.4566376903141	28.571871282879	30.2563597662222
Arhgdib|5UTR_INTRON|TC_12695_786.00000|chr6_136941567_136941591_-^Arhgdib|5UTR_UP1k|TC_1002_44643.00000|chr6_136941838_136941950_-	-0.0647544856945945	-0.158113521614972	2	4	230.275106409083	320.389139500519	0.806410825330817	45.6380960394033	0.806047619082266	43.4484909348778	3.44972546502843	3.15361010984701	195.234112857991	169.989460952483	17.3653515012069	17.4566376903141	939.640442678461	843.29140513677
Arhgdib|5UTR_INTRON|TC_29557_110.00000|chr6_136941048_136941077_-^Arhgdib|5UTR_INTRON|TC_36702_59.00000|chr6_136939541_136939543_-	0.343061244019155	0.810014147722651	0	0	2.71749161165807	3.49257354298348	0.144286511964896	0.0604562145997663	0.121267893761925	0.0582912361768169	0.617239797569977	0.474452931456928	0.258624185679155	0.228060758906513	2.75566195892792	1.68105298947021	1.46457933638173	1.41669852651831
Arhgdib|5UTR_INTRON|TC_29557_110.00000|chr6_136941048_136941077_-^Arhgdib|5UTR_INTRON|TC_4281_6499.00000|chr6_136939572_136939619_-	0.0383859141089524	0.527914701753816	5	0	50.2480136683665	41.5497501232988	0.144286511964896	5.83385452710887	0.121267893761925	6.56334631289635	0.617239797569977	0.474452931456928	24.9565059015457	25.6786755481558	2.75566195892792	1.68105298947021	114.422416566444	131.183461681377
Arhgdib|5UTR_INTRON|TC_29557_110.00000|chr6_136941048_136941077_-^Arhgdib|5UTR_INTRON|TC_9328_1557.00000|chr6_136941484_136941502_-	0.10750256426724	0.469200286695082	5	0	23.4988033356396	20.5315836707603	0.144286511964896	1.38859940646188	0.121267893761925	1.57665877609682	0.617239797569977	0.474452931456928	5.94025598705197	6.16857731276354	2.75566195892792	1.68105298947021	28.571871282879	30.2563597662222
Arhgdib|5UTR_INTRON|TC_29557_110.00000|chr6_136941048_136941077_-^Arhgdib|5UTR_UP1k|TC_1002_44643.00000|chr6_136941838_136941950_-	0.108407700462148	0.48555750377813	5	0	135.048835939423	109.37340929122	0.144286511964896	45.6380960394033	0.121267893761925	43.4484909348778	0.617239797569977	0.474452931456928	195.234112857991	169.989460952483	2.75566195892792	1.68105298947021	939.640442678461	843.29140513677
Arhgdib|5UTR_INTRON|TC_36702_59.00000|chr6_136939541_136939543_-^Arhgdib|5UTR_INTRON|TC_4281_6499.00000|chr6_136939572_136939619_-	-0.304675329910202	-0.282099445968836	0	0	15.6436937289142	32.1908368685552	0.0604562145997663	5.83385452710887	0.0582912361768169	6.56334631289635	0.258624185679155	0.228060758906513	24.9565059015457	25.6786755481558	1.46457933638173	1.41669852651831	114.422416566444	131.183461681377
Arhgdib|5UTR_INTRON|TC_36702_59.00000|chr6_136939541_136939543_-^Arhgdib|5UTR_INTRON|TC_9328_1557.00000|chr6_136941484_136941502_-	-0.235558679751914	-0.340813861027569	0	0	7.3158729179808	15.9069274457062	0.0604562145997663	1.38859940646188	0.0582912361768169	1.57665877609682	0.258624185679155	0.228060758906513	5.94025598705197	6.16857731276354	1.46457933638173	1.41669852651831	28.571871282879	30.2563597662222
Arhgdib|5UTR_INTRON|TC_36702_59.00000|chr6_136939541_136939543_-^Arhgdib|5UTR_UP1k|TC_1002_44643.00000|chr6_136941838_136941950_-	-0.234653543557007	-0.324456643944521	0	0	42.0446993552051	84.7374909789672	0.0604562145997663	45.6380960394033	0.0582912361768169	43.4484909348778	0.258624185679155	0.228060758906513	195.234112857991	169.989460952483	1.46457933638173	1.41669852651831	939.640442678461	843.29140513677
Arhgdib|5UTR_INTRON|TC_4281_6499.00000|chr6_136939572_136939619_-^Arhgdib|5UTR_INTRON|TC_9328_1557.00000|chr6_136941484_136941502_-	0.0691166501582878	-0.0587144150587333	14	17	135.274780905188	189.238351738171	5.83385452710887	1.38859940646188	6.56334631289635	1.57665877609682	24.9565059015457	25.6786755481558	5.94025598705197	6.16857731276354	114.422416566444	131.183461681377	28.571871282879	30.2563597662222
Arhgdib|5UTR_INTRON|TC_4281_6499.00000|chr6_136939572_136939619_-^Arhgdib|5UTR_UP1k|TC_1002_44643.00000|chr6_136941838_136941950_-	0.0700217863531956	-0.0423571979756856	83	89	777.431149674709	1008.08802818902	5.83385452710887	45.6380960394033	6.56334631289635	43.4484909348778	24.9565059015457	25.6786755481558	195.234112857991	169.989460952483	114.422416566444	131.183461681377	939.640442678461	843.29140513677
Arhgdib|5UTR_INTRON|TC_9328_1557.00000|chr6_136941484_136941502_-^Arhgdib|5UTR_UP1k|TC_1002_44643.00000|chr6_136941838_136941950_-	0.00090513619490773	0.0163572170830477	14	17	363.570624179859	498.141231579842	1.38859940646188	45.6380960394033	1.57665877609682	43.4484909348778	5.94025598705197	6.16857731276354	195.234112857991	169.989460952483	28.571871282879	30.2563597662222	939.640442678461	843.29140513677
Arhgef1|5UTR|TC_10239_1271.00000|chr7_24903002_24903073_+^Arhgef1|5UTR|TC_11069_1066.00000|chr7_24904331_24904447_+	0.122257206147621	-0.0115729538553526	9	23	45.5355343143745	60.8338129972561	56.7467928066297	43.2532071933703	53.6959021334345	46.3040978665655	4.85832703120774	3.55283918413503	3.70308550141409	3.06375359664405	37.5271531975289	26.0127145384206	31.133339340877	22.2525687978494
Arhgef10l|5UTR|TC_17621_375.00000|chr4_140648634_140648729_-^Arhgef10l|5UTR|TC_6348_3412.00000|chr4_140665839_140665947_-	0.342979842285395	0.410946901327994	2	1	42.0987213155475	47.2703663337627	9.10993465015741	82.2418975221924	11.7494751477138	78.4910497910379	1.5390757313263	1.31220628335239	13.8943377132177	8.76604677467372	10.4505942121967	7.86240872694111	119.664706280913	69.8336351234443
Arhgef10l|5UTR|TC_17621_375.00000|chr4_140648634_140648729_-^Arhgef10l|5UTR_INTRON|TC_16239_448.00000|chr4_140630351_140630420_-	-3.21232805812368	-3.0941206090502	2	0	12.8318417561467	12.4523820547337	9.10993465015741	8.64816782765017	11.7494751477138	9.75947506124829	1.5390757313263	1.31220628335239	1.4610626459042	1.08995885659479	10.4505942121967	7.86240872694111	1.07039039152417	0.764786033920272
Arhgef10l|5UTR|TC_6348_3412.00000|chr4_140665839_140665947_-^Arhgef10l|5UTR_INTRON|TC_16239_448.00000|chr4_140630351_140630420_-	-3.55530790040907	-3.5050675103782	2	0	37.5202294131855	33.2018415379742	82.2418975221924	8.64816782765017	78.4910497910379	9.75947506124829	13.8943377132177	8.76604677467372	1.4610626459042	1.08995885659479	119.664706280913	69.8336351234443	1.07039039152417	0.764786033920272
Arhgef19|5UTR|TC_16036_460.00000|chr4_141242832_141242904_+^Arhgef19|5UTR_INTRON|TC_16563_430.00000|chr4_141245050_141245116_+	-0.366230667418169	-0.0923839418957408	1	1	17.8469502741924	22.5965059450849	43.5140928740425	37.0803302785694	39.8601039998937	42.8258240737752	1.82314977754888	1.25470939005736	1.55358853726996	1.34806380842493	13.267592697388	8.66220481604314	8.77120692232089	8.72942036920445
Arhgef19|5UTR|TC_16036_460.00000|chr4_141242832_141242904_+^Arhgef19|5UTR_INTRON|TC_25852_153.00000|chr4_141245401_141245436_+	-0.781703766846731	-0.815535752350071	1	1	10.8603511455504	13.4664522384674	43.5140928740425	15.1990659786903	39.8601039998937	12.9463632262543	1.82314977754888	1.25470939005736	0.636809178998877	0.407523359876781	13.267592697388	8.66220481604314	2.69564546171283	1.5985897962249
Arhgef19|5UTR|TC_16036_460.00000|chr4_141242832_141242904_+^Arhgef19|5UTR_INTRON|TC_39699_43.00000|chr4_141244579_141244601_+	-0.401397994673517	-1.31097557622686	0	0	5.12417278737303	5.77357027815514	43.5140928740425	4.20651086869784	39.8601039998937	4.3677087000769	1.82314977754888	1.25470939005736	0.176244036080969	0.137485971412326	13.267592697388	8.66220481604314	0.971071830310001	0.38256093609634
Arhgef19|5UTR_INTRON|TC_16563_430.00000|chr4_141245050_141245116_+^Arhgef19|5UTR_INTRON|TC_25852_153.00000|chr4_141245401_141245436_+	-0.415473099428562	-0.72315181045433	1	3	13.6990453000981	16.7036257426477	37.0803302785694	15.1990659786903	42.8258240737752	12.9463632262543	1.55358853726996	1.34806380842493	0.636809178998877	0.407523359876781	8.77120692232089	8.72942036920445	2.69564546171283	1.5985897962249
Arhgef19|5UTR_INTRON|TC_16563_430.00000|chr4_141245050_141245116_+^Arhgef19|5UTR_INTRON|TC_39699_43.00000|chr4_141244579_141244601_+	-0.0351673272553472	-1.21859163433112	0	0	6.46353641783609	7.16146728309738	37.0803302785694	4.20651086869784	42.8258240737752	4.3677087000769	1.55358853726996	1.34806380842493	0.176244036080969	0.137485971412326	8.77120692232089	8.72942036920445	0.971071830310001	0.38256093609634
Arhgef19|5UTR_INTRON|TC_25852_153.00000|chr4_141245401_141245436_+^Arhgef19|5UTR_INTRON|TC_39699_43.00000|chr4_141244579_141244601_+	0.380305772173215	-0.495439823876787	0	0	3.93323643879146	4.2678968757183	15.1990659786903	4.20651086869784	12.9463632262543	4.3677087000769	0.636809178998877	0.407523359876781	0.176244036080969	0.137485971412326	2.69564546171283	1.5985897962249	0.971071830310001	0.38256093609634
Arhgef2|5UTR|TC_18108_298.00000|chr3_88621397_88621409_+^Arhgef2|5UTR|TC_2934_11544.00000|chr3_88616196_88616336_+	-0.102596179981436	-0.269029993632892	4	7	92.4522552165634	101.695989069416	1.19100607169221	42.1925525589705	1.21103570071492	41.512534489127	1.40722135834726	0.933498584601572	49.8521901234413	31.9989676323723	10.3168882172942	7.10852639687741	340.39723020827	202.216120522293
Arhgef2|5UTR|TC_18108_298.00000|chr3_88621397_88621409_+^Arhgef2|5UTR|TC_3900_6667.00000|chr3_88621106_88621167_+	0.122891997527398	0.0416654493956607	4	7	64.9743572812287	67.7263312898881	1.19100607169221	25.2389003107752	1.21103570071492	25.1477479829482	1.40722135834726	0.933498584601572	29.8207712140857	19.3845541746959	10.3168882172942	7.10852639687741	238.06708818288	151.937258353914
Arhgef2|5UTR|TC_18108_298.00000|chr3_88621397_88621409_+^Arhgef2|5UTR|TC_6787_2995.00000|chr3_88616426_88616432_+	-0.0430742708538951	-0.188620175908741	4	7	44.1749725195687	48.2909168622654	1.19100607169221	9.80555677302446	1.21103570071492	11.1983636325567	1.40722135834726	0.933498584601572	11.5856579151451	8.63199705398796	10.3168882172942	7.10852639687741	82.4404509479487	57.6762295216411
Arhgef2|5UTR|TC_18108_298.00000|chr3_88621397_88621409_+^Arhgef2|5UTR|TC_7769_2094.00000|chr3_88621187_88621218_+	0.10139373797032	-0.0683220469084973	4	7	36.3434442658856	36.0761312934732	1.19100607169221	7.34683284601453	1.21103570071492	6.93054632094627	1.40722135834726	0.933498584601572	8.6805771547659	5.34224975968891	10.3168882172942	7.10852639687741	68.274333466247	38.799230879839
Arhgef2|5UTR|TC_18108_298.00000|chr3_88621397_88621409_+^Arhgef2|5UTR|TC_8917_1724.00000|chr3_88616382_88616404_+	0.0203886469202854	-0.117897085956454	4	7	34.234608983018	37.4270226786757	1.19100607169221	6.20835571583274	1.21103570071492	5.75253140173112	1.40722135834726	0.933498584601572	7.33542084392911	4.43420447326367	10.3168882172942	7.10852639687741	54.5442453059969	31.116523421312
Arhgef2|5UTR|TC_18108_298.00000|chr3_88621397_88621409_+^Arhgef2|5UTR|TC_9687_1312.00000|chr3_88621432_88621525_+	0.0990378080692209	-0.134059918195804	4	7	29.4399327338024	31.3214852584379	1.19100607169221	4.9409904242382	1.21103570071492	4.56927776768222	1.40722135834726	0.933498584601572	5.83797801005181	3.52212104586574	10.3168882172942	7.10852639687741	45.8418479773516	24.4407276705653
Arhgef2|5UTR|TC_18108_298.00000|chr3_88621397_88621409_+^Arhgef2|5UTR_INTRON|TC_13097_696.00000|chr3_88621902_88621989_+	-2.54870643427514	-2.6281944083808	2	3	17.350652650587	20.1103028912236	1.19100607169221	1.78217470870735	1.21103570071492	2.4405792436418	1.40722135834726	0.933498584601572	2.10571077176458	1.8812635070978	10.3168882172942	7.10852639687741	2.63844260642325	2.31712733637914
Arhgef2|5UTR|TC_18108_298.00000|chr3_88621397_88621409_+^Arhgef2|5UTR_INTRON|TC_27376_105.00000|chr3_88621840_88621867_+	-2.34621731093591	-2.76515118267587	1	0	8.10579319902721	8.23043551576766	1.19100607169221	0.347104299926287	1.21103570071492	0.514915804420144	1.40722135834726	0.933498584601572	0.410117627474763	0.396910821317179	10.3168882172942	7.10852639687741	0.59130658344762	0.444595514765639
Arhgef2|5UTR|TC_18108_298.00000|chr3_88621397_88621409_+^Arhgef2|5UTR_UP1k|TC_22559_210.00000|chr3_88616141_88616143_+	-0.0112280474312598	-0.567176434868779	4	1	13.4805841787893	12.5540026506332	1.19100607169221	0.946526290818481	1.21103570071492	0.722467656231538	1.40722135834726	0.933498584601572	1.11835870893965	0.556897318645865	10.3168882172942	7.10852639687741	8.1355599832126	2.86222582776648
Arhgef2|5UTR|TC_2934_11544.00000|chr3_88616196_88616336_+^Arhgef2|5UTR|TC_3900_6667.00000|chr3_88621106_88621167_+	0.225488177508833	0.310695443028553	63	58	407.382558189708	416.891234159696	42.1925525589705	25.2389003107752	41.512534489127	25.1477479829482	49.8521901234413	31.9989676323723	29.8207712140857	19.3845541746959	340.39723020827	202.216120522293	238.06708818288	151.937258353914
Arhgef2|5UTR|TC_2934_11544.00000|chr3_88616196_88616336_+^Arhgef2|5UTR|TC_6787_2995.00000|chr3_88616426_88616432_+	0.0595219091275405	0.080409817724151	42	37	276.972548340714	297.256023558136	42.1925525589705	9.80555677302446	41.512534489127	11.1983636325567	49.8521901234413	31.9989676323723	11.5856579151451	8.63199705398796	340.39723020827	202.216120522293	82.4404509479487	57.6762295216411
Arhgef2|5UTR|TC_2934_11544.00000|chr3_88616196_88616336_+^Arhgef2|5UTR|TC_7769_2094.00000|chr3_88621187_88621218_+	0.203989917951756	0.200707946724395	28	9	227.869669173918	222.067586006815	42.1925525589705	7.34683284601453	41.512534489127	6.93054632094627	49.8521901234413	31.9989676323723	8.6805771547659	5.34224975968891	340.39723020827	202.216120522293	68.274333466247	38.799230879839
Arhgef2|5UTR|TC_2934_11544.00000|chr3_88616196_88616336_+^Arhgef2|5UTR|TC_8917_1724.00000|chr3_88616382_88616404_+	0.122984826901721	0.151132907676438	25	41	214.647488173853	230.383033869807	42.1925525589705	6.20835571583274	41.512534489127	5.75253140173112	49.8521901234413	31.9989676323723	7.33542084392911	4.43420447326367	340.39723020827	202.216120522293	54.5442453059969	31.116523421312
Arhgef2|5UTR|TC_2934_11544.00000|chr3_88616196_88616336_+^Arhgef2|5UTR|TC_9687_1312.00000|chr3_88621432_88621525_+	0.201633988050657	0.134970075437088	13	20	184.58535969996	192.800235837586	42.1925525589705	4.9409904242382	41.512534489127	4.56927776768222	49.8521901234413	31.9989676323723	5.83797801005181	3.52212104586574	340.39723020827	202.216120522293	45.8418479773516	24.4407276705653
Arhgef2|5UTR|TC_2934_11544.00000|chr3_88616196_88616336_+^Arhgef2|5UTR_INTRON|TC_13097_696.00000|chr3_88621902_88621989_+	-2.44611025429371	-2.35916441474791	2	3	108.786813118646	123.789504495119	42.1925525589705	1.78217470870735	41.512534489127	2.4405792436418	49.8521901234413	31.9989676323723	2.10571077176458	1.8812635070978	340.39723020827	202.216120522293	2.63844260642325	2.31712733637914
Arhgef2|5UTR|TC_2934_11544.00000|chr3_88616196_88616336_+^Arhgef2|5UTR_INTRON|TC_27376_105.00000|chr3_88621840_88621867_+	-2.24362113095447	-2.49612118904297	1	0	50.822492253116	50.662664793604	42.1925525589705	0.347104299926287	41.512534489127	0.514915804420144	49.8521901234413	31.9989676323723	0.410117627474763	0.396910821317179	340.39723020827	202.216120522293	0.59130658344762	0.444595514765639
Arhgef2|5UTR|TC_2934_11544.00000|chr3_88616196_88616336_+^Arhgef2|5UTR_UP1k|TC_22559_210.00000|chr3_88616141_88616143_+	0.0913681325501758	-0.298146441235887	4	1	84.5218806070974	77.276497323693	42.1925525589705	0.946526290818481	41.512534489127	0.722467656231538	49.8521901234413	31.9989676323723	1.11835870893965	0.556897318645865	340.39723020827	202.216120522293	8.1355599832126	2.86222582776648
Arhgef2|5UTR|TC_3900_6667.00000|chr3_88621106_88621167_+^Arhgef2|5UTR|TC_6787_2995.00000|chr3_88616426_88616432_+	-0.165966268381293	-0.230285625304402	42	37	194.653048439189	197.96316564335	25.2389003107752	9.80555677302446	25.1477479829482	11.1983636325567	29.8207712140857	19.3845541746959	11.5856579151451	8.63199705398796	238.06708818288	151.937258353914	82.4404509479487	57.6762295216411
Arhgef2|5UTR|TC_3900_6667.00000|chr3_88621106_88621167_+^Arhgef2|5UTR|TC_7769_2094.00000|chr3_88621187_88621218_+	-0.0214982595570774	-0.109987496304158	28	9	160.14412264774	147.890030238826	25.2389003107752	7.34683284601453	25.1477479829482	6.93054632094627	29.8207712140857	19.3845541746959	8.6805771547659	5.34224975968891	238.06708818288	151.937258353914	68.274333466247	38.799230879839
Arhgef2|5UTR|TC_3900_6667.00000|chr3_88621106_88621167_+^Arhgef2|5UTR|TC_8917_1724.00000|chr3_88616382_88616404_+	-0.102503350607112	-0.159562535352114	25	41	150.851729397593	153.427857069031	25.2389003107752	6.20835571583274	25.1477479829482	5.75253140173112	29.8207712140857	19.3845541746959	7.33542084392911	4.43420447326367	238.06708818288	151.937258353914	54.5442453059969	31.116523421312
Arhgef2|5UTR|TC_3900_6667.00000|chr3_88621106_88621167_+^Arhgef2|5UTR|TC_9687_1312.00000|chr3_88621432_88621525_+	-0.0238541894581767	-0.175725367591465	13	20	129.724419181942	128.398895222819	25.2389003107752	4.9409904242382	25.1477479829482	4.56927776768222	29.8207712140857	19.3845541746959	5.83797801005181	3.52212104586574	238.06708818288	151.937258353914	45.8418479773516	24.4407276705653
Arhgef2|5UTR|TC_3900_6667.00000|chr3_88621106_88621167_+^Arhgef2|5UTR_INTRON|TC_13097_696.00000|chr3_88621902_88621989_+	-2.67159843180254	-2.66985985777647	2	3	76.454092401532	82.4399179197211	25.2389003107752	1.78217470870735	25.1477479829482	2.4405792436418	29.8207712140857	19.3845541746959	2.10571077176458	1.8812635070978	238.06708818288	151.937258353914	2.63844260642325	2.31712733637914
Arhgef2|5UTR|TC_3900_6667.00000|chr3_88621106_88621167_+^Arhgef2|5UTR_INTRON|TC_27376_105.00000|chr3_88621840_88621867_+	-2.4691093084633	-2.80681663207153	1	0	35.7174496375599	33.7397418643335	25.2389003107752	0.347104299926287	25.1477479829482	0.514915804420144	29.8207712140857	19.3845541746959	0.410117627474763	0.396910821317179	238.06708818288	151.937258353914	0.59130658344762	0.444595514765639
Arhgef2|5UTR|TC_3900_6667.00000|chr3_88621106_88621167_+^Arhgef2|5UTR_UP1k|TC_22559_210.00000|chr3_88616141_88616143_+	-0.134120044958657	-0.608841884264439	4	1	59.400983305197	51.4637175620975	25.2389003107752	0.946526290818481	25.1477479829482	0.722467656231538	29.8207712140857	19.3845541746959	1.11835870893965	0.556897318645865	238.06708818288	151.937258353914	8.1355599832126	2.86222582776648
Arhgef2|5UTR|TC_6787_2995.00000|chr3_88616426_88616432_+^Arhgef2|5UTR|TC_7769_2094.00000|chr3_88621187_88621218_+	0.144468008824215	0.120298129000244	28	9	108.879295050421	105.450051981295	9.80555677302446	7.34683284601453	11.1983636325567	6.93054632094627	11.5856579151451	8.63199705398796	8.6805771547659	5.34224975968891	82.4404509479487	57.6762295216411	68.274333466247	38.799230879839
Arhgef2|5UTR|TC_6787_2995.00000|chr3_88616426_88616432_+^Arhgef2|5UTR|TC_8917_1724.00000|chr3_88616382_88616404_+	0.0634629177741806	0.0707230899522875	25	37	102.561553195899	109.398689534248	9.80555677302446	6.20835571583274	11.1983636325567	5.75253140173112	11.5856579151451	8.63199705398796	7.33542084392911	4.43420447326367	82.4404509479487	57.6762295216411	54.5442453059969	31.116523421312
Arhgef2|5UTR|TC_6787_2995.00000|chr3_88616426_88616432_+^Arhgef2|5UTR|TC_9687_1312.00000|chr3_88621432_88621525_+	0.142112078923116	0.0545602577129367	13	20	88.1974503830124	91.5522848546451	9.80555677302446	4.9409904242382	11.1983636325567	4.56927776768222	11.5856579151451	8.63199705398796	5.83797801005181	3.52212104586574	82.4404509479487	57.6762295216411	45.8418479773516	24.4407276705653
Arhgef2|5UTR|TC_6787_2995.00000|chr3_88616426_88616432_+^Arhgef2|5UTR_INTRON|TC_13097_696.00000|chr3_88621902_88621989_+	-2.50563216342125	-2.43957423247206	2	3	51.9798513162357	58.7821478968496	9.80555677302446	1.78217470870735	11.1983636325567	2.4405792436418	11.5856579151451	8.63199705398796	2.10571077176458	1.8812635070978	82.4404509479487	57.6762295216411	2.63844260642325	2.31712733637914
Arhgef2|5UTR|TC_6787_2995.00000|chr3_88616426_88616432_+^Arhgef2|5UTR_INTRON|TC_27376_105.00000|chr3_88621840_88621867_+	-2.30314304008201	-2.57653100676713	1	0	24.2836931711232	24.057453553048	9.80555677302446	0.347104299926287	11.1983636325567	0.514915804420144	11.5856579151451	8.63199705398796	0.410117627474763	0.396910821317179	82.4404509479487	57.6762295216411	0.59130658344762	0.444595514765639
Arhgef2|5UTR|TC_6787_2995.00000|chr3_88616426_88616432_+^Arhgef2|5UTR_UP1k|TC_22559_210.00000|chr3_88616141_88616143_+	0.0318462234226353	-0.378556258960038	4	1	40.3857293083303	36.6951827875758	9.80555677302446	0.946526290818481	11.1983636325567	0.722467656231538	11.5856579151451	8.63199705398796	1.11835870893965	0.556897318645865	82.4404509479487	57.6762295216411	8.1355599832126	2.86222582776648
Arhgef2|5UTR|TC_7769_2094.00000|chr3_88621187_88621218_+^Arhgef2|5UTR|TC_8917_1724.00000|chr3_88616382_88616404_+	-0.0810050910500348	-0.0495750390479563	25	9	84.3790019506322	81.7272013747039	7.34683284601453	6.20835571583274	6.93054632094627	5.75253140173112	8.6805771547659	5.34224975968891	7.33542084392911	4.43420447326367	68.274333466247	38.799230879839	54.5442453059969	31.116523421312
Arhgef2|5UTR|TC_7769_2094.00000|chr3_88621187_88621218_+^Arhgef2|5UTR|TC_9687_1312.00000|chr3_88621432_88621525_+	-0.00235592990109934	-0.0657378712873071	13	9	72.5614287811562	68.3948962504477	7.34683284601453	4.9409904242382	6.93054632094627	4.56927776768222	8.6805771547659	5.34224975968891	5.83797801005181	3.52212104586574	68.274333466247	38.799230879839	45.8418479773516	24.4407276705653
Arhgef2|5UTR|TC_7769_2094.00000|chr3_88621187_88621218_+^Arhgef2|5UTR_INTRON|TC_13097_696.00000|chr3_88621902_88621989_+	-2.65010017224546	-2.55987236147231	2	3	42.7646407346101	43.9136927403458	7.34683284601453	1.78217470870735	6.93054632094627	2.4405792436418	8.6805771547659	5.34224975968891	2.10571077176458	1.8812635070978	68.274333466247	38.799230879839	2.63844260642325	2.31712733637914
Arhgef2|5UTR|TC_7769_2094.00000|chr3_88621187_88621218_+^Arhgef2|5UTR_INTRON|TC_27376_105.00000|chr3_88621840_88621867_+	-2.44761104890623	-2.69682913576737	1	0	19.9785760804633	17.9723208702333	7.34683284601453	0.347104299926287	6.93054632094627	0.514915804420144	8.6805771547659	5.34224975968891	0.410117627474763	0.396910821317179	68.274333466247	38.799230879839	0.59130658344762	0.444595514765639
Arhgef2|5UTR|TC_7769_2094.00000|chr3_88621187_88621218_+^Arhgef2|5UTR_UP1k|TC_22559_210.00000|chr3_88616141_88616143_+	-0.11262178540158	-0.498854387960281	4	1	33.2259743139456	27.4134416593987	7.34683284601453	0.946526290818481	6.93054632094627	0.722467656231538	8.6805771547659	5.34224975968891	1.11835870893965	0.556897318645865	68.274333466247	38.799230879839	8.1355599832126	2.86222582776648
Arhgef2|5UTR|TC_8917_1724.00000|chr3_88616382_88616404_+^Arhgef2|5UTR|TC_9687_1312.00000|chr3_88621432_88621525_+	0.0786491611489355	-0.0161628322393508	13	20	68.351038041371	70.9559822877763	6.20835571583274	4.9409904242382	5.75253140173112	4.56927776768222	7.33542084392911	4.43420447326367	5.83797801005181	3.52212104586574	54.5442453059969	31.116523421312	45.8418479773516	24.4407276705653
Arhgef2|5UTR|TC_8917_1724.00000|chr3_88616382_88616404_+^Arhgef2|5UTR_INTRON|TC_13097_696.00000|chr3_88621902_88621989_+	-2.56909508119543	-2.51029732242435	2	3	40.2832143023621	45.5580660999165	6.20835571583274	1.78217470870735	5.75253140173112	2.4405792436418	7.33542084392911	4.43420447326367	2.10571077176458	1.8812635070978	54.5442453059969	31.116523421312	2.63844260642325	2.31712733637914
Arhgef2|5UTR|TC_8917_1724.00000|chr3_88616382_88616404_+^Arhgef2|5UTR_INTRON|TC_27376_105.00000|chr3_88621840_88621867_+	-2.36660595785619	-2.64725409671941	1	0	18.819315394225	18.645304712048	6.20835571583274	0.347104299926287	5.75253140173112	0.514915804420144	7.33542084392911	4.43420447326367	0.410117627474763	0.396910821317179	54.5442453059969	31.116523421312	0.59130658344762	0.444595514765639
Arhgef2|5UTR|TC_8917_1724.00000|chr3_88616382_88616404_+^Arhgef2|5UTR_UP1k|TC_22559_210.00000|chr3_88616141_88616143_+	-0.0316166943515452	-0.449279348912325	4	1	31.2980308194246	28.439953672984	6.20835571583274	0.946526290818481	5.75253140173112	0.722467656231538	7.33542084392911	4.43420447326367	1.11835870893965	0.556897318645865	54.5442453059969	31.116523421312	8.1355599832126	2.86222582776648
Arhgef2|5UTR|TC_9687_1312.00000|chr3_88621432_88621525_+^Arhgef2|5UTR_INTRON|TC_13097_696.00000|chr3_88621902_88621989_+	-2.64774424234437	-2.494134490185	2	3	34.6414098069929	38.1260969648138	4.9409904242382	1.78217470870735	4.56927776768222	2.4405792436418	5.83797801005181	3.52212104586574	2.10571077176458	1.8812635070978	45.8418479773516	24.4407276705653	2.63844260642325	2.31712733637914
Arhgef2|5UTR|TC_9687_1312.00000|chr3_88621432_88621525_+^Arhgef2|5UTR_INTRON|TC_27376_105.00000|chr3_88621840_88621867_+	-2.44525511900513	-2.63109126448006	1	0	16.183604713494	15.6036626715229	4.9409904242382	0.347104299926287	4.56927776768222	0.514915804420144	5.83797801005181	3.52212104586574	0.410117627474763	0.396910821317179	45.8418479773516	24.4407276705653	0.59130658344762	0.444595514765639
Arhgef2|5UTR|TC_9687_1312.00000|chr3_88621432_88621525_+^Arhgef2|5UTR_UP1k|TC_22559_210.00000|chr3_88616141_88616143_+	-0.110265855500481	-0.433116516672974	4	1	26.9146325720091	23.8004929584355	4.9409904242382	0.946526290818481	4.56927776768222	0.722467656231538	5.83797801005181	3.52212104586574	1.11835870893965	0.556897318645865	45.8418479773516	24.4407276705653	8.1355599832126	2.86222582776648
Arhgef2|5UTR_INTRON|TC_13097_696.00000|chr3_88621902_88621989_+^Arhgef2|5UTR_INTRON|TC_27376_105.00000|chr3_88621840_88621867_+	0.202489123339238	-0.136956774295062	1	0	9.5379329347391	10.0185026331812	1.78217470870735	0.347104299926287	2.4405792436418	0.514915804420144	2.10571077176458	1.8812635070978	0.410117627474763	0.396910821317179	2.63844260642325	2.31712733637914	0.59130658344762	0.444595514765639
Arhgef2|5UTR_INTRON|TC_13097_696.00000|chr3_88621902_88621989_+^Arhgef2|5UTR_UP1k|TC_22559_210.00000|chr3_88616141_88616143_+	2.53747838684388	2.06101797351203	2	1	15.8623474176257	15.2813673555161	1.78217470870735	0.946526290818481	2.4405792436418	0.722467656231538	2.10571077176458	1.8812635070978	1.11835870893965	0.556897318645865	2.63844260642325	2.31712733637914	8.1355599832126	2.86222582776648
Arhgef2|5UTR_INTRON|TC_27376_105.00000|chr3_88621840_88621867_+^Arhgef2|5UTR_UP1k|TC_22559_210.00000|chr3_88616141_88616143_+	2.33498926350465	2.19797474780709	1	0	7.41049402623179	6.25412303795886	0.347104299926287	0.946526290818481	0.514915804420144	0.722467656231538	0.410117627474763	0.396910821317179	1.11835870893965	0.556897318645865	0.59130658344762	0.444595514765639	8.1355599832126	2.86222582776648
Arhgef25|5UTR|TC_12490_818.00000|chr10_127190017_127190031_-^Arhgef25|5UTR_UP1k|TC_10745_1137.00000|chr10_127189865_127189909_-	0.307451238817147	0.239449203663548	27	28	53.1909378446807	66.9208202572768	33.8602533412567	45.888732324486	41.0208746482455	42.7480214052644	3.14879842072309	2.93067607103482	4.26737409245158	3.0540695314465	15.1290101848087	14.5213880409811	25.3733865056974	17.8649020326531
Arhgef25|5UTR|TC_12490_818.00000|chr10_127190017_127190031_-^Arhgef25|5UTR_UP1k|TC_19488_295.00000|chr10_127190058_127190068_-	0.344719514938244	0.176257894735496	4	4	26.0564541054254	31.118194586605	33.8602533412567	14.863991306956	41.0208746482455	10.2544001092602	3.14879842072309	2.93067607103482	1.38226113907887	0.732610537457448	15.1290101848087	14.5213880409811	8.43386583526161	4.10178031837808
Arhgef25|5UTR|TC_12490_818.00000|chr10_127190017_127190031_-^Arhgef25|5UTR_UP1k|TC_25676_155.00000|chr10_127189827_127189840_-	-0.241466317716725	-0.815021842810944	0	3	15.39038249329	24.6439657039715	33.8602533412567	5.38702302730127	41.0208746482455	5.97670383722997	3.14879842072309	2.93067607103482	0.500960504630872	0.42699681734312	15.1290101848087	14.5213880409811	2.03601288918872	1.20259352755036
Arhgef25|5UTR_UP1k|TC_10745_1137.00000|chr10_127189865_127189909_-^Arhgef25|5UTR_UP1k|TC_19488_295.00000|chr10_127190058_127190068_-	0.0372682761210972	-0.0631913089280518	4	4	30.6177479231427	33.3725132104401	45.888732324486	14.863991306956	42.7480214052644	10.2544001092602	4.26737409245158	3.0540695314465	1.38226113907887	0.732610537457448	25.3733865056974	17.8649020326531	8.43386583526161	4.10178031837808
Arhgef25|5UTR_UP1k|TC_10745_1137.00000|chr10_127189865_127189909_-^Arhgef25|5UTR_UP1k|TC_25676_155.00000|chr10_127189827_127189840_-	-0.548917556533872	-1.05447104647449	0	3	18.0845348224947	26.4292669269264	45.888732324486	5.38702302730127	42.7480214052644	5.97670383722997	4.26737409245158	3.0540695314465	0.500960504630872	0.42699681734312	25.3733865056974	17.8649020326531	2.03601288918872	1.20259352755036
Arhgef25|5UTR_UP1k|TC_19488_295.00000|chr10_127190058_127190068_-^Arhgef25|5UTR_UP1k|TC_25676_155.00000|chr10_127189827_127189840_-	-0.586185832654969	-0.99127973754644	0	3	8.85900626524534	12.2896143210975	14.863991306956	5.38702302730127	10.2544001092602	5.97670383722997	1.38226113907887	0.732610537457448	0.500960504630872	0.42699681734312	8.43386583526161	4.10178031837808	2.03601288918872	1.20259352755036
Arhgef40|5UTR|TC_24742_169.00000|chr14_51984822_51984850_+^Arhgef40|5UTR|TC_27328_133.00000|chr14_51984959_51984970_+	-0.906903051961584	-0.961566949739311	0	0	6.96404959822889	6.63875829458332	45.6861879641187	32.1566811837712	44.8296570348183	34.2694061404945	0.814232963934508	0.501321937695789	0.573106030451103	0.383228563999348	5.78471327846147	3.62714769719696	2.17151613278922	1.42378971364631
Arhgef40|5UTR|TC_24742_169.00000|chr14_51984822_51984850_+^Arhgef40|5UTR|TC_33801_76.00000|chr14_51984876_51984897_+	0.281972340036146	-0.180319815916009	1	1	5.58848725736889	5.70401739927528	45.6861879641187	22.15713085211	44.8296570348183	20.9009368246872	0.814232963934508	0.501321937695789	0.394891041033397	0.233731392155673	5.78471327846147	3.62714769719696	3.4110853114102	1.49239537747322
Arhgef40|5UTR|TC_27328_133.00000|chr14_51984959_51984970_+^Arhgef40|5UTR|TC_33801_76.00000|chr14_51984876_51984897_+	1.18887539199773	0.781247133823302	0	0	4.40570324265212	4.5966979301672	32.1566811837712	22.15713085211	34.2694061404945	20.9009368246872	0.573106030451103	0.383228563999348	0.394891041033397	0.233731392155673	2.17151613278922	1.42378971364631	3.4110853114102	1.49239537747322
Arhgef7|5UTR|TC_6174_3581.00000|chr8_11758316_11758428_+^Arhgef7|5UTR_INTRON|TC_38573_49.00000|chr8_11779279_11779283_+	0.222736381749093	-0.250213543550712	0	0	16.3257772805081	16.0291850104634	98.5160489872684	1.48395101273156	99.0813678406289	0.91863215937108	14.6819005107578	10.9250289400194	0.221154028767219	0.101291323939981	104.100475389179	72.8403550624547	1.82985059709449	0.567805913756785
Arhgef9|5UTR|TC_11337_1012.00000|chrX_95166410_95166463_-^Arhgef9|5UTR|TC_17974_358.00000|chrX_95166476_95166532_-	-0.565144622583693	-0.741255979721692	12	13	34.8231119653944	42.6236679890549	77.4616361766089	22.5383638233911	74.3681438914828	25.6318561085172	4.10341603272525	3.18716858121127	1.19393661209838	1.09849516462855	17.5311914581515	12.5017367841981	3.44763768933358	2.57764500732961
Arid1b|5UTR_UP1k|TC_12162_848.00000|chr17_4994917_4994996_+^Arid1b|5UTR_UP1k|TC_22009_211.00000|chr17_4994844_4994896_+	-0.12338865930742	-0.438559072342311	7	3	26.3500189245162	28.1108085589338	82.3446404581631	17.6553595418369	79.7651980043051	20.2348019956949	3.73556392633679	2.31081976969913	0.800935238092399	0.586207790584005	20.2341278888774	11.023563093115	3.9827406286249	2.06342189988367
Arl13b|5UTR|TC_17983_357.00000|chr16_62846851_62846886_-^Arl13b|5UTR|TC_9620_1449.00000|chr16_62846951_62847038_-	0.189875466066397	0.354177509826094	6	3	41.2821862825344	31.8786343646875	22.9435554518518	77.0564445481482	16.4535602115377	83.5464397884623	2.14493518471313	0.813055389484271	7.20381282957954	4.12846109102877	12.4850703589758	3.95455130296273	47.8296784478337	25.6674869989425
Arl2|5UTR|TC_8221_1635.00000|chr19_6141082_6141109_-^Arl2|5UTR_UP1k|TC_4518_4652.00000|chr19_6141137_6141158_-	0.132669153312705	0.128062666613629	26	29	138.986798207772	191.102452228767	29.1988294113254	70.8011705886746	28.3906338977542	71.6093661022458	7.61941201684727	7.14718263598062	18.4755108634923	18.0272557429595	32.3414951567901	29.7446906120135	85.9750613810612	81.9888714806628
Arl2bp|5UTR|TC_22952_203.00000|chr8_94666704_94666706_+^Arl2bp|5UTR|TC_4630_5769.00000|chr8_94666725_94666785_+	-0.524459299147027	-0.17605694172397	2	2	58.4134907611445	63.3736030774872	3.7098728407227	96.2901271592773	3.6281065852874	96.3718934147126	0.911976291632225	0.715659442024329	23.6704374671792	19.0097655200331	4.09097623114931	2.53523207888795	73.819596913418	59.6059534967458
Arl3|5UTR|TC_1176_36586.00000|chr19_46573064_46573116_-^Arl3|5UTR_UP1k|TC_1417_29210.00000|chr19_46573145_46573222_-	0.244493448815973	0.302100443942674	234	218	1511.83514057792	1698.07324219151	55.5617109398611	44.4382890601389	55.5997302450462	44.4002697549538	164.198829903188	139.429836150097	131.326320646826	111.344467134441	671.397845011306	561.932793826001	636.152942367128	553.271905349435
Arl4a|5UTR|TC_19998_278.00000|chr12_40037954_40037986_-^Arl4a|5UTR_INTRON|TC_12715_782.00000|chr12_40037376_40037433_-	0.412603172003469	0.242382697382533	2	6	25.3707166883788	31.5831895789502	29.0943833099761	70.9056166900239	26.5711538066763	73.4288461933237	1.31941680635247	1.04494395629611	3.21553687283433	2.88768149120536	4.20579610582403	4.08203721260204	13.6434958104097	13.3443593884165
Arl4c|5UTR|TC_12625_795.00000|chr1_88701697_88701700_-^Arl4c|5UTR|TC_13621_665.00000|chr1_88702167_88702171_-	0.618727482587797	0.60841749502763	2	3	30.742560458379	32.9913122536685	24.6992724125908	21.1011920874757	25.9339911208456	17.9912045530014	3.58516895675162	2.87549995065194	3.06289746348587	1.99482245379274	15.2344599137123	12.3676742829067	19.9850601779162	13.080696620891
Arl4c|5UTR|TC_12625_795.00000|chr1_88701697_88701700_-^Arl4c|5UTR|TC_8751_1785.00000|chr1_88702133_88702145_-	0.469725364857672	0.403346729719317	7	3	51.6688059214266	60.2932603412441	24.6992724125908	54.1995354999334	25.9339911208456	56.0748043261531	3.58516895675162	2.87549995065194	7.86721523204319	6.21744244151699	15.2344599137123	12.3676742829067	46.2956216214859	35.3676282436028
Arl4c|5UTR|TC_13621_665.00000|chr1_88702167_88702171_-^Arl4c|5UTR|TC_8751_1785.00000|chr1_88702133_88702145_-	-0.149002117730125	-0.205070765308313	2	6	37.1167689426284	48.8948452785156	21.1011920874757	54.1995354999334	17.9912045530014	56.0748043261531	3.06289746348587	1.99482245379274	7.86721523204319	6.21744244151699	19.9850601779162	13.080696620891	46.2956216214859	35.3676282436028
Arl5b|5UTR_UP1k|TC_10567_960.00000|chr2_15055310_15055330_+^Arl5b|5UTR_UP1k|TC_9679_1165.00000|chr2_15055272_15055292_+	0.0729916842714675	0.0983466266087696	5	11	49.0352431101405	63.4864003728478	46.2881765316553	53.7118234683447	46.6301545520858	53.3698454479142	4.51560645299103	3.66035300587544	5.23981445865996	4.18940224592591	24.7419253664945	19.1804044467071	30.1999348994835	23.5013137746069
Arl6ip4|5UTR|TC_2472_14594.00000|chr5_124116073_124116127_+^Arl6ip4|5UTR|TC_5779_4005.00000|chr5_124116249_124116321_+	-0.177682889942614	-0.0568480088037693	82	76	449.659657310158	465.961287200847	78.7696177579205	21.2303822420795	79.2863300695341	20.7136699304659	69.4084686515594	50.4281876607471	18.7073184084587	13.174437932494	315.227578551471	219.214288773041	75.1165078197986	55.0572650780479
Arl6ip6|5UTR|TC_5386_4534.00000|chr2_53192071_53192122_+^Arl6ip6|5UTR_UP1k|TC_32420_86.00000|chr2_53191755_53191757_+	-0.438569783824101	0.181754428234601	0	4	27.0947284922078	40.6211792530735	96.8014272865131	1.59250993357586	96.2734601795146	1.55981912038057	20.354600288526	15.6111347528751	0.334859764593161	0.252931040735083	83.811942198288	68.0394045318202	1.01738093832034	1.25037910942156
Arl6ip6|5UTR|TC_5386_4534.00000|chr2_53192071_53192122_+^Arl6ip6|5UTR_UP1k|TC_35921_63.00000|chr2_53191733_53191735_+	0.260116139726029	-0.213831441749195	0	2	25.5649720315081	42.7569697527256	96.8014272865131	1.60606277991103	96.2734601795146	2.16672070010479	20.354600288526	15.6111347528751	0.337709544577373	0.351342610498351	83.811942198288	68.0394045318202	1.66528833289343	1.32034419840177
Arl6ip6|5UTR_UP1k|TC_32420_86.00000|chr2_53191755_53191757_+^Arl6ip6|5UTR_UP1k|TC_35921_63.00000|chr2_53191733_53191735_+	0.69868592355013	-0.395585869983796	0	2	2.84144022537337	6.05838974665902	1.59250993357586	1.60606277991103	1.55981912038057	2.16672070010479	0.334859764593161	0.252931040735083	0.337709544577373	0.351342610498351	1.01738093832034	1.25037910942156	1.66528833289343	1.32034419840177
Armc5|5UTR|TC_12993_744.00000|chr7_128238080_128238116_+^Armc5|5UTR|TC_16735_421.00000|chr7_128237518_128237548_+	-0.0606802133947184	-0.0227978513957718	0	6	16.4513497166816	28.5497619181824	61.8420810263103	38.1579189736897	62.7629592180626	37.2370407819374	2.6183456181384	2.16949367671584	1.61557661521019	1.28715289276503	19.1749718914611	16.1282799330869	11.3440662745077	9.41883010189529
Armc6|5UTR|TC_14240_604.00000|chr8_70234408_70234453_-^Armc6|5UTR|TC_20709_257.00000|chr8_70234119_70234141_-	-0.2054439688612	-0.2867885174705	2	4	13.3459145886559	18.5089236974669	73.3500151223803	26.6499848776197	66.0189837628861	33.9810162371139	2.26687390792835	1.64098699228402	0.823614763609345	0.844641987068027	18.9689529459256	13.9306381859923	5.97716594572941	5.87768873050616
Armc8|5UTR|TC_10118_1301.00000|chr9_99568848_99568923_-^Armc8|5UTR|TC_30214_104.00000|chr9_99568794_99568813_-	-0.5537050904951	-0.202792932981222	1	0	14.6236588947211	13.4050733179908	16.9043577276968	1.70829601051601	15.5715056592234	1.28457211262914	5.30469577942039	3.73130876971459	0.536074234996661	0.307814497459647	42.5829712544175	28.2997511792858	2.9316933848873	2.02844732443831
Armc8|5UTR|TC_10118_1301.00000|chr9_99568848_99568923_-^Armc8|5UTR|TC_4276_6513.00000|chr9_99568649_99568767_-	-0.439348268137091	-0.350573526212634	10	9	112.845919361783	143.73993296331	16.9043577276968	81.3873462617872	15.5715056592234	83.1439222281474	5.30469577942039	3.73130876971459	25.5398707935383	19.9232914881672	42.5829712544175	28.2997511792858	151.194902121999	118.508459944397
Armc8|5UTR|TC_30214_104.00000|chr9_99568794_99568813_-^Armc8|5UTR|TC_4276_6513.00000|chr9_99568649_99568767_-	0.114356822358009	-0.147780593231412	1	0	42.3665104917451	35.691966955963	1.70829601051601	81.3873462617872	1.28457211262914	83.1439222281474	0.536074234996661	0.307814497459647	25.5398707935383	19.9232914881672	2.9316933848873	2.02844732443831	151.194902121999	118.508459944397
Arnt|5UTR|TC_1110_38841.00000|chr3_95434391_95434415_+^Arnt|5UTR|TC_8596_1844.00000|chr3_95434514_95434527_+	-0.348186093255077	-0.292981512129021	19	35	360.197305795508	387.633580085005	91.6776240657183	3.94739261071697	90.7595816245463	4.42380038104865	162.325645343055	101.789580300395	6.98930692725752	4.96142419411378	1294.7632786002	801.961617712995	43.7948330350691	31.9051201125306
Arnt|5UTR|TC_1110_38841.00000|chr3_95434391_95434415_+^Arnt|5UTR_UP1k|TC_8972_1696.00000|chr3_95434361_95434371_+	-0.671118152048362	-0.652988698796122	11	24	344.468904391988	378.865695436116	91.6776240657183	4.37498332356468	90.7595816245463	4.81661799440499	162.325645343055	101.789580300395	7.74640484633042	5.4019808745484	1294.7632786002	801.961617712995	38.8040181848479	27.0666236985212
Arnt|5UTR|TC_8596_1844.00000|chr3_95434514_95434527_+^Arnt|5UTR_UP1k|TC_8972_1696.00000|chr3_95434361_95434371_+	-0.322932058793285	-0.360007186667101	11	24	84.9381341694948	98.1220473035938	3.94739261071697	4.37498332356468	4.42380038104865	4.81661799440499	6.98930692725752	4.96142419411378	7.74640484633042	5.4019808745484	43.7948330350691	31.9051201125306	38.8040181848479	27.0666236985212
Arntl|5UTR|TC_8521_1875.00000|chr7_113207466_113207562_+^Arntl|5UTR_INTRON|TC_40165_41.00000|chr7_113260670_113260679_+	-4.22083617414548	-5.79220449669284	0	0	7.54059512531663	8.0284683263662	98.5656803151327	1.43431968486729	97.7697304908228	2.2302695091772	8.81857273701258	5.33106271723283	0.128327146210436	0.121609281012305	59.4264907499656	33.4496814728977	0.0463768115942029	0.0137693631669535
Arpc1a|5UTR|TC_10092_1310.00000|chr5_145083904_145083906_+^Arpc1a|5UTR|TC_1365_30635.00000|chr5_145083841_145083879_+	0.734092581672862	1.13722698504069	10	16	274.101720750441	368.709282862954	3.65108654005158	96.3489134599484	4.04713905391747	95.9528609460825	4.09021518236281	4.09625961361911	107.93712619928	97.1174510854014	5.67793322064378	4.76042638263556	249.229236070799	248.253450478369
Arpc1b|5UTR|TC_351_153133.00000|chr5_145114253_145114294_+^Arpc1b|5UTR|TC_9877_1372.00000|chr5_145114314_145114316_+	1.19092107364003	1.23329592366555	28	11	783.535314540942	844.741489598493	98.853391206593	1.14660879340696	99.020285550587	0.979714449412996	558.901437489105	427.640240555107	6.48274475008661	4.23110598492719	1666.77060052572	1172.51005114859	44.1369759906768	27.274140338953
Arpc4|5UTR|TC_1063_41242.00000|chr6_113378137_113378195_+^Arpc4|5UTR|TC_13063_735.00000|chr6_113378115_113378117_+	-0.157274501776748	-0.057791617689356	16	2	282.048709110112	303.922125651037	98.1088072061974	1.89119279380256	98.3042548323875	1.69574516761253	174.556383339293	156.731081040845	3.364833226335	2.70360600101042	744.021694532186	692.780809531751	12.8608316556923	11.4811953685745
Arpc5|5UTR|TC_1149_37333.00000|chr1_152766596_152766680_+^Arpc5|5UTR|TC_15178_523.00000|chr1_152766702_152766704_+	-0.349133876320505	-0.239578972478164	1	5	185.909618210501	244.841906267173	95.1013923712311	1.39598190888264	95.1941106703307	1.31286618028708	166.412944885206	151.470384392732	2.44275561767597	2.08899840109836	696.596547594938	603.890258823445	8.02739132341375	7.05420258121257
Arpc5|5UTR|TC_1149_37333.00000|chr1_152766596_152766680_+^Arpc5|5UTR|TC_9435_1517.00000|chr1_152766524_152766545_+	-0.374112675255227	-0.318392384764568	31	50	365.794238691706	460.070764431184	95.1013923712311	3.50262571988623	95.1941106703307	3.49302314938226	166.412944885206	151.470384392732	6.12906127180173	5.55800726960879	696.596547594938	603.890258823445	19.7956153734839	17.7706667217685
Arpc5|5UTR|TC_15178_523.00000|chr1_152766702_152766704_+^Arpc5|5UTR|TC_9435_1517.00000|chr1_152766524_152766545_+	-0.0249787989347217	-0.0788134122864039	1	5	40.30156909733	52.6301696201127	1.39598190888264	3.50262571988623	1.31286618028708	3.49302314938226	2.44275561767597	2.08899840109836	6.12906127180173	5.55800726960879	8.02739132341375	7.05420258121257	19.7956153734839	17.7706667217685
Arrb1|5UTR|TC_16153_453.00000|chr7_99535660_99535760_+^Arrb1|5UTR_UP1k|TC_13147_724.00000|chr7_99535090_99535179_+	-0.42011561099161	-0.37749616060978	4	11	27.0082474377201	39.470023976254	40.8229951427232	59.1770048572768	40.1695090482897	59.8304909517103	1.84633002247842	1.53324644718398	2.67643959798519	2.2836945200078	11.9240067827157	8.68984369912562	12.9182268331255	9.9632336977702
Arrdc3|5UTR_UP1k|TC_32816_83.00000|chr13_80883368_80883370_+^Arrdc3|5UTR_UP1k|TC_5854_3909.00000|chr13_80883406_80883411_+	-0.461923487944443	-0.234669544210899	2	5	39.8017189845802	48.4112598891681	2.91703555288603	97.082964447114	2.72396563180389	97.2760343681961	0.427912888276246	0.331942658384957	14.2415308164082	11.8540649222296	2.13443818389788	1.43866086338816	51.5741441693955	43.6636536645208
Arsa|5UTR|TC_8496_1884.00000|chr15_89476101_89476185_-^Arsa|5UTR_INTRON|TC_16558_430.00000|chr15_89477112_89477114_-	-5.70254744087238	-3.84071624499958	0	2	12.8732397401739	29.4697397734495	59.1309412835347	7.69997464800986	53.8244929523244	8.94142746073384	8.37114775782415	6.2316042304102	1.0900828586664	1.03520598400377	66.3769685608012	49.9571054505787	0.165978290873491	0.579232152222172
Arsa|5UTR|TC_8496_1884.00000|chr15_89476101_89476185_-^Arsa|5UTR_INTRON|TC_8928_1719.00000|chr15_89477076_89477090_-	-4.46399049081068	-3.88780189941636	4	3	41.9564280034001	57.2504905285994	59.1309412835347	33.1690840684554	53.8244929523244	37.2340795869417	8.37114775782415	6.2316042304102	4.69573623726582	4.31082644986433	66.3769685608012	49.9571054505787	1.68709643927774	2.33459851989983
Arsa|5UTR_INTRON|TC_16558_430.00000|chr15_89477112_89477114_-^Arsa|5UTR_INTRON|TC_8928_1719.00000|chr15_89477076_89477090_-	1.2385569500617	-0.047085654416779	0	2	6.70095172828672	16.6694172761768	7.69997464800986	33.1690840684554	8.94142746073384	37.2340795869417	1.0900828586664	1.03520598400377	4.69573623726582	4.31082644986433	0.165978290873491	0.579232152222172	1.68709643927774	2.33459851989983
Arsb|5UTR|TC_11332_1013.00000|chr13_93771660_93771695_+^Arsb|5UTR|TC_7542_2435.00000|chr13_93771721_93771730_+	-0.0258543161397187	0.110615945766457	4	10	54.8716796732078	62.3904040088082	29.5823269350841	70.4176730649159	28.9507556975678	71.0492443024322	4.88426153575512	2.72311366493542	11.6264799839138	6.68290562306607	38.6174394063151	18.5076765118812	90.2921273557004	49.0399683151873
Art3|5UTR_INTRON|TC_33302_80.00000|chr5_92349806_92349843_+^Art3|5UTR_INTRON|TC_43125_25.00000|chr5_92377289_92377293_+	4.4878817468377	-19.3198245145703	0	0	0.372491844533225	0.661495499003542	75.5682482479276	24.4317517520724	76.0681436752577	23.9318563247423	0.217402033668038	0.191217792603426	0.070287622647371	0.0601591746323639	0.00579710144927536	0.125133711670687	0.0420560747663551	0
Arvcf|5UTR|TC_18534_332.00000|chr16_18348180_18348281_+^Arvcf|5UTR|TC_22926_203.00000|chr16_18392572_18392636_+	0.00376585731539114	-0.115669637692442	2	1	9.13502479864213	13.2859931507951	61.9319738992031	38.0680261007969	64.794501886533	35.205498113467	1.21025604306432	1.04770915461821	0.743913938719346	0.569263156478402	9.18893616407341	7.43917529120275	5.66297060020025	3.73058632961387
Arxes2|5UTR|TC_26831_140.00000|chrX_135993876_135993878_+^Arxes2|5UTR|TC_5299_4652.00000|chrX_135993795_135993843_+	-0.141014169337761	0.0106920373529569	1	0	27.1041411137221	34.8308051490028	2.27199635621441	97.7280036437856	3.33277506133188	96.6672249386681	0.473021386333555	0.516825913824613	20.3466152754832	14.9905487008328	3.40131940869436	3.24209242580077	132.681176249878	94.7364844383672
Asap1|5UTR|TC_4472_5427.00000|chr15_64382736_64382784_-^Asap1|5UTR|TC_5358_4051.00000|chr15_64382804_64382842_-	-0.0440207370304737	-0.023342096272073	49	74	249.755183484002	268.475352370526	50.6859783518593	35.6808392267274	48.6147824808197	37.2764635954603	26.2193849651079	15.4146692294358	18.4573661194678	11.8195397993158	167.849005567797	90.2794359676732	114.607868376521	68.1127668093833
Asap1|5UTR|TC_4472_5427.00000|chr15_64382736_64382784_-^Asap1|5UTR|TC_9693_1376.00000|chr15_64382863_64382895_-	-0.373398671117338	0.00408685682537691	14	12	152.383559745979	146.355263077535	50.6859783518593	12.0761789629638	48.6147824808197	12.2129422506791	26.2193849651079	15.4146692294358	6.24689500791435	3.87245309976848	167.849005567797	90.2794359676732	30.871395303937	22.7442206746681
Asap1|5UTR|TC_4472_5427.00000|chr15_64382736_64382784_-^Asap1|5UTR_INTRON|TC_36060_62.00000|chr15_64363901_64363921_-	-4.28365115408276	-3.06309891835139	0	0	16.7358054619983	18.8750129181706	50.6859783518593	0.356593222616091	48.6147824808197	0.545864869395365	26.2193849651079	15.4146692294358	0.184462355936289	0.173081642585124	167.849005567797	90.2794359676732	0.06063107686663	0.121288726333907
Asap1|5UTR|TC_4472_5427.00000|chr15_64382736_64382784_-^Asap1|5UTR_UP1k|TC_33396_79.00000|chr15_64383747_64383758_-	-1.27322230270393	-2.45823468665647	0	0	29.3507693320374	27.3657763161614	50.6859783518593	0.636964065990933	48.6147824808197	0.734950513595829	26.2193849651079	15.4146692294358	0.329495584345252	0.233036506366215	167.849005567797	90.2794359676732	0.872705415504864	0.248356698234726
Asap1|5UTR|TC_4472_5427.00000|chr15_64382736_64382784_-^Asap1|5UTR_UP1k|TC_36061_62.00000|chr15_64383029_64383031_-	0.104434767400068	0.19114366663241	0	0	25.7833074715219	28.6884933089507	50.6859783518593	0.563446169842532	48.6147824808197	0.614996290049694	26.2193849651079	15.4146692294358	0.291465460756466	0.195001682712176	167.849005567797	90.2794359676732	2.00595585903475	1.30386603531633
Asap1|5UTR|TC_5358_4051.00000|chr15_64382804_64382842_-^Asap1|5UTR|TC_9693_1376.00000|chr15_64382863_64382895_-	-0.329377934086864	0.0274289530974499	14	12	126.175900328048	127.58607235632	35.6808392267274	12.0761789629638	37.2764635954603	12.2129422506791	18.4573661194678	11.8195397993158	6.24689500791435	3.87245309976848	114.607868376521	68.1127668093833	30.871395303937	22.7442206746681
Asap1|5UTR|TC_5358_4051.00000|chr15_64382804_64382842_-^Asap1|5UTR_INTRON|TC_36060_62.00000|chr15_64363901_64363921_-	-4.23963041705228	-3.03975682207931	0	0	13.857500936471	16.4544049408623	35.6808392267274	0.356593222616091	37.2764635954603	0.545864869395365	18.4573661194678	11.8195397993158	0.184462355936289	0.173081642585124	114.607868376521	68.1127668093833	0.06063107686663	0.121288726333907
Asap1|5UTR|TC_5358_4051.00000|chr15_64382804_64382842_-^Asap1|5UTR_UP1k|TC_33396_79.00000|chr15_64383747_64383758_-	-1.22920156567346	-2.4348925903844	0	0	24.3028824891879	23.8562785084875	35.6808392267274	0.636964065990933	37.2764635954603	0.734950513595829	18.4573661194678	11.8195397993158	0.329495584345252	0.233036506366215	114.607868376521	68.1127668093833	0.872705415504864	0.248356698234726
Asap1|5UTR|TC_5358_4051.00000|chr15_64382804_64382842_-^Asap1|5UTR_UP1k|TC_36061_62.00000|chr15_64383029_64383031_-	0.148455504430542	0.214485762904483	0	0	21.3489699221966	25.0093649257457	35.6808392267274	0.563446169842532	37.2764635954603	0.614996290049694	18.4573661194678	11.8195397993158	0.291465460756466	0.195001682712176	114.607868376521	68.1127668093833	2.00595585903475	1.30386603531633
Asap1|5UTR|TC_9693_1376.00000|chr15_64382863_64382895_-^Asap1|5UTR_INTRON|TC_36060_62.00000|chr15_64363901_64363921_-	-3.91025248296542	-3.06718577517676	0	0	8.45490088504193	8.96986908720257	12.0761789629638	0.356593222616091	12.2129422506791	0.545864869395365	6.24689500791435	3.87245309976848	0.184462355936289	0.173081642585124	30.871395303937	22.7442206746681	0.06063107686663	0.121288726333907
Asap1|5UTR|TC_9693_1376.00000|chr15_64382863_64382895_-^Asap1|5UTR_UP1k|TC_33396_79.00000|chr15_64383747_64383758_-	-0.899823631586592	-2.46232154348185	0	0	14.8279595007	13.0048881073522	12.0761789629638	0.636964065990933	12.2129422506791	0.734950513595829	6.24689500791435	3.87245309976848	0.329495584345252	0.233036506366215	30.871395303937	22.7442206746681	0.872705415504864	0.248356698234726
Asap1|5UTR|TC_9693_1376.00000|chr15_64382863_64382895_-^Asap1|5UTR_UP1k|TC_36061_62.00000|chr15_64383029_64383031_-	0.477833438517406	0.187056809807034	0	0	13.0256837446681	13.6334756646787	12.0761789629638	0.563446169842532	12.2129422506791	0.614996290049694	6.24689500791435	3.87245309976848	0.291465460756466	0.195001682712176	30.871395303937	22.7442206746681	2.00595585903475	1.30386603531633
Asap1|5UTR_INTRON|TC_36060_62.00000|chr15_64363901_64363921_-^Asap1|5UTR_UP1k|TC_33396_79.00000|chr15_64383747_64383758_-	3.01042885137883	0.604864231694913	0	0	1.62850799663546	1.67720262233135	0.356593222616091	0.636964065990933	0.545864869395365	0.734950513595829	0.184462355936289	0.173081642585124	0.329495584345252	0.233036506366215	0.06063107686663	0.121288726333907	0.872705415504864	0.248356698234726
Asap1|5UTR_INTRON|TC_36060_62.00000|chr15_64363901_64363921_-^Asap1|5UTR_UP1k|TC_36061_62.00000|chr15_64383029_64383031_-	4.38808592148282	3.2542425849838	0	0	1.43056973812446	1.75826973269862	0.356593222616091	0.563446169842532	0.545864869395365	0.614996290049694	0.184462355936289	0.173081642585124	0.291465460756466	0.195001682712176	0.06063107686663	0.121288726333907	2.00595585903475	1.30386603531633
Asap1|5UTR_UP1k|TC_33396_79.00000|chr15_64383747_64383758_-^Asap1|5UTR_UP1k|TC_36061_62.00000|chr15_64383029_64383031_-	1.377657070104	2.64937835328888	0	0	2.50889163909239	2.54921235906475	0.636964065990933	0.563446169842532	0.734950513595829	0.614996290049694	0.329495584345252	0.233036506366215	0.291465460756466	0.195001682712176	0.872705415504864	0.248356698234726	2.00595585903475	1.30386603531633
Asb3|5UTR|TC_13562_673.00000|chr11_30954393_30954433_+^Asb3|5UTR_INTRON|TC_39580_43.00000|chr11_30986760_30986762_+	-3.79025768915373	-3.43855343304534	0	0	3.58904308354204	3.60366009701409	93.5600303993177	6.43996960068231	94.5508317761519	5.44916822384814	2.71077154943416	1.95631232894138	0.186589148146298	0.112746496022667	20.0162513849382	15.0098665230475	0.0995850622406639	0.0797872340425532
Asb8|5UTR|TC_5284_4668.00000|chr15_98145619_98145676_-^Asb8|5UTR_INTRON|TC_23460_165.00000|chr15_98156029_98156077_-	-2.98303843332319	-2.35395764149904	0	0	24.4229680797608	29.7258216707728	96.0975148588499	2.07322973948411	94.6981733152179	2.66152229537088	22.0121338433646	15.2547426641441	0.474894804309973	0.428739396858465	111.896845063147	73.2032843227166	0.305329297376628	0.402445283977193
Asb8|5UTR|TC_5284_4668.00000|chr15_98145619_98145676_-^Asb8|5UTR_INTRON|TC_29468_82.00000|chr15_98156097_98156109_-	-4.05513799434192	-1.5376794709413	0	0	16.3158316475457	29.9249289978359	96.0975148588499	1.09696744148124	94.6981733152179	1.5888150969669	22.0121338433646	15.2547426641441	0.251271785531242	0.255939102061247	111.896845063147	73.2032843227166	0.0768386834620073	0.423033251956115
Asb8|5UTR|TC_5284_4668.00000|chr15_98145619_98145676_-^Asb8|5UTR_INTRON|TC_32460_54.00000|chr15_98156126_98156138_-	-0.983870894391283	-1.115598292141	0	0	17.4364480540019	16.7718580691656	96.0975148588499	0.732287960184748	94.6981733152179	1.05148929244429	22.0121338433646	15.2547426641441	0.167738162793776	0.169382344017854	111.896845063147	73.2032843227166	0.43113456665228	0.375115633672525
Asb8|5UTR_INTRON|TC_23460_165.00000|chr15_98156029_98156077_-^Asb8|5UTR_INTRON|TC_29468_82.00000|chr15_98156097_98156109_-	-1.07209956101873	0.816278170557737	0	0	1.46390552569114	3.12007137281391	2.07322973948411	1.09696744148124	2.66152229537088	1.5888150969669	0.474894804309973	0.428739396858465	0.251271785531242	0.255939102061247	0.305329297376628	0.402445283977193	0.0768386834620073	0.423033251956115
Asb8|5UTR_INTRON|TC_23460_165.00000|chr15_98156029_98156077_-^Asb8|5UTR_INTRON|TC_32460_54.00000|chr15_98156126_98156138_-	1.99916753893191	1.23835934935803	0	0	1.56445060270768	1.74868900221237	2.07322973948411	0.732287960184748	2.66152229537088	1.05148929244429	0.474894804309973	0.428739396858465	0.167738162793776	0.169382344017854	0.305329297376628	0.402445283977193	0.43113456665228	0.375115633672525
Asb8|5UTR_INTRON|TC_29468_82.00000|chr15_98156097_98156109_-^Asb8|5UTR_INTRON|TC_32460_54.00000|chr15_98156126_98156138_-	3.07126709995063	0.422081178800297	0	0	1.04513556957201	1.76040194313462	1.09696744148124	0.732287960184748	1.5888150969669	1.05148929244429	0.251271785531242	0.255939102061247	0.167738162793776	0.169382344017854	0.0768386834620073	0.423033251956115	0.43113456665228	0.375115633672525
Ascc1|5UTR|TC_15429_503.00000|chr10_60003385_60003391_+^Ascc1|5UTR|TC_18355_340.00000|chr10_60003328_60003330_+	0.0915972114115111	0.00604295812855149	8	11	20.2394635594883	32.020936955137	4.26767618915484	3.3825914839105	5.52918541371636	3.37035707440926	1.56110411996488	1.70000136070645	1.23734258824743	1.03624877515389	7.78026275926834	8.73059510008374	6.57091530301045	5.34413869322323
Ascc1|5UTR|TC_15429_503.00000|chr10_60003385_60003391_+^Ascc1|5UTR|TC_3621_8449.00000|chr10_60002821_60002846_+	0.241522678829912	0.253976415329345	11	17	100.093373472429	146.119794130027	4.26767618915484	87.8219295674807	5.52918541371636	87.4574560005156	1.56110411996488	1.70000136070645	32.1250183927872	26.8896379991116	7.78026275926834	8.73059510008374	189.282892506472	164.677424745539
Ascc1|5UTR|TC_15429_503.00000|chr10_60003385_60003391_+^Ascc1|5UTR_INTRON|TC_21459_236.00000|chr10_60003229_60003232_+	-0.533025357652583	-0.672751845694841	9	3	20.5277162171211	21.1327366820565	4.26767618915484	3.20378742327919	5.52918541371636	1.68943418038049	1.56110411996488	1.70000136070645	1.17193655851459	0.519432826098776	7.78026275926834	8.73059510008374	4.03654535661336	1.67342184798997
Ascc1|5UTR|TC_15429_503.00000|chr10_60003385_60003391_+^Ascc1|5UTR_INTRON|TC_24726_169.00000|chr10_60003268_60003270_+	-0.639057386310729	-0.378771317012534	1	6	10.8188975593357	24.2929917829449	4.26767618915484	1.32401533617476	5.52918541371636	1.95356733097827	1.56110411996488	1.70000136070645	0.484321139793044	0.600643109680513	7.78026275926834	8.73059510008374	1.54995942551449	2.37240878993222
Ascc1|5UTR|TC_18355_340.00000|chr10_60003328_60003330_+^Ascc1|5UTR|TC_3621_8449.00000|chr10_60002821_60002846_+	0.149925467418401	0.247933457200793	8	11	85.9761070440521	116.121182819874	3.3825914839105	87.8219295674807	3.37035707440926	87.4574560005156	1.23734258824743	1.03624877515389	32.1250183927872	26.8896379991116	6.57091530301045	5.34413869322323	189.282892506472	164.677424745539
Ascc1|5UTR|TC_18355_340.00000|chr10_60003328_60003330_+^Ascc1|5UTR_INTRON|TC_21459_236.00000|chr10_60003229_60003232_+	-0.624622569064094	-0.678794803823393	8	3	17.6324672216115	16.7941543741681	3.3825914839105	3.20378742327919	3.37035707440926	1.68943418038049	1.23734258824743	1.03624877515389	1.17193655851459	0.519432826098776	6.57091530301045	5.34413869322323	4.03654535661336	1.67342184798997
Ascc1|5UTR|TC_18355_340.00000|chr10_60003328_60003330_+^Ascc1|5UTR_INTRON|TC_24726_169.00000|chr10_60003268_60003270_+	-0.73065459772224	-0.384814275141085	1	6	9.29298975937002	19.3056043971619	3.3825914839105	1.32401533617476	3.37035707440926	1.95356733097827	1.23734258824743	1.03624877515389	0.484321139793044	0.600643109680513	6.57091530301045	5.34413869322323	1.54995942551449	2.37240878993222
Ascc1|5UTR|TC_3621_8449.00000|chr10_60002821_60002846_+^Ascc1|5UTR_INTRON|TC_21459_236.00000|chr10_60003229_60003232_+	-0.774548036482494	-0.926728261024186	9	3	87.2005881808929	76.6360579385753	87.8219295674807	3.20378742327919	87.4574560005156	1.68943418038049	32.1250183927872	26.8896379991116	1.17193655851459	0.519432826098776	189.282892506472	164.677424745539	4.03654535661336	1.67342184798997
Ascc1|5UTR|TC_3621_8449.00000|chr10_60002821_60002846_+^Ascc1|5UTR_INTRON|TC_24726_169.00000|chr10_60003268_60003270_+	-0.88058006514064	-0.632747732341879	1	6	45.9580705746531	88.0964521438368	87.8219295674807	1.32401533617476	87.4574560005156	1.95356733097827	32.1250183927872	26.8896379991116	0.484321139793044	0.600643109680513	189.282892506472	164.677424745539	1.54995942551449	2.37240878993222
Ascc1|5UTR_INTRON|TC_21459_236.00000|chr10_60003229_60003232_+^Ascc1|5UTR_INTRON|TC_24726_169.00000|chr10_60003268_60003270_+	-0.106032028658146	0.293980528682307	1	3	9.42534153774691	12.7410467340408	3.20378742327919	1.32401533617476	1.68943418038049	1.95356733097827	1.17193655851459	0.519432826098776	0.484321139793044	0.600643109680513	4.03654535661336	1.67342184798997	1.54995942551449	2.37240878993222
Ascc3|5UTR|TC_34994_68.00000|chr10_50592781_50592787_+^Ascc3|5UTR|TC_5492_4384.00000|chr10_50592662_50592737_+	-0.123762786591554	-0.288110739122158	0	0	18.2552152758301	20.9002293829068	1.4681453777166	98.5318546222834	1.48131372767687	98.5186862723231	0.250868870394342	0.191503593854105	16.8365990467486	12.7364528731691	1.91927589452838	1.66926396242851	118.219382845453	90.921500920903
Asf1a|5UTR|TC_11250_1028.00000|chr10_53596975_53596997_+^Asf1a|5UTR|TC_15089_530.00000|chr10_53597067_53597069_+	-0.423225658916618	-0.379843284620942	4	2	27.0465944478234	28.7840193593525	49.7088422029085	24.5619891175442	48.3077791763808	26.4787215116601	4.60419623385951	3.31823629070819	2.27501210608518	1.81880964411018	19.9238608771973	21.0785772437486	7.34175241546902	8.87926444132044
Asf1a|5UTR|TC_11250_1028.00000|chr10_53596975_53596997_+^Asf1a|5UTR|TC_23143_198.00000|chr10_53597098_53597108_+	-0.0732052055010546	-0.798252566487402	4	3	26.1713220764438	25.937448353994	49.7088422029085	13.6325224967128	48.3077791763808	13.207529319746	4.60419623385951	3.31823629070819	1.26268900975725	0.907218337223858	19.9238608771973	21.0785772437486	5.19372687905804	3.31396400943935
Asf1a|5UTR|TC_11250_1028.00000|chr10_53596975_53596997_+^Asf1a|5UTR_UP1k|TC_25171_162.00000|chr10_53596944_53596946_+	-0.497750194623928	-0.116546417198749	0	1	12.0462118254015	18.0486610356295	49.7088422029085	6.11068036843263	48.3077791763808	7.86485815151892	4.60419623385951	3.31823629070819	0.565991286294947	0.540233026328026	19.9238608771973	21.0785772437486	1.73456923791742	3.16541854380523
Asf1a|5UTR|TC_11250_1028.00000|chr10_53596975_53596997_+^Asf1a|5UTR_UP1k|TC_31708_91.00000|chr10_53596801_53596803_+	0.439008177929728	-0.0976187507039783	0	0	12.532523831039	11.0665646486585	49.7088422029085	5.98596581440188	48.3077791763808	4.1411118406942	4.60419623385951	3.31823629070819	0.554439814674829	0.284450824027766	19.9238608771973	21.0785772437486	3.2525856465898	1.68870972408799
Asf1a|5UTR|TC_15089_530.00000|chr10_53597067_53597069_+^Asf1a|5UTR|TC_23143_198.00000|chr10_53597098_53597108_+	0.350020453415563	-0.41840928186646	4	2	19.5961259493034	20.2185931846066	24.5619891175442	13.6325224967128	26.4787215116601	13.207529319746	2.27501210608518	1.81880964411018	1.26268900975725	0.907218337223858	7.34175241546902	8.87926444132044	5.19372687905804	3.31396400943935
Asf1a|5UTR|TC_15089_530.00000|chr10_53597067_53597069_+^Asf1a|5UTR_UP1k|TC_25171_162.00000|chr10_53596944_53596946_+	-0.0745245357073108	0.263296867422193	0	1	9.01976153337047	14.0691763517308	24.5619891175442	6.11068036843263	26.4787215116601	7.86485815151892	2.27501210608518	1.81880964411018	0.565991286294947	0.540233026328026	7.34175241546902	8.87926444132044	1.73456923791742	3.16541854380523
Asf1a|5UTR|TC_15089_530.00000|chr10_53597067_53597069_+^Asf1a|5UTR_UP1k|TC_31708_91.00000|chr10_53596801_53596803_+	0.862233836846346	0.282224533916964	0	0	9.38389412420001	8.62653741141505	24.5619891175442	5.98596581440188	26.4787215116601	4.1411118406942	2.27501210608518	1.81880964411018	0.554439814674829	0.284450824027766	7.34175241546902	8.87926444132044	3.2525856465898	1.68870972408799
Asf1a|5UTR|TC_23143_198.00000|chr10_53597098_53597108_+^Asf1a|5UTR_UP1k|TC_25171_162.00000|chr10_53596944_53596946_+	-0.424544989122874	0.681706149288653	0	1	8.72786718482978	12.6778171752335	13.6325224967128	6.11068036843263	13.207529319746	7.86485815151892	1.26268900975725	0.907218337223858	0.565991286294947	0.540233026328026	5.19372687905804	3.31396400943935	1.73456923791742	3.16541854380523
Asf1a|5UTR|TC_23143_198.00000|chr10_53597098_53597108_+^Asf1a|5UTR_UP1k|TC_31708_91.00000|chr10_53596801_53596803_+	0.512213383430783	0.700633815783424	0	0	9.08021584489914	7.77342336346346	13.6325224967128	5.98596581440188	13.207529319746	4.1411118406942	1.26268900975725	0.907218337223858	0.554439814674829	0.284450824027766	5.19372687905804	3.31396400943935	3.2525856465898	1.68870972408799
Asf1a|5UTR_UP1k|TC_25171_162.00000|chr10_53596944_53596946_+^Asf1a|5UTR_UP1k|TC_31708_91.00000|chr10_53596801_53596803_+	0.936758372553657	0.0189276664947706	0	0	4.17946801344342	5.40916290063631	6.11068036843263	5.98596581440188	7.86485815151892	4.1411118406942	0.565991286294947	0.540233026328026	0.554439814674829	0.284450824027766	1.73456923791742	3.16541854380523	3.2525856465898	1.68870972408799
Asf1b|5UTR|TC_3498_8971.00000|chr8_83955705_83955713_+^Asf1b|5UTR_UP1k|TC_8452_1908.00000|chr8_83955659_83955682_+	0.163960766949141	0.106011031375391	9	23	159.870353362431	223.433061222657	82.4210213413849	17.5789786586151	83.1676328466577	16.8323671533423	36.1340766767137	34.2061041634744	7.70677373819157	6.9230021879625	193.227179537312	186.4451492491	46.1722437164398	40.6120067526543
Ash2l|5UTR|TC_1363_30752.00000|chr8_25847627_25847709_-^Ash2l|5UTR|TC_4063_7015.00000|chr8_25840762_25840791_-	0.477175645833527	0.501633720734652	74	88	694.99285044353	758.672361522067	81.990702560398	18.009297439602	83.6991726579778	16.3008273420222	136.856693134383	94.7187315736222	30.0606387833039	18.4469408765392	748.926708787982	498.229334626298	228.989562333742	137.380343373291
Asns|5UTR|TC_5880_3887.00000|chr6_7693118_7693169_-^Asns|5UTR_UP1k|TC_1687_23760.00000|chr6_7693191_7693241_-	0.197327534258842	0.160501683599653	46	57	348.537068667483	410.412466248229	16.46888844415	83.53111155585	16.0831329804756	83.9168670195244	16.553335624233	12.801269762411	83.9594323161742	66.7931088822929	122.537581432203	98.6534609352101	712.614723903729	575.316409321993
[truncated: 12,130 more rows]
