# Supplementary material for: Pervasive isoform‐specific translational regulation via alternative transcription start sites in mammals
Source: Mol Syst Biol. 2016 Jul 18;12(7):875. doi: 10.15252/msb.20166941 (PMC4965872; doi:10.15252/msb.20166941)
Supplement: Supplementary file 8 — Code EV1 [file MSB-12-875-s008.zip › GITHUB/altTSS_divTE/3T3.peaks.gene_assign.cnt.matrix]

R3F1	R3F2	R3F3	R3F4	R3F5	R3F6	R3F7	R4F1	R4F2	R4F3	R4F4	R4F5	R4F6	R4F7
0610007P14Rik|5UTR|TC_3310_9750.00000|chr12_85824498_85824568_-	153	145	508	1177	1368	552	444	223	150	374	1184	1530	915	1055
0610009B22Rik|5UTR|TC_3018_11106.00000|chr11_51688621_51688666_-	742	328	819	963	1365	428	409	852	460	623	1076	1364	838	883
0610009O20Rik|5UTR|TC_7825_2242.00000|chr18_38250250_38250333_+	196	64	130	136	235	170	106	269	75	130	135	220	225	216
0610010F05Rik|5UTR|TC_17190_396.00000|chr11_23633562_23633617_-	6	4	20	24	53	43	15	7	3	14	27	36	75	93
0610010K14Rik|5UTR|TC_15194_522.00000|chr11_70237818_70237820_-	3	2	109	112	3	1	0	0	0	2	123	48	45	74
0610010K14Rik|5UTR|TC_3070_10818.00000|chr11_70237860_70237882_-	175	268	1188	1440	1050	449	346	226	423	1001	1644	1220	651	737
0610010K14Rik|5UTR|TC_7074_2768.00000|chr11_70237903_70237916_-	46	55	326	411	290	134	91	49	72	209	428	290	153	214
0610011F06Rik|5UTR|TC_4412_6193.00000|chr17_25875492_25875528_+	60	163	510	533	757	361	305	82	228	435	624	884	733	518
0610030E20Rik|5UTR|TC_6879_2927.00000|chr6_72347299_72347369_+	54	76	301	320	305	163	191	51	87	334	344	262	199	240
0610031J06Rik|5UTR|TC_1629_24474.00000|chr3_88325034_88325079_+	184	363	1094	1538	3031	2413	1556	288	361	949	1583	3542	3995	3577
0610037L13Rik|5UTR|TC_4523_5956.00000|chr4_107889808_107889902_+	138	179	493	523	755	291	214	140	238	539	637	823	524	481
1100001G20Rik|5UTR|TC_38628_48.00000|chr11_83746937_83746970_+	0	1	2	14	2	1	0	0	4	0	12	12	0	0
1110001J03Rik|5UTR|TC_5364_4561.00000|chr6_38534807_38534868_+	134	184	638	697	344	159	175	121	280	423	695	314	196	280
1110004E09Rik|5UTR|TC_2835_9976.00000|chr16_90934772_90934790_-	130	181	544	871	1320	1153	458	217	215	492	807	1427	1141	1020
1110004E09Rik|5UTR|TC_706_57994.00000|chr16_90934815_90934848_-	547	712	2324	5109	9051	6929	3610	663	760	1573	4265	9447	6458	6546
1110007C09Rik|5UTR|TC_1715_23151.00000|chr13_49215980_49216053_-	502	1001	3325	2879	1730	779	708	664	1243	2512	3660	1738	1108	1437
1110008F13Rik|5UTR|TC_5974_3790.00000|chr2_156863135_156863183_+	27	64	568	452	638	18	25	7	11	198	414	229	58	1081
1110008L16Rik|5UTR|TC_21978_223.00000|chr12_55302748_55302778_+	7	10	29	12	29	20	4	12	15	34	27	15	32	30
1110008L16Rik|5UTR|TC_9835_1384.00000|chr12_55303242_55303279_+	50	65	158	42	96	136	136	38	81	77	56	70	133	246
1110008P14Rik|5UTR|TC_2216_16972.00000|chr2_32381804_32381917_-	201	763	3601	2373	741	383	497	212	967	2446	2756	776	540	977
1110012L19Rik|5UTR|TC_4835_5385.00000|chrX_70385873_70385957_+	114	68	163	214	613	719	356	149	117	151	217	633	1248	648
1110012L19Rik|5UTR|TC_9851_1379.00000|chrX_70386035_70386064_+	26	8	19	66	182	144	83	14	21	33	44	215	340	184
1110032A03Rik|5UTR|TC_6305_3453.00000|chr9_50768115_50768183_-	123	339	704	236	89	50	63	161	378	723	311	98	96	82
1110037F02Rik|5UTR|TC_7443_2509.00000|chr4_11485954_11486038_+	32	68	226	96	88	157	469	68	95	213	113	82	128	693
1110038F14Rik|5UTR|TC_4843_5373.00000|chr15_76948723_76948801_+	49	167	565	747	554	268	306	75	262	420	809	567	335	442
1110051M20Rik|5UTR|TC_5783_4002.00000|chr2_91444637_91444716_-	156	171	346	246	258	375	209	170	207	305	255	333	585	443
1110057K04Rik|5UTR|TC_4933_5213.00000|chr12_8208116_8208184_+	77	117	345	239	505	697	354	80	127	294	300	498	880	700
1110058L19Rik|5UTR|TC_4159_6757.00000|chr1_24005616_24005642_-	86	192	822	1049	553	186	171	119	245	633	1045	650	399	607
1110059E24Rik|5UTR|TC_2134_17751.00000|chr19_21652719_21652805_-	312	719	1966	1518	1750	1183	684	425	877	1545	1589	1815	1817	1587
1110059G10Rik|5UTR|TC_6182_3574.00000|chr9_122950913_122951012_-	42	114	333	328	475	192	148	64	121	247	304	461	434	311
1190005I06Rik|5UTR|TC_20680_258.00000|chr8_120634365_120634410_-	1	13	58	25	8	1	9	8	16	54	36	11	15	3
1190007I07Rik|5UTR|TC_7415_2468.00000|chr10_82623076_82623185_-	53	127	403	259	144	67	62	54	212	350	336	169	124	159
1190007I07Rik|5UTR|TC_8277_1956.00000|chr10_82623208_82623255_-	16	30	268	321	178	54	57	38	56	166	355	205	104	139
1200014J11Rik|5UTR|TC_5010_5068.00000|chr11_73047847_73047892_+	34	66	296	167	260	1087	665	63	87	298	141	290	798	816
1500012F01Rik|5UTR|TC_427_122740.00000|chr2_167063218_167063221_+	6703	12129	25450	5362	1956	1192	1029	8010	16515	28724	8436	2028	2339	2867
1600002H07Rik|5UTR|TC_5185_4818.00000|chr17_24220706_24220800_-	78	117	293	316	399	554	323	120	173	308	279	443	726	689
1600012H06Rik|5UTR|TC_5173_4833.00000|chr17_14943192_14943294_+	129	148	265	381	639	493	246	143	196	232	397	696	519	428
1600014C10Rik|5UTR|TC_7865_2215.00000|chr7_38183790_38183860_+	66	57	195	233	249	120	81	31	50	161	261	263	195	255
1700003E16Rik|5UTR|TC_22995_202.00000|chr6_83156381_83156464_+	10	6	33	30	14	4	7	9	8	29	20	13	23	14
1700008I05Rik|5UTR|TC_8708_1799.00000|chrX_135693787_135693793_-	66	65	180	76	89	118	292	88	76	133	118	57	157	297
1700009P17Rik|5UTR|TC_37265_55.00000|chr1_171123113_171123158_+	3	2	0	4	0	5	11	1	4	2	9	10	4	0
1700010I14Rik|5UTR|TC_17499_380.00000|chr17_8988352_8988387_+	32	16	51	21	23	24	15	18	34	47	21	19	29	30
1700013F07Rik|5UTR|TC_9705_1422.00000|chr3_108537523_108537610_+	59	59	145	143	159	57	59	61	60	154	103	150	112	110
1700017B05Rik|5UTR|TC_9111_1640.00000|chr9_57262573_57262606_-	24	26	137	97	60	147	396	31	59	136	90	54	126	351
1700021F05Rik|5UTR|TC_2258_16544.00000|chr10_43540954_43541016_-	338	805	1509	1404	1938	942	879	382	900	1415	1302	1870	1331	1529
1700021K19Rik|5UTR|TC_4668_5659.00000|chr16_32868298_32868368_-	104	131	365	266	401	689	813	84	167	326	324	247	767	1083
1700025G04Rik|5UTR|TC_10161_1290.00000|chr1_152090186_152090207_-	15	31	80	164	201	80	71	7	23	68	186	161	99	104
1700025G04Rik|5UTR|TC_21495_235.00000|chr1_152089956_152089971_-	8	8	14	41	20	42	20	6	2	3	27	26	14	32
1700025G04Rik|5UTR|TC_26687_141.00000|chr1_152090162_152090164_-	7	5	18	23	13	11	3	3	0	8	21	8	11	15
1700025G04Rik|5UTR|TC_5073_4437.00000|chr1_152090279_152090343_-	105	72	142	442	736	464	300	111	76	90	345	695	511	460
1700025G04Rik|5UTR|TC_5357_4053.00000|chr1_152090242_152090253_-	79	60	194	539	598	388	238	81	64	130	452	598	298	493
1700026L06Rik|5UTR|TC_22709_207.00000|chr2_28699633_28699686_-	16	3	20	11	22	4	6	24	6	15	17	31	13	19
1700030J22Rik|5UTR|TC_18759_323.00000|chr8_116978941_116978994_-	2	7	12	18	42	59	37	4	6	11	22	48	28	35
1700030K09Rik|5UTR|TC_8608_1839.00000|chr8_72443879_72443960_+	39	71	182	77	45	112	310	36	77	202	71	64	132	434
1700037C18Rik|5UTR|TC_11658_952.00000|chr16_3908632_3908683_-	114	26	49	56	68	64	43	195	39	40	56	72	58	84
1700037H04Rik|5UTR|TC_2513_14333.00000|chr2_131160013_131160090_-	182	301	1431	2057	1503	749	663	232	288	1036	2073	1648	1029	1141
1700052N19Rik|5UTR|TC_7607_2396.00000|chr10_4432590_4432656_+	78	51	169	114	136	249	190	77	119	226	114	130	281	462
1700066M21Rik|5UTR|TC_11071_1065.00000|chr1_57377610_57377670_+	11	22	85	106	139	98	46	15	27	50	93	125	143	120
1700088E04Rik|5UTR|TC_23159_198.00000|chr15_79141216_79141218_-	10	7	21	31	30	5	11	2	15	14	18	21	17	18
1700123O20Rik|5UTR|TC_14734_559.00000|chr14_54686211_54686220_+	7	9	10	33	47	105	53	13	13	31	27	44	91	114
1700123O20Rik|5UTR|TC_15420_504.00000|chr14_54686249_54686253_+	10	8	15	13	49	69	29	11	16	27	17	40	112	88
1700123O20Rik|5UTR|TC_21017_248.00000|chr14_54686177_54686183_+	15	3	5	8	10	45	37	11	5	12	4	10	55	50
1700123O20Rik|5UTR|TC_5011_5066.00000|chr14_54686997_54687057_+	86	191	624	727	416	228	149	120	261	494	680	472	278	340
1810009A15Rik|5UTR|TC_206_258596.00000|chr19_8888889_8888919_+	6030	15614	32999	36219	18308	7628	8587	7564	18025	26108	35228	17695	11932	16659
1810011O10Rik|5UTR|TC_817_56384.00000|chr8_24438944_24438948_-	3430	3418	6713	6129	4126	2113	1442	3661	4123	5416	6914	3433	2433	3033
1810013L24Rik|5UTR|TC_14774_556.00000|chr16_8830095_8830100_+	9	22	47	26	69	61	28	12	22	28	39	41	54	98
1810013L24Rik|5UTR|TC_5334_4592.00000|chr16_8830120_8830136_+	126	138	250	193	511	505	240	160	125	235	174	239	598	1098
1810022K09Rik|5UTR|TC_6688_3096.00000|chr3_14611208_14611218_-	66	173	678	337	123	50	40	87	266	513	403	159	93	108
1810024B03Rik|5UTR|TC_2707_12921.00000|chr2_127208254_127208287_-	240	244	1870	2515	858	268	247	248	310	1503	2643	810	541	624
1810037I17Rik|5UTR|TC_535_96096.00000|chr3_122924382_122924453_+	1569	6907	22217	8402	2426	1209	1218	1803	9524	19943	12142	2736	2659	3341
1810043G02Rik|5UTR|TC_2365_15463.00000|chr10_77978601_77978672_+	698	753	1796	1219	1207	681	795	974	1069	1893	1187	1366	927	1046
1810043H04Rik|5UTR|TC_563_90908.00000|chr11_120098914_120098989_+	1721	7799	19722	7662	2546	1510	1837	2039	9745	16920	10061	2794	2869	3894
1810055G02Rik|5UTR|TC_4423_6161.00000|chr19_3708278_3708389_+	315	216	514	558	529	562	454	312	177	514	529	512	485	484
2010012O05Rik|5UTR|TC_10028_1328.00000|chr19_46689888_46689937_+	24	66	247	152	29	45	23	35	96	265	171	60	59	78
2010015L04Rik|5UTR|TC_26426_145.00000|chr4_155409186_155409269_+	2	2	9	15	16	12	12	0	1	9	7	13	35	17
2010107E04Rik|5UTR|TC_97_521879.00000|chr12_111966961_111967024_-	10395	22371	98479	72089	24804	11114	11017	12282	29834	70919	83854	24835	20311	29575
2010109A12Rik|5UTR|TC_32593_85.00000|chr5_93206523_93206537_+	10	11	20	0	0	7	3	8	6	5	13	0	7	18
2010111I01Rik|5UTR|TC_18556_331.00000|chr13_62964872_62964914_+	14	5	13	21	17	25	29	10	11	23	22	12	14	119
2010315B03Rik|5UTR|TC_7136_2727.00000|chr9_124312624_124312712_-	121	93	251	241	124	204	245	117	131	218	249	149	209	470
2200002D01Rik|5UTR|TC_1843_21128.00000|chr7_29248382_29248421_-	439	1478	4458	2813	929	582	757	401	1360	2790	2608	928	790	1055
2210013O21Rik|5UTR|TC_2102_18136.00000|chrX_153723573_153723640_+	275	773	3425	2467	993	428	426	274	1159	2404	2713	1092	813	1085
2210016L21Rik|5UTR|TC_1977_19534.00000|chr5_114942180_114942219_+	398	670	1347	1280	2376	2131	998	400	600	1269	1423	2546	2767	1922
2210018M11Rik|5UTR|TC_4503_5991.00000|chr7_98656521_98656609_-	76	87	272	311	256	668	1354	59	69	195	251	246	512	1736
2210404O09Rik|5UTR|TC_12718_782.00000|chr17_21909603_21909674_-	14	27	54	61	68	87	61	28	36	50	71	84	70	98
2210408I21Rik|5UTR|TC_10851_1115.00000|chr13_77135515_77135586_+	11	51	128	82	83	74	53	39	61	141	86	94	114	109
2300009A05Rik|5UTR|TC_4555_5904.00000|chr9_63399211_63399259_-	146	287	1055	609	323	119	124	116	447	1031	712	369	208	358
2310003H01Rik|5UTR|TC_12408_831.00000|chr11_120378702_120378748_-	11	7	72	46	64	103	93	15	13	74	44	52	131	128
2310007L24Rik|5UTR|TC_20069_276.00000|chr11_106374793_106374864_+	7	25	40	36	28	21	12	6	15	21	41	21	11	15
2310009B15Rik|5UTR|TC_3698_8170.00000|chr1_138856808_138856855_-	157	417	1380	1029	384	149	211	232	683	1240	1231	438	255	433
2310011J03Rik|5UTR|TC_2762_12525.00000|chr10_80320487_80320562_-	172	154	710	1343	1827	717	609	230	223	529	1977	1770	1210	1205
2310022A10Rik|5UTR|TC_5495_4383.00000|chr7_27553248_27553334_+	108	108	397	283	399	344	276	125	177	402	325	467	540	432
2310022B05Rik|5UTR|TC_9908_1365.00000|chr8_124663184_124663243_-	6	36	172	103	254	113	85	15	55	137	139	136	87	151
2310035C23Rik|5UTR|TC_12472_821.00000|chr1_105663881_105663914_+	10	15	36	36	82	81	186	8	22	25	72	71	74	163
2310036O22Rik|5UTR|TC_973_45888.00000|chr8_85026854_85026894_+	941	1990	5938	5733	3171	1787	2491	1020	2633	5007	6309	2991	2613	3681
2310039H08Rik|5UTR|TC_3088_10758.00000|chr17_46772790_46772830_+	249	494	1863	1414	485	175	257	373	782	1482	1777	614	417	476
2310045N01Rik|5UTR|TC_1906_20333.00000|chr8_70139688_70139732_+	365	1083	3654	2481	956	471	494	453	1380	2976	3466	877	701	976
2310047M10Rik|5UTR|TC_8809_1761.00000|chr11_69059754_69059798_+	9	32	76	154	237	166	78	15	32	113	127	308	215	246
2310057M21Rik|5UTR|TC_5370_4555.00000|chr7_131362675_131362767_-	58	127	367	177	232	654	335	84	165	457	194	246	749	715
2310061I04Rik|5UTR|TC_1638_24361.00000|chr17_35897350_35897400_-	1243	732	1988	1379	2042	2463	1266	1330	831	1719	1447	2295	3244	2530
2310067B10Rik|5UTR|TC_4834_5387.00000|chr11_115765421_115765460_+	23	119	470	326	474	872	561	56	126	445	319	419	558	619
2310067B10Rik|5UTR|TC_9871_1373.00000|chr11_115765487_115765527_+	18	45	51	67	105	264	155	17	28	36	62	92	204	249
2410002F23Rik|5UTR|TC_16337_443.00000|chr7_44246739_44246758_+	6	11	94	53	42	39	42	16	34	67	62	43	56	34
2410002F23Rik|5UTR|TC_2838_11974.00000|chr7_44246783_44246790_+	479	553	1449	1131	751	625	605	479	731	1411	1353	593	717	1097
2410004B18Rik|5UTR|TC_2885_11742.00000|chr3_145938006_145938049_+	196	442	1466	1500	954	523	485	243	590	1267	1459	917	718	982
2410015M20Rik|5UTR|TC_1744_22635.00000|chr17_56609680_56609713_-	422	720	2281	2885	2387	658	626	495	1000	2125	3757	2330	1492	1457
2410089E03Rik|5UTR|TC_5604_4229.00000|chr15_8169020_8169116_+	113	43	132	198	304	477	854	102	60	106	127	270	363	1098
2410127L17Rik|5UTR|TC_14794_554.00000|chr19_18670884_18670949_+	0	6	63	35	105	21	3	0	0	30	24	26	17	234
2410131K14Rik|5UTR|TC_16902_399.00000|chr5_118245333_118245352_+	9	14	27	46	55	22	49	11	8	22	48	74	33	25
2410131K14Rik|5UTR|TC_6714_2989.00000|chr5_118245221_118245307_+	51	82	386	355	276	146	102	64	116	310	492	296	191	282
2510003E04Rik|5UTR|TC_12274_851.00000|chr10_62578394_62578445_-	2	11	63	11	71	49	39	7	6	54	28	30	86	464
2610002J02Rik|5UTR|TC_6458_3288.00000|chr4_155249964_155250040_+	45	85	286	314	352	164	153	78	153	340	371	410	257	280
2610002M06Rik|5UTR|TC_15862_473.00000|chrX_107816165_107816200_-	4	4	17	28	69	34	23	9	5	27	34	73	74	72
2610002M06Rik|5UTR|TC_4550_5914.00000|chrX_107816232_107816328_-	74	63	245	338	936	798	254	100	73	153	404	777	1150	629
2610008E11Rik|5UTR|TC_8385_1942.00000|chr10_79097549_79097623_-	39	57	171	132	109	174	293	22	44	207	102	115	159	349
2610015P09Rik|5UTR|TC_6724_3057.00000|chr16_43889868_43889942_+	51	86	201	168	134	312	507	76	114	203	117	119	256	720
2610020H08Rik|5UTR|TC_10779_1129.00000|chr7_119794092_119794172_+	23	18	66	102	86	92	121	19	35	82	74	93	109	216
2610044O15Rik8|5UTR|TC_11861_914.00000|chr8_129234006_129234052_-	31	45	122	94	99	39	25	28	43	112	89	65	65	65
2610301B20Rik|5UTR|TC_12486_819.00000|chr4_10874484_10874520_+	13	6	39	53	118	103	50	11	22	51	62	112	93	86
2610301B20Rik|5UTR|TC_6929_2889.00000|chr4_10874540_10874607_+	41	88	290	212	348	233	119	57	99	266	209	375	312	249
2610507B11Rik|5UTR|TC_5585_4259.00000|chr11_78261742_78261783_+	80	62	386	434	394	361	363	87	74	347	378	366	399	528
2610528A11Rik|5UTR|TC_32392_86.00000|chr14_37110098_37110102_-	7	4	7	9	5	0	1	8	2	6	13	9	6	11
2700029M09Rik|5UTR|TC_2396_15196.00000|chr8_60890394_60890488_+	319	838	2045	1172	1155	758	416	372	1226	1940	1371	1325	1161	1098
2700049A03Rik|5UTR|TC_14903_546.00000|chr12_71137172_71137206_+	17	21	28	19	22	30	95	14	19	23	15	39	56	153
2700049A03Rik|5UTR|TC_39597_43.00000|chr12_71137232_71137238_+	6	1	7	1	1	5	0	2	1	3	2	3	3	12
2700060E02Rik|5UTR|TC_2039_18863.00000|chr14_19823782_19823836_-	514	822	1916	1476	1946	1124	621	609	1064	1765	1715	1975	1747	1569
2700062C07Rik|5UTR|TC_3602_8536.00000|chr18_24470801_24470910_+	208	474	986	481	750	699	350	336	501	873	562	767	1019	663
2700089E24Rik|5UTR|TC_3928_7393.00000|chr6_133105264_133105287_+	155	184	1253	1156	394	358	300	174	272	662	1180	464	365	476
2700094K13Rik|5UTR|TC_1330_31753.00000|chr2_84670668_84670708_-	482	1507	7495	3785	1186	717	812	566	2082	5297	4874	1229	1166	1533
2700097O09Rik|5UTR|TC_8268_1990.00000|chr12_55080086_55080139_-	31	116	265	137	154	130	71	50	132	252	151	161	178	162
2810004N23Rik|5UTR|TC_1814_21473.00000|chr8_124862979_124863016_-	418	798	1920	2240	2539	1735	1284	451	742	1650	1894	2316	1694	1913
2810006K23Rik|5UTR|TC_5416_4498.00000|chr5_124328086_124328205_+	105	99	233	311	584	573	271	101	90	177	307	654	581	412
2810021J22Rik|5UTR|TC_11115_1056.00000|chr11_58867208_58867277_+	33	37	115	88	71	102	32	25	37	100	93	86	89	149
2810403A07Rik|5UTR|TC_4135_6805.00000|chr3_88685789_88685846_+	193	243	669	267	340	713	599	232	251	855	267	319	749	1108
2810408A11Rik|5UTR|TC_14463_582.00000|chr11_69900959_69901022_-	123	26	53	34	10	6	11	162	37	36	30	17	19	18
2810408A11Rik|5UTR|TC_40846_37.00000|chr11_69900915_69900926_-	5	4	9	1	2	0	0	9	4	4	1	0	0	0
2810408M09Rik|5UTR|TC_9283_1570.00000|chr2_165493286_165493341_-	7	68	198	139	256	36	20	1	28	195	130	142	68	292
2810417H13Rik|5UTR|TC_1122_38434.00000|chr9_65890295_65890363_+	439	494	2339	4646	6410	1782	1412	450	636	1561	5086	6090	3357	3732
2810428I15Rik|5UTR|TC_2879_11776.00000|chr8_70506717_70506764_-	106	371	1588	1805	939	376	437	137	494	1254	1916	1029	589	735
2810474O19Rik|5UTR|TC_10875_1110.00000|chr6_149309776_149309820_+	18	30	94	63	39	99	193	20	31	91	47	46	71	268
2810474O19Rik|5UTR|TC_15051_534.00000|chr6_149309501_149309526_+	14	14	16	25	37	76	77	14	12	21	13	45	52	118
2810474O19Rik|5UTR|TC_15229_520.00000|chr6_149309574_149309601_+	17	11	20	19	26	71	105	8	16	17	15	29	65	101
2810474O19Rik|5UTR|TC_15814_476.00000|chr6_149309730_149309749_+	6	22	35	33	21	35	72	15	8	33	25	25	30	122
2810474O19Rik|5UTR|TC_28446_121.00000|chr6_149309678_149309701_+	7	9	11	5	8	12	30	3	7	8	12	6	22	31
2810474O19Rik|5UTR|TC_37397_55.00000|chr6_149309840_149309842_+	1	3	4	4	2	4	10	4	0	10	1	2	4	9
2810474O19Rik|5UTR|TC_38170_51.00000|chr6_149309631_149309633_+	2	1	2	5	10	0	2	3	2	3	5	1	2	14
2810474O19Rik|5UTR|TC_7262_2637.00000|chr6_149309422_149309475_+	52	53	131	116	204	277	541	86	78	108	92	268	210	527
2810474O19Rik|5UTR|TC_7930_2173.00000|chr6_149309548_149309552_+	39	53	87	97	137	267	401	42	37	97	84	166	233	459
2900026A02Rik|5UTR|TC_40560_39.00000|chr5_113163297_113163330_-	0	0	1	0	5	11	4	1	0	5	4	7	0	9
3010026O09Rik|5UTR|TC_11871_912.00000|chr11_50174821_50174876_+	45	43	73	56	84	68	45	63	52	74	65	93	102	97
3110001I22Rik|5UTR|TC_8936_1483.00000|chr16_13671986_13672038_+	39	33	93	84	106	129	92	45	49	95	111	107	239	310
3110002H16Rik|5UTR|TC_4286_6493.00000|chr18_12168706_12168785_+	100	210	572	226	198	582	989	78	199	546	244	170	551	1948
3110009E18Rik|5UTR|TC_5711_4080.00000|chr1_120121169_120121189_+	60	156	611	464	334	97	90	95	233	558	616	318	188	260
3110040N11Rik|5UTR|TC_2646_13323.00000|chr7_81789430_81789489_-	361	374	1434	1670	1422	518	482	443	476	1031	1916	1364	838	1058
3110043O21Rik|5UTR|TC_1513_26722.00000|chr4_35225800_35225860_-	268	501	1685	1610	2644	4375	1969	259	496	1531	1281	2793	4028	3282
3110052M02Rik|5UTR|TC_18583_330.00000|chr17_21650599_21650664_+	33	16	38	45	23	12	23	12	15	69	33	19	20	25
3110057O12Rik|5UTR|TC_18341_341.00000|chr3_40894241_40894285_+	26	5	22	21	21	25	21	23	11	27	35	19	36	50
3110062M04Rik|5UTR|TC_19164_279.00000|chr6_34877953_34877972_-	30	20	53	22	16	7	6	56	19	53	42	31	25	10
3110062M04Rik|5UTR|TC_3358_9066.00000|chr6_34877990_34878075_-	566	203	907	1089	740	492	250	657	364	643	1189	730	632	676
3110082I17Rik|5UTR|TC_205_259571.00000|chr5_139460490_139460547_-	2961	5644	12801	31536	40314	24108	15326	3124	4426	10031	25314	40278	21513	22195
3300002I08Rik|5UTR|TC_11886_910.00000|chr2_150362694_150362770_-	16	36	90	71	69	79	89	19	32	59	97	74	65	154
3830403N18Rik|5UTR|TC_4914_5254.00000|chrX_56136559_56136611_+	80	54	192	267	510	498	202	121	93	262	267	665	1203	840
3830406C13Rik|5UTR|TC_5672_4132.00000|chr14_12284181_12284275_+	129	239	584	415	337	162	132	152	265	497	432	350	178	313
4632434I11Rik|5UTR|TC_9487_1496.00000|chr7_92874195_92874246_-	27	32	135	133	152	203	97	32	50	74	108	141	217	147
4833420G17Rik|5UTR|TC_5698_4099.00000|chr13_119462757_119462801_+	50	89	399	295	281	364	369	89	144	325	315	325	465	618
4833439L19Rik|5UTR|TC_3025_11068.00000|chr13_54565315_54565379_-	400	647	2484	698	373	281	288	300	632	3066	785	339	337	438
4921524J17Rik|5UTR|TC_1616_24822.00000|chr8_85432769_85432852_-	778	1331	3507	2486	2079	1009	825	810	1413	3167	2339	1939	1239	1900
4921536K21Rik|5UTR|TC_14346_593.00000|chr11_3895118_3895192_-	64	55	52	37	43	29	31	75	86	49	32	51	37	36
4930402H24Rik|5UTR|TC_9805_1393.00000|chr2_130840098_130840146_-	28	34	77	99	100	133	159	30	35	106	72	128	147	256
4930427A07Rik|5UTR|TC_9097_1643.00000|chr12_113156395_113156462_+	25	41	181	125	170	164	96	15	77	184	130	186	165	154
4930430F08Rik|5UTR|TC_6127_3625.00000|chr10_100589212_100589267_-	62	45	140	115	179	640	470	45	39	93	127	209	670	840
4930432K21Rik|5UTR|TC_14551_574.00000|chr8_84148001_84148060_+	54	14	26	12	22	45	70	58	36	24	22	36	36	142
4930453N24Rik|5UTR|TC_2440_14852.00000|chr16_64770932_64770968_-	807	802	2147	1182	970	662	434	1004	1040	1927	1225	968	785	899
4930503L19Rik|5UTR|TC_24106_180.00000|chr18_70472476_70472506_-	8	11	23	19	19	10	10	15	8	24	24	25	22	13
4930523C07Rik|5UTR|TC_21151_244.00000|chr1_160044363_160044412_+	0	5	6	4	12	44	49	5	2	7	3	21	47	39
4930523C07Rik|5UTR|TC_38610_48.00000|chr1_160044607_160044635_+	2	1	2	5	10	3	8	4	2	0	2	3	3	13
4930579G24Rik|5UTR|TC_2775_12402.00000|chr3_79629053_79629128_+	194	327	1193	1851	1320	662	638	263	283	882	1776	1121	860	1080
4931406C07Rik|5UTR|TC_8511_1878.00000|chr9_15306102_15306154_-	18	28	37	42	80	260	300	29	29	42	62	75	331	558
4931414P19Rik|5UTR|TC_12818_769.00000|chr14_54605900_54605940_-	62	23	27	36	29	74	84	93	23	24	27	19	62	215
4931428F04Rik|5UTR|TC_11881_911.00000|chr8_105289072_105289132_-	32	46	130	90	78	53	61	28	48	126	82	53	75	74
4931428F04Rik|5UTR|TC_20923_251.00000|chr8_105289491_105289539_-	7	6	19	19	26	11	28	13	6	24	20	27	37	26
4932438A13Rik|5UTR|TC_11312_1017.00000|chr3_36863106_36863184_+	52	23	41	36	61	74	172	88	23	35	50	53	86	265
4933402E13Rik|5UTR|TC_30453_102.00000|chrX_62287141_62287183_+	4	0	2	1	3	19	32	0	0	0	0	2	6	36
4933426M11Rik|5UTR|TC_24411_163.00000|chr12_80790588_80790611_+	6	1	8	10	12	37	13	2	0	3	9	10	36	16
4933426M11Rik|5UTR|TC_9050_1630.00000|chr12_80790501_80790568_+	37	16	54	82	177	246	135	22	38	58	60	204	272	229
4933427G17Rik|5UTR|TC_15217_521.00000|chr7_120982507_120982550_+	135	45	34	17	9	3	2	125	59	26	15	13	19	19
4933434E20Rik|5UTR|TC_4161_6753.00000|chr3_90052798_90052828_+	478	499	1091	426	202	202	153	517	679	1275	523	227	219	262
5031414D18Rik|5UTR|TC_38082_51.00000|chr14_75016017_75016083_+	0	0	1	4	9	4	12	2	0	1	0	2	1	15
5430435G22Rik|5UTR|TC_9272_1574.00000|chr1_131688672_131688747_+	33	22	60	112	203	213	93	28	17	50	105	212	192	249
5730409E04Rik|5UTR|TC_12350_838.00000|chr4_126609814_126609905_+	8	15	33	53	131	126	57	27	17	14	67	101	88	109
5730455P16Rik|5UTR|TC_4551_5913.00000|chr11_80377966_80378021_-	186	189	417	306	520	657	313	153	206	535	411	528	850	642
5730508B09Rik|5UTR|TC_20776_255.00000|chr3_127896291_127896361_-	24	12	27	23	17	6	25	7	7	17	51	14	3	26
5730559C18Rik|5UTR|TC_39997_41.00000|chr1_136234119_136234121_-	0	3	1	5	1	8	4	0	5	3	3	3	6	4
5830415F09Rik|5UTR|TC_6828_2961.00000|chr4_46389398_46389454_-	132	131	332	117	132	191	155	204	171	361	168	104	359	404
5830418K08Rik|5UTR|TC_5773_4015.00000|chr9_15357660_15357765_-	105	113	393	305	246	391	527	115	130	267	265	188	328	667
6030458C11Rik|5UTR|TC_5290_4661.00000|chr15_12824563_12824673_-	159	178	440	254	309	421	285	231	257	565	240	325	479	518
6330408A02Rik|5UTR|TC_13996_615.00000|chr7_13278643_13278697_-	15	40	58	37	29	32	80	46	54	79	34	18	31	71
6720489N17Rik|5UTR|TC_15851_473.00000|chr13_62624123_62624191_-	10	7	41	53	53	37	38	22	16	42	44	55	33	33
8030462N17Rik|5UTR|TC_42774_27.00000|chr18_77713736_77713757_-	0	0	0	2	0	7	5	0	0	0	0	3	6	6
8430419L09Rik|5UTR|TC_25798_154.00000|chr6_135198006_135198055_+	3	0	9	5	4	9	37	0	6	5	5	2	34	42
8430427H17Rik|5UTR|TC_18130_351.00000|chr2_153444402_153444487_-	5	4	14	18	26	49	40	10	9	36	23	43	46	32
9030025P20Rik|5UTR|TC_15976_464.00000|chr17_14978863_14978883_+	7	22	47	15	29	59	18	9	28	100	49	40	10	107
9030617O03Rik|5UTR|TC_4262_6545.00000|chr12_100779057_100779161_+	215	143	246	201	293	675	1089	261	262	321	222	251	631	1735
9030624J02Rik|5UTR|TC_11865_913.00000|chr7_118740141_118740289_+	120	77	107	48	41	20	5	147	91	113	55	21	43	34
9130008F23Rik|5UTR|TC_12428_828.00000|chr17_40880539_40880572_-	31	48	138	67	45	29	25	20	60	159	64	51	22	69
9130011E15Rik|5UTR|TC_9573_1192.00000|chr19_45998458_45998520_-	9	12	56	30	40	153	333	19	27	59	27	32	115	455
9130023H24Rik|5UTR|TC_15848_474.00000|chr7_128237990_128238056_-	18	34	34	25	35	30	33	17	41	76	23	40	66	53
9130401M01Rik|5UTR|TC_2218_16969.00000|chr15_58034280_58034348_-	390	483	2225	1987	1342	914	666	441	628	1818	2185	1446	1061	1383
9130401M01Rik|5UTR|TC_6596_3176.00000|chr15_58034212_58034221_-	137	112	222	156	249	315	205	142	141	244	180	248	468	357
9230110C19Rik|5UTR|TC_4355_6316.00000|chr9_8042789_8042881_-	125	390	1078	477	326	225	167	149	487	1228	572	357	358	377
9430015G10Rik|5UTR|TC_3908_7439.00000|chr4_156109962_156110046_+	796	467	1101	556	190	114	176	954	554	903	852	233	281	315
9430016H08Rik|5UTR|TC_2874_11800.00000|chr1_57406733_57406767_+	189	326	672	593	1205	1301	469	257	524	844	576	1432	2212	1323
9430016H08Rik|5UTR|TC_30937_97.00000|chr1_57406562_57406564_+	4	8	19	8	10	1	3	2	3	19	15	6	6	5
9430020K01Rik|5UTR|TC_6728_3053.00000|chr18_4634912_4635000_+	46	54	177	142	162	424	455	49	42	169	122	173	451	634
9430038I01Rik|5UTR|TC_5476_4412.00000|chr7_137410703_137410770_-	80	245	665	476	266	112	82	101	263	661	712	245	172	332
9530068E07Rik|5UTR|TC_1245_34325.00000|chr11_52396409_52396467_+	312	403	1382	2213	4921	4216	2442	354	455	1361	1989	5281	4737	4259
9530077C05Rik|5UTR|TC_19987_279.00000|chr9_22411509_22411587_+	3	5	6	15	23	30	18	16	4	1	29	40	75	35
9630033F20Rik|5UTR|TC_10176_1286.00000|chr6_127109525_127109593_-	6	18	61	63	111	267	119	18	13	39	41	86	276	171
9830147E19Rik|5UTR|TC_14265_601.00000|chr7_42642567_42642626_-	27	14	98	52	29	34	25	18	22	66	59	37	45	81
9930012K11Rik|5UTR|TC_15729_482.00000|chr14_70159412_70159478_-	27	25	44	16	28	39	24	60	42	71	28	19	42	17
9930104L06Rik|5UTR|TC_20563_261.00000|chr4_124937046_124937058_+	2	8	18	15	37	38	29	20	20	22	10	18	30	16
A130010J15Rik|5UTR|TC_14481_580.00000|chr1_193173557_193173627_+	63	13	47	61	57	25	24	71	26	54	70	41	36	54
A230046K03Rik|5UTR|TC_4891_5300.00000|chr10_83543942_83544023_+	50	47	299	248	217	427	1160	56	72	310	183	184	372	1763
A330021E22Rik|5UTR|TC_24120_180.00000|chr5_5664180_5664240_-	11	6	27	16	5	14	12	1	11	34	13	18	22	14
A430005L14Rik|5UTR|TC_5184_4819.00000|chr4_153957234_153957290_+	66	77	355	623	711	320	206	60	94	274	814	721	485	490
A430033K04Rik|5UTR|TC_15062_533.00000|chr5_138622839_138622886_+	13	11	51	35	24	40	63	15	21	44	56	25	30	110
A430105I19Rik|5UTR|TC_9677_1433.00000|chr2_118762612_118762665_-	58	28	128	75	59	170	147	89	48	116	80	66	121	248
A530054K11Rik|5UTR|TC_12527_812.00000|chr13_67637729_67637804_-	13	33	63	67	37	76	133	16	20	69	59	44	66	143
A630001G21Rik|5UTR|TC_14114_534.00000|chr1_85736598_85736633_-	21	6	47	64	60	62	35	9	16	45	65	58	72	76
A630033H20Rik|5UTR|TC_9577_1464.00000|chrX_107148879_107148974_+	27	70	126	80	155	168	65	21	55	149	68	142	214	180
A730008H23Rik|5UTR|TC_1746_19981.00000|chr1_88277470_88277583_-	298	760	2162	1050	758	1382	3212	307	671	2232	1148	688	1328	4067
A830080D01Rik|5UTR|TC_6423_3324.00000|chrX_159532660_159532769_+	42	84	165	189	161	270	766	37	89	133	158	135	192	950
Aaas|5UTR|TC_2593_13431.00000|chr15_102350641_102350715_-	276	240	786	464	612	1623	1879	349	329	1035	510	679	2112	3785
Aaas|5UTR|TC_7476_2428.00000|chr15_102350741_102350772_-	76	33	101	59	76	300	326	88	51	107	68	106	387	650
Aacs|5UTR|TC_1675_23863.00000|chr5_125475834_125475883_+	145	216	720	726	547	1487	6841	143	257	625	558	538	1422	10336
Aaed1|5UTR|TC_5201_4700.00000|chr13_64312686_64312744_-	66	189	916	566	382	122	57	26	158	717	560	325	202	432
Aagab|5UTR|TC_6443_3301.00000|chr9_63602639_63602697_+	52	57	287	189	349	326	201	96	93	255	213	427	418	338
Aak1|5UTR|TC_17346_389.00000|chr6_86849511_86849614_+	5	12	28	22	27	24	58	9	9	26	20	27	24	115
Aamdc|5UTR|TC_4275_6522.00000|chr7_97579435_97579500_-	73	256	792	848	680	256	285	138	280	700	944	714	394	428
Aamp|5UTR|TC_231_233176.00000|chr1_74284652_74284735_-	1518	2730	6302	6642	19078	44118	19897	1445	2615	6570	8054	17548	55223	41436
Aar2|5UTR|TC_8360_1949.00000|chr2_156547574_156547626_+	35	20	21	54	94	272	275	21	20	55	56	121	248	710
Aars2|5UTR|TC_18299_343.00000|chr17_45506815_45506850_+	5	6	19	22	16	39	64	1	11	54	6	8	28	64
Aars|5UTR|TC_5382_4540.00000|chr8_111034107_111034159_+	52	66	137	103	119	267	1201	37	63	140	97	82	278	2162
Aars|5UTR|TC_7466_2493.00000|chr8_111033877_111033880_+	20	33	63	38	52	138	755	6	41	115	53	48	142	1165
Aars|5UTR|TC_935_47886.00000|chr8_111033911_111033956_+	292	371	608	577	972	2251	16269	337	346	648	473	1017	2004	22218
Aarsd1|5UTR|TC_6524_3233.00000|chr11_101417381_101417456_-	47	76	159	146	289	531	213	23	88	199	147	263	555	497
Aasdh|5UTR|TC_6133_3620.00000|chr5_76905425_76905499_-	414	186	383	211	165	161	154	438	168	341	360	162	228	267
Aasdhppt|5UTR|TC_2199_17103.00000|chr9_4309437_4309518_-	244	340	1257	1132	1865	1790	681	249	471	977	1339	2154	2839	1853
Aatf|5UTR|TC_674_74066.00000|chr11_84513482_84513549_-	796	1027	2950	2163	2784	12461	12200	763	1070	2328	2590	2821	11064	20169
Abca16|5UTR|TC_29249_113.00000|chr7_120409682_120409722_+	12	10	5	6	12	14	11	12	10	6	7	5	5	11
Abca16|5UTR|TC_32317_87.00000|chr7_120409626_120409658_+	3	2	6	4	10	5	4	2	8	3	10	10	9	13
Abca2|5UTR|TC_19971_279.00000|chr2_25428692_25428724_+	1	3	15	5	19	33	70	2	1	4	11	20	31	99
Abca3|5UTR|TC_14079_617.00000|chr17_24352043_24352135_+	6	3	31	17	34	63	111	3	4	21	21	37	76	202
Abca5|5UTR|TC_16955_352.00000|chr11_110337620_110337642_-	12	0	10	13	13	19	59	7	11	12	17	19	27	133
Abca5|5UTR|TC_9078_1527.00000|chr11_110337664_110337737_-	33	19	34	53	51	153	324	35	16	29	60	54	156	581
Abca8b|5UTR|TC_25681_155.00000|chr11_109995755_109995838_-	7	2	10	4	14	17	8	2	0	10	8	10	16	52
Abcb1b|5UTR|TC_3695_8176.00000|chr5_8798144_8798159_+	306	264	423	652	693	464	642	364	345	441	648	725	608	1601
Abcb7|5UTR|TC_5608_4224.00000|chrX_104413808_104413869_-	131	71	240	123	141	371	746	164	90	287	107	159	423	1219
Abcb8|5UTR|TC_5823_3953.00000|chr5_24394381_24394424_+	37	82	306	216	389	357	296	37	132	369	241	401	504	610
Abcb9|5UTR|TC_23409_193.00000|chr5_124095740_124095836_-	0	3	7	4	5	28	23	7	1	12	13	11	31	54
Abcc10|5UTR|TC_11154_1049.00000|chr17_46327956_46328010_-	86	36	68	54	35	51	133	106	30	52	50	23	74	251
Abcc1|5UTR|TC_2244_16727.00000|chr16_14361532_14361622_+	144	194	1180	846	690	1399	3078	206	253	1252	756	616	1295	4833
Abcc4|5UTR|TC_15352_510.00000|chr14_118706139_118706225_-	4	10	23	22	39	54	101	5	3	26	17	42	49	158
Abcc5|5UTR|TC_12112_874.00000|chr16_20426300_20426312_-	18	34	43	40	41	53	169	23	29	57	48	40	76	242
Abcc5|5UTR|TC_9510_1487.00000|chr16_20426333_20426369_-	25	27	86	78	91	83	269	18	47	72	82	59	94	510
Abcd1|5UTR|TC_18353_341.00000|chrX_73716683_73716762_+	2	4	6	7	22	13	104	8	13	9	12	14	21	134
Abcd2|5UTR|TC_35904_63.00000|chr15_91191791_91191822_-	6	2	1	3	3	3	14	0	0	3	1	3	3	25
Abcd3|5UTR|TC_4079_6979.00000|chr3_121815149_121815227_-	102	89	310	187	194	472	1430	101	92	309	192	159	537	2958
Abcd4|5UTR|TC_6353_3407.00000|chr12_84617337_84617427_-	39	65	295	154	189	315	317	60	84	381	149	218	440	701
Abce1|5UTR|TC_1543_26137.00000|chr8_79711639_79711716_-	244	327	1300	1291	1549	2994	3351	297	416	1362	1197	1524	3383	7104
Abcf1|5UTR|TC_314_170545.00000|chr17_35969732_35969783_-	888	2133	5622	3590	5020	23383	45009	972	1593	6065	3191	4415	15904	52760
Abcf2|5UTR|TC_1741_22724.00000|chr5_24577340_24577427_-	301	330	947	842	970	2569	4486	372	337	975	819	956	2053	6767
Abcf3|5UTR|TC_2793_12273.00000|chr16_20548641_20548664_+	116	168	526	245	283	1008	3020	137	180	674	225	311	1089	4291
Abhd10|5UTR|TC_7817_2245.00000|chr16_45742898_45742945_-	39	90	216	129	233	149	96	52	132	285	137	279	195	213
Abhd11|5UTR|TC_30914_98.00000|chr5_135009307_135009309_+	13	10	1	6	4	0	0	35	9	12	6	1	1	4
Abhd11|5UTR|TC_5453_4446.00000|chr5_135009646_135009711_+	57	125	362	301	565	332	208	96	196	310	326	602	554	412
Abhd12|5UTR|TC_2124_17883.00000|chr2_150904661_150904742_-	246	166	742	1233	1844	2364	1327	215	212	637	1024	2061	3132	2762
Abhd13|5UTR|TC_22787_206.00000|chr8_9977741_9977762_+	9	10	28	19	22	21	12	0	7	20	23	12	14	23
Abhd14a|5UTR|TC_11501_981.00000|chr9_106447602_106447706_-	27	16	143	127	111	51	38	16	28	119	148	82	58	36
Abhd14a|5UTR|TC_15410_506.00000|chr9_106447519_106447596_-	11	14	62	59	43	42	18	30	30	52	54	34	30	37
Abhd14b|5UTR|TC_11302_1019.00000|chr9_106448633_106448677_+	20	60	84	55	102	85	86	35	45	88	58	96	100	105
Abhd1|5UTR|TC_3948_7327.00000|chr5_30950050_30950112_+	139	367	560	287	334	596	744	146	474	825	394	356	877	1315
Abhd16a|5UTR|TC_7339_2582.00000|chr17_35089235_35089305_+	90	71	278	119	222	155	132	81	108	338	172	212	302	302
Abhd17a|5UTR|TC_5216_4781.00000|chr10_80590268_80590344_-	59	142	1119	587	279	96	77	29	138	722	869	255	226	306
Abhd2|5UTR|TC_3627_8428.00000|chr7_79273240_79273286_+	79	78	244	230	370	1277	1575	94	126	256	203	359	1276	2366
Abhd3|5UTR|TC_10545_1185.00000|chr18_10706692_10706766_-	12	45	82	62	101	167	82	11	50	102	48	101	165	157
Abhd4|5UTR|TC_6755_3022.00000|chr14_54259223_54259296_+	72	48	164	116	273	446	255	49	68	180	117	298	563	394
Abhd5|5UTR|TC_14394_590.00000|chr9_122351663_122351683_+	2	18	89	65	50	21	17	15	17	75	85	47	32	57
Abhd5|5UTR|TC_17998_357.00000|chr9_122351703_122351705_+	41	10	60	28	14	4	3	26	34	67	46	14	8	20
Abhd5|5UTR|TC_2998_11195.00000|chr9_122351727_122351732_+	222	247	666	596	1257	1186	460	252	353	745	703	1347	1846	1315
Abhd5|5UTR|TC_4575_5860.00000|chr9_122351755_122351789_+	84	182	403	377	783	443	212	99	202	487	404	842	762	620
Abhd6|5UTR|TC_12409_831.00000|chr14_8002893_8002974_+	24	15	30	48	68	138	136	12	11	24	50	67	67	144
Abhd8|5UTR|TC_4416_6185.00000|chr8_71463587_71463677_-	104	215	1038	597	293	202	184	122	275	1264	715	359	362	474
Abi1|5UTR|TC_1091_39695.00000|chr2_23040157_23040242_-	843	876	2500	2310	3109	6179	3207	671	962	2141	2146	2762	6141	5848
Abi1|5UTR|TC_11010_1077.00000|chr2_23040104_23040106_-	21	25	130	58	50	128	93	14	30	120	63	47	122	202
Abi2|5UTR|TC_2590_13738.00000|chr1_60409617_60409790_+	195	246	795	1027	1369	1715	1201	230	232	847	906	1329	1832	2005
Abi3|5UTR|TC_11310_1017.00000|chr11_95837203_95837259_-	15	29	66	39	89	149	53	25	50	78	59	72	144	149
Abl1|5UTR|TC_10279_1261.00000|chr2_31759932_31760036_+	19	12	55	36	61	185	168	19	13	65	41	80	202	321
Abl1|5UTR|TC_13513_679.00000|chr2_31688529_31688555_+	10	19	36	42	58	120	91	19	21	38	39	58	82	72
Abl2|5UTR|TC_5642_4180.00000|chr1_156558723_156558801_+	88	71	215	198	262	564	834	116	84	128	156	185	509	770
Abracl|5UTR|TC_3690_8198.00000|chr10_18023197_18023262_-	176	105	748	1444	1088	322	316	204	193	465	1435	1178	653	787
Abracl|5UTR|TC_927_48127.00000|chr10_18023089_18023172_-	896	1710	7450	6548	3220	1070	1040	1098	2598	6144	7805	3292	2391	3637
Abt1|5UTR|TC_3029_11025.00000|chr13_23423828_23423905_-	163	267	766	846	1391	1360	763	184	357	585	801	1156	1419	967
Abtb1|5UTR|TC_7332_2587.00000|chr6_88841835_88841901_-	11	90	237	116	91	247	218	18	109	455	136	116	247	496
Abtb2|5UTR|TC_18908_317.00000|chr2_103566308_103566313_+	6	4	17	14	12	43	46	6	9	31	16	12	35	66
Acaa1a|5UTR|TC_15322_480.00000|chr9_119341353_119341385_+	10	9	26	10	18	51	82	7	9	23	22	23	58	195
Acaa1a|5UTR|TC_9330_1492.00000|chr9_119341405_119341479_+	23	29	116	47	64	223	154	7	40	121	49	81	268	421
Acaa2|5UTR|TC_5513_4356.00000|chr18_74779174_74779239_+	38	52	89	85	166	687	596	43	74	96	60	192	839	1391
Acad11|5UTR|TC_12431_828.00000|chr9_104063676_104063730_+	11	7	39	23	21	54	204	11	20	44	30	20	55	320
Acad8|5UTR|TC_8623_1834.00000|chr9_26999503_26999546_-	43	73	218	109	122	260	195	22	78	158	117	107	306	314
Acad9|5UTR|TC_4845_5369.00000|chr3_36066050_36066095_+	42	34	166	106	161	752	1107	75	48	214	111	195	692	1666
Acadl|5UTR|TC_5659_4155.00000|chr1_66863277_66863335_-	50	61	171	108	185	541	616	50	69	158	80	167	604	1314
Acadm|5UTR|TC_2859_11874.00000|chr3_153944442_153944497_-	242	399	1120	347	583	1679	1492	264	594	1187	477	503	1803	2103
Acads|5UTR|TC_1566_25862.00000|chr5_115119283_115119347_-	310	416	1201	856	1483	4273	2767	280	508	1556	889	1790	4933	4600
Acadsb|5UTR|TC_35119_68.00000|chr7_131410617_131410619_+	0	0	4	1	2	35	3	0	0	0	3	2	16	20
Acadsb|5UTR|TC_5138_4873.00000|chr7_131410640_131410718_+	34	68	239	131	198	920	666	22	72	187	130	201	813	1192
Acadvl|5UTR|TC_5477_4410.00000|chr11_70015356_70015413_-	38	47	205	104	118	384	926	82	87	242	140	119	468	1916
Acap2|5UTR|TC_4037_7078.00000|chr16_31201146_31201260_-	69	89	242	279	335	840	1611	76	101	250	259	292	659	2021
Acap3|5UTR|TC_24058_181.00000|chr4_155891854_155891886_+	0	2	20	12	33	24	22	0	3	18	22	23	20	22
Acap3|5UTR|TC_7108_2746.00000|chr4_155892258_155892322_+	26	52	142	123	160	370	312	28	49	174	131	140	402	658
Acat1|5UTR|TC_1166_36720.00000|chr9_53610289_53610385_-	235	336	954	827	2014	7220	4757	292	339	797	764	1961	7217	9007
Acat2|5UTR|TC_11728_938.00000|chr17_12960692_12960714_-	12	34	89	41	60	125	88	16	25	50	28	62	155	153
Acbd3|5UTR|TC_10676_1155.00000|chr1_180725994_180726097_+	1	27	146	29	103	81	42	2	13	121	32	49	72	463
Acbd4|5UTR|TC_10056_1320.00000|chr11_103101681_103101742_+	39	34	59	63	98	116	123	76	26	53	56	142	191	261
Acbd4|5UTR|TC_12007_891.00000|chr11_103103059_103103108_+	23	38	124	80	68	51	16	23	60	88	99	64	96	83
Acbd5|5UTR|TC_11329_994.00000|chr2_23069060_23069083_+	10	9	65	55	131	147	103	13	13	45	72	91	124	116
Acbd5|5UTR|TC_14547_574.00000|chr2_23069191_23069259_+	3	1	21	17	23	101	122	2	7	23	17	22	82	145
Acbd5|5UTR|TC_15338_499.00000|chr2_23069106_23069163_+	15	14	51	48	53	64	51	2	8	59	32	49	67	29
Acbd5|5UTR|TC_9170_1619.00000|chr2_23068193_23068235_+	36	54	79	97	114	206	244	46	47	54	80	87	196	279
Acbd6|5UTR|TC_11975_896.00000|chr1_155558506_155558546_+	8	12	61	107	127	61	52	14	6	52	92	107	87	110
Acbd6|5UTR|TC_17350_388.00000|chr1_155558336_155558342_+	2	2	5	19	57	57	21	9	2	14	35	54	54	57
Acbd6|5UTR|TC_4987_5109.00000|chr1_155558104_155558182_+	130	113	213	152	664	561	340	118	128	188	203	452	765	1267
Accs|5UTR|TC_10469_1209.00000|chr2_93849892_93849996_-	16	28	81	77	90	146	138	12	17	62	63	76	126	294
Accs|5UTR|TC_15621_490.00000|chr2_93849754_93849872_-	32	18	17	23	29	56	37	48	22	24	22	29	45	88
Acd|5UTR|TC_18789_322.00000|chr8_105701055_105701061_-	32	16	25	24	24	20	24	26	18	17	25	33	16	22
Acd|5UTR|TC_7426_2520.00000|chr8_105701086_105701124_-	80	90	321	250	241	142	126	65	114	223	271	242	156	219
Acer3|5UTR|TC_3005_11176.00000|chr7_98309478_98309510_-	198	278	757	846	1453	785	417	233	438	825	1007	1272	1374	1293
Acin1|5UTR|TC_2558_13972.00000|chr14_54653671_54653700_-	167	364	896	377	496	1628	2397	186	337	1093	479	508	1254	3790
Ackr3|5UTR|TC_15777_478.00000|chr1_90203995_90204005_+	7	12	33	27	19	51	91	7	6	25	28	18	51	103
Acly|5UTR|TC_3364_9570.00000|chr11_100527869_100527875_-	62	103	272	211	188	335	2723	77	132	264	225	184	486	4308
Acly|5UTR|TC_6326_3432.00000|chr11_100527898_100527935_-	17	24	55	68	111	263	991	34	31	68	76	96	211	1459
Acn9|5UTR|TC_4515_5971.00000|chr6_6955996_6956035_+	157	304	890	690	328	93	87	177	522	880	890	350	229	374
Aco1|5UTR|TC_5413_4397.00000|chr4_40143461_40143522_+	44	52	150	116	102	281	1149	39	61	161	124	121	239	1758
Aco1|5UTR|TC_7951_2117.00000|chr4_40143395_40143436_+	12	15	60	75	56	184	496	11	22	41	59	82	171	839
Aco2|5UTR|TC_2405_15097.00000|chr15_81872476_81872499_+	263	541	1534	488	543	931	2202	293	582	1914	533	506	1026	3741
Acot13|5UTR|TC_3072_10816.00000|chr13_24831437_24831540_-	179	78	355	719	1588	1258	650	185	81	149	628	1795	2255	1103
Acot7|5UTR|TC_6684_3100.00000|chr4_152186124_152186195_+	35	47	102	65	166	513	430	48	55	53	69	159	634	750
Acot8|5UTR|TC_8899_1731.00000|chr2_164804855_164804892_-	25	104	270	127	63	101	64	41	166	312	119	123	155	145
Acot8|5UTR|TC_9011_1679.00000|chr2_164804828_164804833_-	60	117	244	121	77	72	43	74	176	317	123	81	98	76
Acot9|5UTR|TC_1351_31213.00000|chrX_155262451_155262538_+	343	183	777	1109	2060	5183	3237	410	248	486	1129	2103	6492	7706
Acox1|5UTR|TC_10320_1227.00000|chr11_116198718_116198752_-	9	13	48	26	40	111	271	11	9	64	18	28	128	451
Acox1|5UTR|TC_5702_4023.00000|chr11_116198779_116198832_-	23	36	125	121	129	318	965	33	62	157	139	131	300	1650
Acox2|5UTR|TC_12062_883.00000|chr14_8258776_8258816_-	40	19	28	26	24	40	156	56	27	41	23	32	50	373
Acox2|5UTR|TC_24876_167.00000|chr14_8258836_8258868_-	4	2	4	11	3	15	45	1	2	3	8	6	9	56
Acox3|5UTR|TC_12856_764.00000|chr5_35583024_35583103_+	4	27	62	31	26	61	136	11	32	41	17	39	79	205
Acp1|5UTR|TC_960_46543.00000|chr12_30911538_30911602_-	1252	1026	3435	4436	6561	2770	1744	1579	1350	2597	5013	6536	4362	4094
Acp2|5UTR|TC_6967_2854.00000|chr2_91202887_91202927_+	35	65	174	55	122	389	371	34	66	181	137	126	363	736
Acp6|5UTR|TC_10097_1308.00000|chr3_97158753_97158863_+	42	20	81	65	131	145	144	37	38	88	70	124	206	139
Acpp|5UTR|TC_32634_85.00000|chr9_104337705_104337743_-	1	0	8	1	2	9	28	5	0	3	2	5	6	23
Acsl1|5UTR|TC_11867_913.00000|chr8_46471033_46471101_+	9	2	29	32	36	89	209	12	17	19	23	41	83	313
Acsl3|5UTR|TC_30458_101.00000|chr1_78657829_78657832_+	0	2	4	0	2	10	36	3	0	2	2	6	8	41
Acsl3|5UTR|TC_3413_9319.00000|chr1_78657861_78657886_+	107	76	135	219	266	677	2505	111	112	143	168	325	680	4033
Acsl4|5UTR|TC_15443_503.00000|chrX_142390341_142390373_-	7	9	14	13	18	47	142	7	6	10	11	13	25	181
Acsl4|5UTR|TC_4930_5221.00000|chrX_142390401_142390466_-	43	57	78	173	153	394	1323	62	57	122	122	181	360	2096
Acsl4|5UTR|TC_4978_5121.00000|chrX_142390498_142390530_-	56	35	68	140	163	362	1393	45	55	73	153	134	416	2256
Acsl5|5UTR|TC_19881_282.00000|chr19_55253703_55253705_+	15	1	18	12	37	68	32	7	3	9	9	21	49	39
Acsl5|5UTR|TC_4060_7023.00000|chr19_55253905_55253971_+	61	132	737	621	735	603	336	88	174	751	608	766	715	841
Acss2|5UTR|TC_14960_542.00000|chr2_155518026_155518096_+	7	17	48	44	26	41	62	6	9	40	33	37	39	142
Acta2|5UTR|TC_342_158956.00000|chr19_34255333_34255339_-	2259	1392	4307	4309	8966	27382	17075	2772	1587	3262	4531	9795	33056	38263
Actb|5UTR|TC_5_5038493.00000|chr5_142906723_142906728_-	44399	38963	111843	108657	231414	969621	601430	54037	44587	119890	102314	261528	965608	1384202
Actg2|5UTR|TC_3407_9347.00000|chr6_83536201_83536255_-	241	251	420	231	320	1034	1462	315	285	444	218	391	1232	2642
Actl6a|5UTR|TC_671_74213.00000|chr3_32708671_32708768_+	936	491	1579	1800	2726	17201	10399	1105	541	1438	1671	2863	12150	19313
Actn1|5UTR|TC_5198_4801.00000|chr12_80260348_80260395_-	55	123	263	138	158	182	522	32	116	215	182	62	173	2750
Actn1|5UTR|TC_5578_4268.00000|chr12_80260140_80260208_-	41	64	126	127	142	312	1457	38	63	203	140	104	318	1503
Actn4|5UTR|TC_879_51428.00000|chr7_28962241_28962334_-	413	698	1291	1199	1334	4168	17364	421	657	1322	1209	1031	3150	17171
Actr10|5UTR|TC_4394_6231.00000|chr12_70937869_70937933_+	47	133	345	216	512	887	398	75	163	312	327	573	1218	1053
Actr1b|5UTR|TC_1490_27071.00000|chr1_36709901_36709988_-	273	374	1921	2037	3281	2652	1563	295	476	1953	2287	3612	3805	2997
Actr2|5UTR|TC_534_96208.00000|chr11_20112863_20112939_-	1009	1627	4692	3348	6414	14616	7903	1001	1789	5985	3949	6816	19969	18774
Actr3|5UTR|TC_1086_39921.00000|chr1_125435481_125435554_-	338	263	807	1112	2302	7563	5553	455	281	603	975	2331	7524	9814
Actr3|5UTR|TC_1654_24103.00000|chr1_125435363_125435453_-	222	211	955	1065	1654	4084	2338	298	213	693	1011	1776	4630	4953
Actr3|5UTR|TC_21799_227.00000|chr1_125435575_125435577_-	1	2	2	6	7	66	36	5	2	3	6	19	52	54
Actr3|5UTR|TC_4975_5126.00000|chr1_125435674_125435733_-	69	84	133	268	426	978	564	84	75	102	171	448	876	848
Actr3b|5UTR|TC_20437_265.00000|chr5_25759953_25760027_+	1	10	46	21	24	18	8	12	8	25	22	17	30	24
Actr5|5UTR|TC_33271_80.00000|chr2_158624909_158624930_+	2	4	2	2	1	12	16	0	0	9	3	5	9	24
Actr6|5UTR|TC_7066_2773.00000|chr10_89732279_89732321_-	39	86	294	127	108	167	219	36	127	309	159	123	341	668
Actr8|5UTR|TC_2844_11958.00000|chr14_29978335_29978428_+	122	198	585	361	541	1813	1535	147	181	745	492	555	2028	2919
Acvr1|5UTR|TC_17216_395.00000|chr2_58566806_58566873_-	6	15	10	7	22	41	130	5	1	5	6	24	24	124
Acvr1b|5UTR|TC_9377_1535.00000|chr15_101174082_101174137_+	14	18	90	73	132	211	110	16	25	144	94	104	275	250
Acvr2a|5UTR|TC_16521_432.00000|chr2_48814130_48814201_+	8	10	15	9	28	60	74	7	7	16	11	21	57	165
Acy1|5UTR|TC_5843_3920.00000|chr9_106438176_106438259_-	45	34	138	98	134	424	644	68	53	115	118	193	595	1372
Acyp1|5UTR|TC_5875_3889.00000|chr12_85280367_85280432_-	62	91	381	570	423	115	119	111	111	267	687	424	278	250
Acyp2|5UTR|TC_2867_11832.00000|chr11_30649389_30649497_-	72	211	1287	1929	1211	311	263	91	310	969	2815	1073	603	698
Ada|5UTR|TC_7640_2365.00000|chr2_163750171_163750243_-	32	17	52	95	156	354	349	24	27	85	85	154	409	559
Adam10|5UTR|TC_1707_23421.00000|chr9_70678924_70679111_+	220	328	433	681	972	3324	4322	265	372	584	627	817	3287	7417
Adam15|5UTR|TC_2372_15379.00000|chr3_89349938_89350012_-	204	156	660	845	1806	2427	1140	184	217	563	877	1834	2412	2093
Adam17|5UTR|TC_26546_143.00000|chr12_21373612_21373614_-	2	0	3	4	12	18	31	5	1	5	2	8	21	42
Adam17|5UTR|TC_29191_113.00000|chr12_21373487_21373489_-	4	0	7	2	5	12	34	1	1	5	3	3	6	39
Adam17|5UTR|TC_4774_5495.00000|chr12_21373536_21373589_-	69	70	111	168	236	821	1203	44	48	104	111	249	670	1591
Adam19|5UTR|TC_16079_457.00000|chr11_46055976_46056061_+	10	8	47	17	32	59	53	7	10	20	27	36	84	59
Adam8|5UTR|TC_13416_691.00000|chr7_139992492_139992564_-	13	6	14	25	21	64	142	17	6	32	10	20	73	252
Adam9|5UTR|TC_10332_1139.00000|chr8_25016794_25016814_-	10	9	37	22	26	137	349	27	9	46	30	33	104	566
Adam9|5UTR|TC_6824_2682.00000|chr8_25016840_25016878_-	41	22	105	117	265	542	337	19	30	121	81	228	509	574
Adamts10|5UTR|TC_9480_1499.00000|chr17_33524174_33524229_+	38	78	299	141	63	44	34	36	104	228	220	60	73	81
Adamts12|5UTR|TC_19640_290.00000|chr15_11064804_11064817_+	18	4	11	6	6	21	54	11	2	8	5	11	18	115
Adamts14|5UTR|TC_40420_39.00000|chr10_61273416_61273421_-	2	0	1	4	2	2	7	0	0	0	1	1	0	21
Adamts1|5UTR|TC_11732_937.00000|chr16_85803114_85803119_-	29	20	37	48	51	55	170	35	21	40	52	49	87	244
Adamts5|5UTR|TC_17611_375.00000|chr16_85901059_85901093_-	21	6	8	7	14	33	90	28	10	15	7	10	28	105
Adamts6|5UTR|TC_16501_433.00000|chr13_104287838_104287907_+	22	6	38	36	33	36	21	12	13	28	32	38	59	75
Adamts6|5UTR|TC_35708_64.00000|chr13_104287934_104287956_+	8	2	10	5	6	9	1	0	3	11	12	6	10	6
Adamts7|5UTR|TC_31565_93.00000|chr9_90163058_90163077_+	0	4	9	6	2	6	27	0	2	3	3	1	4	32
Adamtsl4|5UTR|TC_12590_802.00000|chr3_95687853_95687897_-	11	14	31	27	25	87	163	12	14	41	36	50	76	226
Adamtsl5|5UTR|TC_11186_1042.00000|chr10_80348364_80348417_-	19	22	132	145	87	42	33	33	25	78	178	117	71	101
Adamtsl5|5UTR|TC_11941_901.00000|chr10_80348438_80348497_-	12	15	88	85	105	39	46	15	21	91	137	86	88	73
Adar|5UTR|TC_11296_1020.00000|chr3_89715032_89715098_+	8	9	57	36	41	76	221	9	22	59	40	52	58	359
Adar|5UTR|TC_11938_902.00000|chr3_89730706_89730780_+	9	26	63	48	28	64	146	23	22	41	40	23	79	296
Adarb1|5UTR|TC_2280_16376.00000|chr10_77418214_77418285_-	207	454	1823	1181	866	1162	1956	159	431	1350	1304	764	1252	3557
Adat1|5UTR|TC_7613_2389.00000|chr8_111992241_111992294_-	50	63	318	188	129	190	217	63	97	294	235	79	219	339
Adat2|5UTR|TC_3749_7946.00000|chr10_13553165_13553252_+	98	389	923	881	785	344	280	90	374	903	1036	765	509	569
Adat3|5UTR|TC_3671_8249.00000|chr10_80602856_80602908_+	114	133	603	868	1027	629	648	152	158	412	898	1027	784	957
Adck1|5UTR|TC_11140_916.00000|chr12_88360539_88360587_+	16	9	42	54	69	109	106	6	21	53	57	63	126	185
Adck1|5UTR|TC_15101_450.00000|chr12_88360634_88360654_+	10	8	28	22	10	44	61	9	12	33	34	40	63	100
Adck1|5UTR|TC_20410_265.00000|chr12_88360780_88360846_+	10	5	9	17	10	27	49	7	1	5	12	17	36	70
Adck2|5UTR|TC_16949_408.00000|chr6_39573902_39573931_+	24	6	13	21	39	41	29	47	13	19	19	43	54	61
Adck2|5UTR|TC_19424_298.00000|chr6_39573861_39573882_+	13	9	8	14	17	65	26	6	7	9	6	20	40	69
Adck3|5UTR|TC_28009_125.00000|chr1_180195953_180195992_-	6	1	2	9	0	12	22	2	1	7	4	2	11	48
Adck4|5UTR|TC_11799_924.00000|chr7_27232993_27233058_+	77	41	55	24	39	99	91	67	65	70	34	50	115	142
Adck5|5UTR|TC_7382_2553.00000|chr15_76576356_76576454_+	70	101	237	116	121	195	286	84	105	264	129	143	222	490
Adcy7|5UTR|TC_14005_624.00000|chr8_88289032_88289096_+	38	11	28	32	36	77	66	22	14	29	37	33	71	141
Adcy7|5UTR|TC_41210_36.00000|chr8_88282991_88282994_+	0	0	3	2	0	7	10	2	1	4	0	0	2	7
Add1|5UTR|TC_3209_9681.00000|chr5_34573812_34573868_+	44	74	207	191	383	1050	2276	58	83	149	198	307	988	3673
Add1|5UTR|TC_3412_8884.00000|chr5_34573718_34573787_+	37	97	234	239	306	537	772	18	38	220	177	261	812	5578
Add3|5UTR|TC_5384_4538.00000|chr19_53142752_53142796_+	30	48	98	115	167	723	946	26	37	122	93	176	527	1476
Adh5|5UTR|TC_2754_12556.00000|chr3_138443067_138443171_+	165	180	441	280	677	1893	1262	223	240	501	327	908	2454	3145
Adh7|5UTR|TC_13100_729.00000|chr3_138217841_138217857_+	42	33	41	21	43	102	59	33	24	52	24	29	133	144
Adh7|5UTR|TC_5354_4574.00000|chr3_138217752_138217821_+	102	112	202	174	293	804	537	109	91	184	135	274	844	713
Adhfe1|5UTR|TC_33070_81.00000|chr1_9548052_9548083_+	3	4	23	1	6	6	5	2	4	12	10	2	1	6
Adi1|5UTR|TC_11391_1001.00000|chr12_28675233_28675253_+	8	11	99	167	104	50	52	19	17	50	148	120	74	108
Adipor1|5UTR|TC_3572_8662.00000|chr1_134415452_134415491_+	458	502	1440	888	498	289	257	456	404	1091	868	480	392	639
Adk|5UTR|TC_3230_10122.00000|chr14_21052569_21052626_+	141	405	755	317	873	1245	604	162	680	856	408	909	1706	1178
Adk|5UTR|TC_8271_1989.00000|chr14_21076174_21076220_+	15	4	35	39	105	348	308	26	18	27	35	119	376	549
Adnp2|5UTR|TC_18175_276.00000|chr18_80151407_80151429_-	2	6	20	15	21	19	56	9	8	30	9	9	14	101
Adnp2|5UTR|TC_18236_273.00000|chr18_80151459_80151493_-	1	12	30	18	17	24	19	2	2	16	18	13	24	137
Adora2b|5UTR|TC_14112_614.00000|chr11_62248933_62248999_+	12	10	39	38	72	59	18	8	13	37	37	98	92	84
Adpgk|5UTR|TC_8622_1834.00000|chr9_59291550_59291631_+	20	31	161	78	136	232	124	7	25	208	65	176	316	255
Adprh|5UTR|TC_22552_210.00000|chr16_38452495_38452554_-	72	18	25	6	9	8	0	64	24	10	11	9	8	8
Adprh|5UTR|TC_6805_2981.00000|chr16_38452592_38452691_-	41	24	60	81	251	606	334	37	33	53	73	186	657	545
Adprhl2|5UTR|TC_7330_2588.00000|chr4_126321669_126321722_-	42	72	103	145	369	227	142	39	94	225	129	377	388	236
Adprm|5UTR|TC_9992_1336.00000|chr11_67052561_67052614_-	20	55	120	104	118	96	81	18	75	100	89	123	180	170
Adrm1|5UTR|TC_2652_13280.00000|chr2_180171593_180171646_+	240	341	755	483	1013	1892	1380	277	377	712	490	1064	2314	1942
Adsl|5UTR|TC_1027_43358.00000|chr15_80948489_80948543_+	383	644	2159	1084	1813	6509	4595	411	778	2498	1136	2092	7716	11540
Adss|5UTR|TC_1636_24406.00000|chr1_177796421_177796510_-	268	272	1186	723	939	3994	3830	300	334	1096	668	1125	3637	6401
Adss|5UTR|TC_24802_168.00000|chr1_177796394_177796396_-	1	0	9	35	19	25	16	4	2	7	16	22	15	15
Aebp1|5UTR|TC_1813_21482.00000|chr11_5861863_5861983_+	288	289	890	795	762	1443	5500	351	367	890	732	587	1024	7789
Aebp1|5UTR|TC_23595_189.00000|chr11_5862134_5862145_+	1	1	11	3	8	20	71	0	0	5	1	4	8	56
Aebp2|5UTR|TC_31670_92.00000|chr6_140623672_140623703_+	0	1	15	6	18	5	2	0	0	6	4	2	2	39
Aen|5UTR|TC_2090_18314.00000|chr7_78895921_78895998_+	249	388	1688	1988	1634	1555	1130	293	387	1503	1987	1801	1807	1987
Aes|5UTR|TC_5986_3779.00000|chr10_81559528_81559615_+	97	215	743	375	257	54	76	91	194	594	425	183	128	367
Afap1|5UTR|TC_5887_3283.00000|chr5_35893367_35893384_+	24	33	127	109	103	233	873	34	23	104	97	117	211	1195
Afap1|5UTR|TC_7853_1930.00000|chr5_35893414_35893467_+	20	23	95	93	64	201	446	20	21	91	75	80	164	537
Afap1l2|5UTR|TC_13024_740.00000|chr19_57008180_57008288_-	0	20	34	24	20	62	191	5	15	34	11	28	71	227
Afap1l2|5UTR|TC_19821_284.00000|chr19_57008554_57008605_-	1	2	17	12	8	30	95	0	2	10	6	12	9	82
Aff1|5UTR|TC_10439_1191.00000|chr5_103754205_103754223_+	29	23	59	61	50	128	242	25	14	66	64	29	151	303
Aff1|5UTR|TC_7217_2611.00000|chr5_103754113_103754181_+	26	27	125	94	117	319	588	60	20	93	119	80	286	696
Aff4|5UTR|TC_10404_1226.00000|chr11_53351061_53351122_+	27	25	52	53	68	203	342	48	13	46	49	37	108	185
Afg3l1|5UTR|TC_4310_6445.00000|chr8_123477849_123477914_+	85	129	295	328	521	986	782	71	133	292	362	542	915	1115
Afmid|5UTR|TC_26842_139.00000|chr11_117825937_117825980_+	18	10	17	26	8	7	13	5	12	8	14	17	9	18
Aftph|5UTR|TC_11691_772.00000|chr11_20741488_20741536_-	3	17	41	27	34	129	75	8	13	53	33	48	146	220
Aga|5UTR|TC_4817_5423.00000|chr8_53511778_53511855_+	174	107	266	284	524	667	381	163	111	254	347	504	844	859
Aga|5UTR|TC_9488_1496.00000|chr8_53511688_53511738_+	18	11	37	50	131	251	171	39	28	41	46	172	342	255
Agap2|5UTR|TC_14637_566.00000|chr10_127078868_127078909_+	17	8	20	18	41	150	72	13	11	17	14	28	93	65
Agbl3|5UTR|TC_19313_302.00000|chr6_34780842_34780910_+	25	18	48	33	9	2	8	35	36	41	35	15	13	23
Agbl3|5UTR|TC_28646_119.00000|chr6_34780936_34780975_+	25	5	9	11	7	4	0	31	9	12	11	3	7	1
Agbl3|5UTR|TC_30550_101.00000|chr6_34780440_34780473_+	5	8	18	4	1	3	2	10	7	24	14	7	0	0
Agfg2|5UTR|TC_6028_3722.00000|chr5_137684672_137684755_-	39	62	166	125	183	737	425	50	95	137	172	155	751	625
Agk|5UTR|TC_7033_2802.00000|chr6_40325479_40325538_+	81	55	178	154	190	356	216	115	62	203	181	244	416	454
Agl|5UTR|TC_7909_2185.00000|chr3_116808074_116808170_-	11	17	72	103	111	226	410	31	34	70	89	125	195	802
Ago3|5UTR|TC_16167_452.00000|chr4_126429505_126429526_-	4	6	14	26	42	59	69	4	4	6	19	33	47	119
Ago3|5UTR|TC_22623_209.00000|chr4_126429434_126429484_-	1	2	6	14	32	23	40	6	8	6	9	13	24	45
Agpat1|5UTR|TC_4362_6303.00000|chr17_34605857_34605935_+	196	266	1171	458	361	316	202	262	314	1183	638	278	196	508
Agpat2|5UTR|TC_7003_2761.00000|chr2_26604269_26604335_-	70	126	417	372	188	108	76	47	152	417	362	187	150	194
Agpat2|5UTR|TC_9345_1514.00000|chr2_26604225_26604248_-	23	49	211	247	96	63	50	40	111	243	200	108	72	111
Agpat4|5UTR|TC_7051_2787.00000|chr17_12119278_12119371_+	59	59	136	83	116	386	381	67	82	108	115	158	405	733
Agpat5|5UTR|TC_5468_4420.00000|chr8_18846528_18846553_+	35	32	142	160	413	694	371	45	50	120	170	437	995	842
Agpat5|5UTR|TC_7786_2263.00000|chr8_18846470_18846506_+	31	16	88	100	218	322	171	46	24	73	107	293	397	377
Agpat6|5UTR|TC_4895_5291.00000|chr8_23208326_23208431_-	43	91	205	388	590	660	348	61	77	247	449	591	905	853
Agpat9|5UTR|TC_20745_256.00000|chr5_100846282_100846287_+	7	1	6	14	11	41	34	2	3	9	21	22	20	94
Agtpbp1|5UTR|TC_14855_490.00000|chr13_59557339_59557372_-	10	11	39	40	52	74	68	6	14	39	39	36	53	89
Agtpbp1|5UTR|TC_23427_192.00000|chr13_59533170_59533172_-	72	50	2	2	0	0	0	48	19	1	0	0	1	0
Agtpbp1|5UTR|TC_6338_3083.00000|chr13_59557269_59557313_-	41	70	285	198	186	394	386	31	79	260	166	171	358	458
Agtrap|5UTR|TC_4618_5786.00000|chr4_148087962_148088066_-	77	160	545	679	576	256	263	97	214	518	800	655	396	550
Ahctf1|5UTR|TC_4341_6364.00000|chr1_179803568_179803711_-	89	53	136	249	264	629	1752	119	52	168	211	272	427	1965
Ahcy|5UTR|TC_1627_24571.00000|chr2_155074405_155074460_-	204	282	937	650	1241	4025	2374	212	253	1095	729	1455	4642	6978
Ahcyl1|5UTR|TC_16208_449.00000|chr3_107696297_107696304_-	8	10	42	17	52	112	50	1	13	38	26	59	89	86
Ahcyl2|5UTR|TC_19891_282.00000|chr6_29768456_29768524_+	1	4	8	5	14	17	40	10	3	11	15	3	29	135
Ahdc1|5UTR|TC_3301_9779.00000|chr4_133011519_133011547_+	361	262	353	279	386	1033	2662	342	287	344	289	362	666	2288
Ahi1|5UTR|TC_7678_2338.00000|chr10_20952569_20952714_+	70	39	36	48	77	228	662	146	50	48	36	48	149	701
Ahnak|5UTR|TC_12442_826.00000|chr19_8989365_8989367_+	27	43	59	30	34	70	242	41	33	61	44	24	41	205
Ahnak|5UTR|TC_494_104935.00000|chr19_8989282_8989288_+	3573	3612	3499	4099	5289	8511	26998	4024	2694	3997	4105	4792	6364	23378
Ahnak|5UTR|TC_9748_1412.00000|chr19_8989316_8989318_+	65	49	47	67	71	100	320	60	59	42	72	72	106	344
Ahsa1|5UTR|TC_14171_609.00000|chr12_87266793_87266795_+	0	10	32	53	74	104	34	6	14	11	51	98	101	50
Ahsa1|5UTR|TC_478_107729.00000|chr12_87266676_87266754_+	1781	909	2947	4684	11808	19547	6409	1839	930	1976	5104	10692	23855	15248
Ahsa2|5UTR|TC_1688_23748.00000|chr11_23497873_23497987_-	216	287	942	932	2509	3655	1715	210	389	1015	1054	2487	4618	3804
AI314180|5UTR|TC_25348_160.00000|chr4_58912642_58912659_-	0	4	2	2	2	19	71	0	0	2	3	4	18	77
AI314180|5UTR|TC_3715_8092.00000|chr4_58912685_58912781_-	92	47	154	264	302	580	2188	94	82	137	231	286	541	3094
AI413582|5UTR|TC_2846_11919.00000|chr17_27565687_27565754_-	252	734	2487	1151	368	153	267	308	1127	2230	1514	398	363	567
AI429214|5UTR|TC_4829_5393.00000|chr8_36993547_36993607_+	234	355	440	267	403	739	359	250	290	373	250	470	568	420
AI462493|5UTR|TC_3152_10476.00000|chr19_8880834_8880851_-	313	520	1826	1168	434	262	221	379	783	1742	1480	456	426	590
AI462493|5UTR|TC_957_46787.00000|chr19_8880879_8880925_-	804	1908	8747	5848	2034	1259	1230	1029	2695	7578	6861	2164	2011	2619
AI464131|5UTR|TC_9458_1508.00000|chr4_41503036_41503138_-	6	18	13	41	40	131	389	16	11	21	31	53	128	621
AI597479|5UTR|TC_2160_17470.00000|chr1_43098693_43098756_+	313	479	1643	1351	2075	1406	943	313	530	1904	1413	1900	1668	1532
AI846148|5UTR|TC_25266_161.00000|chr19_7382993_7382995_-	2	7	16	7	33	5	3	0	2	6	14	9	6	53
AI987944|5UTR|TC_27117_136.00000|chr7_41393295_41393300_-	31	1	9	4	10	4	0	17	5	5	11	16	16	7
AI987944|5UTR|TC_8092_2084.00000|chr7_41393325_41393378_-	46	72	114	141	182	265	144	49	80	113	133	202	279	264
Aida|5UTR|TC_11342_1010.00000|chr1_183297342_183297367_+	24	50	183	147	75	46	33	22	77	208	149	61	35	58
Aif1l|5UTR|TC_6634_3143.00000|chr2_31950230_31950311_+	18	23	160	257	560	268	123	41	29	89	322	558	490	332
Aifm1|5UTR|TC_14164_610.00000|chrX_48513525_48513548_-	6	2	22	18	45	93	139	16	4	14	20	26	93	162
Aifm1|5UTR|TC_19380_300.00000|chrX_48513479_48513495_-	4	2	8	5	8	39	138	5	2	13	10	5	42	130
Aifm1|5UTR|TC_3151_10479.00000|chrX_48513382_48513458_-	90	97	306	264	323	976	3434	115	136	277	252	224	815	3205
Aifm2|5UTR|TC_6417_3333.00000|chr10_61715285_61715338_+	37	59	192	193	292	468	257	43	70	216	170	284	605	461
Aim1|5UTR|TC_24729_169.00000|chr10_44004420_44004447_-	2	4	3	2	6	24	76	4	0	3	5	7	3	35
Aim2|5UTR|TC_6940_2879.00000|chr1_173420558_173420637_+	46	63	244	137	203	418	296	35	69	245	133	151	427	447
Aimp1|5UTR|TC_976_45675.00000|chr3_132683831_132683853_-	595	906	2148	1572	2956	6346	3970	747	1000	2334	1641	3067	9080	9313
Aimp2|5UTR|TC_1039_42441.00000|chr5_143909786_143909838_-	635	644	1845	1365	2746	5858	3714	713	690	1630	1799	2740	8484	9578
Aip|5UTR|TC_13727_654.00000|chr19_4125769_4125792_-	13	54	87	89	43	39	28	24	62	114	108	45	29	46
Aip|5UTR|TC_2951_11434.00000|chr19_4121528_4121578_-	301	817	1783	1095	677	382	284	361	993	1787	1321	680	530	575
Aip|5UTR|TC_4202_6679.00000|chr19_4121449_4121483_-	80	132	211	211	595	1026	530	76	156	256	284	599	1549	974
Aip|5UTR|TC_8122_2069.00000|chr19_4125827_4125860_-	35	89	276	231	165	90	96	40	101	236	269	128	165	148
Ajuba|5UTR|TC_33958_75.00000|chr14_54577493_54577495_-	1	0	1	8	10	12	7	2	2	3	1	6	15	9
AK010878|5UTR|TC_4166_6747.00000|chr12_102757735_102757806_-	89	298	1008	872	434	255	186	124	455	972	920	379	342	462
Ak1|5UTR|TC_1984_19448.00000|chr2_32628402_32628468_+	121	223	901	1455	2965	1630	1196	208	299	795	1470	3021	2631	2533
Ak1|5UTR|TC_2031_18917.00000|chr2_32629479_32629534_+	420	856	2999	1360	1349	947	827	372	878	3505	1565	1253	1152	1434
Ak2|5UTR|TC_2116_18045.00000|chr4_128993251_128993326_+	315	375	978	1009	2639	2528	1033	315	384	811	1043	2301	2839	1620
Ak3|5UTR|TC_11436_993.00000|chr19_29047864_29047967_-	10	17	65	87	145	80	82	20	38	57	89	151	76	76
Ak4|5UTR|TC_10949_1092.00000|chr4_101419277_101419343_+	20	14	58	105	87	137	56	28	22	43	109	173	149	151
Ak4|5UTR|TC_33169_81.00000|chr4_101419780_101419782_+	2	3	8	2	9	7	7	0	3	7	5	10	14	21
Ak4|5UTR|TC_4882_5316.00000|chr4_101419697_101419760_+	54	80	305	333	595	577	388	70	122	313	300	653	797	789
Ak6|5UTR|TC_585_86864.00000|chr13_100651337_100651396_+	1870	1893	6936	9737	10025	5270	3322	2139	2366	5107	10573	10533	8727	8366
Akap10|5UTR|TC_7892_2196.00000|chr11_61930204_61930267_-	33	51	212	129	181	234	111	30	65	249	106	286	280	237
Akap11|5UTR|TC_10757_1134.00000|chr14_78536769_78536846_-	24	15	28	40	67	69	289	33	16	43	51	49	95	318
Akap13|5UTR|TC_11815_922.00000|chr7_75455532_75455614_+	25	17	34	46	72	72	163	41	19	27	39	68	81	247
Akap1|5UTR|TC_7695_2320.00000|chr11_88864517_88864603_-	32	37	104	58	80	230	507	36	52	98	79	63	172	772
Akap17b|5UTR|TC_14366_592.00000|chrX_36645320_36645474_-	1	4	9	23	46	84	131	6	10	13	8	51	61	153
Akap17b|5UTR|TC_29773_108.00000|chrX_36645181_36645227_-	0	0	2	1	4	10	20	0	4	3	6	4	22	36
Akap3|5UTR|TC_28757_118.00000|chr6_126853096_126853147_+	10	5	6	3	1	7	18	9	11	6	1	0	15	26
Akap8|5UTR|TC_4465_6072.00000|chr17_32321108_32321201_-	58	144	531	281	184	462	1480	72	133	607	283	182	409	1444
Akap8l|5UTR|TC_4514_5972.00000|chr17_32350543_32350610_-	77	107	302	250	198	622	1245	80	93	281	225	194	503	1795
Akap9|5UTR|TC_8204_2023.00000|chr5_3928252_3928286_+	71	41	100	116	109	165	389	49	42	165	108	94	144	459
Akip1|5UTR|TC_4850_5361.00000|chr7_109703656_109703814_+	199	232	736	592	454	251	182	232	308	557	665	457	306	342
Akirin1|5UTR|TC_3773_7878.00000|chr4_123750234_123750307_-	120	115	530	636	1293	689	532	61	149	390	495	1218	921	729
Akirin2|5UTR|TC_20646_259.00000|chr4_34550592_34550628_+	12	1	3	2	16	45	22	6	0	12	15	20	54	54
Akna|5UTR|TC_26005_151.00000|chr4_63403371_63403408_-	9	6	6	17	8	14	12	7	6	15	12	10	10	28
Akr1a1|5UTR|TC_680_73842.00000|chr4_116651599_116651662_-	677	652	4561	8587	8617	5787	3261	785	981	2804	9321	9718	9179	8912
Akr1a1|5UTR|TC_6907_2907.00000|chr4_116651404_116651443_-	30	38	86	144	181	527	463	73	35	78	108	199	680	995
Akr1b10|5UTR|TC_7969_2151.00000|chr6_34384234_34384326_+	53	98	177	72	140	253	149	63	87	223	87	116	304	432
Akr1b3|5UTR|TC_7970_2151.00000|chr6_34317469_34317492_-	23	24	89	67	175	434	261	21	61	63	93	163	467	512
Akr1b3|5UTR|TC_8216_2018.00000|chr6_34317441_34317443_-	31	59	118	68	142	357	208	41	114	59	79	83	380	404
Akr1b7|5UTR|TC_22075_221.00000|chr6_34412312_34412363_+	0	5	9	8	19	47	19	7	6	11	7	16	65	17
Akr1b8|5UTR|TC_3409_9328.00000|chr6_34354118_34354193_+	186	176	401	227	411	1318	1153	290	270	331	253	417	1615	2408
Akr1c12|5UTR|TC_2270_16436.00000|chr13_4279365_4279417_-	501	331	765	863	1336	2181	1071	600	441	733	745	1529	2709	2631
Akr1c13|5UTR|TC_1419_29183.00000|chr13_4191166_4191218_+	724	862	1809	1381	2267	3363	1802	1043	1053	1745	1346	2297	4614	4877
Akr1c14|5UTR|TC_16681_423.00000|chr13_4059558_4059591_+	6	1	22	14	25	68	35	2	6	12	11	34	87	110
Akr1c14|5UTR|TC_23498_191.00000|chr13_4059625_4059671_+	5	11	36	26	20	15	5	0	8	34	16	14	7	15
Akr1e1|5UTR|TC_1846_21086.00000|chr13_4609107_4609204_-	851	734	1466	948	1582	2636	1072	888	788	1365	1270	1731	3393	2437
Akr7a5|5UTR|TC_5268_4692.00000|chr4_139310732_139310802_+	87	86	238	248	549	491	285	116	116	233	306	699	706	557
Akt1|5UTR|TC_13264_710.00000|chr12_112674012_112674053_-	4	10	58	58	113	101	41	8	21	28	55	67	70	89
Akt1s1|5UTR|TC_3235_10100.00000|chr7_44849147_44849290_+	202	410	1053	1163	850	533	605	216	427	990	1256	879	774	890
Akt1s1|5UTR|TC_40373_40.00000|chr7_44849343_44849345_+	3	4	4	2	2	3	0	0	4	5	6	4	5	0
Akt1s1|5UTR|TC_40574_39.00000|chr7_44849680_44849682_+	2	1	2	7	4	0	0	7	2	8	4	2	0	0
Akt2|5UTR|TC_19014_313.00000|chr7_27591821_27591869_+	7	4	51	34	26	35	40	1	4	24	32	41	32	47
Akt2|5UTR|TC_2927_11601.00000|chr7_27591689_27591789_+	105	160	940	1139	1203	1245	865	137	182	783	1059	1228	1303	1366
Alad|5UTR|TC_16117_455.00000|chr4_62520023_62520036_-	2	0	7	42	81	60	12	5	7	8	31	62	100	38
Alad|5UTR|TC_3801_7802.00000|chr4_62519874_62519965_-	91	60	255	379	720	1103	527	112	96	243	435	746	1596	1535
Alad|5UTR|TC_8507_1880.00000|chr4_62520056_62520114_-	10	13	30	75	223	288	149	14	20	32	73	272	428	253
Alas1|5UTR|TC_7318_2598.00000|chr9_106247892_106247952_-	39	33	121	64	74	240	667	58	47	100	69	94	159	890
Alas1|5UTR|TC_7993_2136.00000|chr9_106247867_106247870_-	137	85	108	87	66	107	445	106	129	115	67	50	121	535
Alcam|5UTR|TC_22607_209.00000|chr16_52452973_52452977_-	0	0	5	8	6	16	51	0	3	5	2	1	25	87
Alcam|5UTR|TC_40896_37.00000|chr16_52452670_52452672_-	3	0	1	0	0	2	12	2	2	0	0	0	1	14
Aldh16a1|5UTR|TC_12397_833.00000|chr7_45154536_45154585_-	7	23	59	34	34	49	154	12	19	79	19	33	68	354
Aldh18a1|5UTR|TC_3714_8095.00000|chr19_40588334_40588436_-	47	125	314	297	291	512	1624	81	197	324	377	325	582	2999
Aldh1l2|5UTR|TC_22544_210.00000|chr10_83534136_83534138_-	3	2	4	7	5	22	38	2	2	6	7	17	30	71
Aldh1l2|5UTR|TC_8191_2030.00000|chr10_83534020_83534116_-	30	20	46	76	89	141	527	17	26	45	66	76	190	742
Aldh2|5UTR|TC_19234_305.00000|chr5_121593525_121593527_-	4	13	40	10	22	30	40	26	18	43	13	3	20	23
Aldh2|5UTR|TC_3717_8082.00000|chr5_121593561_121593631_-	95	135	392	315	297	627	1490	150	146	391	331	304	797	2889
Aldh2|5UTR|TC_37222_56.00000|chr5_121593489_121593491_-	0	3	3	18	4	4	2	0	2	4	4	3	2	15
Aldh3a2|5UTR|TC_6859_2938.00000|chr11_61267074_61267190_-	33	37	95	84	115	426	455	29	40	86	68	123	324	1023
Aldh4a1|5UTR|TC_16280_446.00000|chr4_139623096_139623129_+	5	12	22	12	19	47	51	5	14	29	15	26	76	114
Aldh7a1|5UTR|TC_15687_485.00000|chr18_56562498_56562531_-	2	2	9	7	28	46	121	9	0	7	11	12	46	211
Aldh7a1|5UTR|TC_26633_142.00000|chr18_56572871_56572874_-	3	1	6	4	11	15	43	1	4	8	3	2	14	50
Aldh7a1|5UTR|TC_5036_5029.00000|chr18_56562196_56562281_-	35	52	92	123	172	546	1079	64	30	96	88	205	554	2126
Aldh9a1|5UTR|TC_12723_781.00000|chr1_167349980_167350030_+	5	14	59	34	69	151	47	12	5	20	35	69	126	157
Aldh9a1|5UTR|TC_27378_132.00000|chr1_167350155_167350167_+	1	0	4	3	0	15	46	3	0	0	1	0	14	74
Aldh9a1|5UTR|TC_4751_5526.00000|chr1_167350188_167350256_+	37	32	94	75	139	682	1283	62	43	110	85	159	602	2158
Aldoa|5UTR|TC_15125_528.00000|chr7_126800365_126800367_-	12	16	31	25	19	59	90	8	12	19	23	11	75	141
Aldoa|5UTR|TC_16284_446.00000|chr7_126800415_126800417_-	5	2	11	12	29	70	71	5	0	13	8	34	106	106
Aldoa|5UTR|TC_3165_10431.00000|chr7_126799096_126799101_-	489	578	903	304	432	878	667	558	927	1200	364	472	1252	1407
Aldoa|5UTR|TC_378_142051.00000|chr7_126799179_126799188_-	1455	1178	5902	5239	7352	21193	19950	1614	1317	3951	6251	6385	20477	39787
Aldoa|5UTR|TC_687_73275.00000|chr7_126799139_126799143_-	637	449	1894	1879	3483	11431	10714	770	552	1338	1947	3542	12378	22261
Alg11|5UTR|TC_3977_7246.00000|chr8_22060697_22060723_+	228	284	782	647	456	520	376	199	339	761	655	448	708	1046
Alg12|5UTR|TC_9177_1616.00000|chr15_88819287_88819340_-	206	70	104	86	79	120	81	225	92	128	79	81	126	172
Alg13|5UTR|TC_4559_5892.00000|chrX_144317998_144318049_+	88	120	493	612	710	339	429	69	201	429	643	684	556	807
Alg14|5UTR|TC_30528_101.00000|chr3_121291826_121291828_+	4	7	17	12	3	1	0	0	4	16	15	11	9	6
Alg1|5UTR|TC_3986_7223.00000|chr16_5233591_5233646_+	134	115	378	342	732	855	429	216	172	519	348	820	1391	1034
Alg2|5UTR|TC_8758_1784.00000|chr4_47474294_47474329_-	26	23	105	73	135	395	189	24	29	121	80	162	329	348
Alg3|5UTR|TC_4162_6750.00000|chr16_20610745_20610763_-	142	254	426	242	476	809	534	158	295	490	233	521	1198	1092
Alg5|5UTR|TC_2118_18016.00000|chr3_54735557_54735594_+	376	385	897	839	2255	2037	1106	451	449	837	909	2415	3138	2302
Alg6|5UTR|TC_10200_1280.00000|chr4_99715589_99715698_+	23	18	71	82	85	180	158	19	20	50	58	88	156	288
Alg8|5UTR|TC_3420_9282.00000|chr7_97371595_97371645_+	409	216	646	298	492	988	702	458	369	752	330	403	1285	2036
Alg9|5UTR|TC_6026_3725.00000|chr9_50775267_50775366_+	33	41	178	139	306	482	306	22	38	184	156	303	614	965
Alkbh1|5UTR|TC_5610_4220.00000|chr12_87443828_87443847_-	68	283	682	228	235	294	145	78	344	886	251	236	351	250
Alkbh3|5UTR|TC_5580_4265.00000|chr2_94010714_94010761_-	54	61	245	263	543	500	242	103	69	168	272	557	721	491
Alkbh5|5UTR|TC_6197_3550.00000|chr11_60537656_60537732_+	57	53	110	233	440	507	416	100	56	92	244	415	432	453
Alkbh5|5UTR|TC_8896_1731.00000|chr11_60537966_60538052_+	12	13	85	111	218	262	168	26	20	62	131	196	256	257
Alkbh6|5UTR|TC_5712_4077.00000|chr7_30308748_30308812_+	89	183	650	440	311	163	135	104	287	426	530	313	233	233
Alkbh7|5UTR|TC_5668_4143.00000|chr17_56997335_56997352_+	33	165	293	404	590	278	145	44	192	244	347	585	436	387
Alms1|5UTR|TC_36695_59.00000|chr6_85587528_85587538_+	6	0	1	6	5	12	2	3	2	6	3	0	1	17
Alms1|5UTR|TC_8007_2125.00000|chr6_85587566_85587625_+	55	73	165	181	150	184	344	53	77	141	201	77	120	330
Alpk1|5UTR|TC_38525_49.00000|chr3_127780316_127780340_-	0	0	3	8	6	3	8	0	0	4	8	2	5	9
Alpk1|5UTR|TC_38526_49.00000|chr3_127780479_127780515_-	0	3	11	2	2	2	8	0	1	1	1	6	9	12
Als2|5UTR|TC_4410_6201.00000|chr1_59237176_59237235_-	55	52	151	180	301	806	1164	62	63	164	159	286	737	2021
Als2cl|5UTR|TC_14033_622.00000|chr9_110880196_110880228_+	27	14	34	30	24	39	85	41	24	43	41	34	45	176
Als2cl|5UTR|TC_18350_341.00000|chr9_110880143_110880175_+	9	1	38	18	4	20	44	14	3	26	14	15	15	120
Als2cl|5UTR|TC_19215_306.00000|chr9_110880290_110880327_+	44	17	27	23	8	16	27	42	12	18	15	6	23	46
Alyref2|5UTR|TC_14992_539.00000|chr1_171503600_171503635_+	7	31	43	53	53	33	25	23	33	52	34	84	36	32
Amacr|5UTR|TC_8132_2064.00000|chr15_10981738_10981799_+	213	55	59	67	121	294	103	256	57	89	72	118	326	239
Ambra1|5UTR|TC_10733_1139.00000|chr2_91730112_91730188_+	8	16	68	40	50	56	290	17	31	61	32	46	75	362
Amd1|5UTR|TC_2073_18496.00000|chr10_40302187_40302191_-	193	588	1903	1502	1994	1536	897	229	723	1811	1487	1995	1923	1715
Amer1|5UTR|TC_9957_1349.00000|chrX_95444783_95444880_-	18	15	104	101	56	105	254	38	12	72	92	67	78	338
Ammecr1|5UTR|TC_14306_598.00000|chrX_142966717_142966767_-	10	24	43	45	48	113	105	5	9	60	33	27	49	59
Ammecr1l|5UTR|TC_36651_59.00000|chr18_31759824_31759837_+	0	0	9	2	5	23	5	0	4	4	4	2	9	9
Ammecr1l|5UTR|TC_7483_2478.00000|chr18_31759892_31759996_+	27	32	135	112	184	491	317	30	35	105	123	154	328	428
Amn1|5UTR|TC_5335_4386.00000|chr6_149188655_149188727_-	420	407	614	226	153	128	118	534	478	585	247	145	168	163
Amotl1|5UTR|TC_14404_589.00000|chr9_14614814_14614928_-	17	0	27	27	26	62	140	5	7	17	23	29	51	192
Amotl1|5UTR|TC_15375_509.00000|chr9_14614966_14615021_-	2	4	13	11	27	68	124	9	4	11	15	26	62	139
Amotl2|5UTR|TC_20508_263.00000|chr9_102720092_102720094_+	7	4	7	6	14	31	40	0	5	23	3	11	39	75
Amotl2|5UTR|TC_3239_10070.00000|chr9_102717802_102717807_+	158	166	300	432	381	900	2651	203	137	331	417	383	622	2989
Ampd2|5UTR|TC_10416_1225.00000|chr3_108085330_108085437_-	16	23	39	19	32	135	234	16	28	79	29	48	116	424
Ampd2|5UTR|TC_11539_974.00000|chr3_108086627_108086704_-	13	21	38	22	31	61	271	15	21	38	24	46	56	344
Ampd2|5UTR|TC_34141_74.00000|chr3_108086436_108086442_-	2	2	0	3	3	9	19	1	1	1	1	4	6	22
Ampd3|5UTR|TC_14689_563.00000|chr7_110772722_110772764_+	38	14	16	25	26	50	147	16	31	34	14	12	21	123
Ampd3|5UTR|TC_17695_371.00000|chr7_110772785_110772806_+	32	12	20	17	9	23	72	23	12	15	18	16	22	84
Ampd3|5UTR|TC_30556_101.00000|chr7_110772577_110772606_+	9	2	9	4	5	4	32	7	1	5	0	7	4	26
Ampd3|5UTR|TC_42500_29.00000|chr7_110772845_110772851_+	0	1	3	0	7	0	3	9	0	1	2	1	1	2
Amz2|5UTR|TC_12901_756.00000|chr11_109425926_109425948_+	36	53	136	82	56	28	24	26	38	130	80	44	37	25
Amz2|5UTR|TC_21462_236.00000|chr11_109426237_109426239_+	8	21	66	22	10	11	11	8	8	46	20	6	11	8
Amz2|5UTR|TC_5488_4393.00000|chr11_109425974_109426006_+	162	286	724	350	241	148	99	212	326	761	419	227	174	264
Anapc10|5UTR|TC_3691_8194.00000|chr8_79711798_79711874_+	165	174	556	677	1108	640	288	237	223	434	642	1278	1259	814
Anapc11|5UTR|TC_1092_39639.00000|chr11_120598617_120598690_+	960	460	2819	5556	5034	1562	1348	1209	650	2240	6261	5455	2710	3375
Anapc11|5UTR|TC_3347_9635.00000|chr11_120598462_120598511_+	106	86	841	1569	1103	324	345	138	123	616	1772	1169	629	881
Anapc11|5UTR|TC_9232_1591.00000|chr11_120598538_120598550_+	25	34	161	241	143	52	50	45	54	122	256	162	122	124
Anapc13|5UTR|TC_402_134504.00000|chr9_102626292_102626322_+	2263	7072	25681	15241	4418	2102	2141	2897	9748	25593	22752	4417	4218	5961
Anapc15|5UTR|TC_1138_37855.00000|chr7_101896394_101896424_+	1039	2949	7412	3599	1529	1188	1095	1242	3018	5901	3907	1502	1509	1965
Anapc15|5UTR|TC_14410_588.00000|chr7_101896364_101896366_+	19	45	119	94	51	33	26	21	61	80	83	34	41	45
Anapc1|5UTR|TC_2860_11872.00000|chr2_128687367_128687408_-	89	92	384	293	479	1135	2847	157	150	332	273	416	929	4296
Anapc16|5UTR|TC_13645_662.00000|chr10_60002980_60003001_-	16	25	111	71	40	22	35	15	34	85	101	55	24	28
Anapc16|5UTR|TC_2773_12425.00000|chr10_60003042_60003137_-	238	308	1765	1937	1169	440	556	230	445	1198	1745	1007	607	780
Anapc2|5UTR|TC_7063_2776.00000|chr2_25272481_25272511_+	29	40	148	56	44	124	620	25	56	181	91	61	187	1188
Anapc4|5UTR|TC_4544_4614.00000|chr5_52834119_52834151_+	43	36	76	93	113	357	1238	43	61	75	102	124	395	1858
Anapc4|5UTR|TC_7583_1921.00000|chr5_52834172_52834210_+	18	19	66	43	65	195	386	24	31	79	36	64	209	686
Anapc5|5UTR|TC_317_168500.00000|chr5_122821265_122821311_-	12261	14872	21407	11683	7472	7657	7196	11881	15084	24379	10656	8052	7108	8792
Anapc7|5UTR|TC_4976_5122.00000|chr5_122422440_122422507_+	33	52	240	142	163	621	972	42	85	217	133	189	581	1659
Ang|5UTR|TC_16484_434.00000|chr14_51091099_51091149_+	4	2	10	27	82	41	25	2	9	4	14	86	85	46
Ang|5UTR|TC_21127_245.00000|chr14_51091178_51091188_+	3	4	2	27	34	28	6	5	2	12	25	41	33	41
Ang|5UTR|TC_33957_75.00000|chr14_51096293_51096314_+	1	3	7	4	16	7	9	0	0	4	4	8	13	3
Angel1|5UTR|TC_21579_233.00000|chr12_86726377_86726480_-	9	4	7	4	13	33	47	11	0	10	6	10	37	47
Angel2|5UTR|TC_6532_3226.00000|chr1_190928579_190928686_+	45	100	372	151	167	372	203	31	116	411	220	168	431	449
Angel2|5UTR|TC_7207_2674.00000|chr1_190928503_190928539_+	28	105	381	130	200	195	112	23	103	513	173	197	253	261
Angpt1|5UTR|TC_21165_244.00000|chr15_42676808_42676823_-	4	4	6	4	5	27	63	0	4	6	8	12	20	82
Angptl2|5UTR|TC_3990_7218.00000|chr2_33216094_33216126_+	95	143	384	257	353	1171	974	106	160	380	213	382	1225	1375
Angptl2|5UTR|TC_9400_1529.00000|chr2_33216054_33216069_+	16	33	76	41	74	237	268	22	25	80	39	98	237	406
Angptl4|5UTR|TC_10895_1106.00000|chr17_33781543_33781545_-	34	17	50	30	53	77	209	14	27	40	36	59	116	344
Ank3|5UTR|TC_15606_479.00000|chr10_69533795_69533826_+	6	16	29	36	40	26	107	16	9	30	31	18	23	126
Ank3|5UTR|TC_17602_375.00000|chr10_69534089_69534153_+	13	25	91	28	14	9	25	13	14	50	51	10	16	41
Ank3|5UTR|TC_33358_79.00000|chr10_69534052_69534062_+	0	1	7	8	2	3	17	2	8	10	2	7	0	12
Ank3|5UTR|TC_8170_2007.00000|chr10_69533701_69533788_+	67	67	159	123	95	169	304	57	64	120	129	79	123	457
Ankfy1|5UTR|TC_3009_11157.00000|chr11_72689981_72690009_+	154	259	704	438	456	707	2388	194	257	549	475	420	785	3454
Ankhd1|5UTR|TC_21587_233.00000|chr18_36560592_36560614_+	6	4	11	16	15	19	43	4	18	24	10	6	22	38
Ankib1|5UTR|TC_7716_2310.00000|chr5_3803073_3803127_-	61	40	149	220	184	298	215	58	22	100	196	163	261	343
Ankle1|5UTR|TC_10573_1180.00000|chr8_71405986_71406076_+	4	47	114	94	70	100	82	17	62	121	98	89	134	148
Ankle2|5UTR|TC_13179_720.00000|chr5_110231120_110231162_+	13	13	23	28	18	73	163	11	13	24	20	26	63	360
Ankle2|5UTR|TC_5822_3954.00000|chr5_110230979_110231098_+	30	42	94	90	135	270	864	26	43	77	106	119	254	1811
Ankmy2|5UTR|TC_6852_2942.00000|chr12_36157151_36157232_+	68	38	113	114	89	299	637	59	61	52	119	99	276	1009
Ankra2|5UTR|TC_10689_1151.00000|chr13_98263099_98263169_+	37	50	117	109	95	82	48	42	72	122	75	123	105	93
Ankra2|5UTR|TC_35019_68.00000|chr13_98263287_98263293_+	9	3	3	3	6	7	1	4	1	1	4	13	14	3
Ankrd10|5UTR|TC_4295_6470.00000|chr8_11635700_11635759_-	82	92	473	644	464	855	462	121	123	439	542	442	847	884
Ankrd12|5UTR|TC_24639_171.00000|chr17_66076973_66076977_-	1	9	26	36	10	3	13	5	6	12	13	7	12	18
Ankrd12|5UTR|TC_4146_6784.00000|chr17_66077001_66077108_-	124	257	892	639	432	476	691	134	277	665	598	390	407	821
Ankrd13d|5UTR|TC_36467_60.00000|chr19_4283092_4283134_-	1	3	3	3	2	6	11	0	8	3	2	0	4	16
Ankrd1|5UTR|TC_637_77652.00000|chr19_36119841_36119844_-	2717	2761	5682	2498	3331	9722	8578	2492	2489	5698	3155	2952	10312	15265
Ankrd16|5UTR|TC_12047_886.00000|chr2_11778518_11778598_+	12	33	126	55	55	80	49	21	44	171	61	69	66	60
Ankrd16|5UTR|TC_22332_215.00000|chr2_11777916_11777933_+	24	15	14	12	11	4	6	25	20	37	25	8	7	7
Ankrd16|5UTR|TC_41126_36.00000|chr2_11777790_11777792_+	5	3	6	4	1	1	0	1	2	7	5	2	3	0
Ankrd26|5UTR|TC_7562_2425.00000|chr6_118562207_118562294_-	132	78	71	108	106	193	522	182	136	93	68	72	111	561
Ankrd27|5UTR|TC_6122_3631.00000|chr7_35586227_35586304_+	68	109	359	348	336	326	161	91	109	396	347	305	338	348
Ankrd29|5UTR|TC_18125_351.00000|chr18_12305651_12305747_-	3	8	37	17	24	46	22	11	4	34	40	44	52	10
Ankrd32|5UTR|TC_7870_2211.00000|chr13_77135405_77135515_-	30	74	133	109	103	188	391	30	67	120	103	98	131	644
Ankrd34a|5UTR|TC_11713_941.00000|chr3_96596596_96596671_+	5	17	60	40	97	130	54	17	24	43	70	89	151	149
Ankrd37|5UTR|TC_33753_77.00000|chr8_45999712_45999714_-	2	1	5	5	16	4	3	3	6	2	18	7	1	4
Ankrd39|5UTR|TC_11423_995.00000|chr1_36547186_36547240_-	22	53	164	77	59	42	40	30	88	157	109	50	41	63
Ankrd40|5UTR|TC_4084_6961.00000|chr11_94328197_94328299_+	193	263	872	881	610	616	397	217	216	748	731	500	492	637
Ankrd42|5UTR|TC_16358_442.00000|chr7_92637088_92637144_-	2	6	11	28	36	97	49	5	3	11	20	43	60	100
Ankrd44|5UTR|TC_11476_985.00000|chr1_54926300_54926414_-	10	13	49	43	42	92	182	8	7	33	37	43	65	385
Ankrd46|5UTR|TC_6418_3333.00000|chr15_36496743_36496806_-	41	34	105	134	272	537	311	47	38	85	146	300	694	615
Ankrd50|5UTR|TC_13405_692.00000|chr3_38484770_38484795_-	7	4	24	28	45	90	136	4	9	30	37	38	124	328
Ankrd52|5UTR|TC_5614_4212.00000|chr10_128377123_128377155_+	36	25	170	204	225	563	717	51	44	152	163	222	445	1251
Ankrd54|5UTR|TC_8045_2107.00000|chr15_79062857_79062920_-	45	79	224	168	335	77	50	12	43	204	209	280	158	295
Ankrd55|5UTR|TC_22491_211.00000|chr13_112317816_112317818_+	12	8	1	18	18	22	1	29	9	13	9	18	18	35
Ankrd55|5UTR|TC_6355_3404.00000|chr13_112318425_112318504_+	102	126	397	423	283	150	94	81	144	362	442	302	235	263
Ankrd6|5UTR|TC_23222_197.00000|chr4_32950820_32950873_-	3	5	13	23	26	9	18	4	4	13	11	32	17	20
Ankrd9|5UTR|TC_14287_599.00000|chr12_110978952_110979052_-	9	14	36	48	71	58	25	7	19	41	46	79	79	78
Anks1|5UTR|TC_19910_281.00000|chr17_27909302_27909349_+	6	7	23	20	14	14	46	5	1	12	11	15	27	120
Anks3|5UTR|TC_6013_3739.00000|chr16_4964159_4964220_-	89	82	314	206	233	402	246	121	104	254	220	260	598	610
Ankzf1|5UTR|TC_11899_908.00000|chr1_75192146_75192220_+	106	32	37	38	62	43	113	118	47	36	51	37	54	167
Ankzf1|5UTR|TC_29683_108.00000|chr1_75192429_75192437_+	1	1	12	6	8	16	7	3	6	9	4	8	21	20
Anln|5UTR|TC_11527_976.00000|chr9_22389093_22389097_-	10	15	34	51	29	52	243	24	13	49	42	25	50	354
Anln|5UTR|TC_3662_8273.00000|chr9_22389120_22389203_-	69	128	220	341	316	518	2239	75	198	226	308	280	440	2967
Ano10|5UTR|TC_5014_5063.00000|chr9_122294341_122294426_-	87	93	200	144	230	639	703	72	107	201	155	200	822	1410
Ano6|5UTR|TC_2574_11406.00000|chr15_95790836_95790869_+	162	175	403	477	382	1231	3891	131	166	370	390	368	954	4935
Ano6|5UTR|TC_6014_3132.00000|chr15_95790891_95790908_+	25	27	109	116	70	289	866	32	40	113	100	85	197	1063
Ano6|5UTR|TC_8392_1937.00000|chr15_95790951_95791002_+	21	45	148	113	177	260	285	23	29	111	119	148	257	466
Ano8|5UTR|TC_10387_1231.00000|chr8_71485964_71486052_-	12	4	50	32	59	147	178	6	22	56	57	67	212	329
Anp32a|5UTR|TC_11609_961.00000|chr9_62341470_62341485_+	18	26	37	55	139	223	96	18	19	35	37	149	175	84
Anp32a|5UTR|TC_1759_22439.00000|chr9_62341324_62341410_+	356	298	435	637	1703	5013	2850	378	337	311	569	1887	5130	2743
Anp32a|5UTR|TC_9974_1343.00000|chr9_62341445_62341447_+	18	28	52	56	133	293	145	16	22	40	48	160	310	127
Anp32b|5UTR|TC_13359_698.00000|chr4_46451148_46451171_+	20	18	55	52	78	71	56	35	18	40	35	106	91	48
Anp32b|5UTR|TC_33587_78.00000|chr4_46451191_46451193_+	3	5	11	5	4	11	3	5	9	6	2	15	5	0
Anp32b|5UTR|TC_7384_2551.00000|chr4_46451259_46451344_+	155	165	111	119	272	514	302	111	127	81	84	272	328	113
Anp32e|5UTR|TC_16894_411.00000|chr3_95929540_95929561_+	7	12	27	69	39	52	36	4	12	18	47	45	50	55
Anp32e|5UTR|TC_2238_16782.00000|chr3_95929276_95929308_+	138	124	154	318	776	3777	2758	131	139	146	236	707	2941	4437
Anp32e|5UTR|TC_26806_140.00000|chr3_95929581_95929583_+	2	2	1	4	8	22	29	2	5	10	9	13	24	9
Anp32e|5UTR|TC_6098_3655.00000|chr3_95929334_95929430_+	72	38	72	123	267	1009	540	76	36	81	101	233	784	780
Antxr1|5UTR|TC_6294_3468.00000|chr6_87335387_87335561_-	47	62	188	210	259	547	394	42	62	162	171	251	526	549
Antxr1|5UTR|TC_8161_2045.00000|chr6_87335695_87335820_-	20	19	55	77	138	387	387	30	35	36	53	126	327	364
Anxa11|5UTR|TC_9137_1507.00000|chr14_25842179_25842242_+	19	17	49	31	44	252	262	30	14	48	35	58	242	481
Anxa1|5UTR|TC_7854_2225.00000|chr19_20390640_20390642_-	121	76	87	44	110	291	185	136	61	79	52	109	386	522
Anxa2|5UTR|TC_365_149511.00000|chr9_69453693_69453697_+	2003	2008	5557	3927	8523	19767	14525	2444	2642	4917	4703	9263	29039	40193
Anxa3|5UTR|TC_6863_2937.00000|chr5_96793496_96793503_+	23	13	76	82	175	508	361	32	30	76	94	192	602	673
Anxa3|5UTR|TC_880_51407.00000|chr5_96793371_96793401_+	565	301	1075	1635	3086	10015	4812	596	414	961	1583	3313	11391	11660
Anxa4|5UTR|TC_775_60182.00000|chr6_86793529_86793598_-	479	566	1843	1563	3354	13870	6306	509	703	1562	1492	3191	12382	12362
Anxa5|5UTR|TC_678_73997.00000|chr3_36475616_36475696_-	587	419	1451	1449	2677	11628	12422	784	624	1040	1437	2922	12151	26097
Anxa6|5UTR|TC_1823_21358.00000|chr11_55033388_55033466_-	128	143	421	419	509	1558	4502	149	189	396	392	624	1730	10432
Anxa7|5UTR|TC_18403_338.00000|chr14_20480062_20480140_-	5	0	16	18	22	51	47	2	1	8	29	12	36	96
Anxa7|5UTR|TC_6772_3007.00000|chr14_20479909_20479965_-	53	86	211	110	131	323	438	53	130	251	110	141	358	650
Anxa8|5UTR|TC_1793_21902.00000|chr14_34085955_34086048_+	435	416	794	518	1254	4231	2129	571	434	990	545	1204	4510	4283
Aox1|5UTR|TC_30808_98.00000|chr1_58029989_58029994_+	4	7	14	3	1	5	4	8	13	16	0	9	7	9
Ap1ar|5UTR|TC_36099_62.00000|chr3_127837433_127837435_-	0	1	16	3	8	1	0	0	0	10	4	3	2	26
Ap1b1|5UTR|TC_2669_13196.00000|chr11_4986886_4986965_+	77	159	289	463	483	847	3141	84	160	383	441	473	938	5692
Ap1g1|5UTR|TC_10767_1131.00000|chr8_109778848_109778914_+	7	15	71	40	23	69	232	14	27	54	41	40	70	437
Ap1g1|5UTR|TC_7634_2367.00000|chr8_109778554_109778715_+	33	24	36	50	88	248	624	20	27	43	42	106	188	838
Ap1g2|5UTR|TC_14052_619.00000|chr14_55106528_55106583_-	36	17	28	22	13	40	128	34	24	25	25	27	39	184
Ap1m1|5UTR|TC_3286_9326.00000|chr8_72240082_72240160_+	73	153	329	277	468	1451	1325	100	128	413	240	494	1513	2362
Ap1s1|5UTR|TC_2131_17789.00000|chr5_137046031_137046128_-	315	268	1123	1929	2681	988	945	349	351	751	2224	2589	1584	1753
Ap1s2|5UTR|TC_2441_14852.00000|chrX_163909110_163909207_+	179	211	1005	1630	2695	1077	727	167	208	518	1485	2252	1485	1465
Ap1s3|5UTR|TC_15599_491.00000|chr1_79671950_79671991_-	13	14	59	64	32	31	37	8	20	55	70	33	31	27
Ap2a1|5UTR|TC_3507_8946.00000|chr7_44929398_44929491_-	104	122	437	287	386	730	1568	102	215	414	326	334	826	3095
Ap2a2|5UTR|TC_2570_13855.00000|chr7_141562209_141562264_+	90	158	551	469	825	1532	1855	117	169	664	509	778	1800	4338
Ap2b1|5UTR|TC_3749_7083.00000|chr11_83302726_83302790_+	112	279	280	282	267	567	1196	191	328	272	246	208	616	2731
Ap2b1|5UTR|TC_5476_3918.00000|chr11_83302673_83302702_+	38	62	96	129	149	269	976	57	55	76	112	100	241	1599
Ap2m1|5UTR|TC_848_53422.00000|chr16_20535479_20535548_+	599	737	2938	4051	7577	5168	3323	626	812	2473	4560	6985	7321	7063
Ap2s1|5UTR|TC_2005_19257.00000|chr7_16738437_16738470_+	224	302	1366	2314	2814	921	1502	228	425	869	2389	2699	1463	1741
Ap3b1|5UTR|TC_6145_3602.00000|chr13_94358946_94359043_+	50	98	186	166	136	335	778	64	131	149	127	140	292	983
Ap3m1|5UTR|TC_11784_927.00000|chr14_21052433_21052505_-	20	15	52	39	66	160	110	4	12	41	33	41	155	244
Ap3m1|5UTR|TC_5388_4529.00000|chr14_21052159_21052236_-	65	71	294	202	312	587	409	67	114	263	197	340	695	930
Ap3m2|5UTR|TC_30928_98.00000|chr8_22805602_22805612_-	0	2	0	2	8	8	24	0	2	2	1	10	18	22
Ap3m2|5UTR|TC_32910_83.00000|chr8_22805632_22805647_-	0	2	5	2	4	17	9	2	2	3	2	7	15	15
Ap3s1|5UTR|TC_5951_3810.00000|chr18_46741892_46741971_+	102	111	563	474	392	111	108	92	166	363	564	387	237	334
Ap3s2|5UTR|TC_4611_5799.00000|chr7_79920618_79920661_-	104	127	364	432	821	531	338	115	180	345	413	755	715	624
Ap4b1|5UTR|TC_10414_1225.00000|chr3_103809588_103809629_+	92	41	37	33	52	96	149	102	48	45	36	53	124	317
Ap4b1|5UTR|TC_22208_218.00000|chr3_103809651_103809656_+	19	9	8	4	1	18	39	19	9	5	6	8	17	61
Ap4e1|5UTR|TC_6861_2938.00000|chr2_127008684_127008755_+	28	37	310	173	127	188	379	41	54	272	169	117	222	821
Ap4m1|5UTR|TC_27519_131.00000|chr5_138172055_138172060_+	5	4	16	14	4	7	22	6	2	10	8	3	19	50
Ap4m1|5UTR|TC_8845_1751.00000|chr5_138172112_138172153_+	39	79	226	101	91	123	204	59	88	231	119	79	130	316
Ap4s1|5UTR|TC_14933_544.00000|chr12_51690994_51691025_+	7	4	45	66	74	30	21	11	11	26	84	78	45	72
Ap4s1|5UTR|TC_19672_289.00000|chr12_51691211_51691217_+	4	14	70	18	23	5	2	4	38	41	23	15	11	21
Ap5m1|5UTR|TC_31870_90.00000|chr14_49066547_49066549_+	0	2	2	6	9	18	6	2	1	2	11	5	7	23
Ap5s1|5UTR|TC_11139_1052.00000|chr2_131210350_131210449_+	94	30	41	34	104	123	47	84	55	48	50	102	147	121
Ap5z1|5UTR|TC_5525_4333.00000|chr5_142464004_142464088_+	84	105	294	181	135	266	656	94	119	387	259	162	374	1287
Apaf1|5UTR|TC_10798_1125.00000|chr10_91082693_91082752_-	17	10	28	40	53	108	204	17	20	28	23	81	112	431
Apba1|5UTR|TC_34439_72.00000|chr19_23758852_23758922_+	9	3	9	3	5	4	6	2	11	4	5	4	4	8
Apba3|5UTR|TC_4750_5527.00000|chr10_81268195_81268264_+	98	99	543	592	525	335	220	116	153	551	657	574	523	541
Apbb1|5UTR|TC_39956_42.00000|chr7_105581521_105581535_-	1	0	0	1	3	5	12	0	2	1	5	0	3	13
Apbb1|5UTR|TC_4527_5955.00000|chr7_105581191_105581265_-	51	93	303	176	239	782	932	60	82	355	203	278	973	1786
Apbb1ip|5UTR|TC_2635_13433.00000|chr2_22774323_22774498_+	231	312	833	505	491	1113	3011	252	273	841	470	328	866	3907
Apbb2|5UTR|TC_10344_1220.00000|chr5_66618623_66618651_-	12	12	33	44	48	216	217	15	17	36	40	68	139	323
Apbb2|5UTR|TC_4282_6498.00000|chr5_66618754_66618833_-	57	68	244	227	332	1014	1494	59	75	178	227	320	704	1621
Apbb2|5UTR|TC_5304_4533.00000|chr5_66618671_66618727_-	31	66	121	175	185	724	1099	46	55	129	158	197	467	1080
Apbb3|5UTR|TC_32260_87.00000|chr18_36679119_36679150_-	17	10	4	2	4	2	2	30	1	6	1	1	1	19
Apbb3|5UTR|TC_35050_68.00000|chr18_36679363_36679365_-	15	3	1	1	1	4	2	12	1	6	8	6	2	8
Apeh|5UTR|TC_5098_4932.00000|chr9_108094451_108094483_-	38	61	252	97	118	357	1049	54	78	316	102	122	409	1879
Apex1|5UTR|TC_1679_23808.00000|chr14_50924948_50924998_+	417	293	797	640	1555	3828	1859	486	403	741	850	1584	5565	4982
Apex1|5UTR|TC_18171_349.00000|chr14_50925020_50925022_+	5	6	2	3	16	49	55	10	0	12	12	16	70	101
Apex2|5UTR|TC_6786_2996.00000|chrX_150588050_150588155_-	61	108	192	125	161	330	347	76	104	198	122	185	447	653
Aph1a|5UTR|TC_14070_618.00000|chr3_95893924_95893926_+	8	25	98	72	29	51	9	16	22	135	88	37	62	28
Aph1a|5UTR|TC_5504_4363.00000|chr3_95893957_95893979_+	62	55	148	313	674	415	228	89	60	147	351	698	679	560
Aph1b|5UTR|TC_12758_778.00000|chr9_66795339_66795415_-	8	14	81	74	82	53	55	28	30	73	65	65	82	82
Api5|5UTR|TC_1276_33407.00000|chr2_94438070_94438158_-	152	216	550	926	1453	6272	4762	216	225	606	955	1422	5814	10130
Apip|5UTR|TC_26209_148.00000|chr2_103073780_103073782_+	3	2	15	3	37	11	1	0	7	6	20	13	25	5
Apip|5UTR|TC_2969_11364.00000|chr2_103073674_103073748_+	95	158	440	465	1317	1426	517	155	229	354	555	1370	2754	1529
Apitd1|5UTR|TC_4459_5110.00000|chr4_149137563_149137585_-	68	185	581	795	504	227	262	108	222	396	778	529	423	527
Aplf|5UTR|TC_18084_353.00000|chr6_87672150_87672165_-	11	7	19	15	24	70	26	8	9	8	18	28	51	59
Aplf|5UTR|TC_20878_252.00000|chr6_87672062_87672100_-	8	5	11	16	14	42	33	7	10	2	10	26	52	51
Aplf|5UTR|TC_25800_154.00000|chr6_87672008_87672018_-	36	2	4	0	1	3	0	78	8	10	3	2	1	10
Aplf|5UTR|TC_35968_63.00000|chr6_87672128_87672130_-	6	1	0	2	3	12	1	3	3	1	2	2	12	15
Apln|5UTR|TC_19040_312.00000|chrX_48034848_48034854_-	3	2	9	8	46	53	29	2	4	1	9	54	39	53
Aplp2|5UTR|TC_2600_13674.00000|chr9_31211812_31211820_-	139	119	200	174	293	1243	4884	151	104	206	195	275	867	4824
Apmap|5UTR|TC_6716_3070.00000|chr2_150608493_150608577_-	29	27	192	62	145	440	368	31	47	226	107	126	404	869
Apoa1bp|5UTR|TC_1400_29651.00000|chr3_88058471_88058530_-	455	414	1474	2383	3969	2597	1418	520	542	1116	2530	4704	4400	3129
Apobec1|5UTR|TC_9879_1372.00000|chr6_122602314_122602416_-	30	29	92	97	91	180	116	59	36	92	103	109	159	179
Apobec3|5UTR|TC_2029_18940.00000|chr15_79892380_79892465_+	350	497	1186	533	934	2451	1740	386	581	1061	663	834	3016	4787
Apoc1|5UTR|TC_31179_96.00000|chr7_19692638_19692669_-	2	4	17	22	4	1	9	8	10	14	17	3	3	0
Apol10b|5UTR|TC_36435_60.00000|chr15_77596041_77596043_-	8	5	8	8	3	1	2	1	0	8	3	1	5	8
Apol10b|5UTR|TC_4258_6554.00000|chr15_77596075_77596133_-	95	96	498	485	627	875	509	83	130	351	448	609	812	936
Apol6|5UTR|TC_17362_374.00000|chr15_77045070_77045206_+	1	6	41	23	19	22	58	12	15	36	32	14	35	75
Apol7a|5UTR|TC_6594_3103.00000|chr15_77399105_77399167_-	103	83	244	152	187	418	432	97	110	207	125	159	346	440
Apol9a|5UTR|TC_4357_6176.00000|chr15_77410985_77411082_-	135	113	360	258	469	850	510	143	151	280	303	498	1199	1063
Apol9b|5UTR|TC_15257_517.00000|chr15_77729092_77729094_+	15	20	43	38	58	48	31	23	18	30	30	62	84	49
Apol9b|5UTR|TC_8379_1943.00000|chr15_77729113_77729189_+	88	76	193	148	200	139	79	53	80	203	152	192	222	234
Apoo|5UTR|TC_3829_7702.00000|chrX_94367120_94367159_+	110	303	552	468	999	648	369	191	333	514	509	963	989	754
Apool|5UTR|TC_5734_4056.00000|chrX_112311322_112311415_+	64	87	222	163	390	492	183	48	184	223	235	400	769	666
Apopt1|5UTR|TC_3271_9953.00000|chr12_111713252_111713345_+	263	528	1306	1011	780	346	286	327	698	1123	1115	843	533	810
Appl1|5UTR|TC_10112_1196.00000|chr14_26970453_26970488_-	6	18	101	33	39	122	218	15	18	64	46	39	94	403
Appl1|5UTR|TC_9614_1335.00000|chr14_26970512_26970572_-	17	22	64	40	67	192	202	20	17	96	40	79	196	337
Appl2|5UTR|TC_8897_1496.00000|chr10_83648610_83648679_-	37	26	119	51	76	159	276	12	24	149	50	57	171	428
Aprt|5UTR|TC_2751_11811.00000|chr8_122576906_122576921_-	147	339	954	793	1792	977	376	154	520	849	904	1646	1433	927
Aprt|5UTR|TC_817_53070.00000|chr8_122576854_122576881_-	576	1823	4365	5025	8572	3024	1792	730	2198	4057	5989	7038	3901	3980
Aptx|5UTR|TC_12759_777.00000|chr4_40702875_40702934_-	36	26	99	75	64	38	30	64	48	75	71	44	41	70
Aptx|5UTR|TC_3292_9814.00000|chr4_40703144_40703199_-	198	288	670	532	810	1127	801	201	257	505	631	845	1501	1448
Aptx|5UTR|TC_42644_28.00000|chr4_40702797_40702799_-	1	4	3	2	3	2	0	1	0	1	2	0	3	6
Aqp11|5UTR|TC_15320_513.00000|chr7_97738007_97738099_-	6	12	35	57	71	38	11	7	23	37	33	81	39	68
Aqp1|5UTR|TC_13009_742.00000|chr6_55336430_55336438_+	6	3	10	21	82	109	68	0	4	26	20	70	156	178
Aqr|5UTR|TC_4502_5991.00000|chr2_114175289_114175341_-	75	133	147	182	236	432	1674	142	115	132	181	215	439	1888
Araf|5UTR|TC_2818_12106.00000|chrX_20848558_20848577_+	254	404	1247	1149	910	980	592	308	533	1314	1044	1030	1149	1192
Arap1|5UTR|TC_9261_1581.00000|chr7_101348059_101348122_+	18	18	33	65	51	134	451	11	18	49	50	63	126	497
Arap2|5UTR|TC_28345_122.00000|chr5_62766068_62766091_-	1	0	4	2	5	21	26	0	2	3	3	7	14	39
Arcn1|5UTR|TC_1582_25476.00000|chr9_44767781_44767850_-	124	185	533	630	1265	4821	3564	108	256	420	560	1325	5089	6596
Arel1|5UTR|TC_8311_1968.00000|chr12_84970839_84970881_-	46	16	89	93	168	290	166	44	34	82	108	179	297	356
Arf1|5UTR|TC_655_76081.00000|chr11_59228192_59228250_-	923	958	2973	4387	10340	9665	4929	1218	1145	2412	4141	11048	12148	9794
Arf4|5UTR|TC_1197_35875.00000|chr14_26638126_26638243_+	525	244	663	1428	4348	6379	2280	656	347	485	1362	4545	8580	5132
Arfgap1|5UTR|TC_6306_3452.00000|chr2_180967221_180967300_+	67	86	143	93	121	325	586	76	84	180	88	171	332	1100
Arfgap2|5UTR|TC_13786_646.00000|chr2_91265211_91265232_+	17	6	29	21	25	90	92	5	18	31	31	27	92	202
Arfgap2|5UTR|TC_4487_6024.00000|chr2_91265256_91265326_+	40	79	319	187	237	670	814	43	85	465	169	278	951	1826
Arfgap3|5UTR|TC_6444_3299.00000|chr15_83350164_83350252_-	38	69	172	88	144	445	524	59	67	209	84	126	402	872
Arfip2|5UTR|TC_3166_10422.00000|chr7_105640315_105640367_-	132	207	744	898	1291	878	553	164	292	683	873	1286	1177	1244
Arfrp1|5UTR|TC_2130_17807.00000|chr2_181365244_181365386_-	237	286	1130	1799	2319	1623	1224	244	406	856	1590	2410	2083	1869
Arglu1|5UTR|TC_13788_646.00000|chr8_8690530_8690534_-	25	11	55	98	68	42	31	29	16	69	82	31	49	40
Arhgap10|5UTR|TC_38957_47.00000|chr8_77517855_77517857_-	0	0	2	0	0	9	13	0	1	1	3	6	1	12
Arhgap10|5UTR|TC_4049_7054.00000|chr8_77517884_77517961_-	57	70	328	225	389	835	637	29	79	301	263	382	1000	2459
Arhgap11a|5UTR|TC_1061_40324.00000|chr2_113848660_113848742_-	777	1083	2222	2049	2192	6807	6867	786	974	2213	1536	1969	3951	7172
Arhgap11a|5UTR|TC_18076_353.00000|chr2_113848446_113848449_-	14	12	19	31	19	64	64	1	13	20	26	13	16	49
Arhgap11a|5UTR|TC_3366_9291.00000|chr2_113848603_113848637_-	264	432	494	453	547	1392	1528	331	330	591	326	450	828	1532
Arhgap11a|5UTR|TC_4701_5593.00000|chr2_113848321_113848421_-	223	265	382	313	372	518	1050	230	244	419	267	275	254	1069
Arhgap12|5UTR|TC_6588_3179.00000|chr18_6135903_6136013_-	65	57	125	154	164	276	564	85	57	113	137	167	307	918
Arhgap1|5UTR|TC_31901_90.00000|chr2_91650122_91650127_+	1	1	13	5	5	10	3	0	5	12	4	4	9	18
Arhgap18|5UTR|TC_11970_897.00000|chr10_26772479_26772565_+	6	23	62	40	42	162	101	4	18	55	24	56	96	212
Arhgap19|5UTR|TC_10083_1312.00000|chr19_41802035_41802071_-	18	14	62	40	92	206	163	23	14	59	34	113	261	226
Arhgap23|5UTR|TC_9949_1349.00000|chr11_97450141_97450187_+	85	41	71	67	85	154	187	98	50	54	68	59	122	278
Arhgap26|5UTR|TC_23670_188.00000|chr18_38993130_38993164_+	6	0	3	2	7	10	72	3	5	8	4	8	17	64
Arhgap26|5UTR|TC_36959_57.00000|chr18_38993197_38993199_+	5	0	0	6	2	6	5	2	0	2	0	2	12	17
Arhgap28|5UTR|TC_5868_3901.00000|chr17_68004025_68004154_-	47	47	146	125	160	572	793	48	57	204	120	173	507	923
Arhgap31|5UTR|TC_16098_456.00000|chr16_38712823_38712898_-	9	7	12	19	20	67	114	14	7	20	9	21	43	142
Arhgap31|5UTR|TC_21355_239.00000|chr16_38713012_38713052_-	2	1	8	6	3	19	60	3	2	6	8	12	23	86
Arhgap31|5UTR|TC_38098_51.00000|chr16_38712930_38712932_-	1	0	3	1	0	7	11	0	0	0	1	1	10	16
Arhgap35|5UTR|TC_37593_54.00000|chr7_16614909_16614911_-	0	3	3	3	6	7	6	0	0	2	2	7	4	11
Arhgap35|5UTR|TC_8700_1803.00000|chr7_16614554_16614630_-	9	10	129	83	111	279	225	12	20	130	73	116	312	323
Arhgap35|5UTR|TC_9064_1656.00000|chr7_16614650_16614692_-	8	17	134	94	238	43	22	3	5	82	89	80	110	738
Arhgap39|5UTR|TC_12982_745.00000|chr15_76818072_76818180_-	3	23	82	37	60	41	36	4	13	75	41	29	77	239
Arhgdia|5UTR|TC_819_56328.00000|chr11_120581544_120581601_-	640	992	3134	4362	8804	4903	3214	767	1116	2945	4429	8601	6624	5797
Arhgdib|5UTR|TC_923_48313.00000|chr6_136941673_136941722_-	596	721	2156	3155	7477	4010	2083	762	939	1965	3681	7714	7915	5139
Arhgef10|5UTR|TC_5377_4546.00000|chr8_14911653_14911736_+	56	56	222	155	245	609	913	59	46	229	181	197	457	1303
Arhgef10l|5UTR|TC_17621_375.00000|chr4_140648634_140648729_-	4	2	14	12	45	41	47	1	9	13	20	52	54	74
Arhgef10l|5UTR|TC_6348_3412.00000|chr4_140665839_140665947_-	32	42	100	112	156	194	932	31	46	92	129	117	207	1222
Arhgef1|5UTR|TC_10239_1271.00000|chr7_24903002_24903073_+	37	23	50	31	45	116	248	37	23	52	35	58	154	381
Arhgef1|5UTR|TC_11069_1066.00000|chr7_24904331_24904447_+	21	9	54	20	35	53	244	32	25	53	47	35	65	386
Arhgef18|5UTR|TC_4379_6253.00000|chr8_3393001_3393049_+	38	56	245	248	194	591	1388	56	82	240	238	233	565	2079
Arhgef19|5UTR|TC_16036_460.00000|chr4_141242832_141242904_+	2	1	22	20	33	45	74	1	7	51	12	23	48	124
Arhgef25|5UTR|TC_12490_818.00000|chr10_127190017_127190031_-	31	27	70	30	75	88	33	28	28	87	54	69	149	96
Arhgef2|5UTR|TC_18108_298.00000|chr3_88621397_88621409_+	4	9	9	8	23	44	54	7	9	18	11	7	30	121
Arhgef2|5UTR|TC_2934_11544.00000|chr3_88616196_88616336_+	138	247	836	546	600	1228	1915	152	351	818	490	559	1155	2724
Arhgef2|5UTR|TC_3900_6667.00000|chr3_88621106_88621167_+	63	103	321	288	249	642	1638	58	65	362	270	228	592	2545
Arhgef2|5UTR|TC_6787_2995.00000|chr3_88616426_88616432_+	49	42	210	157	92	203	557	37	58	192	200	77	187	934
Arhgef2|5UTR|TC_7769_2094.00000|chr3_88621187_88621218_+	30	28	117	66	76	204	455	9	29	152	84	54	164	626
Arhgef2|5UTR|TC_8917_1724.00000|chr3_88616382_88616404_+	25	25	97	87	68	155	356	46	41	74	63	79	86	522
Arhgef2|5UTR|TC_9687_1312.00000|chr3_88621432_88621525_+	13	27	67	62	45	112	324	24	20	48	73	38	106	378
Arhgef39|5UTR|TC_10771_1130.00000|chr4_43499613_43499674_-	12	53	96	61	68	104	86	29	86	170	50	72	158	109
Arhgef40|5UTR|TC_24742_169.00000|chr14_51984822_51984850_+	4	2	9	13	6	19	35	3	2	7	9	7	15	57
Arhgef40|5UTR|TC_27328_133.00000|chr14_51984959_51984970_+	19	6	22	10	0	4	14	27	0	15	8	4	5	18
Arhgef40|5UTR|TC_33801_76.00000|chr14_51984876_51984897_+	1	2	2	4	2	6	27	1	3	2	4	2	16	15
Arhgef4|5UTR|TC_39160_45.00000|chr1_34801739_34801741_+	6	1	11	0	0	1	1	3	4	14	2	0	0	2
Arhgef5|5UTR|TC_9471_1502.00000|chr6_43265622_43265703_+	8	26	85	65	87	203	234	10	20	95	57	81	173	391
Arhgef7|5UTR|TC_6174_3581.00000|chr8_11758316_11758428_+	32	30	115	174	232	445	513	46	41	153	193	241	432	934
Arhgef9|5UTR|TC_11337_1012.00000|chrX_95166410_95166463_-	81	47	83	51	85	79	53	104	46	124	56	75	72	111
Arhgef9|5UTR|TC_17974_358.00000|chrX_95166476_95166532_-	60	27	13	12	15	14	12	100	24	18	19	14	13	21
Arid2|5UTR|TC_10020_1330.00000|chr15_96287531_96287600_+	32	16	54	59	49	92	271	27	15	48	58	69	109	459
Arid3a|5UTR|TC_21929_224.00000|chr10_79927335_79927365_+	6	10	19	11	9	34	31	7	6	19	12	15	41	13
Arid4a|5UTR|TC_12236_856.00000|chr12_71015961_71016055_+	28	12	35	48	31	78	230	18	21	30	38	39	63	200
Arid4b|5UTR|TC_9951_1349.00000|chr13_14063770_14063816_+	12	31	86	74	80	127	259	19	24	55	57	88	138	299
Arid5a|5UTR|TC_6270_3492.00000|chr1_36307731_36307776_+	80	110	319	224	188	313	363	104	111	342	209	187	300	642
Arid5b|5UTR|TC_10032_1327.00000|chr10_68278720_68278732_-	18	30	116	70	57	97	287	17	45	77	64	51	97	301
Arih2|5UTR|TC_1698_23561.00000|chr9_108649336_108649401_-	328	532	1870	2177	2287	2492	1777	384	508	1775	1753	2197	2577	3031
Arl10|5UTR|TC_11623_957.00000|chr13_54574994_54575092_+	26	26	103	102	100	80	30	15	22	101	86	106	69	100
Arl11|5UTR|TC_13047_737.00000|chr14_61309732_61309844_+	6	76	104	82	49	47	34	12	63	112	70	39	24	45
Arl13b|5UTR|TC_17983_357.00000|chr16_62846851_62846886_-	6	9	31	28	60	47	50	7	3	26	19	25	23	34
Arl13b|5UTR|TC_9620_1449.00000|chr16_62846951_62847038_-	20	20	35	72	133	299	149	24	21	26	56	129	253	212
Arl14ep|5UTR|TC_2866_11835.00000|chr2_106974325_106974462_-	173	175	502	557	762	1908	1004	164	239	424	531	718	2243	2470
Arl15|5UTR|TC_11403_998.00000|chr13_113794499_113794565_+	16	15	47	74	171	111	72	14	18	48	64	123	138	103
Arl1|5UTR|TC_727_67049.00000|chr10_88731358_88731417_+	769	480	2693	6259	11048	6132	3555	981	612	1565	5750	11033	8016	8156
Arl16|5UTR|TC_4405_6212.00000|chr11_120467420_120467487_-	105	196	748	769	661	233	253	127	221	483	901	688	435	460
Arl2|5UTR|TC_8221_1635.00000|chr19_6141082_6141109_-	26	59	106	159	297	88	69	29	73	108	193	318	161	133
Arl2bp|5UTR|TC_22952_203.00000|chr8_94666704_94666706_+	4	2	31	26	11	10	18	4	2	29	30	14	10	14
Arl2bp|5UTR|TC_4630_5769.00000|chr8_94666725_94666785_+	194	278	1010	610	276	214	193	214	328	889	659	273	291	340
Arl3|5UTR|TC_1176_36586.00000|chr19_46573064_46573116_-	660	974	2876	4104	5460	1841	1424	790	1089	2087	4700	5317	2007	3257
Arl4a|5UTR|TC_19998_278.00000|chr12_40037954_40037986_-	6	12	32	40	35	13	2	8	6	25	46	15	15	33
Arl4c|5UTR|TC_12625_795.00000|chr1_88701697_88701700_-	7	35	65	83	101	48	40	3	24	60	95	94	52	88
Arl4c|5UTR|TC_13621_665.00000|chr1_88702167_88702171_-	5	2	13	33	81	115	59	6	6	15	17	72	140	101
Arl4c|5UTR|TC_8751_1785.00000|chr1_88702133_88702145_-	17	9	33	106	255	266	99	31	15	42	138	208	274	292
Arl4d|5UTR|TC_24733_169.00000|chr11_101665559_101665561_+	5	10	10	17	12	21	11	9	7	3	21	10	23	10
Arl6|5UTR|TC_7782_2265.00000|chr16_59639133_59639172_-	60	36	158	154	243	220	110	49	60	103	149	285	354	284
Arl6ip4|5UTR|TC_2472_14594.00000|chr5_124116073_124116127_+	160	399	1175	1702	1785	1199	799	184	509	834	1415	1873	1331	1229
Arl6ip4|5UTR|TC_5779_4005.00000|chr5_124116249_124116321_+	82	216	413	440	365	323	166	76	178	298	409	338	297	404
Arl6ip5|5UTR|TC_2466_14624.00000|chr6_97210784_97210827_+	470	250	900	1449	2170	1130	783	545	391	677	1343	2472	1495	1510
Arl6ip6|5UTR|TC_5386_4534.00000|chr2_53192071_53192122_+	79	118	386	494	649	263	168	90	136	349	378	621	456	347
Arl8b|5UTR|TC_2111_18072.00000|chr6_108783068_108783129_+	227	135	519	1114	2523	2274	1249	226	174	327	1036	2956	3008	2412
Armc10|5UTR|TC_2676_13162.00000|chr5_21646004_21646068_+	174	281	1044	1219	1674	1204	613	193	354	843	1208	1669	1500	1357
Armc1|5UTR|TC_3030_11014.00000|chr3_19163016_19163081_-	76	115	348	735	1637	1482	695	79	131	272	642	1669	1796	1364
Armc2|5UTR|TC_8258_1996.00000|chr10_42018324_42018394_-	28	26	73	203	284	161	69	57	39	45	168	366	270	207
Armc5|5UTR|TC_12993_744.00000|chr7_128238080_128238116_+	8	19	37	16	23	76	112	14	23	52	16	24	97	247
Armc5|5UTR|TC_16735_421.00000|chr7_128237518_128237548_+	0	7	6	15	33	56	48	7	6	22	8	19	99	103
Armc6|5UTR|TC_14240_604.00000|chr8_70234408_70234453_-	6	6	14	12	18	72	118	8	5	16	9	29	69	226
Armc6|5UTR|TC_20709_257.00000|chr8_70234119_70234141_-	5	2	13	7	7	24	34	11	6	19	4	9	66	63
Armc7|5UTR|TC_7098_2750.00000|chr11_115475648_115475748_+	51	32	103	159	322	362	250	68	55	76	176	354	448	305
Armc8|5UTR|TC_10118_1301.00000|chr9_99568848_99568923_-	11	10	12	29	81	187	227	27	33	9	29	72	202	386
Armc8|5UTR|TC_30214_104.00000|chr9_99568794_99568813_-	3	1	6	5	18	19	4	0	2	2	3	15	9	24
Armc8|5UTR|TC_4276_6513.00000|chr9_99568649_99568767_-	108	132	455	306	469	708	604	80	177	548	318	428	861	1319
Armc9|5UTR|TC_7491_2472.00000|chr1_86154735_86154838_+	37	41	182	79	90	198	489	42	55	133	78	83	197	788
Armcx1|5UTR|TC_5507_4362.00000|chrX_134717898_134718022_+	53	140	278	187	244	537	672	100	135	244	189	240	536	865
Armcx2|5UTR|TC_13611_667.00000|chrX_134808994_134808998_-	4	10	20	17	54	99	60	2	8	24	29	38	128	196
Armcx3|5UTR|TC_4608_5807.00000|chrX_134756566_134756646_+	92	86	176	123	283	738	1120	104	112	142	130	184	694	1867
Armcx5|5UTR|TC_4954_5158.00000|chrX_135742684_135742755_+	85	168	673	496	334	346	387	105	174	660	481	358	409	592
Arnt|5UTR|TC_1110_38841.00000|chr3_95434391_95434415_+	393	385	1238	1602	1301	4467	8133	379	433	1226	1342	1296	3716	12930
Arnt|5UTR|TC_8596_1844.00000|chr3_95434514_95434527_+	19	65	185	58	99	124	265	55	53	157	76	35	175	478
Arntl|5UTR|TC_8521_1875.00000|chr7_113207466_113207562_+	31	33	87	82	133	322	240	25	47	84	73	132	268	358
Arpc1a|5UTR|TC_10092_1310.00000|chr5_145083904_145083906_+	265	84	136	45	29	15	10	375	165	158	57	24	16	22
Arpc1a|5UTR|TC_1365_30635.00000|chr5_145083841_145083879_+	3915	1622	4013	2015	1069	807	502	4285	2343	3589	2724	945	1205	1601
Arpc1b|5UTR|TC_351_153133.00000|chr5_145114253_145114294_+	15595	11604	20653	6051	5478	6847	5569	19872	11577	20777	7528	5075	8280	8227
Arpc1b|5UTR|TC_9877_1372.00000|chr5_145114314_145114316_+	28	37	30	49	105	254	169	11	26	73	47	113	258	260
Arpc2|5UTR|TC_1338_31541.00000|chr1_74236483_74236593_+	754	586	1610	1938	3509	4544	1933	794	724	1275	1864	3479	5337	4214
Arpc3|5UTR|TC_401_135193.00000|chr5_122391879_122391952_+	1227	2097	5653	7313	19935	12595	5323	1524	3048	5581	8041	21642	24235	16979
Arpc4|5UTR|TC_1063_41242.00000|chr6_113378137_113378195_+	631	775	3129	4366	5544	2265	1665	783	1059	2544	4562	5979	3665	4275
Arpc4|5UTR|TC_13063_735.00000|chr6_113378115_113378117_+	16	17	76	93	88	49	17	2	26	41	81	95	96	38
Arpc5|5UTR|TC_1149_37333.00000|chr1_152766596_152766680_+	292	623	2953	4837	4761	2222	1416	417	828	2481	5817	4844	2808	3034
Arpc5|5UTR|TC_15178_523.00000|chr1_152766702_152766704_+	1	17	82	81	47	23	11	5	14	66	93	48	18	35
Arpc5|5UTR|TC_9435_1517.00000|chr1_152766524_152766545_+	31	71	248	161	76	73	40	50	59	231	223	84	91	79
Arpc5l|5UTR|TC_2150_17579.00000|chr2_39008060_39008178_+	283	749	2523	2082	1268	737	732	423	1006	2414	2256	1280	988	1199
Arrb1|5UTR|TC_16153_453.00000|chr7_99535660_99535760_+	8	4	21	13	31	84	31	11	14	23	23	44	84	69
Arrb2|5UTR|TC_4140_6796.00000|chr11_70432617_70432735_+	192	165	375	267	578	1080	408	189	192	385	303	633	1310	823
Arrdc1|5UTR|TC_5062_4999.00000|chr2_24935124_24935231_-	57	133	236	256	467	607	277	67	141	278	282	521	1028	735
Arrdc2|5UTR|TC_26974_138.00000|chr8_70839534_70839536_-	14	2	14	6	11	7	0	7	11	28	18	6	11	3
Arrdc4|5UTR|TC_8615_1836.00000|chr7_68749172_68749249_-	51	46	241	176	207	110	71	63	62	172	219	175	115	128
Arsa|5UTR|TC_8496_1884.00000|chr15_89476101_89476185_-	19	29	110	49	76	230	420	37	44	71	55	101	200	839
Arsb|5UTR|TC_11332_1013.00000|chr13_93771660_93771695_+	11	4	20	27	58	205	182	10	18	18	33	64	170	193
Arsb|5UTR|TC_7542_2435.00000|chr13_93771721_93771730_+	24	20	38	69	166	463	425	24	27	52	45	149	504	509
Arsj|5UTR|TC_18753_323.00000|chr3_126363859_126363916_+	4	13	25	30	51	32	19	0	9	45	27	27	30	57
Arsk|5UTR|TC_13959_628.00000|chr13_76098580_76098665_-	6	11	29	42	40	52	63	8	13	27	45	44	105	167
Arv1|5UTR|TC_5733_4058.00000|chr8_124722131_124722209_+	69	171	455	355	405	195	123	94	217	546	429	340	305	365
Arvcf|5UTR|TC_18534_332.00000|chr16_18348180_18348281_+	2	3	10	12	20	28	56	4	1	15	12	30	47	94
Arvcf|5UTR|TC_22926_203.00000|chr16_18392572_18392636_+	2	7	7	4	3	25	33	10	9	14	5	6	21	57
Arxes2|5UTR|TC_26831_140.00000|chrX_135993876_135993878_+	3	1	2	4	8	16	16	5	0	5	6	18	32	26
Arxes2|5UTR|TC_5299_4652.00000|chrX_135993795_135993843_+	42	17	82	186	584	767	380	65	45	77	185	556	897	769
Asah1|5UTR|TC_2419_14972.00000|chr8_41374609_41374696_-	94	163	553	303	606	2304	1689	109	165	660	397	677	2705	4610
Asap1|5UTR|TC_4472_5427.00000|chr15_64382736_64382784_-	77	146	297	295	388	891	665	88	160	317	233	386	704	927
Asap1|5UTR|TC_5358_4051.00000|chr15_64382804_64382842_-	49	82	234	212	316	647	395	74	114	220	190	287	601	630
Asap1|5UTR|TC_9693_1376.00000|chr15_64382863_64382895_-	14	43	125	119	140	130	97	12	25	106	69	104	129	263
Asap3|5UTR|TC_14585_571.00000|chr4_136206356_136206439_+	6	10	42	45	45	43	102	19	17	30	36	31	39	137
Asb13|5UTR|TC_10863_1112.00000|chr13_3634076_3634130_+	13	41	115	95	145	69	46	22	48	101	81	141	96	99
Asb1|5UTR|TC_13589_669.00000|chr1_91540684_91540762_+	20	14	62	48	61	56	46	9	27	66	58	69	78	63
Asb3|5UTR|TC_13562_673.00000|chr11_30954393_30954433_+	13	2	12	27	46	84	102	8	11	2	29	36	70	231
Asb6|5UTR|TC_4710_5579.00000|chr2_30828215_30828307_-	52	65	286	190	330	809	472	56	91	382	236	384	1211	1015
Asb7|5UTR|TC_22635_209.00000|chr7_66689516_66689568_-	0	3	7	12	24	45	14	5	11	9	16	26	42	33
Asb8|5UTR|TC_5284_4668.00000|chr15_98145619_98145676_-	166	81	289	332	620	616	224	129	111	244	318	555	682	363
Ascc1|5UTR|TC_15429_503.00000|chr10_60003385_60003391_+	36	11	28	17	18	46	25	43	17	46	30	31	53	102
Ascc1|5UTR|TC_18355_340.00000|chr10_60003328_60003330_+	27	8	18	16	8	40	23	25	17	26	11	24	41	56
Ascc1|5UTR|TC_3621_8449.00000|chr10_60002821_60002846_+	164	223	488	357	574	947	724	193	246	438	379	635	1358	1723
Ascc2|5UTR|TC_2533_14150.00000|chr11_4637701_4637799_+	169	208	511	458	460	1254	2973	130	229	539	464	469	1222	5113
Ascc3|5UTR|TC_34994_68.00000|chr10_50592781_50592787_+	0	1	1	1	10	2	13	1	1	0	1	3	9	27
Ascc3|5UTR|TC_5492_4384.00000|chr10_50592662_50592737_+	118	53	143	209	266	349	708	120	73	128	164	279	431	1343
Asf1a|5UTR|TC_11250_1028.00000|chr10_53596975_53596997_+	4	24	45	69	266	54	18	3	7	21	62	126	108	238
Asf1a|5UTR|TC_15089_530.00000|chr10_53597067_53597069_+	6	11	85	50	90	13	4	2	5	37	64	50	24	93
Asf1a|5UTR|TC_23143_198.00000|chr10_53597098_53597108_+	10	14	34	24	30	13	19	7	15	29	25	29	17	17
Asf1b|5UTR|TC_3498_8971.00000|chr8_83955705_83955713_+	94	89	343	572	1218	973	410	140	111	286	642	1449	1576	1191
Ash2l|5UTR|TC_1363_30752.00000|chr8_25847627_25847709_-	861	819	1917	1670	3027	4278	2020	846	864	1734	1632	2707	4953	3424
Ash2l|5UTR|TC_4063_7015.00000|chr8_25840762_25840791_-	74	79	298	155	288	1212	1097	102	88	292	135	311	1151	1733
Asic1|5UTR|TC_7963_2157.00000|chr15_99692151_99692231_+	16	24	29	48	109	412	369	30	21	60	49	108	421	514
Asl|5UTR|TC_5640_4183.00000|chr5_130024299_130024373_-	57	63	145	111	139	381	805	56	74	108	116	95	503	1530
Asna1|5UTR|TC_8891_1733.00000|chr8_85025231_85025289_-	69	60	197	183	206	123	62	52	96	200	270	170	174	140
Asns|5UTR|TC_5880_3887.00000|chr6_7693118_7693169_-	71	46	187	130	211	483	685	71	57	171	129	189	612	1449
Asnsd1|5UTR|TC_1946_19823.00000|chr1_53352644_53352713_-	819	1254	3529	1535	952	702	501	882	1544	3365	1800	917	877	1146
Aspa|5UTR|TC_29791_107.00000|chr11_73324634_73324636_-	0	1	7	2	4	13	11	5	2	1	3	3	13	46
Asph|5UTR|TC_1833_21193.00000|chr4_9669075_9669109_-	170	111	258	342	753	3992	7094	190	115	260	270	750	2223	4960
Asph|5UTR|TC_27434_132.00000|chr4_9669145_9669147_-	2	2	5	3	2	25	36	0	1	5	0	5	14	33
Aspm|5UTR|TC_13578_607.00000|chr1_139454833_139454882_+	15	13	35	45	38	50	135	12	10	31	27	24	42	130
Aspm|5UTR|TC_13713_594.00000|chr1_139454762_139454805_+	13	3	35	44	29	41	112	21	9	29	53	50	46	109
Aspscr1|5UTR|TC_22363_214.00000|chr11_120672971_120672973_+	4	1	18	3	6	35	25	3	0	10	7	7	44	67
Aspscr1|5UTR|TC_7479_2481.00000|chr11_120672998_120673059_+	35	43	188	80	185	411	178	36	72	159	104	199	455	336
Ass1|5UTR|TC_2325_15883.00000|chr2_31470297_31470304_+	141	97	376	410	532	1445	3744	147	129	240	390	641	1725	6050
Ass1|5UTR|TC_6638_3139.00000|chr2_31470242_31470275_+	38	24	65	65	97	333	682	44	24	41	78	104	406	1138
Aste1|5UTR|TC_33903_76.00000|chr9_105402775_105402777_+	37	1	1	1	0	0	2	27	1	2	1	0	2	1
Asun|5UTR|TC_15921_469.00000|chr6_146577781_146577794_-	11	3	17	25	36	66	52	9	11	11	23	30	69	106
Asun|5UTR|TC_18201_348.00000|chr6_146577439_146577448_-	2	1	14	6	1	50	97	4	2	7	13	9	27	115
Asun|5UTR|TC_24189_179.00000|chr6_146577544_146577546_-	0	0	24	13	11	54	27	0	6	17	12	10	44	11
Asxl1|5UTR|TC_34756_70.00000|chr2_153346274_153346280_+	0	2	6	3	0	9	11	3	0	7	4	3	6	16
Asxl2|5UTR|TC_14318_596.00000|chr12_3426775_3426859_+	24	12	43	38	40	60	107	27	19	47	42	24	43	81
Asxl2|5UTR|TC_7115_2738.00000|chr12_3426882_3426915_+	55	84	185	127	159	239	381	77	92	202	150	132	247	635
Atad1|5UTR|TC_2563_13914.00000|chr19_32712286_32712377_-	190	183	830	516	951	1875	1165	195	325	866	588	934	2516	2780
Atad2|5UTR|TC_1885_20609.00000|chr15_58135063_58135122_-	212	231	1011	864	661	1440	5460	275	247	873	705	781	1254	6595
Atad2|5UTR|TC_7371_2562.00000|chr15_58134996_58135043_-	19	29	148	102	76	194	725	34	26	136	95	70	129	897
Atad2b|5UTR|TC_35358_66.00000|chr12_4917397_4917411_+	4	0	4	2	6	2	14	2	3	9	5	0	6	17
Atad2b|5UTR|TC_37301_55.00000|chr12_4917351_4917364_+	1	0	1	4	0	15	3	0	2	1	5	4	0	24
Atad3a|5UTR|TC_1794_21881.00000|chr4_155761038_155761106_-	134	313	955	624	1005	4049	3124	177	291	1118	555	1103	3740	4842
Atad5|5UTR|TC_11671_949.00000|chr11_80089392_80089463_+	21	7	30	29	72	79	223	14	11	39	43	76	76	229
Atat1|5UTR|TC_12581_804.00000|chr17_35910044_35910047_-	5	33	80	51	65	112	47	13	22	105	63	40	151	148
Ate1|5UTR|TC_2403_15106.00000|chr7_130519489_130519555_-	185	292	753	395	625	1752	2298	244	315	871	510	544	2133	4213
Ate1|5UTR|TC_7672_2346.00000|chr7_130519972_130520024_-	18	43	138	70	135	383	324	41	47	142	65	119	348	473
Atf1|5UTR|TC_12941_751.00000|chr15_100227965_100228013_+	14	26	43	65	97	50	63	26	33	64	78	66	75	58
Atf1|5UTR|TC_3379_9522.00000|chr15_100227839_100227938_+	124	155	892	850	1047	865	535	135	209	1030	799	1106	867	946
Atf2|5UTR|TC_3381_9518.00000|chr2_73892545_73892636_-	203	293	1026	809	809	901	591	172	287	931	742	878	947	957
Atf3|5UTR|TC_12641_793.00000|chr1_191183253_191183258_-	26	18	31	74	94	100	48	15	29	24	52	102	107	79
Atf4|5UTR|TC_256_208163.00000|chr15_80255495_80255500_+	3704	8494	28429	22890	15584	11245	6310	3856	10628	25524	25648	16682	14118	15051
Atf6|5UTR|TC_6141_3606.00000|chr1_170867737_170867775_-	33	49	205	62	72	539	719	28	54	215	63	83	418	1079
Atf6b|5UTR|TC_3440_9208.00000|chr17_34647134_34647218_+	105	96	356	182	366	1069	1139	66	111	494	271	424	1818	2711
Atf7|5UTR|TC_3959_7304.00000|chr15_102625420_102625497_-	149	104	316	367	514	814	1058	174	123	336	342	491	987	1593
Atf7ip|5UTR|TC_33737_77.00000|chr6_136518869_136518871_+	6	2	4	4	4	11	11	4	1	7	0	2	0	21
Atg101|5UTR|TC_22549_210.00000|chr15_101284324_101284332_+	4	3	5	3	19	61	26	7	5	5	8	21	48	62
Atg101|5UTR|TC_4639_5747.00000|chr15_101284262_101284303_+	48	49	116	145	471	1224	992	58	51	85	132	377	1115	884
Atg10|5UTR|TC_15808_476.00000|chr13_91223960_91223989_-	35	26	48	34	39	15	22	48	23	35	55	33	19	50
Atg12|5UTR|TC_7301_2605.00000|chr18_46741552_46741581_-	58	98	347	250	230	90	97	60	111	313	296	243	153	259
Atg13|5UTR|TC_12652_791.00000|chr2_91710531_91710595_-	8	13	45	58	95	90	78	11	21	51	56	78	133	91
Atg14|5UTR|TC_5735_4050.00000|chr14_47568414_47568465_-	33	94	426	184	198	639	307	53	111	493	138	176	615	694
Atg16l1|5UTR|TC_3564_8698.00000|chr1_87756019_87756109_+	89	131	540	456	540	1260	895	104	164	528	491	487	1212	1801
Atg16l2|5UTR|TC_8138_1798.00000|chr7_101302028_101302080_-	13	27	155	79	135	279	174	14	41	186	75	135	245	240
Atg2a|5UTR|TC_16868_412.00000|chr19_6241686_6241724_+	7	9	24	16	9	19	129	8	11	34	8	12	25	135
Atg2b|5UTR|TC_9766_1406.00000|chr12_105685163_105685319_-	20	9	51	57	65	93	373	26	20	27	40	85	86	471
Atg3|5UTR|TC_25194_162.00000|chr16_45159059_45159064_+	4	9	16	19	11	22	19	5	11	14	7	20	18	23
Atg3|5UTR|TC_5361_4566.00000|chr16_45158825_45158919_+	103	130	345	388	648	447	260	100	117	242	290	571	555	496
Atg3|5UTR|TC_7214_2666.00000|chr16_45158956_45159030_+	68	72	171	187	252	350	220	89	73	150	136	285	332	281
Atg4a|5UTR|TC_17202_396.00000|chr3_103646067_103646070_-	5	11	26	56	41	46	28	7	10	31	31	49	24	31
Atg4a|5UTR|TC_24836_168.00000|chr3_103646036_103646042_-	3	5	12	5	15	16	14	1	3	4	3	17	31	39
Atg4c|5UTR|TC_13144_724.00000|chr4_99194126_99194177_+	36	18	15	54	86	100	46	21	14	21	56	60	133	80
Atg4d|5UTR|TC_16479_435.00000|chr9_21265291_21265315_+	3	18	76	50	33	19	22	9	27	82	38	33	14	23
Atg5|5UTR|TC_10390_1205.00000|chr10_44268507_44268537_+	19	23	72	126	175	92	60	15	22	45	107	174	146	155
Atg5|5UTR|TC_11841_917.00000|chr10_44268337_44268399_+	20	7	46	55	158	97	57	8	16	24	65	186	128	93
Atg5|5UTR|TC_5533_4225.00000|chr10_44268433_44268487_+	58	58	212	412	573	382	205	75	48	148	367	630	566	491
Atg7|5UTR|TC_5058_5003.00000|chr6_114643098_114643163_+	467	108	168	110	142	363	705	574	167	191	158	135	446	1306
Atg9a|5UTR|TC_10322_1248.00000|chr1_75191923_75192013_-	4	12	33	49	94	163	160	10	13	53	53	99	256	264
Atg9b|5UTR|TC_22212_218.00000|chr5_24391987_24391992_-	2	13	28	3	8	19	21	0	6	28	11	16	10	53
Athl1|5UTR|TC_8482_1891.00000|chr7_140941551_140941609_+	38	41	78	61	118	167	216	35	53	134	107	82	272	490
Atic|5UTR|TC_1808_21622.00000|chr1_71557148_71557234_+	149	138	521	377	576	2442	4617	182	133	736	329	671	2316	8435
Atl2|5UTR|TC_3793_7818.00000|chr17_79896032_79896058_-	102	198	634	288	318	912	799	84	271	877	296	291	1001	1747
Atl3|5UTR|TC_19112_309.00000|chr19_7494424_7494482_+	29	3	11	15	15	38	66	16	3	18	15	1	23	100
Atl3|5UTR|TC_7605_2397.00000|chr19_7494520_7494620_+	53	21	87	93	105	331	354	51	44	112	78	112	318	700
Atm|5UTR|TC_5126_3810.00000|chr9_53536667_53536710_-	84	110	599	368	286	139	353	98	226	358	660	199	235	655
Atm|5UTR|TC_7849_1797.00000|chr9_53536626_53536644_-	52	62	265	157	63	54	151	55	92	229	205	65	81	266
Atn1|5UTR|TC_24659_171.00000|chr6_124756328_124756349_-	0	8	5	0	21	22	44	0	6	8	3	4	27	35
Atn1|5UTR|TC_28170_124.00000|chr6_124756361_124756391_-	3	8	3	9	3	17	24	9	7	4	4	1	31	26
Atoh8|5UTR|TC_13986_626.00000|chr6_72235542_72235628_-	27	28	70	55	74	59	56	42	12	48	36	39	49	63
Atoh8|5UTR|TC_25943_152.00000|chr6_72235168_72235203_-	7	10	24	7	16	15	9	8	4	19	7	13	26	12
Atoh8|5UTR|TC_7444_2509.00000|chr6_72235223_72235316_-	98	73	163	118	199	382	163	111	83	198	145	232	345	265
Atox1|5UTR|TC_624_79268.00000|chr11_55461134_55461198_-	1211	4405	18055	8697	2566	1211	1360	1459	6124	13927	12162	2848	2543	3433
Atp10a|5UTR|TC_11411_913.00000|chr7_58658389_58658425_+	11	22	58	27	33	143	144	9	8	45	25	34	114	240
Atp10a|5UTR|TC_13758_591.00000|chr7_58658355_58658369_+	12	18	37	32	54	97	49	5	18	37	39	53	81	105
Atp10a|5UTR|TC_18995_314.00000|chr7_58658189_58658220_+	6	5	20	22	42	56	42	2	7	10	19	35	49	35
Atp10a|5UTR|TC_40575_39.00000|chr7_58658277_58658279_+	0	0	3	5	8	4	5	0	0	4	1	3	12	4
Atp10d|5UTR|TC_8579_1849.00000|chr5_72203276_72203383_+	23	16	62	76	134	315	234	17	24	69	80	140	284	402
Atp11c|5UTR|TC_7886_2199.00000|chrX_60403967_60404037_-	64	27	87	107	92	191	573	52	34	40	101	92	176	757
Atp13a1|5UTR|TC_5624_4199.00000|chr8_69791219_69791250_+	20	42	313	120	84	249	953	44	75	391	116	125	250	1445
Atp13a4|5UTR|TC_39633_43.00000|chr16_29544860_29544899_-	3	1	1	0	5	4	4	0	0	0	7	0	5	13
Atp1a1|5UTR|TC_6113_2804.00000|chr3_101604599_101604630_-	21	41	42	68	56	194	916	22	22	58	55	61	180	1361
Atp1a1|5UTR|TC_6285_2676.00000|chr3_101604653_101604665_-	13	41	53	78	108	63	219	3	7	47	60	67	113	1804
Atp1b1|5UTR|TC_17580_376.00000|chr1_164458349_164458358_-	19	2	8	7	6	51	102	17	11	6	5	14	37	92
Atp1b1|5UTR|TC_24856_167.00000|chr1_164457934_164457968_-	1	1	12	7	26	32	19	0	3	1	4	21	29	27
Atp1b1|5UTR|TC_8347_1957.00000|chr1_164458001_164458026_-	23	10	40	68	166	330	248	11	15	27	66	172	434	403
Atp1b3|5UTR|TC_26677_142.00000|chr9_96364283_96364285_-	1	0	2	7	11	23	15	0	1	0	6	16	28	33
Atp2a2|5UTR|TC_20142_274.00000|chr5_122501783_122501785_-	4	7	10	17	20	40	27	3	1	20	7	22	36	74
Atp2b1|5UTR|TC_10608_1170.00000|chr10_98915121_98915162_+	20	7	29	26	40	89	307	10	10	18	38	40	99	437
Atp2c1|5UTR|TC_9271_1575.00000|chr9_105495052_105495112_-	14	10	41	60	126	294	192	16	14	30	70	134	306	318
Atp5a1|5UTR|TC_275_194724.00000|chr18_77773985_77774000_+	1400	1946	4333	3406	6580	33232	39074	1630	1643	5016	2973	7110	26611	59770
Atp5b|5UTR|TC_238_227588.00000|chr10_128083303_128083316_+	1562	1534	4413	4183	11320	47026	23721	1933	1888	4970	4144	13286	52684	54924
Atp5c1|5UTR|TC_860_52604.00000|chr2_10080412_10080508_-	871	1272	2884	2652	6358	6158	2842	1020	1589	2272	2517	6693	9513	6093
Atp5d|5UTR|TC_645_75057.00000|chr10_80142338_80142416_+	970	1657	5530	6590	11270	5105	2807	1168	2254	4667	7590	12036	7448	5965
Atp5e|5UTR|TC_1766_22319.00000|chr2_174464070_174464093_-	440	1011	5348	2462	750	417	498	521	1349	3280	3903	856	644	840
Atp5f1|5UTR|TC_620_79909.00000|chr3_105959219_105959290_-	892	1361	4232	4821	11319	8455	3950	1024	1821	3860	4706	13215	14517	8324
Atp5g1|5UTR|TC_1103_39237.00000|chr11_96075603_96075686_-	772	840	4069	5102	3947	1253	1155	793	1275	3679	6773	4247	2466	2866
Atp5g2|5UTR|TC_1993_19377.00000|chr15_102671031_102671083_-	657	421	1579	2147	2655	891	565	805	526	1230	2264	2755	1510	1372
Atp5g3|5UTR|TC_4148_6780.00000|chr2_73911260_73911272_-	42	56	346	765	1173	340	168	71	99	322	880	1285	629	604
Atp5g3|5UTR|TC_698_71234.00000|chr2_73911292_73911303_-	282	373	3009	6743	14520	4412	2432	452	590	1892	7372	14273	8055	6829
Atp5h|5UTR|TC_84_591718.00000|chr11_115419909_115419951_-	8479	13732	31122	43540	88997	46168	33053	9972	16151	25770	41492	93388	69226	70628
Atp5j2|5UTR|TC_144_371507.00000|chr5_145191527_145191571_-	6381	15918	60346	49259	19707	7878	9316	7787	22909	49170	60113	20983	16976	24764
Atp5j|5UTR|TC_12561_806.00000|chr16_84835421_84835423_-	42	32	136	92	38	22	10	43	57	103	98	43	28	62
Atp5j|5UTR|TC_1388_29880.00000|chr16_84835564_84835633_-	823	654	3296	3978	3483	1207	1093	851	808	1954	3966	3483	1947	2337
Atp5j|5UTR|TC_156_342165.00000|chr16_84834850_84834883_-	2750	4062	22954	48626	52825	13444	13021	3251	4753	14779	48002	52998	26568	34132
Atp5j|5UTR|TC_2502_14423.00000|chr16_84834970_84835009_-	201	754	2441	1877	880	351	386	233	950	1831	2063	930	631	895
Atp5k|5UTR|TC_777_59738.00000|chr5_108434371_108434401_-	727	3094	13611	6843	2073	689	745	894	5015	9599	11029	1711	1468	2240
Atp5l|5UTR|TC_514_99840.00000|chr9_44920679_44920721_-	1664	3612	13724	14471	7547	2449	2216	2011	5314	11215	16335	8181	4601	6500
Atp5o|5UTR|TC_358_151812.00000|chr16_91931561_91931660_-	2433	4336	10387	14032	22194	7520	5688	2779	5983	9556	15160	23474	14227	14043
Atp5s|5UTR|TC_12337_840.00000|chr12_69724943_69724996_+	29	34	100	55	94	33	37	22	60	61	67	75	113	60
Atp5sl|5UTR|TC_7989_2138.00000|chr7_25619413_25619439_+	60	81	199	166	264	117	101	53	104	264	173	204	161	191
Atp6ap1|5UTR|TC_2171_17363.00000|chrX_74297112_74297162_+	119	215	558	284	530	2288	2850	137	218	550	372	599	2649	6149
Atp6ap2|5UTR|TC_3187_10333.00000|chrX_12587786_12587852_+	81	65	191	183	453	1756	1710	97	76	178	179	439	1702	3223
Atp6v0a1|5UTR|TC_4387_6240.00000|chr11_101009451_101009533_+	171	146	293	308	351	463	1146	157	134	221	279	434	564	1573
Atp6v0a2|5UTR|TC_932_47999.00000|chr5_124629048_124629107_+	507	669	2053	2690	4763	7534	5056	612	607	1905	2501	4098	7447	7557
Atp6v0b|5UTR|TC_1302_32553.00000|chr4_117887309_117887366_-	388	664	2504	3391	4089	1962	1369	451	946	2185	3899	4291	2941	3473
Atp6v0c|5UTR|TC_889_50876.00000|chr17_24169418_24169472_-	516	301	1700	4243	8747	4600	2124	574	328	1137	4258	9450	7903	4995
Atp6v0e2|5UTR|TC_7031_2803.00000|chr6_48537636_48537700_+	41	45	257	480	273	119	183	36	60	181	438	292	164	269
Atp6v0e|5UTR|TC_590_85390.00000|chr17_26676410_26676451_+	949	2250	12354	13175	5897	2348	2540	1277	2900	9013	15050	6446	4503	6688
Atp6v1a|5UTR|TC_3150_10479.00000|chr16_44138979_44139073_-	85	83	387	203	238	575	2590	106	111	394	260	250	705	4492
Atp6v1b2|5UTR|TC_3982_7240.00000|chr8_69088720_69088775_+	60	48	271	142	273	1188	1000	49	93	367	136	297	1139	2198
Atp6v1c1|5UTR|TC_1108_38878.00000|chr15_38661903_38661994_+	945	897	3140	2041	3123	4800	2393	979	1056	3105	2183	3318	5881	5017
Atp6v1d|5UTR|TC_10053_1274.00000|chr12_78861585_78861606_-	21	21	61	88	179	411	171	32	13	30	55	236	425	257
Atp6v1d|5UTR|TC_691_66427.00000|chr12_78861488_78861559_-	1129	1110	2669	2668	6500	11468	5020	1239	1178	2346	2394	6870	13075	8761
Atp6v1e1|5UTR|TC_14661_565.00000|chr6_120822670_120822672_-	13	21	32	28	76	54	29	3	43	31	32	53	120	41
Atp6v1f|5UTR|TC_448_117138.00000|chr6_29467743_29467797_+	3083	4558	17093	15455	7173	2128	2045	3085	6362	15183	25523	6152	4470	6773
Atp6v1g1|5UTR|TC_151_356874.00000|chr4_63544804_63544875_+	5290	10486	36650	53396	36125	12219	12322	6709	12647	27712	55780	37254	22448	27836
Atp6v1g1|5UTR|TC_3852_7623.00000|chr4_63544896_63544914_+	208	665	1708	1553	682	205	215	295	890	1640	2168	632	495	603
Atp7a|5UTR|TC_5724_4063.00000|chrX_106027221_106027317_+	40	35	159	184	146	252	929	89	42	128	195	119	234	1667
Atp8a1|5UTR|TC_20502_263.00000|chr5_67847405_67847436_-	2	0	15	21	48	2	5	0	2	5	15	9	4	142
Atp8a1|5UTR|TC_32161_88.00000|chr5_67847366_67847388_-	0	2	13	13	6	3	3	0	0	16	15	3	2	22
Atp8b2|5UTR|TC_14015_623.00000|chr3_89963177_89963238_-	7	4	56	31	43	88	66	15	12	31	36	60	66	111
Atp8b3|5UTR|TC_14569_572.00000|chr10_80539089_80539158_-	155	24	36	13	8	5	7	232	41	16	10	10	4	17
Atp8b5|5UTR|TC_14071_618.00000|chr4_43267151_43267198_+	9	59	117	66	26	22	15	16	50	96	97	23	23	27
Atp9b|5UTR|TC_6324_3436.00000|chr18_80933981_80934086_-	39	36	280	191	191	302	490	46	71	306	190	168	294	832
Atpaf1|5UTR|TC_26422_145.00000|chr4_115784800_115784827_+	0	1	2	8	26	24	15	2	2	10	8	22	24	16
Atpaf1|5UTR|TC_7240_2648.00000|chr4_115784950_115785040_+	26	55	144	205	384	289	96	52	57	138	172	466	301	270
Atpaf2|5UTR|TC_31101_96.00000|chr11_60417095_60417103_-	4	1	13	19	17	10	7	2	9	10	11	10	11	7
Atpaf2|5UTR|TC_3755_7921.00000|chr11_60417032_60417081_-	176	288	585	590	991	739	427	180	288	562	573	1135	959	672
Atpif1|5UTR|TC_33_1229744.00000|chr4_132533576_132533649_-	21794	55872	154478	193470	100488	36680	33069	21359	57097	119062	205230	99090	58962	73093
Atr|5UTR|TC_9179_1614.00000|chr9_95857632_95857705_+	33	28	82	75	79	79	265	37	45	79	71	72	122	589
Atraid|5UTR|TC_2581_13804.00000|chr5_31048631_31048667_+	479	808	1629	1358	1220	367	339	557	1203	1618	1690	1160	705	732
Atrip|5UTR|TC_5803_3975.00000|chr9_109074050_109074137_-	36	94	306	186	167	354	545	53	93	342	151	172	511	965
Atrx|5UTR|TC_26684_142.00000|chrX_105929312_105929318_-	0	4	6	7	6	10	47	5	0	4	7	6	5	35
Atrx|5UTR|TC_8955_1703.00000|chrX_105929340_105929379_-	22	22	76	87	72	124	410	36	24	94	72	88	116	460
Atxn10|5UTR|TC_13288_707.00000|chr15_85336448_85336454_+	8	7	18	22	44	143	61	7	18	27	15	53	142	142
Atxn10|5UTR|TC_15730_482.00000|chr15_85336405_85336408_+	16	15	21	9	22	81	62	28	25	51	10	16	105	139
Atxn1|5UTR|TC_6130_3624.00000|chr13_45964977_45965012_-	77	69	217	185	285	537	439	82	108	162	152	233	420	728
Atxn1l|5UTR|TC_7602_2399.00000|chr8_109737707_109737782_-	48	96	323	153	173	151	145	59	144	358	169	172	181	227
Atxn3|5UTR|TC_8719_1794.00000|chr12_101958162_101958243_-	49	44	170	95	175	200	122	32	57	174	92	157	243	199
Atxn7l1|5UTR|TC_14001_544.00000|chr12_33147709_33147762_+	10	38	84	60	48	50	50	22	39	75	93	57	60	63
Atxn7l1|5UTR|TC_41060_36.00000|chr12_33302504_33302554_+	1	0	7	2	4	1	5	5	4	1	3	2	3	5
Atxn7l2|5UTR|TC_7399_2538.00000|chr3_108210443_108210539_-	57	87	372	129	89	143	188	46	98	526	195	93	206	320
Atxn7l3b|5UTR|TC_1279_33330.00000|chr10_112928956_112929022_-	287	525	674	1987	5284	4857	2502	389	609	693	1873	5330	4673	4569
AU019823|5UTR|TC_6881_2925.00000|chr9_50617236_50617302_-	64	145	264	156	230	368	215	71	104	303	144	215	409	276
AU021092|5UTR|TC_6409_3344.00000|chr16_5222270_5222298_-	66	83	144	140	278	469	270	125	89	119	126	293	698	469
AU022252|5UTR|TC_5938_3823.00000|chr4_119232668_119232728_-	62	174	463	386	274	134	189	72	218	536	476	367	208	264
AU040320|5UTR|TC_6836_2958.00000|chr4_126753768_126753847_+	27	27	96	96	141	472	374	72	55	83	102	177	487	770
AU041133|5UTR|TC_8797_1765.00000|chr10_82127972_82128030_+	42	74	280	178	85	113	63	20	114	226	240	82	131	117
Auh|5UTR|TC_5898_3865.00000|chr13_52929647_52929712_-	81	163	459	375	375	289	147	68	153	387	383	371	309	329
Aup1|5UTR|TC_8375_1945.00000|chr6_83054638_83054664_+	48	106	242	214	164	101	75	50	110	262	206	191	113	170
Aurka|5UTR|TC_1349_31256.00000|chr2_172370508_172370537_-	597	464	1189	1082	2159	5649	3686	718	584	1220	936	2215	5519	5759
Aurkaip1|5UTR|TC_1934_19950.00000|chr4_155831633_155831695_+	351	449	1452	2382	2572	1186	944	364	563	928	2158	3017	1908	1676
Aurkb|5UTR|TC_26110_149.00000|chr11_69045778_69045808_+	3	2	5	4	11	21	32	2	3	11	3	6	31	41
Aurkb|5UTR|TC_36197_61.00000|chr11_69045890_69045904_+	0	0	2	8	1	5	10	2	4	9	4	2	4	10
Aurkb|5UTR|TC_4319_6425.00000|chr11_69045622_69045707_+	127	84	142	182	283	1049	929	168	112	192	146	345	984	1682
Avil|5UTR|TC_26032_150.00000|chr10_127000717_127000749_+	0	2	7	10	4	6	52	1	5	6	9	4	11	53
Avl9|5UTR|TC_6241_3344.00000|chr6_56714901_56714981_+	51	32	156	144	276	526	382	44	65	139	138	214	484	813
Avpi1|5UTR|TC_3799_6949.00000|chr19_42128918_42128964_-	212	268	775	1005	738	290	242	262	363	626	976	863	399	537
Avpi1|5UTR|TC_3858_6790.00000|chr19_42128990_42129003_-	101	61	371	788	1159	341	380	120	100	184	811	1132	647	595
AW146154|5UTR|TC_7509_2455.00000|chr7_41499362_41499445_-	37	77	349	273	214	110	99	72	92	266	351	203	202	222
AW146154|5UTR|TC_7897_2192.00000|chr7_41499680_41499687_-	367	150	273	60	21	52	24	473	248	253	101	48	63	59
AW209491|5UTR|TC_5449_4449.00000|chr13_14630244_14630313_+	115	89	314	258	426	576	277	142	137	302	216	432	682	526
AW549877|5UTR|TC_3843_7644.00000|chr15_3995715_3995775_-	350	214	757	461	663	477	353	434	312	1006	522	611	793	719
AW554918|5UTR|TC_8004_2128.00000|chr18_25168987_25169023_+	43	67	260	167	115	158	161	51	88	297	163	108	214	306
Axin2|5UTR|TC_20551_261.00000|chr11_108920374_108920467_+	11	4	20	10	20	34	34	1	8	19	5	9	23	70
Axl|5UTR|TC_2426_14934.00000|chr7_25788499_25788541_-	103	198	604	477	532	1403	2904	157	225	643	500	509	1421	5258
Axl|5UTR|TC_4332_6392.00000|chr7_25788662_25788697_-	37	59	139	222	778	1274	672	37	83	156	244	779	1193	719
Azi2|5UTR|TC_11512_979.00000|chr9_118040513_118040541_+	9	29	83	84	120	81	47	27	30	81	92	132	75	89
Azin1|5UTR|TC_617_80407.00000|chr15_38519262_38519269_-	1154	705	2182	4402	8465	12312	8781	1310	847	1888	4014	8291	10105	15951
B230118H07Rik|5UTR|TC_2204_17058.00000|chr2_101628920_101629033_-	358	594	2100	2178	1636	684	525	450	781	1575	2204	1662	997	1402
B230219D22Rik|5UTR|TC_3287_9846.00000|chr13_55693079_55693178_+	88	285	525	770	1788	544	330	49	206	556	706	1267	923	1869
B2m|5UTR|TC_88_571739.00000|chr2_122147682_122147690_+	5544	11992	36687	67930	87017	31882	24698	5640	14673	29980	61815	89305	49575	55001
B2m|5UTR|TC_943_47400.00000|chr2_122147711_122147727_+	362	993	4441	7650	5788	2104	1619	393	1132	3023	6993	5570	3278	4054
B3galnt1|5UTR|TC_3063_10854.00000|chr3_69598832_69598939_-	256	159	426	632	1006	1680	858	251	198	296	525	1147	1689	1773
B3galnt2|5UTR|TC_4434_6141.00000|chr13_13954615_13954678_+	34	45	262	496	734	852	363	61	101	263	566	865	838	743
B3galt6|5UTR|TC_20532_262.00000|chr4_155992637_155992651_-	8	12	17	27	42	14	21	2	4	24	18	39	32	48
B3gat3|5UTR|TC_5316_4616.00000|chr19_8920474_8920559_+	121	137	348	388	543	507	248	130	150	316	334	545	574	359
B3glct|5UTR|TC_21522_235.00000|chr5_149678211_149678329_+	1	6	19	11	23	33	9	0	7	12	6	26	40	43
B3gnt1|5UTR|TC_10967_1087.00000|chr19_5038828_5038902_+	20	10	28	37	106	241	92	14	10	38	34	111	208	177
B3gnt2|5UTR|TC_5998_3763.00000|chr11_22859671_22859729_-	30	107	451	253	695	156	76	6	33	321	231	255	302	847
B3gnt9|5UTR|TC_8861_1743.00000|chr8_105255112_105255185_-	66	48	142	139	222	130	129	53	60	122	151	180	189	123
B3gntl1|5UTR|TC_11057_982.00000|chr11_121673119_121673155_-	98	17	74	69	54	106	69	80	41	61	54	47	103	120
B3gntl1|5UTR|TC_13101_663.00000|chr11_121673047_121673099_-	113	32	54	17	18	40	10	187	46	42	24	17	19	44
B4galt1|5UTR|TC_11118_1056.00000|chr4_40853962_40854000_-	18	11	29	60	88	187	138	28	17	39	51	86	183	135
B4galt1|5UTR|TC_11578_968.00000|chr4_40853785_40853825_-	7	19	45	47	158	147	104	19	19	54	41	162	106	67
B4galt2|5UTR|TC_32588_85.00000|chr4_117883365_117883387_-	6	3	21	9	9	1	11	2	0	25	10	6	2	14
B4galt3|5UTR|TC_20192_272.00000|chr1_171270379_171270381_+	2	1	17	29	28	23	20	5	11	18	27	26	36	29
B4galt3|5UTR|TC_6262_3497.00000|chr1_171270325_171270351_+	46	164	480	309	222	205	127	51	192	589	326	270	222	294
B4galt7|5UTR|TC_11825_919.00000|chr13_55600063_55600133_+	43	34	130	58	70	62	28	57	53	124	89	58	57	56
B9d1|5UTR|TC_5685_4116.00000|chr11_61505138_61505202_+	57	131	523	438	384	167	132	74	214	444	585	465	229	290
Babam1|5UTR|TC_4485_6031.00000|chr8_71396844_71396901_+	118	246	570	550	760	452	402	175	261	425	528	699	473	372
Bace1|5UTR|TC_37049_57.00000|chr9_45838544_45838552_+	0	0	0	1	8	17	13	1	2	1	5	9	9	7
Bace1|5UTR|TC_9841_1383.00000|chr9_45838578_45838588_+	8	14	36	55	92	267	220	3	13	41	39	88	288	256
Bach1|5UTR|TC_11016_1034.00000|chr16_87698998_87699044_+	15	15	64	63	70	132	98	9	17	103	57	70	161	160
Bach1|5UTR|TC_6628_2990.00000|chr16_87698898_87698978_+	67	44	164	211	213	392	263	40	62	204	223	245	421	451
Bad|5UTR|TC_1348_31264.00000|chr19_6942598_6942609_+	1417	1128	4353	4343	2510	930	726	1614	1151	2841	5128	2059	1272	1792
Bad|5UTR|TC_21993_223.00000|chr19_6941881_6941884_+	6	3	18	32	13	13	15	5	5	12	35	30	16	20
Bad|5UTR|TC_5656_4157.00000|chr19_6942566_6942578_+	79	96	399	775	558	185	210	84	94	351	701	474	261	248
Bag1|5UTR|TC_18161_350.00000|chr4_40948184_40948186_-	22	18	53	43	13	9	8	21	14	35	54	21	16	49
Bag2|5UTR|TC_1983_19456.00000|chr1_33757718_33757788_-	302	400	1316	1809	2702	1523	1009	284	507	1246	1785	2783	1931	1859
Bag3|5UTR|TC_33746_77.00000|chr7_128523854_128523874_+	6	2	1	0	0	27	42	0	3	11	5	2	4	25
Bag3|5UTR|TC_4471_6066.00000|chr7_128523768_128523776_+	82	85	254	134	118	698	1818	98	63	216	128	151	424	1846
Bag3|5UTR|TC_6920_2895.00000|chr7_128523612_128523659_+	42	51	64	103	95	180	924	60	60	42	95	78	151	950
Bag3|5UTR|TC_8287_1983.00000|chr7_128523560_128523592_+	43	25	74	66	61	160	588	37	34	79	74	72	119	551
Bag3|5UTR|TC_9129_1632.00000|chr7_128523691_128523745_+	33	29	47	33	33	128	577	31	33	36	35	38	145	565
Bag4|5UTR|TC_10408_1226.00000|chr8_25785182_25785221_-	23	23	60	75	152	195	125	21	18	59	47	147	223	139
Bag5|5UTR|TC_5798_3978.00000|chr12_111713178_111713254_-	41	49	202	226	415	723	295	48	65	172	210	426	612	500
Bag5|5UTR|TC_8983_1692.00000|chr12_111713057_111713125_-	53	53	108	65	172	248	127	42	38	117	74	124	328	160
Bag6|5UTR|TC_3196_10283.00000|chr17_35135203_35135240_+	209	167	218	309	446	827	2237	221	211	224	346	451	798	3619
Bag6|5UTR|TC_3809_7778.00000|chr17_35135467_35135528_+	140	95	239	225	155	378	1870	159	141	191	188	125	359	3538
Bahcc1|5UTR|TC_17522_379.00000|chr11_120232910_120232948_+	43	16	12	13	26	29	42	56	19	13	13	13	26	69
Bahd1|5UTR|TC_25009_165.00000|chr2_118901591_118901630_+	3	0	3	6	4	19	43	1	2	11	7	9	14	78
Bak1|5UTR|TC_1083_40202.00000|chr17_27028510_27028603_-	802	1031	3742	4657	4586	2812	2239	1059	956	3242	4477	4661	2823	3403
Bak1|5UTR|TC_7857_2222.00000|chr17_27028624_27028642_-	40	49	224	298	313	175	172	52	35	121	249	260	184	216
Bambi|5UTR|TC_16725_421.00000|chr18_3507905_3507958_+	6	4	28	39	69	44	22	6	4	13	42	65	65	25
Bambi|5UTR|TC_20289_269.00000|chr18_3507984_3508038_+	6	1	17	38	37	18	7	3	4	17	28	36	19	43
Banf1|5UTR|TC_498_103194.00000|chr19_5366607_5366665_-	1506	3739	15217	15811	7319	3024	3134	1673	4757	10753	17520	7874	4765	6102
Banp|5UTR|TC_11482_970.00000|chr8_121950591_121950627_+	14	13	37	42	43	120	182	9	7	44	47	45	148	320
Banp|5UTR|TC_5798_3905.00000|chr8_121950517_121950568_+	44	28	127	152	214	500	650	46	26	94	176	211	534	1236
Bap1|5UTR|TC_2424_14938.00000|chr14_31251454_31251516_+	175	513	1837	1508	1364	1055	805	188	508	1973	1683	1263	1009	1265
Bard1|5UTR|TC_7966_2154.00000|chr1_71102896_71103002_-	20	33	93	98	83	132	479	28	50	110	87	79	171	699
Basp1|5UTR|TC_211_255096.00000|chr15_25413735_25413769_-	7608	3666	5090	12464	35580	51758	25853	7548	2578	3241	9603	28420	38076	23611
Bax|5UTR|TC_1359_30989.00000|chr7_45466780_45466851_-	518	1929	4675	3488	2415	986	834	596	2477	3789	3869	2502	1456	1455
Bax|5UTR|TC_6660_3120.00000|chr7_45466879_45466900_-	36	181	494	423	262	96	64	29	168	327	410	253	190	187
Baz1b|5UTR|TC_10994_1081.00000|chr5_135187550_135187582_+	13	9	30	23	34	90	310	8	9	18	21	39	74	430
Baz2a|5UTR|TC_21055_247.00000|chr10_128092778_128092828_+	5	1	12	18	6	17	49	14	2	6	12	7	17	90
Baz2b|5UTR|TC_17069_402.00000|chr2_60125636_60125706_-	13	8	29	36	34	29	76	16	4	23	19	29	47	84
BB287469|5UTR|TC_12238_856.00000|chr12_87618866_87618869_+	24	12	46	29	82	99	68	28	29	27	35	81	192	104
Bbc3|5UTR|TC_7524_2445.00000|chr7_16309557_16309654_+	59	32	135	208	322	254	178	46	59	97	209	308	297	254
Bbip1|5UTR|TC_13945_630.00000|chr19_53944241_53944251_-	35	73	137	39	5	3	11	25	76	133	40	15	21	17
Bbip1|5UTR|TC_17376_387.00000|chr19_53944472_53944475_-	6	12	70	76	36	25	13	15	12	38	79	32	20	46
Bbip1|5UTR|TC_17402_386.00000|chr19_53944499_53944503_-	4	10	33	61	44	8	9	9	7	46	87	42	15	11
Bbip1|5UTR|TC_3535_8836.00000|chr19_53944163_53944220_-	148	155	1000	1433	863	253	230	186	263	658	1564	905	484	694
Bbs10|5UTR|TC_8222_2012.00000|chr10_111298655_111298718_+	317	121	216	55	42	38	74	368	165	200	81	41	83	211
Bbs12|5UTR|TC_9035_1672.00000|chr3_37312509_37312570_+	47	63	126	45	48	76	228	42	92	167	65	65	144	478
Bbs1|5UTR|TC_13616_666.00000|chr19_4906606_4906657_-	6	16	39	29	26	62	123	7	3	34	28	28	87	182
Bbs2|5UTR|TC_18222_347.00000|chr8_94098478_94098523_-	4	17	20	30	11	26	87	4	4	11	19	8	17	116
Bbs2|5UTR|TC_30564_101.00000|chr8_94098377_94098393_-	12	5	11	1	2	10	19	4	2	6	0	0	9	24
Bbs4|5UTR|TC_15725_483.00000|chr9_59353432_59353466_-	12	14	40	9	23	56	63	9	7	54	18	32	53	93
Bbs7|5UTR|TC_9041_1667.00000|chr3_36613377_36613434_-	49	44	145	121	99	143	187	83	62	102	124	88	159	304
Bbs9|5UTR|TC_15943_467.00000|chr9_22475710_22475796_+	8	4	10	7	7	52	92	10	6	11	14	18	53	182
Bbx|5UTR|TC_4189_6706.00000|chr16_50432361_50432391_-	42	40	83	137	220	826	2107	69	30	65	101	212	494	2280
Bbx|5UTR|TC_9507_1488.00000|chr16_50432240_50432321_-	7	8	27	28	67	239	410	8	4	13	31	65	146	435
BC003331|5UTR|TC_7601_2400.00000|chr1_150392712_150392752_-	162	72	119	75	104	246	255	193	104	135	86	108	382	359
BC003965|5UTR|TC_4408_6207.00000|chr17_25184560_25184614_+	151	497	559	624	584	256	298	160	622	624	667	647	368	400
BC004004|5UTR|TC_15672_486.00000|chr17_29268819_29268829_+	2	1	19	30	55	55	28	2	5	7	31	71	97	83
BC004004|5UTR|TC_25624_156.00000|chr17_29268852_29268864_+	3	1	17	9	18	14	24	8	7	1	9	12	42	22
BC004004|5UTR|TC_3227_10124.00000|chr17_29268895_29268982_+	155	147	660	878	1271	701	478	184	207	468	1029	1364	1372	1310
BC005624|5UTR|TC_921_48451.00000|chr2_30981852_30981943_-	611	1164	2748	3374	6258	6851	3806	643	970	2167	2753	5655	6247	5204
BC017158|5UTR|TC_13609_667.00000|chr7_128298078_128298147_-	19	18	48	33	64	78	50	31	14	68	42	39	108	60
BC017643|5UTR|TC_8557_1859.00000|chr11_121229223_121229317_-	13	51	110	80	134	253	153	19	34	79	96	161	319	370
BC018242|5UTR|TC_11098_1059.00000|chr9_21937013_21937056_+	10	11	77	138	143	88	80	18	24	72	125	119	110	95
BC018242|5UTR|TC_27214_135.00000|chr9_21937079_21937090_+	2	0	23	11	13	8	19	1	3	21	13	10	8	10
BC022687|5UTR|TC_22747_206.00000|chr12_112808964_112808995_+	10	3	5	9	17	37	19	3	3	5	9	42	59	32
BC022687|5UTR|TC_40030_41.00000|chr12_112809149_112809151_+	0	0	2	3	0	13	4	1	0	0	1	5	3	10
BC024978|5UTR|TC_13678_660.00000|chr7_27195903_27195907_+	15	37	40	36	45	98	46	14	34	33	25	49	115	73
BC024978|5UTR|TC_22569_210.00000|chr7_27195796_27195819_+	9	12	22	9	18	28	16	16	9	17	22	21	28	25
BC024978|5UTR|TC_9733_1416.00000|chr7_27195840_27195882_+	49	93	117	96	131	279	142	63	61	115	71	168	196	129
BC027231|5UTR|TC_5281_4671.00000|chr16_44724279_44724337_+	73	129	651	234	204	457	345	90	163	699	283	189	404	773
BC029214|5UTR|TC_35066_68.00000|chr2_25461034_25461036_-	0	2	20	9	6	3	0	1	1	9	5	10	0	4
BC029214|5UTR|TC_39072_46.00000|chr2_25460976_25460978_-	9	3	4	3	1	1	1	1	5	6	7	0	2	5
BC029214|5UTR|TC_8547_1864.00000|chr2_25460915_25460955_-	46	194	333	80	79	55	31	53	237	411	134	92	48	71
BC030307|5UTR|TC_32935_82.00000|chr10_86705870_86705872_+	5	0	10	4	2	8	12	6	4	3	2	5	8	15
BC030867|5UTR|TC_25313_160.00000|chr11_102248958_102248992_+	1	4	11	4	10	16	21	1	2	7	4	12	28	44
BC030867|5UTR|TC_7401_2533.00000|chr11_102248844_102248931_+	30	49	136	103	132	400	245	57	46	161	98	158	417	501
BC031181|5UTR|TC_2701_12961.00000|chr18_75005844_75005913_+	256	259	1119	1468	1681	601	441	245	338	707	1723	1846	1109	1168
BC037034|5UTR|TC_12516_814.00000|chr5_138264021_138264039_-	39	25	51	52	32	98	48	51	26	80	60	40	111	101
BC048403|5UTR|TC_6811_2975.00000|chr10_121739918_121739983_+	66	62	183	230	331	363	162	71	77	194	236	345	361	312
BC052040|5UTR|TC_15272_482.00000|chr2_115581769_115581783_+	11	14	31	28	46	60	25	11	11	26	23	36	55	124
BC052040|5UTR|TC_5397_4296.00000|chr2_115581655_115581749_+	103	72	127	175	400	595	306	112	71	163	207	413	773	779
BC053749|5UTR|TC_7160_2710.00000|chr7_30552242_30552329_-	145	85	181	128	140	204	466	159	119	155	134	110	172	530
BC055324|5UTR|TC_5194_4805.00000|chr1_163994741_163994811_-	101	73	300	180	163	285	720	86	85	301	169	173	384	1810
BC068281|5UTR|TC_5085_4948.00000|chr12_4843319_4843458_+	199	162	661	587	337	137	124	211	201	468	773	434	239	459
Bcap29|5UTR|TC_4500_5994.00000|chr12_31634624_31634669_-	93	103	276	290	706	664	443	118	126	238	299	779	1136	723
Bcap31|5UTR|TC_1809_21602.00000|chrX_73716149_73716175_-	323	225	481	568	1516	3267	2960	321	262	350	593	1492	4603	4641
Bcar1|5UTR|TC_1747_22623.00000|chr8_111732077_111732144_-	160	463	1167	650	569	2009	4669	197	389	1529	596	599	1894	7777
Bcar1|5UTR|TC_22170_219.00000|chr8_111743689_111743737_-	2	2	11	5	9	42	70	0	1	9	1	7	16	46
Bcar1|5UTR|TC_6056_3697.00000|chr8_111743788_111743850_-	7	87	202	135	312	324	236	10	51	209	148	269	562	1179
Bcar3|5UTR|TC_16165_452.00000|chr3_122419766_122419798_+	5	8	30	11	40	52	106	6	7	18	13	28	51	97
Bcar3|5UTR|TC_4348_6344.00000|chr3_122419951_122420025_+	96	83	321	311	322	872	874	76	120	308	259	332	853	1548
Bcas2|5UTR|TC_951_46826.00000|chr3_103171701_103171761_+	568	1662	5209	5539	4915	2457	1871	636	2314	4915	5678	4730	2932	3985
Bcas3|5UTR|TC_9204_1602.00000|chr11_85353148_85353213_+	107	69	43	53	42	95	284	118	86	75	33	56	102	444
Bcat1|5UTR|TC_1425_28849.00000|chr6_145075937_145076058_-	316	287	1058	1049	1493	3965	4181	318	384	975	1153	1479	4210	7981
Bcat1|5UTR|TC_18810_321.00000|chr6_145076083_145076085_-	7	1	9	9	18	63	59	1	6	6	13	21	81	88
Bcat2|5UTR|TC_10050_1322.00000|chr7_45570319_45570367_+	27	19	51	54	112	141	113	18	41	82	56	100	210	302
Bccip|5UTR|TC_232_231404.00000|chr7_133709324_133709354_+	5726	9184	25084	34383	21050	9914	6150	5810	8615	23276	39173	17357	12137	13545
Bcdin3d|5UTR|TC_9382_1534.00000|chr15_99474660_99474732_-	89	116	134	71	139	95	45	76	149	137	80	136	142	137
Bckdha|5UTR|TC_5850_3914.00000|chr7_25658744_25658772_-	51	57	121	69	142	580	563	52	50	153	78	159	627	1212
Bckdk|5UTR|TC_2999_11194.00000|chr7_127904057_127904125_+	236	487	1533	1061	909	566	490	262	530	1485	1095	848	798	894
Bcl10|5UTR|TC_11678_947.00000|chr3_145924407_145924409_+	23	76	179	87	61	39	34	25	47	225	139	51	35	50
Bcl10|5UTR|TC_2332_15832.00000|chr3_145924284_145924363_+	239	352	1362	1484	1870	1047	586	282	409	1197	1611	2149	1558	1686
Bcl2|5UTR|TC_19329_301.00000|chr1_106714262_106714292_-	9	9	13	8	17	30	52	9	18	12	12	15	29	90
Bcl2l11|5UTR|TC_12281_850.00000|chr2_128126009_128126049_+	11	12	44	86	97	90	42	3	20	38	77	116	114	106
Bcl2l11|5UTR|TC_15163_525.00000|chr2_128127576_128127654_+	6	20	51	29	111	33	29	7	21	19	54	67	70	91
Bcl2l12|5UTR|TC_8371_1946.00000|chr7_44997511_44997615_-	36	53	151	191	236	140	94	43	47	169	186	249	213	172
Bcl2l13|5UTR|TC_26590_143.00000|chr6_120836272_120836276_+	5	6	3	4	7	18	18	1	0	8	4	2	19	48
Bcl2l13|5UTR|TC_6263_3497.00000|chr6_120836205_120836251_+	34	67	261	214	338	446	229	39	106	330	203	314	482	499
Bcl2l15|5UTR|TC_12498_817.00000|chr3_103832742_103832836_+	7	19	73	82	130	33	51	11	19	63	88	128	57	90
Bcl2l15|5UTR|TC_23830_185.00000|chr3_103832699_103832716_+	5	2	19	16	33	13	9	9	7	12	21	29	17	14
Bcl2l1|5UTR|TC_13049_737.00000|chr2_152831696_152831720_-	6	13	23	53	125	79	70	6	11	23	36	118	128	91
Bcl2l1|5UTR|TC_35070_68.00000|chr2_152831674_152831676_-	1	2	1	10	8	13	7	0	0	3	4	13	5	14
Bcl2l1|5UTR|TC_7087_2760.00000|chr2_152830618_152830667_-	63	54	181	198	373	253	176	56	79	181	209	393	263	281
Bcl2l2|5UTR|TC_27153_135.00000|chr14_54883441_54883444_+	4	4	20	5	6	10	7	0	12	21	13	15	10	8
Bcl6|5UTR|TC_11083_1063.00000|chr16_23988536_23988614_-	257	60	62	36	26	12	51	273	61	81	33	21	20	86
Bcl7a|5UTR|TC_8821_1757.00000|chr5_123344444_123344623_+	48	65	166	139	169	231	116	45	59	99	117	152	178	173
Bcl7b|5UTR|TC_1226_32986.00000|chr5_135168354_135168437_+	725	1417	5069	3638	2306	1368	978	908	1753	3864	4643	2367	1931	2205
Bcl7b|5UTR|TC_3530_8408.00000|chr5_135168459_135168490_+	278	614	1410	558	446	238	202	362	918	1344	836	453	337	412
Bcl7c|5UTR|TC_2833_11996.00000|chr7_127708589_127708729_-	220	276	972	1441	1761	640	688	163	271	653	1394	1568	991	1244
Bcl9l|5UTR|TC_13297_706.00000|chr9_44499119_44499193_+	21	10	22	15	26	60	167	23	5	19	21	26	49	243
Bcl9l|5UTR|TC_29063_115.00000|chr9_44499244_44499271_+	2	2	13	4	1	15	25	5	1	1	3	0	7	41
Bclaf1|5UTR|TC_11810_922.00000|chr10_20312506_20312532_+	9	17	76	39	38	41	258	14	17	47	30	22	67	247
Bclaf1|5UTR|TC_8565_1856.00000|chr10_20312465_20312477_+	34	38	172	69	49	91	439	25	53	189	62	43	97	495
Bcs1l|5UTR|TC_11986_894.00000|chr1_74588352_74588391_+	29	30	45	42	48	75	148	36	36	32	24	34	99	238
Bdh2|5UTR|TC_14909_546.00000|chr3_135281278_135281322_+	2	7	21	37	63	60	29	3	6	14	30	65	104	105
Bdkrb2|5UTR|TC_24092_180.00000|chr12_105563183_105563225_+	2	10	17	8	5	13	17	6	18	26	6	7	26	43
Bdnf|5UTR|TC_13776_647.00000|chr2_109676975_109677050_+	155	41	30	11	16	3	7	212	65	45	15	6	13	30
Bdnf|5UTR|TC_3470_9084.00000|chr2_109693563_109693621_+	151	126	417	671	1219	1006	683	172	160	348	664	1257	1193	1017
Bdp1|5UTR|TC_10389_1230.00000|chr13_100104032_100104093_-	49	63	73	75	86	72	225	51	29	62	96	39	81	237
Becn1|5UTR|TC_2087_18350.00000|chr11_101302238_101302288_-	243	579	2577	1647	1235	1286	1065	240	608	2941	1756	1202	1176	1795
Bend3|5UTR|TC_19601_291.00000|chr10_43479286_43479358_+	2	3	5	13	19	55	52	1	6	6	13	11	20	95
Bend5|5UTR|TC_13094_730.00000|chr4_111415140_111415253_+	17	18	38	56	72	88	50	21	16	25	37	70	98	131
Bend5|5UTR|TC_33723_77.00000|chr4_111415097_111415118_+	2	2	4	3	8	12	8	3	4	6	1	5	9	10
Bet1|5UTR|TC_13559_674.00000|chr6_4086815_4086817_-	32	59	123	37	16	5	6	32	93	130	67	20	27	27
Bet1|5UTR|TC_2089_18319.00000|chr6_4086924_4086957_-	169	496	2384	2577	1628	577	513	207	646	1947	2830	1702	1142	1501
Bet1|5UTR|TC_9295_1567.00000|chr6_4086892_4086903_-	21	59	212	212	134	48	38	33	71	170	261	101	86	121
Bet1l|5UTR|TC_5042_5021.00000|chr7_140856260_140856330_-	81	290	678	598	331	184	135	107	293	730	760	322	245	310
Bex2|5UTR|TC_41600_34.00000|chrX_136068138_136068140_-	0	0	1	4	5	3	2	0	0	0	2	12	3	2
Bex2|5UTR|TC_8231_2009.00000|chrX_136068201_136068237_-	47	13	75	205	330	143	116	33	15	36	192	382	210	212
Bfar|5UTR|TC_7521_2097.00000|chr16_13671862_13671960_+	25	33	80	147	199	325	137	29	27	128	116	183	389	351
Bfar|5UTR|TC_8936_1483.00000|chr16_13671986_13672038_+	39	33	93	84	106	129	92	45	49	95	111	107	239	310
Bgn|5UTR|TC_413_129311.00000|chrX_73483629_73483664_+	1280	1548	3507	4098	4927	19872	27746	1333	1504	2345	3829	5129	17900	39602
Bhlhb9|5UTR|TC_12819_666.00000|chrX_135885853_135885887_+	4	8	20	16	25	67	142	2	9	20	31	27	68	227
Bhlhb9|5UTR|TC_14455_504.00000|chrX_135885914_135885928_+	7	9	27	12	23	28	101	11	17	15	28	17	51	158
Bhlhb9|5UTR|TC_15765_403.00000|chrX_135885955_135885972_+	3	4	23	9	10	42	81	1	8	27	29	13	49	139
Bhlhb9|5UTR|TC_19425_248.00000|chrX_135885993_135886011_+	4	10	21	21	22	9	49	9	22	29	22	6	19	72
Bhlhe40|5UTR|TC_12358_837.00000|chr6_108660776_108660782_+	13	13	62	50	34	113	144	8	23	48	34	31	97	239
Bhlhe40|5UTR|TC_1433_28673.00000|chr6_108660620_108660700_+	355	458	1442	1207	1151	3617	4705	400	506	1668	1055	1176	3245	8249
Bhlhe41|5UTR|TC_14074_562.00000|chr6_145865379_145865409_-	9	9	35	37	20	61	102	10	6	20	29	32	65	151
Bicc1|5UTR|TC_16643_425.00000|chr10_71159633_71159671_-	2	6	46	16	45	42	27	4	6	34	17	20	26	142
Bicd1|5UTR|TC_15152_526.00000|chr6_149408982_149409093_+	7	15	43	24	35	66	74	11	16	42	25	28	56	106
Bicd2|5UTR|TC_5562_4286.00000|chr13_49341536_49341614_+	33	60	257	183	280	653	429	34	48	276	170	214	585	1064
Bid|5UTR|TC_1804_21734.00000|chr6_120916771_120916869_-	399	266	1034	1512	2754	2517	1342	389	325	832	1468	3020	3336	2540
Bin1|5UTR|TC_1610_23695.00000|chr18_32377222_32377308_+	219	228	823	781	1999	4726	2372	226	283	595	990	1704	4932	3817
Bin3|5UTR|TC_5417_4497.00000|chr14_70100081_70100146_+	76	137	323	229	450	615	265	101	131	212	266	451	664	617
Birc3|5UTR|TC_11542_889.00000|chr9_7873023_7873038_-	14	19	58	52	65	139	76	11	18	42	46	79	138	153
Birc3|5UTR|TC_16349_387.00000|chr9_7872967_7872995_-	8	10	13	27	53	51	37	9	8	29	36	28	50	42
Birc3|5UTR|TC_8097_2083.00000|chr9_7872807_7872928_-	53	105	219	211	168	164	131	44	84	213	203	156	183	220
Birc5|5UTR|TC_664_74884.00000|chr11_117849263_117849332_+	1625	3532	8830	8103	6826	2991	2457	1805	5112	8716	8027	6861	4558	5441
Bivm|5UTR|TC_17038_403.00000|chr1_44119955_44120042_+	5	4	6	11	24	67	69	3	5	9	15	34	82	86
Blcap|5UTR|TC_19394_299.00000|chr2_157566300_157566302_-	8	8	26	42	32	46	7	6	16	26	35	35	12	16
Blcap|5UTR|TC_3665_8257.00000|chr2_157566326_157566366_-	96	197	866	1094	747	578	359	104	271	815	1124	784	574	648
Blm|5UTR|TC_6261_3498.00000|chr7_80535056_80535155_-	94	83	198	149	113	194	744	96	108	194	138	118	179	1090
Blmh|5UTR|TC_25312_160.00000|chr11_76945706_76945708_+	2	3	8	12	20	18	3	3	11	1	21	19	16	24
Blmh|5UTR|TC_4572_5863.00000|chr11_76945727_76945783_+	58	46	182	211	259	642	1178	67	81	128	192	256	678	1885
Bloc1s1|5UTR|TC_1000_44722.00000|chr10_128923446_128923542_-	555	730	3310	5987	5747	1656	1545	736	1121	2847	6619	6699	3316	3854
Bloc1s2|5UTR|TC_1953_19775.00000|chr19_44146426_44146449_-	323	1295	3424	2190	763	477	402	403	1672	3300	2780	743	856	1147
Bloc1s3|5UTR|TC_17763_367.00000|chr7_19508328_19508372_-	29	7	31	40	40	24	14	36	10	35	27	30	20	24
Bloc1s5|5UTR|TC_4913_5256.00000|chr13_38635042_38635119_-	79	136	568	690	555	308	311	95	176	405	645	537	313	471
Bloc1s6|5UTR|TC_11490_983.00000|chr2_122738582_122738624_+	38	27	136	107	71	72	56	40	31	105	152	71	41	64
Blvra|5UTR|TC_2947_11476.00000|chr2_127070641_127070706_+	112	112	389	408	585	1238	1343	149	128	285	488	703	2123	3413
Blvrb|5UTR|TC_17991_357.00000|chr7_27448089_27448091_+	1	3	9	34	43	54	28	8	6	10	18	65	89	51
Blvrb|5UTR|TC_2055_18657.00000|chr7_27448053_27448063_+	181	241	641	728	1947	2498	1170	307	373	601	717	2311	4421	2521
Blvrb|5UTR|TC_3245_10058.00000|chr7_27447993_27448032_+	229	102	414	528	1301	1077	479	200	157	286	609	1460	2004	1212
Blzf1|5UTR|TC_10738_1138.00000|chr1_164307446_164307500_-	20	23	63	61	48	117	229	31	25	64	55	47	96	279
Blzf1|5UTR|TC_6031_3716.00000|chr1_164307214_164307302_-	100	93	239	210	139	358	597	91	125	149	213	136	357	948
Bmi1|5UTR|TC_7028_2806.00000|chr2_18677219_18677290_+	31	84	421	218	295	155	122	42	79	454	245	240	194	279
Bmp1|5UTR|TC_28125_124.00000|chr14_70520239_70520271_-	9	3	8	8	3	5	13	10	1	10	0	2	2	50
Bmper|5UTR|TC_15709_484.00000|chr9_23223514_23223565_+	14	8	15	15	22	73	91	1	0	18	19	15	43	184
Bms1|5UTR|TC_2164_17430.00000|chr6_118419395_118419447_-	180	141	419	497	503	1116	5898	209	121	429	546	369	879	6451
Bnc2|5UTR|TC_8296_1974.00000|chr4_84675048_84675125_-	17	35	88	91	98	236	361	33	43	90	86	90	217	495
Bnc2|5UTR|TC_9056_1659.00000|chr4_84674996_84675003_-	12	37	96	107	78	153	308	43	55	102	68	66	133	401
Bnip1|5UTR|TC_7738_2294.00000|chr17_26780999_26781083_+	50	80	181	131	306	167	117	68	118	166	158	317	297	164
Bnip2|5UTR|TC_18998_314.00000|chr9_69989562_69989564_+	4	6	38	34	28	13	36	6	15	35	47	26	30	14
Bnip2|5UTR|TC_970_45992.00000|chr9_69989471_69989539_+	474	517	1933	4171	6513	5989	2971	463	597	1568	3701	5992	6355	5450
Bnip3|5UTR|TC_1249_34230.00000|chr7_138909457_138909509_-	351	401	1843	3054	5186	2698	1570	424	471	1315	2838	6230	4050	3799
Bnip3|5UTR|TC_15817_476.00000|chr7_138909426_138909428_-	11	11	47	64	43	36	15	4	9	27	65	71	36	39
Bnip3l|5UTR|TC_2149_17579.00000|chr14_67008819_67008887_-	175	333	858	1366	2504	1644	1127	295	295	754	1272	2658	2140	2158
Bok|5UTR|TC_16306_444.00000|chr1_93685733_93685789_+	4	28	67	58	25	12	2	3	31	97	56	23	25	18
Bola1|5UTR|TC_3288_9838.00000|chr3_96197577_96197672_-	110	123	520	1463	1571	408	392	120	146	391	1328	1761	704	801
Bola2|5UTR|TC_580_87833.00000|chr7_126695953_126696002_+	2510	4776	15947	10481	3129	1794	2968	3062	5774	12771	13661	3322	3251	4387
Bola3|5UTR|TC_631_78125.00000|chr6_83349446_83349488_+	2735	9493	16617	4679	1772	1205	1361	2977	11444	13347	6325	1755	1768	2647
Bop1|5UTR|TC_1109_38859.00000|chr15_76477242_76477256_-	372	486	1259	651	1246	5471	6713	333	519	1743	753	1240	5765	12814
Bora|5UTR|TC_6420_3327.00000|chr14_99046375_99046456_+	96	93	178	224	233	319	376	88	115	174	187	235	322	702
Bpgm|5UTR|TC_5060_5002.00000|chr6_34476290_34476356_+	91	135	499	364	473	546	242	105	169	401	437	405	680	467
Bphl|5UTR|TC_8601_1842.00000|chr13_34037612_34037647_+	20	44	97	65	179	256	80	47	68	112	81	229	335	229
Bpnt1|5UTR|TC_2853_11897.00000|chr1_185332170_185332211_+	135	151	419	402	787	2541	1202	166	186	409	349	805	2741	2281
Brap|5UTR|TC_21145_245.00000|chr5_121660639_121660643_+	2	12	34	20	18	16	4	1	2	16	20	28	31	41
Brat1|5UTR|TC_11227_1035.00000|chr5_140705010_140705055_+	28	25	83	30	30	65	163	56	41	87	44	38	95	250
Brat1|5UTR|TC_17868_362.00000|chr5_140705076_140705104_+	66	11	28	5	3	23	24	73	24	25	9	5	17	49
Brca1|5UTR|TC_6375_3378.00000|chr11_101551821_101551890_-	41	73	145	147	157	310	949	40	47	121	122	141	261	833
Brca2|5UTR|TC_8748_1786.00000|chr5_150522587_150522676_+	144	28	98	108	114	114	209	162	61	70	97	131	123	333
Brcc3|5UTR|TC_11676_948.00000|chrX_75416618_75416646_+	10	27	43	59	103	149	52	22	35	43	45	114	216	79
Brcc3|5UTR|TC_2706_12930.00000|chrX_75416673_75416711_+	206	484	709	683	1472	1552	705	221	491	743	615	1477	2313	1259
Brd2|5UTR|TC_10955_1090.00000|chr17_34122577_34122646_-	42	57	157	110	44	62	37	31	48	175	113	73	71	73
Brd2|5UTR|TC_25125_163.00000|chr17_34122324_34122340_-	5	11	13	15	11	15	8	7	16	19	14	9	8	12
Brd2|5UTR|TC_35910_63.00000|chr17_34122231_34122234_-	3	3	6	3	2	3	3	7	0	4	6	6	7	10
Brd2|5UTR|TC_4350_6341.00000|chr17_34119329_34119337_-	244	142	717	437	309	575	670	356	208	539	513	242	453	936
Brd3|5UTR|TC_15314_513.00000|chr2_27475604_27475608_-	2	10	29	27	35	92	51	5	10	40	15	35	73	89
Brd3|5UTR|TC_27269_134.00000|chr2_27475168_27475205_-	1	1	15	7	9	18	6	1	7	7	12	11	22	17
Brd3|5UTR|TC_4857_5350.00000|chr2_27475629_27475695_-	68	119	336	305	417	818	700	86	100	371	233	465	679	661
Brd4|5UTR|TC_17736_368.00000|chr17_32284074_32284128_-	6	2	36	20	19	57	70	6	12	12	9	21	28	79
Brd7|5UTR|TC_3369_9556.00000|chr8_88361949_88362014_-	116	195	613	847	1168	1414	659	80	153	567	728	873	1131	1012
Brd8|5UTR|TC_2283_16306.00000|chr18_34624566_34624592_-	186	479	1849	740	484	1193	3217	246	365	2151	624	475	876	3601
Brd9|5UTR|TC_1944_19839.00000|chr13_73937788_73937889_+	193	316	1237	989	1063	3688	3236	170	300	1212	803	921	2846	2904
Bre|5UTR|TC_3916_7418.00000|chr5_31697964_31698055_+	484	156	334	359	342	868	564	560	154	291	371	521	1056	1467
Brf1|5UTR|TC_9299_1565.00000|chr12_113000403_113000456_-	15	37	146	131	163	105	62	4	24	157	124	157	175	265
Brf2|5UTR|TC_7703_2318.00000|chr8_27128622_27128698_-	28	99	180	109	213	298	160	61	76	147	141	213	355	270
Bri3bp|5UTR|TC_5268_3650.00000|chr5_125441605_125441626_+	344	398	349	221	281	168	184	349	494	478	217	296	191	219
Bri3bp|5UTR|TC_7108_2156.00000|chr5_125441562_125441577_+	56	94	231	210	280	176	179	76	129	148	204	318	253	147
Bri3bp|5UTR|TC_8006_1725.00000|chr5_125441656_125441690_+	64	43	148	192	318	187	104	87	57	88	166	291	205	218
Brip1|5UTR|TC_7198_2680.00000|chr11_86201152_86201194_-	125	73	244	242	121	109	358	133	100	185	254	118	183	435
Brix1|5UTR|TC_1295_32787.00000|chr15_10485899_10485967_-	654	1168	1917	932	2754	4645	1804	747	1110	2224	1279	2383	6965	4205
Brms1|5UTR|TC_1040_42436.00000|chr19_5041348_5041410_+	756	1083	2094	3559	6137	4867	2878	797	954	1617	3388	5224	5534	3753
Brms1l|5UTR|TC_14157_610.00000|chr12_55836442_55836475_+	26	37	50	73	76	94	86	11	26	44	40	64	112	82
Brms1l|5UTR|TC_1571_25644.00000|chr12_55836320_55836401_+	361	642	1789	2013	2845	3536	1813	512	664	1371	1919	2226	3505	2448
Brox|5UTR|TC_7853_2225.00000|chr1_183296924_183297030_-	25	37	83	99	119	245	318	15	29	89	94	139	292	675
Brpf1|5UTR|TC_10098_1308.00000|chr6_113307148_113307218_+	10	23	45	35	105	195	207	24	17	52	53	73	183	295
Brwd1|5UTR|TC_18713_325.00000|chr16_96082412_96082430_-	10	10	32	46	26	16	23	7	9	49	40	28	18	72
Bsdc1|5UTR|TC_6439_3305.00000|chr4_129461665_129461684_+	53	89	249	164	327	343	223	75	64	324	172	349	473	400
Bsg|5UTR|TC_108_459713.00000|chr10_79704457_79704509_+	5169	7595	17338	38942	68907	46865	33879	6010	7052	16180	36917	75703	58710	48562
Bst1|5UTR|TC_11708_942.00000|chr5_43818881_43818919_+	10	14	59	44	94	129	70	21	26	49	63	105	165	101
Bst2|5UTR|TC_738_64682.00000|chr8_71537409_71537483_-	1012	2583	6780	7303	7737	2545	2858	1154	3404	6030	7198	7941	4196	3941
Btbd10|5UTR|TC_22382_214.00000|chr7_113369305_113369310_-	8	4	6	12	11	37	29	1	4	10	10	11	28	73
Btbd10|5UTR|TC_4839_5380.00000|chr7_113369333_113369392_-	57	38	85	189	365	909	680	45	69	89	175	419	1016	1286
Btbd2|5UTR|TC_10560_1182.00000|chr10_80657066_80657139_-	114	62	118	104	62	86	46	147	41	118	103	51	68	76
Btbd3|5UTR|TC_5463_4431.00000|chr2_138256536_138256695_+	52	58	101	197	353	687	607	57	87	115	149	327	661	980
Btbd9|5UTR|TC_21740_229.00000|chr17_30576217_30576291_-	5	2	6	3	8	26	32	5	0	10	10	8	18	101
Btd|5UTR|TC_12627_795.00000|chr14_31641014_31641098_+	14	16	41	42	67	83	115	33	12	41	46	75	104	141
Btf3|5UTR|TC_223_240684.00000|chr13_98316970_98317006_-	5418	4599	12607	12786	34688	31638	11872	5614	5489	7837	13045	33672	42612	21518
Btf3l4|5UTR|TC_1394_29780.00000|chr4_108833551_108833646_-	592	601	1645	2212	4603	2641	1540	651	769	1226	2075	4721	3952	2917
Btg1|5UTR|TC_7077_2767.00000|chr10_96617003_96617005_+	41	102	413	284	251	117	92	24	122	383	339	149	95	355
Btg2|5UTR|TC_6817_2970.00000|chr1_134079118_134079121_-	85	148	329	225	258	190	107	67	202	395	218	277	250	219
Btg3|5UTR|TC_14791_554.00000|chr16_78376665_78376696_-	5	4	45	45	71	39	20	14	18	49	43	65	53	83
Btn2a2|5UTR|TC_26914_138.00000|chr13_23488823_23488863_-	10	4	24	13	8	14	8	5	12	13	13	10	6	12
Btrc|5UTR|TC_11471_808.00000|chr19_45363750_45363770_+	22	13	44	30	35	77	123	15	15	24	32	33	89	256
Btrc|5UTR|TC_6918_2261.00000|chr19_45363793_45363825_+	52	58	179	79	93	293	341	53	47	164	88	79	252	642
Bub1|5UTR|TC_5494_4384.00000|chr2_127831818_127831872_-	23	59	218	121	146	428	800	40	83	192	141	141	465	1588
Bub1b|5UTR|TC_10929_1096.00000|chr2_118598276_118598291_+	13	19	51	44	27	79	268	4	15	44	61	36	46	389
Bub1b|5UTR|TC_22205_218.00000|chr2_118598318_118598325_+	2	4	6	11	19	15	85	0	19	6	12	3	9	64
Bub1b|5UTR|TC_36277_61.00000|chr2_118598383_118598385_+	9	0	5	2	0	4	16	0	0	5	1	0	0	20
Bub3|5UTR|TC_781_59394.00000|chr7_131560369_131560413_+	1022	829	2519	2085	3681	9477	4794	1191	983	2342	2223	4310	12259	11679
Bud13|5UTR|TC_4214_6656.00000|chr9_46282989_46283018_+	191	205	581	242	437	1035	546	170	158	632	285	395	979	856
Bud31|5UTR|TC_1307_32454.00000|chr5_145140369_145140408_+	604	386	1161	1905	6179	2721	1553	673	476	949	1947	6043	4839	3018
Bud31|5UTR|TC_7006_2825.00000|chr5_145140432_145140448_+	115	228	462	300	217	102	71	136	262	369	341	235	134	160
Bysl|5UTR|TC_1055_41671.00000|chr17_47611219_47611240_-	666	913	2315	2083	2641	7152	4657	632	866	2503	2322	2235	6222	6464
Bysl|5UTR|TC_20494_263.00000|chr17_47611175_47611177_-	7	10	25	25	34	36	44	7	10	42	35	27	33	45
Bysl|5UTR|TC_8930_1718.00000|chr17_47611456_47611494_-	24	34	88	146	194	257	127	29	22	65	103	192	218	219
Bzw1|5UTR|TC_903_49626.00000|chr1_58393123_58393148_+	272	326	1705	3240	4329	6871	4855	328	372	1221	3015	4702	8277	10990
Bzw2|5UTR|TC_1988_19419.00000|chr12_36156759_36156822_-	178	107	520	904	1935	2499	1655	197	133	393	980	2085	3558	4275
C030006K11Rik|5UTR|TC_6161_3591.00000|chr15_76723776_76723852_-	104	106	336	333	458	171	164	106	140	270	407	412	311	273
C030039L03Rik|5UTR|TC_10698_1149.00000|chr7_27689404_27689483_+	35	92	230	74	38	22	31	70	107	195	127	24	52	55
C1d|5UTR|TC_2495_14463.00000|chr11_17257542_17257639_+	251	686	2382	1875	1115	401	390	340	1019	1631	1786	1082	646	859
C1galt1|5UTR|TC_31294_95.00000|chr6_7845261_7845267_+	3	1	6	1	13	16	20	1	6	9	5	5	16	20
C1galt1c1|5UTR|TC_14914_533.00000|chrX_38635003_38635027_-	13	10	30	16	47	53	48	9	11	30	19	41	105	107
C1galt1c1|5UTR|TC_2939_11188.00000|chrX_38635050_38635145_-	204	109	302	257	691	1999	954	204	150	283	279	752	2518	2608
C1qbp|5UTR|TC_837_54551.00000|chr11_70982954_70983034_-	853	1098	2771	2359	6553	5720	2273	426	1117	2365	2489	6940	12202	7385
C1qtnf1|5UTR|TC_13393_693.00000|chr11_118433800_118433882_+	10	19	29	28	74	108	55	15	7	35	21	62	111	124
C1qtnf1|5UTR|TC_18386_325.00000|chr11_118428403_118428500_+	0	2	7	10	15	51	44	1	5	5	9	38	102	55
C1qtnf1|5UTR|TC_24005_170.00000|chr11_118428521_118428540_+	1	5	13	1	8	28	27	4	2	4	4	17	36	23
C1qtnf6|5UTR|TC_19362_300.00000|chr15_78529565_78529567_-	13	7	26	11	25	48	29	9	14	23	9	25	44	29
C1qtnf6|5UTR|TC_5518_4345.00000|chr15_78529622_78529634_-	86	120	613	473	298	203	182	100	148	562	516	356	315	373
C1qtnf6|5UTR|TC_9704_1422.00000|chr15_78529587_78529602_-	33	45	164	167	121	53	92	65	66	171	152	112	82	99
C1ra|5UTR|TC_18306_343.00000|chr6_124512695_124512739_+	1	4	26	8	8	17	74	1	4	14	11	17	20	185
C1ra|5UTR|TC_24785_169.00000|chr6_124512633_124512663_+	1	3	3	8	6	14	26	2	0	15	6	2	9	74
C1rl|5UTR|TC_9141_1628.00000|chr6_124493094_124493162_+	47	50	117	117	98	145	157	91	66	92	134	116	200	198
C1s1|5UTR|TC_8906_1729.00000|chr6_124542279_124542363_-	25	42	97	48	78	151	255	17	48	114	63	88	151	567
C230052I12Rik|5UTR|TC_28269_123.00000|chr7_35396740_35396760_-	2	3	9	2	23	14	4	2	5	12	9	16	15	14
C2cd2|5UTR|TC_27333_133.00000|chr16_97922597_97922624_-	1	3	0	3	23	21	19	3	5	6	8	25	23	18
C2cd3|5UTR|TC_9729_1417.00000|chr7_100372323_100372429_+	191	56	54	58	51	79	175	217	103	64	44	43	85	204
C2cd5|5UTR|TC_13504_647.00000|chr6_143100033_143100097_-	10	0	32	40	73	97	47	8	12	35	32	71	104	86
C2cd5|5UTR|TC_17878_331.00000|chr6_143100123_143100157_-	5	2	10	19	29	59	37	9	2	8	14	29	59	60
C330006A16Rik|5UTR|TC_42617_28.00000|chr2_26140410_26140412_-	0	0	4	9	2	3	1	0	3	5	7	3	2	0
C330006A16Rik|5UTR|TC_5073_4968.00000|chr2_26140444_26140551_-	53	131	852	579	423	132	134	28	117	927	641	371	281	418
C330006A16Rik|5UTR|TC_9472_1501.00000|chr2_26140306_26140388_-	35	48	251	146	47	37	45	25	48	398	190	57	78	96
C330007P06Rik|5UTR|TC_5327_4605.00000|chrX_36864128_36864222_-	34	89	360	400	637	480	270	39	105	369	416	567	398	441
C330018D20Rik|5UTR|TC_12218_858.00000|chr18_56975338_56975379_-	123	18	53	66	100	38	10	125	46	50	63	67	53	46
C330027C09Rik|5UTR|TC_3510_8931.00000|chr16_48994175_48994231_+	70	169	744	383	410	909	1232	71	203	790	367	365	974	2330
C3|5UTR|TC_13757_650.00000|chr17_57228092_57228098_-	10	9	39	19	22	37	185	17	8	31	15	15	43	200
C3|5UTR|TC_15131_527.00000|chr17_57228036_57228062_-	6	8	10	11	10	29	111	2	8	19	10	9	50	256
C3|5UTR|TC_27957_126.00000|chr17_57228120_57228134_-	9	6	11	14	1	5	32	0	1	12	3	2	0	37
C77080|5UTR|TC_19922_281.00000|chr4_129261396_129261415_-	2	14	18	25	39	14	41	6	4	11	27	17	30	40
C87436|5UTR|TC_33026_82.00000|chr6_86438419_86438425_+	6	2	9	9	5	10	2	5	4	8	12	7	8	6
C87436|5UTR|TC_8911_1726.00000|chr6_86438670_86438753_+	65	96	195	179	184	77	60	54	95	131	211	163	121	95
Caap1|5UTR|TC_9342_1551.00000|chr4_94556729_94556807_-	30	30	200	123	216	121	84	24	36	133	133	150	120	187
Cab39|5UTR|TC_27466_131.00000|chr1_85793436_85793456_+	2	1	1	0	5	19	14	6	5	1	4	0	19	60
Cab39l|5UTR|TC_5615_4212.00000|chr14_59440950_59440990_+	87	104	569	499	320	297	200	86	107	406	493	349	328	367
Cabin1|5UTR|TC_5780_4004.00000|chr10_75764256_75764354_-	44	45	86	136	164	318	1024	50	41	86	113	198	338	1455
Cabin1|5UTR|TC_9252_1583.00000|chr10_75764190_75764236_-	14	17	54	35	67	143	400	24	20	20	45	92	117	535
Cacfd1|5UTR|TC_6841_2953.00000|chr2_27009910_27009987_+	82	128	595	286	103	103	104	69	222	519	285	142	107	208
Cacna2d1|5UTR|TC_34935_69.00000|chr5_15934737_15934739_+	0	1	11	3	3	6	5	0	2	6	3	17	8	6
Cacna2d1|5UTR|TC_38356_50.00000|chr5_15934917_15934919_+	0	1	3	1	8	3	7	0	0	1	1	3	8	14
Cacnb1|5UTR|TC_12225_857.00000|chr11_98022591_98022645_-	29	34	89	76	53	80	56	18	36	107	73	77	72	73
Cacnb3|5UTR|TC_4619_5784.00000|chr15_98632344_98632405_+	80	106	582	633	604	417	285	93	125	520	569	710	531	657
Cactin|5UTR|TC_2173_17341.00000|chr10_81321192_81321230_+	114	165	584	1095	1866	2751	1822	108	212	778	999	1828	2628	2507
Cacul1|5UTR|TC_4129_6817.00000|chr19_60580895_60581023_-	127	198	741	676	728	531	376	123	212	642	608	660	586	609
Cacybp|5UTR|TC_650_76179.00000|chr1_160212767_160212834_-	963	696	2552	3952	11364	12634	5573	989	813	1459	3420	10545	13907	7312
Cacybp|5UTR|TC_7985_2139.00000|chr1_160212870_160212877_-	21	20	69	151	346	326	194	28	15	26	130	288	317	208
Cad|5UTR|TC_12339_840.00000|chr5_31054789_31054795_+	43	13	8	40	37	48	182	51	25	22	40	39	48	244
Calcoco1|5UTR|TC_8509_1879.00000|chr15_102722065_102722145_-	17	22	62	15	29	162	522	29	22	68	39	23	150	734
Calcrl|5UTR|TC_11364_1007.00000|chr2_84425257_84425334_-	15	6	30	52	86	132	128	14	18	17	37	75	116	291
Cald1|5UTR|TC_2437_14870.00000|chr6_34709614_34709629_+	113	178	400	369	629	2644	3832	97	200	378	265	485	1642	3638
Cald1|5UTR|TC_2512_14338.00000|chr6_34709477_34709553_+	113	305	498	497	1054	3271	2519	116	213	573	369	862	2170	1906
Cald1|5UTR|TC_8853_1747.00000|chr6_34709579_34709582_+	15	22	51	30	35	204	619	18	17	47	25	50	129	485
Calm1|5UTR|TC_7152_2717.00000|chr12_100199565_100199567_+	33	24	64	253	446	356	199	18	25	49	183	514	362	251
Calm2|5UTR|TC_58_804297.00000|chr17_87446863_87446869_-	9678	16054	42344	78417	122586	48989	30408	11445	18731	37344	72847	130350	85408	99696
Calm3|5UTR|TC_12927_753.00000|chr7_16923886_16923888_-	11	23	63	121	109	55	45	4	15	52	107	98	66	85
Calm3|5UTR|TC_388_139255.00000|chr7_16923912_16924013_-	1422	1425	7146	16729	20678	9149	8546	1648	1654	5009	16119	20898	13598	15581
Calml4|5UTR|TC_9478_1500.00000|chr9_62858085_62858131_+	24	63	196	206	166	64	57	27	62	108	195	134	97	101
Calr3|5UTR|TC_15969_465.00000|chr8_72443702_72443757_-	84	19	21	7	18	29	32	111	15	21	16	11	25	62
Calr3|5UTR|TC_18368_340.00000|chr8_72435078_72435110_-	4	9	31	30	38	26	19	2	7	22	38	36	49	41
Calr|5UTR|TC_445_118349.00000|chr8_84846866_84846871_-	1176	1230	2654	1693	2944	12708	27397	1421	1268	2634	1793	2806	10902	47723
Calu|5UTR|TC_1271_33507.00000|chr6_29348174_29348180_+	225	318	1033	818	1745	6377	5130	300	288	1065	740	1621	5880	7967
Calu|5UTR|TC_482_107497.00000|chr6_29348117_29348153_+	658	905	3014	2781	6428	21935	15509	807	1015	2948	2480	6475	19623	22919
Camk1|5UTR|TC_3144_10503.00000|chr6_113343905_113343986_-	116	115	480	753	1607	969	562	142	155	357	715	1618	1564	1350
Camk2d|5UTR|TC_31914_90.00000|chr3_126597106_126597108_+	3	0	5	3	1	15	18	0	2	4	2	3	7	41
Camk2d|5UTR|TC_7557_2427.00000|chr3_126597306_126597380_+	39	38	146	77	135	373	342	38	45	86	62	121	451	674
Camk2d|5UTR|TC_7666_2348.00000|chr3_126596969_126597033_+	27	23	48	48	128	336	538	33	22	63	49	109	351	719
Camk2g|5UTR|TC_34565_71.00000|chr14_20793989_20793991_-	0	0	1	0	4	10	10	0	5	7	4	1	9	21
Camk2g|5UTR|TC_4320_6418.00000|chr14_20794013_20794093_-	76	129	496	270	339	861	646	86	133	663	274	302	862	1281
Camkk1|5UTR|TC_14197_607.00000|chr11_73018988_73019061_+	3	12	34	25	55	113	76	14	21	30	15	38	99	106
Camkk2|5UTR|TC_9682_1431.00000|chr5_122779283_122779390_-	24	24	133	103	132	136	114	46	54	128	120	130	110	177
Camkmt|5UTR|TC_14322_514.00000|chr17_85090695_85090715_+	6	10	43	50	48	52	36	9	15	55	48	48	52	42
Caml|5UTR|TC_1890_20583.00000|chr13_55622983_55623052_+	378	694	1695	755	1437	3176	1138	428	783	1819	771	1512	3497	2588
Caml|5UTR|TC_23102_199.00000|chr13_55623073_55623075_+	3	4	16	9	36	13	17	11	12	23	8	21	9	21
Camta1|5UTR|TC_1214_35565.00000|chr4_151861674_151861759_-	676	2320	7724	3374	1191	569	526	742	3083	6890	4796	1222	1201	1582
Camta2|5UTR|TC_16202_449.00000|chr11_70687926_70687979_-	8	36	59	22	29	31	42	11	17	62	38	33	33	34
Camta2|5UTR|TC_23096_199.00000|chr11_70688090_70688129_-	8	4	15	17	20	16	23	14	8	9	14	27	13	20
Cand1|5UTR|TC_28983_115.00000|chr10_119239724_119239750_-	16	0	9	2	3	0	29	1	4	8	0	0	2	52
Cand1|5UTR|TC_40225_40.00000|chr10_119239821_119239823_-	0	0	2	0	0	0	15	0	0	1	0	0	1	21
Cand1|5UTR|TC_9581_1462.00000|chr10_119240012_119240087_-	6	43	77	26	61	81	362	12	38	104	41	67	74	470
Cand2|5UTR|TC_11284_1022.00000|chr6_115774568_115774610_+	14	24	75	33	28	73	245	1	26	108	22	29	70	281
Cant1|5UTR|TC_10793_1036.00000|chr11_118419025_118419036_-	22	25	32	47	94	139	131	11	19	38	37	120	198	123
Cant1|5UTR|TC_4633_5138.00000|chr11_118418963_118419005_-	83	120	161	284	473	855	467	95	107	154	221	600	732	786
Canx|5UTR|TC_551_93000.00000|chr11_50325583_50325675_-	816	1001	2051	2313	2935	9474	20390	1025	1043	2009	2590	2890	9375	35088
Cap1|5UTR|TC_416_128519.00000|chr4_122885842_122885889_-	1549	1904	4781	2916	4345	15831	25702	1541	1745	5217	3321	4360	15835	39472
Capg|5UTR|TC_10879_1109.00000|chr6_72549736_72549757_+	17	7	36	48	65	107	134	39	10	21	66	78	223	258
Capg|5UTR|TC_12521_813.00000|chr6_72544423_72544443_+	34	14	39	26	47	92	89	33	19	31	23	57	133	178
Capg|5UTR|TC_1987_19429.00000|chr6_72549403_72549478_+	305	220	492	539	1094	2584	2515	389	297	419	532	1284	3787	4972
Capn10|5UTR|TC_9088_1648.00000|chr1_92934723_92934811_+	26	44	158	170	175	64	91	21	47	168	193	166	154	193
Capn1|5UTR|TC_15313_513.00000|chr19_6015776_6015826_-	8	2	20	24	30	59	115	15	8	8	9	27	54	216
Capn1|5UTR|TC_9593_1460.00000|chr19_6015158_6015199_-	12	14	69	44	56	97	276	16	11	57	50	58	165	570
Capn2|5UTR|TC_3655_8309.00000|chr1_182517423_182517500_-	92	81	271	242	270	1031	1851	66	124	280	234	299	838	2630
Capn2|5UTR|TC_7824_2242.00000|chr1_182517366_182517396_-	10	19	91	46	65	296	459	7	24	121	28	62	195	870
Capn5|5UTR|TC_16881_412.00000|chr7_98178155_98178263_-	2	6	15	24	22	45	77	13	2	12	23	31	60	99
Capn6|5UTR|TC_24722_170.00000|chrX_143827322_143827411_-	2	0	4	3	0	12	46	4	3	0	0	2	3	95
Capns1|5UTR|TC_32467_86.00000|chr7_30195027_30195029_-	12	4	1	3	9	8	2	32	5	3	3	2	4	2
Caprin1|5UTR|TC_10948_1092.00000|chr2_103796945_103796975_-	1	29	78	21	61	212	332	14	36	92	37	48	111	428
Caprin1|5UTR|TC_2049_18712.00000|chr2_103797001_103797085_-	165	320	763	625	648	1723	4994	191	305	768	511	610	1324	5765
Caprin1|5UTR|TC_2891_11719.00000|chr2_103797574_103797660_-	154	243	413	390	418	1005	2986	137	249	364	310	416	996	3870
Capsl|5UTR|TC_29503_110.00000|chr15_9436027_9436113_+	2	9	11	6	10	5	4	6	1	11	9	15	22	5
Capza1|5UTR|TC_1421_28968.00000|chr3_104864391_104864422_-	351	687	2450	1655	3305	3343	1546	325	728	2771	1650	3190	4072	2895
Capza2|5UTR|TC_486_106056.00000|chr6_17636984_17637112_+	1431	1837	6835	7019	13181	10693	5297	1707	2312	6780	7211	13420	16244	12280
Capzb|5UTR|TC_1018_43733.00000|chr4_139192921_139192988_+	721	889	2081	1863	4781	6400	2879	839	944	2077	1926	4919	8548	4866
Car13|5UTR|TC_4131_6812.00000|chr3_14641726_14641789_+	87	131	404	326	738	910	374	134	162	383	376	786	1234	767
Car5b|5UTR|TC_40201_41.00000|chrX_164014968_164014970_-	0	2	0	0	0	14	4	0	0	0	1	1	8	13
Car5b|5UTR|TC_9080_1651.00000|chrX_164027969_164028026_-	10	17	21	35	52	259	270	8	11	23	25	65	303	566
Card10|5UTR|TC_25192_162.00000|chr15_78803008_78803031_-	1	8	23	13	9	7	8	1	10	16	11	8	16	56
Carf|5UTR|TC_13764_649.00000|chr1_60098245_60098273_+	30	40	53	49	66	67	41	3	18	55	58	54	75	95
Carhsp1|5UTR|TC_6489_3257.00000|chr16_8672134_8672209_-	56	101	377	446	288	127	144	55	116	322	454	313	219	344
Carkd|5UTR|TC_4304_6453.00000|chr8_11497548_11497628_+	105	217	541	456	713	585	259	99	206	533	547	722	854	616
Cars2|5UTR|TC_7867_2214.00000|chr8_11550678_11550768_-	26	59	198	130	269	172	84	5	37	194	123	252	328	337
Cars|5UTR|TC_18221_347.00000|chr7_143600010_143600012_-	6	15	37	8	8	50	27	20	19	22	10	7	29	102
Cars|5UTR|TC_1917_20111.00000|chr7_143600039_143600089_-	195	249	986	438	510	1698	3937	178	297	1137	513	521	1531	7921
Casc3|5UTR|TC_1773_22170.00000|chr11_98809791_98809858_+	135	441	1905	701	867	1094	2309	34	190	1775	576	525	1447	10171
Casc4|5UTR|TC_10930_1096.00000|chr2_121867096_121867170_+	15	18	72	77	155	167	135	7	15	54	52	141	132	162
Casc5|5UTR|TC_8605_1840.00000|chr2_119047114_119047190_+	20	22	112	98	112	185	340	23	31	85	79	94	173	486
Casd1|5UTR|TC_23633_189.00000|chr6_4601129_4601157_+	0	6	14	9	10	31	19	0	1	25	12	22	15	43
Caskin2|5UTR|TC_7042_2792.00000|chr11_115813577_115813664_-	25	26	71	82	110	199	649	35	30	91	87	156	264	971
Casp12|5UTR|TC_7907_2186.00000|chr9_5345455_5345501_+	55	60	150	67	87	229	287	54	53	118	59	79	310	640
Casp2|5UTR|TC_8096_2083.00000|chr6_42264984_42265119_+	47	67	254	122	163	178	100	67	59	294	176	122	197	242
Casp3|5UTR|TC_29058_115.00000|chr8_46617465_46617469_+	0	3	10	6	12	19	14	1	8	4	1	10	33	15
Casp3|5UTR|TC_6387_3369.00000|chr8_46617431_46617440_+	34	36	168	104	266	483	253	42	54	181	124	216	712	696
Casp3|5UTR|TC_7842_2231.00000|chr8_46617369_46617406_+	30	24	68	75	124	381	142	33	21	54	101	152	513	513
Casp4|5UTR|TC_9364_1542.00000|chr9_5308814_5308868_+	54	45	133	82	94	165	145	49	52	68	83	99	220	258
Casp6|5UTR|TC_4747_5531.00000|chr3_129901420_129901484_+	106	128	380	305	638	602	245	96	119	351	403	671	878	630
Casp7|5UTR|TC_8153_2048.00000|chr19_56397219_56397259_+	13	25	137	99	244	277	132	21	31	160	130	177	372	230
Casp8|5UTR|TC_13273_709.00000|chr1_58795392_58795438_+	14	16	84	41	60	109	53	10	16	62	49	53	81	61
Casp8|5UTR|TC_16216_448.00000|chr1_58795630_58795676_+	5	7	29	18	36	88	79	5	7	30	19	30	69	147
Casp8|5UTR|TC_17577_376.00000|chr1_58795498_58795509_+	6	2	14	13	19	53	61	7	4	15	17	15	33	117
Casp8ap2|5UTR|TC_4643_5740.00000|chr4_32615432_32615502_+	72	85	447	293	340	596	1017	119	72	341	257	296	523	1352
Casp9|5UTR|TC_11171_1046.00000|chr4_141793786_141793861_+	55	30	63	47	58	157	88	27	35	78	43	66	187	114
Casp9|5UTR|TC_37976_52.00000|chr4_141793724_141793727_+	0	0	7	5	3	2	4	3	2	8	4	9	3	4
Cast|5UTR|TC_7766_2273.00000|chr13_74807885_74807989_-	21	21	95	52	59	148	600	21	29	67	59	62	117	932
Casz1|5UTR|TC_23457_192.00000|chr4_148804415_148804493_+	3	1	8	16	8	14	49	1	0	6	11	16	16	43
Cat|5UTR|TC_4736_5546.00000|chr2_103485095_103485108_-	31	37	235	120	161	652	1029	72	70	217	125	213	687	1943
Catsper2|5UTR|TC_22152_219.00000|chr2_121413572_121413584_-	60	16	33	12	14	7	10	29	25	37	25	11	12	9
Catsper2|5UTR|TC_32141_88.00000|chr2_121413610_121413612_-	6	4	6	11	4	0	3	10	11	13	2	11	0	9
Cav1|5UTR|TC_10140_1295.00000|chr6_17307889_17307891_+	19	58	245	184	74	36	25	13	43	173	202	78	53	118
Cav1|5UTR|TC_11562_971.00000|chr6_17307674_17307690_+	17	13	20	60	154	225	48	26	19	21	44	179	273	217
Cav1|5UTR|TC_15639_489.00000|chr6_17307641_17307643_+	7	9	4	18	50	94	54	13	11	8	8	59	122	70
Cav1|5UTR|TC_1792_21903.00000|chr6_17306383_17306401_+	285	353	1492	2046	3538	1977	960	416	446	1471	1814	3184	2133	2107
Cav1|5UTR|TC_18668_327.00000|chr6_17307915_17307917_+	12	6	29	42	30	7	7	12	23	30	43	45	22	29
Cav1|5UTR|TC_1991_19383.00000|chr6_17307719_17307724_+	249	197	385	941	2663	3056	1155	289	259	326	850	2943	3888	2182
Cav1|5UTR|TC_6702_3078.00000|chr6_17306421_17306423_+	18	39	230	387	532	171	123	36	52	205	381	495	261	297
Cav1|5UTR|TC_7651_2359.00000|chr6_17306340_17306362_+	19	22	93	119	363	311	123	31	26	63	130	322	419	318
Cav2|5UTR|TC_2450_14793.00000|chr6_17281278_17281357_+	149	288	1508	2118	1612	778	709	165	370	1377	1990	1701	1062	1259
Cav2|5UTR|TC_7088_2760.00000|chr6_17281198_17281227_+	24	46	208	334	395	205	139	37	28	144	352	348	256	244
Cbfa2t2|5UTR|TC_7820_2244.00000|chr2_154436458_154436537_+	24	45	87	103	138	319	251	30	28	113	120	132	380	483
Cbfb|5UTR|TC_11494_982.00000|chr8_105170894_105170941_+	14	20	128	146	92	74	56	9	23	86	120	100	55	83
Cbl|5UTR|TC_4447_6102.00000|chr9_44233889_44234033_-	91	60	172	233	235	741	1347	97	71	150	161	224	574	2173
Cblb|5UTR|TC_7484_2477.00000|chr16_52031558_52031658_+	36	41	105	95	106	226	617	51	47	99	88	89	225	660
Cbll1|5UTR|TC_8001_2129.00000|chr12_31499521_31499566_-	94	134	317	111	107	150	175	75	103	323	103	102	156	217
Cbr2|5UTR|TC_6860_2938.00000|chr11_120731991_120732049_-	474	288	182	68	182	119	123	583	243	186	94	185	195	101
Cbr3|5UTR|TC_5467_4420.00000|chr16_93683161_93683244_+	36	32	93	128	377	744	395	43	35	86	121	410	1137	788
Cbr4|5UTR|TC_10231_1273.00000|chr8_61487722_61487782_+	66	38	50	54	79	204	63	91	26	58	45	74	274	179
Cbwd1|5UTR|TC_3834_7694.00000|chr19_24961552_24961627_-	98	169	525	384	632	1134	771	134	154	413	361	656	1082	1181
Cbx1|5UTR|TC_276_194407.00000|chr11_96789122_96789198_+	1583	2385	5057	11762	25887	29036	12955	1708	2835	4373	10699	25998	36174	23955
Cbx2|5UTR|TC_4476_6043.00000|chr11_119023028_119023095_+	38	220	572	266	319	763	574	58	237	702	268	270	849	954
Cbx3|5UTR|TC_804_56998.00000|chr6_51470640_51470706_+	718	950	3260	3405	8175	7436	3127	852	1004	2466	3787	5856	9404	6558
Cbx5|5UTR|TC_3130_10561.00000|chr15_103215290_103215388_-	222	133	731	744	1083	1208	897	268	196	656	775	1028	1372	1320
Cbx6|5UTR|TC_1115_38703.00000|chr15_79834215_79834317_-	537	521	1842	1366	2096	6575	4742	621	602	1878	1570	2274	6659	8297
Cbx8|5UTR|TC_4744_5535.00000|chr11_119040866_119040963_-	73	131	394	229	360	653	380	59	190	489	360	374	1041	1141
Cby1|5UTR|TC_3174_10391.00000|chr15_79659180_79659274_+	147	157	674	1352	1487	593	696	174	152	397	1336	1489	873	949
Cc2d1b|5UTR|TC_2185_17237.00000|chr4_108619933_108620047_+	396	290	739	639	843	2429	3431	411	313	848	561	792	1954	3814
Cc2d2a|5UTR|TC_31166_96.00000|chr5_43662379_43662399_+	2	2	7	8	2	5	25	0	3	9	3	6	3	26
Ccar1|5UTR|TC_24576_172.00000|chr10_62792223_62792225_-	2	6	15	8	9	14	22	3	3	12	16	10	22	32
Ccar1|5UTR|TC_2478_14557.00000|chr10_62792251_62792290_-	141	375	1427	982	634	1062	2519	228	473	1194	984	637	922	2979
Ccar2|5UTR|TC_34873_69.00000|chr14_70153790_70153792_-	0	2	0	4	0	6	13	0	0	0	0	6	1	37
Ccar2|5UTR|TC_6989_2836.00000|chr14_70153692_70153742_-	33	71	146	115	86	159	513	37	67	230	97	104	171	1041
Ccbl2|5UTR|TC_7396_2541.00000|chr3_142701027_142701099_+	18	19	53	87	124	183	439	28	27	44	89	123	278	1029
Ccdc101|5UTR|TC_1815_21470.00000|chr7_126649301_126649358_+	373	295	730	1538	2687	2778	1212	419	304	571	1318	2896	3783	2842
Ccdc102a|5UTR|TC_9089_1648.00000|chr8_94918001_94918092_-	11	26	69	55	115	269	189	12	14	94	101	87	220	393
Ccdc104|5UTR|TC_1969_19593.00000|chr11_29247208_29247326_-	300	340	1334	1824	2812	2223	1105	356	343	844	1646	2478	2244	1744
Ccdc107|5UTR|TC_3344_9638.00000|chr4_43493350_43493405_+	86	193	625	925	1465	626	493	126	296	462	928	1545	1087	871
Ccdc115|5UTR|TC_7765_2273.00000|chr1_34439353_34439374_-	35	77	320	279	197	108	53	40	168	304	283	195	87	127
Ccdc117|5UTR|TC_23093_199.00000|chr11_5542189_5542214_-	12	5	15	30	15	34	12	3	7	13	2	6	26	25
Ccdc122|5UTR|TC_8446_1911.00000|chr14_77036750_77036802_+	61	48	109	178	226	160	91	63	80	74	200	233	189	199
Ccdc124|5UTR|TC_375_143492.00000|chr8_70873483_70873498_-	1650	3211	17274	21858	14594	5468	4183	1807	3462	12316	30963	11402	6676	8628
Ccdc12|5UTR|TC_647_76347.00000|chr9_110656498_110656544_+	1259	3252	9330	10867	5815	2766	3188	1469	3513	7634	12781	4811	3944	5718
Ccdc127|5UTR|TC_2599_13674.00000|chr13_74350301_74350372_+	227	367	1237	1655	1733	865	840	245	380	788	1534	1518	1060	1225
Ccdc130|5UTR|TC_5400_4516.00000|chr8_84270339_84270415_-	173	115	205	288	369	546	420	236	97	178	216	367	703	786
Ccdc132|5UTR|TC_5847_3917.00000|chr6_3498392_3498430_+	45	87	261	105	157	464	598	47	88	280	99	177	507	1002
Ccdc134|5UTR|TC_11520_977.00000|chr15_82127895_82127995_+	46	30	117	66	74	77	60	36	37	126	61	79	107	61
Ccdc134|5UTR|TC_32538_85.00000|chr15_82128022_82128024_+	2	0	5	7	15	3	4	3	4	12	4	8	9	9
Ccdc136|5UTR|TC_20273_270.00000|chr6_29399201_29399203_+	3	15	24	28	11	42	34	2	11	28	14	4	21	33
Ccdc136|5UTR|TC_24488_174.00000|chr6_29399224_29399242_+	6	11	7	8	7	26	21	8	4	8	8	6	28	26
Ccdc137|5UTR|TC_1005_44481.00000|chr11_120458097_120458140_+	315	1511	4340	2055	3807	7429	3167	336	1361	4896	1992	2996	5448	4828
Ccdc138|5UTR|TC_12798_772.00000|chr10_58497876_58497958_+	19	19	70	32	36	69	79	2	31	101	49	34	75	158
Ccdc141|5UTR|TC_19227_305.00000|chr2_77170574_77170650_-	7	3	21	15	12	44	61	3	7	19	24	13	15	72
Ccdc142|5UTR|TC_33879_76.00000|chr6_83101568_83101601_+	0	2	14	6	1	4	15	3	5	11	5	1	12	7
Ccdc15|5UTR|TC_12112_763.00000|chr9_37348326_37348362_-	124	42	43	37	29	44	93	135	53	30	21	32	52	133
Ccdc15|5UTR|TC_18416_266.00000|chr9_37348384_37348403_-	23	10	11	10	7	37	39	36	11	6	6	17	26	27
Ccdc157|5UTR|TC_14502_579.00000|chr11_4160252_4160303_-	13	5	30	28	42	80	56	4	8	40	35	51	80	111
Ccdc157|5UTR|TC_38450_49.00000|chr11_4160224_4160226_-	3	1	2	5	0	1	10	0	0	0	3	3	10	11
Ccdc157|5UTR|TC_42185_30.00000|chr11_4152908_4152910_-	11	2	1	0	0	0	4	14	1	0	0	0	0	2
Ccdc159|5UTR|TC_16918_410.00000|chr9_21927598_21927660_+	87	11	64	23	22	5	3	43	38	35	32	13	12	32
Ccdc167|5UTR|TC_4174_6725.00000|chr17_29716943_29717032_-	206	468	828	722	386	173	216	248	555	838	1053	305	298	429
Ccdc174|5UTR|TC_2313_16027.00000|chr6_91878038_91878102_+	348	514	1543	809	816	1725	1370	384	530	1436	910	757	2004	2881
Ccdc176|5UTR|TC_13957_628.00000|chr12_84409009_84409096_+	14	26	65	58	55	40	31	12	33	68	69	50	55	60
Ccdc181|5UTR|TC_12872_761.00000|chr1_164275550_164275654_+	27	38	49	32	38	85	65	34	27	80	37	64	93	94
Ccdc22|5UTR|TC_7552_2429.00000|chrX_7605308_7605398_-	22	23	129	76	92	245	446	39	46	123	65	94	244	793
Ccdc23|5UTR|TC_33858_76.00000|chr4_119195312_119195314_+	0	0	25	10	8	0	0	0	1	15	12	4	5	9
Ccdc23|5UTR|TC_3913_7430.00000|chr4_119195360_119195449_+	160	243	1480	909	360	210	204	263	291	944	1291	341	292	442
Ccdc25|5UTR|TC_2552_14028.00000|chr14_65837356_65837406_+	121	254	674	790	1552	2207	1077	138	243	479	600	1581	2529	1783
Ccdc28a|5UTR|TC_10775_1129.00000|chr10_18234946_18234996_-	13	40	109	109	110	89	46	13	50	149	111	114	82	98
Ccdc28b|5UTR|TC_9191_1607.00000|chr4_129623877_129623933_-	27	28	80	66	186	250	139	27	31	74	87	143	337	148
Ccdc32|5UTR|TC_9401_1529.00000|chr2_119029337_119029399_-	28	26	115	137	240	151	82	18	46	65	128	231	153	113
Ccdc34|5UTR|TC_1835_21184.00000|chr2_110017812_110017866_+	284	587	2002	2097	2709	2129	1518	314	559	1482	1640	2706	1875	1282
Ccdc39|5UTR|TC_11499_981.00000|chr3_33844246_33844330_-	15	36	86	50	85	101	123	11	19	68	58	59	80	195
Ccdc43|5UTR|TC_2620_13534.00000|chr11_102697718_102697774_-	192	420	1918	1545	1271	748	694	187	454	1872	1294	1072	776	1091
Ccdc47|5UTR|TC_745_63636.00000|chr11_106216281_106216359_-	649	758	1253	1436	1847	8457	16710	736	643	1115	1118	1756	6205	21142
Ccdc50|5UTR|TC_1812_21483.00000|chr16_27388981_27389078_+	427	671	2046	2118	2297	1789	1450	452	689	2040	1743	2151	1655	1955
Ccdc51|5UTR|TC_6703_3078.00000|chr9_109082509_109082521_+	47	71	119	80	95	461	430	78	96	128	71	93	466	843
Ccdc53|5UTR|TC_2138_17718.00000|chr10_88201109_88201228_+	290	517	1777	2148	2097	597	617	351	696	1592	2510	2123	1202	1453
Ccdc55|5UTR|TC_1509_26795.00000|chr11_77078411_77078439_-	673	1426	2137	694	636	2589	5756	695	1044	2298	588	586	1810	5863
Ccdc58|5UTR|TC_1204_35661.00000|chr16_36072072_36072114_+	603	1561	3614	3935	3504	926	862	818	2214	3737	4551	3843	2282	3211
Ccdc58|5UTR|TC_28717_118.00000|chr16_36071738_36071740_+	7	16	18	15	16	4	1	4	5	19	11	1	4	13
Ccdc58|5UTR|TC_6550_3211.00000|chr16_36071625_36071686_+	159	231	650	174	96	41	37	191	365	652	285	110	116	104
Ccdc59|5UTR|TC_2201_17089.00000|chr10_105841459_105841494_+	519	839	1249	1229	2455	1287	816	559	975	1328	941	2253	1681	1305
Ccdc61|5UTR|TC_7284_2622.00000|chr7_18910352_18910410_-	33	42	104	118	180	381	265	39	52	114	104	165	463	562
Ccdc62|5UTR|TC_11790_926.00000|chr5_123930673_123930753_+	258	51	77	20	29	6	10	276	62	63	31	28	8	17
Ccdc66|5UTR|TC_10556_1183.00000|chr14_27508435_27508509_-	45	48	125	68	70	104	144	36	45	125	65	64	97	187
Ccdc71|5UTR|TC_2524_14254.00000|chr9_108460533_108460584_+	455	370	841	933	1316	1547	1234	573	379	827	872	1443	1706	1758
Ccdc77|5UTR|TC_17034_404.00000|chr6_120357430_120357486_-	52	18	25	15	14	31	57	63	14	12	14	11	21	60
Ccdc77|5UTR|TC_5736_4050.00000|chr6_120357332_120357400_-	174	155	268	135	145	346	776	254	180	240	137	143	250	866
Ccdc82|5UTR|TC_3732_8009.00000|chr9_13246937_13246999_+	283	222	488	534	623	1046	826	250	183	319	480	521	949	1358
Ccdc84|5UTR|TC_6925_2893.00000|chr9_44418000_44418048_-	60	182	288	120	201	294	139	86	190	333	134	221	388	257
Ccdc85b|5UTR|TC_1561_25926.00000|chr19_5457492_5457569_-	252	642	3115	3447	2454	1329	1503	282	784	2196	3849	2133	1534	2406
Ccdc86|5UTR|TC_6350_3411.00000|chr19_10949243_10949290_-	47	80	217	84	231	543	344	51	100	228	74	223	741	498
Ccdc89|5UTR|TC_16118_455.00000|chr7_90426512_90426570_+	4	6	35	5	30	73	34	8	17	35	8	30	108	81
Ccdc90b|5UTR|TC_16477_435.00000|chr7_92561154_92561200_+	27	24	42	42	36	30	11	14	41	42	52	49	37	26
Ccdc90b|5UTR|TC_4499_5997.00000|chr7_92561462_92561557_+	125	139	409	440	950	384	247	128	232	363	475	1065	598	636
Ccdc91|5UTR|TC_33030_82.00000|chr6_147475989_147476008_+	1	0	4	3	7	17	9	0	4	9	7	6	11	4
Ccdc91|5UTR|TC_6813_2975.00000|chr6_147475867_147475957_+	40	37	163	166	281	486	231	30	54	151	170	253	546	389
Ccdc92|5UTR|TC_4790_5466.00000|chr5_124862133_124862199_-	147	215	821	656	463	299	276	115	170	709	580	414	349	347
Ccdc93|5UTR|TC_7128_2730.00000|chr1_121431042_121431140_+	28	23	102	131	172	227	546	46	34	106	114	172	213	873
Ccdc94|5UTR|TC_4740_5543.00000|chr17_55959067_55959227_+	84	168	362	189	377	913	454	139	160	371	205	389	1127	723
Ccdc9|5UTR|TC_1749_22593.00000|chr7_16286749_16286807_-	184	477	1161	847	803	2715	4076	135	409	1210	999	746	3131	6222
Ccdc9|5UTR|TC_19317_302.00000|chr7_16286726_16286728_-	5	12	21	11	7	18	62	0	6	9	12	5	61	73
Ccdc96|5UTR|TC_8199_2025.00000|chr5_36484558_36484631_+	12	50	107	53	87	453	306	20	32	97	42	93	325	394
Ccdc97|5UTR|TC_5904_3859.00000|chr7_25718983_25719088_-	57	74	286	216	316	562	380	65	64	338	183	283	613	483
Cchcr1|5UTR|TC_7710_2124.00000|chr17_35517150_35517231_+	64	101	159	98	110	249	414	54	66	152	111	110	276	598
Ccl11|5UTR|TC_28201_123.00000|chr11_82057781_82057854_+	5	7	8	3	36	21	0	0	3	1	7	16	11	11
Ccl11|5UTR|TC_34082_74.00000|chr11_82057917_82057922_+	1	8	4	10	8	5	2	1	0	6	6	12	3	10
Ccl20|5UTR|TC_15139_526.00000|chr1_83116765_83116769_+	12	31	67	68	25	15	21	47	37	52	56	40	25	30
Ccl2|5UTR|TC_158_334999.00000|chr11_82035573_82035578_+	9575	11352	26829	30417	42123	15998	13393	12294	14609	22556	31686	44825	29420	29922
Ccl27a|5UTR|TC_21477_236.00000|chr4_41774118_41774181_-	5	13	45	11	23	9	5	6	23	48	21	18	6	13
Ccl4|5UTR|TC_37861_52.00000|chr11_83662582_83662586_+	0	5	5	9	5	1	1	1	1	12	7	3	2	0
Ccl5|5UTR|TC_660_75303.00000|chr11_83530516_83530522_-	3071	4907	14069	7558	2756	1255	890	2799	7243	13850	10443	2725	1719	2018
Ccl7|5UTR|TC_573_88950.00000|chr11_82045709_82045714_+	2162	3003	9661	9909	8339	2574	3531	2627	5031	8089	10397	9910	5397	8320
Ccl8|5UTR|TC_17830_363.00000|chr11_82115180_82115186_+	3	6	17	52	61	14	28	2	5	6	44	54	34	37
Ccl9|5UTR|TC_446_118297.00000|chr11_83578503_83578505_-	3120	4151	12481	16804	10736	4974	5434	3397	4475	8646	16622	10523	6881	10053
Ccm2|5UTR|TC_1644_24226.00000|chr11_6546897_6546935_+	709	1456	4236	2108	1089	689	765	774	1667	4412	2783	937	1029	1572
Ccm2|5UTR|TC_23422_192.00000|chr11_6546955_6546957_+	7	5	15	16	29	5	14	1	13	27	27	30	5	22
Ccna2|5UTR|TC_3056_10872.00000|chr3_36571960_36572000_-	117	99	381	531	1273	1687	707	136	137	254	474	1402	2219	1455
Ccna2|5UTR|TC_6366_3396.00000|chr3_36571897_36571939_-	39	51	194	223	447	393	238	68	72	196	234	535	544	386
Ccnb1|5UTR|TC_3858_7586.00000|chr13_100786475_100786521_-	213	154	333	193	255	978	1076	318	205	270	236	229	937	2189
Ccnb2|5UTR|TC_2750_12584.00000|chr9_70421498_70421583_-	167	141	468	412	886	2084	997	151	184	348	432	951	2810	2623
Ccnc|5UTR|TC_10631_1166.00000|chr4_21727699_21727710_+	23	9	78	99	132	124	39	26	21	51	130	140	148	146
Ccnc|5UTR|TC_5764_4020.00000|chr4_21727739_21727784_+	31	92	307	319	488	360	149	97	93	255	422	487	520	400
Ccnd1|5UTR|TC_1420_29164.00000|chr7_144939800_144939837_-	250	276	762	1129	1858	6050	4280	269	238	629	1080	1829	5665	4849
Ccnd1|5UTR|TC_18043_355.00000|chr7_144939917_144939919_-	3	2	9	13	25	109	52	4	11	2	6	22	48	77
Ccnd1|5UTR|TC_4520_5963.00000|chr7_144939866_144939898_-	50	75	85	183	324	1265	893	56	44	82	157	300	1201	1415
Ccnd1|5UTR|TC_6599_3173.00000|chr7_144939771_144939778_-	36	33	107	130	252	614	329	35	42	162	123	237	605	468
Ccnd2|5UTR|TC_4388_6240.00000|chr6_127151007_127151011_-	89	59	115	224	486	1316	785	97	43	96	185	482	1120	1143
Ccnd2|5UTR|TC_4961_5144.00000|chr6_127151037_127151070_-	46	54	135	165	376	1291	664	72	36	67	149	358	888	904
Ccnd3|5UTR|TC_15885_471.00000|chr17_47505125_47505218_+	2	121	98	29	0	4	3	13	75	93	32	4	3	2
Ccnd3|5UTR|TC_19578_292.00000|chr17_47505038_47505100_+	3	15	66	31	12	10	2	3	12	43	56	9	12	19
Ccnd3|5UTR|TC_5209_4788.00000|chr17_47593449_47593499_+	109	95	436	451	530	420	240	170	110	304	396	526	568	473
Ccnd3|5UTR|TC_6515_3238.00000|chr17_47593520_47593560_+	63	41	107	103	222	632	404	51	44	97	83	164	690	674
Ccndbp1|5UTR|TC_5391_4522.00000|chr2_121008425_121008496_+	56	107	242	232	609	555	261	108	90	224	280	598	772	546
Ccne1|5UTR|TC_5228_4767.00000|chr7_38107388_38107481_-	39	50	133	211	511	381	208	22	22	104	200	329	693	1938
Ccne2|5UTR|TC_2485_14516.00000|chr4_11191779_11191784_+	239	366	1198	679	997	1706	1026	257	430	1112	834	791	2189	2813
Ccne2|5UTR|TC_28340_122.00000|chr4_11191712_11191714_+	4	7	11	6	6	14	7	9	3	9	6	13	11	19
Ccne2|5UTR|TC_5899_3864.00000|chr4_11191735_11191756_+	72	120	307	228	279	477	231	43	119	275	249	258	623	583
Ccnf|5UTR|TC_8501_1882.00000|chr17_24251326_24251417_-	41	89	139	62	104	179	308	41	81	179	78	68	165	388
Ccng1|5UTR|TC_1670_23889.00000|chr11_40755208_40755229_-	437	1011	4068	2094	1611	1639	954	473	1334	4874	1975	1511	1444	1603
Ccng2|5UTR|TC_5923_3837.00000|chr5_93267550_93267599_+	69	108	509	314	331	246	181	109	127	557	313	334	285	354
Ccnh|5UTR|TC_2855_11892.00000|chr13_85189382_85189481_+	168	192	487	465	1270	1787	819	199	199	387	504	1383	2622	1597
Ccni|5UTR|TC_3385_9480.00000|chr5_93206437_93206455_-	381	241	1592	1290	753	375	234	463	262	1037	1550	368	384	550
Ccnj|5UTR|TC_20949_250.00000|chr19_40831277_40831306_+	1	13	62	22	20	3	6	2	4	55	18	14	13	25
Ccnk|5UTR|TC_4395_6231.00000|chr12_108179798_108179823_+	234	344	881	300	375	511	310	148	327	1030	366	368	461	576
Ccnl1|5UTR|TC_12645_793.00000|chr3_65958181_65958183_-	7	38	249	32	29	8	5	1	6	195	33	12	16	176
Ccnl2|5UTR|TC_8155_2048.00000|chr4_155812498_155812522_+	28	98	298	138	131	164	106	28	106	379	132	131	144	165
Ccno|5UTR|TC_27827_127.00000|chr13_112987798_112987832_+	2	9	22	4	9	16	11	5	5	13	6	9	9	17
Ccnt2|5UTR|TC_4044_7059.00000|chr1_127774186_127774224_+	88	175	1121	592	403	443	472	111	225	1160	716	412	471	870
Ccp110|5UTR|TC_3254_10006.00000|chr7_118712532_118712619_+	109	164	859	789	660	1491	967	118	115	903	694	648	1214	1302
Ccpg1|5UTR|TC_13236_649.00000|chr9_72985576_72985618_+	5	17	21	18	22	69	200	20	19	25	13	8	46	177
Ccpg1|5UTR|TC_16453_381.00000|chr9_72985532_72985554_+	4	0	6	15	18	67	91	5	3	7	7	13	44	101
Ccpg1os|5UTR|TC_22047_222.00000|chr9_72985290_72985306_-	0	4	11	18	37	28	15	6	6	8	12	31	24	31
Ccpg1os|5UTR|TC_8054_2104.00000|chr9_72985341_72985408_-	46	37	149	216	316	150	112	55	44	78	222	303	218	194
Ccr7|5UTR|TC_24290_177.00000|chr11_99155075_99155079_-	3	3	15	6	9	11	18	6	6	9	14	7	23	50
Ccs|5UTR|TC_3236_10099.00000|chr19_4839266_4839337_-	156	508	855	487	1061	1057	378	167	661	852	640	895	1583	919
Ccsap|5UTR|TC_41417_35.00000|chr8_123859834_123859836_-	1	0	2	1	4	11	0	1	1	4	1	9	3	2
Ccsap|5UTR|TC_7533_2441.00000|chr8_123859403_123859518_-	30	44	158	135	289	361	215	20	52	157	118	245	332	294
Ccser2|5UTR|TC_3898_7458.00000|chr14_36968690_36968781_-	119	117	515	510	755	774	458	60	148	656	577	620	1041	1108
Cct2|5UTR|TC_12884_759.00000|chr10_117063747_117063749_-	10	14	19	5	39	124	104	25	12	39	13	35	122	215
Cct2|5UTR|TC_747_63459.00000|chr10_117063771_117063799_-	676	969	2788	1748	2471	7856	9997	787	1177	2780	1897	2528	7650	20135
Cct3|5UTR|TC_544_94173.00000|chr3_88297121_88297210_+	965	776	2248	1454	2286	10096	21527	1170	1058	2454	1466	2615	11529	44472
Cct4|5UTR|TC_1495_26985.00000|chr11_22990582_22990648_+	228	248	1076	925	1135	3077	4146	435	324	814	1004	1162	3758	9757
Cct5|5UTR|TC_218_246975.00000|chr15_31601720_31601809_-	3195	3753	8975	5066	7937	30609	38320	3915	4927	11917	5262	8488	33907	80704
Cct6a|5UTR|TC_518_98732.00000|chr5_129787369_129787413_+	1001	1041	3409	1721	3509	13946	16000	1277	1320	4161	1759	3688	15241	30659
Cct6b|5UTR|TC_40022_41.00000|chr11_82764268_82764270_-	6	5	1	2	2	1	4	9	7	3	1	3	0	0
Cct7|5UTR|TC_2347_15574.00000|chr6_85451966_85452018_+	179	100	332	320	468	1802	3529	232	134	237	340	478	1826	5860
Cct7|5UTR|TC_825_55601.00000|chr6_85452046_85452102_+	701	521	1407	1127	2276	8380	10339	742	578	1280	1170	2286	8300	16494
Cct8|5UTR|TC_876_51724.00000|chr16_87495816_87495874_-	570	515	1647	863	1664	6188	8932	660	682	1938	1013	1761	6587	19257
Ccz1|5UTR|TC_1742_22721.00000|chr5_144014848_144014915_-	454	851	2691	1677	2445	1770	973	604	920	2623	2041	2159	1949	2070
Cd109|5UTR|TC_10533_1189.00000|chr9_78615804_78615875_+	8	12	41	47	32	99	363	29	15	38	33	39	97	612
Cd109|5UTR|TC_8850_1749.00000|chr9_78615761_78615781_+	34	5	37	50	66	130	500	22	27	29	58	81	150	665
Cd14|5UTR|TC_37337_55.00000|chr18_36726603_36726605_-	0	0	1	6	8	3	5	0	2	1	8	3	5	16
Cd151|5UTR|TC_13841_640.00000|chr7_141468787_141468793_+	12	11	31	41	100	70	40	30	5	9	34	84	64	109
Cd151|5UTR|TC_14341_594.00000|chr7_141468816_141468828_+	14	13	54	80	129	65	42	21	16	26	69	127	74	84
Cd151|5UTR|TC_3354_9606.00000|chr7_141467359_141467428_+	115	78	201	254	620	1668	1292	135	120	200	300	628	1864	2131
Cd164|5UTR|TC_1390_29846.00000|chr10_41519497_41519507_+	282	425	1501	1981	4276	3711	1818	285	485	1319	1956	4106	4173	3528
Cd1d1|5UTR|TC_16523_432.00000|chr3_86999288_86999340_-	5	16	23	22	20	48	26	2	10	28	25	36	82	102
Cd248|5UTR|TC_5180_4827.00000|chr19_5068054_5068112_+	52	62	150	87	190	659	1114	67	50	164	116	131	724	1301
Cd274|5UTR|TC_10823_1121.00000|chr19_29367417_29367489_+	27	40	97	143	95	107	42	28	32	102	122	106	97	95
Cd2ap|5UTR|TC_1093_39571.00000|chr17_42876414_42876468_-	605	1008	3411	3056	3564	5160	2936	506	895	3404	2733	3477	4765	4051
Cd2bp2|5UTR|TC_1413_29328.00000|chr7_127195931_127196001_-	316	626	1400	1156	2251	4367	2504	378	622	1371	1360	2011	5546	5420
Cd2bp2|5UTR|TC_14852_550.00000|chr7_127195875_127195877_-	5	6	28	29	93	65	3	5	19	28	29	55	105	90
Cd2bp2|5UTR|TC_23743_187.00000|chr7_127196054_127196056_-	1	5	3	13	37	52	24	4	3	8	14	26	41	21
Cd302|5UTR|TC_35764_64.00000|chr2_60284186_60284216_-	0	3	3	8	16	0	0	0	0	2	0	6	29	7
Cd302|5UTR|TC_7312_2600.00000|chr2_60284094_60284163_-	23	84	237	278	321	147	85	27	123	190	289	377	172	256
Cd320|5UTR|TC_6126_3626.00000|chr17_33843091_33843152_+	34	42	203	333	504	216	184	38	84	191	354	631	481	396
Cd34|5UTR|TC_2148_13227.00000|chr1_194938874_194938885_+	130	245	1053	1410	2341	1780	843	176	208	761	1292	2159	2043	2043
Cd34|5UTR|TC_730_51003.00000|chr1_194938929_194938975_+	509	1016	3222	2474	4462	6959	3988	577	1090	3213	2254	4625	8458	8156
Cd37|5UTR|TC_27793_128.00000|chr7_45238828_45238869_-	2	3	6	4	14	11	16	2	2	2	10	2	13	46
Cd38|5UTR|TC_13991_625.00000|chr5_43868793_43868859_+	6	9	40	40	64	64	49	5	4	55	33	105	77	78
Cd3eap|5UTR|TC_5650_4167.00000|chr7_19359431_19359487_-	81	241	519	186	168	492	371	118	268	473	217	172	441	437
Cd44|5UTR|TC_1471_27652.00000|chr2_102901456_102901462_-	268	286	867	736	958	3750	5424	289	329	588	669	901	3251	9336
Cd44|5UTR|TC_5187_4813.00000|chr2_102901490_102901515_-	36	72	98	129	132	596	1433	31	36	67	90	123	503	1642
Cd47|5UTR|TC_2858_11877.00000|chr16_49855628_49855714_+	159	192	440	536	1296	1938	666	176	237	384	524	1411	2424	1494
Cd47|5UTR|TC_29315_112.00000|chr16_49855749_49855751_+	10	7	3	5	5	15	6	0	3	1	3	20	16	18
Cd52|5UTR|TC_23997_182.00000|chr4_134095052_134095094_-	5	8	14	32	13	2	3	10	10	9	37	11	5	26
Cd59a|5UTR|TC_14224_605.00000|chr2_104095796_104095873_+	7	7	64	94	73	44	33	10	10	34	75	70	27	64
Cd63|5UTR|TC_92_550476.00000|chr10_128909867_128909937_+	11290	8875	19050	30307	80146	50793	37252	13805	11472	16623	32514	85902	84013	68434
Cd68|5UTR|TC_2422_14944.00000|chr11_69666102_69666184_-	300	223	428	443	729	2463	1630	289	245	376	462	820	3143	3466
Cd74|5UTR|TC_1643_24268.00000|chr18_60803842_60803856_+	176	364	800	925	2985	3806	1894	183	437	772	1002	2969	5105	3157
Cd81|5UTR|TC_1551_26042.00000|chr7_143052782_143052788_+	151	95	225	535	1387	4402	2936	178	142	199	576	1543	6080	7593
Cd81|5UTR|TC_8273_1989.00000|chr7_143052755_143052758_+	12	4	17	40	161	406	217	24	7	35	37	148	497	384
Cd82|5UTR|TC_10673_1156.00000|chr2_93462428_93462498_-	18	9	7	34	73	148	157	19	1	21	24	105	245	303
Cd82|5UTR|TC_13640_663.00000|chr2_93462378_93462404_-	2	3	10	11	47	105	94	8	3	16	15	47	165	148
Cd82|5UTR|TC_19204_306.00000|chr2_93462900_93462954_-	22	27	24	12	38	23	22	21	25	20	15	23	33	24
Cd9|5UTR|TC_1124_38315.00000|chr6_125494708_125494762_-	311	322	902	1153	3126	7400	3859	370	346	650	1122	3020	8179	7555
Cd99l2|5UTR|TC_4606_5811.00000|chrX_71492603_71492666_-	47	81	368	447	676	735	392	86	106	310	432	695	763	700
Cda|5UTR|TC_3032_11012.00000|chr4_138367917_138368028_-	158	351	1426	1496	933	407	337	154	521	1344	1835	821	514	749
Cdadc1|5UTR|TC_8456_1904.00000|chr14_59597915_59597971_-	58	153	333	124	85	76	70	35	221	350	150	86	102	70
Cdc123|5UTR|TC_1223_35143.00000|chr2_5844929_5844982_-	723	859	2424	3030	4223	3434	1988	845	946	1945	3151	4013	4384	3653
Cdc14a|5UTR|TC_31531_93.00000|chr3_116424026_116424056_-	6	4	10	1	4	10	21	0	0	1	9	14	16	6
Cdc16|5UTR|TC_3466_9105.00000|chr8_13757653_13757703_+	110	88	421	353	500	1346	935	114	123	464	349	585	1786	2028
Cdc20|5UTR|TC_1262_33713.00000|chr4_118437272_118437301_-	550	403	743	926	990	4425	6669	592	413	650	972	1040	4533	11913
Cdc20|5UTR|TC_6819_2969.00000|chr4_118437334_118437371_-	45	26	35	69	63	276	882	44	46	47	69	83	249	1035
Cdc23|5UTR|TC_5294_4657.00000|chr18_34651712_34651736_-	37	72	231	92	149	699	764	48	71	237	100	152	641	1364
Cdc25a|5UTR|TC_22124_220.00000|chr9_109875577_109875579_+	1	5	6	13	13	13	27	1	0	8	14	11	34	74
Cdc25a|5UTR|TC_27710_129.00000|chr9_109875988_109875993_+	2	5	4	7	5	15	15	2	9	6	9	15	18	17
Cdc25a|5UTR|TC_39347_45.00000|chr9_109875956_109875958_+	0	2	6	6	5	2	4	0	0	7	2	6	9	1
Cdc25b|5UTR|TC_10398_1228.00000|chr2_131186946_131186963_+	43	23	79	73	101	202	164	40	43	78	75	67	137	185
Cdc25b|5UTR|TC_14657_565.00000|chr2_131187084_131187125_+	20	18	32	22	13	64	93	11	28	41	13	27	76	162
Cdc25b|5UTR|TC_4270_6531.00000|chr2_131186987_131187034_+	313	142	542	783	441	656	372	355	191	453	652	487	535	718
Cdc25c|5UTR|TC_6053_3698.00000|chr18_34751517_34751558_-	127	65	188	158	236	276	415	153	88	193	201	269	463	866
Cdc26|5UTR|TC_799_57247.00000|chr4_62408614_62408632_-	1440	5716	10013	5957	3044	1818	2042	1547	5553	7718	5399	3154	2352	3087
Cdc27|5UTR|TC_4048_6857.00000|chr11_104550470_104550592_-	47	135	310	339	333	817	1008	76	112	360	331	369	810	1810
Cdc34|5UTR|TC_12156_868.00000|chr10_79682376_79682379_+	110	29	93	83	46	35	32	99	44	89	62	50	49	47
Cdc37|5UTR|TC_278_192530.00000|chr9_21149880_21149967_-	1449	2735	6456	6431	15164	32819	17967	1712	2943	6722	5895	16922	42529	32786
Cdc37l1|5UTR|TC_3318_9719.00000|chr19_28990448_28990511_+	150	278	1160	922	1028	675	427	160	326	1215	900	975	681	822
Cdc40|5UTR|TC_5606_4226.00000|chr10_40883080_40883133_-	31	50	216	121	142	665	727	38	78	278	98	165	490	1144
Cdc42|5UTR|TC_12687_787.00000|chr4_137357745_137357747_-	10	72	157	60	40	13	9	17	74	174	78	52	26	39
Cdc42|5UTR|TC_519_98664.00000|chr4_137357653_137357719_-	1337	1138	4687	5785	13525	11808	4347	1427	1408	3371	6384	13451	18151	11845
Cdc42bpb|5UTR|TC_41287_35.00000|chr12_111377343_111377361_-	0	0	1	0	1	5	25	0	0	0	0	1	0	18
Cdc42bpb|5UTR|TC_7103_2747.00000|chr12_111377449_111377516_-	19	14	91	63	85	227	780	15	22	44	58	85	204	1051
Cdc42bpg|5UTR|TC_41689_33.00000|chr19_6306592_6306633_+	0	1	1	0	1	5	6	3	1	1	3	3	1	9
Cdc42ep1|5UTR|TC_3855_7605.00000|chr15_78842636_78842647_+	307	121	223	245	606	1230	931	317	283	253	235	602	1199	1164
Cdc42ep2|5UTR|TC_4529_5950.00000|chr19_5924806_5924840_-	159	38	72	149	351	786	602	162	65	79	152	451	1393	1679
Cdc42ep3|5UTR|TC_18562_331.00000|chr17_79354995_79354997_-	2	7	13	24	52	34	17	11	3	5	23	52	64	34
Cdc42ep3|5UTR|TC_2072_18501.00000|chr17_79355055_79355063_-	280	182	354	705	1960	3305	1461	347	273	304	617	2166	3864	2683
Cdc42ep4|5UTR|TC_17976_357.00000|chr11_113750994_113751094_-	4	4	16	18	22	64	30	2	11	19	21	13	68	110
Cdc42ep4|5UTR|TC_23054_200.00000|chr11_113750778_113750818_-	0	2	1	16	18	27	18	2	5	2	15	2	37	63
Cdc42ep4|5UTR|TC_6945_2871.00000|chr11_113751792_113751849_-	69	53	236	126	205	431	152	53	84	222	166	269	426	379
Cdc42ep5|5UTR|TC_8887_1735.00000|chr7_4164506_4164573_-	40	112	286	181	103	35	44	37	171	276	217	120	56	76
Cdc42se1|5UTR|TC_3414_9315.00000|chr3_95228739_95228844_+	186	188	273	702	1640	845	571	266	233	259	715	1532	990	969
Cdc42se2|5UTR|TC_2033_17905.00000|chr11_54787648_54787721_-	131	167	369	878	1994	3141	2053	155	171	298	692	2090	2936	2830
Cdc42se2|5UTR|TC_7209_2554.00000|chr11_54787615_54787627_-	28	29	71	125	312	423	313	10	26	56	129	349	300	383
Cdc45|5UTR|TC_2302_16151.00000|chr16_18811592_18811654_-	121	190	466	493	1344	2547	1976	149	180	448	451	1400	2948	3438
Cdc5l|5UTR|TC_4101_6892.00000|chr17_45433519_45433556_-	52	107	261	179	169	464	2562	46	89	239	167	158	312	2087
Cdc6|5UTR|TC_10660_1159.00000|chr11_98907831_98907894_+	31	34	46	59	47	91	256	34	33	32	37	26	73	360
Cdc73|5UTR|TC_23242_196.00000|chr1_143702630_143702682_-	4	14	29	15	12	45	32	5	9	19	8	16	31	25
Cdc7|5UTR|TC_6096_3658.00000|chr5_106964321_106964384_+	37	131	314	230	150	329	564	46	124	336	202	158	303	750
Cdca2|5UTR|TC_13505_680.00000|chr14_67715594_67715684_-	7	26	46	38	27	65	128	15	13	43	32	27	27	196
Cdca2|5UTR|TC_6910_2903.00000|chr14_67715348_67715420_-	91	54	124	123	83	222	530	79	76	135	134	70	217	989
Cdca3|5UTR|TC_1289_32986.00000|chr6_124830175_124830245_+	534	1195	2891	3606	4326	2104	1827	623	1397	2541	3323	4389	2682	2827
Cdca4|5UTR|TC_6797_2985.00000|chr12_112829304_112829439_-	80	80	252	320	329	197	174	77	123	187	328	319	219	309
Cdca4|5UTR|TC_9277_1571.00000|chr12_112829028_112829121_-	64	20	63	71	139	312	58	62	39	60	83	104	322	205
Cdca5|5UTR|TC_6592_3177.00000|chr19_6085040_6085126_+	63	72	203	141	259	461	192	92	83	200	108	305	583	429
Cdca7|5UTR|TC_5172_4834.00000|chr2_72476151_72476254_+	120	120	331	187	242	753	386	98	156	354	166	284	807	903
Cdca7l|5UTR|TC_4400_5547.00000|chr12_117843775_117843909_+	90	108	295	278	394	1217	557	77	110	346	224	381	966	1044
Cdca8|5UTR|TC_2205_17050.00000|chr4_124936833_124936921_-	240	249	457	515	1208	3355	2368	277	281	392	415	1233	3490	2634
Cdh11|5UTR|TC_7629_2370.00000|chr8_102785032_102785128_-	37	34	104	70	122	324	542	46	37	62	52	97	236	719
Cdh18|5UTR|TC_7974_2146.00000|chr15_23036401_23036484_+	58	130	316	204	132	98	80	58	138	307	238	90	145	173
Cdh24|5UTR|TC_19705_288.00000|chr14_54641330_54641361_-	7	5	25	35	32	34	11	9	3	37	24	21	32	13
Cdh2|5UTR|TC_13285_708.00000|chr18_16809046_16809086_-	8	15	4	10	19	55	187	18	7	12	9	16	60	289
Cdh2|5UTR|TC_19439_297.00000|chr18_16808791_16808872_-	13	15	9	3	36	37	16	16	0	17	10	25	23	101
Cdh2|5UTR|TC_29620_109.00000|chr18_16808981_16809026_-	1	6	2	11	5	17	30	6	3	6	7	1	14	30
Cdh2|5UTR|TC_4002_7188.00000|chr18_16808445_16808533_-	50	50	190	149	184	531	2052	75	72	205	152	199	481	2832
Cdh5|5UTR|TC_30323_103.00000|chr8_104101626_104101705_+	0	2	0	3	1	5	34	0	1	4	4	5	2	43
Cdip1|5UTR|TC_4393_6232.00000|chr16_4789897_4789963_-	98	105	234	314	638	985	430	92	148	213	331	712	1191	789
Cdipt|5UTR|TC_20370_267.00000|chr7_126976557_126976559_+	8	10	9	22	48	14	13	4	2	10	20	39	43	25
Cdipt|5UTR|TC_22040_222.00000|chr7_126976613_126976615_+	1	3	8	12	30	37	21	7	4	3	19	36	42	24
Cdipt|5UTR|TC_23468_192.00000|chr7_126976489_126976491_+	2	1	8	9	24	34	13	5	2	4	22	21	33	19
Cdipt|5UTR|TC_27895_127.00000|chr7_126976411_126976413_+	5	8	6	4	19	22	12	18	13	5	3	8	9	14
Cdipt|5UTR|TC_7869_2213.00000|chr7_126976452_126976457_+	24	8	56	109	266	260	193	41	22	50	102	296	393	393
Cdk10|5UTR|TC_4318_6428.00000|chr8_123224837_123224886_+	137	227	725	444	521	488	260	122	272	776	535	643	752	526
Cdk11b|5UTR|TC_3518_8915.00000|chr4_155624829_155624923_+	88	232	337	269	342	1178	2456	65	160	302	204	308	892	2103
Cdk12|5UTR|TC_28583_119.00000|chr11_98203313_98203315_+	4	4	5	4	3	14	7	1	1	9	10	3	14	40
Cdk14|5UTR|TC_26226_148.00000|chr5_5380114_5380133_-	0	7	9	6	8	28	15	0	1	9	6	11	15	52
Cdk14|5UTR|TC_4378_6254.00000|chr5_5380153_5380234_-	78	86	268	246	367	911	781	85	134	326	222	378	911	1524
Cdk1|5UTR|TC_928_48125.00000|chr10_69352859_69352926_-	1269	960	2420	1570	3225	6130	3470	1332	1198	2144	2306	2929	9889	9283
Cdk17|5UTR|TC_19807_284.00000|chr10_93161080_93161127_+	0	4	9	15	12	35	42	6	1	14	17	27	46	92
Cdk18|5UTR|TC_17811_364.00000|chr1_132139654_132139697_-	3	9	25	11	54	27	12	6	5	17	12	30	24	141
Cdk19|5UTR|TC_11869_912.00000|chr10_40349470_40349523_+	12	17	38	85	85	165	71	19	14	48	50	76	125	133
Cdk19|5UTR|TC_9320_1559.00000|chr10_40349319_40349399_+	14	32	222	116	172	49	36	2	16	170	85	86	89	484
Cdk2|5UTR|TC_3134_10550.00000|chr10_128704965_128705069_-	70	165	478	345	773	1623	738	111	253	614	417	985	2447	1812
Cdk2ap2|5UTR|TC_8189_2032.00000|chr19_4097372_4097411_+	47	101	410	338	183	69	93	42	143	307	373	182	108	137
Cdk4|5UTR|TC_554_92293.00000|chr10_127063552_127063664_+	998	1377	6462	7494	11925	8341	5247	1121	1841	4397	8985	12343	13389	11172
Cdk5|5UTR|TC_2733_12716.00000|chr5_24423524_24423586_-	163	436	1010	954	1708	716	473	150	636	1119	1104	1770	1193	1284
Cdk5r1|5UTR|TC_30689_99.00000|chr11_80477032_80477067_+	1	4	3	3	11	17	13	1	1	6	5	10	15	32
Cdk5rap1|5UTR|TC_10942_1093.00000|chr2_154372692_154372729_-	220	59	35	26	14	35	63	283	91	47	37	27	51	105
Cdk5rap2|5UTR|TC_9336_1553.00000|chr4_70410312_70410384_-	27	30	73	53	43	133	458	28	31	67	68	60	85	397
Cdk5rap3|5UTR|TC_3769_7893.00000|chr11_96916456_96916529_-	77	173	994	643	288	377	935	117	259	737	791	279	583	1695
Cdk5rap3|5UTR|TC_5229_4764.00000|chr11_96916386_96916435_-	125	140	363	174	260	464	497	112	204	379	221	268	607	950
Cdk7|5UTR|TC_22140_219.00000|chr13_100730845_100730847_-	3	10	22	28	32	12	10	0	10	21	20	24	17	11
Cdk7|5UTR|TC_3323_9694.00000|chr13_100730868_100730955_-	167	193	739	460	818	1233	571	218	254	584	558	830	1676	1480
Cdk9|5UTR|TC_16194_450.00000|chr2_32712715_32712743_-	4	24	49	25	44	54	24	7	23	59	19	44	79	44
Cdkl2|5UTR|TC_10233_1272.00000|chr5_92042604_92042690_-	27	11	27	78	160	196	134	19	15	35	59	161	206	178
Cdkl2|5UTR|TC_22340_215.00000|chr5_92042407_92042443_-	0	1	5	5	7	16	39	2	1	5	8	16	24	93
Cdkl2|5UTR|TC_6259_3500.00000|chr5_92042971_92043051_-	108	271	452	268	160	187	219	118	361	512	222	183	179	338
Cdkl3|5UTR|TC_9367_1539.00000|chr11_52004198_52004379_+	151	116	173	92	77	43	59	207	161	181	138	51	58	57
Cdkl5|5UTR|TC_8796_1766.00000|chrX_160994612_160994706_-	20	17	33	60	80	207	335	41	15	33	43	93	185	723
Cdkn1a|5UTR|TC_19301_302.00000|chr17_29090976_29091016_+	6	13	39	22	32	14	23	18	10	38	24	18	18	37
Cdkn1a|5UTR|TC_4732_5549.00000|chr17_29093770_29093775_+	529	290	431	304	488	384	203	590	347	495	319	509	425	281
Cdkn1b|5UTR|TC_37577_54.00000|chr6_134920516_134920518_+	0	2	6	0	4	4	7	0	2	2	1	3	11	13
Cdkn1b|5UTR|TC_4756_5521.00000|chr6_134920652_134920720_+	99	154	351	291	441	971	261	194	208	424	278	402	993	642
Cdkn1b|5UTR|TC_9753_1411.00000|chr6_134920391_134920422_+	62	80	157	44	62	226	147	37	58	125	49	70	166	210
Cdkn2a|5UTR|TC_19740_287.00000|chr4_89282186_89282194_-	3	3	15	26	55	20	20	6	4	13	27	39	44	12
Cdkn2a|5UTR|TC_3839_7662.00000|chr4_89282098_89282163_-	147	264	618	906	1132	313	323	153	334	569	974	1120	448	455
Cdkn2a|5UTR|TC_571_89237.00000|chr4_89294536_89294583_-	998	1063	3408	6525	16959	7278	3554	856	1300	2659	9000	16014	11577	8046
Cdkn2aip|5UTR|TC_12154_869.00000|chr8_47713927_47713934_-	19	19	44	47	52	98	162	32	18	53	58	48	74	155
Cdkn2aip|5UTR|TC_25033_165.00000|chr8_47713899_47713905_-	2	4	12	5	7	35	22	5	1	12	3	3	17	41
Cdkn2aip|5UTR|TC_29668_109.00000|chr8_47713863_47713881_-	2	3	10	10	7	18	16	3	0	11	4	8	7	20
Cdkn2aipnl|5UTR|TC_2778_12391.00000|chr11_51967653_51967711_+	309	471	1705	1629	934	663	463	329	654	1248	1554	917	668	894
Cdkn2b|5UTR|TC_13778_647.00000|chr4_89310817_89310828_-	27	29	68	92	57	21	32	48	53	60	74	44	36	38
Cdkn2b|5UTR|TC_3694_8183.00000|chr4_89310961_89311052_-	218	167	352	749	1280	752	440	244	197	309	736	1263	831	681
Cdkn2c|5UTR|TC_10115_1302.00000|chr4_109665261_109665271_-	21	30	152	178	107	52	38	17	55	105	205	142	101	99
Cdkn2d|5UTR|TC_11348_1010.00000|chr9_21291109_21291189_-	14	18	51	58	186	70	51	23	15	34	78	203	151	70
Cdkn2d|5UTR|TC_26097_150.00000|chr9_21291075_21291090_-	3	0	2	8	34	12	5	9	5	8	15	24	23	16
Cdkn3|5UTR|TC_4561_5890.00000|chr14_46760550_46760624_+	107	250	740	582	611	196	168	139	382	669	720	682	380	384
Cdpf1|5UTR|TC_3453_9155.00000|chr15_85811624_85811705_-	258	300	1441	1062	633	248	235	223	463	1120	1442	687	480	590
Cdr2|5UTR|TC_15088_531.00000|chr7_120982215_120982238_-	5	19	54	48	59	44	8	7	8	55	52	46	55	71
Cdr2|5UTR|TC_29565_110.00000|chr7_120982296_120982299_-	1	2	29	8	12	15	0	2	1	5	9	7	16	9
Cdr2l|5UTR|TC_16442_436.00000|chr11_115381910_115381927_+	13	7	24	25	58	29	32	20	13	46	42	26	61	54
Cds2|5UTR|TC_10343_1137.00000|chr2_132263186_132263211_+	13	6	13	44	86	173	125	2	5	11	43	106	212	314
Cds2|5UTR|TC_26064_150.00000|chr2_132285938_132285940_+	2	12	14	7	4	17	0	14	11	19	7	15	19	9
Cds2|5UTR|TC_4785_4882.00000|chr2_132263231_132263306_+	73	55	123	233	363	676	549	43	55	133	254	401	880	1044
Cdsn|5UTR|TC_5619_4202.00000|chr17_35552109_35552176_+	85	56	167	65	109	615	888	81	79	168	92	112	538	1147
Cdt1|5UTR|TC_1229_34787.00000|chr8_122567978_122568043_+	219	619	1885	788	1134	4560	4988	295	664	2566	901	1228	4531	10409
Cdv3|5UTR|TC_8164_2044.00000|chr9_103364790_103364834_-	35	60	152	226	232	167	134	32	72	137	206	264	142	185
Cdyl2|5UTR|TC_11959_899.00000|chr8_116732965_116733095_-	55	13	20	38	46	97	112	72	26	45	27	42	59	256
Cdyl2|5UTR|TC_15252_518.00000|chr8_116732835_116732893_-	7	8	24	12	33	60	80	13	17	19	21	19	81	125
Ceacam10|5UTR|TC_12729_781.00000|chr7_24777150_24777221_+	19	16	37	64	88	71	54	15	19	28	56	122	115	87
Ceacam1|5UTR|TC_15861_473.00000|chr7_25477573_25477630_-	8	11	13	24	29	64	49	6	16	37	17	33	75	98
Ceacam2|5UTR|TC_19374_300.00000|chr7_25539778_25539851_-	5	13	13	20	51	15	38	14	15	15	19	33	21	33
Cebpb|5UTR|TC_8275_1987.00000|chr2_167688965_167688967_+	19	50	252	204	319	77	92	8	47	142	190	146	63	399
Cebpd|5UTR|TC_6862_2937.00000|chr16_15887282_15887286_+	67	111	224	141	241	416	168	84	151	276	183	263	362	250
Cebpg|5UTR|TC_13370_662.00000|chr7_35056536_35056570_-	4	14	32	40	169	12	6	2	6	20	28	76	21	232
Cebpg|5UTR|TC_4950_4925.00000|chr7_35056440_35056510_-	136	158	306	463	825	310	202	96	129	184	360	517	358	881
Cebpz|5UTR|TC_1101_39278.00000|chr17_78937039_78937071_-	316	519	1764	902	1166	4750	8509	354	465	1946	766	1090	3708	13023
Cebpzos|5UTR|TC_12913_754.00000|chr17_78916645_78916683_+	32	50	153	64	31	18	32	25	66	107	79	46	41	44
Cebpzos|5UTR|TC_3611_8507.00000|chr17_78916484_78916551_+	197	555	1644	966	456	225	208	219	689	1120	1113	401	350	364
Celf1|5UTR|TC_2592_13719.00000|chr2_90940456_90940517_+	120	126	445	409	712	2067	1823	122	144	491	465	616	2153	4026
Celf2|5UTR|TC_12467_822.00000|chr2_7081234_7081244_-	1	15	35	27	24	76	161	11	12	45	27	31	70	296
Celf2|5UTR|TC_5987_3779.00000|chr2_7081264_7081333_-	41	44	129	121	136	469	880	26	54	102	124	90	375	1229
Celf5|5UTR|TC_13320_702.00000|chr10_81482593_81482715_-	24	24	89	67	61	41	44	3	36	70	68	53	64	58
Cemip|5UTR|TC_31182_96.00000|chr7_84086503_84086506_-	2	1	2	5	7	12	13	8	12	1	5	4	11	13
Cenpa|5UTR|TC_2022_19045.00000|chr5_30666885_30666972_+	244	536	2887	2566	1317	566	533	272	831	2628	3155	1306	892	1312
Cenpc1|5UTR|TC_10510_1195.00000|chr5_86065513_86065554_-	19	28	70	100	72	102	210	24	22	50	74	66	84	354
Cenpe|5UTR|TC_5893_3871.00000|chr3_135212562_135212648_+	98	60	140	166	138	238	906	121	104	128	168	161	257	1186
Cenpf|5UTR|TC_6172_3582.00000|chr1_189688051_189688125_-	98	98	152	155	176	310	1001	128	82	137	128	115	221	781
Cenph|5UTR|TC_2843_11970.00000|chr13_100775806_100775904_-	158	426	817	714	1482	1446	682	187	451	796	597	1427	1613	1174
Cenpi|5UTR|TC_7516_2449.00000|chrX_134308143_134308205_+	27	36	214	128	200	298	191	32	45	154	112	202	356	493
Cenpj|5UTR|TC_19548_293.00000|chr14_56571814_56571857_-	10	11	19	8	22	20	68	2	2	24	12	3	20	85
Cenpk|5UTR|TC_3479_9049.00000|chr13_104228926_104229027_+	239	233	620	416	779	911	523	301	382	502	541	809	1568	1264
Cenpl|5UTR|TC_10043_1324.00000|chr1_161070928_161070999_+	24	23	73	74	173	137	70	31	20	37	73	164	254	171
Cenpm|5UTR|TC_1326_31985.00000|chr15_82244692_82244763_-	591	1311	4314	4697	2620	1059	780	613	1406	3391	5433	2673	1476	1621
Cenpn|5UTR|TC_6483_3265.00000|chr8_116921697_116921759_+	75	109	255	222	328	369	202	106	158	211	245	308	395	337
Cenpo|5UTR|TC_11604_961.00000|chr12_4233911_4233943_-	30	15	49	51	87	125	89	15	23	31	42	90	178	195
Cenpo|5UTR|TC_13108_728.00000|chr12_4233966_4233977_-	6	9	45	40	73	101	86	14	22	27	33	59	108	135
Cenpo|5UTR|TC_18773_322.00000|chr12_4234251_4234263_-	28	9	36	26	34	22	8	29	12	30	29	19	15	25
Cenpp|5UTR|TC_4919_5245.00000|chr13_49652721_49652810_-	99	143	305	207	477	608	258	100	248	268	239	562	979	752
Cenpq|5UTR|TC_5091_4943.00000|chr17_40934456_40934608_-	72	63	249	316	762	588	304	69	79	134	285	792	733	606
Cenpt|5UTR|TC_2660_13232.00000|chr8_105852005_105852062_-	141	374	1050	474	702	1831	1404	180	441	1290	524	705	2373	2583
Cenpu|5UTR|TC_8508_1880.00000|chr8_46552017_46552074_+	36	62	195	127	155	173	119	50	106	216	146	121	180	223
Cenpw|5UTR|TC_1263_33700.00000|chr10_30200485_30200573_-	392	2281	7498	2752	939	466	456	534	3766	6914	4266	1082	999	1464
Cep112|5UTR|TC_9052_1660.00000|chr11_108425241_108425321_+	29	74	192	157	181	107	63	36	54	112	156	197	176	158
Cep120|5UTR|TC_13954_629.00000|chr18_53744514_53744614_-	12	14	44	28	29	88	104	11	17	45	30	22	56	149
Cep128|5UTR|TC_10156_1291.00000|chr12_91384353_91384446_-	18	13	54	70	140	208	151	40	14	53	55	78	185	212
Cep131|5UTR|TC_15349_510.00000|chr11_120086782_120086856_-	8	9	27	16	33	24	33	0	2	18	13	26	40	282
Cep152|5UTR|TC_10599_1173.00000|chr2_125625071_125625119_-	21	25	60	85	97	82	190	26	13	62	79	82	92	259
Cep162|5UTR|TC_13781_647.00000|chr9_87255480_87255546_-	12	7	41	41	35	62	178	19	9	39	29	34	43	134
Cep162|5UTR|TC_9020_1677.00000|chr9_87255263_87255336_-	59	42	154	102	90	98	302	68	57	121	94	70	121	359
Cep164|5UTR|TC_8822_1757.00000|chr9_45828595_45828677_-	19	21	61	78	116	265	344	23	31	73	71	142	224	386
Cep170b|5UTR|TC_23058_200.00000|chr12_112722302_112722357_+	5	2	18	11	6	19	60	1	4	4	12	0	14	63
Cep192|5UTR|TC_11133_1053.00000|chr18_67800101_67800140_+	10	13	44	44	46	99	240	27	15	20	37	39	71	348
Cep19|5UTR|TC_8441_1914.00000|chr16_32099793_32099844_+	43	19	228	236	213	136	112	43	58	132	233	231	162	200
Cep250|5UTR|TC_8542_1866.00000|chr2_155956538_155956618_+	67	30	48	83	98	264	563	85	43	26	51	79	125	327
Cep55|5UTR|TC_11572_969.00000|chr19_38055060_38055074_+	29	18	67	39	58	109	149	34	36	80	31	50	135	174
Cep55|5UTR|TC_7812_2247.00000|chr19_38055000_38055040_+	48	58	99	84	114	263	360	57	66	137	81	81	244	570
Cep57|5UTR|TC_10576_1179.00000|chr9_13827048_13827112_-	29	28	57	51	50	138	175	26	38	59	65	68	148	251
Cep57|5UTR|TC_5638_3534.00000|chr9_13826925_13826969_-	81	100	315	84	113	335	500	116	128	404	122	113	303	820
Cep57|5UTR|TC_6138_3037.00000|chr9_13826989_13827025_-	53	70	215	115	152	451	396	64	71	208	106	123	381	632
Cep57l1|5UTR|TC_8134_2063.00000|chr10_41809629_41809651_-	40	69	102	70	103	213	214	46	54	120	80	103	277	585
Cep63|5UTR|TC_11529_976.00000|chr9_102626078_102626149_-	219	45	37	25	38	58	43	246	71	30	19	45	62	42
Cep68|5UTR|TC_7620_2379.00000|chr11_20249360_20249426_-	65	57	104	125	154	284	242	73	54	129	118	168	395	419
Cep70|5UTR|TC_6237_3515.00000|chr9_99243422_99243470_+	54	87	261	192	198	341	591	58	105	227	142	202	340	729
Cep72|5UTR|TC_16483_434.00000|chr13_74062274_74062338_-	30	18	35	15	14	27	43	41	27	56	11	28	39	61
Cep76|5UTR|TC_10334_1243.00000|chr18_67641314_67641400_-	14	11	44	52	76	143	86	5	15	69	72	74	239	428
Cep76|5UTR|TC_22613_209.00000|chr18_67641275_67641281_-	1	4	10	7	13	28	9	0	4	8	6	8	48	63
Cep78|5UTR|TC_12267_853.00000|chr19_15984953_15985015_-	11	3	41	54	68	110	92	24	18	36	31	63	165	137
Cep83|5UTR|TC_5393_4519.00000|chr10_94688720_94688838_+	59	75	362	439	471	491	273	37	86	355	378	529	532	432
Cep85|5UTR|TC_7200_2680.00000|chr4_134187023_134187087_-	39	33	116	121	104	298	511	42	41	109	103	110	290	785
Cep89|5UTR|TC_8085_2087.00000|chr7_35397046_35397119_+	36	28	102	75	76	174	401	62	64	108	99	78	226	562
Cep95|5UTR|TC_11878_911.00000|chr11_106789243_106789324_+	55	27	113	48	22	57	93	105	42	113	39	27	76	143
Cep97|5UTR|TC_10768_1130.00000|chr16_55934810_55934881_-	18	27	90	85	88	49	146	20	44	75	111	91	87	200
Cept1|5UTR|TC_2494_14464.00000|chr3_106547704_106547826_-	148	99	342	366	490	1383	2498	181	171	224	380	563	1789	6017
Cerk|5UTR|TC_22144_219.00000|chr15_86185661_86185697_-	2	7	44	20	19	4	10	3	14	25	10	15	17	35
Cers2|5UTR|TC_1079_40398.00000|chr3_95315232_95315296_+	386	666	2077	1854	3898	6152	2621	499	712	2083	1956	3867	7329	6298
Cers2|5UTR|TC_19710_288.00000|chr3_95315324_95315326_+	0	1	31	13	16	47	16	0	8	29	9	16	60	56
Cers4|5UTR|TC_16567_430.00000|chr8_4493447_4493503_+	5	9	30	29	13	47	44	7	4	30	37	39	45	128
Cers5|5UTR|TC_2032_18902.00000|chr15_99772403_99772457_-	319	388	1042	766	1567	2623	1230	393	497	1260	767	1671	3288	3091
Cers6|5UTR|TC_13006_742.00000|chr2_68861562_68861595_+	8	9	46	24	13	102	84	18	19	50	32	20	121	209
Ces1g|5UTR|TC_34048_75.00000|chr8_93337206_93337212_-	1	0	11	4	3	3	6	7	2	0	11	5	11	11
Ces2g|5UTR|TC_25806_154.00000|chr8_104961720_104961755_+	3	0	6	5	5	11	42	0	0	8	3	4	11	63
Cetn2|5UTR|TC_1759_19828.00000|chrX_72918332_72918393_-	290	381	997	1535	3316	1165	748	370	583	881	1536	3624	2224	2178
Cetn3|5UTR|TC_483_106673.00000|chr13_81783236_81783312_+	1168	1476	5443	9315	16679	5253	3474	1398	2221	4206	9381	20823	13201	12635
Cetn4|5UTR|TC_4422_6164.00000|chr3_37312421_37312461_-	94	321	1089	678	367	176	188	125	370	859	967	293	277	360
Cfdp1|5UTR|TC_3876_7160.00000|chr8_111854262_111854276_-	94	111	350	512	960	1240	463	61	121	224	385	779	1051	809
Cfdp1|5UTR|TC_424_119023.00000|chr8_111854296_111854350_-	1751	1495	5556	9381	15533	18587	7996	1798	1368	3035	8022	15235	16157	13109
Cfh|5UTR|TC_38045_51.00000|chr1_140183302_140183335_-	0	0	7	4	4	2	4	2	0	11	5	5	5	2
[truncated: 43,015 more rows]
