# Supplementary material for: Pervasive isoform‐specific translational regulation via alternative transcription start sites in mammals
Source: Mol Syst Biol. 2016 Jul 18;12(7):875. doi: 10.15252/msb.20166941 (PMC4965872; doi:10.15252/msb.20166941)
Supplement: Supplementary file 8 — Code EV1 [file MSB-12-875-s008.zip › GITHUB/altTSS_divTE/alt_TSS.TE.fc.R1.pval]

mean	std	pval	padj
0610007P14Rik|5UTR|TC_3310_9750.00000|chr12_85824498_85824568_-^0610007P14Rik|5UTR_UP1k|TC_14406_588.00000|chr12_85824855_85824944_-	0.140879501244593	0.0634287578050843	0.0263464446467065	0.0475650334461394
0610009B22Rik|5UTR|TC_3018_11106.00000|chr11_51688621_51688666_-^0610009B22Rik|5UTR_UP1k|TC_23653_188.00000|chr11_51689102_51689105_-	0.576400860461045	0.0910893910549228	2.48585374507115e-10	1.33025123298055e-09
0610009B22Rik|5UTR|TC_3018_11106.00000|chr11_51688621_51688666_-^0610009B22Rik|5UTR_UP1k|TC_29086_114.00000|chr11_51689128_51689149_-	0.157583316067772	0.15893457741699	0.321442467150139	0.408966863822022
0610009B22Rik|5UTR_UP1k|TC_23653_188.00000|chr11_51689102_51689105_-^0610009B22Rik|5UTR_UP1k|TC_29086_114.00000|chr11_51689128_51689149_-	-0.418817544393273	0.179783633648962	0.0198291879893253	0.0368645825184962
0610010B08Rik|5UTR_UP1k|TC_13829_641.00000|chr2_175435789_175435804_-^0610010B08Rik|5UTR_UP1k|TC_28149_124.00000|chr2_176486774_176486776_-	-0.470167990773824	0.172550539849117	0.00643378739494782	0.0133205296720025
0610010K14Rik|5UTR|TC_15194_522.00000|chr11_70237818_70237820_-^0610010K14Rik|5UTR|TC_3070_10818.00000|chr11_70237860_70237882_-	0.823415073554559	0.0424666395145353	0	0
0610010K14Rik|5UTR|TC_15194_522.00000|chr11_70237818_70237820_-^0610010K14Rik|5UTR|TC_7074_2768.00000|chr11_70237903_70237916_-	0.84385104312961	0.04994417061732	0	0
0610010K14Rik|5UTR|TC_3070_10818.00000|chr11_70237860_70237882_-^0610010K14Rik|5UTR|TC_7074_2768.00000|chr11_70237903_70237916_-	0.0204359695750509	0.0341521903164947	0.549586760514317	0.627798288704563
1110004E09Rik|5UTR|TC_2835_9976.00000|chr16_90934772_90934790_-^1110004E09Rik|5UTR|TC_706_57994.00000|chr16_90934815_90934848_-	0.0936834997987985	0.0136095244347826	5.83288972677565e-12	3.5451428015009e-11
1110008L16Rik|5UTR|TC_21978_223.00000|chr12_55302748_55302778_+^1110008L16Rik|5UTR|TC_9835_1384.00000|chr12_55303242_55303279_+	0.43782241368452	0.115904584072719	0.000158449749043443	0.000439092944951152
1110012L19Rik|5UTR|TC_4835_5385.00000|chrX_70385873_70385957_+^1110012L19Rik|5UTR|TC_9851_1379.00000|chrX_70386035_70386064_+	-0.0322692454257225	0.0372071036089032	0.385784657664803	0.474088969355528
1110038F14Rik|5UTR|TC_4843_5373.00000|chr15_76948723_76948801_+^1110038F14Rik|5UTR_UP1k|TC_21735_229.00000|chr15_76948212_76948215_+	0.0431427260467622	0.125805394704558	0.731649435396891	0.785295744244323
1110038F14Rik|5UTR|TC_4843_5373.00000|chr15_76948723_76948801_+^1110038F14Rik|5UTR_UP1k|TC_4326_6403.00000|chr15_76948485_76948537_+	0.120842922675036	0.0292895411422294	3.69440897991513e-05	0.000113612821056429
1110038F14Rik|5UTR_UP1k|TC_21735_229.00000|chr15_76948212_76948215_+^1110038F14Rik|5UTR_UP1k|TC_4326_6403.00000|chr15_76948485_76948537_+	0.0777001966282737	0.125776994251926	0.536732502595819	0.61671369113626
1110057K04Rik|5UTR|TC_4933_5213.00000|chr12_8208116_8208184_+^1110057K04Rik|5UTR_INTRON|TC_21014_248.00000|chr12_8208261_8208312_+	-1.19173834329658	0.245512320962051	1.20942193904128e-06	4.46712986552109e-06
1190007I07Rik|5UTR|TC_7415_2468.00000|chr10_82623076_82623185_-^1190007I07Rik|5UTR|TC_8277_1956.00000|chr10_82623208_82623255_-	0.199629409792044	0.057875968074307	0.000562119843831921	0.00142717070687175
1700025G04Rik|5UTR|TC_10161_1290.00000|chr1_152090186_152090207_-^1700025G04Rik|5UTR|TC_21495_235.00000|chr1_152089956_152089971_-	0.176203334966263	0.0873168226091123	0.0435936624511113	0.0745565884350992
1700025G04Rik|5UTR|TC_10161_1290.00000|chr1_152090186_152090207_-^1700025G04Rik|5UTR|TC_26687_141.00000|chr1_152090162_152090164_-	-0.356520709386596	0.136262978124625	0.00888580850598841	0.0178341644016135
1700025G04Rik|5UTR|TC_10161_1290.00000|chr1_152090186_152090207_-^1700025G04Rik|5UTR|TC_5073_4437.00000|chr1_152090279_152090343_-	0.211824926812547	0.0426128692134998	6.66378546121393e-07	2.54668444374365e-06
1700025G04Rik|5UTR|TC_10161_1290.00000|chr1_152090186_152090207_-^1700025G04Rik|5UTR|TC_5357_4053.00000|chr1_152090242_152090253_-	0.102705362179258	0.0422930468376667	0.0151646898473301	0.0289239890865668
1700025G04Rik|5UTR|TC_21495_235.00000|chr1_152089956_152089971_-^1700025G04Rik|5UTR|TC_26687_141.00000|chr1_152090162_152090164_-	-0.532724044352859	0.153644682311044	0.000525818720688687	0.00134123655008806
1700025G04Rik|5UTR|TC_21495_235.00000|chr1_152089956_152089971_-^1700025G04Rik|5UTR|TC_5073_4437.00000|chr1_152090279_152090343_-	0.0356215918462836	0.0812455388151133	0.661064698900686	0.726113775293643
1700025G04Rik|5UTR|TC_21495_235.00000|chr1_152089956_152089971_-^1700025G04Rik|5UTR|TC_5357_4053.00000|chr1_152090242_152090253_-	-0.0734979727870044	0.0816292152033833	0.367913759178307	0.456274287574005
1700025G04Rik|5UTR|TC_26687_141.00000|chr1_152090162_152090164_-^1700025G04Rik|5UTR|TC_5073_4437.00000|chr1_152090279_152090343_-	0.568345636199142	0.131616079477987	1.57300998109289e-05	5.0829265612255e-05
1700025G04Rik|5UTR|TC_26687_141.00000|chr1_152090162_152090164_-^1700025G04Rik|5UTR|TC_5357_4053.00000|chr1_152090242_152090253_-	0.459226071565854	0.1310446474162	0.000457726476712494	0.00117878273484411
1700025G04Rik|5UTR|TC_5073_4437.00000|chr1_152090279_152090343_-^1700025G04Rik|5UTR|TC_5357_4053.00000|chr1_152090242_152090253_-	-0.109119564633288	0.0275298768142016	7.38038141661068e-05	0.000216073845223807
1700030J22Rik|5UTR|TC_18759_323.00000|chr8_116978941_116978994_-^1700030J22Rik|5UTR_INTRON|TC_37248_56.00000|chr8_116978657_116978670_-	-0.893330924344615	0.326471564345128	0.006213042869885	0.0129165113776211
1700088E04Rik|5UTR|TC_23159_198.00000|chr15_79141216_79141218_-^1700088E04Rik|5UTR_UP1k|TC_19224_305.00000|chr15_79141254_79141259_-	0.0658313183707619	0.148774327300984	0.658133856409173	0.723925164429949
1700123O20Rik|5UTR|TC_14734_559.00000|chr14_54686211_54686220_+^1700123O20Rik|5UTR|TC_15420_504.00000|chr14_54686249_54686253_+	-0.0939824908828966	0.0682443283663061	0.168466718897575	0.238980043809279
1700123O20Rik|5UTR|TC_14734_559.00000|chr14_54686211_54686220_+^1700123O20Rik|5UTR|TC_21017_248.00000|chr14_54686177_54686183_+	0.139428913195661	0.0809511151487679	0.0849999629550038	0.133532101343614
1700123O20Rik|5UTR|TC_14734_559.00000|chr14_54686211_54686220_+^1700123O20Rik|5UTR|TC_5011_5066.00000|chr14_54686997_54687057_+	-0.911992817028648	0.0515628857503002	0	0
1700123O20Rik|5UTR|TC_15420_504.00000|chr14_54686249_54686253_+^1700123O20Rik|5UTR|TC_21017_248.00000|chr14_54686177_54686183_+	0.233411404078557	0.0860816927659008	0.00669774425397662	0.0138125178671631
1700123O20Rik|5UTR|TC_15420_504.00000|chr14_54686249_54686253_+^1700123O20Rik|5UTR|TC_5011_5066.00000|chr14_54686997_54687057_+	-0.818010326145751	0.0596549554649436	0	0
1700123O20Rik|5UTR|TC_21017_248.00000|chr14_54686177_54686183_+^1700123O20Rik|5UTR|TC_5011_5066.00000|chr14_54686997_54687057_+	-1.05142173022431	0.0715534324318651	0	0
1810013L24Rik|5UTR|TC_14774_556.00000|chr16_8830095_8830100_+^1810013L24Rik|5UTR|TC_5334_4592.00000|chr16_8830120_8830136_+	0.0800605338658432	0.0610291983265681	0.189574178903269	0.263535233756786
1810022K09Rik|5UTR|TC_6688_3096.00000|chr3_14611208_14611218_-^1810022K09Rik|5UTR_UP1k|TC_651_76151.00000|chr3_14611257_14611280_-	0.440073263223467	0.0398124562265077	0	0
2210018M11Rik|5UTR|TC_4503_5991.00000|chr7_98656521_98656609_-^2210018M11Rik|5UTR_UP1k|TC_10876_1110.00000|chr7_98656774_98656810_-	-0.418837940073326	0.0425713636689458	0	0
2210018M11Rik|5UTR|TC_4503_5991.00000|chr7_98656521_98656609_-^2210018M11Rik|5UTR_UP1k|TC_34652_71.00000|chr7_98656694_98656712_-	-0.851226331999448	0.156921097811632	5.810074421575e-08	2.49280131218115e-07
2210018M11Rik|5UTR_UP1k|TC_10876_1110.00000|chr7_98656774_98656810_-^2210018M11Rik|5UTR_UP1k|TC_34652_71.00000|chr7_98656694_98656712_-	-0.432388391926122	0.162387265366152	0.00775167437181667	0.0157507298312545
2310036O22Rik|5UTR|TC_973_45888.00000|chr8_85026854_85026894_+^2310036O22Rik|5UTR_UP1k|TC_3659_8283.00000|chr8_85026808_85026831_+	0.311198312696135	0.0185762214274602	0	0
2310045N01Rik|5UTR|TC_1906_20333.00000|chr8_70139688_70139732_+^2310045N01Rik|5UTR_UP1k|TC_16170_452.00000|chr8_70139463_70139468_+	1.14174972375567	0.0550438686411789	0	0
2310045N01Rik|5UTR|TC_1906_20333.00000|chr8_70139688_70139732_+^2310045N01Rik|5UTR_UP1k|TC_24011_182.00000|chr8_70139429_70139443_+	0.929086953711999	0.101890239678616	0	0
2310045N01Rik|5UTR_UP1k|TC_16170_452.00000|chr8_70139463_70139468_+^2310045N01Rik|5UTR_UP1k|TC_24011_182.00000|chr8_70139429_70139443_+	-0.212662770043673	0.112810910976954	0.0594128420804294	0.097995326550165
2310047M10Rik|5UTR|TC_8809_1761.00000|chr11_69059754_69059798_+^2310047M10Rik|5UTR_UP1k|TC_15972_464.00000|chr11_69059731_69059733_+	0.159790089682855	0.0711273989308058	0.0246698515736898	0.0448654704992396
2310067B10Rik|5UTR|TC_4834_5387.00000|chr11_115765421_115765460_+^2310067B10Rik|5UTR|TC_9871_1373.00000|chr11_115765487_115765527_+	0.102913376374899	0.0321725866044851	0.0013800523757086	0.00326198719765614
2410002F23Rik|5UTR|TC_16337_443.00000|chr7_44246739_44246758_+^2410002F23Rik|5UTR|TC_2838_11974.00000|chr7_44246783_44246790_+	-0.240812075980452	0.0696434559296302	0.000544636456750291	0.00138627047675855
2410015M20Rik|5UTR|TC_1744_22635.00000|chr17_56609680_56609713_-^2410015M20Rik|5UTR_UP1k|TC_5781_4003.00000|chr17_56609799_56609832_-	0.598008161718967	0.021115305670955	0	0
2410131K14Rik|5UTR|TC_16902_399.00000|chr5_118245333_118245352_+^2410131K14Rik|5UTR|TC_6714_2989.00000|chr5_118245221_118245307_+	-0.462492739560327	0.0786138554052687	4.02665878418418e-09	1.93244261300255e-08
2610002J02Rik|5UTR|TC_6458_3288.00000|chr4_155249964_155250040_+^2610002J02Rik|5UTR_UP1k|TC_31920_90.00000|chr4_155249814_155249823_+	-0.0469769796731361	0.135007922757992	0.727872321770924	0.782586554008316
2610002M06Rik|5UTR|TC_15862_473.00000|chrX_107816165_107816200_-^2610002M06Rik|5UTR|TC_4550_5914.00000|chrX_107816232_107816328_-	0.0577774292712064	0.0638578240150309	0.365580727257488	0.454024885778735
2610034B18Rik|5UTR_UP1k|TC_35300_67.00000|chr7_79935691_79935701_-^2610034B18Rik|5UTR_UP1k|TC_4776_4584.00000|chr7_79935265_79935297_-	1.73888157312615	0.436285423355357	6.72952740046195e-05	0.000198124537338853
2610034B18Rik|5UTR_UP1k|TC_35300_67.00000|chr7_79935691_79935701_-^2610034B18Rik|5UTR_UP1k|TC_9284_1359.00000|chr7_79935324_79935359_-	1.90980471446055	0.438883254129802	1.352033713653e-05	4.4176552643475e-05
2610034B18Rik|5UTR_UP1k|TC_4776_4584.00000|chr7_79935265_79935297_-^2610034B18Rik|5UTR_UP1k|TC_9284_1359.00000|chr7_79935324_79935359_-	0.170923141334395	0.0363803114943488	2.62423325070316e-06	9.34041881037248e-06
2610044O15Rik8|5UTR|TC_11861_914.00000|chr8_129234006_129234052_-^2610044O15Rik8|5UTR_UP1k|TC_17826_364.00000|chr8_129234396_129234432_-	0.236585890211635	0.105541260471446	0.0249844162438799	0.0453472213124809
2610301B20Rik|5UTR|TC_12486_819.00000|chr4_10874484_10874520_+^2610301B20Rik|5UTR|TC_6929_2889.00000|chr4_10874540_10874607_+	-0.31790434798914	0.0521070121736431	1.05413655582254e-09	5.31566899891134e-09
2700049A03Rik|5UTR|TC_14903_546.00000|chr12_71137172_71137206_+^2700049A03Rik|5UTR|TC_39597_43.00000|chr12_71137232_71137238_+	-1.10095045227199	0.404179888435793	0.0064513691713779	0.0133527154886843
2700097O09Rik|5UTR|TC_8268_1990.00000|chr12_55080086_55080139_-^2700097O09Rik|5UTR_UP1k|TC_27243_134.00000|chr12_55080441_55080471_-	0.615204025077078	0.13777724283674	7.99910601512188e-06	2.69915807806377e-05
2810006K23Rik|5UTR|TC_5416_4498.00000|chr5_124328086_124328205_+^2810006K23Rik|5UTR_UP1k|TC_15186_523.00000|chr5_124327586_124327647_+	-0.834611753145963	0.111791366197761	8.28226376370367e-14	5.75067080596809e-13
2810408A11Rik|5UTR|TC_14463_582.00000|chr11_69900959_69901022_-^2810408A11Rik|5UTR|TC_40846_37.00000|chr11_69900915_69900926_-	-0.749375748374761	0.554451449227354	0.176515335626184	0.248222916486869
2810408A11Rik|5UTR|TC_14463_582.00000|chr11_69900959_69901022_-^2810408A11Rik|5UTR_UP1k|TC_18308_270.00000|chr11_69901610_69901649_-	-0.150280247446362	0.27343460777927	0.582592286044274	0.658560753577238
2810408A11Rik|5UTR|TC_14463_582.00000|chr11_69900959_69901022_-^2810408A11Rik|5UTR_UP1k|TC_8043_1838.00000|chr11_69901522_69901589_-	-0.220067404459827	0.189743898870002	0.246125027581628	0.327700320958343
2810408A11Rik|5UTR|TC_40846_37.00000|chr11_69900915_69900926_-^2810408A11Rik|5UTR_UP1k|TC_18308_270.00000|chr11_69901610_69901649_-	0.599095500928398	0.579088697182627	0.300879688246598	0.386895881474743
2810408A11Rik|5UTR|TC_40846_37.00000|chr11_69900915_69900926_-^2810408A11Rik|5UTR_UP1k|TC_8043_1838.00000|chr11_69901522_69901589_-	0.529308343914934	0.552444163198223	0.338001756534845	0.426231231488418
2810408A11Rik|5UTR_UP1k|TC_18308_270.00000|chr11_69901610_69901649_-^2810408A11Rik|5UTR_UP1k|TC_8043_1838.00000|chr11_69901522_69901589_-	-0.0697871570134648	0.242023784339553	0.773080105953541	0.819967545664455
2810474O19Rik|5UTR|TC_10875_1110.00000|chr6_149309776_149309820_+^2810474O19Rik|5UTR|TC_15051_534.00000|chr6_149309501_149309526_+	0.0244410245827688	0.0644271595524766	0.704421272039892	0.762686924556317
2810474O19Rik|5UTR|TC_10875_1110.00000|chr6_149309776_149309820_+^2810474O19Rik|5UTR|TC_15229_520.00000|chr6_149309574_149309601_+	0.162216105764825	0.0618814241415008	0.00875688654141538	0.0175964709832158
2810474O19Rik|5UTR|TC_10875_1110.00000|chr6_149309776_149309820_+^2810474O19Rik|5UTR|TC_15814_476.00000|chr6_149309730_149309749_+	-0.141286432984984	0.0816634052047669	0.0836111510733191	0.131681539082331
2810474O19Rik|5UTR|TC_10875_1110.00000|chr6_149309776_149309820_+^2810474O19Rik|5UTR|TC_28446_121.00000|chr6_149309678_149309701_+	-0.0442796373040924	0.123571846665487	0.720095537348676	0.776109502078875
2810474O19Rik|5UTR|TC_10875_1110.00000|chr6_149309776_149309820_+^2810474O19Rik|5UTR|TC_37397_55.00000|chr6_149309840_149309842_+	-0.108911158812214	0.206274281381955	0.597504927419908	0.672000911339351
2810474O19Rik|5UTR|TC_10875_1110.00000|chr6_149309776_149309820_+^2810474O19Rik|5UTR|TC_38170_51.00000|chr6_149309631_149309633_+	-0.796847534523651	0.221294257210346	0.000317177939187729	0.00083805516728168
2810474O19Rik|5UTR|TC_10875_1110.00000|chr6_149309776_149309820_+^2810474O19Rik|5UTR|TC_7262_2637.00000|chr6_149309422_149309475_+	0.124562222585615	0.045960370368631	0.00672407650292284	0.0138624626551927
2810474O19Rik|5UTR|TC_10875_1110.00000|chr6_149309776_149309820_+^2810474O19Rik|5UTR|TC_7930_2173.00000|chr6_149309548_149309552_+	0.111977117370375	0.0463289873915694	0.015649059027917	0.0297683913285221
2810474O19Rik|5UTR|TC_15051_534.00000|chr6_149309501_149309526_+^2810474O19Rik|5UTR|TC_15229_520.00000|chr6_149309574_149309601_+	0.137775081182056	0.0664069235496586	0.0380134579753328	0.0659590573891342
2810474O19Rik|5UTR|TC_15051_534.00000|chr6_149309501_149309526_+^2810474O19Rik|5UTR|TC_15814_476.00000|chr6_149309730_149309749_+	-0.165727457567753	0.0876690670819021	0.0587077561111866	0.0969542847084266
2810474O19Rik|5UTR|TC_15051_534.00000|chr6_149309501_149309526_+^2810474O19Rik|5UTR|TC_28446_121.00000|chr6_149309678_149309701_+	-0.0687206618868612	0.128267449588196	0.592123928648591	0.667150369225575
2810474O19Rik|5UTR|TC_15051_534.00000|chr6_149309501_149309526_+^2810474O19Rik|5UTR|TC_37397_55.00000|chr6_149309840_149309842_+	-0.133352183394983	0.208121621142393	0.521690572517745	0.60286286776588
2810474O19Rik|5UTR|TC_15051_534.00000|chr6_149309501_149309526_+^2810474O19Rik|5UTR|TC_38170_51.00000|chr6_149309631_149309633_+	-0.82128855910642	0.226373835878572	0.000285604338019052	0.000759372896302024
2810474O19Rik|5UTR|TC_15051_534.00000|chr6_149309501_149309526_+^2810474O19Rik|5UTR|TC_7262_2637.00000|chr6_149309422_149309475_+	0.100121198002846	0.0547068599035829	0.0672290468122567	0.109049737569819
2810474O19Rik|5UTR|TC_15051_534.00000|chr6_149309501_149309526_+^2810474O19Rik|5UTR|TC_7930_2173.00000|chr6_149309548_149309552_+	0.0875360927876058	0.0565042761401809	0.12133506068985	0.181233520211745
2810474O19Rik|5UTR|TC_15229_520.00000|chr6_149309574_149309601_+^2810474O19Rik|5UTR|TC_15814_476.00000|chr6_149309730_149309749_+	-0.303502538749809	0.0858677723143636	0.000408495273423792	0.00106179627551059
2810474O19Rik|5UTR|TC_15229_520.00000|chr6_149309574_149309601_+^2810474O19Rik|5UTR|TC_28446_121.00000|chr6_149309678_149309701_+	-0.206495743068917	0.122464572049645	0.0917636018864967	0.142704695558844
2810474O19Rik|5UTR|TC_15229_520.00000|chr6_149309574_149309601_+^2810474O19Rik|5UTR|TC_37397_55.00000|chr6_149309840_149309842_+	-0.271127264577039	0.204958722378443	0.185889130317858	0.259319488752289
2810474O19Rik|5UTR|TC_15229_520.00000|chr6_149309574_149309601_+^2810474O19Rik|5UTR|TC_38170_51.00000|chr6_149309631_149309633_+	-0.959063640288476	0.221861178553014	1.54054652532487e-05	4.98539556530003e-05
2810474O19Rik|5UTR|TC_15229_520.00000|chr6_149309574_149309601_+^2810474O19Rik|5UTR|TC_7262_2637.00000|chr6_149309422_149309475_+	-0.0376538831792098	0.0515851314955427	0.465428847989395	0.550010340591846
2810474O19Rik|5UTR|TC_15229_520.00000|chr6_149309574_149309601_+^2810474O19Rik|5UTR|TC_7930_2173.00000|chr6_149309548_149309552_+	-0.0502389883944502	0.0521133504117812	0.335029392392147	0.423215401195743
2810474O19Rik|5UTR|TC_15814_476.00000|chr6_149309730_149309749_+^2810474O19Rik|5UTR|TC_28446_121.00000|chr6_149309678_149309701_+	0.0970067956808917	0.133062851185109	0.465983379317196	0.550368122748703
2810474O19Rik|5UTR|TC_15814_476.00000|chr6_149309730_149309749_+^2810474O19Rik|5UTR|TC_37397_55.00000|chr6_149309840_149309842_+	0.0323752741727697	0.210770183280365	0.877921492960219	0.906821412952137
2810474O19Rik|5UTR|TC_15814_476.00000|chr6_149309730_149309749_+^2810474O19Rik|5UTR|TC_38170_51.00000|chr6_149309631_149309633_+	-0.655561101538667	0.232110172258599	0.00473761492113689	0.0100890659694157
2810474O19Rik|5UTR|TC_15814_476.00000|chr6_149309730_149309749_+^2810474O19Rik|5UTR|TC_7262_2637.00000|chr6_149309422_149309475_+	0.265848655570599	0.0745554914289572	0.000362772352744178	0.000951053803436467
2810474O19Rik|5UTR|TC_15814_476.00000|chr6_149309730_149309749_+^2810474O19Rik|5UTR|TC_7930_2173.00000|chr6_149309548_149309552_+	0.253263550355359	0.0744671005423985	0.000671367229309716	0.00168271595253702
2810474O19Rik|5UTR|TC_28446_121.00000|chr6_149309678_149309701_+^2810474O19Rik|5UTR|TC_37397_55.00000|chr6_149309840_149309842_+	-0.064631521508122	0.235426479230309	0.783677710686518	0.829186131220418
2810474O19Rik|5UTR|TC_28446_121.00000|chr6_149309678_149309701_+^2810474O19Rik|5UTR|TC_38170_51.00000|chr6_149309631_149309633_+	-0.752567897219559	0.246279006335341	0.00224495854112905	0.00510486758416238
2810474O19Rik|5UTR|TC_28446_121.00000|chr6_149309678_149309701_+^2810474O19Rik|5UTR|TC_7262_2637.00000|chr6_149309422_149309475_+	0.168841859889707	0.117015849647678	0.149049388518836	0.215657118567353
2810474O19Rik|5UTR|TC_28446_121.00000|chr6_149309678_149309701_+^2810474O19Rik|5UTR|TC_7930_2173.00000|chr6_149309548_149309552_+	0.156256754674467	0.118320624099794	0.186627615589261	0.260100712577702
2810474O19Rik|5UTR|TC_37397_55.00000|chr6_149309840_149309842_+^2810474O19Rik|5UTR|TC_38170_51.00000|chr6_149309631_149309633_+	-0.687936375711437	0.2944296215143	0.019464920894261	0.0362747801149655
2810474O19Rik|5UTR|TC_37397_55.00000|chr6_149309840_149309842_+^2810474O19Rik|5UTR|TC_7262_2637.00000|chr6_149309422_149309475_+	0.233473381397829	0.202162541048793	0.248139761038884	0.329980848198926
2810474O19Rik|5UTR|TC_37397_55.00000|chr6_149309840_149309842_+^2810474O19Rik|5UTR|TC_7930_2173.00000|chr6_149309548_149309552_+	0.220888276182589	0.202876775954724	0.276250695741174	0.360643090954734
2810474O19Rik|5UTR|TC_38170_51.00000|chr6_149309631_149309633_+^2810474O19Rik|5UTR|TC_7262_2637.00000|chr6_149309422_149309475_+	0.921409757109266	0.219703881081627	2.74233854706818e-05	8.58641976207836e-05
2810474O19Rik|5UTR|TC_38170_51.00000|chr6_149309631_149309633_+^2810474O19Rik|5UTR|TC_7930_2173.00000|chr6_149309548_149309552_+	0.908824651894026	0.219904030274683	3.58333131849076e-05	0.00011045587208772
2810474O19Rik|5UTR|TC_7262_2637.00000|chr6_149309422_149309475_+^2810474O19Rik|5UTR|TC_7930_2173.00000|chr6_149309548_149309552_+	-0.0125851052152405	0.03216358765924	0.695587140774172	0.754866865662257
3110002H16Rik|5UTR|TC_4286_6493.00000|chr18_12168706_12168785_+^3110002H16Rik|5UTR_UP1k|TC_34597_71.00000|chr18_12168683_12168685_+	0.161966440291329	0.140329692736842	0.248424290366664	0.330292244546292
3110043O21Rik|5UTR|TC_1513_26722.00000|chr4_35225800_35225860_-^3110043O21Rik|5UTR_UP1k|TC_35441_66.00000|chr4_35226137_35226155_-	-0.155054050651047	0.159267877555736	0.330283738976185	0.418146864904598
3110062M04Rik|5UTR|TC_19164_279.00000|chr6_34877953_34877972_-^3110062M04Rik|5UTR|TC_3358_9066.00000|chr6_34877990_34878075_-	0.595299562816746	0.15817371422647	0.000167497535788375	0.000462212850704886
3110062M04Rik|5UTR|TC_19164_279.00000|chr6_34877953_34877972_-^3110062M04Rik|5UTR_INTRON|TC_29969_106.00000|chr6_34877464_34877466_-	-2.38966320715843	0.879289134849222	0.00657330913475462	0.0135836651349365
3110062M04Rik|5UTR|TC_19164_279.00000|chr6_34877953_34877972_-^3110062M04Rik|5UTR_UP1k|TC_12851_765.00000|chr6_34878096_34878113_-	0.435899088078246	0.168483520096887	0.00967618705337325	0.0192350514386244
3110062M04Rik|5UTR|TC_3358_9066.00000|chr6_34877990_34878075_-^3110062M04Rik|5UTR_INTRON|TC_29969_106.00000|chr6_34877464_34877466_-	-2.98496276997518	0.860401552448576	0.000521880394648511	0.00133196794244208
3110062M04Rik|5UTR|TC_3358_9066.00000|chr6_34877990_34878075_-^3110062M04Rik|5UTR_UP1k|TC_12851_765.00000|chr6_34878096_34878113_-	-0.1594004747385	0.0634071815343407	0.0119398086275644	0.0233386780863092
3110062M04Rik|5UTR_INTRON|TC_29969_106.00000|chr6_34877464_34877466_-^3110062M04Rik|5UTR_UP1k|TC_12851_765.00000|chr6_34878096_34878113_-	2.82556229523668	0.86574289308264	0.0010995085687211	0.0026499732428052
3830403N18Rik|5UTR|TC_4914_5254.00000|chrX_56136559_56136611_+^3830403N18Rik|5UTR_UP1k|TC_22958_203.00000|chrX_56136518_56136537_+	-1.12036509770873	0.140687097771522	1.77635683940025e-15	1.36569145988122e-14
4632434I11Rik|5UTR|TC_9487_1496.00000|chr7_92874195_92874246_-^4632434I11Rik|5UTR_UP1k|TC_12622_779.00000|chr7_92875080_92875132_-	-2.6166293831038	0.220082887303856	0	0
4632434I11Rik|5UTR|TC_9487_1496.00000|chr7_92874195_92874246_-^4632434I11Rik|5UTR_UP1k|TC_17306_391.00000|chr7_92874841_92874893_-	-0.906841632723422	0.136512965023359	3.07576186742153e-11	1.77795031525345e-10
4632434I11Rik|5UTR|TC_9487_1496.00000|chr7_92874195_92874246_-^4632434I11Rik|5UTR_UP1k|TC_17950_346.00000|chr7_92875153_92875185_-	-2.53265147831333	0.280363673436429	0	0
4632434I11Rik|5UTR_UP1k|TC_12622_779.00000|chr7_92875080_92875132_-^4632434I11Rik|5UTR_UP1k|TC_17306_391.00000|chr7_92874841_92874893_-	1.70978775038037	0.251282393741398	1.01578745415054e-11	6.0559401130175e-11
4632434I11Rik|5UTR_UP1k|TC_12622_779.00000|chr7_92875080_92875132_-^4632434I11Rik|5UTR_UP1k|TC_17950_346.00000|chr7_92875153_92875185_-	0.0839779047904618	0.355768541236271	0.813396618617469	0.852934925630534
4632434I11Rik|5UTR_UP1k|TC_17306_391.00000|chr7_92874841_92874893_-^4632434I11Rik|5UTR_UP1k|TC_17950_346.00000|chr7_92875153_92875185_-	-1.62580984558991	0.312210046436385	1.91481025924034e-07	7.78025135074235e-07
4930486L24Rik|5UTR_INTRON|TC_40666_38.00000|chr13_60855076_60855078_-^4930486L24Rik|5UTR_UP1k|TC_35020_68.00000|chr13_60864427_60864439_-	-0.437490721166606	0.316909820369644	0.16743593987063	0.237878009894193
4930523C07Rik|5UTR|TC_21151_244.00000|chr1_160044363_160044412_+^4930523C07Rik|5UTR|TC_38610_48.00000|chr1_160044607_160044635_+	-0.51773738628104	0.174979559264048	0.00308794419987768	0.00682762577977
4931414P19Rik|5UTR|TC_12818_769.00000|chr14_54605900_54605940_-^4931414P19Rik|5UTR_INTRON|TC_37318_55.00000|chr14_54603419_54603437_-	-4.57216632037702	3.94406931273995	0.246353885892475	0.327971738465865
4931428F04Rik|5UTR|TC_11881_911.00000|chr8_105289072_105289132_-^4931428F04Rik|5UTR|TC_20923_251.00000|chr8_105289491_105289539_-	0.383496156314859	0.114251086970283	0.000789047879158566	0.00195303868334474
4933426M11Rik|5UTR|TC_24411_163.00000|chr12_80790588_80790611_+^4933426M11Rik|5UTR|TC_9050_1630.00000|chr12_80790501_80790568_+	-0.0117289375506605	0.0830893834827455	0.887743162976673	0.914805101005817
5430435G22Rik|5UTR|TC_9272_1574.00000|chr1_131688672_131688747_+^5430435G22Rik|5UTR_INTRON|TC_38042_51.00000|chr1_131688880_131688882_+	-2.31695028046308	0.572224169445999	5.14313310742143e-05	0.000154329292694897
6330408A02Rik|5UTR|TC_13996_615.00000|chr7_13278643_13278697_-^6330408A02Rik|5UTR_INTRON|TC_7984_2140.00000|chr7_13278390_13278518_-	-0.379818841620241	0.0869044759667545	1.23943871486176e-05	4.08146577557793e-05
6330408A02Rik|5UTR|TC_13996_615.00000|chr7_13278643_13278697_-^6330408A02Rik|5UTR_UP1k|TC_12475_821.00000|chr7_13279185_13279255_-	-1.08234410184622	0.11965255577824	0	0
6330408A02Rik|5UTR|TC_13996_615.00000|chr7_13278643_13278697_-^6330408A02Rik|5UTR_UP1k|TC_27393_121.00000|chr7_13278736_13278763_-	-0.486914475852174	0.196456214198078	0.0131940348875039	0.025565513603856
6330408A02Rik|5UTR_INTRON|TC_7984_2140.00000|chr7_13278390_13278518_-^6330408A02Rik|5UTR_UP1k|TC_12475_821.00000|chr7_13279185_13279255_-	-0.702525260225976	0.106440901894573	4.10758094204766e-11	2.35262146881647e-10
6330408A02Rik|5UTR_INTRON|TC_7984_2140.00000|chr7_13278390_13278518_-^6330408A02Rik|5UTR_UP1k|TC_27393_121.00000|chr7_13278736_13278763_-	-0.107095634231933	0.185456939951779	0.563622672145828	0.640373784465062
6330408A02Rik|5UTR_UP1k|TC_12475_821.00000|chr7_13279185_13279255_-^6330408A02Rik|5UTR_UP1k|TC_27393_121.00000|chr7_13278736_13278763_-	0.595429625994043	0.205160923310824	0.00370485038985713	0.0080799497361766
8030462N17Rik|5UTR|TC_42774_27.00000|chr18_77713736_77713757_-^8030462N17Rik|5UTR_UP1k|TC_19736_287.00000|chr18_77714453_77714508_-	-0.283729194998422	0.16515239105815	0.0857995010246473	0.134562508123792
9130011E15Rik|5UTR|TC_9573_1192.00000|chr19_45998458_45998520_-^9130011E15Rik|5UTR_UP1k|TC_10483_978.00000|chr19_45998551_45998602_-	-0.0240839605148106	0.0390152747622122	0.537039716591526	0.616894883792168
9130023H24Rik|5UTR|TC_15848_474.00000|chr7_128237990_128238056_-^9130023H24Rik|5UTR_UP1k|TC_33473_79.00000|chr7_128238340_128238358_-	0.214718944010438	0.157964824600245	0.174056841990713	0.245423515324682
9130401M01Rik|5UTR|TC_2218_16969.00000|chr15_58034280_58034348_-^9130401M01Rik|5UTR|TC_6596_3176.00000|chr15_58034212_58034221_-	0.418651930111812	0.031243109540758	0	0
9430016H08Rik|5UTR|TC_2874_11800.00000|chr1_57406733_57406767_+^9430016H08Rik|5UTR|TC_30937_97.00000|chr1_57406562_57406564_+	-0.941778256563718	0.230532482963153	4.40331432729479e-05	0.000133751437509955
9430020K01Rik|5UTR|TC_6728_3053.00000|chr18_4634912_4635000_+^9430020K01Rik|5UTR_UP1k|TC_30393_102.00000|chr18_4634874_4634892_+	-0.178787089900032	0.104057107181612	0.0857668559050309	0.134543485474272
A430105I19Rik|5UTR|TC_9677_1433.00000|chr2_118762612_118762665_-^A430105I19Rik|5UTR_UP1k|TC_17589_376.00000|chr2_118762795_118762821_-	-0.41904356630257	0.114990249314348	0.000268260161879752	0.00071704081234249
A430105I19Rik|5UTR|TC_9677_1433.00000|chr2_118762612_118762665_-^A430105I19Rik|5UTR_UP1k|TC_21028_248.00000|chr2_118762857_118762861_-	0.00868416630087026	0.0967616621184843	0.928487466002991	0.946528960368042
A430105I19Rik|5UTR|TC_9677_1433.00000|chr2_118762612_118762665_-^A430105I19Rik|5UTR_UP1k|TC_26211_148.00000|chr2_118762897_118762931_-	-0.613791495084157	0.200067380227208	0.00215551510954226	0.00491425972132041
A430105I19Rik|5UTR|TC_9677_1433.00000|chr2_118762612_118762665_-^A430105I19Rik|5UTR_UP1k|TC_29836_107.00000|chr2_118763629_118763640_-	-3.76864578873902	0.965125110207047	9.42931376588518e-05	0.000270979139687445
A430105I19Rik|5UTR_UP1k|TC_17589_376.00000|chr2_118762795_118762821_-^A430105I19Rik|5UTR_UP1k|TC_21028_248.00000|chr2_118762857_118762861_-	0.42772773260344	0.135741228179024	0.00162683260844432	0.0037879525106259
A430105I19Rik|5UTR_UP1k|TC_17589_376.00000|chr2_118762795_118762821_-^A430105I19Rik|5UTR_UP1k|TC_26211_148.00000|chr2_118762897_118762931_-	-0.194747928781587	0.217842917187758	0.371330829397731	0.459556063255392
A430105I19Rik|5UTR_UP1k|TC_17589_376.00000|chr2_118762795_118762821_-^A430105I19Rik|5UTR_UP1k|TC_29836_107.00000|chr2_118763629_118763640_-	-3.34960222243645	0.970483380388155	0.00055752481168625	0.00141605256198235
A430105I19Rik|5UTR_UP1k|TC_21028_248.00000|chr2_118762857_118762861_-^A430105I19Rik|5UTR_UP1k|TC_26211_148.00000|chr2_118762897_118762931_-	-0.622475661385028	0.214603925626314	0.00372473816748808	0.00811522687786939
A430105I19Rik|5UTR_UP1k|TC_21028_248.00000|chr2_118762857_118762861_-^A430105I19Rik|5UTR_UP1k|TC_29836_107.00000|chr2_118763629_118763640_-	-3.77732995503989	0.968091755790222	9.5467994275733e-05	0.000273995232586546
A430105I19Rik|5UTR_UP1k|TC_26211_148.00000|chr2_118762897_118762931_-^A430105I19Rik|5UTR_UP1k|TC_29836_107.00000|chr2_118763629_118763640_-	-3.15485429365486	0.984780497757018	0.00135715397242975	0.00321307427840949
A630001G21Rik|5UTR|TC_14114_534.00000|chr1_85736598_85736633_-^A630001G21Rik|5UTR_UP1k|TC_26008_83.00000|chr1_85736659_85736682_-	0.0226440149540596	0.164634675471859	0.890603201493107	0.917103838485012
A630033H20Rik|5UTR|TC_9577_1464.00000|chrX_107148879_107148974_+^A630033H20Rik|5UTR_INTRON|TC_29387_112.00000|chrX_107150911_107150935_+	-7.40991208255891	3.61949750984058	0.0406363695313616	0.0699989189653733
A730008H23Rik|5UTR|TC_1746_19981.00000|chr1_88277470_88277583_-^A730008H23Rik|5UTR_UP1k|TC_4282_5826.00000|chr1_88277604_88277630_-	0.179477078331093	0.0187263404563337	0	0
Aaas|5UTR|TC_2593_13431.00000|chr15_102350641_102350715_-^Aaas|5UTR|TC_7476_2428.00000|chr15_102350741_102350772_-	0.0612000358120248	0.0259841178280746	0.0185084411842726	0.0347009689224994
Aak1|5UTR|TC_17346_389.00000|chr6_86849511_86849614_+^Aak1|5UTR_UP1k|TC_25289_161.00000|chr6_86849272_86849313_+	0.418018388462038	0.103844295356359	5.68702572583124e-05	0.000169602158753985
Aars|5UTR|TC_5382_4540.00000|chr8_111034107_111034159_+^Aars|5UTR|TC_7466_2493.00000|chr8_111033877_111033880_+	0.0982249630071108	0.0233593417839114	2.61134998447154e-05	8.19199830746379e-05
Aars|5UTR|TC_5382_4540.00000|chr8_111034107_111034159_+^Aars|5UTR|TC_935_47886.00000|chr8_111033911_111033956_+	0.191506240926445	0.0152590242905294	0	0
Aars|5UTR|TC_7466_2493.00000|chr8_111033877_111033880_+^Aars|5UTR|TC_935_47886.00000|chr8_111033911_111033956_+	0.0932812779193341	0.0183944933795808	3.95414106790781e-07	1.55276988762512e-06
Aasdh|5UTR|TC_6133_3620.00000|chr5_76905425_76905499_-^Aasdh|5UTR_UP1k|TC_23632_189.00000|chr5_76905520_76905529_-	-0.196465926176153	0.213955034318172	0.358483799636178	0.446695286073687
Aatk|5UTR_INTRON|TC_36915_57.00000|chr11_120040523_120040559_-^Aatk|5UTR_INTRON|TC_39205_45.00000|chr11_120040459_120040501_-	8.08698128907409	8.87481017918648	0.362174911983411	0.450691285158864
Abca16|5UTR|TC_29249_113.00000|chr7_120409682_120409722_+^Abca16|5UTR|TC_32317_87.00000|chr7_120409626_120409658_+	-0.0730601646742105	0.228448328558479	0.749112019024058	0.799784553644245
Abca5|5UTR|TC_16955_352.00000|chr11_110337620_110337642_-^Abca5|5UTR|TC_9078_1527.00000|chr11_110337664_110337737_-	0.0762796047868257	0.0781882893204387	0.32926836929782	0.417223836509535
Abcb1b|5UTR|TC_3695_8176.00000|chr5_8798144_8798159_+^Abcb1b|5UTR_UP1k|TC_18278_344.00000|chr5_8798120_8798122_+	0.400356991501514	0.0800951376661802	5.7772598993644e-07	2.22539033304151e-06
Abcb8|5UTR|TC_5823_3953.00000|chr5_24394381_24394424_+^Abcb8|5UTR_UP1k|TC_19651_290.00000|chr5_24393657_24393685_+	-1.74953902716226	0.244608299816244	8.5265128291212e-13	5.47936022865035e-12
Abcc1|5UTR|TC_2244_16727.00000|chr16_14361532_14361622_+^Abcc1|5UTR_UP1k|TC_33816_76.00000|chr16_14361064_14361077_+	-2.19465627594283	0.335932984756728	6.44573283636873e-11	3.62975939433996e-10
Abcc5|5UTR|TC_12112_874.00000|chr16_20426300_20426312_-^Abcc5|5UTR|TC_9510_1487.00000|chr16_20426333_20426369_-	-0.00476203801835625	0.0609859472700814	0.937761086940126	0.953758872232218
Abcf2|5UTR|TC_1741_22724.00000|chr5_24577340_24577427_-^Abcf2|5UTR_INTRON|TC_4584_5840.00000|chr5_24577262_24577318_-	-0.408460687389491	0.016353715103966	0	0
Abcg2|5UTR_INTRON|TC_7595_2406.00000|chr6_58640491_58640615_+^Abcg2|5UTR_UP1k|TC_20647_259.00000|chr6_58596601_58596628_+	-0.065464361749322	0.0503739338781562	0.193749010262195	0.268343402175179
Abhd11|5UTR|TC_30914_98.00000|chr5_135009307_135009309_+^Abhd11|5UTR|TC_5453_4446.00000|chr5_135009646_135009711_+	1.89800036213344	0.388439076273993	1.02788215317062e-06	3.83547718946967e-06
Abhd14a|5UTR|TC_11501_981.00000|chr9_106447602_106447706_-^Abhd14a|5UTR|TC_15410_506.00000|chr9_106447519_106447596_-	0.0930258398221063	0.085905164874567	0.278857272591308	0.363387182047451
Abhd5|5UTR|TC_14394_590.00000|chr9_122351663_122351683_+^Abhd5|5UTR|TC_17998_357.00000|chr9_122351703_122351705_+	-0.7779084335824	0.160617253041516	1.27736721045046e-06	4.6982468682749e-06
Abhd5|5UTR|TC_14394_590.00000|chr9_122351663_122351683_+^Abhd5|5UTR|TC_2998_11195.00000|chr9_122351727_122351732_+	0.554073592654089	0.0785897825908585	1.7865708912268e-12	1.12386876783361e-11
Abhd5|5UTR|TC_14394_590.00000|chr9_122351663_122351683_+^Abhd5|5UTR|TC_4575_5860.00000|chr9_122351755_122351789_+	0.397825152633941	0.0804675035576104	7.65659011969788e-07	2.89990863441979e-06
Abhd5|5UTR|TC_17998_357.00000|chr9_122351703_122351705_+^Abhd5|5UTR|TC_2998_11195.00000|chr9_122351727_122351732_+	1.33198202623649	0.141075961406899	0	0
Abhd5|5UTR|TC_17998_357.00000|chr9_122351703_122351705_+^Abhd5|5UTR|TC_4575_5860.00000|chr9_122351755_122351789_+	1.17573358621634	0.141603988618426	0	0
Abhd5|5UTR|TC_2998_11195.00000|chr9_122351727_122351732_+^Abhd5|5UTR|TC_4575_5860.00000|chr9_122351755_122351789_+	-0.156248440020148	0.0239681026530494	7.07702785263109e-11	3.96168575822063e-10
Abi1|5UTR|TC_1091_39695.00000|chr2_23040157_23040242_-^Abi1|5UTR|TC_11010_1077.00000|chr2_23040104_23040106_-	-0.0885239566333927	0.0465924875310133	0.0574381042506871	0.0952051276825492
Abl1|5UTR|TC_10279_1261.00000|chr2_31759932_31760036_+^Abl1|5UTR|TC_13513_679.00000|chr2_31688529_31688555_+	-0.175417986345246	0.0543993395276436	0.00126133596608802	0.00300630247705078
Abr|5UTR_INTRON|TC_11880_911.00000|chr11_76529788_76529883_-^Abr|5UTR_UP1k|TC_16327_443.00000|chr11_76577997_76578036_-	3.83066030941558	0.323118013324797	0	0
Abracl|5UTR|TC_3690_8198.00000|chr10_18023197_18023262_-^Abracl|5UTR|TC_927_48127.00000|chr10_18023089_18023172_-	-0.358424932297961	0.0183532071895535	0	0
Abracl|5UTR|TC_3690_8198.00000|chr10_18023197_18023262_-^Abracl|5UTR_INTRON|TC_30575_100.00000|chr10_18022345_18022387_-	-2.32637513045833	1.26034538997138	0.0649178382245563	0.105837460056343
Abracl|5UTR|TC_927_48127.00000|chr10_18023089_18023172_-^Abracl|5UTR_INTRON|TC_30575_100.00000|chr10_18022345_18022387_-	-1.96795019816037	1.2604386457591	0.118447868116474	0.17773278094219
Acaa1a|5UTR|TC_15322_480.00000|chr9_119341353_119341385_+^Acaa1a|5UTR|TC_9330_1492.00000|chr9_119341405_119341479_+	-0.2056369769805	0.0618985638686697	0.000893232299690405	0.00219147677567141
Acaa2|5UTR|TC_5513_4356.00000|chr18_74779174_74779239_+^Acaa2|5UTR_UP1k|TC_23564_190.00000|chr18_74779041_74779072_+	-1.63312398554289	0.135735895925451	0	0
Acad11|5UTR|TC_12431_828.00000|chr9_104063676_104063730_+^Acad11|5UTR_UP1k|TC_21381_239.00000|chr9_104063380_104063411_+	-0.866089711541333	0.120142205341997	5.64215341114505e-13	3.68721894073634e-12
Acadsb|5UTR|TC_35119_68.00000|chr7_131410617_131410619_+^Acadsb|5UTR|TC_5138_4873.00000|chr7_131410640_131410718_+	0.0332102047091351	0.0542705512497812	0.540578874892707	0.619537479019926
Acap2|5UTR|TC_4037_7078.00000|chr16_31201146_31201260_-^Acap2|5UTR_UP1k|TC_29318_112.00000|chr16_31201280_31201287_-	0.0585956154404774	0.0836418704660479	0.483581629149609	0.567430815071628
Acap3|5UTR|TC_24058_181.00000|chr4_155891854_155891886_+^Acap3|5UTR|TC_7108_2746.00000|chr4_155892258_155892322_+	0.17405778480054	0.0852516622229855	0.0411819204505992	0.0708568894962691
Acat2|5UTR|TC_11728_938.00000|chr17_12960692_12960714_-^Acat2|5UTR_UP1k|TC_17355_388.00000|chr17_12960735_12960739_-	0.226316052360251	0.0691147456687856	0.00105850127463136	0.00255871608574647
Acbd4|5UTR|TC_10056_1320.00000|chr11_103101681_103101742_+^Acbd4|5UTR|TC_12007_891.00000|chr11_103103059_103103108_+	-0.777586309569879	0.0768492510820232	0	0
Acbd5|5UTR|TC_11329_994.00000|chr2_23069060_23069083_+^Acbd5|5UTR|TC_14547_574.00000|chr2_23069191_23069259_+	0.417703338254602	0.0486294510193388	0	0
Acbd5|5UTR|TC_11329_994.00000|chr2_23069060_23069083_+^Acbd5|5UTR|TC_15338_499.00000|chr2_23069106_23069163_+	-0.217409058130989	0.0697969681274938	0.00184020846772248	0.00424484246617096
Acbd5|5UTR|TC_11329_994.00000|chr2_23069060_23069083_+^Acbd5|5UTR|TC_9170_1619.00000|chr2_23068193_23068235_+	0.0706037431373025	0.0465895431260015	0.129660547494002	0.191828910015805
Acbd5|5UTR|TC_14547_574.00000|chr2_23069191_23069259_+^Acbd5|5UTR|TC_15338_499.00000|chr2_23069106_23069163_+	-0.635112396385591	0.0677446563877127	0	0
Acbd5|5UTR|TC_14547_574.00000|chr2_23069191_23069259_+^Acbd5|5UTR|TC_9170_1619.00000|chr2_23068193_23068235_+	-0.3470995951173	0.0453168519043402	1.86517468137026e-14	1.34489450911778e-13
Acbd5|5UTR|TC_15338_499.00000|chr2_23069106_23069163_+^Acbd5|5UTR|TC_9170_1619.00000|chr2_23068193_23068235_+	0.288012801268292	0.0690811597359153	3.0567785294755e-05	9.52094685172184e-05
Acbd6|5UTR|TC_11975_896.00000|chr1_155558506_155558546_+^Acbd6|5UTR|TC_17350_388.00000|chr1_155558336_155558342_+	0.374401084049091	0.0705214918823696	1.10207038828136e-07	4.59026840670001e-07
Acbd6|5UTR|TC_11975_896.00000|chr1_155558506_155558546_+^Acbd6|5UTR|TC_4987_5109.00000|chr1_155558104_155558182_+	0.291329672419798	0.0502131384916451	6.55827436801815e-09	3.0975270655717e-08
Acbd6|5UTR|TC_17350_388.00000|chr1_155558336_155558342_+^Acbd6|5UTR|TC_4987_5109.00000|chr1_155558104_155558182_+	-0.0830714116292929	0.0549872027358756	0.130854498444788	0.193232110065508
Accs|5UTR|TC_10469_1209.00000|chr2_93849892_93849996_-^Accs|5UTR|TC_15621_490.00000|chr2_93849754_93849872_-	-0.16956589337443	0.0783183049885371	0.0303810728226084	0.0539504672544451
Acd|5UTR|TC_18789_322.00000|chr8_105701055_105701061_-^Acd|5UTR|TC_7426_2520.00000|chr8_105701086_105701124_-	-0.0846920824978184	0.110242131971193	0.44234640748423	0.52849476048125
Acer3|5UTR|TC_3005_11176.00000|chr7_98309478_98309510_-^Acer3|5UTR_UP1k|TC_7903_2188.00000|chr7_98309532_98309568_-	0.0859776047402604	0.0320707983158087	0.00734312850497765	0.0149972708613028
Acin1|5UTR|TC_2558_13972.00000|chr14_54653671_54653700_-^Acin1|5UTR_UP1k|TC_12493_817.00000|chr14_54686936_54686971_-	0.0268720139032215	0.0325379074525459	0.408879021005694	0.496009733584044
Acly|5UTR|TC_3364_9570.00000|chr11_100527869_100527875_-^Acly|5UTR|TC_6326_3432.00000|chr11_100527898_100527935_-	-0.00647305342222413	0.0181633183613735	0.721555591881027	0.777388133983206
Aco1|5UTR|TC_5413_4397.00000|chr4_40143461_40143522_+^Aco1|5UTR|TC_7951_2117.00000|chr4_40143395_40143436_+	-0.0466572625012391	0.0266660848644416	0.0801725940400397	0.126967368199609
Acot2|5UTR_UP1k|TC_18286_330.00000|chr12_83987732_83987747_+^Acot2|5UTR_UP1k|TC_5843_3868.00000|chr12_83987644_83987712_+	-0.0173552582435419	0.065824937221664	0.792043614573957	0.83595751579239
Acot7|5UTR|TC_6684_3100.00000|chr4_152186124_152186195_+^Acot7|5UTR_UP1k|TC_13447_688.00000|chr4_152185800_152185829_+	-0.125941776154499	0.0401611052684064	0.00171319377156443	0.00397211410780255
Acot7|5UTR|TC_6684_3100.00000|chr4_152186124_152186195_+^Acot7|5UTR_UP1k|TC_21184_244.00000|chr4_152185611_152185616_+	-0.89697146513908	0.109766066220022	2.22044604925031e-16	1.80890499266876e-15
Acot7|5UTR|TC_6684_3100.00000|chr4_152186124_152186195_+^Acot7|5UTR_UP1k|TC_6664_3119.00000|chr4_152186043_152186101_+	0.061105216738785	0.0248638238805767	0.0139870694074133	0.0269192079747078
Acot7|5UTR_UP1k|TC_13447_688.00000|chr4_152185800_152185829_+^Acot7|5UTR_UP1k|TC_21184_244.00000|chr4_152185611_152185616_+	-0.771029688984582	0.114610048829823	1.72699632372542e-11	1.01302700277203e-10
Acot7|5UTR_UP1k|TC_13447_688.00000|chr4_152185800_152185829_+^Acot7|5UTR_UP1k|TC_6664_3119.00000|chr4_152186043_152186101_+	0.187046992893284	0.0390554415446684	1.67390448635452e-06	6.08001419081302e-06
Acot7|5UTR_UP1k|TC_21184_244.00000|chr4_152185611_152185616_+^Acot7|5UTR_UP1k|TC_6664_3119.00000|chr4_152186043_152186101_+	0.958076681877865	0.109403704418146	0	0
Acot8|5UTR|TC_8899_1731.00000|chr2_164804855_164804892_-^Acot8|5UTR|TC_9011_1679.00000|chr2_164804828_164804833_-	-0.231689775533229	0.0805647119062124	0.004029768159997	0.00871035583166129
Acot8|5UTR|TC_8899_1731.00000|chr2_164804855_164804892_-^Acot8|5UTR_UP1k|TC_40313_40.00000|chr2_164805402_164805407_-	-2.71977593379819	0.522945186251303	1.98345561086555e-07	8.03428159114037e-07
Acot8|5UTR|TC_9011_1679.00000|chr2_164804828_164804833_-^Acot8|5UTR_UP1k|TC_40313_40.00000|chr2_164805402_164805407_-	-2.48808615826496	0.526466641066704	2.28975345151206e-06	8.19438097408789e-06
Acox1|5UTR|TC_10320_1227.00000|chr11_116198718_116198752_-^Acox1|5UTR|TC_5702_4023.00000|chr11_116198779_116198832_-	0.0265651923906549	0.0340286999677071	0.43499648524213	0.521328024528123
Acox2|5UTR|TC_12062_883.00000|chr14_8258776_8258816_-^Acox2|5UTR|TC_24876_167.00000|chr14_8258836_8258868_-	0.134521146179919	0.102666046984277	0.190101532176532	0.264100380894757
Acp2|5UTR|TC_6967_2854.00000|chr2_91202887_91202927_+^Acp2|5UTR_UP1k|TC_25634_156.00000|chr2_91202793_91202813_+	-0.054475712901906	0.107925746200388	0.613733185032515	0.685082932330764
Acsl3|5UTR|TC_30458_101.00000|chr1_78657829_78657832_+^Acsl3|5UTR|TC_3413_9319.00000|chr1_78657861_78657886_+	-0.081855186795997	0.0720091331225388	0.255649751865789	0.338526213576142
Acsl4|5UTR|TC_15443_503.00000|chrX_142390341_142390373_-^Acsl4|5UTR|TC_4930_5221.00000|chrX_142390401_142390466_-	0.0209134576529381	0.0455351174893302	0.646031706371756	0.71402644819853
Acsl4|5UTR|TC_15443_503.00000|chrX_142390341_142390373_-^Acsl4|5UTR|TC_4978_5121.00000|chrX_142390498_142390530_-	0.0703376729439644	0.0457474968182412	0.124166119456709	0.184832915990716
Acsl4|5UTR|TC_4930_5221.00000|chrX_142390401_142390466_-^Acsl4|5UTR|TC_4978_5121.00000|chrX_142390498_142390530_-	0.0494242152910263	0.0190938491033322	0.00963980709601264	0.0191793584172293
Acsl5|5UTR|TC_19881_282.00000|chr19_55253703_55253705_+^Acsl5|5UTR|TC_4060_7023.00000|chr19_55253905_55253971_+	-0.454244085963753	0.058511569106535	8.21565038222616e-15	6.03002072821927e-14
Acta2|5UTR|TC_342_158956.00000|chr19_34255333_34255339_-^Acta2|5UTR_INTRON|TC_20011_278.00000|chr19_34254212_34254259_-	-0.225433073689552	0.107278103900816	0.0356067949822045	0.0621531438630017
Acta2|5UTR|TC_342_158956.00000|chr19_34255333_34255339_-^Acta2|5UTR_INTRON|TC_39062_46.00000|chr19_34254551_34254557_-	-3.94940573902379	0.979687839230272	5.54715595193489e-05	0.000165581468970364
Acta2|5UTR_INTRON|TC_20011_278.00000|chr19_34254212_34254259_-^Acta2|5UTR_INTRON|TC_39062_46.00000|chr19_34254551_34254557_-	-3.72397266533424	0.978639810405648	0.000141658971850589	0.000395824259648983
Actg2|5UTR|TC_3407_9347.00000|chr6_83536201_83536255_-^Actg2|5UTR_UP1k|TC_21372_239.00000|chr6_83536277_83536282_-	0.130339922610314	0.0708142417638054	0.0656817940059313	0.106923471538016
Actn1|5UTR|TC_5198_4801.00000|chr12_80260348_80260395_-^Actn1|5UTR|TC_5578_4268.00000|chr12_80260140_80260208_-	0.510918383822251	0.0312588408065131	0	0
Actn4|5UTR|TC_879_51428.00000|chr7_28962241_28962334_-^Actn4|5UTR_UP1k|TC_15467_501.00000|chr7_28962369_28962378_-	0.0461298721215635	0.0344708304622758	0.180821730837633	0.253490575210175
Actr1b|5UTR|TC_1490_27071.00000|chr1_36709901_36709988_-^Actr1b|5UTR_UP1k|TC_23420_192.00000|chr1_36710021_36710023_-	0.419139262483254	0.0539757738734503	8.21565038222616e-15	6.03002072821927e-14
Actr3|5UTR|TC_1086_39921.00000|chr1_125435481_125435554_-^Actr3|5UTR|TC_1654_24103.00000|chr1_125435363_125435453_-	-0.182614104591771	0.00826411588075926	0	0
Actr3|5UTR|TC_1086_39921.00000|chr1_125435481_125435554_-^Actr3|5UTR|TC_21799_227.00000|chr1_125435575_125435577_-	0.0708932218928993	0.0455529892459252	0.119641442752372	0.1791548308186
Actr3|5UTR|TC_1086_39921.00000|chr1_125435481_125435554_-^Actr3|5UTR|TC_4975_5126.00000|chr1_125435674_125435733_-	-0.187365739009773	0.0145066034998291	0	0
Actr3|5UTR|TC_1654_24103.00000|chr1_125435363_125435453_-^Actr3|5UTR|TC_21799_227.00000|chr1_125435575_125435577_-	0.25350732648467	0.0455998848756762	2.70726552287215e-08	1.20654076105984e-07
Actr3|5UTR|TC_1654_24103.00000|chr1_125435363_125435453_-^Actr3|5UTR|TC_4975_5126.00000|chr1_125435674_125435733_-	-0.00475163441800181	0.0154033877559875	0.757717246645209	0.80681093085897
Actr3|5UTR|TC_21799_227.00000|chr1_125435575_125435577_-^Actr3|5UTR|TC_4975_5126.00000|chr1_125435674_125435733_-	-0.258258960902672	0.0463196191661966	2.46699807249229e-08	1.10245815055567e-07
Acy3|5UTR_UP1k|TC_3084_10770.00000|chr19_3986566_3986585_+^Acy3|5UTR_UP1k|TC_7438_2513.00000|chr19_3986488_3986542_+	0.22034998134796	0.0235709686034876	0	0
Adam17|5UTR|TC_26546_143.00000|chr12_21373612_21373614_-^Adam17|5UTR|TC_29191_113.00000|chr12_21373487_21373489_-	0.0782402340721874	0.111114709351342	0.481346025556488	0.565255123215946
Adam17|5UTR|TC_26546_143.00000|chr12_21373612_21373614_-^Adam17|5UTR|TC_4774_5495.00000|chr12_21373536_21373589_-	0.0106250173235254	0.0787804012200794	0.892715616674604	0.918630003789746
Adam17|5UTR|TC_29191_113.00000|chr12_21373487_21373489_-^Adam17|5UTR|TC_4774_5495.00000|chr12_21373536_21373589_-	-0.067615216748662	0.0822642460861756	0.411118363847606	0.498292011884767
Adam9|5UTR|TC_10332_1139.00000|chr8_25016794_25016814_-^Adam9|5UTR|TC_6824_2682.00000|chr8_25016840_25016878_-	-0.416150384969745	0.0308752101410082	0	0
Adamts12|5UTR|TC_19640_290.00000|chr15_11064804_11064817_+^Adamts12|5UTR_UP1k|TC_28906_116.00000|chr15_11064771_11064777_+	-0.114245206713135	0.156677809005959	0.465895928101379	0.550314390577962
Adamts5|5UTR|TC_17611_375.00000|chr16_85901059_85901093_-^Adamts5|5UTR_UP1k|TC_31121_96.00000|chr16_85901125_85901130_-	-0.300395178991399	0.1417190800328	0.0340353754102898	0.059712143376319
Adamts6|5UTR|TC_16501_433.00000|chr13_104287838_104287907_+^Adamts6|5UTR|TC_35708_64.00000|chr13_104287934_104287956_+	-0.269161502084188	0.210152463100194	0.200266887611426	0.275855964914038
Adamts6|5UTR|TC_16501_433.00000|chr13_104287838_104287907_+^Adamts6|5UTR_UP1k|TC_28804_117.00000|chr13_104287124_104287141_+	-0.349119409727819	0.171664441916085	0.0419786586134747	0.0720635160897078
Adamts6|5UTR|TC_35708_64.00000|chr13_104287934_104287956_+^Adamts6|5UTR_UP1k|TC_28804_117.00000|chr13_104287124_104287141_+	-0.079957907643631	0.249491202081982	0.748601550890718	0.799395919358226
Adamtsl5|5UTR|TC_11186_1042.00000|chr10_80348364_80348417_-^Adamtsl5|5UTR|TC_11941_901.00000|chr10_80348438_80348497_-	0.281116461652393	0.075958039471145	0.000214798755827861	0.000581486167479509
Adar|5UTR|TC_11296_1020.00000|chr3_89715032_89715098_+^Adar|5UTR|TC_11938_902.00000|chr3_89730706_89730780_+	-0.251501179437983	0.0608737812357994	3.60374009522602e-05	0.000110980641204472
Adarb1|5UTR|TC_2280_16376.00000|chr10_77418214_77418285_-^Adarb1|5UTR_INTRON|TC_22091_220.00000|chr10_77387390_77387432_-	0.270072310727119	0.0976644118576949	0.00568688376480075	0.0119152024695091
Adat3|5UTR|TC_3671_8249.00000|chr10_80602856_80602908_+^Adat3|5UTR_INTRON|TC_17518_379.00000|chr10_80603226_80603293_+	-0.597458422085595	0.137881635196253	1.47007286452894e-05	4.77264249781226e-05
Adck1|5UTR|TC_11140_916.00000|chr12_88360539_88360587_+^Adck1|5UTR|TC_15101_450.00000|chr12_88360634_88360654_+	0.0569292259455518	0.0837967940373985	0.496901956782676	0.579836838537507
Adck1|5UTR|TC_11140_916.00000|chr12_88360539_88360587_+^Adck1|5UTR|TC_20410_265.00000|chr12_88360780_88360846_+	0.125748640773432	0.0887275750060812	0.156411544056394	0.224378629754311
Adck1|5UTR|TC_15101_450.00000|chr12_88360634_88360654_+^Adck1|5UTR|TC_20410_265.00000|chr12_88360780_88360846_+	0.0688194148278798	0.104177417384136	0.508870021074962	0.591434576554648
Adck2|5UTR|TC_16949_408.00000|chr6_39573902_39573931_+^Adck2|5UTR|TC_19424_298.00000|chr6_39573861_39573882_+	0.197487102899208	0.094676868762463	0.0369870867442865	0.0643057568581736
Adck4|5UTR|TC_11799_924.00000|chr7_27232993_27233058_+^Adck4|5UTR_UP1k|TC_19013_313.00000|chr7_27232368_27232373_+	-3.94399805115217	0.559518954515288	1.80322423659618e-12	1.13380101089144e-11
Adcy7|5UTR|TC_14005_624.00000|chr8_88289032_88289096_+^Adcy7|5UTR|TC_41210_36.00000|chr8_88282991_88282994_+	0.442737287809498	0.159887134075628	0.00562180434260351	0.011797693721214
Adcy7|5UTR|TC_14005_624.00000|chr8_88289032_88289096_+^Adcy7|5UTR_INTRON|TC_40176_41.00000|chr8_88284923_88284933_+	-0.193494742167925	0.284325438462647	0.496162807543191	0.579180436430803
Adcy7|5UTR|TC_41210_36.00000|chr8_88282991_88282994_+^Adcy7|5UTR_INTRON|TC_40176_41.00000|chr8_88284923_88284933_+	-0.636232029977423	0.316401679549521	0.0443427347054621	0.0756502742451667
Add1|5UTR|TC_3209_9681.00000|chr5_34573812_34573868_+^Add1|5UTR|TC_3412_8884.00000|chr5_34573718_34573787_+	-0.331638019350167	0.0194579063578103	0	0
Add3|5UTR|TC_5384_4538.00000|chr19_53142752_53142796_+^Add3|5UTR_INTRON|TC_43468_22.00000|chr19_53205341_53205383_+	-22.9774569964874	0.0137328124270615	0	0
Adh7|5UTR|TC_13100_729.00000|chr3_138217841_138217857_+^Adh7|5UTR|TC_5354_4574.00000|chr3_138217752_138217821_+	0.245229922029035	0.0572893467594282	1.86431866007197e-05	5.96691155331967e-05
Adipor1|5UTR|TC_3572_8662.00000|chr1_134415452_134415491_+^Adipor1|5UTR_INTRON|TC_7659_2352.00000|chr1_134415717_134415777_+	0.875920503013122	0.0361747593957797	0	0
Adk|5UTR|TC_3230_10122.00000|chr14_21052569_21052626_+^Adk|5UTR|TC_8271_1989.00000|chr14_21076174_21076220_+	0.56067770283744	0.0239410341639064	0	0
Adnp2|5UTR|TC_18175_276.00000|chr18_80151407_80151429_-^Adnp2|5UTR|TC_18236_273.00000|chr18_80151459_80151493_-	-0.515998866499498	0.125657274501931	4.01875613036395e-05	0.000122638449059687
Adnp2|5UTR|TC_18175_276.00000|chr18_80151407_80151429_-^Adnp2|5UTR_INTRON|TC_22149_219.00000|chr18_80150933_80150987_-	-1.94730336590498	0.27937888277606	3.1668001554408e-12	1.95370417868116e-11
Adnp2|5UTR|TC_18236_273.00000|chr18_80151459_80151493_-^Adnp2|5UTR_INTRON|TC_22149_219.00000|chr18_80150933_80150987_-	-1.43130449940548	0.288485366119226	6.99704064688333e-07	2.66472662963188e-06
Adprh|5UTR|TC_22552_210.00000|chr16_38452495_38452554_-^Adprh|5UTR|TC_6805_2981.00000|chr16_38452592_38452691_-	2.310020536276	0.24522243009261	0	0
Adprm|5UTR|TC_9992_1336.00000|chr11_67052561_67052614_-^Adprm|5UTR_INTRON|TC_38638_48.00000|chr11_67052499_67052501_-	-0.963059659161019	0.250316315021864	0.000119392245244043	0.000337634473613814
Adss|5UTR|TC_1636_24406.00000|chr1_177796421_177796510_-^Adss|5UTR|TC_24802_168.00000|chr1_177796394_177796396_-	-0.529080605797623	0.085197497981727	5.29682075978144e-10	2.74597237491278e-09
Aebp1|5UTR|TC_1813_21482.00000|chr11_5861863_5861983_+^Aebp1|5UTR|TC_23595_189.00000|chr11_5862134_5862145_+	0.149742618435356	0.0547079015595727	0.00619778650976399	0.0128950139375102
Aebp1|5UTR|TC_1813_21482.00000|chr11_5861863_5861983_+^Aebp1|5UTR_UP1k|TC_38815_47.00000|chr11_5860881_5860883_+	-3.15398689789864	2.99319985172677	0.292012299928642	0.377343184814194
Aebp1|5UTR|TC_23595_189.00000|chr11_5862134_5862145_+^Aebp1|5UTR_UP1k|TC_38815_47.00000|chr11_5860881_5860883_+	-3.303729516334	2.9951260226523	0.270011866941671	0.354005962295778
Aebp2|5UTR|TC_31670_92.00000|chr6_140623672_140623703_+^Aebp2|5UTR_INTRON|TC_21076_235.00000|chr6_140623927_140623978_+	0.643629074771808	0.151892047356308	2.26111721506328e-05	7.1496657166755e-05
Aebp2|5UTR|TC_31670_92.00000|chr6_140623672_140623703_+^Aebp2|5UTR_INTRON|TC_34167_74.00000|chr6_140623769_140623792_+	0.897047506075565	0.1685888383739	1.03244526039603e-07	4.31809695004922e-07
Aebp2|5UTR|TC_31670_92.00000|chr6_140623672_140623703_+^Aebp2|5UTR_INTRON|TC_9948_1328.00000|chr6_140623828_140623910_+	0.342856929777106	0.140756631910217	0.0148583355918888	0.0284107030570304
Aebp2|5UTR_INTRON|TC_21076_235.00000|chr6_140623927_140623978_+^Aebp2|5UTR_INTRON|TC_34167_74.00000|chr6_140623769_140623792_+	0.253418431303757	0.12172534133304	0.0373527732685395	0.0648899303563131
Aebp2|5UTR_INTRON|TC_21076_235.00000|chr6_140623927_140623978_+^Aebp2|5UTR_INTRON|TC_9948_1328.00000|chr6_140623828_140623910_+	-0.300772144994702	0.0820318301487425	0.000245864335174817	0.000660269578245884
Aebp2|5UTR_INTRON|TC_34167_74.00000|chr6_140623769_140623792_+^Aebp2|5UTR_INTRON|TC_9948_1328.00000|chr6_140623828_140623910_+	-0.554190576298459	0.101253380390827	4.41720298116621e-08	1.92095604446207e-07
Afap1|5UTR|TC_5887_3283.00000|chr5_35893367_35893384_+^Afap1|5UTR|TC_7853_1930.00000|chr5_35893414_35893467_+	-0.133702721817357	0.030274872034125	1.00407711307593e-05	3.34675359977227e-05
Afap1l2|5UTR|TC_13024_740.00000|chr19_57008180_57008288_-^Afap1l2|5UTR|TC_19821_284.00000|chr19_57008554_57008605_-	0.0675946091467792	0.0669893548040652	0.312957809437472	0.400073550544043
Afap1l2|5UTR|TC_13024_740.00000|chr19_57008180_57008288_-^Afap1l2|5UTR_INTRON|TC_32990_82.00000|chr19_56977441_56977482_-	-2.91002591767216	0.614438087847693	2.17895141263469e-06	7.82132641710908e-06
Afap1l2|5UTR|TC_13024_740.00000|chr19_57008180_57008288_-^Afap1l2|5UTR_INTRON|TC_36811_58.00000|chr19_56994787_56994826_-	-4.20878938388596	4.32716395511649	0.330730343854554	0.418591063398275
Afap1l2|5UTR|TC_19821_284.00000|chr19_57008554_57008605_-^Afap1l2|5UTR_INTRON|TC_32990_82.00000|chr19_56977441_56977482_-	-2.97762052681894	0.616900923551327	1.38785934189478e-06	5.08610313727073e-06
Afap1l2|5UTR|TC_19821_284.00000|chr19_57008554_57008605_-^Afap1l2|5UTR_INTRON|TC_36811_58.00000|chr19_56994787_56994826_-	-4.27638399303274	4.32919810819922	0.323250369756596	0.410669493387012
Afap1l2|5UTR_INTRON|TC_32990_82.00000|chr19_56977441_56977482_-^Afap1l2|5UTR_INTRON|TC_36811_58.00000|chr19_56994787_56994826_-	-1.29876346621379	4.35636906387824	0.765604093049707	0.813814999954612
Aff1|5UTR|TC_10439_1191.00000|chr5_103754205_103754223_+^Aff1|5UTR|TC_7217_2611.00000|chr5_103754113_103754181_+	0.125190784543695	0.038606823923199	0.00118398113707641	0.00283688282679835
Aff1|5UTR|TC_10439_1191.00000|chr5_103754205_103754223_+^Aff1|5UTR_UP1k|TC_20872_252.00000|chr5_103753898_103753955_+	-0.115291622513351	0.0845545646314929	0.172719495587705	0.243826165550354
Aff1|5UTR|TC_7217_2611.00000|chr5_103754113_103754181_+^Aff1|5UTR_UP1k|TC_20872_252.00000|chr5_103753898_103753955_+	-0.240482407057047	0.079567981238559	0.00250819117730128	0.00564375287038661
Afmid|5UTR|TC_26842_139.00000|chr11_117825937_117825980_+^Afmid|5UTR_UP1k|TC_32947_82.00000|chr11_117825520_117825541_+	0.426684946151171	0.228686860404781	0.0620687390980239	0.101880439075367
Aftph|5UTR|TC_11691_772.00000|chr11_20741488_20741536_-^Aftph|5UTR_UP1k|TC_12694_636.00000|chr11_20741558_20741574_-	-0.174517788600162	0.0698361652140064	0.0124558343421055	0.0242605766603885
Aga|5UTR|TC_4817_5423.00000|chr8_53511778_53511855_+^Aga|5UTR|TC_9488_1496.00000|chr8_53511688_53511738_+	0.317342047941163	0.032289431321079	0	0
Agbl3|5UTR|TC_19313_302.00000|chr6_34780842_34780910_+^Agbl3|5UTR|TC_28646_119.00000|chr6_34780936_34780975_+	-0.107933867660697	0.270606426965649	0.689996940727547	0.750290157070346
Agbl3|5UTR|TC_19313_302.00000|chr6_34780842_34780910_+^Agbl3|5UTR|TC_30550_101.00000|chr6_34780440_34780473_+	-0.0219647168348318	0.398277781770103	0.956019568235049	0.967527211186027
Agbl3|5UTR|TC_28646_119.00000|chr6_34780936_34780975_+^Agbl3|5UTR|TC_30550_101.00000|chr6_34780440_34780473_+	0.0859691508258651	0.437488681590668	0.844214136968918	0.878926228011139
Agk|5UTR|TC_7033_2802.00000|chr6_40325479_40325538_+^Agk|5UTR_UP1k|TC_37999_52.00000|chr6_40325121_40325148_+	-0.347273762678324	0.222630938211518	0.11879226027171	0.178168014376643
Agl|5UTR|TC_7909_2185.00000|chr3_116808074_116808170_-^Agl|5UTR_UP1k|TC_10602_1172.00000|chr3_116808194_116808261_-	0.0223101221760764	0.044385676806033	0.615215728225734	0.686270581000913
Ago3|5UTR|TC_16167_452.00000|chr4_126429505_126429526_-^Ago3|5UTR|TC_22623_209.00000|chr4_126429434_126429484_-	0.0036537868062028	0.0869659099272038	0.966487527809475	0.975486757579767
Agpat2|5UTR|TC_7003_2761.00000|chr2_26604269_26604335_-^Agpat2|5UTR|TC_9345_1514.00000|chr2_26604225_26604248_-	0.0889521001108198	0.0582760385190854	0.126912178582385	0.188194475329175
Agpat3|5UTR_INTRON|TC_42873_26.00000|chr10_78298174_78298176_-^Agpat3|5UTR_UP1k|TC_13236_713.00000|chr10_78352229_78352309_-	-0.142880066228888	0.294794745011171	0.627905884511034	0.697696846937201
Agpat5|5UTR|TC_5468_4420.00000|chr8_18846528_18846553_+^Agpat5|5UTR|TC_7786_2263.00000|chr8_18846470_18846506_+	-0.078087892748241	0.029418469296433	0.00794535240747862	0.016086946924435
Agtpbp1|5UTR|TC_14855_490.00000|chr13_59557339_59557372_-^Agtpbp1|5UTR|TC_23427_192.00000|chr13_59533170_59533172_-	-6.70318403876845	2.24995333318801	0.0028895048540365	0.0064159041248591
Agtpbp1|5UTR|TC_14855_490.00000|chr13_59557339_59557372_-^Agtpbp1|5UTR|TC_6338_3083.00000|chr13_59557269_59557313_-	0.0102702395830831	0.0580052884289599	0.859463654759353	0.891688442953937
Agtpbp1|5UTR|TC_23427_192.00000|chr13_59533170_59533172_-^Agtpbp1|5UTR|TC_6338_3083.00000|chr13_59557269_59557313_-	6.71345427835153	2.24630823151558	0.0028020263784303	0.00624280244258397
Ahcyl1|5UTR|TC_16208_449.00000|chr3_107696297_107696304_-^Ahcyl1|5UTR_UP1k|TC_10175_1286.00000|chr3_107696567_107696569_-	0.397715079307522	0.0486999767435237	2.22044604925031e-16	1.80890499266876e-15
Ahcyl2|5UTR|TC_19891_282.00000|chr6_29768456_29768524_+^Ahcyl2|5UTR_UP1k|TC_18544_332.00000|chr6_29767960_29768011_+	-1.13780424802314	0.162551098956838	2.56572540990874e-12	1.59186634230667e-11
Ahdc1|5UTR|TC_3301_9779.00000|chr4_133011519_133011547_+^Ahdc1|5UTR_INTRON|TC_24841_168.00000|chr4_133025630_133025674_+	-4.62523592810162	1.60967022531638	0.00406072022849702	0.00877003235912512
Ahdc1|5UTR|TC_3301_9779.00000|chr4_133011519_133011547_+^Ahdc1|5UTR_INTRON|TC_25792_154.00000|chr4_133056305_133056375_+	-1.15966167736145	0.213891049286089	5.90216555629297e-08	2.53148474284953e-07
Ahdc1|5UTR|TC_3301_9779.00000|chr4_133011519_133011547_+^Ahdc1|5UTR_INTRON|TC_26355_146.00000|chr4_133016427_133016486_+	-0.217149737371841	0.0870295357004237	0.0125912084321116	0.0245060527964944
Ahdc1|5UTR|TC_3301_9779.00000|chr4_133011519_133011547_+^Ahdc1|5UTR_INTRON|TC_35784_64.00000|chr4_133055775_133055816_+	-2.1439234622318	0.571528938252726	0.000175985194929673	0.000483599793986506
Ahdc1|5UTR_INTRON|TC_24841_168.00000|chr4_133025630_133025674_+^Ahdc1|5UTR_INTRON|TC_25792_154.00000|chr4_133056305_133056375_+	3.46557425074017	1.62134843464662	0.0325602537221423	0.0574082924881864
Ahdc1|5UTR_INTRON|TC_24841_168.00000|chr4_133025630_133025674_+^Ahdc1|5UTR_INTRON|TC_26355_146.00000|chr4_133016427_133016486_+	4.40808619072978	1.60839800671161	0.0061314283361571	0.0127655370273518
Ahdc1|5UTR_INTRON|TC_24841_168.00000|chr4_133025630_133025674_+^Ahdc1|5UTR_INTRON|TC_35784_64.00000|chr4_133055775_133055816_+	2.48131246586981	1.70381396758953	0.145301891216264	0.211073164823626
Ahdc1|5UTR_INTRON|TC_25792_154.00000|chr4_133056305_133056375_+^Ahdc1|5UTR_INTRON|TC_26355_146.00000|chr4_133016427_133016486_+	0.942511939989605	0.233102604587667	5.26962248064144e-05	0.000157872015660332
Ahdc1|5UTR_INTRON|TC_25792_154.00000|chr4_133056305_133056375_+^Ahdc1|5UTR_INTRON|TC_35784_64.00000|chr4_133055775_133055816_+	-0.984261784870357	0.614478236905938	0.109203246779369	0.165776595458126
Ahdc1|5UTR_INTRON|TC_26355_146.00000|chr4_133016427_133016486_+^Ahdc1|5UTR_INTRON|TC_35784_64.00000|chr4_133055775_133055816_+	-1.92677372485996	0.574997823415551	0.00080542546170892	0.0019894463946844
Ahnak|5UTR|TC_12442_826.00000|chr19_8989365_8989367_+^Ahnak|5UTR|TC_494_104935.00000|chr19_8989282_8989288_+	0.0325877048279301	0.0380247243933245	0.391437384698931	0.47897124150678
Ahnak|5UTR|TC_12442_826.00000|chr19_8989365_8989367_+^Ahnak|5UTR|TC_9748_1412.00000|chr19_8989316_8989318_+	-0.06040176822845	0.051441456959968	0.240321080087695	0.321408309006853
Ahnak|5UTR|TC_12442_826.00000|chr19_8989365_8989367_+^Ahnak|5UTR_INTRON|TC_10804_1124.00000|chr19_8990551_8990674_+	-0.0913951351320139	0.0541851612250524	0.0916574175715341	0.142590284529503
Ahnak|5UTR|TC_12442_826.00000|chr19_8989365_8989367_+^Ahnak|5UTR_INTRON|TC_11517_978.00000|chr19_8990372_8990446_+	-0.23264119072374	0.0621555466733762	0.000181918014190874	0.000498649252691223
Ahnak|5UTR|TC_12442_826.00000|chr19_8989365_8989367_+^Ahnak|5UTR_INTRON|TC_27173_135.00000|chr19_8991247_8991275_+	-0.0878216683459104	0.0964521745490241	0.362548151238312	0.451112944847899
Ahnak|5UTR|TC_12442_826.00000|chr19_8989365_8989367_+^Ahnak|5UTR_INTRON|TC_29117_114.00000|chr19_8997889_8997912_+	0.179171743041992	0.0997154155688288	0.0723624642338365	0.116212327769193
Ahnak|5UTR|TC_12442_826.00000|chr19_8989365_8989367_+^Ahnak|5UTR_INTRON|TC_35238_67.00000|chr19_8990512_8990524_+	-0.175679953369679	0.187296421387543	0.348255632129747	0.436642851640738
Ahnak|5UTR|TC_12442_826.00000|chr19_8989365_8989367_+^Ahnak|5UTR_INTRON|TC_42058_31.00000|chr19_8991437_8991439_+	-0.592210668464534	1.48057767014161	0.689166664955299	0.749698098826714
Ahnak|5UTR|TC_12442_826.00000|chr19_8989365_8989367_+^Ahnak|5UTR_INTRON|TC_43512_21.00000|chr19_8990941_8990943_+	-2.24744200944099	4.96315291481301	0.650674427764808	0.71804203245306
Ahnak|5UTR|TC_12442_826.00000|chr19_8989365_8989367_+^Ahnak|5UTR_INTRON|TC_9641_1442.00000|chr19_8990463_8990485_+	-0.21522762016322	0.0543854195309285	7.57538949571757e-05	0.000221437059562807
Ahnak|5UTR|TC_12442_826.00000|chr19_8989365_8989367_+^Ahnak|5UTR_UP1k|TC_2551_14030.00000|chr19_8989254_8989257_+	-0.0570224382286607	0.0390371691456832	0.144091844380702	0.209710234231834
Ahnak|5UTR|TC_494_104935.00000|chr19_8989282_8989288_+^Ahnak|5UTR|TC_9748_1412.00000|chr19_8989316_8989318_+	-0.0929894730563801	0.034795039941629	0.00752901234366243	0.0153311752218355
Ahnak|5UTR|TC_494_104935.00000|chr19_8989282_8989288_+^Ahnak|5UTR_INTRON|TC_10804_1124.00000|chr19_8990551_8990674_+	-0.123982839959944	0.0379107441258768	0.00107400089322685	0.00259278404483035
Ahnak|5UTR|TC_494_104935.00000|chr19_8989282_8989288_+^Ahnak|5UTR_INTRON|TC_11517_978.00000|chr19_8990372_8990446_+	-0.265228895551671	0.0501636566618067	1.24153984426556e-07	5.14503525983794e-07
Ahnak|5UTR|TC_494_104935.00000|chr19_8989282_8989288_+^Ahnak|5UTR_INTRON|TC_27173_135.00000|chr19_8991247_8991275_+	-0.12040937317384	0.0876040078824383	0.169294781835903	0.239921162459179
Ahnak|5UTR|TC_494_104935.00000|chr19_8989282_8989288_+^Ahnak|5UTR_INTRON|TC_29117_114.00000|chr19_8997889_8997912_+	0.146584038214062	0.0923516201809107	0.11245865989179	0.169970936061388
Ahnak|5UTR|TC_494_104935.00000|chr19_8989282_8989288_+^Ahnak|5UTR_INTRON|TC_35238_67.00000|chr19_8990512_8990524_+	-0.208267658197609	0.184930922357866	0.260084412577928	0.343185830520332
Ahnak|5UTR|TC_494_104935.00000|chr19_8989282_8989288_+^Ahnak|5UTR_INTRON|TC_42058_31.00000|chr19_8991437_8991439_+	-0.624798373292464	1.47962409353369	0.672829182364255	0.736322699698754
Ahnak|5UTR|TC_494_104935.00000|chr19_8989282_8989288_+^Ahnak|5UTR_INTRON|TC_43512_21.00000|chr19_8990941_8990943_+	-2.28002971426892	4.96058331142269	0.64578228403083	0.713871086165054
Ahnak|5UTR|TC_494_104935.00000|chr19_8989282_8989288_+^Ahnak|5UTR_INTRON|TC_9641_1442.00000|chr19_8990463_8990485_+	-0.24781532499115	0.0400334164544204	6.00834493269531e-10	3.10135584955654e-09
Ahnak|5UTR|TC_494_104935.00000|chr19_8989282_8989288_+^Ahnak|5UTR_UP1k|TC_2551_14030.00000|chr19_8989254_8989257_+	-0.0896101430565907	0.0110683741409097	6.66133814775094e-16	5.29195100823145e-15
Ahnak|5UTR|TC_9748_1412.00000|chr19_8989316_8989318_+^Ahnak|5UTR_INTRON|TC_10804_1124.00000|chr19_8990551_8990674_+	-0.0309933669035639	0.0515878535385184	0.547981151845197	0.626182330336435
Ahnak|5UTR|TC_9748_1412.00000|chr19_8989316_8989318_+^Ahnak|5UTR_INTRON|TC_11517_978.00000|chr19_8990372_8990446_+	-0.17223942249529	0.058813299385492	0.00340514748525922	0.00747855231357333
Ahnak|5UTR|TC_9748_1412.00000|chr19_8989316_8989318_+^Ahnak|5UTR_INTRON|TC_27173_135.00000|chr19_8991247_8991275_+	-0.0274199001174603	0.0950180221286896	0.772906029921976	0.819915519933407
Ahnak|5UTR|TC_9748_1412.00000|chr19_8989316_8989318_+^Ahnak|5UTR_INTRON|TC_29117_114.00000|chr19_8997889_8997912_+	0.239573511270442	0.0984106494576807	0.0149154010377941	0.028505085241397
Ahnak|5UTR|TC_9748_1412.00000|chr19_8989316_8989318_+^Ahnak|5UTR_INTRON|TC_35238_67.00000|chr19_8990512_8990524_+	-0.115278185141229	0.188493367487496	0.540817740183836	0.619724399812265
Ahnak|5UTR|TC_9748_1412.00000|chr19_8989316_8989318_+^Ahnak|5UTR_INTRON|TC_42058_31.00000|chr19_8991437_8991439_+	-0.531808900236084	1.48069764701488	0.719474623657078	0.775719618897348
Ahnak|5UTR|TC_9748_1412.00000|chr19_8989316_8989318_+^Ahnak|5UTR_INTRON|TC_43512_21.00000|chr19_8990941_8990943_+	-2.18704024121254	4.96281647099884	0.659440843638211	0.72481486548607
Ahnak|5UTR|TC_9748_1412.00000|chr19_8989316_8989318_+^Ahnak|5UTR_INTRON|TC_9641_1442.00000|chr19_8990463_8990485_+	-0.15482585193477	0.0528722715803406	0.00340821455429463	0.00748282845668201
Ahnak|5UTR|TC_9748_1412.00000|chr19_8989316_8989318_+^Ahnak|5UTR_UP1k|TC_2551_14030.00000|chr19_8989254_8989257_+	0.00337932999978938	0.0358552133074732	0.924911095731739	0.94427756920818
Ahnak|5UTR_INTRON|TC_10804_1124.00000|chr19_8990551_8990674_+^Ahnak|5UTR_INTRON|TC_11517_978.00000|chr19_8990372_8990446_+	-0.141246055591727	0.0635568314992644	0.0262590972731958	0.0474269236897873
Ahnak|5UTR_INTRON|TC_10804_1124.00000|chr19_8990551_8990674_+^Ahnak|5UTR_INTRON|TC_27173_135.00000|chr19_8991247_8991275_+	0.00357346678610353	0.0953071273127634	0.970090945441757	0.978070016174501
Ahnak|5UTR_INTRON|TC_10804_1124.00000|chr19_8990551_8990674_+^Ahnak|5UTR_INTRON|TC_29117_114.00000|chr19_8997889_8997912_+	0.270566878174006	0.0999080581775084	0.00676576586436428	0.0139374564279884
Ahnak|5UTR_INTRON|TC_10804_1124.00000|chr19_8990551_8990674_+^Ahnak|5UTR_INTRON|TC_35238_67.00000|chr19_8990512_8990524_+	-0.0842848182376649	0.189386240794799	0.656289452439249	0.722381038787612
Ahnak|5UTR_INTRON|TC_10804_1124.00000|chr19_8990551_8990674_+^Ahnak|5UTR_INTRON|TC_42058_31.00000|chr19_8991437_8991439_+	-0.50081553333252	1.4812780613435	0.735290160090462	0.787785144563511
Ahnak|5UTR_INTRON|TC_10804_1124.00000|chr19_8990551_8990674_+^Ahnak|5UTR_INTRON|TC_43512_21.00000|chr19_8990941_8990943_+	-2.15604687430898	4.95873570207542	0.663709275099759	0.728187807244212
Ahnak|5UTR_INTRON|TC_10804_1124.00000|chr19_8990551_8990674_+^Ahnak|5UTR_INTRON|TC_9641_1442.00000|chr19_8990463_8990485_+	-0.123832485031206	0.0544747133401731	0.023013503732396	0.0420924717548606
Ahnak|5UTR_INTRON|TC_10804_1124.00000|chr19_8990551_8990674_+^Ahnak|5UTR_UP1k|TC_2551_14030.00000|chr19_8989254_8989257_+	0.0343726969033532	0.0397079737720563	0.386689180971028	0.474844611704522
Ahnak|5UTR_INTRON|TC_11517_978.00000|chr19_8990372_8990446_+^Ahnak|5UTR_INTRON|TC_27173_135.00000|chr19_8991247_8991275_+	0.14481952237783	0.100227283582427	0.148482836188802	0.214884793054434
Ahnak|5UTR_INTRON|TC_11517_978.00000|chr19_8990372_8990446_+^Ahnak|5UTR_INTRON|TC_29117_114.00000|chr19_8997889_8997912_+	0.411812933765733	0.102906082795273	6.28537192157719e-05	0.000186134427914668
Ahnak|5UTR_INTRON|TC_11517_978.00000|chr19_8990372_8990446_+^Ahnak|5UTR_INTRON|TC_35238_67.00000|chr19_8990512_8990524_+	0.0569612373540616	0.188963017735965	0.763078087301089	0.811590349743843
Ahnak|5UTR_INTRON|TC_11517_978.00000|chr19_8990372_8990446_+^Ahnak|5UTR_INTRON|TC_42058_31.00000|chr19_8991437_8991439_+	-0.359569477740794	1.48104211758255	0.808174745734359	0.848748495880523
Ahnak|5UTR_INTRON|TC_11517_978.00000|chr19_8990372_8990446_+^Ahnak|5UTR_INTRON|TC_43512_21.00000|chr19_8990941_8990943_+	-2.01480081871725	4.9619180045166	0.684703787711339	0.746142811533892
Ahnak|5UTR_INTRON|TC_11517_978.00000|chr19_8990372_8990446_+^Ahnak|5UTR_INTRON|TC_9641_1442.00000|chr19_8990463_8990485_+	0.0174135705605201	0.0649481486155072	0.788610827397941	0.833071811545698
Ahnak|5UTR_INTRON|TC_11517_978.00000|chr19_8990372_8990446_+^Ahnak|5UTR_UP1k|TC_2551_14030.00000|chr19_8989254_8989257_+	0.17561875249508	0.0508545375729387	0.000553660635000064	0.00140705539404395
Ahnak|5UTR_INTRON|TC_27173_135.00000|chr19_8991247_8991275_+^Ahnak|5UTR_INTRON|TC_29117_114.00000|chr19_8997889_8997912_+	0.266993411387902	0.127547590365283	0.0363237532472418	0.0632699000784626
Ahnak|5UTR_INTRON|TC_27173_135.00000|chr19_8991247_8991275_+^Ahnak|5UTR_INTRON|TC_35238_67.00000|chr19_8990512_8990524_+	-0.0878582850237685	0.20401220923471	0.666721357111377	0.7308839955079
Ahnak|5UTR_INTRON|TC_27173_135.00000|chr19_8991247_8991275_+^Ahnak|5UTR_INTRON|TC_42058_31.00000|chr19_8991437_8991439_+	-0.504389000118624	1.4857327462185	0.734241850834074	0.78717640310117
Ahnak|5UTR_INTRON|TC_27173_135.00000|chr19_8991247_8991275_+^Ahnak|5UTR_INTRON|TC_43512_21.00000|chr19_8990941_8990943_+	-2.15962034109508	4.96124292606761	0.663345958263672	0.728009839225699
Ahnak|5UTR_INTRON|TC_27173_135.00000|chr19_8991247_8991275_+^Ahnak|5UTR_INTRON|TC_9641_1442.00000|chr19_8990463_8990485_+	-0.12740595181731	0.0956378214772236	0.182803936583013	0.255777302349349
Ahnak|5UTR_INTRON|TC_27173_135.00000|chr19_8991247_8991275_+^Ahnak|5UTR_UP1k|TC_2551_14030.00000|chr19_8989254_8989257_+	0.0307992301172497	0.0880886950219714	0.726609750094073	0.781432655083612
Ahnak|5UTR_INTRON|TC_29117_114.00000|chr19_8997889_8997912_+^Ahnak|5UTR_INTRON|TC_35238_67.00000|chr19_8990512_8990524_+	-0.354851696411671	0.202744617814465	0.0800769462936706	0.126849240922861
Ahnak|5UTR_INTRON|TC_29117_114.00000|chr19_8997889_8997912_+^Ahnak|5UTR_INTRON|TC_42058_31.00000|chr19_8991437_8991439_+	-0.771382411506526	1.48190358923254	0.602690868499379	0.676466257383954
Ahnak|5UTR_INTRON|TC_29117_114.00000|chr19_8997889_8997912_+^Ahnak|5UTR_INTRON|TC_43512_21.00000|chr19_8990941_8990943_+	-2.42661375248299	4.96219648768386	0.624827476710357	0.694923868780891
Ahnak|5UTR_INTRON|TC_29117_114.00000|chr19_8997889_8997912_+^Ahnak|5UTR_INTRON|TC_9641_1442.00000|chr19_8990463_8990485_+	-0.394399363205212	0.099741490576341	7.6786129737938e-05	0.000224254481773056
Ahnak|5UTR_INTRON|TC_29117_114.00000|chr19_8997889_8997912_+^Ahnak|5UTR_UP1k|TC_2551_14030.00000|chr19_8989254_8989257_+	-0.236194181270653	0.0925885513896024	0.0107411707231366	0.0211947036564856
Ahnak|5UTR_INTRON|TC_35238_67.00000|chr19_8990512_8990524_+^Ahnak|5UTR_INTRON|TC_42058_31.00000|chr19_8991437_8991439_+	-0.416530715094855	1.49229652203348	0.780152267169822	0.826332644447983
Ahnak|5UTR_INTRON|TC_35238_67.00000|chr19_8990512_8990524_+^Ahnak|5UTR_INTRON|TC_43512_21.00000|chr19_8990941_8990943_+	-2.07176205607132	4.96492388671523	0.676473819384854	0.739570777281966
Ahnak|5UTR_INTRON|TC_35238_67.00000|chr19_8990512_8990524_+^Ahnak|5UTR_INTRON|TC_9641_1442.00000|chr19_8990463_8990485_+	-0.0395476667935416	0.190227669213868	0.835309781404904	0.871593535653281
Ahnak|5UTR_INTRON|TC_35238_67.00000|chr19_8990512_8990524_+^Ahnak|5UTR_UP1k|TC_2551_14030.00000|chr19_8989254_8989257_+	0.118657515141018	0.184909377071573	0.52106388757693	0.602350956236472
Ahnak|5UTR_INTRON|TC_42058_31.00000|chr19_8991437_8991439_+^Ahnak|5UTR_INTRON|TC_43512_21.00000|chr19_8990941_8990943_+	-1.65523134097646	5.11045731157799	0.746020526596667	0.797522636469303
Ahnak|5UTR_INTRON|TC_42058_31.00000|chr19_8991437_8991439_+^Ahnak|5UTR_INTRON|TC_9641_1442.00000|chr19_8990463_8990485_+	0.376983048301314	1.48081656373455	0.799049194185761	0.84172590401899
Ahnak|5UTR_INTRON|TC_42058_31.00000|chr19_8991437_8991439_+^Ahnak|5UTR_UP1k|TC_2551_14030.00000|chr19_8989254_8989257_+	0.535188230235874	1.47998131950543	0.717637337252049	0.774120512821603
Ahnak|5UTR_INTRON|TC_43512_21.00000|chr19_8990941_8990943_+^Ahnak|5UTR_INTRON|TC_9641_1442.00000|chr19_8990463_8990485_+	2.03221438927777	4.9623468499873	0.682153049654739	0.744352695446885
Ahnak|5UTR_INTRON|TC_43512_21.00000|chr19_8990941_8990943_+^Ahnak|5UTR_UP1k|TC_2551_14030.00000|chr19_8989254_8989257_+	2.19041957121233	4.96101340083789	0.658831780805438	0.724449835432941
Ahnak|5UTR_INTRON|TC_9641_1442.00000|chr19_8990463_8990485_+^Ahnak|5UTR_UP1k|TC_2551_14030.00000|chr19_8989254_8989257_+	0.15820518193456	0.0416217853499963	0.000144102460129858	0.000402223423507814
Ahsa1|5UTR|TC_14171_609.00000|chr12_87266793_87266795_+^Ahsa1|5UTR|TC_478_107729.00000|chr12_87266676_87266754_+	0.155936333743082	0.0455759291343132	0.000622853071572393	0.00157042308472578
Ahsa1|5UTR|TC_14171_609.00000|chr12_87266793_87266795_+^Ahsa1|5UTR_UP1k|TC_25109_163.00000|chr12_87266434_87266436_+	-0.790104482427558	0.133444215322434	3.20262905084689e-09	1.54945343529723e-08
Ahsa1|5UTR|TC_478_107729.00000|chr12_87266676_87266754_+^Ahsa1|5UTR_UP1k|TC_25109_163.00000|chr12_87266434_87266436_+	-0.946040816170641	0.12373257833861	2.06501482580279e-14	1.48735499479568e-13
Ahsa2|5UTR|TC_1688_23748.00000|chr11_23497873_23497987_-^Ahsa2|5UTR_UP1k|TC_18230_346.00000|chr11_23498461_23498463_-	-0.196896350312381	0.063809137830678	0.00203068316343646	0.00464338221262773
AI314180|5UTR|TC_25348_160.00000|chr4_58912642_58912659_-^AI314180|5UTR|TC_3715_8092.00000|chr4_58912685_58912781_-	-0.163514524629193	0.0505189005447835	0.00120920465835361	0.00289361946706185
AI462493|5UTR|TC_3152_10476.00000|chr19_8880834_8880851_-^AI462493|5UTR|TC_957_46787.00000|chr19_8880879_8880925_-	0.100346806658903	0.0237435301769781	2.37586333182715e-05	7.49082294717427e-05
AI987944|5UTR|TC_27117_136.00000|chr7_41393295_41393300_-^AI987944|5UTR|TC_8092_2084.00000|chr7_41393325_41393378_-	1.3082234660364	0.243307540905296	7.58083757990136e-08	3.20639360522368e-07
Aifm1|5UTR|TC_14164_610.00000|chrX_48513525_48513548_-^Aifm1|5UTR|TC_19380_300.00000|chrX_48513479_48513495_-	0.27549519419292	0.0498390669330067	3.24464266565627e-08	1.43336925573418e-07
Aifm1|5UTR|TC_14164_610.00000|chrX_48513525_48513548_-^Aifm1|5UTR|TC_3151_10479.00000|chrX_48513382_48513458_-	0.189033376586649	0.037450850215332	4.47615630116971e-07	1.74470330003393e-06
Aifm1|5UTR|TC_19380_300.00000|chrX_48513479_48513495_-^Aifm1|5UTR|TC_3151_10479.00000|chrX_48513382_48513458_-	-0.0864618176062708	0.0365796831184739	0.0180955661498519	0.0340079446369762
Aimp1|5UTR|TC_976_45675.00000|chr3_132683831_132683853_-^Aimp1|5UTR_UP1k|TC_14083_617.00000|chr3_132683882_132683885_-	-0.419731694573925	0.0623427655928452	1.66606728413399e-11	9.79038463203467e-11
Aip|5UTR|TC_13727_654.00000|chr19_4125769_4125792_-^Aip|5UTR|TC_2951_11434.00000|chr19_4121528_4121578_-	-0.243694338685115	0.0728810055769309	0.000826604132500686	0.00203792101539079
Aip|5UTR|TC_13727_654.00000|chr19_4125769_4125792_-^Aip|5UTR|TC_4202_6679.00000|chr19_4121449_4121483_-	0.890186979936168	0.0713477312600956	0	0
Aip|5UTR|TC_13727_654.00000|chr19_4125769_4125792_-^Aip|5UTR|TC_8122_2069.00000|chr19_4125827_4125860_-	0.114110358037131	0.0812632466160218	0.16025744404509	0.229243825509368
Aip|5UTR|TC_13727_654.00000|chr19_4125769_4125792_-^Aip|5UTR_INTRON|TC_6106_3651.00000|chr19_4124441_4124443_-	-0.171855276899685	0.078196059583224	0.0279670293919236	0.0500908859080255
Aip|5UTR|TC_13727_654.00000|chr19_4125769_4125792_-^Aip|5UTR_UP1k|TC_13695_658.00000|chr19_4125886_4125904_-	-0.113859952925947	0.0966183267025722	0.238616900509177	0.319650624765434
Aip|5UTR|TC_2951_11434.00000|chr19_4121528_4121578_-^Aip|5UTR|TC_4202_6679.00000|chr19_4121449_4121483_-	1.13388131862128	0.024289454294897	0	0
Aip|5UTR|TC_2951_11434.00000|chr19_4121528_4121578_-^Aip|5UTR|TC_8122_2069.00000|chr19_4125827_4125860_-	0.357804696722246	0.0461121318967532	8.43769498715119e-15	6.18953061809144e-14
Aip|5UTR|TC_2951_11434.00000|chr19_4121528_4121578_-^Aip|5UTR_INTRON|TC_6106_3651.00000|chr19_4124441_4124443_-	0.0718390617854303	0.0411518382270768	0.0808618370123093	0.127889364989845
Aip|5UTR|TC_2951_11434.00000|chr19_4121528_4121578_-^Aip|5UTR_UP1k|TC_13695_658.00000|chr19_4125886_4125904_-	0.129834385759168	0.0698541132027317	0.0630766872906396	0.103259339803299
Aip|5UTR|TC_4202_6679.00000|chr19_4121449_4121483_-^Aip|5UTR|TC_8122_2069.00000|chr19_4125827_4125860_-	-0.776076621899037	0.0422594666806585	0	0
Aip|5UTR|TC_4202_6679.00000|chr19_4121449_4121483_-^Aip|5UTR_INTRON|TC_6106_3651.00000|chr19_4124441_4124443_-	-1.06204225683585	0.0383477067794951	0	0
Aip|5UTR|TC_4202_6679.00000|chr19_4121449_4121483_-^Aip|5UTR_UP1k|TC_13695_658.00000|chr19_4125886_4125904_-	-1.00404693286211	0.0683753686094167	0	0
Aip|5UTR|TC_8122_2069.00000|chr19_4125827_4125860_-^Aip|5UTR_INTRON|TC_6106_3651.00000|chr19_4124441_4124443_-	-0.285965634936815	0.0532686983449869	7.94551262561782e-08	3.35414688115878e-07
Aip|5UTR|TC_8122_2069.00000|chr19_4125827_4125860_-^Aip|5UTR_UP1k|TC_13695_658.00000|chr19_4125886_4125904_-	-0.227970310963077	0.0774441363714958	0.00324341170753129	0.00714607558474388
Aip|5UTR_INTRON|TC_6106_3651.00000|chr19_4124441_4124443_-^Aip|5UTR_UP1k|TC_13695_658.00000|chr19_4125886_4125904_-	0.0579953239737381	0.0760984855046712	0.445995082856287	0.531546706655435
Ak1|5UTR|TC_1984_19448.00000|chr2_32628402_32628468_+^Ak1|5UTR|TC_2031_18917.00000|chr2_32629479_32629534_+	-0.490745692668388	0.0171847072037383	0	0
Ak4|5UTR|TC_10949_1092.00000|chr4_101419277_101419343_+^Ak4|5UTR|TC_33169_81.00000|chr4_101419780_101419782_+	0.0439136536937473	0.174222993748197	0.800999097616914	0.843170478679249
Ak4|5UTR|TC_10949_1092.00000|chr4_101419277_101419343_+^Ak4|5UTR|TC_4882_5316.00000|chr4_101419697_101419760_+	0.110301757560812	0.044825431116486	0.0138667819762033	0.0267190704274838
Ak4|5UTR|TC_33169_81.00000|chr4_101419780_101419782_+^Ak4|5UTR|TC_4882_5316.00000|chr4_101419697_101419760_+	0.0663881038670647	0.170900116633043	0.697674590980986	0.756693949831028
Akap17b|5UTR|TC_14366_592.00000|chrX_36645320_36645474_-^Akap17b|5UTR|TC_29773_108.00000|chrX_36645181_36645227_-	0.16002008925071	0.0966105380812163	0.0976525850301817	0.150477732854236
Akap6|5UTR_INTRON|TC_17331_389.00000|chr12_52783212_52783268_+^Akap6|5UTR_INTRON|TC_21934_224.00000|chr12_52783291_52783321_+	-0.559877538615139	0.216222565621207	0.00961551893225554	0.0191405594650878
Akna|5UTR|TC_26005_151.00000|chr4_63403371_63403408_-^Akna|5UTR_INTRON|TC_38738_48.00000|chr4_63403077_63403080_-	-0.088703664312911	0.382806399239546	0.8167559722337	0.855773392859659
Akr1a1|5UTR|TC_680_73842.00000|chr4_116651599_116651662_-^Akr1a1|5UTR|TC_6907_2907.00000|chr4_116651404_116651443_-	0.640964915294105	0.0190919048690509	0	0
Akr1b3|5UTR|TC_7970_2151.00000|chr6_34317469_34317492_-^Akr1b3|5UTR|TC_8216_2018.00000|chr6_34317441_34317443_-	-0.125000527862161	0.0313367864152939	6.63694987466101e-05	0.000195618504620346
Akr1c14|5UTR|TC_16681_423.00000|chr13_4059558_4059591_+^Akr1c14|5UTR|TC_23498_191.00000|chr13_4059625_4059671_+	-0.959650417742396	0.121803062894624	3.33066907387547e-15	2.50487703973341e-14
Akt1|5UTR|TC_13264_710.00000|chr12_112674012_112674053_-^Akt1|5UTR_UP1k|TC_13606_667.00000|chr12_112674747_112674841_-	0.66544491706491	0.0577663296137123	0	0
Akt1s1|5UTR|TC_3235_10100.00000|chr7_44849147_44849290_+^Akt1s1|5UTR|TC_40373_40.00000|chr7_44849343_44849345_+	-0.654958914372613	0.456917732055101	0.151735409103624	0.218891511856921
Akt1s1|5UTR|TC_3235_10100.00000|chr7_44849147_44849290_+^Akt1s1|5UTR|TC_40574_39.00000|chr7_44849680_44849682_+	-0.710839022509984	0.194355980733585	0.000254779153787688	0.000682951845714145
Akt1s1|5UTR|TC_3235_10100.00000|chr7_44849147_44849290_+^Akt1s1|5UTR_INTRON|TC_15177_524.00000|chr7_44850349_44850410_+	-0.05425265301181	0.0800486809034511	0.497932915461098	0.580678235901819
Akt1s1|5UTR|TC_3235_10100.00000|chr7_44849147_44849290_+^Akt1s1|5UTR_INTRON|TC_17425_385.00000|chr7_44849597_44849621_+	-0.454374479732247	0.123524927808794	0.000234698807546341	0.000632356113347947
Akt1s1|5UTR|TC_3235_10100.00000|chr7_44849147_44849290_+^Akt1s1|5UTR_INTRON|TC_1829_21284.00000|chr7_44849939_44849990_+	0.119232214819756	0.020014540816014	2.56471310855488e-09	1.249119091415e-08
Akt1s1|5UTR|TC_3235_10100.00000|chr7_44849147_44849290_+^Akt1s1|5UTR_INTRON|TC_26169_149.00000|chr7_44849526_44849538_+	-0.30401592615018	0.242462254999374	0.209889592960179	0.286851297412286
Akt1s1|5UTR|TC_3235_10100.00000|chr7_44849147_44849290_+^Akt1s1|5UTR_UP1k|TC_20369_267.00000|chr7_44849093_44849124_+	0.157484875833468	0.103024225633969	0.126358713398695	0.187437331478997
Akt1s1|5UTR|TC_40373_40.00000|chr7_44849343_44849345_+^Akt1s1|5UTR|TC_40574_39.00000|chr7_44849680_44849682_+	-0.0558801081373708	0.496356356926183	0.910363047585138	0.932837635322396
Akt1s1|5UTR|TC_40373_40.00000|chr7_44849343_44849345_+^Akt1s1|5UTR_INTRON|TC_15177_524.00000|chr7_44850349_44850410_+	0.600706261360803	0.466475613449698	0.197831292849543	0.273304743734422
Akt1s1|5UTR|TC_40373_40.00000|chr7_44849343_44849345_+^Akt1s1|5UTR_INTRON|TC_17425_385.00000|chr7_44849597_44849621_+	0.200584434640366	0.480174484142159	0.676142788310213	0.739270491120103
Akt1s1|5UTR|TC_40373_40.00000|chr7_44849343_44849345_+^Akt1s1|5UTR_INTRON|TC_1829_21284.00000|chr7_44849939_44849990_+	0.774191129192369	0.457121210098136	0.0903368889217029	0.140886876943764
Akt1s1|5UTR|TC_40373_40.00000|chr7_44849343_44849345_+^Akt1s1|5UTR_INTRON|TC_26169_149.00000|chr7_44849526_44849538_+	0.350942988222432	0.522181714384876	0.501538739713818	0.584156123797747
Akt1s1|5UTR|TC_40373_40.00000|chr7_44849343_44849345_+^Akt1s1|5UTR_UP1k|TC_20369_267.00000|chr7_44849093_44849124_+	0.812443790206081	0.466103791524895	0.0813242906267666	0.128573938748875
Akt1s1|5UTR|TC_40574_39.00000|chr7_44849680_44849682_+^Akt1s1|5UTR_INTRON|TC_15177_524.00000|chr7_44850349_44850410_+	0.656586369498174	0.209159696818056	0.00169431205900805	0.00393111568476023
Akt1s1|5UTR|TC_40574_39.00000|chr7_44849680_44849682_+^Akt1s1|5UTR_INTRON|TC_17425_385.00000|chr7_44849597_44849621_+	0.256464542777737	0.228896301061567	0.262526360995411	0.345784735817417
Akt1s1|5UTR|TC_40574_39.00000|chr7_44849680_44849682_+^Akt1s1|5UTR_INTRON|TC_1829_21284.00000|chr7_44849939_44849990_+	0.83007123732974	0.193164639873159	1.72952375792068e-05	5.55582503279149e-05
Akt1s1|5UTR|TC_40574_39.00000|chr7_44849680_44849682_+^Akt1s1|5UTR_INTRON|TC_26169_149.00000|chr7_44849526_44849538_+	0.406823096359803	0.311877648000471	0.192086426405055	0.266350097127467
Akt1s1|5UTR|TC_40574_39.00000|chr7_44849680_44849682_+^Akt1s1|5UTR_UP1k|TC_20369_267.00000|chr7_44849093_44849124_+	0.868323898343452	0.222150821924766	9.27889562982731e-05	0.00026712465996667
Akt1s1|5UTR_INTRON|TC_15177_524.00000|chr7_44850349_44850410_+^Akt1s1|5UTR_INTRON|TC_17425_385.00000|chr7_44849597_44849621_+	-0.400121826720437	0.145365603210488	0.00591384140462869	0.0123473326748026
Akt1s1|5UTR_INTRON|TC_15177_524.00000|chr7_44850349_44850410_+^Akt1s1|5UTR_INTRON|TC_1829_21284.00000|chr7_44849939_44849990_+	0.173484867831566	0.078099073860416	0.0263277066244136	0.0475377478091698
Akt1s1|5UTR_INTRON|TC_15177_524.00000|chr7_44850349_44850410_+^Akt1s1|5UTR_INTRON|TC_26169_149.00000|chr7_44849526_44849538_+	-0.24976327313837	0.253673283389966	0.324827256658331	0.412311392972742
Akt1s1|5UTR_INTRON|TC_15177_524.00000|chr7_44850349_44850410_+^Akt1s1|5UTR_UP1k|TC_20369_267.00000|chr7_44849093_44849124_+	0.211737528845278	0.131514235780553	0.107398504949552	0.163547984548744
Akt1s1|5UTR_INTRON|TC_17425_385.00000|chr7_44849597_44849621_+^Akt1s1|5UTR_INTRON|TC_1829_21284.00000|chr7_44849939_44849990_+	0.573606694552003	0.123950677656931	3.69747031214729e-06	1.29322721637664e-05
Akt1s1|5UTR_INTRON|TC_17425_385.00000|chr7_44849597_44849621_+^Akt1s1|5UTR_INTRON|TC_26169_149.00000|chr7_44849526_44849538_+	0.150358553582067	0.268998031434877	0.576190506366418	0.652786963937284
Akt1s1|5UTR_INTRON|TC_17425_385.00000|chr7_44849597_44849621_+^Akt1s1|5UTR_UP1k|TC_20369_267.00000|chr7_44849093_44849124_+	0.611859355565716	0.16141826518159	0.000150331502716483	0.00041840937423581
Akt1s1|5UTR_INTRON|TC_1829_21284.00000|chr7_44849939_44849990_+^Akt1s1|5UTR_INTRON|TC_26169_149.00000|chr7_44849526_44849538_+	-0.423248140969936	0.241672501000914	0.0798891971207776	0.12661952348091
Akt1s1|5UTR_INTRON|TC_1829_21284.00000|chr7_44849939_44849990_+^Akt1s1|5UTR_UP1k|TC_20369_267.00000|chr7_44849093_44849124_+	0.0382526610137127	0.103246912754985	0.71101228662387	0.768617584386276
Akt1s1|5UTR_INTRON|TC_26169_149.00000|chr7_44849526_44849538_+^Akt1s1|5UTR_UP1k|TC_20369_267.00000|chr7_44849093_44849124_+	0.461500801983649	0.266153412182199	0.0829242263786871	0.130740972855254
Akt2|5UTR|TC_19014_313.00000|chr7_27591821_27591869_+^Akt2|5UTR|TC_2927_11601.00000|chr7_27591689_27591789_+	-0.0250554136745542	0.0780218400241649	0.748109349534152	0.799169427308189
Alad|5UTR|TC_16117_455.00000|chr4_62520023_62520036_-^Alad|5UTR|TC_3801_7802.00000|chr4_62519874_62519965_-	0.238201882836887	0.0504286181325017	2.31767835745522e-06	8.28753253445548e-06
Alad|5UTR|TC_16117_455.00000|chr4_62520023_62520036_-^Alad|5UTR|TC_8507_1880.00000|chr4_62520056_62520114_-	0.31987334448924	0.0552112255521857	6.88816270688619e-09	3.2474889311114e-08
Alad|5UTR|TC_3801_7802.00000|chr4_62519874_62519965_-^Alad|5UTR|TC_8507_1880.00000|chr4_62520056_62520114_-	0.0816714616523523	0.0281396764967888	0.00370363072733326	0.0080799497361766
Alas1|5UTR|TC_7318_2598.00000|chr9_106247892_106247952_-^Alas1|5UTR|TC_7993_2136.00000|chr9_106247867_106247870_-	-0.312654557551453	0.0389117112609891	8.88178419700125e-16	6.99240585401371e-15
Alcam|5UTR|TC_22607_209.00000|chr16_52452973_52452977_-^Alcam|5UTR|TC_40896_37.00000|chr16_52452670_52452672_-	0.0958570630363006	0.166270206633981	0.564267967707739	0.640995900264568
Alcam|5UTR|TC_22607_209.00000|chr16_52452973_52452977_-^Alcam|5UTR_UP1k|TC_12507_815.00000|chr16_52453001_52453027_-	0.150837917127581	0.0775066442136982	0.0516392626903526	0.0866778307456699
Alcam|5UTR|TC_22607_209.00000|chr16_52452973_52452977_-^Alcam|5UTR_UP1k|TC_14546_574.00000|chr16_52453167_52453195_-	0.0285506174893049	0.0841422028084515	0.734373285880202	0.787252964250489
Alcam|5UTR|TC_40896_37.00000|chr16_52452670_52452672_-^Alcam|5UTR_UP1k|TC_12507_815.00000|chr16_52453001_52453027_-	0.0549808540912808	0.148498034358042	0.711198949787822	0.768720711820843
Alcam|5UTR|TC_40896_37.00000|chr16_52452670_52452672_-^Alcam|5UTR_UP1k|TC_14546_574.00000|chr16_52453167_52453195_-	-0.0673064455469956	0.153357262316967	0.66074371563108	0.725821991140473
Alcam|5UTR_UP1k|TC_12507_815.00000|chr16_52453001_52453027_-^Alcam|5UTR_UP1k|TC_14546_574.00000|chr16_52453167_52453195_-	-0.122287299638276	0.0551912596303597	0.0267120230278541	0.0481124545500322
Aldh18a1|5UTR|TC_3714_8095.00000|chr19_40588334_40588436_-^Aldh18a1|5UTR_UP1k|TC_20697_257.00000|chr19_40588497_40588565_-	-0.438281586675578	0.102181401791163	1.79277413636658e-05	5.75055651078114e-05
Aldh18a1|5UTR|TC_3714_8095.00000|chr19_40588334_40588436_-^Aldh18a1|5UTR_UP1k|TC_33146_81.00000|chr19_40589143_40589156_-	-0.379388061566548	0.170824497172114	0.0263561744123719	0.0475760505907886
Aldh18a1|5UTR_UP1k|TC_20697_257.00000|chr19_40588497_40588565_-^Aldh18a1|5UTR_UP1k|TC_33146_81.00000|chr19_40589143_40589156_-	0.0588935251090293	0.197890240020014	0.766003114165118	0.814153753676717
Aldh1l2|5UTR|TC_22544_210.00000|chr10_83534136_83534138_-^Aldh1l2|5UTR|TC_8191_2030.00000|chr10_83534020_83534116_-	0.0691676195378248	0.0808610362925501	0.392335977926352	0.479802208529793
Aldh2|5UTR|TC_19234_305.00000|chr5_121593525_121593527_-^Aldh2|5UTR|TC_3717_8082.00000|chr5_121593561_121593631_-	0.363923550582903	0.0841343921671539	1.5218432167341e-05	4.92851743967517e-05
Aldh2|5UTR|TC_19234_305.00000|chr5_121593525_121593527_-^Aldh2|5UTR|TC_37222_56.00000|chr5_121593489_121593491_-	-0.754477329967343	0.194117217416992	0.000101612024955067	0.000290421294249435
Aldh2|5UTR|TC_3717_8082.00000|chr5_121593561_121593631_-^Aldh2|5UTR|TC_37222_56.00000|chr5_121593489_121593491_-	-1.11840088055025	0.17450539766948	1.46500367392832e-10	8.00624507801828e-10
Aldh7a1|5UTR|TC_15687_485.00000|chr18_56562498_56562531_-^Aldh7a1|5UTR|TC_26633_142.00000|chr18_56572871_56572874_-	-0.0933759426495529	0.0806198024583114	0.24677186456611	0.328461515694043
Aldh7a1|5UTR|TC_15687_485.00000|chr18_56562498_56562531_-^Aldh7a1|5UTR|TC_5036_5029.00000|chr18_56562196_56562281_-	-0.0678607133272352	0.0399109037131149	0.0890735507175959	0.139164823253364
Aldh7a1|5UTR|TC_15687_485.00000|chr18_56562498_56562531_-^Aldh7a1|5UTR_INTRON|TC_24690_170.00000|chr18_56562306_56562308_-	-0.297276239659973	0.0886811263912793	0.000801741433948289	0.0019818395491266
Aldh7a1|5UTR|TC_26633_142.00000|chr18_56572871_56572874_-^Aldh7a1|5UTR|TC_5036_5029.00000|chr18_56562196_56562281_-	0.0255152293223177	0.0735024422994879	0.728490319163164	0.783058435186368
Aldh7a1|5UTR|TC_26633_142.00000|chr18_56572871_56572874_-^Aldh7a1|5UTR_INTRON|TC_24690_170.00000|chr18_56562306_56562308_-	-0.20390029701042	0.10559450599567	0.0534862076226366	0.0894004204381931
Aldh7a1|5UTR|TC_5036_5029.00000|chr18_56562196_56562281_-^Aldh7a1|5UTR_INTRON|TC_24690_170.00000|chr18_56562306_56562308_-	-0.229415526332738	0.0821523008872558	0.00522921842790081	0.0110518252164066
Aldh9a1|5UTR|TC_12723_781.00000|chr1_167349980_167350030_+^Aldh9a1|5UTR|TC_27378_132.00000|chr1_167350155_167350167_+	0.70569431895656	0.0727761031923966	0	0
Aldh9a1|5UTR|TC_12723_781.00000|chr1_167349980_167350030_+^Aldh9a1|5UTR|TC_4751_5526.00000|chr1_167350188_167350256_+	0.601652888834385	0.0399824419084933	0	0
Aldh9a1|5UTR|TC_27378_132.00000|chr1_167350155_167350167_+^Aldh9a1|5UTR|TC_4751_5526.00000|chr1_167350188_167350256_+	-0.104041430122175	0.0628567793619199	0.0978810675615063	0.150770179933848
Aldoa|5UTR|TC_15125_528.00000|chr7_126800365_126800367_-^Aldoa|5UTR|TC_16284_446.00000|chr7_126800415_126800417_-	0.162857413470552	0.0705145764201855	0.0209127083443239	0.0386924929671537
Aldoa|5UTR|TC_15125_528.00000|chr7_126800365_126800367_-^Aldoa|5UTR|TC_3165_10431.00000|chr7_126799096_126799101_-	-0.524300747783741	0.0551695496820903	0	0
Aldoa|5UTR|TC_15125_528.00000|chr7_126800365_126800367_-^Aldoa|5UTR|TC_378_142051.00000|chr7_126799179_126799188_-	0.0802958603527914	0.0523985795875608	0.125422453788917	0.186343555040262
Aldoa|5UTR|TC_15125_528.00000|chr7_126800365_126800367_-^Aldoa|5UTR|TC_687_73275.00000|chr7_126799139_126799143_-	0.167863727319516	0.0525127230818954	0.0013904332678909	0.0032853400723576
Aldoa|5UTR|TC_15125_528.00000|chr7_126800365_126800367_-^Aldoa|5UTR_INTRON|TC_3562_8705.00000|chr7_126800046_126800050_-	0.00747474928410427	0.0540657068657816	0.890040423779756	0.916693015487523
Aldoa|5UTR|TC_15125_528.00000|chr7_126800365_126800367_-^Aldoa|5UTR_UP1k|TC_13181_720.00000|chr7_126800526_126800528_-	0.234759441656728	0.0635837359921752	0.000222383425740436	0.000601150249796281
Aldoa|5UTR|TC_16284_446.00000|chr7_126800415_126800417_-^Aldoa|5UTR|TC_3165_10431.00000|chr7_126799096_126799101_-	-0.687158161254293	0.0491747887416785	0	0
Aldoa|5UTR|TC_16284_446.00000|chr7_126800415_126800417_-^Aldoa|5UTR|TC_378_142051.00000|chr7_126799179_126799188_-	-0.0825615531177605	0.0458122705161279	0.0715184792297845	0.115096487555565
Aldoa|5UTR|TC_16284_446.00000|chr7_126800415_126800417_-^Aldoa|5UTR|TC_687_73275.00000|chr7_126799139_126799143_-	0.00500631384896441	0.0456481532580179	0.912669688152151	0.934763050898299
Aldoa|5UTR|TC_16284_446.00000|chr7_126800415_126800417_-^Aldoa|5UTR_INTRON|TC_3562_8705.00000|chr7_126800046_126800050_-	-0.155382664186448	0.046991678780573	0.000944357862089351	0.00230612506407818
Aldoa|5UTR|TC_16284_446.00000|chr7_126800415_126800417_-^Aldoa|5UTR_UP1k|TC_13181_720.00000|chr7_126800526_126800528_-	0.0719020281861765	0.057312097288511	0.209634961203489	0.286563017315786
Aldoa|5UTR|TC_3165_10431.00000|chr7_126799096_126799101_-^Aldoa|5UTR|TC_378_142051.00000|chr7_126799179_126799188_-	0.604596608136533	0.0190405890362842	0	0
Aldoa|5UTR|TC_3165_10431.00000|chr7_126799096_126799101_-^Aldoa|5UTR|TC_687_73275.00000|chr7_126799139_126799143_-	0.692164475103258	0.0193530954058054	0	0
Aldoa|5UTR|TC_3165_10431.00000|chr7_126799096_126799101_-^Aldoa|5UTR_INTRON|TC_3562_8705.00000|chr7_126800046_126800050_-	0.531775497067846	0.0220722344859387	0	0
Aldoa|5UTR|TC_3165_10431.00000|chr7_126799096_126799101_-^Aldoa|5UTR_UP1k|TC_13181_720.00000|chr7_126800526_126800528_-	0.75906018944047	0.038751661960898	0	0
Aldoa|5UTR|TC_378_142051.00000|chr7_126799179_126799188_-^Aldoa|5UTR|TC_687_73275.00000|chr7_126799139_126799143_-	0.0875678669667249	0.00467185970161026	0	0
Aldoa|5UTR|TC_378_142051.00000|chr7_126799179_126799188_-^Aldoa|5UTR_INTRON|TC_3562_8705.00000|chr7_126800046_126800050_-	-0.0728211110686872	0.0131234374115315	2.87413761679289e-08	1.27743778318724e-07
Aldoa|5UTR|TC_378_142051.00000|chr7_126799179_126799188_-^Aldoa|5UTR_UP1k|TC_13181_720.00000|chr7_126800526_126800528_-	0.154463581303937	0.0341844819646932	6.22706749275892e-06	2.13137310112281e-05
Aldoa|5UTR|TC_687_73275.00000|chr7_126799139_126799143_-^Aldoa|5UTR_INTRON|TC_3562_8705.00000|chr7_126800046_126800050_-	-0.160388978035412	0.0132551354701099	0	0
Aldoa|5UTR|TC_687_73275.00000|chr7_126799139_126799143_-^Aldoa|5UTR_UP1k|TC_13181_720.00000|chr7_126800526_126800528_-	0.0668957143372121	0.0346908911107296	0.0538132746027289	0.0898669352800346
Aldoa|5UTR_INTRON|TC_3562_8705.00000|chr7_126800046_126800050_-^Aldoa|5UTR_UP1k|TC_13181_720.00000|chr7_126800526_126800528_-	0.227284692372624	0.0377376368966888	1.71468661491758e-09	8.46436945474558e-09
Alg12|5UTR|TC_9177_1616.00000|chr15_88819287_88819340_-^Alg12|5UTR_INTRON|TC_27161_135.00000|chr15_88819075_88819109_-	-0.542924502296127	0.325466163790104	0.0952870993159975	0.147310890455991
Alg12|5UTR|TC_9177_1616.00000|chr15_88819287_88819340_-^Alg12|5UTR_UP1k|TC_22876_204.00000|chr15_88819417_88819430_-	-0.868957953958248	0.225526416740491	0.00011666951897138	0.00033079062058552
Alg12|5UTR_INTRON|TC_27161_135.00000|chr15_88819075_88819109_-^Alg12|5UTR_UP1k|TC_22876_204.00000|chr15_88819417_88819430_-	-0.326033451662121	0.380699689841824	0.391773315188571	0.479248162843994
Alg14|5UTR|TC_30528_101.00000|chr3_121291826_121291828_+^Alg14|5UTR_UP1k|TC_2315_16002.00000|chr3_121291729_121291806_+	1.02633955757512	0.21621542181175	2.06621417553343e-06	7.43496985632277e-06
Alkbh3|5UTR|TC_5580_4265.00000|chr2_94010714_94010761_-^Alkbh3|5UTR_INTRON|TC_37954_52.00000|chr2_94010510_94010512_-	0.437586217473366	0.143661861316885	0.00231949780613583	0.00525069610377589
Alkbh3|5UTR|TC_5580_4265.00000|chr2_94010714_94010761_-^Alkbh3|5UTR_UP1k|TC_17689_371.00000|chr2_94010785_94010822_-	0.0163092215688503	0.0637941260353344	0.798218040955018	0.841053006520406
Alkbh3|5UTR_INTRON|TC_37954_52.00000|chr2_94010510_94010512_-^Alkbh3|5UTR_UP1k|TC_17689_371.00000|chr2_94010785_94010822_-	-0.421276995904516	0.156353959018077	0.00705196933797692	0.0144521296620164
Alkbh5|5UTR|TC_6197_3550.00000|chr11_60537656_60537732_+^Alkbh5|5UTR|TC_8896_1731.00000|chr11_60537966_60538052_+	-0.0298098272661891	0.0305152378996932	0.328626914663597	0.416572012441068
Alms1|5UTR|TC_36695_59.00000|chr6_85587528_85587538_+^Alms1|5UTR|TC_8007_2125.00000|chr6_85587566_85587625_+	0.224234198348342	0.156571993860372	0.152101596890027	0.219250966568809
Alox5ap|5UTR_UP1k|TC_14821_552.00000|chr5_149264957_149265046_+^Alox5ap|5UTR_UP1k|TC_17380_387.00000|chr5_149264636_149264694_+	-0.0166928098145062	0.111114881453993	0.880583007562975	0.908926318343904
Alpk1|5UTR|TC_38525_49.00000|chr3_127780316_127780340_-^Alpk1|5UTR|TC_38526_49.00000|chr3_127780479_127780515_-	-0.134787718059272	0.327011319124616	0.680207063686395	0.742723597012217
Als2cl|5UTR|TC_14033_622.00000|chr9_110880196_110880228_+^Als2cl|5UTR|TC_18350_341.00000|chr9_110880143_110880175_+	-0.0113829212301031	0.108209209213167	0.916222152638039	0.937630470510369
Als2cl|5UTR|TC_14033_622.00000|chr9_110880196_110880228_+^Als2cl|5UTR|TC_19215_306.00000|chr9_110880290_110880327_+	-0.654258442866997	0.144500054698398	5.96183302725706e-06	2.04592888502102e-05
Als2cl|5UTR|TC_14033_622.00000|chr9_110880196_110880228_+^Als2cl|5UTR_INTRON|TC_31568_93.00000|chr9_110880250_110880258_+	-0.974668330963472	0.258805599695272	0.000165867261850083	0.000458003159247514
Als2cl|5UTR|TC_18350_341.00000|chr9_110880143_110880175_+^Als2cl|5UTR|TC_19215_306.00000|chr9_110880290_110880327_+	-0.642875521636894	0.157353232943206	4.39713009423581e-05	0.000133594529339812
Als2cl|5UTR|TC_18350_341.00000|chr9_110880143_110880175_+^Als2cl|5UTR_INTRON|TC_31568_93.00000|chr9_110880250_110880258_+	-0.963285409733369	0.258203600388537	0.000190933115295611	0.000521398863255721
Als2cl|5UTR|TC_19215_306.00000|chr9_110880290_110880327_+^Als2cl|5UTR_INTRON|TC_31568_93.00000|chr9_110880250_110880258_+	-0.320409888096475	0.288131803692666	0.266127223778126	0.349822075272991
Ammecr1l|5UTR|TC_36651_59.00000|chr18_31759824_31759837_+^Ammecr1l|5UTR|TC_7483_2478.00000|chr18_31759892_31759996_+	0.0689272106614415	0.0958504294460407	0.472071807178372	0.556206775328021
Amotl1|5UTR|TC_14404_589.00000|chr9_14614814_14614928_-^Amotl1|5UTR|TC_15375_509.00000|chr9_14614966_14615021_-	0.110836788897509	0.0583584040079227	0.0575325366079813	0.0953375552937818
Amotl1|5UTR|TC_14404_589.00000|chr9_14614814_14614928_-^Amotl1|5UTR_UP1k|TC_15667_487.00000|chr9_14615434_14615487_-	0.247334978413941	0.0592694606875323	3.00536583679456e-05	9.37193968506834e-05
Amotl1|5UTR|TC_15375_509.00000|chr9_14614966_14615021_-^Amotl1|5UTR_UP1k|TC_15667_487.00000|chr9_14615434_14615487_-	0.136498189516433	0.0550809784838354	0.0132070565981774	0.0255831862858803
Amotl2|5UTR|TC_20508_263.00000|chr9_102720092_102720094_+^Amotl2|5UTR|TC_3239_10070.00000|chr9_102717802_102717807_+	0.149140968039292	0.0711344254657168	0.0360283371849295	0.0628304308625894
Amotl2|5UTR|TC_20508_263.00000|chr9_102720092_102720094_+^Amotl2|5UTR_INTRON|TC_11229_1016.00000|chr9_102718428_102718450_+	0.133680107156601	0.0791939677087382	0.0914095572528628	0.14223843313899
Amotl2|5UTR|TC_20508_263.00000|chr9_102720092_102720094_+^Amotl2|5UTR_INTRON|TC_29265_113.00000|chr9_102718616_102718618_+	0.0359514849943795	0.129321423801338	0.781011591965876	0.827109248302336
Amotl2|5UTR|TC_20508_263.00000|chr9_102720092_102720094_+^Amotl2|5UTR_INTRON|TC_4044_6870.00000|chr9_102718475_102718533_+	-0.0610679821355046	0.0723940589732825	0.39892111760747	0.486042673343202
Amotl2|5UTR|TC_20508_263.00000|chr9_102720092_102720094_+^Amotl2|5UTR_UP1k|TC_35647_65.00000|chr9_102717693_102717695_+	0.368500836586201	0.12579831412035	0.00339727794098788	0.00746251841801992
Amotl2|5UTR|TC_20508_263.00000|chr9_102720092_102720094_+^Amotl2|5UTR_UP1k|TC_7253_2642.00000|chr9_102717719_102717739_+	0.109038136112563	0.074532994119497	0.143480721861747	0.208936732312499
Amotl2|5UTR|TC_3239_10070.00000|chr9_102717802_102717807_+^Amotl2|5UTR_INTRON|TC_11229_1016.00000|chr9_102718428_102718450_+	-0.0154608608826911	0.0360394698601678	0.667924672261765	0.731932492387444
Amotl2|5UTR|TC_3239_10070.00000|chr9_102717802_102717807_+^Amotl2|5UTR_INTRON|TC_29265_113.00000|chr9_102718616_102718618_+	-0.113189483044912	0.108300935162484	0.295958936300878	0.381578433944983
Amotl2|5UTR|TC_3239_10070.00000|chr9_102717802_102717807_+^Amotl2|5UTR_INTRON|TC_4044_6870.00000|chr9_102718475_102718533_+	-0.210208950174796	0.0181778620873771	0	0
Amotl2|5UTR|TC_3239_10070.00000|chr9_102717802_102717807_+^Amotl2|5UTR_UP1k|TC_35647_65.00000|chr9_102717693_102717695_+	0.21935986854691	0.102680368403283	0.0326519564085253	0.0575467697197282
Amotl2|5UTR|TC_3239_10070.00000|chr9_102717802_102717807_+^Amotl2|5UTR_UP1k|TC_7253_2642.00000|chr9_102717719_102717739_+	-0.0401028319267292	0.023138840718313	0.083070930157104	0.130925056469668
Amotl2|5UTR_INTRON|TC_11229_1016.00000|chr9_102718428_102718450_+^Amotl2|5UTR_INTRON|TC_29265_113.00000|chr9_102718616_102718618_+	-0.0977286221622213	0.113903448929765	0.390895066810429	0.478486205906261
Amotl2|5UTR_INTRON|TC_11229_1016.00000|chr9_102718428_102718450_+^Amotl2|5UTR_INTRON|TC_4044_6870.00000|chr9_102718475_102718533_+	-0.194748089292105	0.0373264799866519	1.81428186918353e-07	7.39469266507495e-07
Amotl2|5UTR_INTRON|TC_11229_1016.00000|chr9_102718428_102718450_+^Amotl2|5UTR_UP1k|TC_35647_65.00000|chr9_102717693_102717695_+	0.234820729429601	0.10836217168375	0.0302349221013238	0.0537273050102917
Amotl2|5UTR_INTRON|TC_11229_1016.00000|chr9_102718428_102718450_+^Amotl2|5UTR_UP1k|TC_7253_2642.00000|chr9_102717719_102717739_+	-0.0246419710440381	0.0399461035224556	0.537313570681819	0.617056719469638
Amotl2|5UTR_INTRON|TC_29265_113.00000|chr9_102718616_102718618_+^Amotl2|5UTR_INTRON|TC_4044_6870.00000|chr9_102718475_102718533_+	-0.0970194671298841	0.108554747384745	0.371462264614328	0.459675352644733
Amotl2|5UTR_INTRON|TC_29265_113.00000|chr9_102718616_102718618_+^Amotl2|5UTR_UP1k|TC_35647_65.00000|chr9_102717693_102717695_+	0.332549351591822	0.152682782616274	0.0294029888157794	0.0523695819266381
Amotl2|5UTR_INTRON|TC_29265_113.00000|chr9_102718616_102718618_+^Amotl2|5UTR_UP1k|TC_7253_2642.00000|chr9_102717719_102717739_+	0.0730866511181832	0.11150581209767	0.512177106871106	0.594540661449812
Amotl2|5UTR_INTRON|TC_4044_6870.00000|chr9_102718475_102718533_+^Amotl2|5UTR_UP1k|TC_35647_65.00000|chr9_102717693_102717695_+	0.429568818721706	0.103515610511195	3.32769575206449e-05	0.000103036018612082
Amotl2|5UTR_INTRON|TC_4044_6870.00000|chr9_102718475_102718533_+^Amotl2|5UTR_UP1k|TC_7253_2642.00000|chr9_102717719_102717739_+	0.170106118248067	0.0260614685097338	6.7049921170792e-11	3.7646693753258e-10
Amotl2|5UTR_UP1k|TC_35647_65.00000|chr9_102717693_102717695_+^Amotl2|5UTR_UP1k|TC_7253_2642.00000|chr9_102717719_102717739_+	-0.259462700473639	0.103532151334728	0.0122068502307122	0.0238003638510512
Ampd2|5UTR|TC_10416_1225.00000|chr3_108085330_108085437_-^Ampd2|5UTR|TC_11539_974.00000|chr3_108086627_108086704_-	0.080949487204844	0.0460793630240311	0.0789620362683998	0.125352949370168
Ampd2|5UTR|TC_10416_1225.00000|chr3_108085330_108085437_-^Ampd2|5UTR|TC_34141_74.00000|chr3_108086436_108086442_-	-0.00852505716719065	0.123700438914414	0.945055725138615	0.959259822940039
Ampd2|5UTR|TC_10416_1225.00000|chr3_108085330_108085437_-^Ampd2|5UTR_UP1k|TC_18755_323.00000|chr3_108085864_108085917_-	-1.55179286154521	0.174840492210838	0	0
Ampd2|5UTR|TC_11539_974.00000|chr3_108086627_108086704_-^Ampd2|5UTR|TC_34141_74.00000|chr3_108086436_108086442_-	-0.0894745443720346	0.126742263519005	0.48021509336182	0.564078556737742
Ampd2|5UTR|TC_11539_974.00000|chr3_108086627_108086704_-^Ampd2|5UTR_UP1k|TC_18755_323.00000|chr3_108085864_108085917_-	-1.63274234875005	0.175939062867348	0	0
Ampd2|5UTR|TC_34141_74.00000|chr3_108086436_108086442_-^Ampd2|5UTR_UP1k|TC_18755_323.00000|chr3_108085864_108085917_-	-1.54326780437801	0.210122866702073	2.06279437975354e-13	1.38960508910362e-12
Ampd3|5UTR|TC_14689_563.00000|chr7_110772722_110772764_+^Ampd3|5UTR|TC_17695_371.00000|chr7_110772785_110772806_+	-0.210732701341866	0.0902622198805371	0.0195605482108923	0.0364271120735571
Ampd3|5UTR|TC_14689_563.00000|chr7_110772722_110772764_+^Ampd3|5UTR|TC_30556_101.00000|chr7_110772577_110772606_+	-0.0236373261616112	0.124308186653898	0.849190805808873	0.883126118695621
Ampd3|5UTR|TC_14689_563.00000|chr7_110772722_110772764_+^Ampd3|5UTR|TC_42500_29.00000|chr7_110772845_110772851_+	-0.578716769195345	0.297685185906682	0.0518886589693099	0.087018495210519
Ampd3|5UTR|TC_14689_563.00000|chr7_110772722_110772764_+^Ampd3|5UTR_INTRON|TC_16548_375.00000|chr7_110773854_110773871_+	0.247330922171275	0.0677248894883192	0.00026021148553923	0.000696943811380956
Ampd3|5UTR|TC_14689_563.00000|chr7_110772722_110772764_+^Ampd3|5UTR_INTRON|TC_20504_263.00000|chr7_110774338_110774422_+	-4.25421243288317	0.851446363125404	5.83941509146868e-07	2.2475225539178e-06
Ampd3|5UTR|TC_14689_563.00000|chr7_110772722_110772764_+^Ampd3|5UTR_INTRON|TC_21488_236.00000|chr7_110770625_110770631_+	-3.77091215033476	0.561710812651315	1.90321092219392e-11	1.1148956880525e-10
Ampd3|5UTR|TC_14689_563.00000|chr7_110772722_110772764_+^Ampd3|5UTR_INTRON|TC_34174_74.00000|chr7_110774189_110774253_+	-0.730790666426722	0.176444050977279	3.44635943954064e-05	0.000106534174897513
Ampd3|5UTR|TC_14689_563.00000|chr7_110772722_110772764_+^Ampd3|5UTR_INTRON|TC_6396_3018.00000|chr7_110773894_110773957_+	0.0104949602125287	0.0534576087083668	0.844357329556775	0.87893577257672
Ampd3|5UTR|TC_17695_371.00000|chr7_110772785_110772806_+^Ampd3|5UTR|TC_30556_101.00000|chr7_110772577_110772606_+	0.187095375180255	0.139614272471181	0.180216820716803	0.2528046866868
Ampd3|5UTR|TC_17695_371.00000|chr7_110772785_110772806_+^Ampd3|5UTR|TC_42500_29.00000|chr7_110772845_110772851_+	-0.36798406785348	0.308487191646277	0.232921621271468	0.313108535881579
Ampd3|5UTR|TC_17695_371.00000|chr7_110772785_110772806_+^Ampd3|5UTR_INTRON|TC_16548_375.00000|chr7_110773854_110773871_+	0.45806362351314	0.092549543313203	7.44471023939042e-07	2.82455364477422e-06
Ampd3|5UTR|TC_17695_371.00000|chr7_110772785_110772806_+^Ampd3|5UTR_INTRON|TC_20504_263.00000|chr7_110774338_110774422_+	-4.0434797315413	0.854627504094448	2.23111467634318e-06	7.99325323543217e-06
Ampd3|5UTR|TC_17695_371.00000|chr7_110772785_110772806_+^Ampd3|5UTR_INTRON|TC_21488_236.00000|chr7_110770625_110770631_+	-3.5601794489929	0.5661148878808	3.19943405102663e-10	1.69413714223921e-09
Ampd3|5UTR|TC_17695_371.00000|chr7_110772785_110772806_+^Ampd3|5UTR_INTRON|TC_34174_74.00000|chr7_110774189_110774253_+	-0.520057965084857	0.187577458386656	0.00556280098916662	0.0116907062608411
Ampd3|5UTR|TC_17695_371.00000|chr7_110772785_110772806_+^Ampd3|5UTR_INTRON|TC_6396_3018.00000|chr7_110773894_110773957_+	0.221227661554394	0.0815404872935973	0.00666565797621166	0.0137571628664032
Ampd3|5UTR|TC_30556_101.00000|chr7_110772577_110772606_+^Ampd3|5UTR|TC_42500_29.00000|chr7_110772845_110772851_+	-0.555079443033734	0.311965440993235	0.0751909408563667	0.120223961010256
Ampd3|5UTR|TC_30556_101.00000|chr7_110772577_110772606_+^Ampd3|5UTR_INTRON|TC_16548_375.00000|chr7_110773854_110773871_+	0.270968248332886	0.130137417530303	0.037326929259258	0.0648536235480762
Ampd3|5UTR|TC_30556_101.00000|chr7_110772577_110772606_+^Ampd3|5UTR_INTRON|TC_20504_263.00000|chr7_110774338_110774422_+	-4.23057510672156	0.851893522194354	6.83182417082762e-07	2.60786396462675e-06
Ampd3|5UTR|TC_30556_101.00000|chr7_110772577_110772606_+^Ampd3|5UTR_INTRON|TC_21488_236.00000|chr7_110770625_110770631_+	-3.74727482417315	0.571069352996939	5.31421573413127e-11	3.01476010245959e-10
Ampd3|5UTR|TC_30556_101.00000|chr7_110772577_110772606_+^Ampd3|5UTR_INTRON|TC_34174_74.00000|chr7_110774189_110774253_+	-0.707153340265111	0.206943515563051	0.000632845524756398	0.00159347320074965
Ampd3|5UTR|TC_30556_101.00000|chr7_110772577_110772606_+^Ampd3|5UTR_INTRON|TC_6396_3018.00000|chr7_110773894_110773957_+	0.0341322863741399	0.117261833791846	0.770992015362981	0.818149779409454
Ampd3|5UTR|TC_42500_29.00000|chr7_110772845_110772851_+^Ampd3|5UTR_INTRON|TC_16548_375.00000|chr7_110773854_110773871_+	0.82604769136662	0.299934685683464	0.00588552374673101	0.0122960384616317
Ampd3|5UTR|TC_42500_29.00000|chr7_110772845_110772851_+^Ampd3|5UTR_INTRON|TC_20504_263.00000|chr7_110774338_110774422_+	-3.67549566368782	0.918241169630938	6.26087734443281e-05	0.000185492810593135
Ampd3|5UTR|TC_42500_29.00000|chr7_110772845_110772851_+^Ampd3|5UTR_INTRON|TC_21488_236.00000|chr7_110770625_110770631_+	-3.19219538113942	0.630946340642356	4.20628582187277e-07	1.64734681515925e-06
Ampd3|5UTR|TC_42500_29.00000|chr7_110772845_110772851_+^Ampd3|5UTR_INTRON|TC_34174_74.00000|chr7_110774189_110774253_+	-0.152073897231377	0.337874569262281	0.652645691397454	0.719578084092889
Ampd3|5UTR|TC_42500_29.00000|chr7_110772845_110772851_+^Ampd3|5UTR_INTRON|TC_6396_3018.00000|chr7_110773894_110773957_+	0.589211729407874	0.29530824012239	0.0460163720519493	0.0782206759763306
Ampd3|5UTR_INTRON|TC_16548_375.00000|chr7_110773854_110773871_+^Ampd3|5UTR_INTRON|TC_20504_263.00000|chr7_110774338_110774422_+	-4.50154335505444	0.853141835772579	1.31724646079689e-07	5.45015917344229e-07
Ampd3|5UTR_INTRON|TC_16548_375.00000|chr7_110773854_110773871_+^Ampd3|5UTR_INTRON|TC_21488_236.00000|chr7_110770625_110770631_+	-4.01824307250604	0.561098290131171	7.98694443915338e-13	5.15028334630952e-12
Ampd3|5UTR_INTRON|TC_16548_375.00000|chr7_110773854_110773871_+^Ampd3|5UTR_INTRON|TC_34174_74.00000|chr7_110774189_110774253_+	-0.978121588597997	0.176133116554248	2.80312222322721e-08	1.24671926347399e-07
Ampd3|5UTR_INTRON|TC_16548_375.00000|chr7_110773854_110773871_+^Ampd3|5UTR_INTRON|TC_6396_3018.00000|chr7_110773894_110773957_+	-0.236835961958746	0.0529551625860111	7.73514053209468e-06	2.6161450030674e-05
Ampd3|5UTR_INTRON|TC_20504_263.00000|chr7_110774338_110774422_+^Ampd3|5UTR_INTRON|TC_21488_236.00000|chr7_110770625_110770631_+	0.483300282548404	1.0379129834194	0.641468736048173	0.710120184166765
Ampd3|5UTR_INTRON|TC_20504_263.00000|chr7_110774338_110774422_+^Ampd3|5UTR_INTRON|TC_34174_74.00000|chr7_110774189_110774253_+	3.52342176645645	0.869393411935358	5.06221689484665e-05	0.000152075210244637
Ampd3|5UTR_INTRON|TC_20504_263.00000|chr7_110774338_110774422_+^Ampd3|5UTR_INTRON|TC_6396_3018.00000|chr7_110773894_110773957_+	4.2647073930957	0.852716430631846	5.69392326843499e-07	2.19457824239769e-06
Ampd3|5UTR_INTRON|TC_21488_236.00000|chr7_110770625_110770631_+^Ampd3|5UTR_INTRON|TC_34174_74.00000|chr7_110774189_110774253_+	3.04012148390804	0.588386421585221	2.38035168687034e-07	9.56089295581313e-07
Ampd3|5UTR_INTRON|TC_21488_236.00000|chr7_110770625_110770631_+^Ampd3|5UTR_INTRON|TC_6396_3018.00000|chr7_110773894_110773957_+	3.78140711054729	0.558286496457892	1.25932597683232e-11	7.4637684194002e-11
Ampd3|5UTR_INTRON|TC_34174_74.00000|chr7_110774189_110774253_+^Ampd3|5UTR_INTRON|TC_6396_3018.00000|chr7_110773894_110773957_+	0.741285626639251	0.170812594167462	1.42638553248808e-05	4.63884766776933e-05
Amz2|5UTR|TC_12901_756.00000|chr11_109425926_109425948_+^Amz2|5UTR|TC_21462_236.00000|chr11_109426237_109426239_+	-0.0268573762486201	0.162602883219702	0.868808928478779	0.899605108228284
Amz2|5UTR|TC_12901_756.00000|chr11_109425926_109425948_+^Amz2|5UTR|TC_5488_4393.00000|chr11_109425974_109426006_+	-0.0666233572397697	0.084484446696889	0.430353287035615	0.517181025541426
Amz2|5UTR|TC_12901_756.00000|chr11_109425926_109425948_+^Amz2|5UTR_INTRON|TC_8851_1748.00000|chr11_109426160_109426186_+	0.102042444095751	0.0871011746075441	0.241382093765619	0.322399953343163
Amz2|5UTR|TC_21462_236.00000|chr11_109426237_109426239_+^Amz2|5UTR|TC_5488_4393.00000|chr11_109425974_109426006_+	-0.0397659809911496	0.150966177072235	0.792234684433657	0.836024629578554
Amz2|5UTR|TC_21462_236.00000|chr11_109426237_109426239_+^Amz2|5UTR_INTRON|TC_8851_1748.00000|chr11_109426160_109426186_+	0.128899820344371	0.15186156412995	0.395993599051469	0.483283897381508
Amz2|5UTR|TC_5488_4393.00000|chr11_109425974_109426006_+^Amz2|5UTR_INTRON|TC_8851_1748.00000|chr11_109426160_109426186_+	0.168665801335521	0.057767897394821	0.00350351536754068	0.00767916235973655
Anapc11|5UTR|TC_1092_39639.00000|chr11_120598617_120598690_+^Anapc11|5UTR|TC_3347_9635.00000|chr11_120598462_120598511_+	-0.0404516861153548	0.017141925737406	0.0182843018120999	0.0343380444684282
Anapc11|5UTR|TC_1092_39639.00000|chr11_120598617_120598690_+^Anapc11|5UTR|TC_9232_1591.00000|chr11_120598538_120598550_+	-0.140872650698621	0.0417800524164605	0.00074687288951103	0.00185530015508081
Anapc11|5UTR|TC_3347_9635.00000|chr11_120598462_120598511_+^Anapc11|5UTR|TC_9232_1591.00000|chr11_120598538_120598550_+	-0.100420964583267	0.0432304388471122	0.0201833093355648	0.0374645181496275
Anapc13|5UTR|TC_402_134504.00000|chr9_102626292_102626322_+^Anapc13|5UTR_INTRON|TC_11339_970.00000|chr9_102626620_102626632_+	-0.175233546365766	0.0912021796369469	0.0546845053473239	0.091136209928272
Anapc13|5UTR|TC_402_134504.00000|chr9_102626292_102626322_+^Anapc13|5UTR_INTRON|TC_14074_588.00000|chr9_102626653_102626683_+	-0.0736654305600737	0.0787794651733578	0.349744925500626	0.438049507531151
Anapc13|5UTR|TC_402_134504.00000|chr9_102626292_102626322_+^Anapc13|5UTR_INTRON|TC_8283_1912.00000|chr9_102626568_102626597_+	-0.895847756264679	0.0927484800238927	0	0
Anapc13|5UTR_INTRON|TC_11339_970.00000|chr9_102626620_102626632_+^Anapc13|5UTR_INTRON|TC_14074_588.00000|chr9_102626653_102626683_+	0.101568115805692	0.120950632376775	0.401049397228223	0.488408903811084
Anapc13|5UTR_INTRON|TC_11339_970.00000|chr9_102626620_102626632_+^Anapc13|5UTR_INTRON|TC_8283_1912.00000|chr9_102626568_102626597_+	-0.720614209898913	0.131871773324859	4.64195433202974e-08	2.01069593853706e-07
Anapc13|5UTR_INTRON|TC_14074_588.00000|chr9_102626653_102626683_+^Anapc13|5UTR_INTRON|TC_8283_1912.00000|chr9_102626568_102626597_+	-0.822182325704605	0.121051208823807	1.10573772360567e-11	6.57725894912108e-11
Anapc15|5UTR|TC_1138_37855.00000|chr7_101896394_101896424_+^Anapc15|5UTR|TC_14410_588.00000|chr7_101896364_101896366_+	0.242042406283923	0.0720645325237043	0.000783129373423064	0.00193948732285062
Anapc15|5UTR|TC_1138_37855.00000|chr7_101896394_101896424_+^Anapc15|5UTR_INTRON|TC_15932_468.00000|chr7_101896782_101896789_+	-0.0325542616944344	0.100535453228442	0.746082814305693	0.797524221062223
Anapc15|5UTR|TC_1138_37855.00000|chr7_101896394_101896424_+^Anapc15|5UTR_INTRON|TC_9549_1472.00000|chr7_101896992_101897018_+	0.13713809942892	0.0498879125114911	0.00597911769492798	0.0124697261387622
Anapc15|5UTR|TC_1138_37855.00000|chr7_101896394_101896424_+^Anapc15|5UTR_INTRON|TC_9899_1367.00000|chr7_101896826_101896862_+	0.445046314589029	0.0573299374351268	8.21565038222616e-15	6.03002072821927e-14
Anapc15|5UTR|TC_14410_588.00000|chr7_101896364_101896366_+^Anapc15|5UTR_INTRON|TC_15932_468.00000|chr7_101896782_101896789_+	-0.274596667978358	0.121649122360941	0.0239903085837614	0.0437205623710733
Anapc15|5UTR|TC_14410_588.00000|chr7_101896364_101896366_+^Anapc15|5UTR_INTRON|TC_9549_1472.00000|chr7_101896992_101897018_+	-0.104904306855003	0.0865279149318062	0.225368751306752	0.304390540844338
Anapc15|5UTR|TC_14410_588.00000|chr7_101896364_101896366_+^Anapc15|5UTR_INTRON|TC_9899_1367.00000|chr7_101896826_101896862_+	0.203003908305105	0.0878276086701626	0.0208112901953998	0.0385211518773447
Anapc15|5UTR_INTRON|TC_15932_468.00000|chr7_101896782_101896789_+^Anapc15|5UTR_INTRON|TC_9549_1472.00000|chr7_101896992_101897018_+	0.169692361123355	0.112026579685389	0.12983550186559	0.191986746614327
Anapc15|5UTR_INTRON|TC_15932_468.00000|chr7_101896782_101896789_+^Anapc15|5UTR_INTRON|TC_9899_1367.00000|chr7_101896826_101896862_+	0.477600576283463	0.115469165055525	3.53144215095025e-05	0.000109010108853527
Anapc15|5UTR_INTRON|TC_9549_1472.00000|chr7_101896992_101897018_+^Anapc15|5UTR_INTRON|TC_9899_1367.00000|chr7_101896826_101896862_+	0.307908215160108	0.0746822964841563	3.74119637540637e-05	0.000114943854907074
Anapc16|5UTR|TC_13645_662.00000|chr10_60002980_60003001_-^Anapc16|5UTR|TC_2773_12425.00000|chr10_60003042_60003137_-	0.00275439907516696	0.0824302451196592	0.973343721261869	0.980369854712845
Anapc4|5UTR|TC_4544_4614.00000|chr5_52834119_52834151_+^Anapc4|5UTR|TC_7583_1921.00000|chr5_52834172_52834210_+	-0.160161121256503	0.0269804596410138	2.91722601630795e-09	1.41450411940462e-08
Anapc4|5UTR|TC_4544_4614.00000|chr5_52834119_52834151_+^Anapc4|5UTR_UP1k|TC_11076_1065.00000|chr5_52834053_52834066_+	-0.0341205851825857	0.0325129960175885	0.293973581577961	0.379541046951131
Anapc4|5UTR|TC_7583_1921.00000|chr5_52834172_52834210_+^Anapc4|5UTR_UP1k|TC_11076_1065.00000|chr5_52834053_52834066_+	0.126040536073917	0.0371139492984194	0.000683678312215719	0.00171095682942594
Ang|5UTR|TC_16484_434.00000|chr14_51091099_51091149_+^Ang|5UTR|TC_21127_245.00000|chr14_51091178_51091188_+	-0.19017469361457	0.0981616732190964	0.0527011107130462	0.0882329132387858
Ang|5UTR|TC_16484_434.00000|chr14_51091099_51091149_+^Ang|5UTR|TC_33957_75.00000|chr14_51096293_51096314_+	-0.0136116195033519	0.147158206664753	0.926303569518328	0.945229443729455
Ang|5UTR|TC_21127_245.00000|chr14_51091178_51091188_+^Ang|5UTR|TC_33957_75.00000|chr14_51096293_51096314_+	0.176563074111218	0.160469596500468	0.271205837244274	0.355251748856076
Angel2|5UTR|TC_6532_3226.00000|chr1_190928579_190928686_+^Angel2|5UTR|TC_7207_2674.00000|chr1_190928503_190928539_+	-0.282078831219749	0.0452159201162452	4.41829461905741e-10	2.3032731408409e-09
Angel2|5UTR|TC_6532_3226.00000|chr1_190928579_190928686_+^Angel2|5UTR_INTRON|TC_12525_812.00000|chr1_190928820_190928865_+	0.281534933390903	0.0497738793208381	1.54690207310182e-08	7.06693402675147e-08
Angel2|5UTR|TC_7207_2674.00000|chr1_190928503_190928539_+^Angel2|5UTR_INTRON|TC_12525_812.00000|chr1_190928820_190928865_+	0.563613764610652	0.0541200881164316	0	0
Angptl2|5UTR|TC_3990_7218.00000|chr2_33216094_33216126_+^Angptl2|5UTR|TC_9400_1529.00000|chr2_33216054_33216069_+	0.10109102130837	0.0289816085986146	0.000486449002368605	0.00124711984266353
Ank3|5UTR|TC_15606_479.00000|chr10_69533795_69533826_+^Ank3|5UTR|TC_17602_375.00000|chr10_69534089_69534153_+	-1.04693216805887	0.131354671347415	1.55431223447522e-15	1.19919760396335e-14
Ank3|5UTR|TC_15606_479.00000|chr10_69533795_69533826_+^Ank3|5UTR|TC_33358_79.00000|chr10_69534052_69534062_+	-0.000533687100951959	0.172819866126128	0.997536047036181	0.998221011133482
Ank3|5UTR|TC_15606_479.00000|chr10_69533795_69533826_+^Ank3|5UTR|TC_8170_2007.00000|chr10_69533701_69533788_+	-0.143270514971077	0.0644844786753236	0.0262979778248718	0.0474906067948531
Ank3|5UTR|TC_15606_479.00000|chr10_69533795_69533826_+^Ank3|5UTR_UP1k|TC_10753_1135.00000|chr10_69533596_69533675_+	0.224408480188728	0.0656870400533458	0.000634717246029481	0.00159787934720205
Ank3|5UTR|TC_17602_375.00000|chr10_69534089_69534153_+^Ank3|5UTR|TC_33358_79.00000|chr10_69534052_69534062_+	1.04639848095791	0.201934935767988	2.19684583857571e-07	8.86579385192586e-07
Ank3|5UTR|TC_17602_375.00000|chr10_69534089_69534153_+^Ank3|5UTR|TC_8170_2007.00000|chr10_69533701_69533788_+	0.90366165308779	0.12368517075847	2.74891220897189e-13	1.83858911437406e-12
Ank3|5UTR|TC_17602_375.00000|chr10_69534089_69534153_+^Ank3|5UTR_UP1k|TC_10753_1135.00000|chr10_69533596_69533675_+	1.27134064824759	0.125771420696878	0	0
Ank3|5UTR|TC_33358_79.00000|chr10_69534052_69534062_+^Ank3|5UTR|TC_8170_2007.00000|chr10_69533701_69533788_+	-0.142736827870125	0.165780045541839	0.389237349849718	0.476991224948977
Ank3|5UTR|TC_33358_79.00000|chr10_69534052_69534062_+^Ank3|5UTR_UP1k|TC_10753_1135.00000|chr10_69533596_69533675_+	0.22494216728968	0.167459709310928	0.179187339064439	0.251495038969415
Ank3|5UTR|TC_8170_2007.00000|chr10_69533701_69533788_+^Ank3|5UTR_UP1k|TC_10753_1135.00000|chr10_69533596_69533675_+	0.367678995159804	0.0486149187290348	3.93018950717305e-14	2.78338906998282e-13
Ankhd1|5UTR|TC_21587_233.00000|chr18_36560592_36560614_+^Ankhd1|5UTR_UP1k|TC_21664_231.00000|chr18_36559958_36560005_+	-0.76696071956345	0.165721453693652	3.69194315408272e-06	1.29163847449851e-05
Ankle2|5UTR|TC_13179_720.00000|chr5_110231120_110231162_+^Ankle2|5UTR|TC_5822_3954.00000|chr5_110230979_110231098_+	0.102452038736661	0.0454531051629819	0.0241951442021437	0.044063247897156
Ankra2|5UTR|TC_10689_1151.00000|chr13_98263099_98263169_+^Ankra2|5UTR|TC_35019_68.00000|chr13_98263287_98263293_+	-0.0968094455988344	0.235238713203175	0.680678781174089	0.743176799623687
Ankrd1|5UTR|TC_637_77652.00000|chr19_36119841_36119844_-^Ankrd1|5UTR_UP1k|TC_12998_743.00000|chr19_36120021_36120023_-	0.142997574591935	0.0396065018044217	0.000305657887966104	0.000809573679031386
Ankrd1|5UTR|TC_637_77652.00000|chr19_36119841_36119844_-^Ankrd1|5UTR_UP1k|TC_14559_573.00000|chr19_36119944_36119946_-	0.140614774236207	0.0438006794355977	0.0013258120212809	0.00314568568580324
Ankrd1|5UTR|TC_637_77652.00000|chr19_36119841_36119844_-^Ankrd1|5UTR_UP1k|TC_3923_7409.00000|chr19_36119871_36119891_-	0.0852239607254549	0.0140411725321756	1.28248567321521e-09	6.39584870338047e-09
Ankrd1|5UTR_UP1k|TC_12998_743.00000|chr19_36120021_36120023_-^Ankrd1|5UTR_UP1k|TC_14559_573.00000|chr19_36119944_36119946_-	-0.00238280035572834	0.057152107980795	0.966744026869903	0.975595495608652
Ankrd1|5UTR_UP1k|TC_12998_743.00000|chr19_36120021_36120023_-^Ankrd1|5UTR_UP1k|TC_3923_7409.00000|chr19_36119871_36119891_-	-0.0577736138664805	0.0412421548545579	0.161262260278027	0.230354585690111
Ankrd1|5UTR_UP1k|TC_14559_573.00000|chr19_36119944_36119946_-^Ankrd1|5UTR_UP1k|TC_3923_7409.00000|chr19_36119871_36119891_-	-0.0553908135107522	0.0458566085432127	0.227080561521304	0.306355548746495
Ankrd10|5UTR|TC_4295_6470.00000|chr8_11635700_11635759_-^Ankrd10|5UTR_UP1k|TC_25359_160.00000|chr8_11636360_11636366_-	-2.468302445361	0.304228777272922	4.44089209850063e-16	3.57122874089112e-15
Ankrd10|5UTR|TC_4295_6470.00000|chr8_11635700_11635759_-^Ankrd10|5UTR_UP1k|TC_35993_63.00000|chr8_11636393_11636395_-	-2.07302149370358	0.271201839646232	2.1094237467878e-14	1.51850723725954e-13
Ankrd10|5UTR_UP1k|TC_25359_160.00000|chr8_11636360_11636366_-^Ankrd10|5UTR_UP1k|TC_35993_63.00000|chr8_11636393_11636395_-	0.39528095165742	0.39955794427846	0.322518492814986	0.410119816069896
Ankrd12|5UTR|TC_24639_171.00000|chr17_66076973_66076977_-^Ankrd12|5UTR|TC_4146_6784.00000|chr17_66077001_66077108_-	0.475208198812928	0.135593624407255	0.00045720788617909	0.00117767844366161
Ankrd16|5UTR|TC_12047_886.00000|chr2_11778518_11778598_+^Ankrd16|5UTR|TC_22332_215.00000|chr2_11777916_11777933_+	-0.779145521774985	0.214305890777214	0.00027725895883024	0.000739282070343043
Ankrd16|5UTR|TC_12047_886.00000|chr2_11778518_11778598_+^Ankrd16|5UTR|TC_41126_36.00000|chr2_11777790_11777792_+	-1.41988255480608	0.471322129986635	0.00259060813768253	0.00581523469687558
Ankrd16|5UTR|TC_22332_215.00000|chr2_11777916_11777933_+^Ankrd16|5UTR|TC_41126_36.00000|chr2_11777790_11777792_+	-0.6407370330311	0.509960686036282	0.208955045310932	0.285847112788186
Ankrd37|5UTR|TC_33753_77.00000|chr8_45999712_45999714_-^Ankrd37|5UTR_UP1k|TC_9523_1484.00000|chr8_45999865_45999917_-	-0.281097139303324	0.156489624308018	0.0724520723435957	0.116313510509009
Ankrd52|5UTR|TC_5614_4212.00000|chr10_128377123_128377155_+^Ankrd52|5UTR_UP1k|TC_31970_89.00000|chr10_128376476_128376507_+	-0.587298325369082	0.154312640214507	0.000141290027408258	0.000394877476984172
Ankrd55|5UTR|TC_22491_211.00000|chr13_112317816_112317818_+^Ankrd55|5UTR|TC_6355_3404.00000|chr13_112318425_112318504_+	-0.263381380223421	0.115439637661948	0.022515883195054	0.0412691167739776
Ankrd55|5UTR|TC_22491_211.00000|chr13_112317816_112317818_+^Ankrd55|5UTR_INTRON|TC_21540_234.00000|chr13_112318368_112318404_+	0.530731686324567	0.140612318400401	0.000160372405807463	0.000443671055593901
Ankrd55|5UTR|TC_22491_211.00000|chr13_112317816_112317818_+^Ankrd55|5UTR_INTRON|TC_39019_46.00000|chr13_112311947_112311966_+	-10.2153222601577	9.15547606559094	0.264524492480431	0.348029103009486
Ankrd55|5UTR|TC_6355_3404.00000|chr13_112318425_112318504_+^Ankrd55|5UTR_INTRON|TC_21540_234.00000|chr13_112318368_112318404_+	0.794113066547988	0.0948019010550194	0	0
Ankrd55|5UTR|TC_6355_3404.00000|chr13_112318425_112318504_+^Ankrd55|5UTR_INTRON|TC_39019_46.00000|chr13_112311947_112311966_+	-9.9519408799343	9.16236644556412	0.277401213248041	0.361849260364128
Ankrd55|5UTR_INTRON|TC_21540_234.00000|chr13_112318368_112318404_+^Ankrd55|5UTR_INTRON|TC_39019_46.00000|chr13_112311947_112311966_+	-10.7460539464823	9.16721664361004	0.241106146351049	0.322129796836137
Anks3|5UTR|TC_6013_3739.00000|chr16_4964159_4964220_-^Anks3|5UTR_INTRON|TC_23559_190.00000|chr16_4964014_4964017_-	-1.912181376078	0.334183325769676	1.0530627037042e-08	4.87366634501915e-08
Ankzf1|5UTR|TC_11899_908.00000|chr1_75192146_75192220_+^Ankzf1|5UTR|TC_29683_108.00000|chr1_75192429_75192437_+	0.0710968381772488	0.139385660099422	0.610000438881241	0.682426284234592
Anln|5UTR|TC_11527_976.00000|chr9_22389093_22389097_-^Anln|5UTR|TC_3662_8273.00000|chr9_22389120_22389203_-	0.0656720200118857	0.0407071205186064	0.106683494295728	0.162591298069111
Ano6|5UTR|TC_2574_11406.00000|chr15_95790836_95790869_+^Ano6|5UTR|TC_6014_3132.00000|chr15_95790891_95790908_+	0.00225192783033786	0.0181628224534589	0.901326703177496	0.925240748131489
Ano6|5UTR|TC_2574_11406.00000|chr15_95790836_95790869_+^Ano6|5UTR|TC_8392_1937.00000|chr15_95790951_95791002_+	-0.444607014555406	0.0285122866643394	0	0
Ano6|5UTR|TC_6014_3132.00000|chr15_95790891_95790908_+^Ano6|5UTR|TC_8392_1937.00000|chr15_95790951_95791002_+	-0.446858942385743	0.0314048278705665	0	0
Anp32a|5UTR|TC_11609_961.00000|chr9_62341470_62341485_+^Anp32a|5UTR|TC_1759_22439.00000|chr9_62341324_62341410_+	0.221541383634836	0.0301496282548379	2.01172412062078e-13	1.35729287891266e-12
Anp32a|5UTR|TC_11609_961.00000|chr9_62341470_62341485_+^Anp32a|5UTR|TC_9974_1343.00000|chr9_62341445_62341447_+	0.0939151294080088	0.0392940324588924	0.0168455806042809	0.0318183518441457
Anp32a|5UTR|TC_1759_22439.00000|chr9_62341324_62341410_+^Anp32a|5UTR|TC_9974_1343.00000|chr9_62341445_62341447_+	-0.127626254226827	0.0269772624844561	2.23546084843207e-06	8.00663694375615e-06
Anp32b|5UTR|TC_13359_698.00000|chr4_46451148_46451171_+^Anp32b|5UTR|TC_33587_78.00000|chr4_46451191_46451193_+	-0.277829729978258	0.199244120578879	0.16319120079143	0.232704478101804
Anp32b|5UTR|TC_13359_698.00000|chr4_46451148_46451171_+^Anp32b|5UTR|TC_7384_2551.00000|chr4_46451259_46451344_+	0.169719584701962	0.0573742929075291	0.00309529631513361	0.00684157507065933
Anp32b|5UTR|TC_13359_698.00000|chr4_46451148_46451171_+^Anp32b|5UTR_UP1k|TC_8159_2046.00000|chr4_46450916_46450983_+	0.0182143223134819	0.0593678168642672	0.758992068163631	0.807768578873271
Anp32b|5UTR|TC_33587_78.00000|chr4_46451191_46451193_+^Anp32b|5UTR|TC_7384_2551.00000|chr4_46451259_46451344_+	0.44754931468022	0.191621553369853	0.0195126390965361	0.0363533770440579
Anp32b|5UTR|TC_33587_78.00000|chr4_46451191_46451193_+^Anp32b|5UTR_UP1k|TC_8159_2046.00000|chr4_46450916_46450983_+	0.29604405229174	0.19209941910849	0.123292909068283	0.183783361216002
Anp32b|5UTR|TC_7384_2551.00000|chr4_46451259_46451344_+^Anp32b|5UTR_UP1k|TC_8159_2046.00000|chr4_46450916_46450983_+	-0.15150526238848	0.0350623564177229	1.55307204041666e-05	5.02097433623488e-05
Anp32e|5UTR|TC_16894_411.00000|chr3_95929540_95929561_+^Anp32e|5UTR|TC_2238_16782.00000|chr3_95929276_95929308_+	0.707362317242128	0.0651716281856347	0	0
Anp32e|5UTR|TC_16894_411.00000|chr3_95929540_95929561_+^Anp32e|5UTR|TC_26806_140.00000|chr3_95929581_95929583_+	0.710113325030007	0.102929270193231	5.23536769492239e-12	3.18788684710316e-11
Anp32e|5UTR|TC_16894_411.00000|chr3_95929540_95929561_+^Anp32e|5UTR|TC_6098_3655.00000|chr3_95929334_95929430_+	0.579493183902274	0.0661279774873393	0	0
Anp32e|5UTR|TC_16894_411.00000|chr3_95929540_95929561_+^Anp32e|5UTR_UP1k|TC_9214_1599.00000|chr3_95929243_95929256_+	0.325084319504696	0.0706776947347855	4.23441121188972e-06	1.47160936553115e-05
Anp32e|5UTR|TC_2238_16782.00000|chr3_95929276_95929308_+^Anp32e|5UTR|TC_26806_140.00000|chr3_95929581_95929583_+	0.00275100778787904	0.0792009718773877	0.972291434082224	0.97968613731447
Anp32e|5UTR|TC_2238_16782.00000|chr3_95929276_95929308_+^Anp32e|5UTR|TC_6098_3655.00000|chr3_95929334_95929430_+	-0.127869133339853	0.0138428357326793	0	0
Anp32e|5UTR|TC_2238_16782.00000|chr3_95929276_95929308_+^Anp32e|5UTR_UP1k|TC_9214_1599.00000|chr3_95929243_95929256_+	-0.382277997737431	0.0285583216354816	0	0
Anp32e|5UTR|TC_26806_140.00000|chr3_95929581_95929583_+^Anp32e|5UTR|TC_6098_3655.00000|chr3_95929334_95929430_+	-0.130620141127732	0.0799644659632553	0.102368648052061	0.156817003953613
Anp32e|5UTR|TC_26806_140.00000|chr3_95929581_95929583_+^Anp32e|5UTR_UP1k|TC_9214_1599.00000|chr3_95929243_95929256_+	-0.38502900552531	0.0843296266324634	4.97683146805095e-06	1.71824484166771e-05
Anp32e|5UTR|TC_6098_3655.00000|chr3_95929334_95929430_+^Anp32e|5UTR_UP1k|TC_9214_1599.00000|chr3_95929243_95929256_+	-0.254408864397578	0.0306437580058138	0	0
Antxr1|5UTR|TC_6294_3468.00000|chr6_87335387_87335561_-^Antxr1|5UTR|TC_8161_2045.00000|chr6_87335695_87335820_-	0.270439710934539	0.0276039216311577	0	0
Anxa1|5UTR|TC_7854_2225.00000|chr19_20390640_20390642_-^Anxa1|5UTR_UP1k|TC_1339_31539.00000|chr19_20390672_20390680_-	0.38953930496922	0.0314244120279597	0	0
Anxa11|5UTR|TC_9137_1507.00000|chr14_25842179_25842242_+^Anxa11|5UTR_INTRON|TC_23104_199.00000|chr14_25862069_25862071_+	-4.14631410336404	0.634675914597067	6.44810871364143e-11	3.62975939433996e-10
Anxa11|5UTR|TC_9137_1507.00000|chr14_25842179_25842242_+^Anxa11|5UTR_UP1k|TC_15379_450.00000|chr14_25842130_25842154_+	0.199593366599871	0.0480373677509025	3.25343710705361e-05	0.000100975109077414
Anxa11|5UTR_INTRON|TC_23104_199.00000|chr14_25862069_25862071_+^Anxa11|5UTR_UP1k|TC_15379_450.00000|chr14_25842130_25842154_+	4.34590746996391	0.637221092275094	9.09805564219823e-12	5.44886291338228e-11
Anxa3|5UTR|TC_6863_2937.00000|chr5_96793496_96793503_+^Anxa3|5UTR|TC_880_51407.00000|chr5_96793371_96793401_+	-0.0662796969854794	0.0184408333462162	0.000325413286690335	0.000858258730792365
Anxa3|5UTR|TC_6863_2937.00000|chr5_96793496_96793503_+^Anxa3|5UTR_INTRON|TC_20995_249.00000|chr5_96794155_96794204_+	-0.219686485677986	0.0902951494881854	0.014975039690176	0.0286107240460813
Anxa3|5UTR|TC_880_51407.00000|chr5_96793371_96793401_+^Anxa3|5UTR_INTRON|TC_20995_249.00000|chr5_96794155_96794204_+	-0.153406788692507	0.0890779268747335	0.0850398348601362	0.133578739404257
Anxa4|5UTR|TC_775_60182.00000|chr6_86793529_86793598_-^Anxa4|5UTR_INTRON|TC_29653_109.00000|chr6_86772776_86772801_-	-2.28200586557563	0.691442525775119	0.000965625636441647	0.00235455397798264
Anxa7|5UTR|TC_18403_338.00000|chr14_20480062_20480140_-^Anxa7|5UTR|TC_6772_3007.00000|chr14_20479909_20479965_-	-0.0632394907000442	0.0625772356352171	0.312216054319165	0.399280983663238
Aox1|5UTR|TC_30808_98.00000|chr1_58029989_58029994_+^Aox1|5UTR_UP1k|TC_18094_352.00000|chr1_58029955_58029966_+	0.434368038866082	0.319802183900257	0.17438762071008	0.245757820267907
Ap1b1|5UTR|TC_2669_13196.00000|chr11_4986886_4986965_+^Ap1b1|5UTR_INTRON|TC_42375_29.00000|chr11_4973404_4973435_+	-3.43513191434694	0.707241105252099	1.19124976438734e-06	4.40497093591889e-06
Ap1g1|5UTR|TC_10767_1131.00000|chr8_109778848_109778914_+^Ap1g1|5UTR|TC_7634_2367.00000|chr8_109778554_109778715_+	0.166801249574116	0.0428098207350921	9.76607290397169e-05	0.000279982103187962
Ap1g1|5UTR|TC_10767_1131.00000|chr8_109778848_109778914_+^Ap1g1|5UTR_UP1k|TC_36715_59.00000|chr8_109778517_109778529_+	0.453901093808507	0.0752469124780123	1.6178676176537e-09	7.99546031392085e-09
Ap1g1|5UTR|TC_7634_2367.00000|chr8_109778554_109778715_+^Ap1g1|5UTR_UP1k|TC_36715_59.00000|chr8_109778517_109778529_+	0.28709984423439	0.0659524202379309	1.34203935786559e-05	4.38738489974204e-05
Ap1m1|5UTR|TC_3286_9326.00000|chr8_72240082_72240160_+^Ap1m1|5UTR_UP1k|TC_13821_612.00000|chr8_72240038_72240057_+	-0.329243331990373	0.0538651396275813	9.81660530641193e-10	4.9654683840686e-09
Ap1s2|5UTR|TC_2441_14852.00000|chrX_163909110_163909207_+^Ap1s2|5UTR_UP1k|TC_18485_335.00000|chrX_163908985_163908987_+	0.465388372288449	0.04766026167326	0	0
Ap2b1|5UTR|TC_3749_7083.00000|chr11_83302726_83302790_+^Ap2b1|5UTR|TC_5476_3918.00000|chr11_83302673_83302702_+	0.279735558923628	0.0226995486741972	0	0
Ap3m1|5UTR|TC_11784_927.00000|chr14_21052433_21052505_-^Ap3m1|5UTR|TC_5388_4529.00000|chr14_21052159_21052236_-	-0.102728845487892	0.0415623894688436	0.013448056781147	0.0260077724478803
Ap3m2|5UTR|TC_30928_98.00000|chr8_22805602_22805612_-^Ap3m2|5UTR|TC_32910_83.00000|chr8_22805632_22805647_-	-0.308033136840689	0.146854216729539	0.0359454731276316	0.0627025968269739
Ap4b1|5UTR|TC_10414_1225.00000|chr3_103809588_103809629_+^Ap4b1|5UTR|TC_22208_218.00000|chr3_103809651_103809656_+	0.168061227312653	0.109247153421651	0.12396111702555	0.18459060069336
Ap4b1|5UTR|TC_10414_1225.00000|chr3_103809588_103809629_+^Ap4b1|5UTR_UP1k|TC_18178_349.00000|chr3_103808957_103808997_+	-0.803522045943187	0.129995481596841	6.3634830738124e-10	3.27564536876466e-09
Ap4b1|5UTR|TC_22208_218.00000|chr3_103809651_103809656_+^Ap4b1|5UTR_UP1k|TC_18178_349.00000|chr3_103808957_103808997_+	-0.97158327325584	0.158238968360234	8.25345791710674e-10	4.20471798427623e-09
Ap4m1|5UTR|TC_27519_131.00000|chr5_138172055_138172060_+^Ap4m1|5UTR|TC_8845_1751.00000|chr5_138172112_138172153_+	-0.0600053384261086	0.143914154559156	0.676713294440655	0.739770925977966
Ap4m1|5UTR|TC_27519_131.00000|chr5_138172055_138172060_+^Ap4m1|5UTR_UP1k|TC_28752_118.00000|chr5_138171375_138171378_+	-2.84584296670756	0.407171083865325	2.76245692987231e-12	1.70988131629095e-11
Ap4m1|5UTR|TC_8845_1751.00000|chr5_138172112_138172153_+^Ap4m1|5UTR_UP1k|TC_28752_118.00000|chr5_138171375_138171378_+	-2.78583762828145	0.375501191956194	1.18127729820117e-13	8.1076049415e-13
Ap4s1|5UTR|TC_14933_544.00000|chr12_51690994_51691025_+^Ap4s1|5UTR|TC_19672_289.00000|chr12_51691211_51691217_+	-0.836386540752762	0.142666632528587	4.55884019423536e-09	2.17986686064859e-08
Ap4s1|5UTR|TC_14933_544.00000|chr12_51690994_51691025_+^Ap4s1|5UTR_INTRON|TC_19673_289.00000|chr12_51692124_51692185_+	-1.50986246384281	0.291481384235663	2.21931228283623e-07	8.95095322929888e-07
Ap4s1|5UTR|TC_19672_289.00000|chr12_51691211_51691217_+^Ap4s1|5UTR_INTRON|TC_19673_289.00000|chr12_51692124_51692185_+	-0.673475923090047	0.310019358822683	0.0298279680794797	0.0530616613767064
Apbb1|5UTR|TC_39956_42.00000|chr7_105581521_105581535_-^Apbb1|5UTR|TC_4527_5955.00000|chr7_105581191_105581265_-	-0.239081043766947	0.127275583947742	0.0603193913827087	0.0993157340416278
Apbb1ip|5UTR|TC_2635_13433.00000|chr2_22774323_22774498_+^Apbb1ip|5UTR_UP1k|TC_16597_428.00000|chr2_22774246_22774295_+	-0.0363562590069362	0.0573521337965401	0.526137648719593	0.606718955565867
Apbb2|5UTR|TC_10344_1220.00000|chr5_66618623_66618651_-^Apbb2|5UTR|TC_4282_6498.00000|chr5_66618754_66618833_-	0.0454041082658992	0.0294583399022032	0.123244045111461	0.18373140437394
Apbb2|5UTR|TC_10344_1220.00000|chr5_66618623_66618651_-^Apbb2|5UTR|TC_5304_4533.00000|chr5_66618671_66618727_-	0.0709735286325247	0.0295319666414795	0.0162488252105983	0.0307931789426684
Apbb2|5UTR|TC_10344_1220.00000|chr5_66618623_66618651_-^Apbb2|5UTR_INTRON|TC_20091_276.00000|chr5_66542641_66542691_-	-5.76070026076524	0.463682936866608	0	0
Apbb2|5UTR|TC_10344_1220.00000|chr5_66618623_66618651_-^Apbb2|5UTR_INTRON|TC_31427_94.00000|chr5_66543894_66543896_-	-0.936187920739398	0.246707598122066	0.000147806151029162	0.000411947615150549
Apbb2|5UTR|TC_10344_1220.00000|chr5_66618623_66618651_-^Apbb2|5UTR_INTRON|TC_34018_75.00000|chr5_66602446_66602463_-	-0.589654675002045	0.23208125318988	0.0110622845462223	0.0217713248548774
Apbb2|5UTR|TC_10344_1220.00000|chr5_66618623_66618651_-^Apbb2|5UTR_INTRON|TC_35605_65.00000|chr5_66546998_66547002_-	-1.248216255289	0.286405590206246	1.3112938449078e-05	4.29758372558989e-05
Apbb2|5UTR|TC_10344_1220.00000|chr5_66618623_66618651_-^Apbb2|5UTR_INTRON|TC_40357_40.00000|chr5_66618110_66618112_-	-8.24931934498386	5.75648839599105	0.151844360554383	0.219000509460225
Apbb2|5UTR|TC_4282_6498.00000|chr5_66618754_66618833_-^Apbb2|5UTR|TC_5304_4533.00000|chr5_66618671_66618727_-	0.0255694203666255	0.0178851874191757	0.152819710274158	0.220020122936977
Apbb2|5UTR|TC_4282_6498.00000|chr5_66618754_66618833_-^Apbb2|5UTR_INTRON|TC_20091_276.00000|chr5_66542641_66542691_-	-5.80610436903114	0.462142273197864	0	0
Apbb2|5UTR|TC_4282_6498.00000|chr5_66618754_66618833_-^Apbb2|5UTR_INTRON|TC_31427_94.00000|chr5_66543894_66543896_-	-0.981592029005297	0.244823127459607	6.08751395183571e-05	0.00018056045452799
Apbb2|5UTR|TC_4282_6498.00000|chr5_66618754_66618833_-^Apbb2|5UTR_INTRON|TC_34018_75.00000|chr5_66602446_66602463_-	-0.635058783267944	0.230457231578954	0.0058576173057836	0.0122474906077886
Apbb2|5UTR|TC_4282_6498.00000|chr5_66618754_66618833_-^Apbb2|5UTR_INTRON|TC_35605_65.00000|chr5_66546998_66547002_-	-1.2936203635549	0.286302526947851	6.23179121284068e-06	2.13243343458435e-05
Apbb2|5UTR|TC_4282_6498.00000|chr5_66618754_66618833_-^Apbb2|5UTR_INTRON|TC_40357_40.00000|chr5_66618110_66618112_-	-8.29472345324976	5.75702291334437	0.149640955902246	0.216397447526674
Apbb2|5UTR|TC_5304_4533.00000|chr5_66618671_66618727_-^Apbb2|5UTR_INTRON|TC_20091_276.00000|chr5_66542641_66542691_-	-5.83167378939776	0.461623412743779	0	0
Apbb2|5UTR|TC_5304_4533.00000|chr5_66618671_66618727_-^Apbb2|5UTR_INTRON|TC_31427_94.00000|chr5_66543894_66543896_-	-1.00716144937192	0.245659508441272	4.13459355976808e-05	0.000126056088168104
Apbb2|5UTR|TC_5304_4533.00000|chr5_66618671_66618727_-^Apbb2|5UTR_INTRON|TC_34018_75.00000|chr5_66602446_66602463_-	-0.660628203634569	0.231128893989473	0.00425961149654741	0.00915736180768986
Apbb2|5UTR|TC_5304_4533.00000|chr5_66618671_66618727_-^Apbb2|5UTR_INTRON|TC_35605_65.00000|chr5_66546998_66547002_-	-1.31918978392153	0.286979422830582	4.29009189262253e-06	1.48977615206876e-05
Apbb2|5UTR|TC_5304_4533.00000|chr5_66618671_66618727_-^Apbb2|5UTR_INTRON|TC_40357_40.00000|chr5_66618110_66618112_-	-8.32029287361638	5.75665104522375	0.148363634075758	0.214759676033291
Apbb2|5UTR_INTRON|TC_20091_276.00000|chr5_66542641_66542691_-^Apbb2|5UTR_INTRON|TC_31427_94.00000|chr5_66543894_66543896_-	4.82451234002584	0.523428940190573	0	0
Apbb2|5UTR_INTRON|TC_20091_276.00000|chr5_66542641_66542691_-^Apbb2|5UTR_INTRON|TC_34018_75.00000|chr5_66602446_66602463_-	5.17104558576319	0.510750272544981	0	0
Apbb2|5UTR_INTRON|TC_20091_276.00000|chr5_66542641_66542691_-^Apbb2|5UTR_INTRON|TC_35605_65.00000|chr5_66546998_66547002_-	4.51248400547624	0.550469241041342	2.22044604925031e-16	1.80890499266876e-15
Apbb2|5UTR_INTRON|TC_20091_276.00000|chr5_66542641_66542691_-^Apbb2|5UTR_INTRON|TC_40357_40.00000|chr5_66618110_66618112_-	-2.48861908421862	5.7740410007393	0.666467436993522	0.730762991440147
Apbb2|5UTR_INTRON|TC_31427_94.00000|chr5_66543894_66543896_-^Apbb2|5UTR_INTRON|TC_34018_75.00000|chr5_66602446_66602463_-	0.346533245737353	0.335608064685712	0.301812948971464	0.387829787274393
Apbb2|5UTR_INTRON|TC_31427_94.00000|chr5_66543894_66543896_-^Apbb2|5UTR_INTRON|TC_35605_65.00000|chr5_66546998_66547002_-	-0.312028334549604	0.376059619490392	0.406690874610637	0.49390347327714
Apbb2|5UTR_INTRON|TC_31427_94.00000|chr5_66543894_66543896_-^Apbb2|5UTR_INTRON|TC_40357_40.00000|chr5_66618110_66618112_-	-7.31313142424446	5.77880784876863	0.205689043078765	0.282139457124145
Apbb2|5UTR_INTRON|TC_34018_75.00000|chr5_66602446_66602463_-^Apbb2|5UTR_INTRON|TC_35605_65.00000|chr5_66546998_66547002_-	-0.658561580286957	0.369644385225203	0.0748130966376213	0.119708256130175
Apbb2|5UTR_INTRON|TC_34018_75.00000|chr5_66602446_66602463_-^Apbb2|5UTR_INTRON|TC_40357_40.00000|chr5_66618110_66618112_-	-7.65966466998181	5.76522774622839	0.18398094047103	0.257177237047643
Apbb2|5UTR_INTRON|TC_35605_65.00000|chr5_66546998_66547002_-^Apbb2|5UTR_INTRON|TC_40357_40.00000|chr5_66618110_66618112_-	-7.00110308969486	5.76226448699836	0.224369285833272	0.303353010307102
Apbb3|5UTR|TC_32260_87.00000|chr18_36679119_36679150_-^Apbb3|5UTR|TC_35050_68.00000|chr18_36679363_36679365_-	0.571106894492811	0.922459617175227	0.535841810179932	0.616175800659302
Apbb3|5UTR|TC_32260_87.00000|chr18_36679119_36679150_-^Apbb3|5UTR_UP1k|TC_34268_73.00000|chr18_36679433_36679435_-	1.3835558613358	0.478817065454696	0.00385819251725961	0.00836568904883072
Apbb3|5UTR|TC_35050_68.00000|chr18_36679363_36679365_-^Apbb3|5UTR_UP1k|TC_34268_73.00000|chr18_36679433_36679435_-	0.812448966842992	0.849878351498019	0.339092884854812	0.427319588562233
Apeh|5UTR|TC_5098_4932.00000|chr9_108094451_108094483_-^Apeh|5UTR_UP1k|TC_26455_145.00000|chr9_108094879_108094906_-	-1.87568220993847	0.233148986338622	8.88178419700125e-16	6.99240585401371e-15
Apex1|5UTR|TC_1679_23808.00000|chr14_50924948_50924998_+^Apex1|5UTR|TC_18171_349.00000|chr14_50925020_50925022_+	0.292341932389732	0.0542216823885415	6.9830859539266e-08	2.96408269811331e-07
Aph1a|5UTR|TC_14070_618.00000|chr3_95893924_95893926_+^Aph1a|5UTR|TC_5504_4363.00000|chr3_95893957_95893979_+	0.593216786253551	0.0704439602946149	0	0
Aph1b|5UTR|TC_12758_778.00000|chr9_66795339_66795415_-^Aph1b|5UTR_UP1k|TC_21002_249.00000|chr9_66795744_66795804_-	0.410766002751572	0.0876443444731734	2.77595154396515e-06	9.85635637537815e-06
Apip|5UTR|TC_26209_148.00000|chr2_103073780_103073782_+^Apip|5UTR|TC_2969_11364.00000|chr2_103073674_103073748_+	0.395887206807128	0.0905556955538964	1.232524610284e-05	4.06073669642928e-05
Apitd1|5UTR|TC_4459_5110.00000|chr4_149137563_149137585_-^Apitd1|5UTR_UP1k|TC_12553_702.00000|chr4_149137605_149137619_-	0.042261730228631	0.0570576044419411	0.458884259917479	0.54418860335241
Aplf|5UTR|TC_18084_353.00000|chr6_87672150_87672165_-^Aplf|5UTR|TC_20878_252.00000|chr6_87672062_87672100_-	0.0861865736063803	0.0921352293907531	0.349563857415312	0.437864535752004
Aplf|5UTR|TC_18084_353.00000|chr6_87672150_87672165_-^Aplf|5UTR|TC_25800_154.00000|chr6_87672008_87672018_-	-2.66262402751536	0.836647323735453	0.00146013180098303	0.00343578914633898
Aplf|5UTR|TC_18084_353.00000|chr6_87672150_87672165_-^Aplf|5UTR|TC_35968_63.00000|chr6_87672128_87672130_-	-0.175745763103259	0.182178831769152	0.334701024334736	0.422854417831007
Aplf|5UTR|TC_18084_353.00000|chr6_87672150_87672165_-^Aplf|5UTR_UP1k|TC_35114_68.00000|chr6_87672197_87672199_-	0.182538301513215	0.128879667481333	0.156673998879348	0.224681409282914
Aplf|5UTR|TC_20878_252.00000|chr6_87672062_87672100_-^Aplf|5UTR|TC_25800_154.00000|chr6_87672008_87672018_-	-2.74881060112174	0.839153019500055	0.00105401765866575	0.00254876394009218
Aplf|5UTR|TC_20878_252.00000|chr6_87672062_87672100_-^Aplf|5UTR|TC_35968_63.00000|chr6_87672128_87672130_-	-0.26193233670964	0.183167382459132	0.15271235002283	0.219889689636561
Aplf|5UTR|TC_20878_252.00000|chr6_87672062_87672100_-^Aplf|5UTR_UP1k|TC_35114_68.00000|chr6_87672197_87672199_-	0.0963517279068348	0.135063726570849	0.475610798399241	0.559638553952488
Aplf|5UTR|TC_25800_154.00000|chr6_87672008_87672018_-^Aplf|5UTR|TC_35968_63.00000|chr6_87672128_87672130_-	2.4868782644121	0.856740855157204	0.00369937983451618	0.00807273191882465
Aplf|5UTR|TC_25800_154.00000|chr6_87672008_87672018_-^Aplf|5UTR_UP1k|TC_35114_68.00000|chr6_87672197_87672199_-	2.84516232902857	0.840056677506807	0.000706950098649628	0.00176582698417226
Aplf|5UTR|TC_35968_63.00000|chr6_87672128_87672130_-^Aplf|5UTR_UP1k|TC_35114_68.00000|chr6_87672197_87672199_-	0.358284064616475	0.200637848025716	0.074143760366888	0.118695174047614
Apobec3|5UTR|TC_2029_18940.00000|chr15_79892380_79892465_+^Apobec3|5UTR_UP1k|TC_17017_404.00000|chr15_79891634_79891638_+	-0.237941266133315	0.0641733079439281	0.000209074421844591	0.000566808622760159
Apobr|5UTR_UP1k|TC_6636_3142.00000|chr7_126584879_126584951_+^Apobr|5UTR_UP1k|TC_7048_2788.00000|chr7_126584974_126584982_+	-0.0260602884438001	0.0231330101770502	0.259936522794623	0.343025196999122
Apol10b|5UTR|TC_36435_60.00000|chr15_77596041_77596043_-^Apol10b|5UTR|TC_4258_6554.00000|chr15_77596075_77596133_-	1.23690444996482	0.307718486670451	5.82976602652163e-05	0.000173503996378166
Apol6|5UTR|TC_17362_374.00000|chr15_77045070_77045206_+^Apol6|5UTR_INTRON|TC_28317_110.00000|chr15_77045218_77045275_+	-0.268369787737987	0.191551299409298	0.161204055177613	0.230301086660798
Apol7a|5UTR|TC_6594_3103.00000|chr15_77399105_77399167_-^Apol7a|5UTR_INTRON|TC_12063_883.00000|chr15_77397831_77397934_-	-2.31080012445047	0.158838901832149	0	0
Apol7a|5UTR|TC_6594_3103.00000|chr15_77399105_77399167_-^Apol7a|5UTR_INTRON|TC_25262_161.00000|chr15_77397462_77397467_-	-0.0434876003838863	0.10528889147635	0.679583732743294	0.742104757194326
Apol7a|5UTR|TC_6594_3103.00000|chr15_77399105_77399167_-^Apol7a|5UTR_INTRON|TC_36062_62.00000|chr15_77397952_77397958_-	-2.13948106129917	0.390753874476222	4.36857048313755e-08	1.90359370288479e-07
Apol7a|5UTR|TC_6594_3103.00000|chr15_77399105_77399167_-^Apol7a|5UTR_UP1k|TC_9208_1568.00000|chr15_77399187_77399243_-	-0.034878775058167	0.0381182236602509	0.360183361176308	0.448612000704721
Apol7a|5UTR_INTRON|TC_12063_883.00000|chr15_77397831_77397934_-^Apol7a|5UTR_INTRON|TC_25262_161.00000|chr15_77397462_77397467_-	2.26731252406658	0.186710592603375	0	0
Apol7a|5UTR_INTRON|TC_12063_883.00000|chr15_77397831_77397934_-^Apol7a|5UTR_INTRON|TC_36062_62.00000|chr15_77397952_77397958_-	0.171319063151301	0.416584996120575	0.680891897594583	0.743285736899755
Apol7a|5UTR_INTRON|TC_12063_883.00000|chr15_77397831_77397934_-^Apol7a|5UTR_UP1k|TC_9208_1568.00000|chr15_77399187_77399243_-	2.2759213493923	0.162680901594673	0	0
Apol7a|5UTR_INTRON|TC_25262_161.00000|chr15_77397462_77397467_-^Apol7a|5UTR_INTRON|TC_36062_62.00000|chr15_77397952_77397958_-	-2.09599346091528	0.405872902414683	2.41518330224011e-07	9.69325097679966e-07
Apol7a|5UTR_INTRON|TC_25262_161.00000|chr15_77397462_77397467_-^Apol7a|5UTR_UP1k|TC_9208_1568.00000|chr15_77399187_77399243_-	0.00860882532571924	0.107538574760038	0.936194808929081	0.952978743803944
Apol7a|5UTR_INTRON|TC_36062_62.00000|chr15_77397952_77397958_-^Apol7a|5UTR_UP1k|TC_9208_1568.00000|chr15_77399187_77399243_-	2.104602286241	0.391509911279999	7.63263352521193e-08	3.22622047427263e-07
Apol9a|5UTR|TC_4357_6176.00000|chr15_77410985_77411082_-^Apol9a|5UTR_UP1k|TC_11655_934.00000|chr15_77411104_77411123_-	0.308485327514093	0.0362122519900973	0	0
Apol9b|5UTR|TC_15257_517.00000|chr15_77729092_77729094_+^Apol9b|5UTR|TC_8379_1943.00000|chr15_77729113_77729189_+	-0.203804521959464	0.0751981700707632	0.00672360656023763	0.0138624626551927
Apoo|5UTR|TC_3829_7702.00000|chrX_94367120_94367159_+^Apoo|5UTR_UP1k|TC_26896_139.00000|chrX_94367096_94367098_+	0.146928143219807	0.129834147203542	0.257777300104676	0.340655623997273
Appl1|5UTR|TC_10112_1196.00000|chr14_26970453_26970488_-^Appl1|5UTR|TC_9614_1335.00000|chr14_26970512_26970572_-	-0.0373665752944238	0.0454956102455795	0.411462507898003	0.498590378195695
Appl2|5UTR|TC_8897_1496.00000|chr10_83648610_83648679_-^Appl2|5UTR_UP1k|TC_14533_496.00000|chr10_83648700_83648728_-	-0.00893322111891024	0.0567145749853025	0.874841421009419	0.904922719081982
Aprt|5UTR|TC_2751_11811.00000|chr8_122576906_122576921_-^Aprt|5UTR|TC_817_53070.00000|chr8_122576854_122576881_-	-0.12464356566	0.0148824677104076	0	0
Aptx|5UTR|TC_12759_777.00000|chr4_40702875_40702934_-^Aptx|5UTR|TC_3292_9814.00000|chr4_40703144_40703199_-	0.608374354518655	0.0688440549281431	0	0
Aptx|5UTR|TC_12759_777.00000|chr4_40702875_40702934_-^Aptx|5UTR|TC_42644_28.00000|chr4_40702797_40702799_-	-0.446983673619648	0.41635088204208	0.28301344928131	0.367707221473369
Aptx|5UTR|TC_12759_777.00000|chr4_40702875_40702934_-^Aptx|5UTR_INTRON|TC_28750_118.00000|chr4_40700395_40700434_-	-2.64764589339276	0.475140081782244	2.51328717837396e-08	1.12199709433468e-07
Aptx|5UTR|TC_12759_777.00000|chr4_40702875_40702934_-^Aptx|5UTR_UP1k|TC_34475_72.00000|chr4_40703479_40703532_-	0.295592217985894	0.182163601382223	0.104659020332678	0.159914691365728
Aptx|5UTR|TC_3292_9814.00000|chr4_40703144_40703199_-^Aptx|5UTR|TC_42644_28.00000|chr4_40702797_40702799_-	-1.0553580281383	0.411392191258089	0.0103076780916032	0.0204037889902606
Aptx|5UTR|TC_3292_9814.00000|chr4_40703144_40703199_-^Aptx|5UTR_INTRON|TC_28750_118.00000|chr4_40700395_40700434_-	-3.25602024791142	0.474038870691597	6.47992770552719e-12	3.92204576768318e-11
Aptx|5UTR|TC_3292_9814.00000|chr4_40703144_40703199_-^Aptx|5UTR_UP1k|TC_34475_72.00000|chr4_40703479_40703532_-	-0.312782136532761	0.166329437369975	0.0600402696245894	0.0989306754266476
Aptx|5UTR|TC_42644_28.00000|chr4_40702797_40702799_-^Aptx|5UTR_INTRON|TC_28750_118.00000|chr4_40700395_40700434_-	-2.20066221977311	0.625865171734967	0.000437783982516482	0.00113253939145684
Aptx|5UTR|TC_42644_28.00000|chr4_40702797_40702799_-^Aptx|5UTR_UP1k|TC_34475_72.00000|chr4_40703479_40703532_-	0.742575891605541	0.443869645713941	0.0943352909039665	0.146235867568423
Aptx|5UTR_INTRON|TC_28750_118.00000|chr4_40700395_40700434_-^Aptx|5UTR_UP1k|TC_34475_72.00000|chr4_40703479_40703532_-	2.94323811137865	0.49569161739927	2.89155033250665e-09	1.4030919038534e-08
Arf1|5UTR|TC_655_76081.00000|chr11_59228192_59228250_-^Arf1|5UTR_INTRON|TC_32364_86.00000|chr11_59218355_59218357_-	-6.44636661886392	2.0503507658113	0.00166637716442564	0.00387109509185382
Arf3|5UTR_UP1k|TC_1572_24422.00000|chr15_98763122_98763179_-^Arf3|5UTR_UP1k|TC_3222_9611.00000|chr15_98763202_98763235_-	0.0792493465384592	0.0116675820714466	1.10385034446381e-11	6.56901139654596e-11
Arfgap2|5UTR|TC_13786_646.00000|chr2_91265211_91265232_+^Arfgap2|5UTR|TC_4487_6024.00000|chr2_91265256_91265326_+	-0.00166229515070468	0.045302398681803	0.970729539517686	0.978488213980477
Arfrp1|5UTR|TC_2130_17807.00000|chr2_181365244_181365386_-^Arfrp1|5UTR_INTRON|TC_14583_571.00000|chr2_181364848_181364871_-	-0.89471423353141	0.118237034275799	3.81916720471054e-14	2.70915073320624e-13
Arfrp1|5UTR|TC_2130_17807.00000|chr2_181365244_181365386_-^Arfrp1|5UTR_UP1k|TC_19614_291.00000|chr2_181365647_181365650_-	-0.0350696852023386	0.0953972007851003	0.713158427052987	0.7704296128183
Arfrp1|5UTR_INTRON|TC_14583_571.00000|chr2_181364848_181364871_-^Arfrp1|5UTR_UP1k|TC_19614_291.00000|chr2_181365647_181365650_-	0.859644548329072	0.151275630950853	1.32633328764342e-08	6.09110203106832e-08
Arhgap10|5UTR|TC_38957_47.00000|chr8_77517855_77517857_-^Arhgap10|5UTR|TC_4049_7054.00000|chr8_77517884_77517961_-	-0.492649283506764	0.0906955508742275	5.57567514380963e-08	2.39615187372894e-07
Arhgap11a|5UTR|TC_1061_40324.00000|chr2_113848660_113848742_-^Arhgap11a|5UTR|TC_18076_353.00000|chr2_113848446_113848449_-	-0.0970202571637647	0.0587637501059199	0.0987340377922503	0.151923467818296
Arhgap11a|5UTR|TC_1061_40324.00000|chr2_113848660_113848742_-^Arhgap11a|5UTR|TC_3366_9291.00000|chr2_113848603_113848637_-	-0.0777842088000511	0.0138001879058426	1.73581209406137e-08	7.89147709729947e-08
Arhgap11a|5UTR|TC_1061_40324.00000|chr2_113848660_113848742_-^Arhgap11a|5UTR|TC_4701_5593.00000|chr2_113848321_113848421_-	-0.123877182762037	0.0185665513929514	2.52233789410639e-11	1.46644431822249e-10
Arhgap11a|5UTR|TC_18076_353.00000|chr2_113848446_113848449_-^Arhgap11a|5UTR|TC_3366_9291.00000|chr2_113848603_113848637_-	0.0192360483637136	0.0596216712734985	0.746971551111433	0.798148990987988
Arhgap11a|5UTR|TC_18076_353.00000|chr2_113848446_113848449_-^Arhgap11a|5UTR|TC_4701_5593.00000|chr2_113848321_113848421_-	-0.0268569255982726	0.0617542888179122	0.663635186317023	0.728187807244212
Arhgap11a|5UTR|TC_3366_9291.00000|chr2_113848603_113848637_-^Arhgap11a|5UTR|TC_4701_5593.00000|chr2_113848321_113848421_-	-0.0460929739619862	0.0216617305659453	0.0333492903314023	0.0586182380041105
Arhgap26|5UTR|TC_23670_188.00000|chr18_38993130_38993164_+^Arhgap26|5UTR|TC_36959_57.00000|chr18_38993197_38993199_+	-0.84107250874735	0.214458842937958	8.78766317689017e-05	0.000254098302971983
Arhgap31|5UTR|TC_16098_456.00000|chr16_38712823_38712898_-^Arhgap31|5UTR|TC_21355_239.00000|chr16_38713012_38713052_-	0.167791974436443	0.0762673841245992	0.0278034259033166	0.049838695387167
Arhgap31|5UTR|TC_16098_456.00000|chr16_38712823_38712898_-^Arhgap31|5UTR|TC_38098_51.00000|chr16_38712930_38712932_-	0.0646392098396129	0.140277988365325	0.644946639735023	0.71318776888665
Arhgap31|5UTR|TC_16098_456.00000|chr16_38712823_38712898_-^Arhgap31|5UTR_UP1k|TC_12129_872.00000|chr16_38713247_38713334_-	-0.263947364388453	0.0607150503327708	1.37815101888261e-05	4.49535656892921e-05
Arhgap31|5UTR|TC_21355_239.00000|chr16_38713012_38713052_-^Arhgap31|5UTR|TC_38098_51.00000|chr16_38712930_38712932_-	-0.10315276459683	0.145322487876821	0.477815951719873	0.56166284484297
Arhgap31|5UTR|TC_21355_239.00000|chr16_38713012_38713052_-^Arhgap31|5UTR_UP1k|TC_12129_872.00000|chr16_38713247_38713334_-	-0.431739338824895	0.0723379720159362	2.39644459831823e-09	1.16846718778966e-08
Arhgap31|5UTR|TC_38098_51.00000|chr16_38712930_38712932_-^Arhgap31|5UTR_UP1k|TC_12129_872.00000|chr16_38713247_38713334_-	-0.328586574228065	0.142248175242007	0.0208907660311446	0.038657348654697
Arhgap35|5UTR|TC_37593_54.00000|chr7_16614909_16614911_-^Arhgap35|5UTR|TC_8700_1803.00000|chr7_16614554_16614630_-	0.226934488657646	0.174910283577477	0.194482018674351	0.269046108736714
Arhgap35|5UTR|TC_37593_54.00000|chr7_16614909_16614911_-^Arhgap35|5UTR|TC_9064_1656.00000|chr7_16614650_16614692_-	-0.576606994222681	0.178371082130958	0.00122658039203927	0.00293038769070802
Arhgap35|5UTR|TC_37593_54.00000|chr7_16614909_16614911_-^Arhgap35|5UTR_UP1k|TC_14062_619.00000|chr7_16615242_16615278_-	-0.21725603671396	0.190166533806047	0.253266405991923	0.335709164324412
Arhgap35|5UTR|TC_37593_54.00000|chr7_16614909_16614911_-^Arhgap35|5UTR_UP1k|TC_6831_2835.00000|chr7_16615091_16615143_-	-0.619423143292718	0.178675173119033	0.0005267807762106	0.00134316809113107
Arhgap35|5UTR|TC_37593_54.00000|chr7_16614909_16614911_-^Arhgap35|5UTR_UP1k|TC_9586_1407.00000|chr7_16615164_16615186_-	-0.29492663639388	0.18042793554103	0.102133935704238	0.156547153508661
Arhgap35|5UTR|TC_8700_1803.00000|chr7_16614554_16614630_-^Arhgap35|5UTR|TC_9064_1656.00000|chr7_16614650_16614692_-	-0.803541482880327	0.0466872601537535	0	0
Arhgap35|5UTR|TC_8700_1803.00000|chr7_16614554_16614630_-^Arhgap35|5UTR_UP1k|TC_14062_619.00000|chr7_16615242_16615278_-	-0.444190525371606	0.0792294309905111	2.06598664842517e-08	9.2990668774003e-08
Arhgap35|5UTR|TC_8700_1803.00000|chr7_16614554_16614630_-^Arhgap35|5UTR_UP1k|TC_6831_2835.00000|chr7_16615091_16615143_-	-0.846357631950364	0.054206626678574	0	0
Arhgap35|5UTR|TC_8700_1803.00000|chr7_16614554_16614630_-^Arhgap35|5UTR_UP1k|TC_9586_1407.00000|chr7_16615164_16615186_-	-0.521861125051526	0.0601227782549578	0	0
Arhgap35|5UTR|TC_9064_1656.00000|chr7_16614650_16614692_-^Arhgap35|5UTR_UP1k|TC_14062_619.00000|chr7_16615242_16615278_-	0.359350957508721	0.0818184308581279	1.12284857436418e-05	3.70964279631248e-05
Arhgap35|5UTR|TC_9064_1656.00000|chr7_16614650_16614692_-^Arhgap35|5UTR_UP1k|TC_6831_2835.00000|chr7_16615091_16615143_-	-0.0428161490700367	0.061118495616409	0.483588110008437	0.567430815071628
Arhgap35|5UTR|TC_9064_1656.00000|chr7_16614650_16614692_-^Arhgap35|5UTR_UP1k|TC_9586_1407.00000|chr7_16615164_16615186_-	0.281680357828801	0.0660339364651205	1.99284583837223e-05	6.35038047038147e-05
Arhgap35|5UTR_UP1k|TC_14062_619.00000|chr7_16615242_16615278_-^Arhgap35|5UTR_UP1k|TC_6831_2835.00000|chr7_16615091_16615143_-	-0.402167106578758	0.0873246343472883	4.11623133889094e-06	1.4335764801087e-05
Arhgap35|5UTR_UP1k|TC_14062_619.00000|chr7_16615242_16615278_-^Arhgap35|5UTR_UP1k|TC_9586_1407.00000|chr7_16615164_16615186_-	-0.0776705996799199	0.0895704974561278	0.385862624179248	0.474140357760448
Arhgap35|5UTR_UP1k|TC_6831_2835.00000|chr7_16615091_16615143_-^Arhgap35|5UTR_UP1k|TC_9586_1407.00000|chr7_16615164_16615186_-	0.324496506898838	0.071531454262435	5.72179861602073e-06	1.96612812805156e-05
Arhgdib|5UTR|TC_923_48313.00000|chr6_136941673_136941722_-^Arhgdib|5UTR_INTRON|TC_12272_852.00000|chr6_136939454_136939522_-	0.0530164631579464	0.0477714082615034	0.26708743639947	0.350978741189805
Arhgdib|5UTR|TC_923_48313.00000|chr6_136941673_136941722_-^Arhgdib|5UTR_INTRON|TC_12695_786.00000|chr6_136941567_136941591_-	0.0106930920411742	0.0431559083117462	0.804306045165561	0.845769108345345
Arhgdib|5UTR|TC_923_48313.00000|chr6_136941673_136941722_-^Arhgdib|5UTR_INTRON|TC_29557_110.00000|chr6_136941048_136941077_-	-0.166171602711644	0.132933847945603	0.211287751143914	0.288431530391713
Arhgdib|5UTR|TC_923_48313.00000|chr6_136941673_136941722_-^Arhgdib|5UTR_INTRON|TC_36702_59.00000|chr6_136939541_136939543_-	0.175674677994957	0.0975668762782295	0.0717728030567339	0.11542080491566
Arhgdib|5UTR|TC_923_48313.00000|chr6_136941673_136941722_-^Arhgdib|5UTR_INTRON|TC_4281_6499.00000|chr6_136939572_136939619_-	-0.123912211515007	0.020207353566698	8.67616867239462e-10	4.4055992375969e-09
Arhgdib|5UTR|TC_923_48313.00000|chr6_136941673_136941722_-^Arhgdib|5UTR_INTRON|TC_9328_1557.00000|chr6_136941484_136941502_-	-0.0549312478803199	0.0362485957906414	0.129670258935661	0.191828910015805
Arhgdib|5UTR|TC_923_48313.00000|chr6_136941673_136941722_-^Arhgdib|5UTR_UP1k|TC_1002_44643.00000|chr6_136941838_136941950_-	-0.0535520942686002	0.00838553366884486	1.70005565180986e-10	9.22164182346491e-10
Arhgdib|5UTR_INTRON|TC_12272_852.00000|chr6_136939454_136939522_-^Arhgdib|5UTR_INTRON|TC_12695_786.00000|chr6_136941567_136941591_-	-0.0423233711167722	0.0634073804161912	0.50446343719569	0.58709338440627
Arhgdib|5UTR_INTRON|TC_12272_852.00000|chr6_136939454_136939522_-^Arhgdib|5UTR_INTRON|TC_29557_110.00000|chr6_136941048_136941077_-	-0.219188065869591	0.13973593811263	0.11674405349922	0.175487925014152
Arhgdib|5UTR_INTRON|TC_12272_852.00000|chr6_136939454_136939522_-^Arhgdib|5UTR_INTRON|TC_36702_59.00000|chr6_136939541_136939543_-	0.12265821483701	0.107912979385089	0.2556887881567	0.338529562847142
Arhgdib|5UTR_INTRON|TC_12272_852.00000|chr6_136939454_136939522_-^Arhgdib|5UTR_INTRON|TC_4281_6499.00000|chr6_136939572_136939619_-	-0.176928674672953	0.051444039081185	0.000583338194290128	0.00147696131086128
Arhgdib|5UTR_INTRON|TC_12272_852.00000|chr6_136939454_136939522_-^Arhgdib|5UTR_INTRON|TC_9328_1557.00000|chr6_136941484_136941502_-	-0.107947711038266	0.0580648045452736	0.0630143493933533	0.103183047021626
Arhgdib|5UTR_INTRON|TC_12272_852.00000|chr6_136939454_136939522_-^Arhgdib|5UTR_UP1k|TC_1002_44643.00000|chr6_136941838_136941950_-	-0.106568557426547	0.0480088618280945	0.0264344887450538	0.0476877741256645
Arhgdib|5UTR_INTRON|TC_12695_786.00000|chr6_136941567_136941591_-^Arhgdib|5UTR_INTRON|TC_29557_110.00000|chr6_136941048_136941077_-	-0.176864694752819	0.141324946308257	0.210761080604097	0.28783239621026
Arhgdib|5UTR_INTRON|TC_12695_786.00000|chr6_136941567_136941591_-^Arhgdib|5UTR_INTRON|TC_36702_59.00000|chr6_136939541_136939543_-	0.164981585953783	0.105829786688966	0.119012151320677	0.178375428719233
Arhgdib|5UTR_INTRON|TC_12695_786.00000|chr6_136941567_136941591_-^Arhgdib|5UTR_INTRON|TC_4281_6499.00000|chr6_136939572_136939619_-	-0.134605303556181	0.0470744861061728	0.00424428490776907	0.0091303986961291
Arhgdib|5UTR_INTRON|TC_12695_786.00000|chr6_136941567_136941591_-^Arhgdib|5UTR_INTRON|TC_9328_1557.00000|chr6_136941484_136941502_-	-0.0656243399214941	0.0553263889154249	0.23557060623712	0.316118689523846
Arhgdib|5UTR_INTRON|TC_12695_786.00000|chr6_136941567_136941591_-^Arhgdib|5UTR_UP1k|TC_1002_44643.00000|chr6_136941838_136941950_-	-0.0642451863097744	0.0431050512916758	0.136110449049544	0.199957931307276
Arhgdib|5UTR_INTRON|TC_29557_110.00000|chr6_136941048_136941077_-^Arhgdib|5UTR_INTRON|TC_36702_59.00000|chr6_136939541_136939543_-	0.341846280706601	0.164137650793949	0.0372803582305494	0.0647812902162011
Arhgdib|5UTR_INTRON|TC_29557_110.00000|chr6_136941048_136941077_-^Arhgdib|5UTR_INTRON|TC_4281_6499.00000|chr6_136939572_136939619_-	0.0422593911966376	0.133272490375985	0.751175214454793	0.801465395980563
Arhgdib|5UTR_INTRON|TC_29557_110.00000|chr6_136941048_136941077_-^Arhgdib|5UTR_INTRON|TC_9328_1557.00000|chr6_136941484_136941502_-	0.111240354831325	0.137271831885605	0.417730147922533	0.50473962415034
Arhgdib|5UTR_INTRON|TC_29557_110.00000|chr6_136941048_136941077_-^Arhgdib|5UTR_UP1k|TC_1002_44643.00000|chr6_136941838_136941950_-	0.112619508443044	0.13285663965623	0.396617917742322	0.483772366446098
Arhgdib|5UTR_INTRON|TC_36702_59.00000|chr6_136939541_136939543_-^Arhgdib|5UTR_INTRON|TC_4281_6499.00000|chr6_136939572_136939619_-	-0.299586889509964	0.0998746660996365	0.0027030912375603	0.00604703132727969
Arhgdib|5UTR_INTRON|TC_36702_59.00000|chr6_136939541_136939543_-^Arhgdib|5UTR_INTRON|TC_9328_1557.00000|chr6_136941484_136941502_-	-0.230605925875277	0.104877587199727	0.0278914091312643	0.0499759183286424
Arhgdib|5UTR_INTRON|TC_36702_59.00000|chr6_136939541_136939543_-^Arhgdib|5UTR_UP1k|TC_1002_44643.00000|chr6_136941838_136941950_-	-0.229226772263557	0.0978891858398424	0.0191963135209288	0.0358404054292529
Arhgdib|5UTR_INTRON|TC_4281_6499.00000|chr6_136939572_136939619_-^Arhgdib|5UTR_INTRON|TC_9328_1557.00000|chr6_136941484_136941502_-	0.068980963634687	0.0411090484947224	0.0933471927532761	0.144858232389017
Arhgdib|5UTR_INTRON|TC_4281_6499.00000|chr6_136939572_136939619_-^Arhgdib|5UTR_UP1k|TC_1002_44643.00000|chr6_136941838_136941950_-	0.0703601172464067	0.0204663227609402	0.000586355631712943	0.00148324792006692
Arhgdib|5UTR_INTRON|TC_9328_1557.00000|chr6_136941484_136941502_-^Arhgdib|5UTR_UP1k|TC_1002_44643.00000|chr6_136941838_136941950_-	0.00137915361171965	0.0359393632990361	0.969389125002868	0.977437558697542
Arhgef1|5UTR|TC_10239_1271.00000|chr7_24903002_24903073_+^Arhgef1|5UTR|TC_11069_1066.00000|chr7_24904331_24904447_+	0.12159090091042	0.0482654866859914	0.0117618455178785	0.0230354436034784
Arhgef10l|5UTR|TC_17621_375.00000|chr4_140648634_140648729_-^Arhgef10l|5UTR|TC_6348_3412.00000|chr4_140665839_140665947_-	0.345352039967825	0.0587910129996564	4.2480854389737e-09	2.03721713409796e-08
Arhgef10l|5UTR|TC_17621_375.00000|chr4_140648634_140648729_-^Arhgef10l|5UTR_INTRON|TC_16239_448.00000|chr4_140630351_140630420_-	-3.25597176897229	0.353633357372905	0	0
Arhgef10l|5UTR|TC_6348_3412.00000|chr4_140665839_140665947_-^Arhgef10l|5UTR_INTRON|TC_16239_448.00000|chr4_140630351_140630420_-	-3.60132380894011	0.344497530424558	0	0
Arhgef19|5UTR|TC_16036_460.00000|chr4_141242832_141242904_+^Arhgef19|5UTR_INTRON|TC_16563_430.00000|chr4_141245050_141245116_+	-0.367303854899263	0.0940001370710891	9.32629406409369e-05	0.000268371375481906
Arhgef19|5UTR|TC_16036_460.00000|chr4_141242832_141242904_+^Arhgef19|5UTR_INTRON|TC_25852_153.00000|chr4_141245401_141245436_+	-0.796874507253471	0.189504046640881	2.61021303546993e-05	8.19199830746379e-05
Arhgef19|5UTR|TC_16036_460.00000|chr4_141242832_141242904_+^Arhgef19|5UTR_INTRON|TC_39699_43.00000|chr4_141244579_141244601_+	-0.431722592697168	0.301215617503258	0.151781370347543	0.218933735123542
Arhgef19|5UTR_INTRON|TC_16563_430.00000|chr4_141245050_141245116_+^Arhgef19|5UTR_INTRON|TC_25852_153.00000|chr4_141245401_141245436_+	-0.429570652354209	0.19864348915335	0.0305780651817005	0.0542635506593402
Arhgef19|5UTR_INTRON|TC_16563_430.00000|chr4_141245050_141245116_+^Arhgef19|5UTR_INTRON|TC_39699_43.00000|chr4_141244579_141244601_+	-0.0644187377979051	0.308442049271295	0.83456377892578	0.871091717681882
Arhgef19|5UTR_INTRON|TC_25852_153.00000|chr4_141245401_141245436_+^Arhgef19|5UTR_INTRON|TC_39699_43.00000|chr4_141244579_141244601_+	0.365151914556303	0.352931469711181	0.30084381897152	0.386887687972395
Arhgef2|5UTR|TC_18108_298.00000|chr3_88621397_88621409_+^Arhgef2|5UTR|TC_2934_11544.00000|chr3_88616196_88616336_+	-0.104130221463009	0.0629680923871541	0.0981888472010284	0.151155507029189
Arhgef2|5UTR|TC_18108_298.00000|chr3_88621397_88621409_+^Arhgef2|5UTR|TC_3900_6667.00000|chr3_88621106_88621167_+	0.121803113578171	0.0635290678744545	0.0552021648628498	0.0918938436782762
Arhgef2|5UTR|TC_18108_298.00000|chr3_88621397_88621409_+^Arhgef2|5UTR|TC_6787_2995.00000|chr3_88616426_88616432_+	-0.0431419054730239	0.0656197465429901	0.510889621141156	0.593571465221668
Arhgef2|5UTR|TC_18108_298.00000|chr3_88621397_88621409_+^Arhgef2|5UTR|TC_7769_2094.00000|chr3_88621187_88621218_+	0.0988558353901453	0.065822879727601	0.133136858733548	0.195984628411809
Arhgef2|5UTR|TC_18108_298.00000|chr3_88621397_88621409_+^Arhgef2|5UTR|TC_8917_1724.00000|chr3_88616382_88616404_+	0.020186106058983	0.0675646656777324	0.765117678239763	0.813363873220355
Arhgef2|5UTR|TC_18108_298.00000|chr3_88621397_88621409_+^Arhgef2|5UTR|TC_9687_1312.00000|chr3_88621432_88621525_+	0.0983328803482072	0.0710166836863484	0.166161111733939	0.236348459115317
Arhgef2|5UTR|TC_18108_298.00000|chr3_88621397_88621409_+^Arhgef2|5UTR_INTRON|TC_13097_696.00000|chr3_88621902_88621989_+	-2.56580496988312	0.184576532035963	0	0
Arhgef2|5UTR|TC_18108_298.00000|chr3_88621397_88621409_+^Arhgef2|5UTR_INTRON|TC_27376_105.00000|chr3_88621840_88621867_+	-2.44176816758341	0.504122456652208	1.27506690539292e-06	4.69110169176256e-06
Arhgef2|5UTR|TC_18108_298.00000|chr3_88621397_88621409_+^Arhgef2|5UTR_UP1k|TC_22559_210.00000|chr3_88616141_88616143_+	-0.0143387990680569	0.0930704713281243	0.877559358113415	0.90678579047787
Arhgef2|5UTR|TC_2934_11544.00000|chr3_88616196_88616336_+^Arhgef2|5UTR|TC_3900_6667.00000|chr3_88621106_88621167_+	0.22593333504118	0.0176996518175224	0	0
Arhgef2|5UTR|TC_2934_11544.00000|chr3_88616196_88616336_+^Arhgef2|5UTR|TC_6787_2995.00000|chr3_88616426_88616432_+	0.0609883159899849	0.0267503853185101	0.0226133705819367	0.0414241576190896
Arhgef2|5UTR|TC_2934_11544.00000|chr3_88616196_88616336_+^Arhgef2|5UTR|TC_7769_2094.00000|chr3_88621187_88621218_+	0.202986056853154	0.0269668073410049	5.17363929475323e-14	3.64237536178118e-13
Arhgef2|5UTR|TC_2934_11544.00000|chr3_88616196_88616336_+^Arhgef2|5UTR|TC_8917_1724.00000|chr3_88616382_88616404_+	0.124316327521992	0.0307728321673782	5.34950205950402e-05	0.000160009279389863
Arhgef2|5UTR|TC_2934_11544.00000|chr3_88616196_88616336_+^Arhgef2|5UTR|TC_9687_1312.00000|chr3_88621432_88621525_+	0.202463101811216	0.0330163162917523	8.66646754360545e-10	4.4023775484868e-09
Arhgef2|5UTR|TC_2934_11544.00000|chr3_88616196_88616336_+^Arhgef2|5UTR_INTRON|TC_13097_696.00000|chr3_88621902_88621989_+	-2.46167474842011	0.174606719980154	0	0
Arhgef2|5UTR|TC_2934_11544.00000|chr3_88616196_88616336_+^Arhgef2|5UTR_INTRON|TC_27376_105.00000|chr3_88621840_88621867_+	-2.3376379461204	0.499614089314814	2.88436120055025e-06	1.02191468142672e-05
Arhgef2|5UTR|TC_2934_11544.00000|chr3_88616196_88616336_+^Arhgef2|5UTR_UP1k|TC_22559_210.00000|chr3_88616141_88616143_+	0.0897914223949518	0.0691377347809369	0.194035750221091	0.268570377785967
Arhgef2|5UTR|TC_3900_6667.00000|chr3_88621106_88621167_+^Arhgef2|5UTR|TC_6787_2995.00000|chr3_88616426_88616432_+	-0.164945019051195	0.0273886662824321	1.71868341780623e-09	8.48090733933279e-09
Arhgef2|5UTR|TC_3900_6667.00000|chr3_88621106_88621167_+^Arhgef2|5UTR|TC_7769_2094.00000|chr3_88621187_88621218_+	-0.022947278188026	0.0273664984605303	0.401740322060239	0.489114087454014
Arhgef2|5UTR|TC_3900_6667.00000|chr3_88621106_88621167_+^Arhgef2|5UTR|TC_8917_1724.00000|chr3_88616382_88616404_+	-0.101617007519188	0.0316611078813812	0.00132956087318892	0.00315343949597574
Arhgef2|5UTR|TC_3900_6667.00000|chr3_88621106_88621167_+^Arhgef2|5UTR|TC_9687_1312.00000|chr3_88621432_88621525_+	-0.0234702332299641	0.034334554502292	0.494243757119826	0.577505667562017
Arhgef2|5UTR|TC_3900_6667.00000|chr3_88621106_88621167_+^Arhgef2|5UTR_INTRON|TC_13097_696.00000|chr3_88621902_88621989_+	-2.68760808346129	0.174440707389771	0	0
Arhgef2|5UTR|TC_3900_6667.00000|chr3_88621106_88621167_+^Arhgef2|5UTR_INTRON|TC_27376_105.00000|chr3_88621840_88621867_+	-2.56357128116158	0.499907660544877	2.92697120318763e-07	1.16298558924596e-06
Arhgef2|5UTR|TC_3900_6667.00000|chr3_88621106_88621167_+^Arhgef2|5UTR_UP1k|TC_22559_210.00000|chr3_88616141_88616143_+	-0.136141912646228	0.0695758656170332	0.0503779881037851	0.0847451188879371
Arhgef2|5UTR|TC_6787_2995.00000|chr3_88616426_88616432_+^Arhgef2|5UTR|TC_7769_2094.00000|chr3_88621187_88621218_+	0.141997740863169	0.0343094444270264	3.49224162969897e-05	0.000107876215768091
Arhgef2|5UTR|TC_6787_2995.00000|chr3_88616426_88616432_+^Arhgef2|5UTR|TC_8917_1724.00000|chr3_88616382_88616404_+	0.0633280115320069	0.037102519307953	0.0878520586105966	0.137455098438516
Arhgef2|5UTR|TC_6787_2995.00000|chr3_88616426_88616432_+^Arhgef2|5UTR|TC_9687_1312.00000|chr3_88621432_88621525_+	0.141474785821231	0.0379174561528838	0.000190626260166082	0.000520669310357838
Arhgef2|5UTR|TC_6787_2995.00000|chr3_88616426_88616432_+^Arhgef2|5UTR_INTRON|TC_13097_696.00000|chr3_88621902_88621989_+	-2.52266306441009	0.175217129398647	0	0
Arhgef2|5UTR|TC_6787_2995.00000|chr3_88616426_88616432_+^Arhgef2|5UTR_INTRON|TC_27376_105.00000|chr3_88621840_88621867_+	-2.39862626211038	0.501091425010722	1.69458474541528e-06	6.14831909290923e-06
Arhgef2|5UTR|TC_6787_2995.00000|chr3_88616426_88616432_+^Arhgef2|5UTR_UP1k|TC_22559_210.00000|chr3_88616141_88616143_+	0.0288031064049669	0.0713176184994131	0.686307701226582	0.747455933678307
Arhgef2|5UTR|TC_7769_2094.00000|chr3_88621187_88621218_+^Arhgef2|5UTR|TC_8917_1724.00000|chr3_88616382_88616404_+	-0.0786697293311622	0.0387197188706824	0.0421765110718906	0.0723688015723334
Arhgef2|5UTR|TC_7769_2094.00000|chr3_88621187_88621218_+^Arhgef2|5UTR|TC_9687_1312.00000|chr3_88621432_88621525_+	-0.000522955041938082	0.0391910019983175	0.989353541616973	0.992683678996957
Arhgef2|5UTR|TC_7769_2094.00000|chr3_88621187_88621218_+^Arhgef2|5UTR_INTRON|TC_13097_696.00000|chr3_88621902_88621989_+	-2.66466080527326	0.174923800625038	0	0
Arhgef2|5UTR|TC_7769_2094.00000|chr3_88621187_88621218_+^Arhgef2|5UTR_INTRON|TC_27376_105.00000|chr3_88621840_88621867_+	-2.54062400297355	0.499800516114294	3.70979887476253e-07	1.46031578755658e-06
Arhgef2|5UTR|TC_7769_2094.00000|chr3_88621187_88621218_+^Arhgef2|5UTR_UP1k|TC_22559_210.00000|chr3_88616141_88616143_+	-0.113194634458202	0.0721648042274097	0.116751115711611	0.175487925014152
Arhgef2|5UTR|TC_8917_1724.00000|chr3_88616382_88616404_+^Arhgef2|5UTR|TC_9687_1312.00000|chr3_88621432_88621525_+	0.0781467742892242	0.0434893099637336	0.0723484545570123	0.116204057062181
Arhgef2|5UTR|TC_8917_1724.00000|chr3_88616382_88616404_+^Arhgef2|5UTR_INTRON|TC_13097_696.00000|chr3_88621902_88621989_+	-2.5859910759421	0.177174742064791	0	0
Arhgef2|5UTR|TC_8917_1724.00000|chr3_88616382_88616404_+^Arhgef2|5UTR_INTRON|TC_27376_105.00000|chr3_88621840_88621867_+	-2.46195427364239	0.49858211728656	7.89637388809439e-07	2.98555318294165e-06
Arhgef2|5UTR|TC_8917_1724.00000|chr3_88616382_88616404_+^Arhgef2|5UTR_UP1k|TC_22559_210.00000|chr3_88616141_88616143_+	-0.0345249051270399	0.074657883205184	0.643764729005342	0.712181021055505
Arhgef2|5UTR|TC_9687_1312.00000|chr3_88621432_88621525_+^Arhgef2|5UTR_INTRON|TC_13097_696.00000|chr3_88621902_88621989_+	-2.66413785023133	0.176051556438654	0	0
Arhgef2|5UTR|TC_9687_1312.00000|chr3_88621432_88621525_+^Arhgef2|5UTR_INTRON|TC_27376_105.00000|chr3_88621840_88621867_+	-2.54010104793161	0.503836484320616	4.61851758837284e-07	1.79645541782616e-06
Arhgef2|5UTR|TC_9687_1312.00000|chr3_88621432_88621525_+^Arhgef2|5UTR_UP1k|TC_22559_210.00000|chr3_88616141_88616143_+	-0.112671679416264	0.07369099208221	0.126270659152194	0.187370286846949
Arhgef2|5UTR_INTRON|TC_13097_696.00000|chr3_88621902_88621989_+^Arhgef2|5UTR_INTRON|TC_27376_105.00000|chr3_88621840_88621867_+	0.124036802299712	0.528964582409977	0.814604746259434	0.853917870215753
Arhgef2|5UTR_INTRON|TC_13097_696.00000|chr3_88621902_88621989_+^Arhgef2|5UTR_UP1k|TC_22559_210.00000|chr3_88616141_88616143_+	2.55146617081506	0.188105974883513	0	0
Arhgef2|5UTR_INTRON|TC_27376_105.00000|chr3_88621840_88621867_+^Arhgef2|5UTR_UP1k|TC_22559_210.00000|chr3_88616141_88616143_+	2.42742936851535	0.505444127677201	1.56644254989402e-06	5.70390352149083e-06
Arhgef25|5UTR|TC_12490_818.00000|chr10_127190017_127190031_-^Arhgef25|5UTR_UP1k|TC_10745_1137.00000|chr10_127189865_127189909_-	0.306048976006935	0.0735411045900776	3.16019622084163e-05	9.82439763748727e-05
Arhgef25|5UTR|TC_12490_818.00000|chr10_127190017_127190031_-^Arhgef25|5UTR_UP1k|TC_19488_295.00000|chr10_127190058_127190068_-	0.342285101072598	0.0916784009220347	0.000188806176870226	0.000516127931602728
Arhgef25|5UTR|TC_12490_818.00000|chr10_127190017_127190031_-^Arhgef25|5UTR_UP1k|TC_25676_155.00000|chr10_127189827_127189840_-	-0.263202705352776	0.231974780015837	0.256535508422588	0.339288063776411
Arhgef25|5UTR_UP1k|TC_10745_1137.00000|chr10_127189865_127189909_-^Arhgef25|5UTR_UP1k|TC_19488_295.00000|chr10_127190058_127190068_-	0.0362361250656627	0.0865850780653359	0.675579307989219	0.738715981958033
Arhgef25|5UTR_UP1k|TC_10745_1137.00000|chr10_127189865_127189909_-^Arhgef25|5UTR_UP1k|TC_25676_155.00000|chr10_127189827_127189840_-	-0.569251681359711	0.234413976922573	0.0151654675928881	0.0289239890865668
Arhgef25|5UTR_UP1k|TC_19488_295.00000|chr10_127190058_127190068_-^Arhgef25|5UTR_UP1k|TC_25676_155.00000|chr10_127189827_127189840_-	-0.605487806425373	0.23419933915292	0.00972795344617161	0.0193233132515503
Arhgef40|5UTR|TC_24742_169.00000|chr14_51984822_51984850_+^Arhgef40|5UTR|TC_27328_133.00000|chr14_51984959_51984970_+	-0.929835255763593	0.229242974380095	4.98962691017901e-05	0.000150169680022735
Arhgef40|5UTR|TC_24742_169.00000|chr14_51984822_51984850_+^Arhgef40|5UTR|TC_33801_76.00000|chr14_51984876_51984897_+	0.279899992336287	0.145705613667835	0.054732132774175	0.0911924102472153
Arhgef40|5UTR|TC_27328_133.00000|chr14_51984959_51984970_+^Arhgef40|5UTR|TC_33801_76.00000|chr14_51984876_51984897_+	1.20973524809988	0.239868788276935	4.57521251551185e-07	1.78066728051791e-06
Arhgef7|5UTR|TC_6174_3581.00000|chr8_11758316_11758428_+^Arhgef7|5UTR_INTRON|TC_38573_49.00000|chr8_11779279_11779283_+	0.214841041466462	0.156236584599765	0.169100218231931	0.23969722925862
Arhgef9|5UTR|TC_11337_1012.00000|chrX_95166410_95166463_-^Arhgef9|5UTR|TC_17974_358.00000|chrX_95166476_95166532_-	-0.573073280387223	0.166855292791734	0.000593532859882284	0.00149995703087014
Arid1b|5UTR_UP1k|TC_12162_848.00000|chr17_4994917_4994996_+^Arid1b|5UTR_UP1k|TC_22009_211.00000|chr17_4994844_4994896_+	-0.134390098451071	0.1493265607801	0.368133815579301	0.456504029983749
Arl13b|5UTR|TC_17983_357.00000|chr16_62846851_62846886_-^Arl13b|5UTR|TC_9620_1449.00000|chr16_62846951_62847038_-	0.18903398045169	0.0638355255055049	0.00306377063290397	0.00677989128077755
Arl2|5UTR|TC_8221_1635.00000|chr19_6141082_6141109_-^Arl2|5UTR_UP1k|TC_4518_4652.00000|chr19_6141137_6141158_-	0.13471097695006	0.0415904202231727	0.00119953559126107	0.00287152925989783
Arl2bp|5UTR|TC_22952_203.00000|chr8_94666704_94666706_+^Arl2bp|5UTR|TC_4630_5769.00000|chr8_94666725_94666785_+	-0.524081465335781	0.123265561723615	2.12205616432204e-05	6.73919822064113e-05
Arl3|5UTR|TC_1176_36586.00000|chr19_46573064_46573116_-^Arl3|5UTR_UP1k|TC_1417_29210.00000|chr19_46573145_46573222_-	0.24457033761169	0.0106237202010179	0	0
Arl4a|5UTR|TC_19998_278.00000|chr12_40037954_40037986_-^Arl4a|5UTR_INTRON|TC_12715_782.00000|chr12_40037376_40037433_-	0.409346167492596	0.108903705856033	0.000170737020484424	0.000470163082232564
Arl4c|5UTR|TC_12625_795.00000|chr1_88701697_88701700_-^Arl4c|5UTR|TC_13621_665.00000|chr1_88702167_88702171_-	0.619154405482679	0.0662934242742182	0	0
Arl4c|5UTR|TC_12625_795.00000|chr1_88701697_88701700_-^Arl4c|5UTR|TC_8751_1785.00000|chr1_88702133_88702145_-	0.467445043848567	0.0609268547810641	1.68753899743024e-14	1.21949099120083e-13
Arl4c|5UTR|TC_13621_665.00000|chr1_88702167_88702171_-^Arl4c|5UTR|TC_8751_1785.00000|chr1_88702133_88702145_-	-0.151709361634112	0.0448746793210185	0.000722924462805308	0.00180229561949333
Arl5b|5UTR_UP1k|TC_10567_960.00000|chr2_15055310_15055330_+^Arl5b|5UTR_UP1k|TC_9679_1165.00000|chr2_15055272_15055292_+	0.071211993866032	0.0510587464931274	0.163104197072282	0.232656296769989
Arl6ip4|5UTR|TC_2472_14594.00000|chr5_124116073_124116127_+^Arl6ip4|5UTR|TC_5779_4005.00000|chr5_124116249_124116321_+	-0.178478027615703	0.0280103022051912	1.86736182072877e-10	1.01040914359235e-09
Arl6ip6|5UTR|TC_5386_4534.00000|chr2_53192071_53192122_+^Arl6ip6|5UTR_UP1k|TC_32420_86.00000|chr2_53191755_53191757_+	-0.435794720973094	0.227192108239233	0.0550885468088034	0.0917227043074892
Arl6ip6|5UTR|TC_5386_4534.00000|chr2_53192071_53192122_+^Arl6ip6|5UTR_UP1k|TC_35921_63.00000|chr2_53191733_53191735_+	0.246403162074794	0.189502106005945	0.193509786636557	0.268040380349043
Arl6ip6|5UTR_UP1k|TC_32420_86.00000|chr2_53191755_53191757_+^Arl6ip6|5UTR_UP1k|TC_35921_63.00000|chr2_53191733_53191735_+	0.682197883047888	0.290721657604789	0.0189472532053125	0.035415729377352
Armc5|5UTR|TC_12993_744.00000|chr7_128238080_128238116_+^Armc5|5UTR|TC_16735_421.00000|chr7_128237518_128237548_+	-0.0589113243622587	0.0709907090395708	0.40662611059633	0.49387054973437
Armc6|5UTR|TC_14240_604.00000|chr8_70234408_70234453_-^Armc6|5UTR|TC_20709_257.00000|chr8_70234119_70234141_-	-0.207799860508216	0.0954025968710516	0.0293958898864004	0.0523640488591644
Armc8|5UTR|TC_10118_1301.00000|chr9_99568848_99568923_-^Armc8|5UTR|TC_30214_104.00000|chr9_99568794_99568813_-	-0.557305175224024	0.103834756294258	7.99544039864486e-08	3.37196772567929e-07
Armc8|5UTR|TC_10118_1301.00000|chr9_99568848_99568923_-^Armc8|5UTR|TC_4276_6513.00000|chr9_99568649_99568767_-	-0.439396525950386	0.0303561066039726	0	0
Armc8|5UTR|TC_30214_104.00000|chr9_99568794_99568813_-^Armc8|5UTR|TC_4276_6513.00000|chr9_99568649_99568767_-	0.117908649273638	0.100258695042214	0.239577243999417	0.320642360438403
Arnt|5UTR|TC_1110_38841.00000|chr3_95434391_95434415_+^Arnt|5UTR|TC_8596_1844.00000|chr3_95434514_95434527_+	-0.349437223070258	0.0351320640262307	0	0
Arnt|5UTR|TC_1110_38841.00000|chr3_95434391_95434415_+^Arnt|5UTR_UP1k|TC_8972_1696.00000|chr3_95434361_95434371_+	-0.671527444597139	0.0327928462531097	0	0
Arnt|5UTR|TC_8596_1844.00000|chr3_95434514_95434527_+^Arnt|5UTR_UP1k|TC_8972_1696.00000|chr3_95434361_95434371_+	-0.322090221526881	0.048101769003422	2.14177564572537e-11	1.24962319258603e-10
Arntl|5UTR|TC_8521_1875.00000|chr7_113207466_113207562_+^Arntl|5UTR_INTRON|TC_40165_41.00000|chr7_113260670_113260679_+	-4.27439693021504	0.44877016921473	0	0
Arpc1a|5UTR|TC_10092_1310.00000|chr5_145083904_145083906_+^Arpc1a|5UTR|TC_1365_30635.00000|chr5_145083841_145083879_+	0.745724846841827	0.116613437438891	1.60710333929615e-10	8.73912412861038e-10
Arpc1b|5UTR|TC_351_153133.00000|chr5_145114253_145114294_+^Arpc1b|5UTR|TC_9877_1372.00000|chr5_145114314_145114316_+	1.18866698490504	0.0296233258258487	0	0
Arpc4|5UTR|TC_1063_41242.00000|chr6_113378137_113378195_+^Arpc4|5UTR|TC_13063_735.00000|chr6_113378115_113378117_+	-0.15722771067036	0.056906197887193	0.00572854534641687	0.0119967428969509
Arpc5|5UTR|TC_1149_37333.00000|chr1_152766596_152766680_+^Arpc5|5UTR|TC_15178_523.00000|chr1_152766702_152766704_+	-0.352770957184456	0.0706104842496439	5.85274593456475e-07	2.25182210847026e-06
Arpc5|5UTR|TC_1149_37333.00000|chr1_152766596_152766680_+^Arpc5|5UTR|TC_9435_1517.00000|chr1_152766524_152766545_+	-0.375794917246228	0.0530716741457103	1.43218770176645e-12	9.06154071218948e-12
Arpc5|5UTR|TC_15178_523.00000|chr1_152766702_152766704_+^Arpc5|5UTR|TC_9435_1517.00000|chr1_152766524_152766545_+	-0.0230239600617712	0.0872571629169667	0.791885281594115	0.835941317627383
Arrb1|5UTR|TC_16153_453.00000|chr7_99535660_99535760_+^Arrb1|5UTR_UP1k|TC_13147_724.00000|chr7_99535090_99535179_+	-0.418065035470501	0.0840131834195936	6.4850100400804e-07	2.48197816415799e-06
Arrdc3|5UTR_UP1k|TC_32816_83.00000|chr13_80883368_80883370_+^Arrdc3|5UTR_UP1k|TC_5854_3909.00000|chr13_80883406_80883411_+	-0.451303859342577	0.172434177757841	0.0088640629048593	0.0177959664870863
Arsa|5UTR|TC_8496_1884.00000|chr15_89476101_89476185_-^Arsa|5UTR_INTRON|TC_16558_430.00000|chr15_89477112_89477114_-	-5.85015673392015	0.697314166223509	0	0
Arsa|5UTR|TC_8496_1884.00000|chr15_89476101_89476185_-^Arsa|5UTR_INTRON|TC_8928_1719.00000|chr15_89477076_89477090_-	-4.48534367860237	0.292600580644538	0	0
Arsa|5UTR_INTRON|TC_16558_430.00000|chr15_89477112_89477114_-^Arsa|5UTR_INTRON|TC_8928_1719.00000|chr15_89477076_89477090_-	1.36481305531778	0.773605364807647	0.0776942944164756	0.123654697920943
Arsb|5UTR|TC_11332_1013.00000|chr13_93771660_93771695_+^Arsb|5UTR|TC_7542_2435.00000|chr13_93771721_93771730_+	-0.0235124585893036	0.0316789914769598	0.457960219225282	0.543240140667341
Art3|5UTR_INTRON|TC_33302_80.00000|chr5_92349806_92349843_+^Art3|5UTR_INTRON|TC_43125_25.00000|chr5_92377289_92377293_+	3.3619104234175	11.9534169914463	0.77851789404795	0.824801348815259
Arvcf|5UTR|TC_18534_332.00000|chr16_18348180_18348281_+^Arvcf|5UTR|TC_22926_203.00000|chr16_18392572_18392636_+	0.000410243868309453	0.111771985195622	0.997071479824024	0.998060713529108
Arxes2|5UTR|TC_26831_140.00000|chrX_135993876_135993878_+^Arxes2|5UTR|TC_5299_4652.00000|chrX_135993795_135993843_+	-0.138286828394956	0.103595641962127	0.181918538425985	0.254810289405726
Asap1|5UTR|TC_4472_5427.00000|chr15_64382736_64382784_-^Asap1|5UTR|TC_5358_4051.00000|chr15_64382804_64382842_-	-0.0439065855523916	0.0240430231013689	0.0678250466955495	0.10993491256288
Asap1|5UTR|TC_4472_5427.00000|chr15_64382736_64382784_-^Asap1|5UTR|TC_9693_1376.00000|chr15_64382863_64382895_-	-0.375461880861996	0.0438099358120892	0	0
Asap1|5UTR|TC_4472_5427.00000|chr15_64382736_64382784_-^Asap1|5UTR_INTRON|TC_36060_62.00000|chr15_64363901_64363921_-	-4.55384688932893	1.52090894603953	0.00275200305966461	0.00614117602097556
Asap1|5UTR|TC_4472_5427.00000|chr15_64382736_64382784_-^Asap1|5UTR_UP1k|TC_33396_79.00000|chr15_64383747_64383758_-	-1.32863945954345	0.443598300579642	0.00274317999240048	0.00612522110662661
Asap1|5UTR|TC_4472_5427.00000|chr15_64382736_64382784_-^Asap1|5UTR_UP1k|TC_36061_62.00000|chr15_64383029_64383031_-	0.0976358637922394	0.15389575327159	0.525801164581706	0.606384249947565
Asap1|5UTR|TC_5358_4051.00000|chr15_64382804_64382842_-^Asap1|5UTR|TC_9693_1376.00000|chr15_64382863_64382895_-	-0.331555295309605	0.0447791570817658	1.31894495325469e-13	9.01473788790436e-13
Asap1|5UTR|TC_5358_4051.00000|chr15_64382804_64382842_-^Asap1|5UTR_INTRON|TC_36060_62.00000|chr15_64363901_64363921_-	-4.50994030377654	1.52013646731788	0.00300916998101086	0.0066680644485451
Asap1|5UTR|TC_5358_4051.00000|chr15_64382804_64382842_-^Asap1|5UTR_UP1k|TC_33396_79.00000|chr15_64383747_64383758_-	-1.28473287399106	0.444436592752733	0.00384384818695604	0.00833872193518284
Asap1|5UTR|TC_5358_4051.00000|chr15_64382804_64382842_-^Asap1|5UTR_UP1k|TC_36061_62.00000|chr15_64383029_64383031_-	0.141542449344631	0.152447227160207	0.353164596812293	0.441069020357078
Asap1|5UTR|TC_9693_1376.00000|chr15_64382863_64382895_-^Asap1|5UTR_INTRON|TC_36060_62.00000|chr15_64363901_64363921_-	-4.17838500846694	1.52099917039527	0.00601189914933009	0.0125341073347025
Asap1|5UTR|TC_9693_1376.00000|chr15_64382863_64382895_-^Asap1|5UTR_UP1k|TC_33396_79.00000|chr15_64383747_64383758_-	-0.953177578681458	0.445631665122244	0.0324408578953348	0.0572362512987908
Asap1|5UTR|TC_9693_1376.00000|chr15_64382863_64382895_-^Asap1|5UTR_UP1k|TC_36061_62.00000|chr15_64383029_64383031_-	0.473097744654236	0.156265672021638	0.00246567845079748	0.00555858345834647
Asap1|5UTR_INTRON|TC_36060_62.00000|chr15_64363901_64363921_-^Asap1|5UTR_UP1k|TC_33396_79.00000|chr15_64383747_64383758_-	3.22520742978548	1.60374461762819	0.0443203853397514	0.075621981802547
Asap1|5UTR_INTRON|TC_36060_62.00000|chr15_64363901_64363921_-^Asap1|5UTR_UP1k|TC_36061_62.00000|chr15_64383029_64383031_-	4.65148275312117	1.52291804922287	0.00225569506776724	0.00512661523286001
Asap1|5UTR_UP1k|TC_33396_79.00000|chr15_64383747_64383758_-^Asap1|5UTR_UP1k|TC_36061_62.00000|chr15_64383029_64383031_-	1.42627532333569	0.47209690788297	0.00251817018450007	0.00566523501542074
Asb3|5UTR|TC_13562_673.00000|chr11_30954393_30954433_+^Asb3|5UTR_INTRON|TC_39580_43.00000|chr11_30986760_30986762_+	-10.8337351693464	9.51911198069594	0.255077244581833	0.337836326359216
Asb8|5UTR|TC_5284_4668.00000|chr15_98145619_98145676_-^Asb8|5UTR_INTRON|TC_23460_165.00000|chr15_98156029_98156077_-	-3.05955209009641	0.470934371086584	8.20630230435881e-11	4.57432473540035e-10
Asb8|5UTR|TC_5284_4668.00000|chr15_98145619_98145676_-^Asb8|5UTR_INTRON|TC_29468_82.00000|chr15_98156097_98156109_-	-4.3009367801044	0.87851449413088	9.79601672668196e-07	3.66470494544097e-06
Asb8|5UTR|TC_5284_4668.00000|chr15_98145619_98145676_-^Asb8|5UTR_INTRON|TC_32460_54.00000|chr15_98156126_98156138_-	-1.10847309619814	0.583926270312805	0.0576552533731896	0.0954685397352297
Asb8|5UTR_INTRON|TC_23460_165.00000|chr15_98156029_98156077_-^Asb8|5UTR_INTRON|TC_29468_82.00000|chr15_98156097_98156109_-	-1.24138469000798	1.019800227228	0.223496854722894	0.302329284915994
Asb8|5UTR_INTRON|TC_23460_165.00000|chr15_98156029_98156077_-^Asb8|5UTR_INTRON|TC_32460_54.00000|chr15_98156126_98156138_-	1.95107899389827	0.741658483299671	0.00852098850388971	0.0171518240050671
Asb8|5UTR_INTRON|TC_29468_82.00000|chr15_98156097_98156109_-^Asb8|5UTR_INTRON|TC_32460_54.00000|chr15_98156126_98156138_-	3.19246368390625	1.07163897821555	0.00289145717678219	0.00641902964084282
Ascc1|5UTR|TC_15429_503.00000|chr10_60003385_60003391_+^Ascc1|5UTR|TC_18355_340.00000|chr10_60003328_60003330_+	0.0961679003137334	0.124585639086692	0.440172490136193	0.52647295099638
Ascc1|5UTR|TC_15429_503.00000|chr10_60003385_60003391_+^Ascc1|5UTR|TC_3621_8449.00000|chr10_60002821_60002846_+	0.247631014737713	0.0875121396523167	0.00465951417292332	0.00993888240235197
Ascc1|5UTR|TC_15429_503.00000|chr10_60003385_60003391_+^Ascc1|5UTR_INTRON|TC_21459_236.00000|chr10_60003229_60003232_+	-0.536018627638229	0.168934489599292	0.00150904850745137	0.00354136343240869
Ascc1|5UTR|TC_15429_503.00000|chr10_60003385_60003391_+^Ascc1|5UTR_INTRON|TC_24726_169.00000|chr10_60003268_60003270_+	-0.667205075416537	0.22504114093603	0.00302866202824337	0.00670672482904609
Ascc1|5UTR|TC_18355_340.00000|chr10_60003328_60003330_+^Ascc1|5UTR|TC_3621_8449.00000|chr10_60002821_60002846_+	0.151463114423979	0.0916028781513085	0.0982341290334494	0.151207468184805
Ascc1|5UTR|TC_18355_340.00000|chr10_60003328_60003330_+^Ascc1|5UTR_INTRON|TC_21459_236.00000|chr10_60003229_60003232_+	-0.632186527951963	0.167856216224289	0.000165725552379925	0.00045770822173407
Ascc1|5UTR|TC_18355_340.00000|chr10_60003328_60003330_+^Ascc1|5UTR_INTRON|TC_24726_169.00000|chr10_60003268_60003270_+	-0.76337297573027	0.222529342448499	0.000602609032171353	0.00152172122948777
Ascc1|5UTR|TC_3621_8449.00000|chr10_60002821_60002846_+^Ascc1|5UTR_INTRON|TC_21459_236.00000|chr10_60003229_60003232_+	-0.783649642375942	0.143805626154603	5.05493906732823e-08	2.18022297951585e-07
Ascc1|5UTR|TC_3621_8449.00000|chr10_60002821_60002846_+^Ascc1|5UTR_INTRON|TC_24726_169.00000|chr10_60003268_60003270_+	-0.914836090154249	0.208401695787823	1.13469164564339e-05	3.74782564196896e-05
Ascc1|5UTR_INTRON|TC_21459_236.00000|chr10_60003229_60003232_+^Ascc1|5UTR_INTRON|TC_24726_169.00000|chr10_60003268_60003270_+	-0.131186447778307	0.254190025674253	0.605787382724029	0.678987122868601
Ascc3|5UTR|TC_34994_68.00000|chr10_50592781_50592787_+^Ascc3|5UTR|TC_5492_4384.00000|chr10_50592662_50592737_+	-0.12598990938568	0.145393477877592	0.386191668774664	0.474411344726842
Asf1a|5UTR|TC_11250_1028.00000|chr10_53596975_53596997_+^Asf1a|5UTR|TC_15089_530.00000|chr10_53597067_53597069_+	-0.42457176347246	0.0717643994302062	3.29486216088526e-09	1.59114182997684e-08
Asf1a|5UTR|TC_11250_1028.00000|chr10_53596975_53596997_+^Asf1a|5UTR|TC_23143_198.00000|chr10_53597098_53597108_+	-0.0737956899291798	0.111150546005265	0.506737947913391	0.589217635180145
Asf1a|5UTR|TC_11250_1028.00000|chr10_53596975_53596997_+^Asf1a|5UTR_UP1k|TC_25171_162.00000|chr10_53596944_53596946_+	-0.505921448306439	0.127087289752939	6.86556100653046e-05	0.00020191230676044
Asf1a|5UTR|TC_11250_1028.00000|chr10_53596975_53596997_+^Asf1a|5UTR_UP1k|TC_31708_91.00000|chr10_53596801_53596803_+	0.438503047755843	0.115268738680584	0.000142274613241122	0.00039737517616494
Asf1a|5UTR|TC_15089_530.00000|chr10_53597067_53597069_+^Asf1a|5UTR|TC_23143_198.00000|chr10_53597098_53597108_+	0.35077607354328	0.122480539016251	0.00418416331702498	0.00901437024738825
Asf1a|5UTR|TC_15089_530.00000|chr10_53597067_53597069_+^Asf1a|5UTR_UP1k|TC_25171_162.00000|chr10_53596944_53596946_+	-0.0813496848339793	0.135686088784941	0.548810647496017	0.627020945344753
Asf1a|5UTR|TC_15089_530.00000|chr10_53597067_53597069_+^Asf1a|5UTR_UP1k|TC_31708_91.00000|chr10_53596801_53596803_+	0.863074811228303	0.126374990424998	8.52251602623255e-12	5.10650160804322e-11
Asf1a|5UTR|TC_23143_198.00000|chr10_53597098_53597108_+^Asf1a|5UTR_UP1k|TC_25171_162.00000|chr10_53596944_53596946_+	-0.432125758377259	0.160504343149628	0.00709611945420852	0.0145289888793941
Asf1a|5UTR|TC_23143_198.00000|chr10_53597098_53597108_+^Asf1a|5UTR_UP1k|TC_31708_91.00000|chr10_53596801_53596803_+	0.512298737685022	0.149802340161502	0.000626599718963172	0.00157926247385107
Asf1a|5UTR_UP1k|TC_25171_162.00000|chr10_53596944_53596946_+^Asf1a|5UTR_UP1k|TC_31708_91.00000|chr10_53596801_53596803_+	0.944424496062282	0.161702670872304	5.20442955398437e-09	2.47772406642682e-08
Asf1b|5UTR|TC_3498_8971.00000|chr8_83955705_83955713_+^Asf1b|5UTR_UP1k|TC_8452_1908.00000|chr8_83955659_83955682_+	0.163823372182814	0.0293616806604201	2.41216853158477e-08	1.07905874693949e-07
Ash2l|5UTR|TC_1363_30752.00000|chr8_25847627_25847709_-^Ash2l|5UTR|TC_4063_7015.00000|chr8_25840762_25840791_-	0.477410760916569	0.0136203364911534	0	0
Asns|5UTR|TC_5880_3887.00000|chr6_7693118_7693169_-^Asns|5UTR_UP1k|TC_1687_23760.00000|chr6_7693191_7693241_-	0.197605477121586	0.0183972737870147	0	0
Asph|5UTR|TC_1833_21193.00000|chr4_9669075_9669109_-^Asph|5UTR|TC_27434_132.00000|chr4_9669145_9669147_-	-0.112137034339083	0.0672637877098523	0.0954898704437959	0.147554799804527
Aspm|5UTR|TC_13578_607.00000|chr1_139454833_139454882_+^Aspm|5UTR|TC_13713_594.00000|chr1_139454762_139454805_+	-0.0056897918486961	0.0722244035718796	0.93720812620699	0.95349222644515
Aspscr1|5UTR|TC_22363_214.00000|chr11_120672971_120672973_+^Aspscr1|5UTR|TC_7479_2481.00000|chr11_120672998_120673059_+	-0.222783487743251	0.0776233162142501	0.00410395375462658	0.00886194557880839
Ass1|5UTR|TC_2325_15883.00000|chr2_31470297_31470304_+^Ass1|5UTR|TC_6638_3139.00000|chr2_31470242_31470275_+	-0.0142378143775896	0.0193017854456678	0.460731813078533	0.545836732033063
Aste1|5UTR|TC_33903_76.00000|chr9_105402775_105402777_+^Aste1|5UTR_UP1k|TC_23136_199.00000|chr9_105395360_105395385_+	3.16945666553889	3.17125113157068	0.317584425680903	0.404922458173493
Asun|5UTR|TC_15921_469.00000|chr6_146577781_146577794_-^Asun|5UTR|TC_18201_348.00000|chr6_146577439_146577448_-	0.491481028739962	0.0686516672334825	8.1246120942069e-13	5.2364821733473e-12
Asun|5UTR|TC_15921_469.00000|chr6_146577781_146577794_-^Asun|5UTR|TC_24189_179.00000|chr6_146577544_146577546_-	0.0348834822037459	0.0823275926934213	0.671773264533223	0.735473968081615
Asun|5UTR|TC_18201_348.00000|chr6_146577439_146577448_-^Asun|5UTR|TC_24189_179.00000|chr6_146577544_146577546_-	-0.456597546536216	0.0703738725294189	8.68860539071648e-11	4.83700120138528e-10
Asxl1|5UTR|TC_34756_70.00000|chr2_153346274_153346280_+^Asxl1|5UTR_UP1k|TC_30620_100.00000|chr2_153345501_153345504_+	-1.59137056917616	0.42926470892526	0.000209562592031309	0.000568014663583933
Asxl1|5UTR|TC_34756_70.00000|chr2_153346274_153346280_+^Asxl1|5UTR_UP1k|TC_6255_3505.00000|chr2_153345812_153345887_+	-0.12674144331016	0.161501934168939	0.43258999221357	0.519155488871186
Asxl1|5UTR_UP1k|TC_30620_100.00000|chr2_153345501_153345504_+^Asxl1|5UTR_UP1k|TC_6255_3505.00000|chr2_153345812_153345887_+	1.464629125866	0.38818233423662	0.000161267668907339	0.000445959676447113
Asxl2|5UTR|TC_14318_596.00000|chr12_3426775_3426859_+^Asxl2|5UTR|TC_7115_2738.00000|chr12_3426882_3426915_+	-0.0364658416661183	0.0600933164713205	0.543970204115598	0.622575322616072
Atad2|5UTR|TC_1885_20609.00000|chr15_58135063_58135122_-^Atad2|5UTR|TC_7371_2562.00000|chr15_58134996_58135043_-	0.019119770602039	0.02194600397733	0.383634712869605	0.472021847466955
Atad2b|5UTR|TC_35358_66.00000|chr12_4917397_4917411_+^Atad2b|5UTR|TC_37301_55.00000|chr12_4917351_4917364_+	-0.112211482291713	0.20531264883099	0.584695110424083	0.660579489393905
Ate1|5UTR|TC_2403_15106.00000|chr7_130519489_130519555_-^Ate1|5UTR|TC_7672_2346.00000|chr7_130519972_130520024_-	-0.0540427663520493	0.0230805429310661	0.0192071502991014	0.0358555342048126
Atf1|5UTR|TC_12941_751.00000|chr15_100227965_100228013_+^Atf1|5UTR|TC_3379_9522.00000|chr15_100227839_100227938_+	-0.0538227044684344	0.0553815405170154	0.331123790817585	0.418967744584549
Atf1|5UTR|TC_12941_751.00000|chr15_100227965_100228013_+^Atf1|5UTR_INTRON|TC_9254_1583.00000|chr15_100228238_100228294_+	-1.70755174728704	0.121812072320466	0	0
Atf1|5UTR|TC_12941_751.00000|chr15_100227965_100228013_+^Atf1|5UTR_UP1k|TC_28500_120.00000|chr15_100227321_100227330_+	-1.69872592934338	0.248140483551283	7.60369545105277e-12	4.57058063868048e-11
Atf1|5UTR|TC_12941_751.00000|chr15_100227965_100228013_+^Atf1|5UTR_UP1k|TC_41843_32.00000|chr15_100227299_100227301_+	-2.17419426606179	1.3618621738343	0.110380268128612	0.167272974786237
Atf1|5UTR|TC_3379_9522.00000|chr15_100227839_100227938_+^Atf1|5UTR_INTRON|TC_9254_1583.00000|chr15_100228238_100228294_+	-1.65372904281861	0.109429311714646	0	0
Atf1|5UTR|TC_3379_9522.00000|chr15_100227839_100227938_+^Atf1|5UTR_UP1k|TC_28500_120.00000|chr15_100227321_100227330_+	-1.64490322487495	0.241635728373652	9.94004878407395e-12	5.93416840472981e-11
Atf1|5UTR|TC_3379_9522.00000|chr15_100227839_100227938_+^Atf1|5UTR_UP1k|TC_41843_32.00000|chr15_100227299_100227301_+	-2.12037156159335	1.36218502994174	0.119566470247785	0.179063007966425
Atf1|5UTR_INTRON|TC_9254_1583.00000|chr15_100228238_100228294_+^Atf1|5UTR_UP1k|TC_28500_120.00000|chr15_100227321_100227330_+	0.00882581794366263	0.261910605293645	0.97311811277618	0.980293177202179
Atf1|5UTR_INTRON|TC_9254_1583.00000|chr15_100228238_100228294_+^Atf1|5UTR_UP1k|TC_41843_32.00000|chr15_100227299_100227301_+	-0.466642518774742	1.36845319138864	0.733103592459119	0.786406045529876
Atf1|5UTR_UP1k|TC_28500_120.00000|chr15_100227321_100227330_+^Atf1|5UTR_UP1k|TC_41843_32.00000|chr15_100227299_100227301_+	-0.475468336718404	1.40009872521955	0.734160570269356	0.78717640310117
Atf5|5UTR_UP1k|TC_408_130658.00000|chr7_44816599_44816604_-^Atf5|5UTR_UP1k|TC_5775_4008.00000|chr7_44816629_44816631_-	0.0126573964493885	0.0262350743177618	0.629478598139907	0.699207426592396
Atf6|5UTR|TC_6141_3606.00000|chr1_170867737_170867775_-^Atf6|5UTR_UP1k|TC_21887_225.00000|chr1_170867796_170867802_-	0.0327024356736363	0.0614147829316141	0.594390297380913	0.669243981496099
Atf7|5UTR|TC_3959_7304.00000|chr15_102625420_102625497_-^Atf7|5UTR_INTRON|TC_12436_807.00000|chr15_102624965_102625034_-	-1.06713554153229	0.0933331183639494	0	0
Atf7|5UTR|TC_3959_7304.00000|chr15_102625420_102625497_-^Atf7|5UTR_INTRON|TC_7436_2450.00000|chr15_102625055_102625097_-	-0.061959759731777	0.0303063513150458	0.0409093082105059	0.0704155494080046
Atf7|5UTR_INTRON|TC_12436_807.00000|chr15_102624965_102625034_-^Atf7|5UTR_INTRON|TC_7436_2450.00000|chr15_102625055_102625097_-	1.00517578180051	0.0953348191865923	0	0
Atf7ip|5UTR|TC_33737_77.00000|chr6_136518869_136518871_+^Atf7ip|5UTR_INTRON|TC_13069_734.00000|chr6_136551160_136551194_+	-0.277316437029609	0.159630644057056	0.0823451521772069	0.129952955836391
Atf7ip|5UTR|TC_33737_77.00000|chr6_136518869_136518871_+^Atf7ip|5UTR_INTRON|TC_18914_225.00000|chr6_136541604_136541634_+	0.256608974424245	0.161037956500881	0.111055041118377	0.16810131786597
Atf7ip|5UTR|TC_33737_77.00000|chr6_136518869_136518871_+^Atf7ip|5UTR_INTRON|TC_25026_165.00000|chr6_136519164_136519218_+	-3.95477733752942	0.57737967852879	7.40940642174337e-12	4.4640227206057e-11
Atf7ip|5UTR|TC_33737_77.00000|chr6_136518869_136518871_+^Atf7ip|5UTR_INTRON|TC_30782_99.00000|chr6_136532891_136532908_+	0.440329143423887	0.182700562136551	0.0159475459629168	0.0302790985595855
Atf7ip|5UTR|TC_33737_77.00000|chr6_136518869_136518871_+^Atf7ip|5UTR_INTRON|TC_32602_85.00000|chr6_136555068_136555080_+	0.297483772259392	0.194295590230923	0.125747485428459	0.186720708579154
Atf7ip|5UTR|TC_33737_77.00000|chr6_136518869_136518871_+^Atf7ip|5UTR_INTRON|TC_38554_49.00000|chr6_136542300_136542305_+	0.488910466409931	0.188845448335172	0.00962704883793486	0.0191606028161386
Atf7ip|5UTR|TC_33737_77.00000|chr6_136518869_136518871_+^Atf7ip|5UTR_INTRON|TC_43138_25.00000|chr6_136551215_136551227_+	-22.5592531770735	0.146921821400344	0	0
Atf7ip|5UTR|TC_33737_77.00000|chr6_136518869_136518871_+^Atf7ip|5UTR_INTRON|TC_9898_1109.00000|chr6_136541542_136541599_+	-0.170985093848205	0.152614456489101	0.262554908814094	0.345784735817417
Atf7ip|5UTR|TC_33737_77.00000|chr6_136518869_136518871_+^Atf7ip|5UTR_UP1k|TC_11596_964.00000|chr6_136518790_136518804_+	0.288558748358053	0.151644015010389	0.0570575951650671	0.094634220812471
Atf7ip|5UTR|TC_33737_77.00000|chr6_136518869_136518871_+^Atf7ip|5UTR_UP1k|TC_7117_2736.00000|chr6_136518824_136518845_+	0.314401473765444	0.148701291890238	0.0344883136182736	0.0604178871934389
Atf7ip|5UTR_INTRON|TC_13069_734.00000|chr6_136551160_136551194_+^Atf7ip|5UTR_INTRON|TC_18914_225.00000|chr6_136541604_136541634_+	0.533925411453854	0.09910140062192	7.13778798289155e-08	3.02876826863816e-07
Atf7ip|5UTR_INTRON|TC_13069_734.00000|chr6_136551160_136551194_+^Atf7ip|5UTR_INTRON|TC_25026_165.00000|chr6_136519164_136519218_+	-3.67746090049981	0.575701915532982	1.68304037373446e-10	9.1331226900708e-10
Atf7ip|5UTR_INTRON|TC_13069_734.00000|chr6_136551160_136551194_+^Atf7ip|5UTR_INTRON|TC_30782_99.00000|chr6_136532891_136532908_+	0.717645580453495	0.124915764039754	9.19013487532538e-09	4.28350422973588e-08
Atf7ip|5UTR_INTRON|TC_13069_734.00000|chr6_136551160_136551194_+^Atf7ip|5UTR_INTRON|TC_32602_85.00000|chr6_136555068_136555080_+	0.574800209289001	0.142527710366473	5.5092388600686e-05	0.000164524537542486
Atf7ip|5UTR_INTRON|TC_13069_734.00000|chr6_136551160_136551194_+^Atf7ip|5UTR_INTRON|TC_38554_49.00000|chr6_136542300_136542305_+	0.76622690343954	0.139052153658803	3.58108174225436e-08	1.57404383818392e-07
Atf7ip|5UTR_INTRON|TC_13069_734.00000|chr6_136551160_136551194_+^Atf7ip|5UTR_INTRON|TC_43138_25.00000|chr6_136551215_136551227_+	-22.2819367400439	0.0703688186112929	0	0
Atf7ip|5UTR_INTRON|TC_13069_734.00000|chr6_136551160_136551194_+^Atf7ip|5UTR_INTRON|TC_9898_1109.00000|chr6_136541542_136541599_+	0.106331343181403	0.0857296418644659	0.214860707284243	0.292578180724681
Atf7ip|5UTR_INTRON|TC_13069_734.00000|chr6_136551160_136551194_+^Atf7ip|5UTR_UP1k|TC_11596_964.00000|chr6_136518790_136518804_+	0.565875185387661	0.0818939813261748	4.85167461761193e-12	2.95837118942809e-11
Atf7ip|5UTR_INTRON|TC_13069_734.00000|chr6_136551160_136551194_+^Atf7ip|5UTR_UP1k|TC_7117_2736.00000|chr6_136518824_136518845_+	0.591717910795053	0.0745633106935327	1.99840144432528e-15	1.52655989189111e-14
Atf7ip|5UTR_INTRON|TC_18914_225.00000|chr6_136541604_136541634_+^Atf7ip|5UTR_INTRON|TC_25026_165.00000|chr6_136519164_136519218_+	-4.21138631195367	0.576706091549363	2.8244073746464e-13	1.88812064861683e-12
Atf7ip|5UTR_INTRON|TC_18914_225.00000|chr6_136541604_136541634_+^Atf7ip|5UTR_INTRON|TC_30782_99.00000|chr6_136532891_136532908_+	0.183720168999642	0.12634546549425	0.145915890161658	0.211871229421045
Atf7ip|5UTR_INTRON|TC_18914_225.00000|chr6_136541604_136541634_+^Atf7ip|5UTR_INTRON|TC_32602_85.00000|chr6_136555068_136555080_+	0.0408747978351468	0.146520535823647	0.780268036458607	0.826388530861683
Atf7ip|5UTR_INTRON|TC_18914_225.00000|chr6_136541604_136541634_+^Atf7ip|5UTR_INTRON|TC_38554_49.00000|chr6_136542300_136542305_+	0.232301491985686	0.136101050244581	0.0878534682990302	0.137455098438516
Atf7ip|5UTR_INTRON|TC_18914_225.00000|chr6_136541604_136541634_+^Atf7ip|5UTR_INTRON|TC_43138_25.00000|chr6_136551215_136551227_+	-22.8158621514978	0.0715243282349527	0	0
Atf7ip|5UTR_INTRON|TC_18914_225.00000|chr6_136541604_136541634_+^Atf7ip|5UTR_INTRON|TC_9898_1109.00000|chr6_136541542_136541599_+	-0.42759406827245	0.084510438029331	4.20005099810439e-07	1.6453963229133e-06
Atf7ip|5UTR_INTRON|TC_18914_225.00000|chr6_136541604_136541634_+^Atf7ip|5UTR_UP1k|TC_11596_964.00000|chr6_136518790_136518804_+	0.0319497739338076	0.0807425470921589	0.692326830210438	0.752075426953794
Atf7ip|5UTR_INTRON|TC_18914_225.00000|chr6_136541604_136541634_+^Atf7ip|5UTR_UP1k|TC_7117_2736.00000|chr6_136518824_136518845_+	0.0577924993411988	0.0754564457741076	0.443732592147235	0.529500194223398
Atf7ip|5UTR_INTRON|TC_25026_165.00000|chr6_136519164_136519218_+^Atf7ip|5UTR_INTRON|TC_30782_99.00000|chr6_136532891_136532908_+	4.39510648095331	0.581568632961832	4.10782519111308e-14	2.90448707313419e-13
Atf7ip|5UTR_INTRON|TC_25026_165.00000|chr6_136519164_136519218_+^Atf7ip|5UTR_INTRON|TC_32602_85.00000|chr6_136555068_136555080_+	4.25226110978881	0.5846676082033	3.5171865420125e-13	2.33222541380363e-12
Atf7ip|5UTR_INTRON|TC_25026_165.00000|chr6_136519164_136519218_+^Atf7ip|5UTR_INTRON|TC_38554_49.00000|chr6_136542300_136542305_+	4.44368780393935	0.593451504664196	6.99440505513849e-14	4.87971365442534e-13
Atf7ip|5UTR_INTRON|TC_25026_165.00000|chr6_136519164_136519218_+^Atf7ip|5UTR_INTRON|TC_43138_25.00000|chr6_136551215_136551227_+	-18.6044758395441	0.572288624393416	0	0
Atf7ip|5UTR_INTRON|TC_25026_165.00000|chr6_136519164_136519218_+^Atf7ip|5UTR_INTRON|TC_9898_1109.00000|chr6_136541542_136541599_+	3.78379224368122	0.574563501751865	4.53335147199141e-11	2.58631743830532e-10
Atf7ip|5UTR_INTRON|TC_25026_165.00000|chr6_136519164_136519218_+^Atf7ip|5UTR_UP1k|TC_11596_964.00000|chr6_136518790_136518804_+	4.24333608588748	0.573127416813422	1.32338584535319e-13	9.04037955606896e-13
Atf7ip|5UTR_INTRON|TC_25026_165.00000|chr6_136519164_136519218_+^Atf7ip|5UTR_UP1k|TC_7117_2736.00000|chr6_136518824_136518845_+	4.26917881129487	0.572461518567127	8.81517081552374e-14	6.10775385189696e-13
Atf7ip|5UTR_INTRON|TC_30782_99.00000|chr6_136532891_136532908_+^Atf7ip|5UTR_INTRON|TC_32602_85.00000|chr6_136555068_136555080_+	-0.142845371164495	0.162855809725412	0.380417182866147	0.468810652116169
Atf7ip|5UTR_INTRON|TC_30782_99.00000|chr6_136532891_136532908_+^Atf7ip|5UTR_INTRON|TC_38554_49.00000|chr6_136542300_136542305_+	0.0485813229860446	0.15386064032259	0.75219313151838	0.802355653301486
Atf7ip|5UTR_INTRON|TC_30782_99.00000|chr6_136532891_136532908_+^Atf7ip|5UTR_INTRON|TC_43138_25.00000|chr6_136551215_136551227_+	-22.9995823204974	0.102688231923377	0	0
Atf7ip|5UTR_INTRON|TC_30782_99.00000|chr6_136532891_136532908_+^Atf7ip|5UTR_INTRON|TC_9898_1109.00000|chr6_136541542_136541599_+	-0.611314237272092	0.11756482944491	1.99497262709514e-07	8.07594474598143e-07
Atf7ip|5UTR_INTRON|TC_30782_99.00000|chr6_136532891_136532908_+^Atf7ip|5UTR_UP1k|TC_11596_964.00000|chr6_136518790_136518804_+	-0.151770395065834	0.110766451261956	0.170629539709817	0.241421471718874
Atf7ip|5UTR_INTRON|TC_30782_99.00000|chr6_136532891_136532908_+^Atf7ip|5UTR_UP1k|TC_7117_2736.00000|chr6_136518824_136518845_+	-0.125927669658443	0.104838217556064	0.229688416281362	0.309428232122673
Atf7ip|5UTR_INTRON|TC_32602_85.00000|chr6_136555068_136555080_+^Atf7ip|5UTR_INTRON|TC_38554_49.00000|chr6_136542300_136542305_+	0.191426694150539	0.1745106774528	0.272670247838422	0.356742440962468
Atf7ip|5UTR_INTRON|TC_32602_85.00000|chr6_136555068_136555080_+^Atf7ip|5UTR_INTRON|TC_43138_25.00000|chr6_136551215_136551227_+	-22.8567369493329	0.124634061192637	0	0
Atf7ip|5UTR_INTRON|TC_32602_85.00000|chr6_136555068_136555080_+^Atf7ip|5UTR_INTRON|TC_9898_1109.00000|chr6_136541542_136541599_+	-0.468468866107597	0.131812356425603	0.000379334383724839	0.000990316436491836
Atf7ip|5UTR_INTRON|TC_32602_85.00000|chr6_136555068_136555080_+^Atf7ip|5UTR_UP1k|TC_11596_964.00000|chr6_136518790_136518804_+	-0.00892502390133921	0.132034761933108	0.946107226791149	0.960088385809881
Atf7ip|5UTR_INTRON|TC_32602_85.00000|chr6_136555068_136555080_+^Atf7ip|5UTR_UP1k|TC_7117_2736.00000|chr6_136518824_136518845_+	0.016917701506052	0.128271524261368	0.895071482310873	0.919971597993058
Atf7ip|5UTR_INTRON|TC_38554_49.00000|chr6_136542300_136542305_+^Atf7ip|5UTR_INTRON|TC_43138_25.00000|chr6_136551215_136551227_+	-23.0481636434835	0.120965431343884	0	0
Atf7ip|5UTR_INTRON|TC_38554_49.00000|chr6_136542300_136542305_+^Atf7ip|5UTR_INTRON|TC_9898_1109.00000|chr6_136541542_136541599_+	-0.659895560258137	0.129346483323284	3.36497693043114e-07	1.33137367781402e-06
Atf7ip|5UTR_INTRON|TC_38554_49.00000|chr6_136542300_136542305_+^Atf7ip|5UTR_UP1k|TC_11596_964.00000|chr6_136518790_136518804_+	-0.200351718051879	0.127698340733404	0.116660673300933	0.175412288319964
Atf7ip|5UTR_INTRON|TC_38554_49.00000|chr6_136542300_136542305_+^Atf7ip|5UTR_UP1k|TC_7117_2736.00000|chr6_136518824_136518845_+	-0.174508992644487	0.122909759751381	0.155661849876691	0.223523190604629
Atf7ip|5UTR_INTRON|TC_43138_25.00000|chr6_136551215_136551227_+^Atf7ip|5UTR_INTRON|TC_9898_1109.00000|chr6_136541542_136541599_+	22.3882680832253	0.0490425495757102	0	0
Atf7ip|5UTR_INTRON|TC_43138_25.00000|chr6_136551215_136551227_+^Atf7ip|5UTR_UP1k|TC_11596_964.00000|chr6_136518790_136518804_+	22.8478119254316	0.0412034145487179	0	0
Atf7ip|5UTR_INTRON|TC_43138_25.00000|chr6_136551215_136551227_+^Atf7ip|5UTR_UP1k|TC_7117_2736.00000|chr6_136518824_136518845_+	22.873654650839	0.0231674326626148	0	0
Atf7ip|5UTR_INTRON|TC_9898_1109.00000|chr6_136541542_136541599_+^Atf7ip|5UTR_UP1k|TC_11596_964.00000|chr6_136518790_136518804_+	0.459543842206258	0.0632871043451739	3.83471032705529e-13	2.53253074771688e-12
Atf7ip|5UTR_INTRON|TC_9898_1109.00000|chr6_136541542_136541599_+^Atf7ip|5UTR_UP1k|TC_7117_2736.00000|chr6_136518824_136518845_+	0.485386567613649	0.0540295492814578	0	0
Atf7ip|5UTR_UP1k|TC_11596_964.00000|chr6_136518790_136518804_+^Atf7ip|5UTR_UP1k|TC_7117_2736.00000|chr6_136518824_136518845_+	0.0258427254073912	0.0472429426365263	0.584366578008985	0.660281877771006
Atg10|5UTR|TC_15808_476.00000|chr13_91223960_91223989_-^Atg10|5UTR_INTRON|TC_25532_157.00000|chr13_91223913_91223938_-	-0.809128776777815	0.465460421056741	0.0821508054504252	0.129708675127937
Atg101|5UTR|TC_22549_210.00000|chr15_101284324_101284332_+^Atg101|5UTR|TC_4639_5747.00000|chr15_101284262_101284303_+	0.0836978573090982	0.0524123287991226	0.110285407449025	0.167198597494292
Atg3|5UTR|TC_25194_162.00000|chr16_45159059_45159064_+^Atg3|5UTR|TC_5361_4566.00000|chr16_45158825_45158919_+	-0.110246378269399	0.106623041327567	0.301144259210853	0.387160174849005
Atg3|5UTR|TC_25194_162.00000|chr16_45159059_45159064_+^Atg3|5UTR|TC_7214_2666.00000|chr16_45158956_45159030_+	0.0885760020176546	0.108329748023709	0.4135561006745	0.500710958778431
Atg3|5UTR|TC_25194_162.00000|chr16_45159059_45159064_+^Atg3|5UTR_UP1k|TC_12629_795.00000|chr16_45158752_45158797_+	-0.438149575160617	0.114719425056672	0.000133822997725908	0.000375609338363579
Atg3|5UTR|TC_5361_4566.00000|chr16_45158825_45158919_+^Atg3|5UTR|TC_7214_2666.00000|chr16_45158956_45159030_+	0.198822380287053	0.0325603466023484	1.01984221068108e-09	5.14867222297652e-09
Atg3|5UTR|TC_5361_4566.00000|chr16_45158825_45158919_+^Atg3|5UTR_UP1k|TC_12629_795.00000|chr16_45158752_45158797_+	-0.327903196891218	0.055702908267493	3.94116117519161e-09	1.89348974263052e-08
Atg3|5UTR|TC_7214_2666.00000|chr16_45158956_45159030_+^Atg3|5UTR_UP1k|TC_12629_795.00000|chr16_45158752_45158797_+	-0.526725577178272	0.057576067896906	0	0
Atg4a|5UTR|TC_17202_396.00000|chr3_103646067_103646070_-^Atg4a|5UTR|TC_24836_168.00000|chr3_103646036_103646042_-	0.224715980279502	0.13103982213765	0.086369455160396	0.135326935119311
Atg4b|5UTR_UP1k|TC_4651_5095.00000|chr1_93754896_93754994_+^Atg4b|5UTR_UP1k|TC_5977_3412.00000|chr1_93755015_93755029_+	0.33796839753961	0.03038553404725	0	0
Atg4c|5UTR|TC_13144_724.00000|chr4_99194126_99194177_+^Atg4c|5UTR_UP1k|TC_22831_205.00000|chr4_99193904_99193929_+	0.325040098590739	0.0956574179859492	0.00067890297586537	0.0016999792729
Atg5|5UTR|TC_10390_1205.00000|chr10_44268507_44268537_+^Atg5|5UTR|TC_11841_917.00000|chr10_44268337_44268399_+	0.214503279633182	0.0572699795238252	0.000180052739122027	0.00049384603227196
Atg5|5UTR|TC_10390_1205.00000|chr10_44268507_44268537_+^Atg5|5UTR|TC_5533_4225.00000|chr10_44268433_44268487_+	0.0733231357756038	0.0456556243170381	0.108272932430441	0.164669269684331
Atg5|5UTR|TC_11841_917.00000|chr10_44268337_44268399_+^Atg5|5UTR|TC_5533_4225.00000|chr10_44268433_44268487_+	-0.141180143857578	0.0450613926403732	0.00172992805808425	0.00400666367823292
Atg9a|5UTR|TC_10322_1248.00000|chr1_75191923_75192013_-^Atg9a|5UTR_UP1k|TC_6905_2907.00000|chr1_75192605_75192696_-	-0.321462505988002	0.0391607295340657	2.22044604925031e-16	1.80890499266876e-15
Athl1|5UTR|TC_8482_1891.00000|chr7_140941551_140941609_+^Athl1|5UTR_INTRON|TC_28266_123.00000|chr7_140941918_140941933_+	-0.6183485667987	0.206856182917243	0.00279646734147554	0.00623253452010079
Athl1|5UTR|TC_8482_1891.00000|chr7_140941551_140941609_+^Athl1|5UTR_INTRON|TC_33191_81.00000|chr7_140941874_140941893_+	-0.340789840858861	0.297173661257777	0.251476689240311	0.333741602355147
Athl1|5UTR_INTRON|TC_28266_123.00000|chr7_140941918_140941933_+^Athl1|5UTR_INTRON|TC_33191_81.00000|chr7_140941874_140941893_+	0.277558725939839	0.362409296903619	0.443753136238456	0.529500194223398
Atl3|5UTR|TC_19112_309.00000|chr19_7494424_7494482_+^Atl3|5UTR|TC_7605_2397.00000|chr19_7494520_7494620_+	0.0432124110625851	0.0674922688968269	0.522005401533982	0.60306728146919
Atm|5UTR|TC_5126_3810.00000|chr9_53536667_53536710_-^Atm|5UTR|TC_7849_1797.00000|chr9_53536626_53536644_-	-0.0683317543803795	0.0571033401246357	0.23144954215116	0.311353045626115
Atm|5UTR|TC_5126_3810.00000|chr9_53536667_53536710_-^Atm|5UTR_UP1k|TC_10456_1215.00000|chr9_53536762_53536828_-	0.640674692705776	0.046995707438579	0	0
Atm|5UTR|TC_5126_3810.00000|chr9_53536667_53536710_-^Atm|5UTR_UP1k|TC_28670_119.00000|chr9_53536736_53536738_-	0.546590908978034	0.138262849745356	7.70891215791103e-05	0.000224888994357565
Atm|5UTR|TC_7849_1797.00000|chr9_53536626_53536644_-^Atm|5UTR_UP1k|TC_10456_1215.00000|chr9_53536762_53536828_-	0.709006447086156	0.0623662647881665	0	0
Atm|5UTR|TC_7849_1797.00000|chr9_53536626_53536644_-^Atm|5UTR_UP1k|TC_28670_119.00000|chr9_53536736_53536738_-	0.614922663358413	0.14160387529145	1.40835001385398e-05	4.58251186554244e-05
Atm|5UTR_UP1k|TC_10456_1215.00000|chr9_53536762_53536828_-^Atm|5UTR_UP1k|TC_28670_119.00000|chr9_53536736_53536738_-	-0.0940837837277423	0.139485684732992	0.49999034468173	0.582714889003516
Atn1|5UTR|TC_24659_171.00000|chr6_124756328_124756349_-^Atn1|5UTR|TC_28170_124.00000|chr6_124756361_124756391_-	-0.236696694947541	0.134709280660803	0.0789020081987475	0.125287982994524
Atn1|5UTR|TC_24659_171.00000|chr6_124756328_124756349_-^Atn1|5UTR_INTRON|TC_39324_45.00000|chr6_124756173_124756175_-	0.117364123829796	0.129869991079945	0.366151996044361	0.454562194048068
Atn1|5UTR|TC_24659_171.00000|chr6_124756328_124756349_-^Atn1|5UTR_INTRON|TC_9171_1551.00000|chr6_124756020_124756102_-	-0.276441996210046	0.0789820328896407	0.000465150306007134	0.00119625713991952
Atn1|5UTR|TC_24659_171.00000|chr6_124756328_124756349_-^Atn1|5UTR_INTRON|TC_9839_1333.00000|chr6_124755954_124756000_-	-0.768885083553006	0.0810408528757596	0	0
Atn1|5UTR|TC_24659_171.00000|chr6_124756328_124756349_-^Atn1|5UTR_UP1k|TC_10418_1225.00000|chr6_124756945_124757028_-	-0.304727842790096	0.0773082566159915	8.08978940662897e-05	0.000235267578397662
Atn1|5UTR|TC_24659_171.00000|chr6_124756328_124756349_-^Atn1|5UTR_UP1k|TC_26529_132.00000|chr6_124757187_124757201_-	-0.45574772905822	0.120357270368233	0.000152707904291116	0.000424167063253342
Atn1|5UTR|TC_24659_171.00000|chr6_124756328_124756349_-^Atn1|5UTR_UP1k|TC_29655_109.00000|chr6_124756879_124756922_-	-0.88428000599331	0.225896861690011	9.05805354525224e-05	0.000261168235435323
Atn1|5UTR|TC_24659_171.00000|chr6_124756328_124756349_-^Atn1|5UTR_UP1k|TC_5946_3751.00000|chr6_124757221_124757297_-	-0.488817022066203	0.0760030414966066	1.26312960091468e-10	6.95224836155978e-10
Atn1|5UTR|TC_28170_124.00000|chr6_124756361_124756391_-^Atn1|5UTR_INTRON|TC_39324_45.00000|chr6_124756173_124756175_-	0.354060818777337	0.15876836596525	0.0257443643872806	0.0466192300570995
Atn1|5UTR|TC_28170_124.00000|chr6_124756361_124756391_-^Atn1|5UTR_INTRON|TC_9171_1551.00000|chr6_124756020_124756102_-	-0.0397453012625054	0.120223204271993	0.74094972568827	0.792877262146312
Atn1|5UTR|TC_28170_124.00000|chr6_124756361_124756391_-^Atn1|5UTR_INTRON|TC_9839_1333.00000|chr6_124755954_124756000_-	-0.532188388605465	0.123953829773989	1.75925503662633e-05	5.64718283416322e-05
Atn1|5UTR|TC_28170_124.00000|chr6_124756361_124756391_-^Atn1|5UTR_UP1k|TC_10418_1225.00000|chr6_124756945_124757028_-	-0.0680311478425556	0.119997889552994	0.570757526649622	0.647544205782324
Atn1|5UTR|TC_28170_124.00000|chr6_124756361_124756391_-^Atn1|5UTR_UP1k|TC_26529_132.00000|chr6_124757187_124757201_-	-0.219051034110679	0.153902521776236	0.15464624187864	0.222235138433246
Atn1|5UTR|TC_28170_124.00000|chr6_124756361_124756391_-^Atn1|5UTR_UP1k|TC_29655_109.00000|chr6_124756879_124756922_-	-0.647583311045769	0.241706081894896	0.00737943091518622	0.0150620317279151
Atn1|5UTR|TC_28170_124.00000|chr6_124756361_124756391_-^Atn1|5UTR_UP1k|TC_5946_3751.00000|chr6_124757221_124757297_-	-0.252120327118662	0.117332234710718	0.0316524060304086	0.0559580748746246
Atn1|5UTR_INTRON|TC_39324_45.00000|chr6_124756173_124756175_-^Atn1|5UTR_INTRON|TC_9171_1551.00000|chr6_124756020_124756102_-	-0.393806120039842	0.112770641184464	0.000479242547348324	0.00122984645881836
Atn1|5UTR_INTRON|TC_39324_45.00000|chr6_124756173_124756175_-^Atn1|5UTR_INTRON|TC_9839_1333.00000|chr6_124755954_124756000_-	-0.886249207382802	0.116672974911408	3.06421554796543e-14	2.18188116868157e-13
Atn1|5UTR_INTRON|TC_39324_45.00000|chr6_124756173_124756175_-^Atn1|5UTR_UP1k|TC_10418_1225.00000|chr6_124756945_124757028_-	-0.422091966619892	0.113376479323947	0.000196929153149616	0.000536543991007555
Atn1|5UTR_INTRON|TC_39324_45.00000|chr6_124756173_124756175_-^Atn1|5UTR_UP1k|TC_26529_132.00000|chr6_124757187_124757201_-	-0.573111852888016	0.146200358935133	8.85327705362204e-05	0.000255601104634177
Atn1|5UTR_INTRON|TC_39324_45.00000|chr6_124756173_124756175_-^Atn1|5UTR_UP1k|TC_29655_109.00000|chr6_124756879_124756922_-	-1.00164412982311	0.236472921852823	2.27773166241452e-05	7.20046480699658e-05
Atn1|5UTR_INTRON|TC_39324_45.00000|chr6_124756173_124756175_-^Atn1|5UTR_UP1k|TC_5946_3751.00000|chr6_124757221_124757297_-	-0.606181145895999	0.11100911825382	4.74413630602299e-08	2.05224577143132e-07
Atn1|5UTR_INTRON|TC_9171_1551.00000|chr6_124756020_124756102_-^Atn1|5UTR_INTRON|TC_9839_1333.00000|chr6_124755954_124756000_-	-0.49244308734296	0.0548719633814141	0	0
Atn1|5UTR_INTRON|TC_9171_1551.00000|chr6_124756020_124756102_-^Atn1|5UTR_UP1k|TC_10418_1225.00000|chr6_124756945_124757028_-	-0.0282858465800502	0.046261641605758	0.540913644269626	0.619726009629666
Atn1|5UTR_INTRON|TC_9171_1551.00000|chr6_124756020_124756102_-^Atn1|5UTR_UP1k|TC_26529_132.00000|chr6_124757187_124757201_-	-0.179305732848174	0.106018623729289	0.0907859400879507	0.14140225509958
Atn1|5UTR_INTRON|TC_9171_1551.00000|chr6_124756020_124756102_-^Atn1|5UTR_UP1k|TC_29655_109.00000|chr6_124756879_124756922_-	-0.607838009783264	0.217671467480776	0.00523095705739252	0.0110535254977864
Atn1|5UTR_INTRON|TC_9171_1551.00000|chr6_124756020_124756102_-^Atn1|5UTR_UP1k|TC_5946_3751.00000|chr6_124757221_124757297_-	-0.212375025856157	0.0411034009410328	2.38074690406265e-07	9.56089295581313e-07
Atn1|5UTR_INTRON|TC_9839_1333.00000|chr6_124755954_124756000_-^Atn1|5UTR_UP1k|TC_10418_1225.00000|chr6_124756945_124757028_-	0.46415724076291	0.0525487481564164	0	0
Atn1|5UTR_INTRON|TC_9839_1333.00000|chr6_124755954_124756000_-^Atn1|5UTR_UP1k|TC_26529_132.00000|chr6_124757187_124757201_-	0.313137354494786	0.107324247423901	0.00352650848006575	0.00771923985723337
Atn1|5UTR_INTRON|TC_9839_1333.00000|chr6_124755954_124756000_-^Atn1|5UTR_UP1k|TC_29655_109.00000|chr6_124756879_124756922_-	-0.115394922440304	0.221698883933456	0.602713074396835	0.676466257383954
Atn1|5UTR_INTRON|TC_9839_1333.00000|chr6_124755954_124756000_-^Atn1|5UTR_UP1k|TC_5946_3751.00000|chr6_124757221_124757297_-	0.280068061486803	0.0495330590704284	1.56606221324296e-08	7.14451199613727e-08
Atn1|5UTR_UP1k|TC_10418_1225.00000|chr6_124756945_124757028_-^Atn1|5UTR_UP1k|TC_26529_132.00000|chr6_124757187_124757201_-	-0.151019886268124	0.104444200763504	0.148194464832938	0.214569867042736
Atn1|5UTR_UP1k|TC_10418_1225.00000|chr6_124756945_124757028_-^Atn1|5UTR_UP1k|TC_29655_109.00000|chr6_124756879_124756922_-	-0.579552163203214	0.218711712211995	0.00805286778907299	0.0162669665673004
Atn1|5UTR_UP1k|TC_10418_1225.00000|chr6_124756945_124757028_-^Atn1|5UTR_UP1k|TC_5946_3751.00000|chr6_124757221_124757297_-	-0.184089179276107	0.0397528697838056	3.64185233014958e-06	1.27445397978233e-05
Atn1|5UTR_UP1k|TC_26529_132.00000|chr6_124757187_124757201_-^Atn1|5UTR_UP1k|TC_29655_109.00000|chr6_124756879_124756922_-	-0.42853227693509	0.239896389826366	0.0740470841267418	0.118569351166688
Atn1|5UTR_UP1k|TC_26529_132.00000|chr6_124757187_124757201_-^Atn1|5UTR_UP1k|TC_5946_3751.00000|chr6_124757221_124757297_-	-0.0330692930079829	0.103064282169069	0.748315844927364	0.799324914249312
Atn1|5UTR_UP1k|TC_29655_109.00000|chr6_124756879_124756922_-^Atn1|5UTR_UP1k|TC_5946_3751.00000|chr6_124757221_124757297_-	0.395462983927107	0.219940675742063	0.0721700558857969	0.115965825712511
Atoh8|5UTR|TC_13986_626.00000|chr6_72235542_72235628_-^Atoh8|5UTR|TC_25943_152.00000|chr6_72235168_72235203_-	-0.173973202368892	0.154964726500898	0.261580544634384	0.344709175467154
Atoh8|5UTR|TC_13986_626.00000|chr6_72235542_72235628_-^Atoh8|5UTR|TC_7444_2509.00000|chr6_72235223_72235316_-	0.214633239719034	0.0670683171893483	0.00137323650447541	0.00324646178671583
Atoh8|5UTR|TC_25943_152.00000|chr6_72235168_72235203_-^Atoh8|5UTR|TC_7444_2509.00000|chr6_72235223_72235316_-	0.388606442087926	0.141040997641832	0.00586431951510513	0.0122575959777082
Atp10a|5UTR|TC_11411_913.00000|chr7_58658389_58658425_+^Atp10a|5UTR|TC_13758_591.00000|chr7_58658355_58658369_+	-0.304296621777271	0.0591670318516828	2.70371582899998e-07	1.08016865102539e-06
Atp10a|5UTR|TC_11411_913.00000|chr7_58658389_58658425_+^Atp10a|5UTR|TC_18995_314.00000|chr7_58658189_58658220_+	-0.206888664356558	0.0674558433210281	0.00216201776803149	0.00492786566989207
Atp10a|5UTR|TC_11411_913.00000|chr7_58658389_58658425_+^Atp10a|5UTR|TC_40575_39.00000|chr7_58658277_58658279_+	-0.378250394775766	0.186096832543605	0.0420983998324389	0.0722442250689871
Atp10a|5UTR|TC_13758_591.00000|chr7_58658355_58658369_+^Atp10a|5UTR|TC_18995_314.00000|chr7_58658189_58658220_+	0.0974079574207132	0.0744921562952107	0.1909998427488	0.265123710180258
Atp10a|5UTR|TC_13758_591.00000|chr7_58658355_58658369_+^Atp10a|5UTR|TC_40575_39.00000|chr7_58658277_58658279_+	-0.0739537729984946	0.191612505389759	0.699530118097175	0.758392877249343
Atp10a|5UTR|TC_18995_314.00000|chr7_58658189_58658220_+^Atp10a|5UTR|TC_40575_39.00000|chr7_58658277_58658279_+	-0.171361730419208	0.192582074091022	0.373567149030713	0.461757301544325
Atp11c|5UTR|TC_7886_2199.00000|chrX_60403967_60404037_-^Atp11c|5UTR_UP1k|TC_19288_303.00000|chrX_60404792_60404847_-	-0.185597269589767	0.0735606805855411	0.0116341882599291	0.0228024526624672
Atp1a1|5UTR|TC_6113_2804.00000|chr3_101604599_101604630_-^Atp1a1|5UTR|TC_6285_2676.00000|chr3_101604653_101604665_-	-0.53090631426591	0.0422048446631845	0	0
Atp1b1|5UTR|TC_17580_376.00000|chr1_164458349_164458358_-^Atp1b1|5UTR|TC_24856_167.00000|chr1_164457934_164457968_-	-0.43673192502568	0.0868237823513304	4.90235355865565e-07	1.90065827003628e-06
Atp1b1|5UTR|TC_17580_376.00000|chr1_164458349_164458358_-^Atp1b1|5UTR|TC_8347_1957.00000|chr1_164458001_164458026_-	-0.26952487933295	0.0514235327346718	1.59470797234107e-07	6.53630930163296e-07
Atp1b1|5UTR|TC_24856_167.00000|chr1_164457934_164457968_-^Atp1b1|5UTR|TC_8347_1957.00000|chr1_164458001_164458026_-	0.16720704569273	0.0769194646495615	0.0297206338128475	0.0529066005821536
Atp1b3|5UTR|TC_26677_142.00000|chr9_96364283_96364285_-^Atp1b3|5UTR_UP1k|TC_4136_6802.00000|chr9_96364306_96364368_-	-0.0282033047384957	0.0875290711875524	0.747288739244939	0.798357832038496
Atp2b1|5UTR|TC_10608_1170.00000|chr10_98915121_98915162_+^Atp2b1|5UTR_UP1k|TC_3747_7955.00000|chr10_98914628_98914709_+	-0.180179257100948	0.0320821789969463	1.95226519394964e-08	8.82049958106907e-08
Atp2b2|5UTR_INTRON|TC_25086_164.00000|chr6_113947641_113947685_-^Atp2b2|5UTR_INTRON|TC_28759_118.00000|chr6_113939915_113939937_-	3.12892253055453	1.0953839742047	0.00428391486328517	0.00920357532298906
Atp2c1|5UTR|TC_9271_1575.00000|chr9_105495052_105495112_-^Atp2c1|5UTR_UP1k|TC_39548_44.00000|chr9_105495140_105495142_-	-1.25792928310081	0.28364320654715	9.21149973565072e-06	3.08130656803863e-05
Atp5d|5UTR|TC_645_75057.00000|chr10_80142338_80142416_+^Atp5d|5UTR_UP1k|TC_3105_10424.00000|chr10_80142272_80142305_+	0.130435614924265	0.0136514567838828	0	0
Atp5g2|5UTR|TC_1993_19377.00000|chr15_102671031_102671083_-^Atp5g2|5UTR_INTRON|TC_7683_2333.00000|chr15_102670967_102671001_-	-1.85946389333365	0.124294941369101	0	0
Atp5g3|5UTR|TC_4148_6780.00000|chr2_73911260_73911272_-^Atp5g3|5UTR|TC_698_71234.00000|chr2_73911292_73911303_-	0.136546493720161	0.0170574145297285	1.11022302462516e-15	8.65736337157167e-15
Atp5g3|5UTR|TC_4148_6780.00000|chr2_73911260_73911272_-^Atp5g3|5UTR_UP1k|TC_5233_4755.00000|chr2_73911349_73911369_-	0.0178912523984587	0.0251530644136763	0.476901364451112	0.560738529461299
Atp5g3|5UTR|TC_4148_6780.00000|chr2_73911260_73911272_-^Atp5g3|5UTR_UP1k|TC_6102_3654.00000|chr2_73911326_73911328_-	0.0767133747745543	0.0241325919039163	0.00147871472615924	0.00347764431563646
Atp5g3|5UTR|TC_698_71234.00000|chr2_73911292_73911303_-^Atp5g3|5UTR_UP1k|TC_5233_4755.00000|chr2_73911349_73911369_-	-0.118655241321703	0.0195205840551701	1.21336363179125e-09	6.07191049010838e-09
Atp5g3|5UTR|TC_698_71234.00000|chr2_73911292_73911303_-^Atp5g3|5UTR_UP1k|TC_6102_3654.00000|chr2_73911326_73911328_-	-0.0598331189456072	0.0182556382729652	0.00104725355626378	0.00253427631807302
Atp5g3|5UTR_UP1k|TC_5233_4755.00000|chr2_73911349_73911369_-^Atp5g3|5UTR_UP1k|TC_6102_3654.00000|chr2_73911326_73911328_-	0.0588221223760956	0.0257145239378824	0.0221663179127578	0.0407246709264227
Atp5j|5UTR|TC_12561_806.00000|chr16_84835421_84835423_-^Atp5j|5UTR|TC_1388_29880.00000|chr16_84835564_84835633_-	0.530894931742867	0.0749093266744469	1.36890498936282e-12	8.68208793060093e-12
Atp5j|5UTR|TC_12561_806.00000|chr16_84835421_84835423_-^Atp5j|5UTR|TC_156_342165.00000|chr16_84834850_84834883_-	0.662529616550097	0.0748136113629686	0	0
Atp5j|5UTR|TC_12561_806.00000|chr16_84835421_84835423_-^Atp5j|5UTR|TC_2502_14423.00000|chr16_84834970_84835009_-	0.184421129757997	0.0769281668922319	0.0165156709721919	0.031258230948235
Atp5j|5UTR|TC_12561_806.00000|chr16_84835421_84835423_-^Atp5j|5UTR_UP1k|TC_24527_173.00000|chr16_84835661_84835663_-	0.72845897802398	0.115242734485941	2.59735122298821e-10	1.38595844754733e-09
Atp5j|5UTR|TC_1388_29880.00000|chr16_84835564_84835633_-^Atp5j|5UTR|TC_156_342165.00000|chr16_84834850_84834883_-	0.131634684807231	0.0093184254497321	0	0
Atp5j|5UTR|TC_1388_29880.00000|chr16_84835564_84835633_-^Atp5j|5UTR|TC_2502_14423.00000|chr16_84834970_84835009_-	-0.34647380198487	0.0190562353314263	0	0
Atp5j|5UTR|TC_1388_29880.00000|chr16_84835564_84835633_-^Atp5j|5UTR_UP1k|TC_24527_173.00000|chr16_84835661_84835663_-	0.197564046281113	0.0895818490213545	0.0274258529964131	0.0492763682056102
Atp5j|5UTR|TC_156_342165.00000|chr16_84834850_84834883_-^Atp5j|5UTR|TC_2502_14423.00000|chr16_84834970_84835009_-	-0.4781084867921	0.0166381114881139	0	0
Atp5j|5UTR|TC_156_342165.00000|chr16_84834850_84834883_-^Atp5j|5UTR_UP1k|TC_24527_173.00000|chr16_84835661_84835663_-	0.0659293614738824	0.0892466859373027	0.460069895530895	0.545298820692502
Atp5j|5UTR|TC_2502_14423.00000|chr16_84834970_84835009_-^Atp5j|5UTR_UP1k|TC_24527_173.00000|chr16_84835661_84835663_-	0.544037848265983	0.0901251224586572	1.57519308707776e-09	7.79043458903166e-09
Atp5s|5UTR|TC_12337_840.00000|chr12_69724943_69724996_+^Atp5s|5UTR_INTRON|TC_39208_45.00000|chr12_69734181_69734184_+	-21.8823057521533	0.064062945936007	0	0
Atp6v0a2|5UTR|TC_932_47999.00000|chr5_124629048_124629107_+^Atp6v0a2|5UTR_UP1k|TC_20568_261.00000|chr5_124628557_124628595_+	-0.330801150502155	0.0708500531948846	3.02622557279975e-06	1.06789953112577e-05
Atp6v0e|5UTR|TC_590_85390.00000|chr17_26676410_26676451_+^Atp6v0e|5UTR_UP1k|TC_7650_2359.00000|chr17_26676381_26676388_+	0.0948734228431762	0.0309807097603882	0.00219614886404207	0.00500168232345473
Atp6v1a|5UTR|TC_3150_10479.00000|chr16_44138979_44139073_-^Atp6v1a|5UTR_UP1k|TC_16228_448.00000|chr16_44139272_44139297_-	-0.305205935978418	0.0613692158749159	6.58314537327342e-07	2.51733337364007e-06
Atp6v1d|5UTR|TC_10053_1274.00000|chr12_78861585_78861606_-^Atp6v1d|5UTR|TC_691_66427.00000|chr12_78861488_78861559_-	-0.0852582832025291	0.0215939613788268	7.87257088270543e-05	0.000229255416735267
Atp6v1e1|5UTR|TC_14661_565.00000|chr6_120822670_120822672_-^Atp6v1e1|5UTR_UP1k|TC_906_49553.00000|chr6_120822693_120822753_-	0.327810493175	0.0598274754522815	4.2710028402837e-08	1.86231626506519e-07
Atp6v1g1|5UTR|TC_151_356874.00000|chr4_63544804_63544875_+^Atp6v1g1|5UTR|TC_3852_7623.00000|chr4_63544896_63544914_+	-0.413788252004371	0.0185856373438264	0	0
Atp6v1g2|5UTR_UP1k|TC_6635_3067.00000|chr17_35235932_35236054_+^Atp6v1g2|5UTR_UP1k|TC_9009_1645.00000|chr17_35235850_35235910_+	0.973757099173887	0.158569802571473	8.20689294300792e-10	4.1835059401668e-09
Atp8a1|5UTR|TC_20502_263.00000|chr5_67847405_67847436_-^Atp8a1|5UTR|TC_32161_88.00000|chr5_67847366_67847388_-	-0.194894109241587	0.203706998464247	0.338699803041305	0.427029377745819
Atp8b2|5UTR|TC_14015_623.00000|chr3_89963177_89963238_-^Atp8b2|5UTR_INTRON|TC_18015_356.00000|chr3_89962137_89962207_-	-0.271699337565675	0.097614499019214	0.00537939011875466	0.011341597942065
Atp8b3|5UTR|TC_14569_572.00000|chr10_80539089_80539158_-^Atp8b3|5UTR_INTRON|TC_38811_47.00000|chr10_80538270_80538342_-	2.30022275164836	0.321600834541574	8.5265128291212e-13	5.47936022865035e-12
Atpaf1|5UTR|TC_26422_145.00000|chr4_115784800_115784827_+^Atpaf1|5UTR|TC_7240_2648.00000|chr4_115784950_115785040_+	-0.390754624089314	0.0835656841039774	2.9249926769559e-06	1.03491243460894e-05
Atpaf2|5UTR|TC_31101_96.00000|chr11_60417095_60417103_-^Atpaf2|5UTR|TC_3755_7921.00000|chr11_60417032_60417081_-	0.136628076217774	0.126467345008455	0.279989590272405	0.364501600095795
Atpaf2|5UTR|TC_31101_96.00000|chr11_60417095_60417103_-^Atpaf2|5UTR_UP1k|TC_8024_2115.00000|chr11_60417497_60417552_-	-2.51685632783104	0.211741301624108	0	0
Atpaf2|5UTR|TC_3755_7921.00000|chr11_60417032_60417081_-^Atpaf2|5UTR_UP1k|TC_8024_2115.00000|chr11_60417497_60417552_-	-2.65348440404882	0.172241940760613	0	0
Atraid|5UTR|TC_2581_13804.00000|chr5_31048631_31048667_+^Atraid|5UTR_INTRON|TC_30772_99.00000|chr5_31049449_31049451_+	-0.253465848644986	0.191311237642047	0.185208499830758	0.258590023821612
Atrx|5UTR|TC_26684_142.00000|chrX_105929312_105929318_-^Atrx|5UTR|TC_8955_1703.00000|chrX_105929340_105929379_-	-0.0981461786000793	0.0903290035507764	0.277239649408855	0.361700906793413
Atrx|5UTR|TC_26684_142.00000|chrX_105929312_105929318_-^Atrx|5UTR_UP1k|TC_24015_182.00000|chrX_105929403_105929405_-	-0.169303895237013	0.124628755899506	0.17431594619936	0.245683209794842
Atrx|5UTR|TC_8955_1703.00000|chrX_105929340_105929379_-^Atrx|5UTR_UP1k|TC_24015_182.00000|chrX_105929403_105929405_-	-0.0711577166369333	0.0919207332826466	0.438859583055454	0.525094718306237
Atxn1|5UTR|TC_6130_3624.00000|chr13_45964977_45965012_-^Atxn1|5UTR_INTRON|TC_23554_190.00000|chr13_45684921_45684981_-	-2.05866150190057	0.410424900938627	5.27782598958026e-07	2.03899751632798e-06
Atxn10|5UTR|TC_13288_707.00000|chr15_85336448_85336454_+^Atxn10|5UTR|TC_15730_482.00000|chr15_85336405_85336408_+	-0.0053097951780633	0.0597800987863677	0.929223277020768	0.947131838778707
Atxn10|5UTR|TC_13288_707.00000|chr15_85336448_85336454_+^Atxn10|5UTR_UP1k|TC_2989_11247.00000|chr15_85336236_85336296_+	0.355400066690237	0.0371564969399336	0	0
Atxn10|5UTR|TC_13288_707.00000|chr15_85336448_85336454_+^Atxn10|5UTR_UP1k|TC_3019_11105.00000|chr15_85336320_85336379_+	0.232809921031708	0.0368545881603411	2.66713540142405e-10	1.42261683306538e-09
Atxn10|5UTR|TC_15730_482.00000|chr15_85336405_85336408_+^Atxn10|5UTR_UP1k|TC_2989_11247.00000|chr15_85336236_85336296_+	0.3607098618683	0.0507151169158363	1.13975495708019e-12	7.26386103841774e-12
Atxn10|5UTR|TC_15730_482.00000|chr15_85336405_85336408_+^Atxn10|5UTR_UP1k|TC_3019_11105.00000|chr15_85336320_85336379_+	0.238119716209772	0.050696965831611	2.64110687386854e-06	9.39537774821257e-06
Atxn10|5UTR_UP1k|TC_2989_11247.00000|chr15_85336236_85336296_+^Atxn10|5UTR_UP1k|TC_3019_11105.00000|chr15_85336320_85336379_+	-0.122590145658529	0.0130063813012265	0	0
Atxn2l|5UTR_UP1k|TC_14403_589.00000|chr7_126503396_126503492_-^Atxn2l|5UTR_UP1k|TC_19023_262.00000|chr7_126503590_126503636_-	-0.163510282425791	0.111935377738265	0.144082395681402	0.209710234231834
Atxn2l|5UTR_UP1k|TC_14403_589.00000|chr7_126503396_126503492_-^Atxn2l|5UTR_UP1k|TC_19696_239.00000|chr7_126503665_126503676_-	-0.242803993221003	0.117397868953004	0.0386198426504458	0.0669315349105771
Atxn2l|5UTR_UP1k|TC_19023_262.00000|chr7_126503590_126503636_-^Atxn2l|5UTR_UP1k|TC_19696_239.00000|chr7_126503665_126503676_-	-0.0792937107952122	0.142442564918848	0.577751918843035	0.654216884014957
Atxn7l1|5UTR|TC_14001_544.00000|chr12_33147709_33147762_+^Atxn7l1|5UTR|TC_41060_36.00000|chr12_33302504_33302554_+	0.212035356739128	0.289523425897631	0.463948907468455	0.548714462184228
Atxn7l1|5UTR|TC_14001_544.00000|chr12_33147709_33147762_+^Atxn7l1|5UTR_UP1k|TC_31365_94.00000|chr12_33146946_33147002_+	0.132322536820763	0.155851717612903	0.395865481016826	0.483217463845201
Atxn7l1|5UTR|TC_41060_36.00000|chr12_33302504_33302554_+^Atxn7l1|5UTR_UP1k|TC_31365_94.00000|chr12_33146946_33147002_+	-0.0797128199183653	0.315784360125401	0.800710246493023	0.842934071193715
Atxn7l2|5UTR|TC_7399_2538.00000|chr3_108210443_108210539_-^Atxn7l2|5UTR_INTRON|TC_13488_682.00000|chr3_108210140_108210207_-	0.2554203727246	0.0816611986830814	0.00176116491705214	0.00407613182496133
Atxn7l3|5UTR_UP1k|TC_32226_87.00000|chr11_102297020_102297024_-^Atxn7l3|5UTR_UP1k|TC_35524_65.00000|chr11_102296991_102296993_-	-0.137918155651481	0.218193519457145	0.527327428565917	0.607823758948112
AU022252|5UTR|TC_5938_3823.00000|chr4_119232668_119232728_-^AU022252|5UTR_UP1k|TC_25411_159.00000|chr4_119233709_119233737_-	-0.00982222212295027	0.160090122010514	0.951077023439219	0.96389493495746
Aurka|5UTR|TC_1349_31256.00000|chr2_172370508_172370537_-^Aurka|5UTR_UP1k|TC_24948_166.00000|chr2_172370859_172370922_-	0.224166426515522	0.0710308981701396	0.00160003591341384	0.00373417634169679
Aurkb|5UTR|TC_26110_149.00000|chr11_69045778_69045808_+^Aurkb|5UTR|TC_36197_61.00000|chr11_69045890_69045904_+	-0.239349375121259	0.197654446908121	0.225915105928592	0.305065636709504
Aurkb|5UTR|TC_26110_149.00000|chr11_69045778_69045808_+^Aurkb|5UTR|TC_4319_6425.00000|chr11_69045622_69045707_+	-0.0497792369934589	0.0783951388467837	0.525442359848105	0.606023741801595
Aurkb|5UTR|TC_36197_61.00000|chr11_69045890_69045904_+^Aurkb|5UTR|TC_4319_6425.00000|chr11_69045622_69045707_+	0.1895701381278	0.178874225024778	0.289237544311061	0.374273838909222
Avl9|5UTR|TC_6241_3344.00000|chr6_56714901_56714981_+^Avl9|5UTR_UP1k|TC_18125_320.00000|chr6_56714836_56714876_+	-0.0744024932196372	0.0656910458386839	0.257377058177925	0.340160972900208
Avpi1|5UTR|TC_3799_6949.00000|chr19_42128918_42128964_-^Avpi1|5UTR|TC_3858_6790.00000|chr19_42128990_42129003_-	0.38144458454013	0.0265038079908039	0	0
Avpi1|5UTR|TC_3799_6949.00000|chr19_42128918_42128964_-^Avpi1|5UTR_UP1k|TC_8412_1782.00000|chr19_42129026_42129060_-	0.5818074481684	0.0312697429264169	0	0
Avpi1|5UTR|TC_3858_6790.00000|chr19_42128990_42129003_-^Avpi1|5UTR_UP1k|TC_8412_1782.00000|chr19_42129026_42129060_-	0.200362863628269	0.0298667207707697	1.9654722294149e-11	1.14982755401453e-10
AW146154|5UTR|TC_7509_2455.00000|chr7_41499362_41499445_-^AW146154|5UTR|TC_7897_2192.00000|chr7_41499680_41499687_-	-1.16602193337076	0.0973041185667605	0	0
AW209491|5UTR|TC_5449_4449.00000|chr13_14630244_14630313_+^AW209491|5UTR_UP1k|TC_30705_99.00000|chr13_14630152_14630154_+	-0.570071349943081	0.142230996081055	6.12177763152921e-05	0.000181535689385343
Axl|5UTR|TC_2426_14934.00000|chr7_25788499_25788541_-^Axl|5UTR|TC_4332_6392.00000|chr7_25788662_25788697_-	-0.21449243333704	0.014560095207592	0	0
B230219D22Rik|5UTR|TC_3287_9846.00000|chr13_55693079_55693178_+^B230219D22Rik|5UTR_INTRON|TC_22273_216.00000|chr13_55693481_55693512_+	-2.52748692219847	0.481332590256037	1.51259485159372e-07	6.22503736225391e-07
B2m|5UTR|TC_88_571739.00000|chr2_122147682_122147690_+^B2m|5UTR|TC_943_47400.00000|chr2_122147711_122147727_+	-0.191149916194891	0.00714221896872388	0	0
B3galnt2|5UTR|TC_4434_6141.00000|chr13_13954615_13954678_+^B3galnt2|5UTR_UP1k|TC_14051_619.00000|chr13_13954515_13954552_+	0.211680135887281	0.0420154307351595	4.70047546441421e-07	1.82562736722703e-06
B3gnt2|5UTR|TC_5998_3763.00000|chr11_22859671_22859729_-^B3gnt2|5UTR_INTRON|TC_18002_356.00000|chr11_22859403_22859466_-	-0.987254827197559	0.212411609719671	3.35431596432123e-06	1.17981250169046e-05
B3gntl1|5UTR|TC_11057_982.00000|chr11_121673119_121673155_-^B3gntl1|5UTR|TC_13101_663.00000|chr11_121673047_121673099_-	-0.800601846505763	0.129482067134224	6.28509466693572e-10	3.23656465062932e-09
B4galt1|5UTR|TC_11118_1056.00000|chr4_40853962_40854000_-^B4galt1|5UTR|TC_11578_968.00000|chr4_40853785_40853825_-	-0.143864607056249	0.0451502064090312	0.00144077455765013	0.00339389351618877
B4galt3|5UTR|TC_20192_272.00000|chr1_171270379_171270381_+^B4galt3|5UTR|TC_6262_3497.00000|chr1_171270325_171270351_+	-0.483815536313349	0.0893492382851903	6.1329313183478e-08	2.62616804346881e-07
Baalc|5UTR_UP1k|TC_18561_259.00000|chr15_38933208_38933219_+^Baalc|5UTR_UP1k|TC_9293_1355.00000|chr15_38933134_38933179_+	-0.18440455806584	0.114952307971342	0.108673682840066	0.165144713721504
Babam1|5UTR|TC_4485_6031.00000|chr8_71396844_71396901_+^Babam1|5UTR_UP1k|TC_26667_142.00000|chr8_71396600_71396602_+	-0.7065373700492	0.233722212913593	0.00250299510849339	0.00563399413814987
Bace1|5UTR|TC_37049_57.00000|chr9_45838544_45838552_+^Bace1|5UTR|TC_9841_1383.00000|chr9_45838578_45838588_+	-0.107125785095676	0.083318146035141	0.198532508933152	0.274042558110632
Bach1|5UTR|TC_11016_1034.00000|chr16_87698998_87699044_+^Bach1|5UTR|TC_6628_2990.00000|chr16_87698898_87698978_+	-0.048711417497002	0.0482612287801489	0.312817276755923	0.399932878636386
Bach1|5UTR|TC_11016_1034.00000|chr16_87698998_87699044_+^Bach1|5UTR_INTRON|TC_39859_42.00000|chr16_87700190_87700207_+	0.101503957571743	0.195291991907409	0.603234460387268	0.676929390778239
Bach1|5UTR|TC_6628_2990.00000|chr16_87698898_87698978_+^Bach1|5UTR_INTRON|TC_39859_42.00000|chr16_87700190_87700207_+	0.150215375068745	0.192867996947844	0.436067665925597	0.522516307900614
Bad|5UTR|TC_1348_31264.00000|chr19_6942598_6942609_+^Bad|5UTR|TC_21993_223.00000|chr19_6941881_6941884_+	0.535614934208854	0.114763557549622	3.05455620930317e-06	1.07755673053309e-05
Bad|5UTR|TC_1348_31264.00000|chr19_6942598_6942609_+^Bad|5UTR|TC_5656_4157.00000|chr19_6942566_6942578_+	0.348532105004666	0.0247282091750402	0	0
Bad|5UTR|TC_1348_31264.00000|chr19_6942598_6942609_+^Bad|5UTR_INTRON|TC_11417_996.00000|chr19_6942632_6942634_+	0.534948379539249	0.0438561316954553	0	0
Bad|5UTR|TC_21993_223.00000|chr19_6941881_6941884_+^Bad|5UTR|TC_5656_4157.00000|chr19_6942566_6942578_+	-0.187082829204188	0.117169898961106	0.110337065681834	0.167226826147785
Bad|5UTR|TC_21993_223.00000|chr19_6941881_6941884_+^Bad|5UTR_INTRON|TC_11417_996.00000|chr19_6942632_6942634_+	-0.000666554669604957	0.12183391700754	0.995634786767542	0.99715530415723
Bad|5UTR|TC_5656_4157.00000|chr19_6942566_6942578_+^Bad|5UTR_INTRON|TC_11417_996.00000|chr19_6942632_6942634_+	0.186416274534583	0.0491424552074052	0.000148607202492324	0.000414004262508351
Bag1|5UTR|TC_18161_350.00000|chr4_40948184_40948186_-^Bag1|5UTR_UP1k|TC_9775_1404.00000|chr4_40948308_40948310_-	0.332118379679281	0.13496401235216	0.013863065992433	0.0267158350803338
Bag3|5UTR|TC_33746_77.00000|chr7_128523854_128523874_+^Bag3|5UTR|TC_4471_6066.00000|chr7_128523768_128523776_+	-0.0512769784590114	0.0581054844309725	0.377516820237892	0.465805325892774
Bag3|5UTR|TC_33746_77.00000|chr7_128523854_128523874_+^Bag3|5UTR|TC_6920_2895.00000|chr7_128523612_128523659_+	-0.0430998160771874	0.0590832485127218	0.465710499031428	0.550144907258958
Bag3|5UTR|TC_33746_77.00000|chr7_128523854_128523874_+^Bag3|5UTR|TC_8287_1983.00000|chr7_128523560_128523592_+	-0.0897858716431942	0.0611194622788827	0.141826658293	0.206840706322213
Bag3|5UTR|TC_33746_77.00000|chr7_128523854_128523874_+^Bag3|5UTR|TC_9129_1632.00000|chr7_128523691_128523745_+	0.0181225101225699	0.0600738753612989	0.762903333564569	0.811531211251372
Bag3|5UTR|TC_4471_6066.00000|chr7_128523768_128523776_+^Bag3|5UTR|TC_6920_2895.00000|chr7_128523612_128523659_+	0.00817716238182396	0.0217619220382368	0.707098656663208	0.765333056675577
Bag3|5UTR|TC_4471_6066.00000|chr7_128523768_128523776_+^Bag3|5UTR|TC_8287_1983.00000|chr7_128523560_128523592_+	-0.0385088931841828	0.0240229379804378	0.108933518160689	0.165443726747985
Bag3|5UTR|TC_4471_6066.00000|chr7_128523768_128523776_+^Bag3|5UTR|TC_9129_1632.00000|chr7_128523691_128523745_+	0.0693994885815813	0.0235086955738342	0.00315643814440891	0.00696849734086304
Bag3|5UTR|TC_6920_2895.00000|chr7_128523612_128523659_+^Bag3|5UTR|TC_8287_1983.00000|chr7_128523560_128523592_+	-0.0466860555660068	0.0275724763061898	0.0904150673314756	0.140992036989613
Bag3|5UTR|TC_6920_2895.00000|chr7_128523612_128523659_+^Bag3|5UTR|TC_9129_1632.00000|chr7_128523691_128523745_+	0.0612223261997573	0.0286916710971472	0.032859046271795	0.0578685526194258
Bag3|5UTR|TC_8287_1983.00000|chr7_128523560_128523592_+^Bag3|5UTR|TC_9129_1632.00000|chr7_128523691_128523745_+	0.107908381765764	0.0295943568643689	0.0002660965753849	0.000711979331446011
Bag5|5UTR|TC_5798_3978.00000|chr12_111713178_111713254_-^Bag5|5UTR|TC_8983_1692.00000|chr12_111713057_111713125_-	-0.0969757745600797	0.0361931613971776	0.00737553378685107	0.0150564204121928
Bag6|5UTR|TC_3196_10283.00000|chr17_35135203_35135240_+^Bag6|5UTR|TC_3809_7778.00000|chr17_35135467_35135528_+	0.0903385400454757	0.0165861869827022	5.13380209454795e-08	2.21278173749888e-07
Bag6|5UTR|TC_3196_10283.00000|chr17_35135203_35135240_+^Bag6|5UTR_INTRON|TC_26399_145.00000|chr17_35135699_35135701_+	-0.15173428876732	0.0621894783217597	0.0146925178467261	0.0281324181135269
Bag6|5UTR|TC_3809_7778.00000|chr17_35135467_35135528_+^Bag6|5UTR_INTRON|TC_26399_145.00000|chr17_35135699_35135701_+	-0.242072828812796	0.0623213430536758	0.000102638440058422	0.000293163279574536
Bahcc1|5UTR|TC_17522_379.00000|chr11_120232910_120232948_+^Bahcc1|5UTR_INTRON|TC_39392_44.00000|chr11_120235656_120235661_+	-8.19665229205948	5.69087372738445	0.149778224992899	0.21649671578211
Bahcc1|5UTR|TC_17522_379.00000|chr11_120232910_120232948_+^Bahcc1|5UTR_INTRON|TC_42721_27.00000|chr11_120235766_120235768_+	0.213667046416319	0.368688569550152	0.562229854285216	0.63906809678524
Bahcc1|5UTR_INTRON|TC_39392_44.00000|chr11_120235656_120235661_+^Bahcc1|5UTR_INTRON|TC_42721_27.00000|chr11_120235766_120235768_+	8.4103193384758	5.70148269952422	0.140182727526149	0.204930523209203
Bak1|5UTR|TC_1083_40202.00000|chr17_27028510_27028603_-^Bak1|5UTR|TC_7857_2222.00000|chr17_27028624_27028642_-	0.0775345728149354	0.0285278509323343	0.00657065530267653	0.0135803206665467
Bambi|5UTR|TC_16725_421.00000|chr18_3507905_3507958_+^Bambi|5UTR|TC_20289_269.00000|chr18_3507984_3508038_+	-0.27139949503497	0.10369189843281	0.00886116588244135	0.0177928738080375
Banp|5UTR|TC_11482_970.00000|chr8_121950591_121950627_+^Banp|5UTR|TC_5798_3905.00000|chr8_121950517_121950568_+	-0.00169167274934139	0.0382726224170255	0.964744506396372	0.974177299707045
Basp1|5UTR|TC_211_255096.00000|chr15_25413735_25413769_-^Basp1|5UTR_UP1k|TC_9848_1380.00000|chr15_25413789_25413791_-	-0.171801095941531	0.0320020514183913	7.94205619047972e-08	3.3537671923481e-07
Bax|5UTR|TC_1359_30989.00000|chr7_45466780_45466851_-^Bax|5UTR|TC_6660_3120.00000|chr7_45466879_45466900_-	-0.0568594557824584	0.0335596325653868	0.0902118541968548	0.140742081556554
Baz1b|5UTR|TC_10994_1081.00000|chr5_135187550_135187582_+^Baz1b|5UTR_UP1k|TC_13955_629.00000|chr5_135187257_135187283_+	-0.43672840677746	0.0592538637360618	1.70086167372574e-13	1.1505158180808e-12
Baz1b|5UTR|TC_10994_1081.00000|chr5_135187550_135187582_+^Baz1b|5UTR_UP1k|TC_27191_135.00000|chr5_135187318_135187322_+	-0.362092517854727	0.10004040878633	0.000295215475929922	0.000783497811067757
Baz1b|5UTR_UP1k|TC_13955_629.00000|chr5_135187257_135187283_+^Baz1b|5UTR_UP1k|TC_27191_135.00000|chr5_135187318_135187322_+	0.0746358889227327	0.109174246084213	0.494202477277825	0.577505667562017
Baz2a|5UTR|TC_21055_247.00000|chr10_128092778_128092828_+^Baz2a|5UTR_INTRON|TC_7754_2280.00000|chr10_128096855_128096907_+	0.0479640021456138	0.0865155550265046	0.579306878350292	0.655669163209915
Baz2b|5UTR|TC_17069_402.00000|chr2_60125636_60125706_-^Baz2b|5UTR_INTRON|TC_40727_38.00000|chr2_60086341_60086364_-	-2.1600024333345	1.3120921047888	0.0997168780686604	0.153255984620172
Bbc3|5UTR|TC_7524_2445.00000|chr7_16309557_16309654_+^Bbc3|5UTR_INTRON|TC_13104_729.00000|chr7_16310392_16310460_+	-0.110015742845694	0.0606369558071084	0.0696261874562796	0.112435823013772
Bbc3|5UTR|TC_7524_2445.00000|chr7_16309557_16309654_+^Bbc3|5UTR_INTRON|TC_28762_118.00000|chr7_16311632_16311651_+	-1.24564364825903	0.290980662676638	1.86183472663526e-05	5.96187116077833e-05
Bbc3|5UTR|TC_7524_2445.00000|chr7_16309557_16309654_+^Bbc3|5UTR_INTRON|TC_31303_95.00000|chr7_16311184_16311209_+	-2.18294942003329	0.330923690295161	4.20881107743298e-11	2.40849764797605e-10
Bbc3|5UTR|TC_7524_2445.00000|chr7_16309557_16309654_+^Bbc3|5UTR_INTRON|TC_40572_39.00000|chr7_16311793_16311801_+	-0.47997631064763	0.181050121305101	0.00802375175934777	0.0162156437712797
Bbc3|5UTR|TC_7524_2445.00000|chr7_16309557_16309654_+^Bbc3|5UTR_UP1k|TC_24706_170.00000|chr7_16308813_16308819_+	-1.63239252220098	0.298175123066869	4.3847610653458e-08	1.90962592259731e-07
Bbc3|5UTR|TC_7524_2445.00000|chr7_16309557_16309654_+^Bbc3|5UTR_UP1k|TC_38560_49.00000|chr7_16308752_16308764_+	-0.0687430809133982	0.25229249590419	0.785257777144399	0.830466134899689
Bbc3|5UTR_INTRON|TC_13104_729.00000|chr7_16310392_16310460_+^Bbc3|5UTR_INTRON|TC_28762_118.00000|chr7_16311632_16311651_+	-1.13562790541334	0.295215345189014	0.000119681302115149	0.000338378952046194
Bbc3|5UTR_INTRON|TC_13104_729.00000|chr7_16310392_16310460_+^Bbc3|5UTR_INTRON|TC_31303_95.00000|chr7_16311184_16311209_+	-2.07293367718759	0.335564297052679	6.51427356501699e-10	3.35173902959027e-09
Bbc3|5UTR_INTRON|TC_13104_729.00000|chr7_16310392_16310460_+^Bbc3|5UTR_INTRON|TC_40572_39.00000|chr7_16311793_16311801_+	-0.369960567801936	0.186141746522425	0.0468647282135515	0.0793952176761743
Bbc3|5UTR_INTRON|TC_13104_729.00000|chr7_16310392_16310460_+^Bbc3|5UTR_UP1k|TC_24706_170.00000|chr7_16308813_16308819_+	-1.52237677935529	0.297379802184965	3.06669839300611e-07	1.21702923215335e-06
Bbc3|5UTR_INTRON|TC_13104_729.00000|chr7_16310392_16310460_+^Bbc3|5UTR_UP1k|TC_38560_49.00000|chr7_16308752_16308764_+	0.041272661932296	0.25652053928039	0.872176745930061	0.902664736022937
Bbc3|5UTR_INTRON|TC_28762_118.00000|chr7_16311632_16311651_+^Bbc3|5UTR_INTRON|TC_31303_95.00000|chr7_16311184_16311209_+	-0.937305771774253	0.428450480382722	0.0286940725883784	0.0512530922060699
Bbc3|5UTR_INTRON|TC_28762_118.00000|chr7_16311632_16311651_+^Bbc3|5UTR_INTRON|TC_40572_39.00000|chr7_16311793_16311801_+	0.765667337611404	0.335432234988075	0.0224522329004342	0.0411865016394538
Bbc3|5UTR_INTRON|TC_28762_118.00000|chr7_16311632_16311651_+^Bbc3|5UTR_UP1k|TC_24706_170.00000|chr7_16308813_16308819_+	-0.386748873941949	0.409190470807414	0.344579182524967	0.432985299674025
Bbc3|5UTR_INTRON|TC_28762_118.00000|chr7_16311632_16311651_+^Bbc3|5UTR_UP1k|TC_38560_49.00000|chr7_16308752_16308764_+	1.17690056734564	0.376697365888489	0.0017825278310335	0.00412048555372495
Bbc3|5UTR_INTRON|TC_31303_95.00000|chr7_16311184_16311209_+^Bbc3|5UTR_INTRON|TC_40572_39.00000|chr7_16311793_16311801_+	1.70297310938566	0.373460756029614	5.11587987683804e-06	1.76532176965556e-05
Bbc3|5UTR_INTRON|TC_31303_95.00000|chr7_16311184_16311209_+^Bbc3|5UTR_UP1k|TC_24706_170.00000|chr7_16308813_16308819_+	0.550556897832304	0.448914730118641	0.220041589743112	0.298424722476544
Bbc3|5UTR_INTRON|TC_31303_95.00000|chr7_16311184_16311209_+^Bbc3|5UTR_UP1k|TC_38560_49.00000|chr7_16308752_16308764_+	2.11420633911989	0.414574596482244	3.40191071535045e-07	1.34517518669088e-06
Bbc3|5UTR_INTRON|TC_40572_39.00000|chr7_16311793_16311801_+^Bbc3|5UTR_UP1k|TC_24706_170.00000|chr7_16308813_16308819_+	-1.15241621155335	0.350115332578141	0.00099642884368123	0.00242380577034922
Bbc3|5UTR_INTRON|TC_40572_39.00000|chr7_16311793_16311801_+^Bbc3|5UTR_UP1k|TC_38560_49.00000|chr7_16308752_16308764_+	0.411233229734232	0.32083646681994	0.199929168627806	0.275477568622997
Bbc3|5UTR_UP1k|TC_24706_170.00000|chr7_16308813_16308819_+^Bbc3|5UTR_UP1k|TC_38560_49.00000|chr7_16308752_16308764_+	1.56364944128759	0.393435014615406	7.0570974677997e-05	0.000207349664846911
Bbip1|5UTR|TC_13945_630.00000|chr19_53944241_53944251_-^Bbip1|5UTR|TC_17376_387.00000|chr19_53944472_53944475_-	1.15276540781633	0.162179872366948	1.17794662912729e-12	7.49270028498232e-12
Bbip1|5UTR|TC_13945_630.00000|chr19_53944241_53944251_-^Bbip1|5UTR|TC_17402_386.00000|chr19_53944499_53944503_-	1.11066108597777	0.163034623020553	9.59676782485985e-12	5.73706503148869e-11
Bbip1|5UTR|TC_13945_630.00000|chr19_53944241_53944251_-^Bbip1|5UTR|TC_3535_8836.00000|chr19_53944163_53944220_-	1.12256545673784	0.141606131977811	2.22044604925031e-15	1.68831132649085e-14
Bbip1|5UTR|TC_17376_387.00000|chr19_53944472_53944475_-^Bbip1|5UTR|TC_17402_386.00000|chr19_53944499_53944503_-	-0.0421043218385596	0.11124015788935	0.705059714043622	0.763252163205361
Bbip1|5UTR|TC_17376_387.00000|chr19_53944472_53944475_-^Bbip1|5UTR|TC_3535_8836.00000|chr19_53944163_53944220_-	-0.0301999510784881	0.0766527785706856	0.693593018014066	0.752889681724116
Bbip1|5UTR|TC_17402_386.00000|chr19_53944499_53944503_-^Bbip1|5UTR|TC_3535_8836.00000|chr19_53944163_53944220_-	0.0119043707600715	0.0821551460195661	0.884788960511994	0.912262558452584
Bbs12|5UTR|TC_9035_1672.00000|chr3_37312509_37312570_+^Bbs12|5UTR_INTRON|TC_32713_84.00000|chr3_37312825_37312836_+	-1.73011452286166	0.61473100663966	0.00488645266326393	0.0103807439474198
Bbs2|5UTR|TC_18222_347.00000|chr8_94098478_94098523_-^Bbs2|5UTR|TC_30564_101.00000|chr8_94098377_94098393_-	-0.19028107989257	0.167989869972754	0.257342872946207	0.340150067677361
Bbs5|5UTR_UP1k|TC_14795_522.00000|chr2_69647179_69647201_+^Bbs5|5UTR_UP1k|TC_24360_149.00000|chr2_69647118_69647150_+	0.188868861412082	0.104706453620289	0.0712636238619169	0.114728573778434
Bbs5|5UTR_UP1k|TC_14795_522.00000|chr2_69647179_69647201_+^Bbs5|5UTR_UP1k|TC_7989_2060.00000|chr2_69647226_69647253_+	0.214603938228469	0.0622712498511336	0.000568368721500567	0.00144219852025565
Bbs5|5UTR_UP1k|TC_24360_149.00000|chr2_69647118_69647150_+^Bbs5|5UTR_UP1k|TC_7989_2060.00000|chr2_69647226_69647253_+	0.025735076816387	0.0857288727506736	0.764031106862003	0.812406323275398
Bbx|5UTR|TC_4189_6706.00000|chr16_50432361_50432391_-^Bbx|5UTR|TC_9507_1488.00000|chr16_50432240_50432321_-	-0.0701538235005425	0.020721454245486	0.00071031968985702	0.00177390576012275
Bbx|5UTR|TC_4189_6706.00000|chr16_50432361_50432391_-^Bbx|5UTR_INTRON|TC_12681_684.00000|chr16_50431116_50431243_-	-0.135486453757937	0.0334038048382126	4.99162860465585e-05	0.00015019545946012
Bbx|5UTR|TC_4189_6706.00000|chr16_50432361_50432391_-^Bbx|5UTR_INTRON|TC_15434_503.00000|chr16_50432140_50432203_-	-0.0432250895039294	0.0350475134112615	0.217453310257521	0.295648141115128
Bbx|5UTR|TC_4189_6706.00000|chr16_50432361_50432391_-^Bbx|5UTR_INTRON|TC_19865_214.00000|chr16_50431256_50431271_-	-0.119407830014028	0.0574421553562374	0.0376404154477701	0.0653550025169384
Bbx|5UTR|TC_4189_6706.00000|chr16_50432361_50432391_-^Bbx|5UTR_INTRON|TC_21702_230.00000|chr16_50429864_50429934_-	-0.0285544533980253	0.0451859857851901	0.527431557585549	0.60789036109772
Bbx|5UTR|TC_4189_6706.00000|chr16_50432361_50432391_-^Bbx|5UTR_INTRON|TC_22023_155.00000|chr16_50431291_50431306_-	0.000514500492920661	0.0610273677212514	0.993273392704138	0.995398366343787
Bbx|5UTR|TC_4189_6706.00000|chr16_50432361_50432391_-^Bbx|5UTR_INTRON|TC_23019_201.00000|chr16_50431858_50431909_-	-0.457027274512947	0.0545523391420686	0	0
Bbx|5UTR|TC_4189_6706.00000|chr16_50432361_50432391_-^Bbx|5UTR_INTRON|TC_24596_172.00000|chr16_50430339_50430362_-	0.0751066580242487	0.0519577072445827	0.14830781149004	0.2147025668326
Bbx|5UTR|TC_4189_6706.00000|chr16_50432361_50432391_-^Bbx|5UTR_INTRON|TC_26055_150.00000|chr16_50431443_50431502_-	0.0327709773577926	0.0698996612794186	0.639191981235495	0.708676418079861
Bbx|5UTR|TC_4189_6706.00000|chr16_50432361_50432391_-^Bbx|5UTR_INTRON|TC_26137_149.00000|chr16_50430383_50430423_-	0.101219614398483	0.049264986160995	0.039918099461197	0.0688811725474358
Bbx|5UTR|TC_4189_6706.00000|chr16_50432361_50432391_-^Bbx|5UTR_INTRON|TC_29013_115.00000|chr16_50310785_50310853_-	-0.0882038337716576	0.0712124934815431	0.215493463385092	0.29330056264549
Bbx|5UTR|TC_9507_1488.00000|chr16_50432240_50432321_-^Bbx|5UTR_INTRON|TC_12681_684.00000|chr16_50431116_50431243_-	-0.0653326302573942	0.0377920778704308	0.0838558589431955	0.132003534073326
Bbx|5UTR|TC_9507_1488.00000|chr16_50432240_50432321_-^Bbx|5UTR_INTRON|TC_15434_503.00000|chr16_50432140_50432203_-	0.0269287339966131	0.0387736288348405	0.487361444941697	0.570887979981718
Bbx|5UTR|TC_9507_1488.00000|chr16_50432240_50432321_-^Bbx|5UTR_INTRON|TC_19865_214.00000|chr16_50431256_50431271_-	-0.0492540065134858	0.0595116819402032	0.407876710984792	0.495068567580652
Bbx|5UTR|TC_9507_1488.00000|chr16_50432240_50432321_-^Bbx|5UTR_INTRON|TC_21702_230.00000|chr16_50429864_50429934_-	0.0415993701025172	0.048565109158864	0.391683088757853	0.479182482244939
Bbx|5UTR|TC_9507_1488.00000|chr16_50432240_50432321_-^Bbx|5UTR_INTRON|TC_22023_155.00000|chr16_50431291_50431306_-	0.0706683239934632	0.0615164955159975	0.250650702493503	0.332847485461657
Bbx|5UTR|TC_9507_1488.00000|chr16_50432240_50432321_-^Bbx|5UTR_INTRON|TC_23019_201.00000|chr16_50431858_50431909_-	-0.386873451012404	0.0574795059274737	1.68927094534865e-11	9.92229185812492e-11
Bbx|5UTR|TC_9507_1488.00000|chr16_50432240_50432321_-^Bbx|5UTR_INTRON|TC_24596_172.00000|chr16_50430339_50430362_-	0.145260481524791	0.0555515091597628	0.00892590384222847	0.0179009411001022
Bbx|5UTR|TC_9507_1488.00000|chr16_50432240_50432321_-^Bbx|5UTR_INTRON|TC_26055_150.00000|chr16_50431443_50431502_-	0.102924800858335	0.072121227672806	0.153548687494391	0.220924153705182
Bbx|5UTR|TC_9507_1488.00000|chr16_50432240_50432321_-^Bbx|5UTR_INTRON|TC_26137_149.00000|chr16_50430383_50430423_-	0.171373437899026	0.0503568462607834	0.000666062593573491	0.00167133670887888
Bbx|5UTR|TC_9507_1488.00000|chr16_50432240_50432321_-^Bbx|5UTR_INTRON|TC_29013_115.00000|chr16_50310785_50310853_-	-0.0180500102711151	0.0726584278818681	0.803807292689452	0.845380198132856
Bbx|5UTR_INTRON|TC_12681_684.00000|chr16_50431116_50431243_-^Bbx|5UTR_INTRON|TC_15434_503.00000|chr16_50432140_50432203_-	0.0922613642540073	0.0460647685879125	0.0451921268059394	0.0769659181205623
Bbx|5UTR_INTRON|TC_12681_684.00000|chr16_50431116_50431243_-^Bbx|5UTR_INTRON|TC_19865_214.00000|chr16_50431256_50431271_-	0.0160786237439084	0.0641379706041613	0.80205528884184	0.844079047456437
Bbx|5UTR_INTRON|TC_12681_684.00000|chr16_50431116_50431243_-^Bbx|5UTR_INTRON|TC_21702_230.00000|chr16_50429864_50429934_-	0.106932000359911	0.0544852991237506	0.0496944799977597	0.0836919362674134
Bbx|5UTR_INTRON|TC_12681_684.00000|chr16_50431116_50431243_-^Bbx|5UTR_INTRON|TC_22023_155.00000|chr16_50431291_50431306_-	0.136000954250857	0.0675628201430545	0.0441193050465489	0.0753036198167759
Bbx|5UTR_INTRON|TC_12681_684.00000|chr16_50431116_50431243_-^Bbx|5UTR_INTRON|TC_23019_201.00000|chr16_50431858_50431909_-	-0.32154082075501	0.0621274709603389	2.2729957294132e-07	9.15902057971843e-07
Bbx|5UTR_INTRON|TC_12681_684.00000|chr16_50431116_50431243_-^Bbx|5UTR_INTRON|TC_24596_172.00000|chr16_50430339_50430362_-	0.210593111782185	0.0601646699819365	0.000464771992287671	0.00119575312884368
Bbx|5UTR_INTRON|TC_12681_684.00000|chr16_50431116_50431243_-^Bbx|5UTR_INTRON|TC_26055_150.00000|chr16_50431443_50431502_-	0.168257431115729	0.0751492996734117	0.0251575187152324	0.0456258317849818
Bbx|5UTR_INTRON|TC_12681_684.00000|chr16_50431116_50431243_-^Bbx|5UTR_INTRON|TC_26137_149.00000|chr16_50430383_50430423_-	0.23670606815642	0.0581826179899605	4.73513659458025e-05	0.000143167477119674
Bbx|5UTR_INTRON|TC_12681_684.00000|chr16_50431116_50431243_-^Bbx|5UTR_INTRON|TC_29013_115.00000|chr16_50310785_50310853_-	0.0472826199862791	0.0778901737692847	0.54382292783622	0.622461080504395
Bbx|5UTR_INTRON|TC_15434_503.00000|chr16_50432140_50432203_-^Bbx|5UTR_INTRON|TC_19865_214.00000|chr16_50431256_50431271_-	-0.076182740510099	0.0661687889776936	0.249592592308367	0.331643849733212
Bbx|5UTR_INTRON|TC_15434_503.00000|chr16_50432140_50432203_-^Bbx|5UTR_INTRON|TC_21702_230.00000|chr16_50429864_50429934_-	0.0146706361059041	0.0545481391004745	0.787969371475013	0.832796637894139
Bbx|5UTR_INTRON|TC_15434_503.00000|chr16_50432140_50432203_-^Bbx|5UTR_INTRON|TC_22023_155.00000|chr16_50431291_50431306_-	0.0437395899968501	0.0699852283156781	0.53198210263813	0.612489225614617
Bbx|5UTR_INTRON|TC_15434_503.00000|chr16_50432140_50432203_-^Bbx|5UTR_INTRON|TC_23019_201.00000|chr16_50431858_50431909_-	-0.413802185009018	0.0628862466869217	4.69910776956795e-11	2.67506499590509e-10
Bbx|5UTR_INTRON|TC_15434_503.00000|chr16_50432140_50432203_-^Bbx|5UTR_INTRON|TC_24596_172.00000|chr16_50430339_50430362_-	0.118331747528178	0.0613522348194105	0.0537646901874651	0.0897972337321778
Bbx|5UTR_INTRON|TC_15434_503.00000|chr16_50432140_50432203_-^Bbx|5UTR_INTRON|TC_26055_150.00000|chr16_50431443_50431502_-	0.075996066861722	0.0783830567650068	0.332272282667336	0.420258752118108
Bbx|5UTR_INTRON|TC_15434_503.00000|chr16_50432140_50432203_-^Bbx|5UTR_INTRON|TC_26137_149.00000|chr16_50430383_50430423_-	0.144444703902413	0.0565733442224509	0.0106729293929664	0.0210727294773667
Bbx|5UTR_INTRON|TC_15434_503.00000|chr16_50432140_50432203_-^Bbx|5UTR_INTRON|TC_29013_115.00000|chr16_50310785_50310853_-	-0.0449787442677282	0.0772868542591577	0.560585897457048	0.637807480139369
Bbx|5UTR_INTRON|TC_19865_214.00000|chr16_50431256_50431271_-^Bbx|5UTR_INTRON|TC_21702_230.00000|chr16_50429864_50429934_-	0.0908533766160031	0.0708370139482329	0.199643025265421	0.275112199977019
Bbx|5UTR_INTRON|TC_19865_214.00000|chr16_50431256_50431271_-^Bbx|5UTR_INTRON|TC_22023_155.00000|chr16_50431291_50431306_-	0.119922330506949	0.0838936248367806	0.152872921323203	0.220048423625453
Bbx|5UTR_INTRON|TC_19865_214.00000|chr16_50431256_50431271_-^Bbx|5UTR_INTRON|TC_23019_201.00000|chr16_50431858_50431909_-	-0.337619444498919	0.078362629527454	1.64421853232621e-05	5.29606342583267e-05
Bbx|5UTR_INTRON|TC_19865_214.00000|chr16_50431256_50431271_-^Bbx|5UTR_INTRON|TC_24596_172.00000|chr16_50430339_50430362_-	0.194514488038277	0.0767734122323709	0.0112891770490311	0.022175954197258
Bbx|5UTR_INTRON|TC_19865_214.00000|chr16_50431256_50431271_-^Bbx|5UTR_INTRON|TC_26055_150.00000|chr16_50431443_50431502_-	0.152178807371821	0.0899503984035002	0.0906825798122972	0.141291603328355
Bbx|5UTR_INTRON|TC_19865_214.00000|chr16_50431256_50431271_-^Bbx|5UTR_INTRON|TC_26137_149.00000|chr16_50430383_50430423_-	0.220627444412512	0.0761507104259621	0.00376452811499228	0.00818831687499814
Bbx|5UTR_INTRON|TC_19865_214.00000|chr16_50431256_50431271_-^Bbx|5UTR_INTRON|TC_29013_115.00000|chr16_50310785_50310853_-	0.0312039962423708	0.0908299977511948	0.731190110823185	0.784977754578306
Bbx|5UTR_INTRON|TC_21702_230.00000|chr16_50429864_50429934_-^Bbx|5UTR_INTRON|TC_22023_155.00000|chr16_50431291_50431306_-	0.0290689538909459	0.0746477538990845	0.696969189471311	0.756053915234944
Bbx|5UTR_INTRON|TC_21702_230.00000|chr16_50429864_50429934_-^Bbx|5UTR_INTRON|TC_23019_201.00000|chr16_50431858_50431909_-	-0.428472821114922	0.0712805889791842	1.84299420169509e-09	9.0874856952755e-09
Bbx|5UTR_INTRON|TC_21702_230.00000|chr16_50429864_50429934_-^Bbx|5UTR_INTRON|TC_24596_172.00000|chr16_50430339_50430362_-	0.103661111422274	0.0675682122720122	0.124987882548976	0.185824197178913
Bbx|5UTR_INTRON|TC_21702_230.00000|chr16_50429864_50429934_-^Bbx|5UTR_INTRON|TC_26055_150.00000|chr16_50431443_50431502_-	0.0613254307558179	0.0809223058122525	0.44855217028126	0.534012005574023
Bbx|5UTR_INTRON|TC_21702_230.00000|chr16_50429864_50429934_-^Bbx|5UTR_INTRON|TC_26137_149.00000|chr16_50430383_50430423_-	0.129774067796509	0.0660803801172968	0.0495437799688285	0.0834595707771841
Bbx|5UTR_INTRON|TC_21702_230.00000|chr16_50429864_50429934_-^Bbx|5UTR_INTRON|TC_29013_115.00000|chr16_50310785_50310853_-	-0.0596493803736323	0.0825166999223637	0.469755783721585	0.553776456884083
Bbx|5UTR_INTRON|TC_22023_155.00000|chr16_50431291_50431306_-^Bbx|5UTR_INTRON|TC_23019_201.00000|chr16_50431858_50431909_-	-0.457541775005868	0.0834614305939174	4.20367283204826e-08	1.83417740735678e-07
Bbx|5UTR_INTRON|TC_22023_155.00000|chr16_50431291_50431306_-^Bbx|5UTR_INTRON|TC_24596_172.00000|chr16_50430339_50430362_-	0.074592157531328	0.0809312488822639	0.356699099931587	0.444805608927809
Bbx|5UTR_INTRON|TC_22023_155.00000|chr16_50431291_50431306_-^Bbx|5UTR_INTRON|TC_26055_150.00000|chr16_50431443_50431502_-	0.032256476864872	0.0920912471486785	0.726138719800179	0.781106819396305
Bbx|5UTR_INTRON|TC_22023_155.00000|chr16_50431291_50431306_-^Bbx|5UTR_INTRON|TC_26137_149.00000|chr16_50430383_50430423_-	0.100705113905563	0.0755499328118471	0.182544602975942	0.255462827251949
Bbx|5UTR_INTRON|TC_22023_155.00000|chr16_50431291_50431306_-^Bbx|5UTR_INTRON|TC_29013_115.00000|chr16_50310785_50310853_-	-0.0887183342645782	0.0931689194879606	0.340979837661654	0.429326250433931
Bbx|5UTR_INTRON|TC_23019_201.00000|chr16_50431858_50431909_-^Bbx|5UTR_INTRON|TC_24596_172.00000|chr16_50430339_50430362_-	0.532133932537196	0.0730896307276869	3.32400773572772e-13	2.20524458582725e-12
Bbx|5UTR_INTRON|TC_23019_201.00000|chr16_50431858_50431909_-^Bbx|5UTR_INTRON|TC_26055_150.00000|chr16_50431443_50431502_-	0.48979825187074	0.0883497809054888	2.9588623551291e-08	1.31242606188276e-07
Bbx|5UTR_INTRON|TC_23019_201.00000|chr16_50431858_50431909_-^Bbx|5UTR_INTRON|TC_26137_149.00000|chr16_50430383_50430423_-	0.55824688891143	0.0756715041138668	1.61648472385423e-13	1.09456962509407e-12
Bbx|5UTR_INTRON|TC_23019_201.00000|chr16_50431858_50431909_-^Bbx|5UTR_INTRON|TC_29013_115.00000|chr16_50310785_50310853_-	0.368823440741289	0.0886005163051098	3.14412054864821e-05	9.77905741429213e-05
Bbx|5UTR_INTRON|TC_24596_172.00000|chr16_50430339_50430362_-^Bbx|5UTR_INTRON|TC_26055_150.00000|chr16_50431443_50431502_-	-0.0423356806664561	0.0846052628419056	0.616800050662499	0.687686965699535
Bbx|5UTR_INTRON|TC_24596_172.00000|chr16_50430339_50430362_-^Bbx|5UTR_INTRON|TC_26137_149.00000|chr16_50430383_50430423_-	0.0261129563742345	0.0714009267831437	0.714571831721047	0.771702276233285
Bbx|5UTR_INTRON|TC_24596_172.00000|chr16_50430339_50430362_-^Bbx|5UTR_INTRON|TC_29013_115.00000|chr16_50310785_50310853_-	-0.163310491795906	0.0895169972643561	0.0680989094834792	0.110351531601842
Bbx|5UTR_INTRON|TC_26055_150.00000|chr16_50431443_50431502_-^Bbx|5UTR_INTRON|TC_26137_149.00000|chr16_50430383_50430423_-	0.0684486370406906	0.0872146968185453	0.432553742154327	0.519155488871186
Bbx|5UTR_INTRON|TC_26055_150.00000|chr16_50431443_50431502_-^Bbx|5UTR_INTRON|TC_29013_115.00000|chr16_50310785_50310853_-	-0.12097481112945	0.100774319745216	0.229963545561951	0.309707411636259
Bbx|5UTR_INTRON|TC_26137_149.00000|chr16_50430383_50430423_-^Bbx|5UTR_INTRON|TC_29013_115.00000|chr16_50310785_50310853_-	-0.189423448170141	0.0846612279694132	0.0252583445854799	0.0457960253778207
BC004004|5UTR|TC_15672_486.00000|chr17_29268819_29268829_+^BC004004|5UTR|TC_25624_156.00000|chr17_29268852_29268864_+	0.0938862937586757	0.115567817982447	0.41656711754331	0.50365913658721
BC004004|5UTR|TC_15672_486.00000|chr17_29268819_29268829_+^BC004004|5UTR|TC_3227_10124.00000|chr17_29268895_29268982_+	-0.292384254830366	0.057900555012212	4.42351555163256e-07	1.72521052557873e-06
BC004004|5UTR|TC_25624_156.00000|chr17_29268852_29268864_+^BC004004|5UTR|TC_3227_10124.00000|chr17_29268895_29268982_+	-0.386270548589042	0.101180495444829	0.000134735186252399	0.00037784620544932
BC005537|5UTR_UP1k|TC_1481_27369.00000|chr13_24801199_24801203_+^BC005537|5UTR_UP1k|TC_15728_482.00000|chr13_24801137_24801140_+	0.157980772899987	0.0526364890342755	0.0026878129272736	0.00601387825897656
BC018242|5UTR|TC_11098_1059.00000|chr9_21937013_21937056_+^BC018242|5UTR|TC_27214_135.00000|chr9_21937079_21937090_+	0.16195532659833	0.126260916620876	0.199595953985066	0.275076235417477
BC022687|5UTR|TC_22747_206.00000|chr12_112808964_112808995_+^BC022687|5UTR|TC_40030_41.00000|chr12_112809149_112809151_+	0.144222294027125	0.148826756181723	0.332514456944454	0.420524502678957
BC022687|5UTR|TC_22747_206.00000|chr12_112808964_112808995_+^BC022687|5UTR_UP1k|TC_19637_290.00000|chr12_112808918_112808946_+	-0.0479867457362431	0.109854267222266	0.662240541685757	0.727344410044414
BC022687|5UTR|TC_22747_206.00000|chr12_112808964_112808995_+^BC022687|5UTR_UP1k|TC_37877_52.00000|chr12_112808890_112808895_+	-0.144326236941131	0.166831913325099	0.38698407340124	0.475073297148134
BC022687|5UTR|TC_40030_41.00000|chr12_112809149_112809151_+^BC022687|5UTR_UP1k|TC_19637_290.00000|chr12_112808918_112808946_+	-0.192209039763368	0.150421080510581	0.201317649418396	0.277041474113071
BC022687|5UTR|TC_40030_41.00000|chr12_112809149_112809151_+^BC022687|5UTR_UP1k|TC_37877_52.00000|chr12_112808890_112808895_+	-0.288548530968255	0.201138000063587	0.15140684718065	0.218451064635729
BC022687|5UTR_UP1k|TC_19637_290.00000|chr12_112808918_112808946_+^BC022687|5UTR_UP1k|TC_37877_52.00000|chr12_112808890_112808895_+	-0.0963394912048874	0.165716009604455	0.561002600100172	0.638060189291871
BC024978|5UTR|TC_13678_660.00000|chr7_27195903_27195907_+^BC024978|5UTR|TC_22569_210.00000|chr7_27195796_27195819_+	-0.0889988789459937	0.116765914767842	0.445941163762948	0.531546706655435
BC024978|5UTR|TC_13678_660.00000|chr7_27195903_27195907_+^BC024978|5UTR|TC_9733_1416.00000|chr7_27195840_27195882_+	0.0363509489763711	0.0619549682414197	0.557383858465627	0.634825172597705
BC024978|5UTR|TC_13678_660.00000|chr7_27195903_27195907_+^BC024978|5UTR_INTRON|TC_14388_590.00000|chr7_27196429_27196453_+	-2.48906845143439	0.266396967720644	0	0
BC024978|5UTR|TC_13678_660.00000|chr7_27195903_27195907_+^BC024978|5UTR_INTRON|TC_22523_211.00000|chr7_27196406_27196409_+	-2.42071936834978	0.414634982363363	5.27697663343929e-09	2.51043980863945e-08
BC024978|5UTR|TC_13678_660.00000|chr7_27195903_27195907_+^BC024978|5UTR_INTRON|TC_33324_80.00000|chr7_27196382_27196384_+	-2.68841889117023	1.28968097361024	0.0371091514217639	0.0644923320588121
BC024978|5UTR|TC_22569_210.00000|chr7_27195796_27195819_+^BC024978|5UTR|TC_9733_1416.00000|chr7_27195840_27195882_+	0.125349827922365	0.107392683368729	0.243125520966714	0.324332214503603
BC024978|5UTR|TC_22569_210.00000|chr7_27195796_27195819_+^BC024978|5UTR_INTRON|TC_14388_590.00000|chr7_27196429_27196453_+	-2.40006957248839	0.280889003435697	0	0
BC024978|5UTR|TC_22569_210.00000|chr7_27195796_27195819_+^BC024978|5UTR_INTRON|TC_22523_211.00000|chr7_27196406_27196409_+	-2.33172048940378	0.424726406121985	4.02081004047261e-08	1.75965780750213e-07
BC024978|5UTR|TC_22569_210.00000|chr7_27195796_27195819_+^BC024978|5UTR_INTRON|TC_33324_80.00000|chr7_27196382_27196384_+	-2.59942001222423	1.29525118649111	0.0447619229602945	0.0763157911799327
BC024978|5UTR|TC_9733_1416.00000|chr7_27195840_27195882_+^BC024978|5UTR_INTRON|TC_14388_590.00000|chr7_27196429_27196453_+	-2.52541940041076	0.261284509528553	0	0
BC024978|5UTR|TC_9733_1416.00000|chr7_27195840_27195882_+^BC024978|5UTR_INTRON|TC_22523_211.00000|chr7_27196406_27196409_+	-2.45707031732615	0.414466288257464	3.06132696969996e-09	1.48273133436428e-08
BC024978|5UTR|TC_9733_1416.00000|chr7_27195840_27195882_+^BC024978|5UTR_INTRON|TC_33324_80.00000|chr7_27196382_27196384_+	-2.7247698401466	1.28942934909574	0.0345871209795614	0.0605828897927253
BC024978|5UTR_INTRON|TC_14388_590.00000|chr7_27196429_27196453_+^BC024978|5UTR_INTRON|TC_22523_211.00000|chr7_27196406_27196409_+	0.0683490830846112	0.481849502856119	0.887200569158532	0.914389648364239
BC024978|5UTR_INTRON|TC_14388_590.00000|chr7_27196429_27196453_+^BC024978|5UTR_INTRON|TC_33324_80.00000|chr7_27196382_27196384_+	-0.199350439735839	1.30813567576548	0.878877146780688	0.907522646604905
BC024978|5UTR_INTRON|TC_22523_211.00000|chr7_27196406_27196409_+^BC024978|5UTR_INTRON|TC_33324_80.00000|chr7_27196382_27196384_+	-0.26769952282045	1.36302394779774	0.844296166363961	0.87893577257672
BC028528|5UTR_UP1k|TC_17027_404.00000|chr3_95892005_95892038_-^BC028528|5UTR_UP1k|TC_5648_4168.00000|chr3_95891934_95891985_-	-0.20658765487653	0.0936580698255914	0.027400486156222	0.0492474066802851
BC029214|5UTR|TC_35066_68.00000|chr2_25461034_25461036_-^BC029214|5UTR|TC_39072_46.00000|chr2_25460976_25460978_-	-0.507880556362069	0.612723898950001	0.407166798763132	0.494389903034367
BC029214|5UTR|TC_35066_68.00000|chr2_25461034_25461036_-^BC029214|5UTR|TC_8547_1864.00000|chr2_25460915_25460955_-	-0.157140614077217	0.197263171742879	0.425681105384818	0.512411286548024
BC029214|5UTR|TC_39072_46.00000|chr2_25460976_25460978_-^BC029214|5UTR|TC_8547_1864.00000|chr2_25460915_25460955_-	0.350739942284852	0.594605985242052	0.555278135544357	0.632866529874851
BC030307|5UTR|TC_32935_82.00000|chr10_86705870_86705872_+^BC030307|5UTR_INTRON|TC_23145_198.00000|chr10_86706084_86706131_+	-2.64769751155819	0.358887619317141	1.61204383175573e-13	1.09212638932377e-12
BC030867|5UTR|TC_25313_160.00000|chr11_102248958_102248992_+^BC030867|5UTR|TC_7401_2533.00000|chr11_102248844_102248931_+	-0.0544060963381613	0.108692382211004	0.61668705304595	0.68761943277656
BC052040|5UTR|TC_15272_482.00000|chr2_115581769_115581783_+^BC052040|5UTR|TC_5397_4296.00000|chr2_115581655_115581749_+	0.226199432621881	0.0666316055128086	0.000686845550775139	0.00171784767521344
Bcar1|5UTR|TC_1747_22623.00000|chr8_111732077_111732144_-^Bcar1|5UTR|TC_22170_219.00000|chr8_111743689_111743737_-	0.115900041274731	0.0494873581747328	0.0191800415488883	0.0358202228328662
Bcar1|5UTR|TC_1747_22623.00000|chr8_111732077_111732144_-^Bcar1|5UTR|TC_6056_3697.00000|chr8_111743788_111743850_-	-0.479664584402926	0.025098462577362	0	0
Bcar1|5UTR|TC_1747_22623.00000|chr8_111732077_111732144_-^Bcar1|5UTR_UP1k|TC_30797_99.00000|chr8_111744822_111744861_-	-1.01266035839325	0.24472155329456	3.50330334670801e-05	0.0001081924339426
Bcar1|5UTR|TC_22170_219.00000|chr8_111743689_111743737_-^Bcar1|5UTR|TC_6056_3697.00000|chr8_111743788_111743850_-	-0.595564625677657	0.0545572696731655	0	0
Bcar1|5UTR|TC_22170_219.00000|chr8_111743689_111743737_-^Bcar1|5UTR_UP1k|TC_30797_99.00000|chr8_111744822_111744861_-	-1.12856039966798	0.246595426910085	4.72669229933942e-06	1.6348970516386e-05
Bcar1|5UTR|TC_6056_3697.00000|chr8_111743788_111743850_-^Bcar1|5UTR_UP1k|TC_30797_99.00000|chr8_111744822_111744861_-	-0.532995773990321	0.245829526173842	0.0301471250125618	0.0536003377612526
Bcar3|5UTR|TC_16165_452.00000|chr3_122419766_122419798_+^Bcar3|5UTR|TC_4348_6344.00000|chr3_122419951_122420025_+	-0.15478355082665	0.0487686451031822	0.00150440055374834	0.00353298436221365
Bcar3|5UTR|TC_16165_452.00000|chr3_122419766_122419798_+^Bcar3|5UTR_UP1k|TC_28631_119.00000|chr3_122419742_122419745_+	0.130954218872856	0.0975050994369053	0.179255800529904	0.251564207120716
Bcar3|5UTR|TC_4348_6344.00000|chr3_122419951_122420025_+^Bcar3|5UTR_UP1k|TC_28631_119.00000|chr3_122419742_122419745_+	0.285737769699506	0.0871865549177652	0.00104799528484145	0.00253560342298109
Bcas3|5UTR|TC_9204_1602.00000|chr11_85353148_85353213_+^Bcas3|5UTR_INTRON|TC_29693_108.00000|chr11_85353234_85353260_+	-0.915041383487312	0.23989748324462	0.000136568533577019	0.000382578574625414
Bcat1|5UTR|TC_1425_28849.00000|chr6_145075937_145076058_-^Bcat1|5UTR|TC_18810_321.00000|chr6_145076083_145076085_-	0.0880849207064012	0.0469813028872891	0.0608074312348854	0.10004393729011
Bcat2|5UTR|TC_10050_1322.00000|chr7_45570319_45570367_+^Bcat2|5UTR_UP1k|TC_29761_108.00000|chr7_45570481_45570512_+	-2.76856676600393	0.330308894282197	0	0
Bcl10|5UTR|TC_11678_947.00000|chr3_145924407_145924409_+^Bcl10|5UTR|TC_2332_15832.00000|chr3_145924284_145924363_+	0.477335010351428	0.0691610058677864	5.13500353349627e-12	3.12822602625811e-11
Bcl2l1|5UTR|TC_13049_737.00000|chr2_152831696_152831720_-^Bcl2l1|5UTR|TC_35070_68.00000|chr2_152831674_152831676_-	-0.03061934623954	0.137425241992234	0.823685491228328	0.861726003266391
Bcl2l1|5UTR|TC_13049_737.00000|chr2_152831696_152831720_-^Bcl2l1|5UTR|TC_7087_2760.00000|chr2_152830618_152830667_-	-0.181362051831276	0.0497680392321365	0.00026828004253554	0.00071704081234249
Bcl2l1|5UTR|TC_13049_737.00000|chr2_152831696_152831720_-^Bcl2l1|5UTR_INTRON|TC_31409_94.00000|chr2_152830717_152830719_-	-0.227792607073227	0.10785868880555	0.0346903808286523	0.0607232129919396
Bcl2l1|5UTR|TC_35070_68.00000|chr2_152831674_152831676_-^Bcl2l1|5UTR|TC_7087_2760.00000|chr2_152830618_152830667_-	-0.150742705591736	0.134243325759052	0.261477198678315	0.34466372700918
Bcl2l1|5UTR|TC_35070_68.00000|chr2_152831674_152831676_-^Bcl2l1|5UTR_INTRON|TC_31409_94.00000|chr2_152830717_152830719_-	-0.197173260833687	0.167645831752872	0.239543005926222	0.320629254590094
Bcl2l1|5UTR|TC_7087_2760.00000|chr2_152830618_152830667_-^Bcl2l1|5UTR_INTRON|TC_31409_94.00000|chr2_152830717_152830719_-	-0.0464305552419509	0.103306447351682	0.653110752173777	0.719857749985034
Bcl2l11|5UTR|TC_12281_850.00000|chr2_128126009_128126049_+^Bcl2l11|5UTR|TC_15163_525.00000|chr2_128127576_128127654_+	-0.120087760703258	0.0748634388794158	0.108694018480019	0.165156481277101
Bcl2l12|5UTR|TC_8371_1946.00000|chr7_44997511_44997615_-^Bcl2l12|5UTR_INTRON|TC_23327_195.00000|chr7_44997241_44997262_-	0.166181009539733	0.115998415249686	0.1519680408662	0.219106609211947
Bcl2l13|5UTR|TC_26590_143.00000|chr6_120836272_120836276_+^Bcl2l13|5UTR|TC_6263_3497.00000|chr6_120836205_120836251_+	-0.263609295048603	0.11827509399531	0.0258284725376574	0.0467392723239397
Bcl2l15|5UTR|TC_12498_817.00000|chr3_103832742_103832836_+^Bcl2l15|5UTR|TC_23830_185.00000|chr3_103832699_103832716_+	0.00887904380750818	0.111289273928495	0.93640947601475	0.953123287863531
Bcl6|5UTR|TC_11083_1063.00000|chr16_23988536_23988614_-^Bcl6|5UTR_UP1k|TC_14373_591.00000|chr16_23988634_23988639_-	1.44125544046074	0.12678468134922	0	0
Bcl7b|5UTR|TC_1226_32986.00000|chr5_135168354_135168437_+^Bcl7b|5UTR|TC_3530_8408.00000|chr5_135168459_135168490_+	-0.264461207688128	0.0290286645489867	0	0
Bcl9l|5UTR|TC_13297_706.00000|chr9_44499119_44499193_+^Bcl9l|5UTR|TC_29063_115.00000|chr9_44499244_44499271_+	-0.160959469626772	0.107594844379763	0.134659510556524	0.197959441880674
Bcl9l|5UTR|TC_13297_706.00000|chr9_44499119_44499193_+^Bcl9l|5UTR_UP1k|TC_13050_737.00000|chr9_44498217_44498315_+	-0.36939310914551	0.0714507756220068	2.342237790387e-07	9.42066570337808e-07
Bcl9l|5UTR|TC_29063_115.00000|chr9_44499244_44499271_+^Bcl9l|5UTR_UP1k|TC_13050_737.00000|chr9_44498217_44498315_+	-0.208433639518738	0.113869211829082	0.0671803929045072	0.108984296021709
Bclaf1|5UTR|TC_11810_922.00000|chr10_20312506_20312532_+^Bclaf1|5UTR|TC_8565_1856.00000|chr10_20312465_20312477_+	-0.0711959016731315	0.048769936545217	0.144336321072017	0.209982794349083
Bco2|5UTR_INTRON|TC_15154_526.00000|chr9_50554452_50554458_-^Bco2|5UTR_INTRON|TC_38591_49.00000|chr9_50554719_50554739_-	-7.29550037521526	8.8028543400071	0.407237216943306	0.49442963412278
Bco2|5UTR_INTRON|TC_15154_526.00000|chr9_50554452_50554458_-^Bco2|5UTR_UP1k|TC_32770_84.00000|chr9_50555142_50555182_-	2.8918061742534	0.395096742212469	2.4935609133081e-13	1.67206262469065e-12
Bco2|5UTR_INTRON|TC_38591_49.00000|chr9_50554719_50554739_-^Bco2|5UTR_UP1k|TC_32770_84.00000|chr9_50555142_50555182_-	10.1873065494687	8.81695060245064	0.24791729263027	0.32975187203515
Bcor|5UTR_INTRON|TC_14088_617.00000|chrX_12128393_12128458_-^Bcor|5UTR_INTRON|TC_37822_53.00000|chrX_12135491_12135524_-	-3.06001781701433	0.518871917622961	3.69176622605494e-09	1.77953714887676e-08
Bcorl1|5UTR_INTRON|TC_12232_857.00000|chrX_48343739_48343770_+^Bcorl1|5UTR_INTRON|TC_19240_305.00000|chrX_48343677_48343719_+	-0.000603445465961799	0.0875165413755812	0.994498457116903	0.9962454566215
Bdkrb2|5UTR|TC_24092_180.00000|chr12_105563183_105563225_+^Bdkrb2|5UTR_UP1k|TC_17771_366.00000|chr12_105563111_105563162_+	0.350171364454913	0.152699737502028	0.0218363701460602	0.0401973095909791
Bdnf|5UTR|TC_13776_647.00000|chr2_109676975_109677050_+^Bdnf|5UTR|TC_3470_9084.00000|chr2_109693563_109693621_+	2.21031791736948	0.216487775039399	0	0
Bdnf|5UTR|TC_13776_647.00000|chr2_109676975_109677050_+^Bdnf|5UTR_INTRON|TC_23112_199.00000|chr2_109678391_109678448_+	-1.76083653095526	0.801038544011308	0.027935425487879	0.0500411145450725
Bdnf|5UTR|TC_13776_647.00000|chr2_109676975_109677050_+^Bdnf|5UTR_INTRON|TC_26575_143.00000|chr2_109678229_109678282_+	-1.94138547250531	1.82883750915486	0.28844424104779	0.373542127328477
Bdnf|5UTR|TC_13776_647.00000|chr2_109676975_109677050_+^Bdnf|5UTR_INTRON|TC_33982_75.00000|chr2_109694115_109694117_+	2.32193134328875	0.259842042172564	0	0
Bdnf|5UTR|TC_3470_9084.00000|chr2_109693563_109693621_+^Bdnf|5UTR_INTRON|TC_23112_199.00000|chr2_109678391_109678448_+	-3.97115444832473	0.769553642808786	2.46508594203831e-07	9.88445955847586e-07
Bdnf|5UTR|TC_3470_9084.00000|chr2_109693563_109693621_+^Bdnf|5UTR_INTRON|TC_26575_143.00000|chr2_109678229_109678282_+	-4.15170338987479	1.80844823530929	0.0216914973014415	0.0399530513419051
Bdnf|5UTR|TC_3470_9084.00000|chr2_109693563_109693621_+^Bdnf|5UTR_INTRON|TC_33982_75.00000|chr2_109694115_109694117_+	0.11161342591927	0.146285619207953	0.445473594252126	0.531263108038814
Bdnf|5UTR_INTRON|TC_23112_199.00000|chr2_109678391_109678448_+^Bdnf|5UTR_INTRON|TC_26575_143.00000|chr2_109678229_109678282_+	-0.180548941550056	1.95505131750831	0.926419983161188	0.945229443729455
Bdnf|5UTR_INTRON|TC_23112_199.00000|chr2_109678391_109678448_+^Bdnf|5UTR_INTRON|TC_33982_75.00000|chr2_109694115_109694117_+	4.082767874244	0.782095931755464	1.78642798331907e-07	7.2834284828141e-07
Bdnf|5UTR_INTRON|TC_26575_143.00000|chr2_109678229_109678282_+^Bdnf|5UTR_INTRON|TC_33982_75.00000|chr2_109694115_109694117_+	4.26331681579406	1.81401863676903	0.0187630422540812	0.0351164472323814
Bend3|5UTR|TC_19601_291.00000|chr10_43479286_43479358_+^Bend3|5UTR_INTRON|TC_19219_305.00000|chr10_43479951_43479995_+	-3.52748359671245	0.444629107371015	2.22044604925031e-15	1.68831132649085e-14
Bend3|5UTR|TC_19601_291.00000|chr10_43479286_43479358_+^Bend3|5UTR_INTRON|TC_19262_303.00000|chr10_43480029_43480100_+	-4.87995279299333	0.542985184324864	0	0
Bend3|5UTR_INTRON|TC_19219_305.00000|chr10_43479951_43479995_+^Bend3|5UTR_INTRON|TC_19262_303.00000|chr10_43480029_43480100_+	-1.35246919628088	0.691598732916981	0.0505159214880415	0.0849553566145855
Bend5|5UTR|TC_13094_730.00000|chr4_111415140_111415253_+^Bend5|5UTR|TC_33723_77.00000|chr4_111415097_111415118_+	0.205396415870777	0.142958163924247	0.150786509383052	0.217666284070891
Bend6|5UTR_UP1k|TC_15022_536.00000|chr1_33907736_33907776_-^Bend6|5UTR_UP1k|TC_30110_104.00000|chr1_33908518_33908537_-	0.131192967679365	0.214292119252679	0.540395154606274	0.619537479019926
Bet1|5UTR|TC_13559_674.00000|chr6_4086815_4086817_-^Bet1|5UTR|TC_2089_18319.00000|chr6_4086924_4086957_-	1.02505098183792	0.129206272641164	2.22044604925031e-15	1.68831132649085e-14
Bet1|5UTR|TC_13559_674.00000|chr6_4086815_4086817_-^Bet1|5UTR|TC_9295_1567.00000|chr6_4086892_4086903_-	0.946334754847546	0.13749560648066	5.87463411250155e-12	3.56720838053567e-11
Bet1|5UTR|TC_2089_18319.00000|chr6_4086924_4086957_-^Bet1|5UTR|TC_9295_1567.00000|chr6_4086892_4086903_-	-0.0787162269903775	0.0461041085559458	0.087755497899779	0.137334579459909
Bex2|5UTR|TC_41600_34.00000|chrX_136068138_136068140_-^Bex2|5UTR|TC_8231_2009.00000|chrX_136068201_136068237_-	-0.0742588123937892	0.219899738619437	0.735593830799943	0.787917409944634
Bfar|5UTR|TC_7521_2097.00000|chr16_13671862_13671960_+^Bfar|5UTR|TC_8936_1483.00000|chr16_13671986_13672038_+	-0.153876803879622	0.0479200224146588	0.00132220039528019	0.00313825196968784
Bgn|5UTR|TC_413_129311.00000|chrX_73483629_73483664_+^Bgn|5UTR_INTRON|TC_36010_63.00000|chrX_73484344_73484374_+	-3.41184148875139	0.460983728186297	1.35003119794419e-13	9.20801310048674e-13
Bhlhb9|5UTR|TC_12819_666.00000|chrX_135885853_135885887_+^Bhlhb9|5UTR|TC_14455_504.00000|chrX_135885914_135885928_+	-0.0991676423494727	0.0683327175247471	0.146711130169807	0.212696273163168
Bhlhb9|5UTR|TC_12819_666.00000|chrX_135885853_135885887_+^Bhlhb9|5UTR|TC_15765_403.00000|chrX_135885955_135885972_+	-0.0396428287022373	0.0671027199215	0.554668997433001	0.632282163247979
Bhlhb9|5UTR|TC_12819_666.00000|chrX_135885853_135885887_+^Bhlhb9|5UTR|TC_19425_248.00000|chrX_135885993_135886011_+	-0.461911343218729	0.103269073017251	7.71689931711173e-06	2.61132227665731e-05
Bhlhb9|5UTR|TC_14455_504.00000|chrX_135885914_135885928_+^Bhlhb9|5UTR|TC_15765_403.00000|chrX_135885955_135885972_+	0.0595248136472354	0.0781897128542093	0.446485650507174	0.532034686295276
Bhlhb9|5UTR|TC_14455_504.00000|chrX_135885914_135885928_+^Bhlhb9|5UTR|TC_19425_248.00000|chrX_135885993_135886011_+	-0.362743700869256	0.111153479297813	0.00110065026864103	0.00265175035332399
Bhlhb9|5UTR|TC_15765_403.00000|chrX_135885955_135885972_+^Bhlhb9|5UTR|TC_19425_248.00000|chrX_135885993_135886011_+	-0.422268514516492	0.108967594913492	0.000106548039582322	0.000303734859196203
Bhlhe40|5UTR|TC_12358_837.00000|chr6_108660776_108660782_+^Bhlhe40|5UTR|TC_1433_28673.00000|chr6_108660620_108660700_+	0.0720729737434491	0.0407366136211015	0.0768533096187489	0.122390481903777
Bhlhe41|5UTR|TC_14074_562.00000|chr6_145865379_145865409_-^Bhlhe41|5UTR_UP1k|TC_18129_320.00000|chr6_145865554_145865602_-	0.17846211002138	0.0725355860512359	0.0138805948126948	0.0267417569863843
Bhlhe41|5UTR|TC_14074_562.00000|chr6_145865379_145865409_-^Bhlhe41|5UTR_UP1k|TC_8354_1809.00000|chr6_145865435_145865532_-	0.128010853086481	0.0565363966020851	0.023560572759143	0.0430210876108757
Bhlhe41|5UTR_UP1k|TC_18129_320.00000|chr6_145865554_145865602_-^Bhlhe41|5UTR_UP1k|TC_8354_1809.00000|chr6_145865435_145865532_-	-0.0504512569348989	0.0584165958369193	0.387782408846987	0.475830674004779
Bid|5UTR|TC_1804_21734.00000|chr6_120916771_120916869_-^Bid|5UTR_INTRON|TC_30653_100.00000|chr6_120915526_120915530_-	-1.64880169349596	0.373774829037103	1.02791474914099e-05	3.4218603679526e-05
Bid|5UTR|TC_1804_21734.00000|chr6_120916771_120916869_-^Bid|5UTR_INTRON|TC_35116_68.00000|chr6_120915501_120915504_-	-5.38679194041765	0.815307647210768	3.92008647764897e-11	2.25014679391001e-10
Bid|5UTR|TC_1804_21734.00000|chr6_120916771_120916869_-^Bid|5UTR_INTRON|TC_42667_28.00000|chr6_120915555_120915557_-	-22.3711360831926	0.00878353036420059	0	0
Bid|5UTR_INTRON|TC_30653_100.00000|chr6_120915526_120915530_-^Bid|5UTR_INTRON|TC_35116_68.00000|chr6_120915501_120915504_-	-3.73799024692169	0.880521582667019	2.18398505444917e-05	6.92246205271998e-05
Bid|5UTR_INTRON|TC_30653_100.00000|chr6_120915526_120915530_-^Bid|5UTR_INTRON|TC_42667_28.00000|chr6_120915555_120915557_-	-20.7223343896966	0.373651766174768	0	0
Bid|5UTR_INTRON|TC_35116_68.00000|chr6_120915501_120915504_-^Bid|5UTR_INTRON|TC_42667_28.00000|chr6_120915555_120915557_-	-16.9843441427749	0.815189728757644	0	0
Bin1|5UTR|TC_1610_23695.00000|chr18_32377222_32377308_+^Bin1|5UTR_UP1k|TC_11498_938.00000|chr18_32377191_32377202_+	0.210976485122808	0.0291546814958279	4.60520510614515e-13	3.02766266527317e-12
Birc3|5UTR|TC_11542_889.00000|chr9_7873023_7873038_-^Birc3|5UTR|TC_16349_387.00000|chr9_7872967_7872995_-	-0.0378959449349503	0.0743915025862076	0.610463270666517	0.682594736407675
Birc3|5UTR|TC_11542_889.00000|chr9_7873023_7873038_-^Birc3|5UTR|TC_8097_2083.00000|chr9_7872807_7872928_-	-0.452848181555195	0.0553941896050062	2.22044604925031e-16	1.80890499266876e-15
Birc3|5UTR|TC_11542_889.00000|chr9_7873023_7873038_-^Birc3|5UTR_INTRON|TC_39349_45.00000|chr9_7870475_7870477_-	-0.7329967899065	0.248298390809863	0.00315640828081998	0.00696849734086304
Birc3|5UTR|TC_11542_889.00000|chr9_7873023_7873038_-^Birc3|5UTR_INTRON|TC_42341_30.00000|chr9_7870683_7870685_-	-0.507302534061981	0.354869254386244	0.152846869081839	0.220035071328878
Birc3|5UTR|TC_11542_889.00000|chr9_7873023_7873038_-^Birc3|5UTR_UP1k|TC_37426_55.00000|chr9_7873186_7873197_-	0.226076822430138	0.152081851959064	0.137134491862391	0.20125948251842
Birc3|5UTR|TC_16349_387.00000|chr9_7872967_7872995_-^Birc3|5UTR|TC_8097_2083.00000|chr9_7872807_7872928_-	-0.414952236620245	0.0715167722208486	6.54634169094948e-09	3.09300495743852e-08
Birc3|5UTR|TC_16349_387.00000|chr9_7872967_7872995_-^Birc3|5UTR_INTRON|TC_39349_45.00000|chr9_7870475_7870477_-	-0.695100844971549	0.254126213830208	0.0062331336208914	0.0129562251302079
Birc3|5UTR|TC_16349_387.00000|chr9_7872967_7872995_-^Birc3|5UTR_INTRON|TC_42341_30.00000|chr9_7870683_7870685_-	-0.469406589127031	0.357399747604733	0.189050307755879	0.262890567909893
Birc3|5UTR|TC_16349_387.00000|chr9_7872967_7872995_-^Birc3|5UTR_UP1k|TC_37426_55.00000|chr9_7873186_7873197_-	0.263972767365088	0.160138496339324	0.0992700141628109	0.152664465765931
Birc3|5UTR|TC_8097_2083.00000|chr9_7872807_7872928_-^Birc3|5UTR_INTRON|TC_39349_45.00000|chr9_7870475_7870477_-	-0.280148608351305	0.248793708843418	0.260153793710655	0.343242848637859
Birc3|5UTR|TC_8097_2083.00000|chr9_7872807_7872928_-^Birc3|5UTR_INTRON|TC_42341_30.00000|chr9_7870683_7870685_-	-0.0544543525067861	0.35519430099349	0.878154893512996	0.906920014289109
Birc3|5UTR|TC_8097_2083.00000|chr9_7872807_7872928_-^Birc3|5UTR_UP1k|TC_37426_55.00000|chr9_7873186_7873197_-	0.678925003985333	0.151749468737402	7.67747582242073e-06	2.59999413598942e-05
Birc3|5UTR_INTRON|TC_39349_45.00000|chr9_7870475_7870477_-^Birc3|5UTR_INTRON|TC_42341_30.00000|chr9_7870683_7870685_-	0.225694255844519	0.434349259821004	0.603332157532603	0.676929390778239
Birc3|5UTR_INTRON|TC_39349_45.00000|chr9_7870475_7870477_-^Birc3|5UTR_UP1k|TC_37426_55.00000|chr9_7873186_7873197_-	0.959073612336638	0.284354458382893	0.000744052276609564	0.00185109819044215
Birc3|5UTR_INTRON|TC_42341_30.00000|chr9_7870683_7870685_-^Birc3|5UTR_UP1k|TC_37426_55.00000|chr9_7873186_7873197_-	0.733379356492119	0.385344967615233	0.0570175625673801	0.0945797838160816
Birc5|5UTR|TC_664_74884.00000|chr11_117849263_117849332_+^Birc5|5UTR_UP1k|TC_5864_3902.00000|chr11_117849221_117849229_+	-0.0509333167697788	0.0301054153506638	0.0906779361846155	0.141291603328355
Bivm|5UTR|TC_17038_403.00000|chr1_44119955_44120042_+^Bivm|5UTR_UP1k|TC_13604_667.00000|chr1_44119458_44119497_+	-0.318126540275632	0.0656051639900181	1.24017748803773e-06	4.57171667597045e-06
Bivm|5UTR|TC_17038_403.00000|chr1_44119955_44120042_+^Bivm|5UTR_UP1k|TC_8281_1984.00000|chr1_44118930_44119023_+	-0.982930984902163	0.0609174739711149	0	0
Bivm|5UTR_UP1k|TC_13604_667.00000|chr1_44119458_44119497_+^Bivm|5UTR_UP1k|TC_8281_1984.00000|chr1_44118930_44119023_+	-0.664804444626531	0.0606558500439162	0	0
Blcap|5UTR|TC_19394_299.00000|chr2_157566300_157566302_-^Blcap|5UTR|TC_3665_8257.00000|chr2_157566326_157566366_-	-0.0927355186618191	0.0757257503990695	0.220717183297864	0.299217217171554
Blcap|5UTR|TC_19394_299.00000|chr2_157566300_157566302_-^Blcap|5UTR_UP1k|TC_20639_259.00000|chr2_157566785_157566827_-	0.188279045171821	0.111748789823901	0.0920190754168151	0.143068064623868
Blcap|5UTR|TC_3665_8257.00000|chr2_157566326_157566366_-^Blcap|5UTR_UP1k|TC_20639_259.00000|chr2_157566785_157566827_-	0.28101456383364	0.0837226630559959	0.000789376122696916	0.00195348249533826
Blmh|5UTR|TC_25312_160.00000|chr11_76945706_76945708_+^Blmh|5UTR|TC_4572_5863.00000|chr11_76945727_76945783_+	0.748765847379938	0.104385821227623	7.33413330067378e-13	4.74565823244388e-12
Bloc1s3|5UTR|TC_17763_367.00000|chr7_19508328_19508372_-^Bloc1s3|5UTR_UP1k|TC_30442_102.00000|chr7_19508607_19508634_-	-0.876140237683358	0.333741229299215	0.00865959785446924	0.0174174644163807
Blvrb|5UTR|TC_17991_357.00000|chr7_27448089_27448091_+^Blvrb|5UTR|TC_2055_18657.00000|chr7_27448053_27448063_+	0.0500536109436359	0.0622571549029227	0.421407565104856	0.508059713568829
Blvrb|5UTR|TC_17991_357.00000|chr7_27448089_27448091_+^Blvrb|5UTR|TC_3245_10058.00000|chr7_27447993_27448032_+	-0.119855825507538	0.0633300332809245	0.0584165383074009	0.0965341207559368
Blvrb|5UTR|TC_2055_18657.00000|chr7_27448053_27448063_+^Blvrb|5UTR|TC_3245_10058.00000|chr7_27447993_27448032_+	-0.169909436451174	0.0155369687596101	0	0
Blzf1|5UTR|TC_10738_1138.00000|chr1_164307446_164307500_-^Blzf1|5UTR|TC_6031_3716.00000|chr1_164307214_164307302_-	-0.132654651637385	0.0404316496155418	0.00103454174270023	0.00250767870952805
Bmpr2|5UTR_UP1k|TC_16641_425.00000|chr1_59763512_59763567_+^Bmpr2|5UTR_UP1k|TC_31958_89.00000|chr1_59763425_59763435_+	-0.0403738117625767	0.116518422347727	0.728965833633128	0.78350535720168
Bnc2|5UTR|TC_8296_1974.00000|chr4_84675048_84675125_-^Bnc2|5UTR|TC_9056_1659.00000|chr4_84674996_84675003_-	-0.078347749710176	0.0403975883678859	0.0524506421695357	0.0878822972273415
Bnc2|5UTR|TC_8296_1974.00000|chr4_84675048_84675125_-^Bnc2|5UTR_UP1k|TC_29235_113.00000|chr4_84676070_84676089_-	-1.54154201411315	0.334870065131959	4.15641924811361e-06	1.44603699889279e-05
Bnc2|5UTR|TC_9056_1659.00000|chr4_84674996_84675003_-^Bnc2|5UTR_UP1k|TC_29235_113.00000|chr4_84676070_84676089_-	-1.46319426440298	0.33612292691576	1.34193906442537e-05	4.38738489974204e-05
Bnip1|5UTR|TC_7738_2294.00000|chr17_26780999_26781083_+^Bnip1|5UTR_UP1k|TC_15448_502.00000|chr17_26780851_26780902_+	0.389656819399258	0.0651040996137672	2.16210582770771e-09	1.05972272183162e-08
Bnip2|5UTR|TC_18998_314.00000|chr9_69989562_69989564_+^Bnip2|5UTR|TC_970_45992.00000|chr9_69989471_69989539_+	0.127987647454928	0.0938292482721691	0.172552294736746	0.243642577001525
Bnip3|5UTR|TC_1249_34230.00000|chr7_138909457_138909509_-^Bnip3|5UTR|TC_15817_476.00000|chr7_138909426_138909428_-	-0.286316993126288	0.0706698964683625	5.08967675836303e-05	0.000152865125630157
Bok|5UTR|TC_16306_444.00000|chr1_93685733_93685789_+^Bok|5UTR_UP1k|TC_18143_350.00000|chr1_93685580_93685668_+	0.573876594241723	0.112202574972234	3.14327765371658e-07	1.24628868519186e-06
Bola1|5UTR|TC_3288_9838.00000|chr3_96197577_96197672_-^Bola1|5UTR_UP1k|TC_9227_1595.00000|chr3_96198453_96198506_-	-0.377443143966929	0.0530822564183181	1.15596421323971e-12	7.36001292274373e-12
Bop1|5UTR|TC_1109_38859.00000|chr15_76477242_76477256_-^Bop1|5UTR_UP1k|TC_6266_3495.00000|chr15_76477276_76477281_-	-0.0342627291783942	0.0163807624590247	0.0364703424564401	0.063499935173061
Brat1|5UTR|TC_11227_1035.00000|chr5_140705010_140705055_+^Brat1|5UTR|TC_17868_362.00000|chr5_140705076_140705104_+	-0.745576029685512	0.14934247942609	5.96364133409466e-07	2.29179958212674e-06
Brcc3|5UTR|TC_11676_948.00000|chrX_75416618_75416646_+^Brcc3|5UTR|TC_2706_12930.00000|chrX_75416673_75416711_+	-0.0840111730626816	0.0400851248403058	0.0360982351674375	0.0629272265358998
Brd2|5UTR|TC_10955_1090.00000|chr17_34122577_34122646_-^Brd2|5UTR|TC_25125_163.00000|chr17_34122324_34122340_-	0.305649480229078	0.154515114939493	0.0479151408614926	0.0809969052119264
Brd2|5UTR|TC_10955_1090.00000|chr17_34122577_34122646_-^Brd2|5UTR|TC_35910_63.00000|chr17_34122231_34122234_-	0.175923123124495	0.32565760765253	0.589053007108705	0.664489484926273
Brd2|5UTR|TC_10955_1090.00000|chr17_34122577_34122646_-^Brd2|5UTR|TC_4350_6341.00000|chr17_34119329_34119337_-	0.662078603229453	0.0690955962077119	0	0
Brd2|5UTR|TC_25125_163.00000|chr17_34122324_34122340_-^Brd2|5UTR|TC_35910_63.00000|chr17_34122231_34122234_-	-0.129726357104583	0.349167991979318	0.710242873090048	0.768063446786346
Brd2|5UTR|TC_25125_163.00000|chr17_34122324_34122340_-^Brd2|5UTR|TC_4350_6341.00000|chr17_34119329_34119337_-	0.356429123000375	0.143711656741803	0.0131320312029799	0.0254604170374404
Brd2|5UTR|TC_35910_63.00000|chr17_34122231_34122234_-^Brd2|5UTR|TC_4350_6341.00000|chr17_34119329_34119337_-	0.486155480104958	0.31934313187857	0.127918690058552	0.189451393270999
Brd3|5UTR|TC_15314_513.00000|chr2_27475604_27475608_-^Brd3|5UTR|TC_27269_134.00000|chr2_27475168_27475205_-	-0.270501810641322	0.127828162698812	0.0343332200323729	0.0601863825106393
Brd3|5UTR|TC_15314_513.00000|chr2_27475604_27475608_-^Brd3|5UTR|TC_4857_5350.00000|chr2_27475629_27475695_-	0.00280423221719345	0.0523379784247429	0.957270349485102	0.968494130194893
Brd3|5UTR|TC_27269_134.00000|chr2_27475168_27475205_-^Brd3|5UTR|TC_4857_5350.00000|chr2_27475629_27475695_-	0.273306042858515	0.12066149579632	0.0235087358452553	0.0429324114935071
Bre|5UTR|TC_3916_7418.00000|chr5_31697964_31698055_+^Bre|5UTR_INTRON|TC_17843_363.00000|chr5_31699156_31699210_+	-4.26500145229054	0.454257022349997	0	0
Bre|5UTR|TC_3916_7418.00000|chr5_31697964_31698055_+^Bre|5UTR_INTRON|TC_32728_84.00000|chr5_31805000_31805009_+	-3.50813584564668	1.27539079197733	0.00594796929602204	0.0124126595523668
Bre|5UTR|TC_3916_7418.00000|chr5_31697964_31698055_+^Bre|5UTR_INTRON|TC_39101_46.00000|chr5_31699290_31699332_+	-9.21308092093715	9.23788795633276	0.318611808740224	0.406074480948089
Bre|5UTR|TC_3916_7418.00000|chr5_31697964_31698055_+^Bre|5UTR_INTRON|TC_39488_44.00000|chr5_31804974_31804980_+	-22.4084871475951	0.017635967878903	0	0
Bre|5UTR|TC_3916_7418.00000|chr5_31697964_31698055_+^Bre|5UTR_UP1k|TC_18783_322.00000|chr5_31697938_31697943_+	-0.00170283279681529	0.0875201051044025	0.984476957836471	0.988925463658049
Bre|5UTR_INTRON|TC_17843_363.00000|chr5_31699156_31699210_+^Bre|5UTR_INTRON|TC_32728_84.00000|chr5_31805000_31805009_+	0.756865606643854	1.36215140953797	0.578457082726704	0.654902295817302
Bre|5UTR_INTRON|TC_17843_363.00000|chr5_31699156_31699210_+^Bre|5UTR_INTRON|TC_39101_46.00000|chr5_31699290_31699332_+	-4.94807946864661	9.26263528812354	0.593204685432754	0.668195865178289
Bre|5UTR_INTRON|TC_17843_363.00000|chr5_31699156_31699210_+^Bre|5UTR_INTRON|TC_39488_44.00000|chr5_31804974_31804980_+	-18.1434856953046	0.454380763218349	0	0
Bre|5UTR_INTRON|TC_17843_363.00000|chr5_31699156_31699210_+^Bre|5UTR_UP1k|TC_18783_322.00000|chr5_31697938_31697943_+	4.26329861949372	0.462957889351588	0	0
Bre|5UTR_INTRON|TC_32728_84.00000|chr5_31805000_31805009_+^Bre|5UTR_INTRON|TC_39101_46.00000|chr5_31699290_31699332_+	-5.70494507529047	9.29504233673017	0.539372518930324	0.618825223783252
Bre|5UTR_INTRON|TC_32728_84.00000|chr5_31805000_31805009_+^Bre|5UTR_INTRON|TC_39488_44.00000|chr5_31804974_31804980_+	-18.9003513019484	1.27527753292487	0	0
Bre|5UTR_INTRON|TC_32728_84.00000|chr5_31805000_31805009_+^Bre|5UTR_UP1k|TC_18783_322.00000|chr5_31697938_31697943_+	3.50643301284987	1.2801782936481	0.00616227618245291	0.0128252006361556
Bre|5UTR_INTRON|TC_39101_46.00000|chr5_31699290_31699332_+^Bre|5UTR_INTRON|TC_39488_44.00000|chr5_31804974_31804980_+	-13.195406226658	9.2383020266089	0.15319495692915	0.220463578569533
Bre|5UTR_INTRON|TC_39101_46.00000|chr5_31699290_31699332_+^Bre|5UTR_UP1k|TC_18783_322.00000|chr5_31697938_31697943_+	9.21137808814034	9.237305267044	0.318670736292384	0.406110122154188
Bre|5UTR_INTRON|TC_39488_44.00000|chr5_31804974_31804980_+^Bre|5UTR_UP1k|TC_18783_322.00000|chr5_31697938_31697943_+	22.4067843147983	0.0859671736603468	0	0
Bri3bp|5UTR|TC_5268_3650.00000|chr5_125441605_125441626_+^Bri3bp|5UTR|TC_7108_2156.00000|chr5_125441562_125441577_+	0.512602548197567	0.0484956355649116	0	0
Bri3bp|5UTR|TC_5268_3650.00000|chr5_125441605_125441626_+^Bri3bp|5UTR|TC_8006_1725.00000|chr5_125441656_125441690_+	0.506460923392565	0.0482472683143713	0	0
Bri3bp|5UTR|TC_7108_2156.00000|chr5_125441562_125441577_+^Bri3bp|5UTR|TC_8006_1725.00000|chr5_125441656_125441690_+	-0.00614162480500243	0.0420332774671914	0.883831873512956	0.911490710252864
Brms1|5UTR|TC_1040_42436.00000|chr19_5041348_5041410_+^Brms1|5UTR_INTRON|TC_8919_1723.00000|chr19_5041518_5041544_+	-0.0775277235151074	0.0337573258895152	0.0216405011398471	0.0398703206841177
Brms1l|5UTR|TC_14157_610.00000|chr12_55836442_55836475_+^Brms1l|5UTR|TC_1571_25644.00000|chr12_55836320_55836401_+	0.00768667271817036	0.0492055023167271	0.875862990159619	0.905630751647483
Brox|5UTR|TC_7853_2225.00000|chr1_183296924_183297030_-^Brox|5UTR_UP1k|TC_12207_859.00000|chr1_183297285_183297295_-	-0.0236690971489885	0.0475993345109936	0.619007906514268	0.689328213774931
Btbd10|5UTR|TC_22382_214.00000|chr7_113369305_113369310_-^Btbd10|5UTR|TC_4839_5380.00000|chr7_113369333_113369392_-	0.118029042241038	0.0729372006101763	0.105613405815484	0.161260236399987
Btf3l4|5UTR|TC_1394_29780.00000|chr4_108833551_108833646_-^Btf3l4|5UTR_UP1k|TC_13415_691.00000|chr4_108834246_108834250_-	-1.27708815692569	0.119103055178593	0	0
Btf3l4|5UTR|TC_1394_29780.00000|chr4_108833551_108833646_-^Btf3l4|5UTR_UP1k|TC_39303_45.00000|chr4_108834047_108834049_-	0.347099996621324	0.220932977974091	0.116167627494679	0.174787775545966
Btf3l4|5UTR_UP1k|TC_13415_691.00000|chr4_108834246_108834250_-^Btf3l4|5UTR_UP1k|TC_39303_45.00000|chr4_108834047_108834049_-	1.62418815354701	0.253330470078699	1.44244616251399e-10	7.90602752508712e-10
Btrc|5UTR|TC_11471_808.00000|chr19_45363750_45363770_+^Btrc|5UTR|TC_6918_2261.00000|chr19_45363793_45363825_+	-0.0446257163347492	0.0523392477616132	0.393867662930478	0.481229780800962
Btrc|5UTR|TC_11471_808.00000|chr19_45363750_45363770_+^Btrc|5UTR_INTRON|TC_21705_230.00000|chr19_45364060_45364135_+	-0.265624779550245	0.102604305103049	0.00963035060749107	0.0191642662066231
Btrc|5UTR|TC_6918_2261.00000|chr19_45363793_45363825_+^Btrc|5UTR_INTRON|TC_21705_230.00000|chr19_45364060_45364135_+	-0.220999063215496	0.0965294249397581	0.0220533573842923	0.0405569034565868
Bub1b|5UTR|TC_10929_1096.00000|chr2_118598276_118598291_+^Bub1b|5UTR|TC_22205_218.00000|chr2_118598318_118598325_+	0.083176695980678	0.0685290643508285	0.224845745831496	0.303840593686988
Bub1b|5UTR|TC_10929_1096.00000|chr2_118598276_118598291_+^Bub1b|5UTR|TC_36277_61.00000|chr2_118598383_118598385_+	-0.183619268676901	0.172228635410007	0.286361852450087	0.371395437232803
Bub1b|5UTR|TC_22205_218.00000|chr2_118598318_118598325_+^Bub1b|5UTR|TC_36277_61.00000|chr2_118598383_118598385_+	-0.266795964657579	0.182761137479344	0.144343159031056	0.209982794349083
Bud31|5UTR|TC_1307_32454.00000|chr5_145140369_145140408_+^Bud31|5UTR|TC_7006_2825.00000|chr5_145140432_145140448_+	-0.83644679447244	0.037330680789925	0	0
Bysl|5UTR|TC_1055_41671.00000|chr17_47611219_47611240_-^Bysl|5UTR|TC_20494_263.00000|chr17_47611175_47611177_-	-0.146792456480944	0.0715393857685786	0.040178307347174	0.0692937119218322
Bysl|5UTR|TC_1055_41671.00000|chr17_47611219_47611240_-^Bysl|5UTR|TC_8930_1718.00000|chr17_47611456_47611494_-	-0.209024771215342	0.0290091706394911	5.78426195829707e-13	3.77777517249409e-12
Bysl|5UTR|TC_20494_263.00000|chr17_47611175_47611177_-^Bysl|5UTR|TC_8930_1718.00000|chr17_47611456_47611494_-	-0.0622323147343979	0.0770272283990518	0.419133076730178	0.505968654799173
Bzw2|5UTR|TC_1988_19419.00000|chr12_36156759_36156822_-^Bzw2|5UTR_UP1k|TC_22096_220.00000|chr12_36157803_36157807_-	-2.59796230650226	0.305129510825399	0	0
C030039L03Rik|5UTR|TC_10698_1149.00000|chr7_27689404_27689483_+^C030039L03Rik|5UTR_INTRON|TC_11997_893.00000|chr7_27689506_27689572_+	-0.88063455251381	0.191272657129532	4.1429384904923e-06	1.44249485641882e-05
C030039L03Rik|5UTR|TC_10698_1149.00000|chr7_27689404_27689483_+^C030039L03Rik|5UTR_INTRON|TC_25945_152.00000|chr7_27674933_27674967_+	0.287425469416147	0.234738016606948	0.220781706153154	0.299273755467627
C030039L03Rik|5UTR|TC_10698_1149.00000|chr7_27689404_27689483_+^C030039L03Rik|5UTR_INTRON|TC_35813_64.00000|chr7_27685419_27685457_+	-3.08924167081246	1.25004778631658	0.0134623259080315	0.0260276926016718
C030039L03Rik|5UTR|TC_10698_1149.00000|chr7_27689404_27689483_+^C030039L03Rik|5UTR_UP1k|TC_27699_129.00000|chr7_27674649_27674658_+	-0.0259071933920224	0.229485274475489	0.910115689023455	0.932729909144525
C030039L03Rik|5UTR_INTRON|TC_11997_893.00000|chr7_27689506_27689572_+^C030039L03Rik|5UTR_INTRON|TC_25945_152.00000|chr7_27674933_27674967_+	1.16806002192996	0.283540451143638	3.79607488807387e-05	0.000116357369086181
C030039L03Rik|5UTR_INTRON|TC_11997_893.00000|chr7_27689506_27689572_+^C030039L03Rik|5UTR_INTRON|TC_35813_64.00000|chr7_27685419_27685457_+	-2.20860711829865	1.25956213908411	0.07952099778856	0.126118187061034
C030039L03Rik|5UTR_INTRON|TC_11997_893.00000|chr7_27689506_27689572_+^C030039L03Rik|5UTR_UP1k|TC_27699_129.00000|chr7_27674649_27674658_+	0.854727359121787	0.276339878294863	0.00198124527673138	0.00454062782624651
C030039L03Rik|5UTR_INTRON|TC_25945_152.00000|chr7_27674933_27674967_+^C030039L03Rik|5UTR_INTRON|TC_35813_64.00000|chr7_27685419_27685457_+	-3.3766671402286	1.28004851219965	0.00834159564689041	0.0168139493629345
C030039L03Rik|5UTR_INTRON|TC_25945_152.00000|chr7_27674933_27674967_+^C030039L03Rik|5UTR_UP1k|TC_27699_129.00000|chr7_27674649_27674658_+	-0.313332662808169	0.308116057592464	0.309186421295181	0.395869689741077
C030039L03Rik|5UTR_INTRON|TC_35813_64.00000|chr7_27685419_27685457_+^C030039L03Rik|5UTR_UP1k|TC_27699_129.00000|chr7_27674649_27674658_+	3.06333447742043	1.25503142801124	0.014653029946482	0.028065003034179
C1galt1c1|5UTR|TC_14914_533.00000|chrX_38635003_38635027_-^C1galt1c1|5UTR|TC_2939_11188.00000|chrX_38635050_38635145_-	0.192150503442964	0.0621166688375883	0.00197890110584065	0.00453604804337748
C1qtnf1|5UTR|TC_13393_693.00000|chr11_118433800_118433882_+^C1qtnf1|5UTR|TC_18386_325.00000|chr11_118428403_118428500_+	0.347103596264236	0.0672513279138672	2.45254101027825e-07	9.84017372003963e-07
C1qtnf1|5UTR|TC_13393_693.00000|chr11_118433800_118433882_+^C1qtnf1|5UTR|TC_24005_170.00000|chr11_118428521_118428540_+	0.274352554228557	0.0909412642035054	0.00255449510219341	0.00574104827970678
C1qtnf1|5UTR|TC_13393_693.00000|chr11_118433800_118433882_+^C1qtnf1|5UTR_INTRON|TC_11424_995.00000|chr11_118439049_118439139_+	-0.0116874896486281	0.0581392290760634	0.840678338331375	0.876288411790059
C1qtnf1|5UTR|TC_13393_693.00000|chr11_118433800_118433882_+^C1qtnf1|5UTR_INTRON|TC_24218_178.00000|chr11_118438932_118438966_+	-0.548378017892996	0.130016892088909	2.46758307180794e-05	7.76507187376031e-05
C1qtnf1|5UTR|TC_13393_693.00000|chr11_118433800_118433882_+^C1qtnf1|5UTR_INTRON|TC_29493_110.00000|chr11_118439223_118439271_+	-0.357294368253006	0.191647361238053	0.0622750517608244	0.102151022873308
C1qtnf1|5UTR|TC_13393_693.00000|chr11_118433800_118433882_+^C1qtnf1|5UTR_INTRON|TC_31227_95.00000|chr11_118439291_118439309_+	-2.05780247876629	0.641005601295264	0.00132609319081789	0.00314578373860869
C1qtnf1|5UTR|TC_13393_693.00000|chr11_118433800_118433882_+^C1qtnf1|5UTR_UP1k|TC_30356_102.00000|chr11_118427452_118427470_+	-2.82510987932404	0.648166763144496	1.30887674563152e-05	4.29281853271839e-05
C1qtnf1|5UTR|TC_13393_693.00000|chr11_118433800_118433882_+^C1qtnf1|5UTR_UP1k|TC_38822_47.00000|chr11_118427577_118427612_+	-3.49863432164399	1.58909362903725	0.0276897594026222	0.0496824739158403
C1qtnf1|5UTR|TC_18386_325.00000|chr11_118428403_118428500_+^C1qtnf1|5UTR|TC_24005_170.00000|chr11_118428521_118428540_+	-0.0727510420356788	0.093622605432444	0.437119211395395	0.523537172556114
C1qtnf1|5UTR|TC_18386_325.00000|chr11_118428403_118428500_+^C1qtnf1|5UTR_INTRON|TC_11424_995.00000|chr11_118439049_118439139_+	-0.358791085912864	0.0634781890778132	1.58411974648942e-08	7.22437920547818e-08
C1qtnf1|5UTR|TC_18386_325.00000|chr11_118428403_118428500_+^C1qtnf1|5UTR_INTRON|TC_24218_178.00000|chr11_118438932_118438966_+	-0.895481614157233	0.132203341963995	1.25688348617814e-11	7.45603066698891e-11
C1qtnf1|5UTR|TC_18386_325.00000|chr11_118428403_118428500_+^C1qtnf1|5UTR_INTRON|TC_29493_110.00000|chr11_118439223_118439271_+	-0.704397964517242	0.195424514457868	0.000312814208546008	0.000827025027069028
C1qtnf1|5UTR|TC_18386_325.00000|chr11_118428403_118428500_+^C1qtnf1|5UTR_INTRON|TC_31227_95.00000|chr11_118439291_118439309_+	-2.40490607503052	0.642903518957237	0.000183511995884178	0.000502703286970944
C1qtnf1|5UTR|TC_18386_325.00000|chr11_118428403_118428500_+^C1qtnf1|5UTR_UP1k|TC_30356_102.00000|chr11_118427452_118427470_+	-3.17221347558828	0.651037897303614	1.1016801697572e-06	4.08643583329623e-06
C1qtnf1|5UTR|TC_18386_325.00000|chr11_118428403_118428500_+^C1qtnf1|5UTR_UP1k|TC_38822_47.00000|chr11_118427577_118427612_+	-3.84573791790823	1.58857036520083	0.0154829956651723	0.0294781493895195
C1qtnf1|5UTR|TC_24005_170.00000|chr11_118428521_118428540_+^C1qtnf1|5UTR_INTRON|TC_11424_995.00000|chr11_118439049_118439139_+	-0.286040043877185	0.0832863768839067	0.000593832654256943	0.00150042556217185
C1qtnf1|5UTR|TC_24005_170.00000|chr11_118428521_118428540_+^C1qtnf1|5UTR_INTRON|TC_24218_178.00000|chr11_118438932_118438966_+	-0.822730572121554	0.145056442928558	1.41308076351265e-08	6.47587955773304e-08
C1qtnf1|5UTR|TC_24005_170.00000|chr11_118428521_118428540_+^C1qtnf1|5UTR_INTRON|TC_29493_110.00000|chr11_118439223_118439271_+	-0.631646922481563	0.199999184948446	0.00158720750361319	0.0037069806772998
C1qtnf1|5UTR|TC_24005_170.00000|chr11_118428521_118428540_+^C1qtnf1|5UTR_INTRON|TC_31227_95.00000|chr11_118439291_118439309_+	-2.33215503299484	0.64106297373542	0.000274816778731646	0.000733515846529155
C1qtnf1|5UTR|TC_24005_170.00000|chr11_118428521_118428540_+^C1qtnf1|5UTR_UP1k|TC_30356_102.00000|chr11_118427452_118427470_+	-3.0994624335526	0.654195492423472	2.1602639350693e-06	7.7584944612182e-06
C1qtnf1|5UTR|TC_24005_170.00000|chr11_118428521_118428540_+^C1qtnf1|5UTR_UP1k|TC_38822_47.00000|chr11_118427577_118427612_+	-3.77298687587255	1.58448479969915	0.0172559950668056	0.0325186251862389
C1qtnf1|5UTR_INTRON|TC_11424_995.00000|chr11_118439049_118439139_+^C1qtnf1|5UTR_INTRON|TC_24218_178.00000|chr11_118438932_118438966_+	-0.536690528244368	0.128461867152833	2.94316720670373e-05	9.19109073407766e-05
C1qtnf1|5UTR_INTRON|TC_11424_995.00000|chr11_118439049_118439139_+^C1qtnf1|5UTR_INTRON|TC_29493_110.00000|chr11_118439223_118439271_+	-0.345606878604378	0.191435190100373	0.0710204543871367	0.114365166328015
C1qtnf1|5UTR_INTRON|TC_11424_995.00000|chr11_118439049_118439139_+^C1qtnf1|5UTR_INTRON|TC_31227_95.00000|chr11_118439291_118439309_+	-2.04611498911766	0.639000236344818	0.00136450136713284	0.00322813851574934
C1qtnf1|5UTR_INTRON|TC_11424_995.00000|chr11_118439049_118439139_+^C1qtnf1|5UTR_UP1k|TC_30356_102.00000|chr11_118427452_118427470_+	-2.81342238967541	0.646800772612618	1.36292122954185e-05	4.45121385624275e-05
C1qtnf1|5UTR_INTRON|TC_11424_995.00000|chr11_118439049_118439139_+^C1qtnf1|5UTR_UP1k|TC_38822_47.00000|chr11_118427577_118427612_+	-3.48694683199537	1.5862052983799	0.0279281059527254	0.0500348364534827
C1qtnf1|5UTR_INTRON|TC_24218_178.00000|chr11_118438932_118438966_+^C1qtnf1|5UTR_INTRON|TC_29493_110.00000|chr11_118439223_118439271_+	0.191083649639991	0.218456081037835	0.381736872235745	0.470304416329516
C1qtnf1|5UTR_INTRON|TC_24218_178.00000|chr11_118438932_118438966_+^C1qtnf1|5UTR_INTRON|TC_31227_95.00000|chr11_118439291_118439309_+	-1.50942446087329	0.656100776718837	0.0214143360715513	0.0394924679294807
C1qtnf1|5UTR_INTRON|TC_24218_178.00000|chr11_118438932_118438966_+^C1qtnf1|5UTR_UP1k|TC_30356_102.00000|chr11_118427452_118427470_+	-2.27673186143104	0.661617149511328	0.000579221411365571	0.00146803246984944
C1qtnf1|5UTR_INTRON|TC_24218_178.00000|chr11_118438932_118438966_+^C1qtnf1|5UTR_UP1k|TC_38822_47.00000|chr11_118427577_118427612_+	-2.950256303751	1.5907432033863	0.0636476225168998	0.104103032414473
C1qtnf1|5UTR_INTRON|TC_29493_110.00000|chr11_118439223_118439271_+^C1qtnf1|5UTR_INTRON|TC_31227_95.00000|chr11_118439291_118439309_+	-1.70050811051328	0.678381994379785	0.0121860045727753	0.023763252449676
C1qtnf1|5UTR_INTRON|TC_29493_110.00000|chr11_118439223_118439271_+^C1qtnf1|5UTR_UP1k|TC_30356_102.00000|chr11_118427452_118427470_+	-2.46781551107103	0.671631644223519	0.000238447645240392	0.000641665842218502
C1qtnf1|5UTR_INTRON|TC_29493_110.00000|chr11_118439223_118439271_+^C1qtnf1|5UTR_UP1k|TC_38822_47.00000|chr11_118427577_118427612_+	-3.14133995339099	1.5941211076956	0.0487721672936869	0.0822865637025981
C1qtnf1|5UTR_INTRON|TC_31227_95.00000|chr11_118439291_118439309_+^C1qtnf1|5UTR_UP1k|TC_30356_102.00000|chr11_118427452_118427470_+	-0.767307400557753	0.922975470951094	0.405780988741659	0.493072396547675
C1qtnf1|5UTR_INTRON|TC_31227_95.00000|chr11_118439291_118439309_+^C1qtnf1|5UTR_UP1k|TC_38822_47.00000|chr11_118427577_118427612_+	-1.44083184287771	1.69378937259067	0.394960553665289	0.482337301850459
C1qtnf1|5UTR_UP1k|TC_30356_102.00000|chr11_118427452_118427470_+^C1qtnf1|5UTR_UP1k|TC_38822_47.00000|chr11_118427577_118427612_+	-0.673524442319954	1.70281089711925	0.692446738649236	0.752143389161356
C1qtnf6|5UTR|TC_19362_300.00000|chr15_78529565_78529567_-^C1qtnf6|5UTR|TC_5518_4345.00000|chr15_78529622_78529634_-	-0.655045740622236	0.0755001560188774	0	0
C1qtnf6|5UTR|TC_19362_300.00000|chr15_78529565_78529567_-^C1qtnf6|5UTR|TC_9704_1422.00000|chr15_78529587_78529602_-	-0.539027015567374	0.0838151454349021	1.26649579712534e-10	6.96785187713759e-10
C1qtnf6|5UTR|TC_5518_4345.00000|chr15_78529622_78529634_-^C1qtnf6|5UTR|TC_9704_1422.00000|chr15_78529587_78529602_-	0.116018725054862	0.0543724597714783	0.0328610079223455	0.0578685526194258
C1ra|5UTR|TC_18306_343.00000|chr6_124512695_124512739_+^C1ra|5UTR|TC_24785_169.00000|chr6_124512633_124512663_+	-0.13413735882332	0.121734704983876	0.270512694142653	0.354520832971127
C230052I12Rik|5UTR|TC_28269_123.00000|chr7_35396740_35396760_-^C230052I12Rik|5UTR_UP1k|TC_7205_2677.00000|chr7_35396780_35396839_-	-0.0875235668558845	0.108285419039242	0.418936703550885	0.505824708070828
C2cd5|5UTR|TC_13504_647.00000|chr6_143100033_143100097_-^C2cd5|5UTR|TC_17878_331.00000|chr6_143100123_143100157_-	0.153494004534767	0.0717362010144913	0.0323789568073869	0.0571347231919395
C3|5UTR|TC_13757_650.00000|chr17_57228092_57228098_-^C3|5UTR|TC_15131_527.00000|chr17_57228036_57228062_-	0.0517260906679374	0.0670914913336119	0.440719734495832	0.526935281462838
C3|5UTR|TC_13757_650.00000|chr17_57228092_57228098_-^C3|5UTR|TC_27957_126.00000|chr17_57228120_57228134_-	-0.450441232299259	0.13917498274718	0.00121000959707751	0.00289448949029156
C3|5UTR|TC_15131_527.00000|chr17_57228036_57228062_-^C3|5UTR|TC_27957_126.00000|chr17_57228120_57228134_-	-0.502167322967197	0.145441742032229	0.000554997100272958	0.00141017860658274
C330006A16Rik|5UTR|TC_42617_28.00000|chr2_26140410_26140412_-^C330006A16Rik|5UTR|TC_5073_4968.00000|chr2_26140444_26140551_-	-0.195722551813894	0.229541204805608	0.393843171161339	0.481229780800962
C330006A16Rik|5UTR|TC_42617_28.00000|chr2_26140410_26140412_-^C330006A16Rik|5UTR|TC_9472_1501.00000|chr2_26140306_26140388_-	-0.283593788688624	0.238050535525858	0.233528933710458	0.313796280560022
C330006A16Rik|5UTR|TC_5073_4968.00000|chr2_26140444_26140551_-^C330006A16Rik|5UTR|TC_9472_1501.00000|chr2_26140306_26140388_-	-0.0878712368747303	0.0687324932506618	0.201089876482234	0.276815157424537
C77080|5UTR|TC_19922_281.00000|chr4_129261396_129261415_-^C77080|5UTR_INTRON|TC_14926_545.00000|chr4_129255999_129256002_-	-5.57877044392361	0.535438901316685	0	0
C87436|5UTR|TC_33026_82.00000|chr6_86438419_86438425_+^C87436|5UTR|TC_8911_1726.00000|chr6_86438670_86438753_+	-0.190130213226013	0.190569959640951	0.318428507007197	0.405880301059902
C87436|5UTR|TC_33026_82.00000|chr6_86438419_86438425_+^C87436|5UTR_UP1k|TC_20397_266.00000|chr6_86438369_86438386_+	0.523057379783387	0.195104363896456	0.00734221028702509	0.0149972708613028
C87436|5UTR|TC_8911_1726.00000|chr6_86438670_86438753_+^C87436|5UTR_UP1k|TC_20397_266.00000|chr6_86438369_86438386_+	0.713187593009401	0.0769353715803631	0	0
Cab39|5UTR|TC_27466_131.00000|chr1_85793436_85793456_+^Cab39|5UTR_INTRON|TC_30106_104.00000|chr1_85794456_85794486_+	-0.395772210615899	0.144810187870337	0.00627524808781654	0.0130314254496134
Cabin1|5UTR|TC_5780_4004.00000|chr10_75764256_75764354_-^Cabin1|5UTR|TC_9252_1583.00000|chr10_75764190_75764236_-	0.00985224203414095	0.0286268908201128	0.730725665666984	0.78481803397381
Cacna2d1|5UTR|TC_34935_69.00000|chr5_15934737_15934739_+^Cacna2d1|5UTR|TC_38356_50.00000|chr5_15934917_15934919_+	0.330222390754353	0.28038243745011	0.238893478140947	0.319904734050484
Cactin|5UTR|TC_2173_17341.00000|chr10_81321192_81321230_+^Cactin|5UTR_UP1k|TC_34367_72.00000|chr10_81320907_81320927_+	-0.0496886527868074	0.139021283852906	0.720779207365768	0.776679270769751
Cacybp|5UTR|TC_650_76179.00000|chr1_160212767_160212834_-^Cacybp|5UTR|TC_7985_2139.00000|chr1_160212870_160212877_-	-0.0118985806088311	0.0228660971176115	0.60281334490429	0.676520906286016
Cald1|5UTR|TC_2437_14870.00000|chr6_34709614_34709629_+^Cald1|5UTR|TC_2512_14338.00000|chr6_34709477_34709553_+	-0.193372770415662	0.00919437304936982	0	0
Cald1|5UTR|TC_2437_14870.00000|chr6_34709614_34709629_+^Cald1|5UTR|TC_8853_1747.00000|chr6_34709579_34709582_+	0.153504596611272	0.0189830268293702	6.66133814775094e-16	5.29195100823145e-15
Cald1|5UTR|TC_2437_14870.00000|chr6_34709614_34709629_+^Cald1|5UTR_UP1k|TC_30070_105.00000|chr6_34709441_34709443_+	-0.0911136285969554	0.0768079353979616	0.235522479571316	0.316118689523846
Cald1|5UTR|TC_2512_14338.00000|chr6_34709477_34709553_+^Cald1|5UTR|TC_8853_1747.00000|chr6_34709579_34709582_+	0.346877367026934	0.0190030026903727	0	0
Cald1|5UTR|TC_2512_14338.00000|chr6_34709477_34709553_+^Cald1|5UTR_UP1k|TC_30070_105.00000|chr6_34709441_34709443_+	0.102259141818706	0.0767863832429636	0.18294716510554	0.255923103404891
Cald1|5UTR|TC_8853_1747.00000|chr6_34709579_34709582_+^Cald1|5UTR_UP1k|TC_30070_105.00000|chr6_34709441_34709443_+	-0.244618225208227	0.0781771568313537	0.00175387789681114	0.00405998279113571
Calm1|5UTR|TC_7152_2717.00000|chr12_100199565_100199567_+^Calm1|5UTR_UP1k|TC_326_164980.00000|chr12_100199524_100199531_+	0.0293606373622512	0.0217169278149619	0.176384876210113	0.248092658055962
Calm3|5UTR|TC_12927_753.00000|chr7_16923886_16923888_-^Calm3|5UTR|TC_388_139255.00000|chr7_16923912_16924013_-	0.160373163009998	0.0506573263262482	0.00154634009958521	0.00361981023490266
Calml4|5UTR|TC_9478_1500.00000|chr9_62858085_62858131_+^Calml4|5UTR_UP1k|TC_21925_225.00000|chr9_62858057_62858065_+	0.473098966045758	0.108721767384045	1.35230907947204e-05	4.4176552643475e-05
Calr3|5UTR|TC_15969_465.00000|chr8_72443702_72443757_-^Calr3|5UTR|TC_18368_340.00000|chr8_72435078_72435110_-	0.152847186238721	0.142083967936584	0.282037952951149	0.366766784741947
Calu|5UTR|TC_1271_33507.00000|chr6_29348174_29348180_+^Calu|5UTR|TC_482_107497.00000|chr6_29348117_29348153_+	-0.0188667696096833	0.00571607336091154	0.000964604085581744	0.00235250040656195
Camk2d|5UTR|TC_31914_90.00000|chr3_126597106_126597108_+^Camk2d|5UTR|TC_7557_2427.00000|chr3_126597306_126597380_+	-0.167961495265143	0.100663776406535	0.0952086615009282	0.14720697916376
Camk2d|5UTR|TC_31914_90.00000|chr3_126597106_126597108_+^Camk2d|5UTR|TC_7666_2348.00000|chr3_126596969_126597033_+	0.0894187431809453	0.0991998406875744	0.367375645060221	0.455702467282454
Camk2d|5UTR|TC_31914_90.00000|chr3_126597106_126597108_+^Camk2d|5UTR_UP1k|TC_12048_886.00000|chr3_126596330_126596369_+	-2.08086889941397	0.158911697934826	0	0
Camk2d|5UTR|TC_7557_2427.00000|chr3_126597306_126597380_+^Camk2d|5UTR|TC_7666_2348.00000|chr3_126596969_126597033_+	0.257380238446088	0.028616686778941	0	0
Camk2d|5UTR|TC_7557_2427.00000|chr3_126597306_126597380_+^Camk2d|5UTR_UP1k|TC_12048_886.00000|chr3_126596330_126596369_+	-1.91290740414882	0.125584693470385	0	0
Camk2d|5UTR|TC_7666_2348.00000|chr3_126596969_126597033_+^Camk2d|5UTR_UP1k|TC_12048_886.00000|chr3_126596330_126596369_+	-2.17028764259491	0.124705579612815	0	0
Camk2g|5UTR|TC_34565_71.00000|chr14_20793989_20793991_-^Camk2g|5UTR|TC_4320_6418.00000|chr14_20794013_20794093_-	-0.433988734014355	0.100721368709141	1.64139028162591e-05	5.28825225590897e-05
Camkmt|5UTR|TC_14322_514.00000|chr17_85090695_85090715_+^Camkmt|5UTR_UP1k|TC_11653_834.00000|chr17_85090604_85090674_+	0.135616822141992	0.0738406626940072	0.0662668445241104	0.107755508650909
Caml|5UTR|TC_1890_20583.00000|chr13_55622983_55623052_+^Caml|5UTR|TC_23102_199.00000|chr13_55623073_55623075_+	-0.0574365369526248	0.0984335421650872	0.559552893478782	0.636755922472513
Camta2|5UTR|TC_16202_449.00000|chr11_70687926_70687979_-^Camta2|5UTR|TC_23096_199.00000|chr11_70688090_70688129_-	0.228734086667319	0.133767630831316	0.0872777097447845	0.136619458290082
Cand1|5UTR|TC_28983_115.00000|chr10_119239724_119239750_-^Cand1|5UTR|TC_40225_40.00000|chr10_119239821_119239823_-	0.622126487695216	0.162275669102427	0.000126197636204584	0.000355500042194871
Cand1|5UTR|TC_28983_115.00000|chr10_119239724_119239750_-^Cand1|5UTR|TC_9581_1462.00000|chr10_119240012_119240087_-	0.198206802470024	0.142275488493368	0.163583561499909	0.233111907065712
Cand1|5UTR|TC_40225_40.00000|chr10_119239821_119239823_-^Cand1|5UTR|TC_9581_1462.00000|chr10_119240012_119240087_-	-0.423919685225192	0.0951691786017795	8.41359725778368e-06	2.83173573603004e-05
Cant1|5UTR|TC_10793_1036.00000|chr11_118419025_118419036_-^Cant1|5UTR|TC_4633_5138.00000|chr11_118418963_118419005_-	-0.0758714148931767	0.0386734381029131	0.0497801602165611	0.0838147087805411
Cant1|5UTR|TC_10793_1036.00000|chr11_118419025_118419036_-^Cant1|5UTR_INTRON|TC_43344_23.00000|chr11_118418876_118418878_-	-1.53247869961207	1.76797660118425	0.386052661664827	0.474285004720482
Cant1|5UTR|TC_4633_5138.00000|chr11_118418963_118419005_-^Cant1|5UTR_INTRON|TC_43344_23.00000|chr11_118418876_118418878_-	-1.45660728471889	1.76676898165366	0.409685651473954	0.496758528680076
Cap1|5UTR|TC_416_128519.00000|chr4_122885842_122885889_-^Cap1|5UTR_UP1k|TC_12790_774.00000|chr4_122885946_122885948_-	0.0786356188044355	0.0256922776991107	0.0022084133984428	0.00502612357001141
Cap1|5UTR|TC_416_128519.00000|chr4_122885842_122885889_-^Cap1|5UTR_UP1k|TC_14561_573.00000|chr4_122886058_122886060_-	-0.242319011293915	0.0443482297681848	4.65506739821819e-08	2.0157102672509e-07
Cap1|5UTR|TC_416_128519.00000|chr4_122885842_122885889_-^Cap1|5UTR_UP1k|TC_3474_9068.00000|chr4_122885912_122885927_-	-0.0692862081799212	0.0101388445941461	8.27293789029682e-12	4.96603447913652e-11
Cap1|5UTR|TC_416_128519.00000|chr4_122885842_122885889_-^Cap1|5UTR_UP1k|TC_9567_1466.00000|chr4_122886013_122886037_-	0.109940837009063	0.0175076645932564	3.39481776023831e-10	1.79108727849098e-09
Cap1|5UTR_UP1k|TC_12790_774.00000|chr4_122885946_122885948_-^Cap1|5UTR_UP1k|TC_14561_573.00000|chr4_122886058_122886060_-	-0.320954630098351	0.0514238257841949	4.33781455200233e-10	2.26221772024106e-09
Cap1|5UTR_UP1k|TC_12790_774.00000|chr4_122885946_122885948_-^Cap1|5UTR_UP1k|TC_3474_9068.00000|chr4_122885912_122885927_-	-0.147921826984357	0.0272521485680601	5.70222624673988e-08	2.44843524703768e-07
Cap1|5UTR_UP1k|TC_12790_774.00000|chr4_122885946_122885948_-^Cap1|5UTR_UP1k|TC_9567_1466.00000|chr4_122886013_122886037_-	0.0313052182046278	0.0316977264330917	0.32334018442668	0.410704034373458
Cap1|5UTR_UP1k|TC_14561_573.00000|chr4_122886058_122886060_-^Cap1|5UTR_UP1k|TC_3474_9068.00000|chr4_122885912_122885927_-	0.173032803113994	0.0451847477024584	0.000128429152811194	0.00036132062811489
Cap1|5UTR_UP1k|TC_14561_573.00000|chr4_122886058_122886060_-^Cap1|5UTR_UP1k|TC_9567_1466.00000|chr4_122886013_122886037_-	0.352259848302979	0.0471024083056909	7.50510764646606e-14	5.22489341247605e-13
Cap1|5UTR_UP1k|TC_3474_9068.00000|chr4_122885912_122885927_-^Cap1|5UTR_UP1k|TC_9567_1466.00000|chr4_122886013_122886037_-	0.179227045188985	0.0197541017564056	0	0
Capg|5UTR|TC_10879_1109.00000|chr6_72549736_72549757_+^Capg|5UTR|TC_12521_813.00000|chr6_72544423_72544443_+	-0.110250540403254	0.0600974071150229	0.0665752498861205	0.108176533387804
Capg|5UTR|TC_10879_1109.00000|chr6_72549736_72549757_+^Capg|5UTR|TC_1987_19429.00000|chr6_72549403_72549478_+	0.0796164669981103	0.0387445134198439	0.0398877509538642	0.0688378607251162
Capg|5UTR|TC_10879_1109.00000|chr6_72549736_72549757_+^Capg|5UTR_INTRON|TC_19688_289.00000|chr6_72552988_72553028_+	-3.10323072542537	0.493548053829295	3.22419868581392e-10	1.70587293114705e-09
Capg|5UTR|TC_10879_1109.00000|chr6_72549736_72549757_+^Capg|5UTR_INTRON|TC_27982_126.00000|chr6_72552360_72552386_+	-3.46811293679766	0.614237642529717	1.64026243698601e-08	7.46885907160429e-08
Capg|5UTR|TC_10879_1109.00000|chr6_72549736_72549757_+^Capg|5UTR_INTRON|TC_32454_86.00000|chr6_72549166_72549168_+	-1.5853793413393	0.337950812511841	2.71668246787371e-06	9.65113955813423e-06
Capg|5UTR|TC_10879_1109.00000|chr6_72549736_72549757_+^Capg|5UTR_INTRON|TC_34022_75.00000|chr6_72549257_72549259_+	-0.788744379233377	0.312263222846454	0.0115403687318505	0.0226287152469653
Capg|5UTR|TC_12521_813.00000|chr6_72544423_72544443_+^Capg|5UTR|TC_1987_19429.00000|chr6_72549403_72549478_+	0.189867007401364	0.0471603547268122	5.67366580646045e-05	0.00016924221223001
Capg|5UTR|TC_12521_813.00000|chr6_72544423_72544443_+^Capg|5UTR_INTRON|TC_19688_289.00000|chr6_72552988_72553028_+	-2.99298018502211	0.499599361014356	2.08861861139553e-09	1.02523659083323e-08
Capg|5UTR|TC_12521_813.00000|chr6_72544423_72544443_+^Capg|5UTR_INTRON|TC_27982_126.00000|chr6_72552360_72552386_+	-3.3578623963944	0.611199310721983	3.93173200663455e-08	1.72470224076986e-07
Capg|5UTR|TC_12521_813.00000|chr6_72544423_72544443_+^Capg|5UTR_INTRON|TC_32454_86.00000|chr6_72549166_72549168_+	-1.47512880093604	0.337002861213885	1.20213858203488e-05	3.96261614525497e-05
Capg|5UTR|TC_12521_813.00000|chr6_72544423_72544443_+^Capg|5UTR_INTRON|TC_34022_75.00000|chr6_72549257_72549259_+	-0.678493838830124	0.310915624889305	0.0290915101114475	0.0519064408409394
Capg|5UTR|TC_1987_19429.00000|chr6_72549403_72549478_+^Capg|5UTR_INTRON|TC_19688_289.00000|chr6_72552988_72553028_+	-3.18284719242348	0.493301888341263	1.10289999355473e-10	6.08566946380472e-10
Capg|5UTR|TC_1987_19429.00000|chr6_72549403_72549478_+^Capg|5UTR_INTRON|TC_27982_126.00000|chr6_72552360_72552386_+	-3.54772940379577	0.611653915810911	6.62265997597444e-09	3.12681095193955e-08
Capg|5UTR|TC_1987_19429.00000|chr6_72549403_72549478_+^Capg|5UTR_INTRON|TC_32454_86.00000|chr6_72549166_72549168_+	-1.66499580833741	0.334459744001823	6.41899087661102e-07	2.45886344444013e-06
Capg|5UTR|TC_1987_19429.00000|chr6_72549403_72549478_+^Capg|5UTR_INTRON|TC_34022_75.00000|chr6_72549257_72549259_+	-0.868360846231488	0.308747940327384	0.00491544273979372	0.0104355692740587
Capg|5UTR_INTRON|TC_19688_289.00000|chr6_72552988_72553028_+^Capg|5UTR_INTRON|TC_27982_126.00000|chr6_72552360_72552386_+	-0.364882211372289	0.788456031703667	0.643521587401757	0.712030025075994
Capg|5UTR_INTRON|TC_19688_289.00000|chr6_72552988_72553028_+^Capg|5UTR_INTRON|TC_32454_86.00000|chr6_72549166_72549168_+	1.51785138408607	0.595877408959481	0.0108574232444316	0.0213951266938049
Capg|5UTR_INTRON|TC_19688_289.00000|chr6_72552988_72553028_+^Capg|5UTR_INTRON|TC_34022_75.00000|chr6_72549257_72549259_+	2.31448634619199	0.577221260025559	6.07949320405865e-05	0.000180363340566463
Capg|5UTR_INTRON|TC_27982_126.00000|chr6_72552360_72552386_+^Capg|5UTR_INTRON|TC_32454_86.00000|chr6_72549166_72549168_+	1.88273359545836	0.705415976548367	0.00760844009375194	0.0154764733668813
Capg|5UTR_INTRON|TC_27982_126.00000|chr6_72552360_72552386_+^Capg|5UTR_INTRON|TC_34022_75.00000|chr6_72549257_72549259_+	2.67936855756428	0.684629254186541	9.09282872956219e-05	0.000262055683623242
Capg|5UTR_INTRON|TC_32454_86.00000|chr6_72549166_72549168_+^Capg|5UTR_INTRON|TC_34022_75.00000|chr6_72549257_72549259_+	0.79663496210592	0.463439023098673	0.0856209409250595	0.134330653250368
Capn1|5UTR|TC_15313_513.00000|chr19_6015776_6015826_-^Capn1|5UTR|TC_9593_1460.00000|chr19_6015158_6015199_-	0.0155486664731687	0.056367011343379	0.78266564422906	0.828392720279887
Capn10|5UTR|TC_9088_1648.00000|chr1_92934723_92934811_+^Capn10|5UTR_UP1k|TC_26460_144.00000|chr1_92934369_92934397_+	-0.824100447876448	0.171619233128566	1.57157792979312e-06	5.72101474525856e-06
Capn2|5UTR|TC_3655_8309.00000|chr1_182517423_182517500_-^Capn2|5UTR|TC_7824_2242.00000|chr1_182517366_182517396_-	0.00745000296794937	0.0215515035631791	0.729580453729859	0.783909005580473
Capns1|5UTR|TC_32467_86.00000|chr7_30195027_30195029_-^Capns1|5UTR_UP1k|TC_24614_172.00000|chr7_30195561_30195597_-	-1.01565465002593	0.294725832135524	0.000568740141806856	0.00144258280795566
Capns1|5UTR|TC_32467_86.00000|chr7_30195027_30195029_-^Capns1|5UTR_UP1k|TC_33194_81.00000|chr7_30195531_30195539_-	-0.504035140884752	0.28328592093593	0.0751995559719536	0.120223961010256
Capns1|5UTR_UP1k|TC_24614_172.00000|chr7_30195561_30195597_-^Capns1|5UTR_UP1k|TC_33194_81.00000|chr7_30195531_30195539_-	0.511619509141181	0.28813139866914	0.0757912008428248	0.121007594674923
Caprin1|5UTR|TC_10948_1092.00000|chr2_103796945_103796975_-^Caprin1|5UTR|TC_2049_18712.00000|chr2_103797001_103797085_-	0.0343991405465964	0.0245504384929716	0.161165646404734	0.230291820268492
Caprin1|5UTR|TC_10948_1092.00000|chr2_103796945_103796975_-^Caprin1|5UTR|TC_2891_11719.00000|chr2_103797574_103797660_-	0.0116703129865583	0.0249736203815799	0.64028124101835	0.709287479505644
Caprin1|5UTR|TC_2049_18712.00000|chr2_103797001_103797085_-^Caprin1|5UTR|TC_2891_11719.00000|chr2_103797574_103797660_-	-0.0227288275600381	0.0121646486236863	0.0617017793913288	0.101324719982054
Capzb|5UTR|TC_1018_43733.00000|chr4_139192921_139192988_+^Capzb|5UTR_UP1k|TC_20804_254.00000|chr4_139193234_139193246_+	-1.09554061354209	0.0980993162193556	0	0
Car5b|5UTR|TC_40201_41.00000|chrX_164014968_164014970_-^Car5b|5UTR|TC_9080_1651.00000|chrX_164027969_164028026_-	0.104651920892513	0.120278418598966	0.384256348432418	0.472476447552225
Car5b|5UTR|TC_40201_41.00000|chrX_164014968_164014970_-^Car5b|5UTR_INTRON|TC_5680_4121.00000|chrX_164015012_164015117_-	0.0666526413917993	0.118943902220177	0.575226821042186	0.651920416900484
Car5b|5UTR|TC_9080_1651.00000|chrX_164027969_164028026_-^Car5b|5UTR_INTRON|TC_5680_4121.00000|chrX_164015012_164015117_-	-0.0379992795007133	0.0269890201047303	0.159144903400223	0.227776577149425
Card10|5UTR|TC_25192_162.00000|chr15_78803008_78803031_-^Card10|5UTR_UP1k|TC_36944_57.00000|chr15_78803538_78803562_-	0.440986492879024	0.282397261897533	0.118386482707684	0.177660996246451
Carhsp1|5UTR|TC_6489_3257.00000|chr16_8672134_8672209_-^Carhsp1|5UTR_INTRON|TC_29928_106.00000|chr16_8667412_8667417_-	-0.732179394885783	0.403510132995639	0.0695968723092533	0.112403962222407
Cars|5UTR|TC_18221_347.00000|chr7_143600010_143600012_-^Cars|5UTR|TC_1917_20111.00000|chr7_143600039_143600089_-	0.503325710664744	0.082990343972446	1.32059807533835e-09	6.58091350917091e-09
Casd1|5UTR|TC_23633_189.00000|chr6_4601129_4601157_+^Casd1|5UTR_UP1k|TC_26816_140.00000|chr6_4600735_4600754_+	-0.162715732027872	0.186496019731082	0.382941648161413	0.471478706212813
Casp12|5UTR|TC_7907_2186.00000|chr9_5345455_5345501_+^Casp12|5UTR_UP1k|TC_31462_94.00000|chr9_5345428_5345430_+	-0.0893346993242995	0.148416126887551	0.547227102489049	0.625429651119411
Casp3|5UTR|TC_29058_115.00000|chr8_46617465_46617469_+^Casp3|5UTR|TC_6387_3369.00000|chr8_46617431_46617440_+	0.035620344417094	0.106627953511753	0.738332795192953	0.790592941607541
Casp3|5UTR|TC_29058_115.00000|chr8_46617465_46617469_+^Casp3|5UTR|TC_7842_2231.00000|chr8_46617369_46617406_+	0.069865028474432	0.107298405099659	0.514963667309537	0.596771820147719
Casp3|5UTR|TC_6387_3369.00000|chr8_46617431_46617440_+^Casp3|5UTR|TC_7842_2231.00000|chr8_46617369_46617406_+	0.034244684057338	0.0307150051536396	0.264885953964941	0.34839993704414
Casp8|5UTR|TC_13273_709.00000|chr1_58795392_58795438_+^Casp8|5UTR|TC_16216_448.00000|chr1_58795630_58795676_+	0.386846403071877	0.0661189014484533	4.8930610674347e-09	2.33118012933068e-08
Casp8|5UTR|TC_13273_709.00000|chr1_58795392_58795438_+^Casp8|5UTR|TC_17577_376.00000|chr1_58795498_58795509_+	0.468202207047903	0.0731900874976904	1.58385304871445e-10	8.61984090744343e-10
Casp8|5UTR|TC_16216_448.00000|chr1_58795630_58795676_+^Casp8|5UTR|TC_17577_376.00000|chr1_58795498_58795509_+	0.0813558039760258	0.0690666615776836	0.238823871424875	0.319862544430579
Casp9|5UTR|TC_11171_1046.00000|chr4_141793786_141793861_+^Casp9|5UTR|TC_37976_52.00000|chr4_141793724_141793727_+	-0.297205748017044	0.265120570048207	0.262278889178249	0.345525302376648
Cast|5UTR|TC_7766_2273.00000|chr13_74807885_74807989_-^Cast|5UTR_UP1k|TC_14358_592.00000|chr13_74808642_74808704_-	-0.0350617238539288	0.0457507005782525	0.443459305576778	0.529399041600702
Cast|5UTR|TC_7766_2273.00000|chr13_74807885_74807989_-^Cast|5UTR_UP1k|TC_22966_202.00000|chr13_74808840_74808889_-	0.0301475418662914	0.0707473833817476	0.670013539350658	0.733976245061658
Cast|5UTR|TC_7766_2273.00000|chr13_74807885_74807989_-^Cast|5UTR_UP1k|TC_42407_29.00000|chr13_74808740_74808744_-	0.24032965063729	0.129410430309368	0.0632952349427993	0.103591252995977
Cast|5UTR|TC_7766_2273.00000|chr13_74807885_74807989_-^Cast|5UTR_UP1k|TC_7904_2187.00000|chr13_74808516_74808570_-	-0.0162692780157829	0.0289107658771158	0.573611150102209	0.650314101887853
Cast|5UTR_UP1k|TC_14358_592.00000|chr13_74808642_74808704_-^Cast|5UTR_UP1k|TC_22966_202.00000|chr13_74808840_74808889_-	0.0652092657202202	0.0787681303316275	0.407747767254133	0.494957863517372
Cast|5UTR_UP1k|TC_14358_592.00000|chr13_74808642_74808704_-^Cast|5UTR_UP1k|TC_42407_29.00000|chr13_74808740_74808744_-	0.275391374491219	0.136010723489937	0.0428902755116911	0.0734493868143805
Cast|5UTR_UP1k|TC_14358_592.00000|chr13_74808642_74808704_-^Cast|5UTR_UP1k|TC_7904_2187.00000|chr13_74808516_74808570_-	0.0187924458381459	0.0470285764634586	0.689453871297372	0.749948331061232
Cast|5UTR_UP1k|TC_22966_202.00000|chr13_74808840_74808889_-^Cast|5UTR_UP1k|TC_42407_29.00000|chr13_74808740_74808744_-	0.210182108770999	0.14081752189366	0.135545874783731	0.19917316756256
Cast|5UTR_UP1k|TC_22966_202.00000|chr13_74808840_74808889_-^Cast|5UTR_UP1k|TC_7904_2187.00000|chr13_74808516_74808570_-	-0.0464168198820743	0.0707528123372529	0.511797070347723	0.594179747588429
Cast|5UTR_UP1k|TC_42407_29.00000|chr13_74808740_74808744_-^Cast|5UTR_UP1k|TC_7904_2187.00000|chr13_74808516_74808570_-	-0.256598928653073	0.129337186551353	0.0472610543590208	0.0800046449371344
Casz1|5UTR|TC_23457_192.00000|chr4_148804415_148804493_+^Casz1|5UTR_INTRON|TC_39482_44.00000|chr4_148872002_148872076_+	-4.04955090485553	1.00928545353461	6.013130941529e-05	0.000178677447732429
Catsper2|5UTR|TC_22152_219.00000|chr2_121413572_121413584_-^Catsper2|5UTR|TC_32141_88.00000|chr2_121413610_121413612_-	0.145367456567512	0.311983794261758	0.64125448505013	0.710002855471679
Catsperg1|5UTR_INTRON|TC_22841_205.00000|chr7_29211476_29211546_-^Catsperg1|5UTR_INTRON|TC_28087_125.00000|chr7_29211059_29211106_-	-0.430385033567146	0.498866586739618	0.388288289518936	0.476139604088478
Cav1|5UTR|TC_10140_1295.00000|chr6_17307889_17307891_+^Cav1|5UTR|TC_11562_971.00000|chr6_17307674_17307690_+	1.07924682946392	0.0593070718234306	0	0
Cav1|5UTR|TC_10140_1295.00000|chr6_17307889_17307891_+^Cav1|5UTR|TC_15639_489.00000|chr6_17307641_17307643_+	1.28722909849669	0.0691069822878131	0	0
Cav1|5UTR|TC_10140_1295.00000|chr6_17307889_17307891_+^Cav1|5UTR|TC_1792_21903.00000|chr6_17306383_17306401_+	0.755384846832239	0.0538182037856452	0	0
Cav1|5UTR|TC_10140_1295.00000|chr6_17307889_17307891_+^Cav1|5UTR|TC_18668_327.00000|chr6_17307915_17307917_+	0.219894509430834	0.111213445343835	0.048015689925532	0.0811355049037976
Cav1|5UTR|TC_10140_1295.00000|chr6_17307889_17307891_+^Cav1|5UTR|TC_1991_19383.00000|chr6_17307719_17307724_+	1.10084212184994	0.0541217468587066	0	0
Cav1|5UTR|TC_10140_1295.00000|chr6_17307889_17307891_+^Cav1|5UTR|TC_6702_3078.00000|chr6_17306421_17306423_+	0.61778114517245	0.058153856677375	0	0
Cav1|5UTR|TC_10140_1295.00000|chr6_17307889_17307891_+^Cav1|5UTR|TC_7651_2359.00000|chr6_17306340_17306362_+	1.01513279344933	0.0592811108928813	0	0
Cav1|5UTR|TC_10140_1295.00000|chr6_17307889_17307891_+^Cav1|5UTR_UP1k|TC_17823_364.00000|chr6_17306141_17306145_+	0.894691174825437	0.078247369376929	0	0
Cav1|5UTR|TC_10140_1295.00000|chr6_17307889_17307891_+^Cav1|5UTR_UP1k|TC_21960_224.00000|chr6_17306259_17306261_+	1.28550838195549	0.0851504424649123	0	0
Cav1|5UTR|TC_11562_971.00000|chr6_17307674_17307690_+^Cav1|5UTR|TC_15639_489.00000|chr6_17307641_17307643_+	0.207982269032775	0.0514613778917107	5.31054940056119e-05	0.000158916645990784
Cav1|5UTR|TC_11562_971.00000|chr6_17307674_17307690_+^Cav1|5UTR|TC_1792_21903.00000|chr6_17306383_17306401_+	-0.32386198263168	0.0297141582098233	0	0
Cav1|5UTR|TC_11562_971.00000|chr6_17307674_17307690_+^Cav1|5UTR|TC_18668_327.00000|chr6_17307915_17307917_+	-0.859352320033085	0.101745735992039	0	0
Cav1|5UTR|TC_11562_971.00000|chr6_17307674_17307690_+^Cav1|5UTR|TC_1991_19383.00000|chr6_17307719_17307724_+	0.0215952923860203	0.0292619751660423	0.460515389584384	0.545629616060414
Cav1|5UTR|TC_11562_971.00000|chr6_17307674_17307690_+^Cav1|5UTR|TC_6702_3078.00000|chr6_17306421_17306423_+	-0.461465684291469	0.0370285850451742	0	0
Cav1|5UTR|TC_11562_971.00000|chr6_17307674_17307690_+^Cav1|5UTR|TC_7651_2359.00000|chr6_17306340_17306362_+	-0.0641140360145934	0.0356063425991656	0.0717603875795239	0.115414990005277
Cav1|5UTR|TC_11562_971.00000|chr6_17307674_17307690_+^Cav1|5UTR_UP1k|TC_17823_364.00000|chr6_17306141_17306145_+	-0.184555654638482	0.0648164182239014	0.00440835262605876	0.00944770474565143
Cav1|5UTR|TC_11562_971.00000|chr6_17307674_17307690_+^Cav1|5UTR_UP1k|TC_21960_224.00000|chr6_17306259_17306261_+	0.206261552491569	0.0711606273662769	0.00374910739673195	0.00816018795478532
Cav1|5UTR|TC_15639_489.00000|chr6_17307641_17307643_+^Cav1|5UTR|TC_1792_21903.00000|chr6_17306383_17306401_+	-0.531844251664454	0.0439983263490488	0	0
Cav1|5UTR|TC_15639_489.00000|chr6_17307641_17307643_+^Cav1|5UTR|TC_18668_327.00000|chr6_17307915_17307917_+	-1.06733458906586	0.10715566720495	0	0
Cav1|5UTR|TC_15639_489.00000|chr6_17307641_17307643_+^Cav1|5UTR|TC_1991_19383.00000|chr6_17307719_17307724_+	-0.186386976646754	0.0439431762489175	2.21985983168693e-05	7.03107499454378e-05
Cav1|5UTR|TC_15639_489.00000|chr6_17307641_17307643_+^Cav1|5UTR|TC_6702_3078.00000|chr6_17306421_17306423_+	-0.669447953324244	0.0489686545027853	0	0
Cav1|5UTR|TC_15639_489.00000|chr6_17307641_17307643_+^Cav1|5UTR|TC_7651_2359.00000|chr6_17306340_17306362_+	-0.272096305047368	0.0478774424752659	1.32210054015758e-08	6.07379008220903e-08
Cav1|5UTR|TC_15639_489.00000|chr6_17307641_17307643_+^Cav1|5UTR_UP1k|TC_17823_364.00000|chr6_17306141_17306145_+	-0.392537923671257	0.0722517600466293	5.54397334706636e-08	2.38330889610365e-07
Cav1|5UTR|TC_15639_489.00000|chr6_17307641_17307643_+^Cav1|5UTR_UP1k|TC_21960_224.00000|chr6_17306259_17306261_+	-0.00172071654120558	0.0793307781762429	0.982694919347736	0.98743787345169
Cav1|5UTR|TC_1792_21903.00000|chr6_17306383_17306401_+^Cav1|5UTR|TC_18668_327.00000|chr6_17307915_17307917_+	-0.535490337401405	0.0979309451844651	4.55038897673177e-08	1.97560085464462e-07
Cav1|5UTR|TC_1792_21903.00000|chr6_17306383_17306401_+^Cav1|5UTR|TC_1991_19383.00000|chr6_17307719_17307724_+	0.3454572750177	0.0121362093211868	0	0
Cav1|5UTR|TC_1792_21903.00000|chr6_17306383_17306401_+^Cav1|5UTR|TC_6702_3078.00000|chr6_17306421_17306423_+	-0.137603701659789	0.0244156903624871	1.74174885625433e-08	7.91572349224942e-08
Cav1|5UTR|TC_1792_21903.00000|chr6_17306383_17306401_+^Cav1|5UTR|TC_7651_2359.00000|chr6_17306340_17306362_+	0.259747946617086	0.0243491007454966	0	0
Cav1|5UTR|TC_1792_21903.00000|chr6_17306383_17306401_+^Cav1|5UTR_UP1k|TC_17823_364.00000|chr6_17306141_17306145_+	0.139306327993198	0.059657172795598	0.0195374411166926	0.036394415237401
Cav1|5UTR|TC_1792_21903.00000|chr6_17306383_17306401_+^Cav1|5UTR_UP1k|TC_21960_224.00000|chr6_17306259_17306261_+	0.530123535123249	0.0662323818725942	1.11022302462516e-15	8.65736337157167e-15
Cav1|5UTR|TC_18668_327.00000|chr6_17307915_17307917_+^Cav1|5UTR|TC_1991_19383.00000|chr6_17307719_17307724_+	0.880947612419105	0.0979632785873213	0	0
Cav1|5UTR|TC_18668_327.00000|chr6_17307915_17307917_+^Cav1|5UTR|TC_6702_3078.00000|chr6_17306421_17306423_+	0.397886635741616	0.0995226360773985	6.38931370897655e-05	0.00018899918495024
Cav1|5UTR|TC_18668_327.00000|chr6_17307915_17307917_+^Cav1|5UTR|TC_7651_2359.00000|chr6_17306340_17306362_+	0.795238284018491	0.100995806350251	3.33066907387547e-15	2.50487703973341e-14
Cav1|5UTR|TC_18668_327.00000|chr6_17307915_17307917_+^Cav1|5UTR_UP1k|TC_17823_364.00000|chr6_17306141_17306145_+	0.674796665394603	0.11622412939608	6.39850306072276e-09	3.02669431578095e-08
Cav1|5UTR|TC_18668_327.00000|chr6_17307915_17307917_+^Cav1|5UTR_UP1k|TC_21960_224.00000|chr6_17306259_17306261_+	1.06561387252465	0.116543736489469	0	0
Cav1|5UTR|TC_1991_19383.00000|chr6_17307719_17307724_+^Cav1|5UTR|TC_6702_3078.00000|chr6_17306421_17306423_+	-0.483060976677489	0.0242384814125327	0	0
Cav1|5UTR|TC_1991_19383.00000|chr6_17307719_17307724_+^Cav1|5UTR|TC_7651_2359.00000|chr6_17306340_17306362_+	-0.0857093284006137	0.0244191541045337	0.000448238010455126	0.00115775694075018
Cav1|5UTR|TC_1991_19383.00000|chr6_17307719_17307724_+^Cav1|5UTR_UP1k|TC_17823_364.00000|chr6_17306141_17306145_+	-0.206150947024502	0.059208427937421	0.000498085607310461	0.00127545701395627
Cav1|5UTR|TC_1991_19383.00000|chr6_17307719_17307724_+^Cav1|5UTR_UP1k|TC_21960_224.00000|chr6_17306259_17306261_+	0.184666260105549	0.0664684524548818	0.00546518373261606	0.0115076817847154
Cav1|5UTR|TC_6702_3078.00000|chr6_17306421_17306423_+^Cav1|5UTR|TC_7651_2359.00000|chr6_17306340_17306362_+	0.397351648276875	0.0327102870561825	0	0
Cav1|5UTR|TC_6702_3078.00000|chr6_17306421_17306423_+^Cav1|5UTR_UP1k|TC_17823_364.00000|chr6_17306141_17306145_+	0.276910029652987	0.0629506244364195	1.08828594467258e-05	3.60909189641609e-05
Cav1|5UTR|TC_6702_3078.00000|chr6_17306421_17306423_+^Cav1|5UTR_UP1k|TC_21960_224.00000|chr6_17306259_17306261_+	0.667727236783038	0.0696528465776689	0	0
Cav1|5UTR|TC_7651_2359.00000|chr6_17306340_17306362_+^Cav1|5UTR_UP1k|TC_17823_364.00000|chr6_17306141_17306145_+	-0.120441618623889	0.0630912716796357	0.0562613126736575	0.09347901913196
Cav1|5UTR|TC_7651_2359.00000|chr6_17306340_17306362_+^Cav1|5UTR_UP1k|TC_21960_224.00000|chr6_17306259_17306261_+	0.270375588506163	0.070163444860599	0.000116436152250543	0.000330200340090405
Cav1|5UTR_UP1k|TC_17823_364.00000|chr6_17306141_17306145_+^Cav1|5UTR_UP1k|TC_21960_224.00000|chr6_17306259_17306261_+	0.390817207130051	0.0899042450598141	1.37988057795635e-05	4.49876054200236e-05
Cav2|5UTR|TC_2450_14793.00000|chr6_17281278_17281357_+^Cav2|5UTR|TC_7088_2760.00000|chr6_17281198_17281227_+	0.154119385400407	0.0295704287931807	1.86873107210772e-07	7.60480196765897e-07
Cbfa2t2|5UTR|TC_7820_2244.00000|chr2_154436458_154436537_+^Cbfa2t2|5UTR_INTRON|TC_34904_69.00000|chr2_154460004_154460013_+	0.257786530381392	0.113217424638052	0.0227912608397458	0.0417208900452346
Cbwd1|5UTR|TC_3834_7694.00000|chr19_24961552_24961627_-^Cbwd1|5UTR_UP1k|TC_35060_68.00000|chr19_24961653_24961655_-	0.0113034166086711	0.119206372400755	0.924456012466663	0.943959911211581
Cbx3|5UTR|TC_804_56998.00000|chr6_51470640_51470706_+^Cbx3|5UTR_UP1k|TC_10450_1216.00000|chr6_51470612_51470614_+	-0.488478603440115	0.0489971416544382	0	0
Cbx5|5UTR|TC_3130_10561.00000|chr15_103215290_103215388_-^Cbx5|5UTR_INTRON|TC_18876_318.00000|chr15_103216267_103216269_-	-1.96348984360045	0.232048988911202	0	0
Cbx5|5UTR|TC_3130_10561.00000|chr15_103215290_103215388_-^Cbx5|5UTR_INTRON|TC_30379_102.00000|chr15_103216091_103216093_-	-3.74098190124892	1.31732804497255	0.0045138204432833	0.00965165779819103
Cbx5|5UTR|TC_3130_10561.00000|chr15_103215290_103215388_-^Cbx5|5UTR_UP1k|TC_454_114499.00000|chr15_103239822_103239881_-	0.281505967740295	0.0133415906947043	0	0
Cbx5|5UTR_INTRON|TC_18876_318.00000|chr15_103216267_103216269_-^Cbx5|5UTR_INTRON|TC_30379_102.00000|chr15_103216091_103216093_-	-1.77749205764847	1.33619671143696	0.183431876974086	0.256491737568455
Cbx5|5UTR_INTRON|TC_18876_318.00000|chr15_103216267_103216269_-^Cbx5|5UTR_UP1k|TC_454_114499.00000|chr15_103239822_103239881_-	2.24499581134074	0.231209750348997	0	0
Cbx5|5UTR_INTRON|TC_30379_102.00000|chr15_103216091_103216093_-^Cbx5|5UTR_UP1k|TC_454_114499.00000|chr15_103239822_103239881_-	4.02248786898921	1.31723576506694	0.00226012252336583	0.00513489814939653
Cc2d1a|5UTR_UP1k|TC_10603_952.00000|chr8_84147842_84147877_-^Cc2d1a|5UTR_UP1k|TC_13652_539.00000|chr8_84147898_84147919_-	0.144749147081886	0.0528962199937598	0.00621014437811596	0.0129125322865201
Cc2d1b|5UTR|TC_2185_17237.00000|chr4_108619933_108620047_+^Cc2d1b|5UTR_UP1k|TC_20294_269.00000|chr4_108619901_108619904_+	0.086879466934662	0.070202466265275	0.215880824538147	0.293753801705814
Ccar1|5UTR|TC_24576_172.00000|chr10_62792223_62792225_-^Ccar1|5UTR|TC_2478_14557.00000|chr10_62792251_62792290_-	0.0856999198378207	0.11766051735344	0.46638957329224	0.550682544630152
Ccar2|5UTR|TC_34873_69.00000|chr14_70153790_70153792_-^Ccar2|5UTR|TC_6989_2836.00000|chr14_70153692_70153742_-	-0.119808408390737	0.156153602192745	0.442934576105762	0.529004725933634
Ccar2|5UTR|TC_34873_69.00000|chr14_70153790_70153792_-^Ccar2|5UTR_UP1k|TC_18627_328.00000|chr14_70153823_70153843_-	-0.77895451972256	0.176260527171681	9.90045498583392e-06	3.30213860385129e-05
Ccar2|5UTR|TC_6989_2836.00000|chr14_70153692_70153742_-^Ccar2|5UTR_UP1k|TC_18627_328.00000|chr14_70153823_70153843_-	-0.659146111331823	0.0862543818199009	2.1316282072803e-14	1.53364978423963e-13
Ccdc101|5UTR|TC_1815_21470.00000|chr7_126649301_126649358_+^Ccdc101|5UTR_UP1k|TC_25566_157.00000|chr7_126649278_126649280_+	-0.0143436425764824	0.110745703299501	0.896947207292232	0.921466246639376
Ccdc102a|5UTR|TC_9089_1648.00000|chr8_94918001_94918092_-^Ccdc102a|5UTR_INTRON|TC_25867_153.00000|chr8_94917472_94917576_-	0.0466872103769098	0.0804263901412085	0.561580077749643	0.638606233723281
Ccdc12|5UTR|TC_647_76347.00000|chr9_110656498_110656544_+^Ccdc12|5UTR_UP1k|TC_12118_874.00000|chr9_110656470_110656472_+	0.35816474750382	0.0494166766690732	4.23439061592035e-13	2.78946596275295e-12
Ccdc132|5UTR|TC_5847_3917.00000|chr6_3498392_3498430_+^Ccdc132|5UTR_UP1k|TC_38162_51.00000|chr6_3498367_3498369_+	-0.671699872434367	0.206644624836807	0.00115199289523593	0.00276427713390312
Ccdc134|5UTR|TC_11520_977.00000|chr15_82127895_82127995_+^Ccdc134|5UTR|TC_32538_85.00000|chr15_82128022_82128024_+	0.0230324180413695	0.170667768050131	0.892647687943269	0.918630003789746
Ccdc136|5UTR|TC_20273_270.00000|chr6_29399201_29399203_+^Ccdc136|5UTR|TC_24488_174.00000|chr6_29399224_29399242_+	0.110699102098646	0.135845674573111	0.415136034817882	0.502292551172175
Ccdc137|5UTR|TC_1005_44481.00000|chr11_120458097_120458140_+^Ccdc137|5UTR_UP1k|TC_26254_147.00000|chr11_120457924_120457926_+	0.044177569566289	0.081775734179074	0.589039566958791	0.664489484926273
Ccdc15|5UTR|TC_12112_763.00000|chr9_37348326_37348362_-^Ccdc15|5UTR|TC_18416_266.00000|chr9_37348384_37348403_-	0.428054641656021	0.105112632321944	4.65426683182724e-05	0.000140917275545351
Ccdc157|5UTR|TC_14502_579.00000|chr11_4160252_4160303_-^Ccdc157|5UTR|TC_38450_49.00000|chr11_4160224_4160226_-	0.0119674192669214	0.261794397716084	0.963538965714849	0.973259689974275
Ccdc157|5UTR|TC_14502_579.00000|chr11_4160252_4160303_-^Ccdc157|5UTR|TC_42185_30.00000|chr11_4152908_4152910_-	-1.18309779093902	1.8500662483898	0.522504594616813	0.603431387073534
Ccdc157|5UTR|TC_38450_49.00000|chr11_4160224_4160226_-^Ccdc157|5UTR|TC_42185_30.00000|chr11_4152908_4152910_-	-1.19506521020594	1.86132201261477	0.520839528757235	0.602144668063455
Ccdc163|5UTR_UP1k|TC_12565_806.00000|chr4_116708669_116708722_+^Ccdc163|5UTR_UP1k|TC_4303_6455.00000|chr4_116708591_116708629_+	-0.18788474972658	0.0575549218949588	0.00109679611006341	0.00264392166506005
Ccdc174|5UTR|TC_2313_16027.00000|chr6_91878038_91878102_+^Ccdc174|5UTR_UP1k|TC_35804_64.00000|chr6_91877965_91877967_+	-0.194650768142551	0.153666535354787	0.20525939608332	0.281609020818914
Ccdc23|5UTR|TC_33858_76.00000|chr4_119195312_119195314_+^Ccdc23|5UTR|TC_3913_7430.00000|chr4_119195360_119195449_+	0.36847262389054	0.133974202919246	0.00595361500662994	0.0124224649104293
Ccdc28a|5UTR|TC_10775_1129.00000|chr10_18234946_18234996_-^Ccdc28a|5UTR_UP1k|TC_25747_154.00000|chr10_18235227_18235262_-	-0.316715230787017	0.158683748251409	0.0459459492411427	0.078111091412421
Ccdc47|5UTR|TC_745_63636.00000|chr11_106216281_106216359_-^Ccdc47|5UTR_UP1k|TC_10642_1163.00000|chr11_106216793_106216830_-	-1.15964567487189	0.0557019597366497	0	0
Ccdc50|5UTR|TC_1812_21483.00000|chr16_27388981_27389078_+^Ccdc50|5UTR_UP1k|TC_20321_268.00000|chr16_27388920_27388930_+	0.444913471244099	0.0447428568085676	0	0
Ccdc50|5UTR|TC_1812_21483.00000|chr16_27388981_27389078_+^Ccdc50|5UTR_UP1k|TC_24031_181.00000|chr16_27388953_27388955_+	0.0592090235182871	0.101753093499038	0.560641333163039	0.637815224717358
Ccdc50|5UTR|TC_1812_21483.00000|chr16_27388981_27389078_+^Ccdc50|5UTR_UP1k|TC_25330_160.00000|chr16_27388861_27388866_+	0.336037746904218	0.0955537852911928	0.000436882737215649	0.00113087704387615
Ccdc50|5UTR_UP1k|TC_20321_268.00000|chr16_27388920_27388930_+^Ccdc50|5UTR_UP1k|TC_24031_181.00000|chr16_27388953_27388955_+	-0.385704447725812	0.108352708965037	0.000371261599679817	0.00097112809284188
Ccdc50|5UTR_UP1k|TC_20321_268.00000|chr16_27388920_27388930_+^Ccdc50|5UTR_UP1k|TC_25330_160.00000|chr16_27388861_27388866_+	-0.10887572433988	0.105040152881551	0.299961810802201	0.385980487636777
Ccdc50|5UTR_UP1k|TC_24031_181.00000|chr16_27388953_27388955_+^Ccdc50|5UTR_UP1k|TC_25330_160.00000|chr16_27388861_27388866_+	0.276828723385931	0.13650744716369	0.042566513381235	0.0729425646078231
Ccdc55|5UTR|TC_1509_26795.00000|chr11_77078411_77078439_-^Ccdc55|5UTR_UP1k|TC_23654_188.00000|chr11_77078465_77078467_-	-0.0201486231569882	0.104357472835247	0.846901701584401	0.881094845560483
Ccdc58|5UTR|TC_1204_35661.00000|chr16_36072072_36072114_+^Ccdc58|5UTR|TC_28717_118.00000|chr16_36071738_36071740_+	-0.421860249036612	0.159935067788334	0.00834711261398979	0.0168224844875676
Ccdc58|5UTR|TC_1204_35661.00000|chr16_36072072_36072114_+^Ccdc58|5UTR|TC_6550_3211.00000|chr16_36071625_36071686_+	-0.773647212792309	0.0542146568352875	0	0
Ccdc58|5UTR|TC_28717_118.00000|chr16_36071738_36071740_+^Ccdc58|5UTR|TC_6550_3211.00000|chr16_36071625_36071686_+	-0.351786963755697	0.165995955988359	0.0340693274448274	0.0597557232904996
Ccdc59|5UTR|TC_2201_17089.00000|chr10_105841459_105841494_+^Ccdc59|5UTR_UP1k|TC_13546_675.00000|chr10_105841425_105841430_+	0.237976708375672	0.0513777829265264	3.62326671887736e-06	1.2682883983132e-05
Ccdc77|5UTR|TC_17034_404.00000|chr6_120357430_120357486_-^Ccdc77|5UTR|TC_5736_4050.00000|chr6_120357332_120357400_-	0.328627468304828	0.0868043469562981	0.000153189515952334	0.000425414713366678
Ccdc80|5UTR_UP1k|TC_14935_544.00000|chr16_45093613_45093616_+^Ccdc80|5UTR_UP1k|TC_18469_335.00000|chr16_45093723_45093732_+	-0.0123584557197134	0.0549715383605611	0.822122781458054	0.860571620239732
Ccdc80|5UTR_UP1k|TC_14935_544.00000|chr16_45093613_45093616_+^Ccdc80|5UTR_UP1k|TC_2078_18442.00000|chr16_45093665_45093675_+	0.0739359047066258	0.0370900834231549	0.0462160933167206	0.0785092967157243
Ccdc80|5UTR_UP1k|TC_14935_544.00000|chr16_45093613_45093616_+^Ccdc80|5UTR_UP1k|TC_31507_93.00000|chr16_45093880_45093882_+	0.00970956430949577	0.0945190195471093	0.918180408335743	0.939160433263013
Ccdc80|5UTR_UP1k|TC_14935_544.00000|chr16_45093613_45093616_+^Ccdc80|5UTR_UP1k|TC_6706_3076.00000|chr16_45093642_45093645_+	0.0966656723008726	0.0391518885242492	0.0135494511103953	0.0261729898032319
Ccdc80|5UTR_UP1k|TC_14935_544.00000|chr16_45093613_45093616_+^Ccdc80|5UTR_UP1k|TC_6715_3071.00000|chr16_45093749_45093766_+	-0.487850012047589	0.0556665585617359	0	0
Ccdc80|5UTR_UP1k|TC_18469_335.00000|chr16_45093723_45093732_+^Ccdc80|5UTR_UP1k|TC_2078_18442.00000|chr16_45093665_45093675_+	0.0862943604263392	0.0410832824110016	0.0356871784989292	0.0622768804140441
Ccdc80|5UTR_UP1k|TC_18469_335.00000|chr16_45093723_45093732_+^Ccdc80|5UTR_UP1k|TC_31507_93.00000|chr16_45093880_45093882_+	0.0220680200292091	0.0962344984994659	0.818624047266901	0.857388245943677
Ccdc80|5UTR_UP1k|TC_18469_335.00000|chr16_45093723_45093732_+^Ccdc80|5UTR_UP1k|TC_6706_3076.00000|chr16_45093642_45093645_+	0.109024128020586	0.0423938865983458	0.0101202130103404	0.0200569226116084
Ccdc80|5UTR_UP1k|TC_18469_335.00000|chr16_45093723_45093732_+^Ccdc80|5UTR_UP1k|TC_6715_3071.00000|chr16_45093749_45093766_+	-0.475491556327875	0.057786708653637	2.22044604925031e-16	1.80890499266876e-15
Ccdc80|5UTR_UP1k|TC_2078_18442.00000|chr16_45093665_45093675_+^Ccdc80|5UTR_UP1k|TC_31507_93.00000|chr16_45093880_45093882_+	-0.06422634039713	0.088290537055772	0.466954570830231	0.551167760170024
Ccdc80|5UTR_UP1k|TC_2078_18442.00000|chr16_45093665_45093675_+^Ccdc80|5UTR_UP1k|TC_6706_3076.00000|chr16_45093642_45093645_+	0.0227297675942468	0.0148861995432109	0.126785386544951	0.188027717087695
Ccdc80|5UTR_UP1k|TC_2078_18442.00000|chr16_45093665_45093675_+^Ccdc80|5UTR_UP1k|TC_6715_3071.00000|chr16_45093749_45093766_+	-0.561785916754214	0.0407584848913572	0	0
Ccdc80|5UTR_UP1k|TC_31507_93.00000|chr16_45093880_45093882_+^Ccdc80|5UTR_UP1k|TC_6706_3076.00000|chr16_45093642_45093645_+	0.0869561079913768	0.0891714364208166	0.329482624057318	0.417432001757413
Ccdc80|5UTR_UP1k|TC_31507_93.00000|chr16_45093880_45093882_+^Ccdc80|5UTR_UP1k|TC_6715_3071.00000|chr16_45093749_45093766_+	-0.497559576357084	0.0989459435842599	4.94073714607524e-07	1.91497365271639e-06
Ccdc80|5UTR_UP1k|TC_6706_3076.00000|chr16_45093642_45093645_+^Ccdc80|5UTR_UP1k|TC_6715_3071.00000|chr16_45093749_45093766_+	-0.584515684348461	0.0423707962398316	0	0
Ccdc9|5UTR|TC_1749_22593.00000|chr7_16286749_16286807_-^Ccdc9|5UTR|TC_19317_302.00000|chr7_16286726_16286728_-	-0.0509984924138325	0.0787247209894855	0.517109236126514	0.598306699103331
Ccdc9|5UTR|TC_1749_22593.00000|chr7_16286749_16286807_-^Ccdc9|5UTR_INTRON|TC_27288_134.00000|chr7_16285472_16285486_-	-0.156402607241634	0.0756855445957716	0.0387832499425811	0.0671735579102467
Ccdc9|5UTR|TC_1749_22593.00000|chr7_16286749_16286807_-^Ccdc9|5UTR_INTRON|TC_8654_1820.00000|chr7_16285986_16286079_-	-0.248062843563995	0.0290121869337737	0	0
Ccdc9|5UTR|TC_19317_302.00000|chr7_16286726_16286728_-^Ccdc9|5UTR_INTRON|TC_27288_134.00000|chr7_16285472_16285486_-	-0.105404114827801	0.109625927224309	0.336306391827222	0.424542313301813
Ccdc9|5UTR|TC_19317_302.00000|chr7_16286726_16286728_-^Ccdc9|5UTR_INTRON|TC_8654_1820.00000|chr7_16285986_16286079_-	-0.197064351150162	0.0833026906790169	0.0179988351910643	0.033835849557976
Ccdc9|5UTR_INTRON|TC_27288_134.00000|chr7_16285472_16285486_-^Ccdc9|5UTR_INTRON|TC_8654_1820.00000|chr7_16285986_16286079_-	-0.091660236322361	0.0799377204136728	0.251528117278008	0.33377608116333
Ccdc90b|5UTR|TC_16477_435.00000|chr7_92561154_92561200_+^Ccdc90b|5UTR|TC_4499_5997.00000|chr7_92561462_92561557_+	0.357349777035775	0.0885046951683813	5.39924566000938e-05	0.000161349979668906
Ccdc91|5UTR|TC_33030_82.00000|chr6_147475989_147476008_+^Ccdc91|5UTR|TC_6813_2975.00000|chr6_147475867_147475957_+	-0.187231431792233	0.106868224068884	0.0797765380772464	0.126477586537068
Ccdc92|5UTR|TC_4790_5466.00000|chr5_124862133_124862199_-^Ccdc92|5UTR_INTRON|TC_28532_120.00000|chr5_124858559_124858583_-	-0.141717717102508	0.221062430696772	0.521473605276445	0.602685864419388
Ccdc92|5UTR|TC_4790_5466.00000|chr5_124862133_124862199_-^Ccdc92|5UTR_UP1k|TC_24185_179.00000|chr5_124862379_124862401_-	0.0945953946133154	0.100905191621011	0.348517843949628	0.436929845272732
Ccdc92|5UTR_INTRON|TC_28532_120.00000|chr5_124858559_124858583_-^Ccdc92|5UTR_UP1k|TC_24185_179.00000|chr5_124862379_124862401_-	0.236313111715824	0.23887883395029	0.322536284138531	0.410119816069896
Cchcr1|5UTR|TC_7710_2124.00000|chr17_35517150_35517231_+^Cchcr1|5UTR_INTRON|TC_7383_2301.00000|chr17_35517251_35517312_+	-0.562780125984153	0.0451832606661532	0	0
Cchcr1|5UTR|TC_7710_2124.00000|chr17_35517150_35517231_+^Cchcr1|5UTR_UP1k|TC_26568_143.00000|chr17_35517047_35517059_+	-0.712510930728263	0.233967059005301	0.00232411831134827	0.00526024776042172
Cchcr1|5UTR_INTRON|TC_7383_2301.00000|chr17_35517251_35517312_+^Cchcr1|5UTR_UP1k|TC_26568_143.00000|chr17_35517047_35517059_+	-0.14973080474411	0.234047274275731	0.522337752173161	0.60339809384386
Ccl11|5UTR|TC_28201_123.00000|chr11_82057781_82057854_+^Ccl11|5UTR|TC_34082_74.00000|chr11_82057917_82057922_+	-0.418099040800185	0.218328014846245	0.0554919823608353	0.0923177119031857
Ccm2|5UTR|TC_1644_24226.00000|chr11_6546897_6546935_+^Ccm2|5UTR|TC_23422_192.00000|chr11_6546955_6546957_+	0.597915065290806	0.122009777280676	9.55685265369155e-07	3.58238580753982e-06
Ccm2|5UTR|TC_1644_24226.00000|chr11_6546897_6546935_+^Ccm2|5UTR_UP1k|TC_31719_91.00000|chr11_6546490_6546492_+	-1.41445432279848	0.43116789572391	0.00103616414427687	0.00251114724987721
Ccm2|5UTR|TC_23422_192.00000|chr11_6546955_6546957_+^Ccm2|5UTR_UP1k|TC_31719_91.00000|chr11_6546490_6546492_+	-2.01236938808929	0.447464317532342	6.88304448637211e-06	2.3430576559371e-05
Ccna2|5UTR|TC_3056_10872.00000|chr3_36571960_36572000_-^Ccna2|5UTR|TC_6366_3396.00000|chr3_36571897_36571939_-	-0.133127723170376	0.0242712293654054	4.1346651658003e-08	1.80707325273698e-07
Ccnc|5UTR|TC_10631_1166.00000|chr4_21727699_21727710_+^Ccnc|5UTR|TC_5764_4020.00000|chr4_21727739_21727784_+	-0.0521251261175373	0.0482157347758717	0.27966097959069	0.364217397310246
Ccnd1|5UTR|TC_1420_29164.00000|chr7_144939800_144939837_-^Ccnd1|5UTR|TC_18043_355.00000|chr7_144939917_144939919_-	0.0141080902479231	0.0366665733686983	0.700409993678032	0.759033089075524
Ccnd1|5UTR|TC_1420_29164.00000|chr7_144939800_144939837_-^Ccnd1|5UTR|TC_4520_5963.00000|chr7_144939866_144939898_-	0.0453533208844039	0.0125186151393409	0.000291351761259717	0.000773400060854574
Ccnd1|5UTR|TC_1420_29164.00000|chr7_144939800_144939837_-^Ccnd1|5UTR|TC_6599_3173.00000|chr7_144939771_144939778_-	-0.11978206318457	0.0185362584671735	1.03300035192433e-10	5.70957969483333e-10
Ccnd1|5UTR|TC_18043_355.00000|chr7_144939917_144939919_-^Ccnd1|5UTR|TC_4520_5963.00000|chr7_144939866_144939898_-	0.0312452306364808	0.0380259338330275	0.411257827322604	0.498388400920565
Ccnd1|5UTR|TC_18043_355.00000|chr7_144939917_144939919_-^Ccnd1|5UTR|TC_6599_3173.00000|chr7_144939771_144939778_-	-0.133890153432493	0.0404302410580311	0.000927528684136592	0.00226882995545236
Ccnd1|5UTR|TC_4520_5963.00000|chr7_144939866_144939898_-^Ccnd1|5UTR|TC_6599_3173.00000|chr7_144939771_144939778_-	-0.165135384068973	0.0203684275955034	4.44089209850063e-16	3.57122874089112e-15
Ccnd2|5UTR|TC_4388_6240.00000|chr6_127151007_127151011_-^Ccnd2|5UTR|TC_4961_5144.00000|chr6_127151037_127151070_-	0.0183987698650972	0.0158088370129449	0.244493653291276	0.32592527254481
Ccnd3|5UTR|TC_15885_471.00000|chr17_47505125_47505218_+^Ccnd3|5UTR|TC_19578_292.00000|chr17_47505038_47505100_+	1.29870784981297	0.216971321229974	2.15567297345842e-09	1.05736001196263e-08
Ccnd3|5UTR|TC_15885_471.00000|chr17_47505125_47505218_+^Ccnd3|5UTR|TC_5209_4788.00000|chr17_47593449_47593499_+	2.18794511609327	0.177760892446444	0	0
Ccnd3|5UTR|TC_15885_471.00000|chr17_47505125_47505218_+^Ccnd3|5UTR|TC_6515_3238.00000|chr17_47593520_47593560_+	2.80175629310487	0.17695916083656	0	0
Ccnd3|5UTR|TC_15885_471.00000|chr17_47505125_47505218_+^Ccnd3|5UTR_INTRON|TC_20042_277.00000|chr17_47511867_47511901_+	0.21922515783603	0.403025652356131	0.586476983073018	0.662153061030017
Ccnd3|5UTR|TC_15885_471.00000|chr17_47505125_47505218_+^Ccnd3|5UTR_INTRON|TC_39637_43.00000|chr17_47508297_47508299_+	-1.04048050597194	4.25574452169522	0.806852523560147	0.847921998062884
Ccnd3|5UTR|TC_19578_292.00000|chr17_47505038_47505100_+^Ccnd3|5UTR|TC_5209_4788.00000|chr17_47593449_47593499_+	0.8892372662803	0.12520536595464	1.2276846206305e-12	7.80150750202985e-12
Ccnd3|5UTR|TC_19578_292.00000|chr17_47505038_47505100_+^Ccnd3|5UTR|TC_6515_3238.00000|chr17_47593520_47593560_+	1.5030484432919	0.125160348341687	0	0
Ccnd3|5UTR|TC_19578_292.00000|chr17_47505038_47505100_+^Ccnd3|5UTR_INTRON|TC_20042_277.00000|chr17_47511867_47511901_+	-1.07948269197694	0.390032956270249	0.00564585115895921	0.0118405794373056
Ccnd3|5UTR|TC_19578_292.00000|chr17_47505038_47505100_+^Ccnd3|5UTR_INTRON|TC_39637_43.00000|chr17_47508297_47508299_+	-2.33918835578492	4.25539336121133	0.582525378502972	0.658541877645663
Ccnd3|5UTR|TC_5209_4788.00000|chr17_47593449_47593499_+^Ccnd3|5UTR|TC_6515_3238.00000|chr17_47593520_47593560_+	0.613811177011602	0.0270865468929413	0	0
Ccnd3|5UTR|TC_5209_4788.00000|chr17_47593449_47593499_+^Ccnd3|5UTR_INTRON|TC_20042_277.00000|chr17_47511867_47511901_+	-1.96871995825724	0.371763532545914	1.18610546051556e-07	4.92620621283158e-07
Ccnd3|5UTR|TC_5209_4788.00000|chr17_47593449_47593499_+^Ccnd3|5UTR_INTRON|TC_39637_43.00000|chr17_47508297_47508299_+	-3.22842562206522	4.25220671142487	0.447711787279327	0.533156691661127
Ccnd3|5UTR|TC_6515_3238.00000|chr17_47593520_47593560_+^Ccnd3|5UTR_INTRON|TC_20042_277.00000|chr17_47511867_47511901_+	-2.58253113526884	0.371202442492116	3.47100126418809e-12	2.13534955821252e-11
Ccnd3|5UTR|TC_6515_3238.00000|chr17_47593520_47593560_+^Ccnd3|5UTR_INTRON|TC_39637_43.00000|chr17_47508297_47508299_+	-3.84223679907682	4.25301956257449	0.366306289313	0.454667672057283
Ccnd3|5UTR_INTRON|TC_20042_277.00000|chr17_47511867_47511901_+^Ccnd3|5UTR_INTRON|TC_39637_43.00000|chr17_47508297_47508299_+	-1.25970566380797	4.27356761166017	0.76817206309299	0.815883454492482
Ccne1|5UTR|TC_5228_4767.00000|chr7_38107388_38107481_-^Ccne1|5UTR_UP1k|TC_23185_198.00000|chr7_38107503_38107505_-	-0.527343845528642	0.13550163814857	9.95075834051562e-05	0.000284943225759215
Ccne2|5UTR|TC_2485_14516.00000|chr4_11191779_11191784_+^Ccne2|5UTR|TC_28340_122.00000|chr4_11191712_11191714_+	-0.223565639657782	0.159573160621692	0.161207248904604	0.230301086660798
Ccne2|5UTR|TC_2485_14516.00000|chr4_11191779_11191784_+^Ccne2|5UTR|TC_5899_3864.00000|chr4_11191735_11191756_+	-0.0799928087780184	0.0266875179143382	0.00272305140145535	0.00608753062578631
Ccne2|5UTR|TC_28340_122.00000|chr4_11191712_11191714_+^Ccne2|5UTR|TC_5899_3864.00000|chr4_11191735_11191756_+	0.143572830879764	0.162462746040952	0.37684321694083	0.46510545152874
Ccni|5UTR|TC_3385_9480.00000|chr5_93206437_93206455_-^Ccni|5UTR_UP1k|TC_22778_206.00000|chr5_93206495_93206497_-	0.0924703957184198	0.120671401909331	0.443498309146869	0.529399041600702
Ccnk|5UTR|TC_4395_6231.00000|chr12_108179798_108179823_+^Ccnk|5UTR_UP1k|TC_42390_29.00000|chr12_108179575_108179577_+	-1.23283325281801	0.651868119534532	0.0585935031526714	0.0967899732179393
Ccnt1|5UTR_UP1k|TC_13944_630.00000|chr15_98567768_98567774_-^Ccnt1|5UTR_UP1k|TC_4005_7173.00000|chr15_98567648_98567742_-	-0.0210716094060271	0.0516098295682796	0.683063168309737	0.744788138294996
Ccpg1|5UTR|TC_13236_649.00000|chr9_72985576_72985618_+^Ccpg1|5UTR|TC_16453_381.00000|chr9_72985532_72985554_+	-0.0585869792762702	0.0541347962279394	0.279144771368539	0.363689562061166
Ccpg1os|5UTR|TC_22047_222.00000|chr9_72985290_72985306_-^Ccpg1os|5UTR|TC_8054_2104.00000|chr9_72985341_72985408_-	-0.237942795767644	0.083960549363149	0.00459717326121001	0.00981526463952287
Ccsap|5UTR|TC_41417_35.00000|chr8_123859834_123859836_-^Ccsap|5UTR|TC_7533_2441.00000|chr8_123859403_123859518_-	-0.000419748584443087	0.132851022344255	0.997479053214518	0.998221011133482
Ccser2|5UTR|TC_3898_7458.00000|chr14_36968690_36968781_-^Ccser2|5UTR_UP1k|TC_27485_131.00000|chr14_36968806_36968812_-	0.16007333692445	0.103196552002929	0.120865728950245	0.180688729337027
Cct2|5UTR|TC_12884_759.00000|chr10_117063747_117063749_-^Cct2|5UTR|TC_747_63459.00000|chr10_117063771_117063799_-	-0.0297187475884596	0.0356021886525534	0.403861320777674	0.491149289134907
Cct7|5UTR|TC_2347_15574.00000|chr6_85451966_85452018_+^Cct7|5UTR|TC_825_55601.00000|chr6_85452046_85452102_+	-0.100892628115298	0.00818081773670781	0	0
Cct7|5UTR|TC_2347_15574.00000|chr6_85451966_85452018_+^Cct7|5UTR_UP1k|TC_15847_474.00000|chr6_85451494_85451496_+	-0.312232006337658	0.0507941288907353	7.89572629500412e-10	4.03318986723135e-09
Cct7|5UTR|TC_825_55601.00000|chr6_85452046_85452102_+^Cct7|5UTR_UP1k|TC_15847_474.00000|chr6_85451494_85451496_+	-0.21133937822236	0.0505684042163769	2.92437073659002e-05	9.1367428730621e-05
Cd109|5UTR|TC_10533_1189.00000|chr9_78615804_78615875_+^Cd109|5UTR|TC_8850_1749.00000|chr9_78615761_78615781_+	0.0230373005470016	0.0352444713418665	0.513341860324457	0.595418450655781
Cd109|5UTR|TC_10533_1189.00000|chr9_78615804_78615875_+^Cd109|5UTR_UP1k|TC_34335_73.00000|chr9_78615456_78615466_+	-0.665101974468914	0.182920488086917	0.000276886242238206	0.000738438380072449
Cd109|5UTR|TC_8850_1749.00000|chr9_78615761_78615781_+^Cd109|5UTR_UP1k|TC_34335_73.00000|chr9_78615456_78615466_+	-0.688139275015916	0.181479900505437	0.000149546766058162	0.000416444879749225
Cd14|5UTR|TC_37337_55.00000|chr18_36726603_36726605_-^Cd14|5UTR_UP1k|TC_11351_1009.00000|chr18_36726711_36726744_-	0.472590440635997	0.185316692304577	0.0107668117064106	0.0212357146377866
Cd151|5UTR|TC_13841_640.00000|chr7_141468787_141468793_+^Cd151|5UTR|TC_14341_594.00000|chr7_141468816_141468828_+	-0.176196993727407	0.0674466100811945	0.0089911059536194	0.0180234366021201
Cd151|5UTR|TC_13841_640.00000|chr7_141468787_141468793_+^Cd151|5UTR|TC_3354_9606.00000|chr7_141467359_141467428_+	0.482134391422825	0.0494398683681432	0	0
Cd151|5UTR|TC_13841_640.00000|chr7_141468787_141468793_+^Cd151|5UTR_INTRON|TC_16385_440.00000|chr7_141469190_141469204_+	0.188698684793276	0.0704976835477406	0.00743589338213124	0.0151701940581791
Cd151|5UTR|TC_14341_594.00000|chr7_141468816_141468828_+^Cd151|5UTR|TC_3354_9606.00000|chr7_141467359_141467428_+	0.658331385150232	0.0466046125824379	0	0
Cd151|5UTR|TC_14341_594.00000|chr7_141468816_141468828_+^Cd151|5UTR_INTRON|TC_16385_440.00000|chr7_141469190_141469204_+	0.364895678520683	0.0675557493380633	6.61225016962419e-08	2.81853341647029e-07
Cd151|5UTR|TC_3354_9606.00000|chr7_141467359_141467428_+^Cd151|5UTR_INTRON|TC_16385_440.00000|chr7_141469190_141469204_+	-0.293435706629549	0.0506408834382876	6.85483469986536e-09	3.23293822090738e-08
Cd164|5UTR|TC_1390_29846.00000|chr10_41519497_41519507_+^Cd164|5UTR_UP1k|TC_2262_16510.00000|chr10_41519438_41519474_+	0.0780232556847946	0.0112036167858877	3.30468985509924e-12	2.03781439301747e-11
Cd248|5UTR|TC_5180_4827.00000|chr19_5068054_5068112_+^Cd248|5UTR_UP1k|TC_19056_311.00000|chr19_5067511_5067555_+	-1.26425187013198	0.158111470894176	1.33226762955019e-15	1.03213362251508e-14
Cd2bp2|5UTR|TC_1413_29328.00000|chr7_127195931_127196001_-^Cd2bp2|5UTR|TC_14852_550.00000|chr7_127195875_127195877_-	-0.378071190633256	0.0472208551677965	1.11022302462516e-15	8.65736337157167e-15
Cd2bp2|5UTR|TC_1413_29328.00000|chr7_127195931_127196001_-^Cd2bp2|5UTR|TC_23743_187.00000|chr7_127196054_127196056_-	0.0389242456738688	0.0571149292802275	0.495550500169023	0.578629364889688
Cd2bp2|5UTR|TC_14852_550.00000|chr7_127195875_127195877_-^Cd2bp2|5UTR|TC_23743_187.00000|chr7_127196054_127196056_-	0.416995436307125	0.0745590500618655	2.23409322153145e-08	1.0024757678278e-07
Cd302|5UTR|TC_35764_64.00000|chr2_60284186_60284216_-^Cd302|5UTR|TC_7312_2600.00000|chr2_60284094_60284163_-	0.325910311650947	0.125555069386797	0.00943830923053013	0.01881922527632
Cd34|5UTR|TC_2148_13227.00000|chr1_194938874_194938885_+^Cd34|5UTR|TC_730_51003.00000|chr1_194938929_194938975_+	0.223007316667245	0.0114171086243032	0	0
Cd44|5UTR|TC_1471_27652.00000|chr2_102901456_102901462_-^Cd44|5UTR|TC_5187_4813.00000|chr2_102901490_102901515_-	0.137660152691624	0.0135557336385026	0	0
Cd47|5UTR|TC_2858_11877.00000|chr16_49855628_49855714_+^Cd47|5UTR|TC_29315_112.00000|chr16_49855749_49855751_+	-0.285803811565889	0.162313349287047	0.0782696873843318	0.124389339601708
Cd47|5UTR|TC_2858_11877.00000|chr16_49855628_49855714_+^Cd47|5UTR_UP1k|TC_17836_363.00000|chr16_49855196_49855266_+	-0.341717643170288	0.0794978441118053	1.7199537090562e-05	5.52779045527594e-05
Cd47|5UTR|TC_29315_112.00000|chr16_49855749_49855751_+^Cd47|5UTR_UP1k|TC_17836_363.00000|chr16_49855196_49855266_+	-0.055913831604399	0.179645848086147	0.755614546533897	0.805248115279429
Cd63|5UTR|TC_92_550476.00000|chr10_128909867_128909937_+^Cd63|5UTR_UP1k|TC_14196_607.00000|chr10_128908879_128908912_+	0.221045400700366	0.0447387996985778	7.78032258175188e-07	2.94337210793936e-06
Cd74|5UTR|TC_1643_24268.00000|chr18_60803842_60803856_+^Cd74|5UTR_UP1k|TC_18805_321.00000|chr18_60803818_60803820_+	-0.16674592517293	0.0541099766229368	0.00205883366428949	0.00470201329284712
Cd74|5UTR|TC_1643_24268.00000|chr18_60803842_60803856_+^Cd74|5UTR_UP1k|TC_27009_137.00000|chr18_60803795_60803797_+	-0.0932287112487473	0.0805115509011843	0.246882612084582	0.328542242299246
Cd74|5UTR_UP1k|TC_18805_321.00000|chr18_60803818_60803820_+^Cd74|5UTR_UP1k|TC_27009_137.00000|chr18_60803795_60803797_+	0.0735172139241824	0.0958728994097034	0.44318880894682	0.529260167362878
Cd81|5UTR|TC_1551_26042.00000|chr7_143052782_143052788_+^Cd81|5UTR|TC_8273_1989.00000|chr7_143052755_143052758_+	-0.0396212735076444	0.0193240576425747	0.0403293201815231	0.0695175927849727
Cd82|5UTR|TC_10673_1156.00000|chr2_93462428_93462498_-^Cd82|5UTR|TC_13640_663.00000|chr2_93462378_93462404_-	0.0579442309464017	0.0461153014802754	0.208931959509254	0.285847112788186
Cd82|5UTR|TC_10673_1156.00000|chr2_93462428_93462498_-^Cd82|5UTR|TC_19204_306.00000|chr2_93462900_93462954_-	-0.805887730373285	0.103305846722822	6.21724893790088e-15	4.59929143088031e-14
Cd82|5UTR|TC_10673_1156.00000|chr2_93462428_93462498_-^Cd82|5UTR_INTRON|TC_28147_124.00000|chr2_93458823_93458862_-	-0.70004050731614	0.183208412575754	0.000132908231132323	0.000373441379505472
Cd82|5UTR|TC_13640_663.00000|chr2_93462378_93462404_-^Cd82|5UTR|TC_19204_306.00000|chr2_93462900_93462954_-	-0.863831961319687	0.104927571914078	2.22044604925031e-16	1.80890499266876e-15
Cd82|5UTR|TC_13640_663.00000|chr2_93462378_93462404_-^Cd82|5UTR_INTRON|TC_28147_124.00000|chr2_93458823_93458862_-	-0.757984738262541	0.182961072235704	3.429798369603e-05	0.000106072236302082
Cd82|5UTR|TC_19204_306.00000|chr2_93462900_93462954_-^Cd82|5UTR_INTRON|TC_28147_124.00000|chr2_93458823_93458862_-	0.105847223057145	0.20638042865612	0.608039234329774	0.680812924489441
Cdc20|5UTR|TC_1262_33713.00000|chr4_118437272_118437301_-^Cdc20|5UTR|TC_6819_2969.00000|chr4_118437334_118437371_-	0.187481650601662	0.0169158342932582	0	0
Cdc25a|5UTR|TC_22124_220.00000|chr9_109875577_109875579_+^Cdc25a|5UTR|TC_27710_129.00000|chr9_109875988_109875993_+	-0.0288145804381364	0.162245752327032	0.859038408204208	0.891317756665327
Cdc25a|5UTR|TC_22124_220.00000|chr9_109875577_109875579_+^Cdc25a|5UTR|TC_39347_45.00000|chr9_109875956_109875958_+	-0.604214511010142	0.272985606829754	0.0268730661438277	0.0483759450373928
Cdc25a|5UTR|TC_22124_220.00000|chr9_109875577_109875579_+^Cdc25a|5UTR_UP1k|TC_36003_63.00000|chr9_109875546_109875548_+	-0.148584368455173	0.188704452667718	0.431052453041116	0.517831468591984
Cdc25a|5UTR|TC_27710_129.00000|chr9_109875988_109875993_+^Cdc25a|5UTR|TC_39347_45.00000|chr9_109875956_109875958_+	-0.575399930572006	0.28074802186039	0.0404108610986269	0.0696398441951899
Cdc25a|5UTR|TC_27710_129.00000|chr9_109875988_109875993_+^Cdc25a|5UTR_UP1k|TC_36003_63.00000|chr9_109875546_109875548_+	-0.119769788017036	0.194785524831968	0.538633753076487	0.618085765997481
Cdc25a|5UTR|TC_39347_45.00000|chr9_109875956_109875958_+^Cdc25a|5UTR_UP1k|TC_36003_63.00000|chr9_109875546_109875548_+	0.455630142554969	0.287234739942594	0.112679423208731	0.17020653170629
Cdc25b|5UTR|TC_10398_1228.00000|chr2_131186946_131186963_+^Cdc25b|5UTR|TC_14657_565.00000|chr2_131187084_131187125_+	0.119261942546578	0.0619242086382788	0.0541126079236596	0.0902978327642136
Cdc25b|5UTR|TC_10398_1228.00000|chr2_131186946_131186963_+^Cdc25b|5UTR|TC_4270_6531.00000|chr2_131186987_131187034_+	-0.479545927689722	0.0380528108414686	0	0
Cdc25b|5UTR|TC_10398_1228.00000|chr2_131186946_131186963_+^Cdc25b|5UTR_UP1k|TC_38893_47.00000|chr2_131186918_131186920_+	-1.26999658789164	0.313909922945012	5.21590509769965e-05	0.000156369854311837
Cdc25b|5UTR|TC_14657_565.00000|chr2_131187084_131187125_+^Cdc25b|5UTR|TC_4270_6531.00000|chr2_131186987_131187034_+	-0.5988078702363	0.057343530700369	0	0
Cdc25b|5UTR|TC_14657_565.00000|chr2_131187084_131187125_+^Cdc25b|5UTR_UP1k|TC_38893_47.00000|chr2_131186918_131186920_+	-1.38925853043822	0.320798766469703	1.48688032672872e-05	4.82124162308379e-05
Cdc25b|5UTR|TC_4270_6531.00000|chr2_131186987_131187034_+^Cdc25b|5UTR_UP1k|TC_38893_47.00000|chr2_131186918_131186920_+	-0.790450660201923	0.31526690428517	0.0121677115440266	0.0237409385866308
Cdc26|5UTR|TC_799_57247.00000|chr4_62408614_62408632_-^Cdc26|5UTR_UP1k|TC_10248_1268.00000|chr4_62408653_62408655_-	-0.0674554951266896	0.0665439715631018	0.310726848283242	0.397531539415041
Cdc27|5UTR|TC_4048_6857.00000|chr11_104550470_104550592_-^Cdc27|5UTR_UP1k|TC_23953_171.00000|chr11_104550620_104550640_-	-0.0109889003429542	0.0911163305535578	0.90400551401355	0.927337425449845
Cdc37l1|5UTR|TC_3318_9719.00000|chr19_28990448_28990511_+^Cdc37l1|5UTR_UP1k|TC_7955_2160.00000|chr19_28990351_28990382_+	0.352784991625175	0.0321361666817579	0	0
Cdc42|5UTR|TC_12687_787.00000|chr4_137357745_137357747_-^Cdc42|5UTR|TC_519_98664.00000|chr4_137357653_137357719_-	1.28165755588211	0.0876963385478612	0	0
Cdc42bpb|5UTR|TC_41287_35.00000|chr12_111377343_111377361_-^Cdc42bpb|5UTR|TC_7103_2747.00000|chr12_111377449_111377516_-	-0.227361317347524	0.0644421069905103	0.000418477460378375	0.00108623597275337
Cdc42ep3|5UTR|TC_18562_331.00000|chr17_79354995_79354997_-^Cdc42ep3|5UTR|TC_2072_18501.00000|chr17_79355055_79355063_-	0.328087567841412	0.0671282978441077	1.02139852753425e-06	3.81236855069413e-06
Cdc42ep3|5UTR|TC_18562_331.00000|chr17_79354995_79354997_-^Cdc42ep3|5UTR_UP1k|TC_10653_1160.00000|chr17_79355091_79355093_-	0.312260354336262	0.073015643926263	1.89750061789784e-05	6.07015075715807e-05
Cdc42ep3|5UTR|TC_2072_18501.00000|chr17_79355055_79355063_-^Cdc42ep3|5UTR_UP1k|TC_10653_1160.00000|chr17_79355091_79355093_-	-0.0158272135051497	0.0303862509629691	0.60245900979947	0.676354735301707
Cdc42ep4|5UTR|TC_17976_357.00000|chr11_113750994_113751094_-^Cdc42ep4|5UTR|TC_23054_200.00000|chr11_113750778_113750818_-	-0.0280622546376862	0.105399593535133	0.790049506442795	0.83432281211785
Cdc42ep4|5UTR|TC_17976_357.00000|chr11_113750994_113751094_-^Cdc42ep4|5UTR|TC_6945_2871.00000|chr11_113751792_113751849_-	-0.215347477174425	0.063781387814441	0.000734578100432204	0.00182926264766827
Cdc42ep4|5UTR|TC_23054_200.00000|chr11_113750778_113750818_-^Cdc42ep4|5UTR|TC_6945_2871.00000|chr11_113751792_113751849_-	-0.187285222536738	0.0877378470984248	0.0327936842994447	0.0577732657181353
Cdc42ep5|5UTR|TC_8887_1735.00000|chr7_4164506_4164573_-^Cdc42ep5|5UTR_INTRON|TC_11130_1054.00000|chr7_4164255_4164301_-	0.979696015378434	0.0639399350040047	0	0
Cdc42ep5|5UTR|TC_8887_1735.00000|chr7_4164506_4164573_-^Cdc42ep5|5UTR_UP1k|TC_11534_975.00000|chr7_4164699_4164739_-	0.705404409576901	0.0659275365483395	0	0
Cdc42ep5|5UTR_INTRON|TC_11130_1054.00000|chr7_4164255_4164301_-^Cdc42ep5|5UTR_UP1k|TC_11534_975.00000|chr7_4164699_4164739_-	-0.274291605801533	0.0554749945719837	7.63713673190836e-07	2.89421223275672e-06
Cdc42se1|5UTR|TC_3414_9315.00000|chr3_95228739_95228844_+^Cdc42se1|5UTR_UP1k|TC_34617_71.00000|chr3_95228323_95228325_+	-0.302639906053924	0.188334746832943	0.108070713178655	0.164399846213319
Cdc42se2|5UTR|TC_2033_17905.00000|chr11_54787648_54787721_-^Cdc42se2|5UTR|TC_7209_2554.00000|chr11_54787615_54787627_-	-0.0208304527587453	0.0214160240819765	0.330723640104011	0.418591063398275
Cdc42se2|5UTR|TC_2033_17905.00000|chr11_54787648_54787721_-^Cdc42se2|5UTR_UP1k|TC_31361_94.00000|chr11_54787746_54787748_-	0.180616737626766	0.0871354622913657	0.0381883840731294	0.0662275347749789
Cdc42se2|5UTR|TC_7209_2554.00000|chr11_54787615_54787627_-^Cdc42se2|5UTR_UP1k|TC_31361_94.00000|chr11_54787746_54787748_-	0.201447190385512	0.0891639848285761	0.0238654274713843	0.0435171620623768
Cdc73|5UTR|TC_23242_196.00000|chr1_143702630_143702682_-^Cdc73|5UTR_UP1k|TC_23042_200.00000|chr1_143702812_143702849_-	-0.172616858368732	0.132628312073336	0.193084501137985	0.267507797288034
Cdca2|5UTR|TC_13505_680.00000|chr14_67715594_67715684_-^Cdca2|5UTR|TC_6910_2903.00000|chr14_67715348_67715420_-	0.100410866919867	0.0543274734749885	0.0645658816508097	0.10536843395944
Cdca3|5UTR|TC_1289_32986.00000|chr6_124830175_124830245_+^Cdca3|5UTR_INTRON|TC_8716_1796.00000|chr6_124830446_124830498_+	0.158032986396686	0.0349188740279572	6.0190719421982e-06	2.06395157108161e-05
Cdca3|5UTR|TC_1289_32986.00000|chr6_124830175_124830245_+^Cdca3|5UTR_UP1k|TC_31297_95.00000|chr6_124829677_124829679_+	-2.6596726819901	0.643306098580891	3.55912199021535e-05	0.000109735411433156
Cdca3|5UTR_INTRON|TC_8716_1796.00000|chr6_124830446_124830498_+^Cdca3|5UTR_UP1k|TC_31297_95.00000|chr6_124829677_124829679_+	-2.81770566838678	0.644942050550828	1.24857666483624e-05	4.10846250275769e-05
Cdca4|5UTR|TC_6797_2985.00000|chr12_112829304_112829439_-^Cdca4|5UTR|TC_9277_1571.00000|chr12_112829028_112829121_-	0.369879924442737	0.0392410425004976	0	0
Cdca4|5UTR|TC_6797_2985.00000|chr12_112829304_112829439_-^Cdca4|5UTR_UP1k|TC_35364_66.00000|chr12_112829463_112829468_-	-0.0676766385409446	0.192217532757377	0.724775576507366	0.780088335915855
Cdca4|5UTR|TC_9277_1571.00000|chr12_112829028_112829121_-^Cdca4|5UTR_UP1k|TC_35364_66.00000|chr12_112829463_112829468_-	-0.437556562983681	0.189299450534958	0.0208079104508199	0.0385203619443961
Cdca7l|5UTR|TC_4400_5547.00000|chr12_117843775_117843909_+^Cdca7l|5UTR_UP1k|TC_27151_135.00000|chr12_117843495_117843501_+	-0.0326870106017972	0.0758929946362632	0.66668749798675	0.7308839955079
Cdca7l|5UTR|TC_4400_5547.00000|chr12_117843775_117843909_+^Cdca7l|5UTR_UP1k|TC_7744_2107.00000|chr12_117843698_117843754_+	0.11434232151074	0.0258689009019565	9.86694871540905e-06	3.29216228316726e-05
Cdca7l|5UTR_UP1k|TC_27151_135.00000|chr12_117843495_117843501_+^Cdca7l|5UTR_UP1k|TC_7744_2107.00000|chr12_117843698_117843754_+	0.147029332112537	0.0784442810664032	0.0608869519979351	0.100149644144083
Cdh2|5UTR|TC_13285_708.00000|chr18_16809046_16809086_-^Cdh2|5UTR|TC_19439_297.00000|chr18_16808791_16808872_-	-0.760974062206525	0.0889693473081593	0	0
Cdh2|5UTR|TC_13285_708.00000|chr18_16809046_16809086_-^Cdh2|5UTR|TC_29620_109.00000|chr18_16808981_16809026_-	-0.350054573464069	0.1067421957692	0.00104013508445022	0.00251983963200021
Cdh2|5UTR|TC_13285_708.00000|chr18_16809046_16809086_-^Cdh2|5UTR|TC_4002_7188.00000|chr18_16808445_16808533_-	0.0190990235430039	0.0374118420575963	0.609696006796627	0.682143890228147
Cdh2|5UTR|TC_13285_708.00000|chr18_16809046_16809086_-^Cdh2|5UTR_UP1k|TC_39644_43.00000|chr18_16809106_16809112_-	-0.10255516977206	0.138753856771802	0.459836675023391	0.545170191594215
Cdh2|5UTR|TC_19439_297.00000|chr18_16808791_16808872_-^Cdh2|5UTR|TC_29620_109.00000|chr18_16808981_16809026_-	0.410919488742456	0.128201627891822	0.00134940751479951	0.00319588822031606
Cdh2|5UTR|TC_19439_297.00000|chr18_16808791_16808872_-^Cdh2|5UTR|TC_4002_7188.00000|chr18_16808445_16808533_-	0.780073085749529	0.0817121684774108	0	0
Cdh2|5UTR|TC_19439_297.00000|chr18_16808791_16808872_-^Cdh2|5UTR_UP1k|TC_39644_43.00000|chr18_16809106_16809112_-	0.658418892434465	0.154575698707748	2.04862738313327e-05	6.5141380696547e-05
Cdh2|5UTR|TC_29620_109.00000|chr18_16808981_16809026_-^Cdh2|5UTR|TC_4002_7188.00000|chr18_16808445_16808533_-	0.369153597007073	0.101753504127817	0.000285713491517958	0.000759509151753048
Cdh2|5UTR|TC_29620_109.00000|chr18_16808981_16809026_-^Cdh2|5UTR_UP1k|TC_39644_43.00000|chr18_16809106_16809112_-	0.247499403692009	0.166797238395245	0.137852980203201	0.20204265150801
Cdh2|5UTR|TC_4002_7188.00000|chr18_16808445_16808533_-^Cdh2|5UTR_UP1k|TC_39644_43.00000|chr18_16809106_16809112_-	-0.121654193315063	0.134034759646947	0.36407285381212	0.452494982526274
Cdip1|5UTR|TC_4393_6232.00000|chr16_4789897_4789963_-^Cdip1|5UTR_UP1k|TC_19730_287.00000|chr16_4789990_4790007_-	0.0876172758795047	0.0717773217036852	0.222206491655833	0.300894109493898
Cdip1|5UTR|TC_4393_6232.00000|chr16_4789897_4789963_-^Cdip1|5UTR_UP1k|TC_8857_1746.00000|chr16_4790196_4790301_-	0.0150898753475301	0.0332559822548468	0.650009350639776	0.717455410501667
Cdip1|5UTR_UP1k|TC_19730_287.00000|chr16_4789990_4790007_-^Cdip1|5UTR_UP1k|TC_8857_1746.00000|chr16_4790196_4790301_-	-0.0725274005319746	0.0755127133454422	0.336820689594375	0.424946148972664
Cdipt|5UTR|TC_20370_267.00000|chr7_126976557_126976559_+^Cdipt|5UTR|TC_22040_222.00000|chr7_126976613_126976615_+	0.491740359827116	0.117280337745693	2.75456109415373e-05	8.62263086179482e-05
Cdipt|5UTR|TC_20370_267.00000|chr7_126976557_126976559_+^Cdipt|5UTR|TC_23468_192.00000|chr7_126976489_126976491_+	0.465399532062595	0.118776749733522	8.91862851675196e-05	0.00025731793142481
Cdipt|5UTR|TC_20370_267.00000|chr7_126976557_126976559_+^Cdipt|5UTR|TC_27895_127.00000|chr7_126976411_126976413_+	0.338053443448421	0.138615340508668	0.0147366065300578	0.0282086005908112
Cdipt|5UTR|TC_20370_267.00000|chr7_126976557_126976559_+^Cdipt|5UTR|TC_7869_2213.00000|chr7_126976452_126976457_+	0.498624014902157	0.0940307817896158	1.14055889843812e-07	4.74455138341717e-07
Cdipt|5UTR|TC_22040_222.00000|chr7_126976613_126976615_+^Cdipt|5UTR|TC_23468_192.00000|chr7_126976489_126976491_+	-0.0263408277645213	0.102515030070386	0.797220453094227	0.840556503691695
Cdipt|5UTR|TC_22040_222.00000|chr7_126976613_126976615_+^Cdipt|5UTR|TC_27895_127.00000|chr7_126976411_126976413_+	-0.153686916378695	0.122888895464387	0.211074320716321	0.288170166598863
Cdipt|5UTR|TC_22040_222.00000|chr7_126976613_126976615_+^Cdipt|5UTR|TC_7869_2213.00000|chr7_126976452_126976457_+	0.00688365507504033	0.0738710142693604	0.925756756304615	0.944920281376757
Cdipt|5UTR|TC_23468_192.00000|chr7_126976489_126976491_+^Cdipt|5UTR|TC_27895_127.00000|chr7_126976411_126976413_+	-0.127346088614174	0.124913947089481	0.307979634135131	0.394401570134385
Cdipt|5UTR|TC_23468_192.00000|chr7_126976489_126976491_+^Cdipt|5UTR|TC_7869_2213.00000|chr7_126976452_126976457_+	0.0332244828395616	0.0761470231962179	0.66260444272162	0.727622226284056
Cdipt|5UTR|TC_27895_127.00000|chr7_126976411_126976413_+^Cdipt|5UTR|TC_7869_2213.00000|chr7_126976452_126976457_+	0.160570571453736	0.105736859034154	0.128866599988875	0.190790645157928
Cdk12|5UTR|TC_28583_119.00000|chr11_98203313_98203315_+^Cdk12|5UTR_UP1k|TC_34543_71.00000|chr11_98202667_98202669_+	0.13807821979672	0.285993182198496	0.629235984364127	0.698997134828482
Cdk12|5UTR|TC_28583_119.00000|chr11_98203313_98203315_+^Cdk12|5UTR_UP1k|TC_7924_2175.00000|chr11_98202739_98202795_+	0.189067141590565	0.156224623561141	0.226192084955972	0.305408213535364
Cdk12|5UTR_UP1k|TC_34543_71.00000|chr11_98202667_98202669_+^Cdk12|5UTR_UP1k|TC_7924_2175.00000|chr11_98202739_98202795_+	0.0509889217938445	0.249693433515453	0.838192446125209	0.874025813592542
Cdk14|5UTR|TC_26226_148.00000|chr5_5380114_5380133_-^Cdk14|5UTR|TC_4378_6254.00000|chr5_5380153_5380234_-	0.130688613746688	0.0979147910017968	0.181968727826884	0.254853372576338
Cdk14|5UTR|TC_26226_148.00000|chr5_5380114_5380133_-^Cdk14|5UTR_UP1k|TC_35280_67.00000|chr5_5381127_5381129_-	-0.600568470695476	0.200451183471135	0.00273471594974528	0.00611152400696185
Cdk14|5UTR|TC_4378_6254.00000|chr5_5380153_5380234_-^Cdk14|5UTR_UP1k|TC_35280_67.00000|chr5_5381127_5381129_-	-0.731257084442164	0.173432748603818	2.48263467301779e-05	7.80868977729049e-05
Cdk16|5UTR_INTRON|TC_25366_160.00000|chrX_20688985_20689020_+^Cdk16|5UTR_UP1k|TC_12634_795.00000|chrX_20687949_20687986_+	1.88685283588487	0.366912591014367	2.71087414738247e-07	1.08269870027614e-06
Cdk17|5UTR|TC_19807_284.00000|chr10_93161080_93161127_+^Cdk17|5UTR_INTRON|TC_40633_38.00000|chr10_93188669_93188714_+	-3.37230989031013	4.61965727345687	0.465395466584469	0.550010340591846
Cdk18|5UTR|TC_17811_364.00000|chr1_132139654_132139697_-^Cdk18|5UTR_INTRON|TC_29780_107.00000|chr1_132133813_132133855_-	-12.7066094775532	7.14200482090091	0.0752172019084316	0.120237516176842
Cdk18|5UTR|TC_17811_364.00000|chr1_132139654_132139697_-^Cdk18|5UTR_INTRON|TC_31347_94.00000|chr1_132133636_132133727_-	-1.25472507930304	0.411128468468234	0.00227393962912248	0.00515824838733491
Cdk18|5UTR|TC_17811_364.00000|chr1_132139654_132139697_-^Cdk18|5UTR_INTRON|TC_35165_67.00000|chr1_132133489_132133524_-	-2.79409583471324	0.708096144705522	7.9491766618478e-05	0.000231332152422445
Cdk18|5UTR_INTRON|TC_29780_107.00000|chr1_132133813_132133855_-^Cdk18|5UTR_INTRON|TC_31347_94.00000|chr1_132133636_132133727_-	11.4518843982502	7.13257439049455	0.108367282887232	0.164755451761787
Cdk18|5UTR_INTRON|TC_29780_107.00000|chr1_132133813_132133855_-^Cdk18|5UTR_INTRON|TC_35165_67.00000|chr1_132133489_132133524_-	9.91251364283997	7.18182946191959	0.167518532871354	0.237943803025848
Cdk18|5UTR_INTRON|TC_31347_94.00000|chr1_132133636_132133727_-^Cdk18|5UTR_INTRON|TC_35165_67.00000|chr1_132133489_132133524_-	-1.5393707554102	0.799623558256442	0.0542144332897803	0.0904332324848986
Cdk19|5UTR|TC_11869_912.00000|chr10_40349470_40349523_+^Cdk19|5UTR|TC_9320_1559.00000|chr10_40349319_40349399_+	-0.698154490675825	0.0569904035131145	0	0
Cdk2ap2|5UTR|TC_8189_2032.00000|chr19_4097372_4097411_+^Cdk2ap2|5UTR_UP1k|TC_26935_138.00000|chr19_4096925_4096927_+	0.803107539282553	0.0799751018998136	0	0
Cdk2ap2|5UTR|TC_8189_2032.00000|chr19_4097372_4097411_+^Cdk2ap2|5UTR_UP1k|TC_3792_7823.00000|chr19_4097344_4097350_+	-0.0798211255330731	0.0440692427338438	0.0700996701613192	0.113104597593291
Cdk2ap2|5UTR_UP1k|TC_26935_138.00000|chr19_4096925_4096927_+^Cdk2ap2|5UTR_UP1k|TC_3792_7823.00000|chr19_4097344_4097350_+	-0.882928664815626	0.0743227296058364	0	0
Cdk4|5UTR|TC_554_92293.00000|chr10_127063552_127063664_+^Cdk4|5UTR_UP1k|TC_6937_2882.00000|chr10_127063531_127063533_+	-0.0991689827867854	0.0261445021615277	0.000148771978473405	0.00041437529616844
Cdk5rap1|5UTR|TC_10942_1093.00000|chr2_154372692_154372729_-^Cdk5rap1|5UTR_INTRON|TC_21105_246.00000|chr2_154372658_154372671_-	-0.539975480364345	0.265043451419739	0.0416190595281039	0.0715152082759872
Cdk5rap2|5UTR|TC_9336_1553.00000|chr4_70410312_70410384_-^Cdk5rap2|5UTR_UP1k|TC_15119_528.00000|chr4_70410430_70410460_-	-0.195578802775341	0.0556976751961326	0.000445693337183695	0.00115186479024657
Cdk5rap3|5UTR|TC_3769_7893.00000|chr11_96916456_96916529_-^Cdk5rap3|5UTR|TC_5229_4764.00000|chr11_96916386_96916435_-	0.155299261548984	0.029464451884423	1.3587994462938e-07	5.61677073356114e-07
Cdk5rap3|5UTR|TC_3769_7893.00000|chr11_96916456_96916529_-^Cdk5rap3|5UTR_UP1k|TC_32223_87.00000|chr11_96916546_96916550_-	-0.0402984900637533	0.134670380413163	0.764758486668227	0.813047929897096
Cdk5rap3|5UTR|TC_5229_4764.00000|chr11_96916386_96916435_-^Cdk5rap3|5UTR_UP1k|TC_32223_87.00000|chr11_96916546_96916550_-	-0.195597751612737	0.13609728151335	0.150663805773235	0.217513095929746
Cdk6|5UTR_UP1k|TC_14985_540.00000|chr5_3343911_3343917_+^Cdk6|5UTR_UP1k|TC_25489_158.00000|chr5_3344134_3344136_+	-0.0867817908691339	0.0714510597318179	0.224532928545919	0.303511686159772
Cdk6|5UTR_UP1k|TC_14985_540.00000|chr5_3343911_3343917_+^Cdk6|5UTR_UP1k|TC_8112_2074.00000|chr5_3344209_3344257_+	-0.175406995551987	0.0402443763324303	1.30928957915444e-05	4.29281853271839e-05
[truncated: 11,118 more rows]
