# Supplementary material for: Pervasive isoform‐specific translational regulation via alternative transcription start sites in mammals
Source: Mol Syst Biol. 2016 Jul 18;12(7):875. doi: 10.15252/msb.20166941 (PMC4965872; doi:10.15252/msb.20166941)
Supplement: Supplementary file 8 — Code EV1 [file MSB-12-875-s008.zip › GITHUB/altTSS_divTE/alt_TSS.TE.fc.R2.pval]

mean	std	pval	padj
0610007P14Rik|5UTR|TC_3310_9750.00000|chr12_85824498_85824568_-^0610007P14Rik|5UTR_UP1k|TC_14406_588.00000|chr12_85824855_85824944_-	-0.049875456963637	0.054689822708115	0.361784709044241	0.44363951419449
0610009B22Rik|5UTR|TC_3018_11106.00000|chr11_51688621_51688666_-^0610009B22Rik|5UTR_UP1k|TC_23653_188.00000|chr11_51689102_51689105_-	0.545444862490028	0.080766211073959	1.44440015503733e-11	7.31175315842130e-11
0610009B22Rik|5UTR|TC_3018_11106.00000|chr11_51688621_51688666_-^0610009B22Rik|5UTR_UP1k|TC_29086_114.00000|chr11_51689128_51689149_-	0.175650500623544	0.105529539407436	0.0960190179416767	0.144491216076529
0610009B22Rik|5UTR_UP1k|TC_23653_188.00000|chr11_51689102_51689105_-^0610009B22Rik|5UTR_UP1k|TC_29086_114.00000|chr11_51689128_51689149_-	-0.369794361866483	0.129016139591814	0.0041534725182113	0.00848418401321591
0610010B08Rik|5UTR_UP1k|TC_13829_641.00000|chr2_175435789_175435804_-^0610010B08Rik|5UTR_UP1k|TC_28149_124.00000|chr2_176486774_176486776_-	-0.188351042680005	0.183767687344289	0.305391013404394	0.385182087874991
0610010K14Rik|5UTR|TC_15194_522.00000|chr11_70237818_70237820_-^0610010K14Rik|5UTR|TC_3070_10818.00000|chr11_70237860_70237882_-	-0.26586646754296	0.0530643528251316	5.43551472498294e-07	1.86141543427875e-06
0610010K14Rik|5UTR|TC_15194_522.00000|chr11_70237818_70237820_-^0610010K14Rik|5UTR|TC_7074_2768.00000|chr11_70237903_70237916_-	-0.208289946870381	0.0567501010313522	0.000242265112258222	0.000600784498464519
0610010K14Rik|5UTR|TC_3070_10818.00000|chr11_70237860_70237882_-^0610010K14Rik|5UTR|TC_7074_2768.00000|chr11_70237903_70237916_-	0.0575765206725793	0.027050359655236	0.0332961700184975	0.0564592845459099
1110004E09Rik|5UTR|TC_2835_9976.00000|chr16_90934772_90934790_-^1110004E09Rik|5UTR|TC_706_57994.00000|chr16_90934815_90934848_-	0.0966967122797699	0.0130063418927641	1.04805053524615e-13	6.13397180735764e-13
1110008L16Rik|5UTR|TC_21978_223.00000|chr12_55302748_55302778_+^1110008L16Rik|5UTR|TC_9835_1384.00000|chr12_55303242_55303279_+	0.413468335659884	0.0977970696326392	2.35967206354548e-05	6.66726815714402e-05
1110012L19Rik|5UTR|TC_4835_5385.00000|chrX_70385873_70385957_+^1110012L19Rik|5UTR|TC_9851_1379.00000|chrX_70386035_70386064_+	0.0724422814528601	0.0283125469885343	0.0105075386713644	0.019898480683456
1110038F14Rik|5UTR|TC_4843_5373.00000|chr15_76948723_76948801_+^1110038F14Rik|5UTR_UP1k|TC_21735_229.00000|chr15_76948212_76948215_+	0.440319337814729	0.100557708411381	1.1934958881854e-05	3.50434118411456e-05
1110038F14Rik|5UTR|TC_4843_5373.00000|chr15_76948723_76948801_+^1110038F14Rik|5UTR_UP1k|TC_4326_6403.00000|chr15_76948485_76948537_+	0.182737382816896	0.0237715057988071	1.50990331349021e-14	9.24983272290408e-14
1110038F14Rik|5UTR_UP1k|TC_21735_229.00000|chr15_76948212_76948215_+^1110038F14Rik|5UTR_UP1k|TC_4326_6403.00000|chr15_76948485_76948537_+	-0.257581954997833	0.0988254860540799	0.00914908648177271	0.0175204427990581
1110057K04Rik|5UTR|TC_4933_5213.00000|chr12_8208116_8208184_+^1110057K04Rik|5UTR_INTRON|TC_21014_248.00000|chr12_8208261_8208312_+	-1.28322595908937	0.152702343836796	0	0
1190007I07Rik|5UTR|TC_7415_2468.00000|chr10_82623076_82623185_-^1190007I07Rik|5UTR|TC_8277_1956.00000|chr10_82623208_82623255_-	0.191563711849648	0.0408724979253099	2.77427404760111e-06	8.79559545765921e-06
1700025G04Rik|5UTR|TC_10161_1290.00000|chr1_152090186_152090207_-^1700025G04Rik|5UTR|TC_21495_235.00000|chr1_152089956_152089971_-	0.206662343555376	0.0994070252071288	0.0376218460257143	0.0628996982120164
1700025G04Rik|5UTR|TC_10161_1290.00000|chr1_152090186_152090207_-^1700025G04Rik|5UTR|TC_26687_141.00000|chr1_152090162_152090164_-	0.0531282830041057	0.121686975465412	0.662402955736043	0.727035746228782
1700025G04Rik|5UTR|TC_10161_1290.00000|chr1_152090186_152090207_-^1700025G04Rik|5UTR|TC_5073_4437.00000|chr1_152090279_152090343_-	0.260329389091958	0.0385224899765124	1.40050193664365e-11	7.09775247334548e-11
1700025G04Rik|5UTR|TC_10161_1290.00000|chr1_152090186_152090207_-^1700025G04Rik|5UTR|TC_5357_4053.00000|chr1_152090242_152090253_-	0.168042581406128	0.0386805944629087	1.39679755974953e-05	4.06397444402725e-05
1700025G04Rik|5UTR|TC_21495_235.00000|chr1_152089956_152089971_-^1700025G04Rik|5UTR|TC_26687_141.00000|chr1_152090162_152090164_-	-0.15353406055127	0.14706820440502	0.296501575094604	0.376067562028897
1700025G04Rik|5UTR|TC_21495_235.00000|chr1_152089956_152089971_-^1700025G04Rik|5UTR|TC_5073_4437.00000|chr1_152090279_152090343_-	0.0536670455365818	0.0944847825054817	0.570037202433126	0.643493631417929
1700025G04Rik|5UTR|TC_21495_235.00000|chr1_152089956_152089971_-^1700025G04Rik|5UTR|TC_5357_4053.00000|chr1_152090242_152090253_-	-0.0386197621492482	0.0955097356437136	0.68595227902384	0.746688784458408
1700025G04Rik|5UTR|TC_26687_141.00000|chr1_152090162_152090164_-^1700025G04Rik|5UTR|TC_5073_4437.00000|chr1_152090279_152090343_-	0.207201106087852	0.11522760331092	0.0721469283384688	0.112612056656832
1700025G04Rik|5UTR|TC_26687_141.00000|chr1_152090162_152090164_-^1700025G04Rik|5UTR|TC_5357_4053.00000|chr1_152090242_152090253_-	0.114914298402022	0.1153755366159	0.31924903369097	0.399320076853973
1700025G04Rik|5UTR|TC_5073_4437.00000|chr1_152090279_152090343_-^1700025G04Rik|5UTR|TC_5357_4053.00000|chr1_152090242_152090253_-	-0.0922868076858299	0.025700306235691	0.000329558826778209	0.000802989703143784
1700030J22Rik|5UTR|TC_18759_323.00000|chr8_116978941_116978994_-^1700030J22Rik|5UTR_INTRON|TC_37248_56.00000|chr8_116978657_116978670_-	-2.11137279889449	0.974683659576873	0.0302948840439707	0.0518662967133168
1700088E04Rik|5UTR|TC_23159_198.00000|chr15_79141216_79141218_-^1700088E04Rik|5UTR_UP1k|TC_19224_305.00000|chr15_79141254_79141259_-	-0.0381162579664751	0.122745165774646	0.75615670052585	0.806008318684873
1700123O20Rik|5UTR|TC_14734_559.00000|chr14_54686211_54686220_+^1700123O20Rik|5UTR|TC_15420_504.00000|chr14_54686249_54686253_+	0.0161011458729067	0.0692399179447424	0.816117553537961	0.855104476130683
1700123O20Rik|5UTR|TC_14734_559.00000|chr14_54686211_54686220_+^1700123O20Rik|5UTR|TC_21017_248.00000|chr14_54686177_54686183_+	0.155040577890924	0.0858612032785656	0.070963386774112	0.111028961103334
1700123O20Rik|5UTR|TC_14734_559.00000|chr14_54686211_54686220_+^1700123O20Rik|5UTR|TC_5011_5066.00000|chr14_54686997_54687057_+	-0.799939519581017	0.0542640027251261	0	0
1700123O20Rik|5UTR|TC_15420_504.00000|chr14_54686249_54686253_+^1700123O20Rik|5UTR|TC_21017_248.00000|chr14_54686177_54686183_+	0.138939432018018	0.0843812506093003	0.0996469577766264	0.1490853977743
1700123O20Rik|5UTR|TC_15420_504.00000|chr14_54686249_54686253_+^1700123O20Rik|5UTR|TC_5011_5066.00000|chr14_54686997_54687057_+	-0.816040665453924	0.0508408400549642	0	0
1700123O20Rik|5UTR|TC_21017_248.00000|chr14_54686177_54686183_+^1700123O20Rik|5UTR|TC_5011_5066.00000|chr14_54686997_54687057_+	-0.954980097471942	0.0719820506286673	0	0
1810013L24Rik|5UTR|TC_14774_556.00000|chr16_8830095_8830100_+^1810013L24Rik|5UTR|TC_5334_4592.00000|chr16_8830120_8830136_+	0.276009738342184	0.0620373262161357	8.62342911545078e-06	2.58348324070928e-05
1810022K09Rik|5UTR|TC_6688_3096.00000|chr3_14611208_14611218_-^1810022K09Rik|5UTR_UP1k|TC_651_76151.00000|chr3_14611257_14611280_-	0.435392134940186	0.0289847759695499	0	0
2210018M11Rik|5UTR|TC_4503_5991.00000|chr7_98656521_98656609_-^2210018M11Rik|5UTR_UP1k|TC_10876_1110.00000|chr7_98656774_98656810_-	-0.433813281486397	0.0441984149633554	0	0
2210018M11Rik|5UTR|TC_4503_5991.00000|chr7_98656521_98656609_-^2210018M11Rik|5UTR_UP1k|TC_34652_71.00000|chr7_98656694_98656712_-	-0.519466520620223	0.141806580703085	0.000249079415051146	0.000617216249350241
2210018M11Rik|5UTR_UP1k|TC_10876_1110.00000|chr7_98656774_98656810_-^2210018M11Rik|5UTR_UP1k|TC_34652_71.00000|chr7_98656694_98656712_-	-0.0856532391338252	0.146223066520793	0.558029381080205	0.632216381639919
2310036O22Rik|5UTR|TC_973_45888.00000|chr8_85026854_85026894_+^2310036O22Rik|5UTR_UP1k|TC_3659_8283.00000|chr8_85026808_85026831_+	0.260500369019058	0.0167806490257668	0	0
2310045N01Rik|5UTR|TC_1906_20333.00000|chr8_70139688_70139732_+^2310045N01Rik|5UTR_UP1k|TC_16170_452.00000|chr8_70139463_70139468_+	0.760234592144615	0.0584323669260052	0	0
2310045N01Rik|5UTR|TC_1906_20333.00000|chr8_70139688_70139732_+^2310045N01Rik|5UTR_UP1k|TC_24011_182.00000|chr8_70139429_70139443_+	0.863706280431239	0.0841184234802339	0	0
2310045N01Rik|5UTR_UP1k|TC_16170_452.00000|chr8_70139463_70139468_+^2310045N01Rik|5UTR_UP1k|TC_24011_182.00000|chr8_70139429_70139443_+	0.103471688286624	0.101885214393779	0.309833630591747	0.389923037693471
2310047M10Rik|5UTR|TC_8809_1761.00000|chr11_69059754_69059798_+^2310047M10Rik|5UTR_UP1k|TC_15972_464.00000|chr11_69059731_69059733_+	-0.245552444961921	0.0643836671282656	0.000136794476099045	0.000351665297631335
2310067B10Rik|5UTR|TC_4834_5387.00000|chr11_115765421_115765460_+^2310067B10Rik|5UTR|TC_9871_1373.00000|chr11_115765487_115765527_+	0.327757359162284	0.0391142900361748	0	0
2410002F23Rik|5UTR|TC_16337_443.00000|chr7_44246739_44246758_+^2410002F23Rik|5UTR|TC_2838_11974.00000|chr7_44246783_44246790_+	-0.0275147913639494	0.0620486276078241	0.65744811562814	0.72280716551372
2410015M20Rik|5UTR|TC_1744_22635.00000|chr17_56609680_56609713_-^2410015M20Rik|5UTR_UP1k|TC_5781_4003.00000|chr17_56609799_56609832_-	0.528839552936086	0.0181926217222446	0	0
2410131K14Rik|5UTR|TC_16902_399.00000|chr5_118245333_118245352_+^2410131K14Rik|5UTR|TC_6714_2989.00000|chr5_118245221_118245307_+	-0.126734597378199	0.060183616930304	0.0352218200365335	0.059348585765567
2610002J02Rik|5UTR|TC_6458_3288.00000|chr4_155249964_155250040_+^2610002J02Rik|5UTR_UP1k|TC_31920_90.00000|chr4_155249814_155249823_+	0.363093072036361	0.138139896717006	0.00857763140568202	0.0165155921193373
2610002M06Rik|5UTR|TC_15862_473.00000|chrX_107816165_107816200_-^2610002M06Rik|5UTR|TC_4550_5914.00000|chrX_107816232_107816328_-	0.0060380976307825	0.0500352074877859	0.903946894641483	0.926046041561953
2610034B18Rik|5UTR_UP1k|TC_35300_67.00000|chr7_79935691_79935701_-^2610034B18Rik|5UTR_UP1k|TC_4776_4584.00000|chr7_79935265_79935297_-	1.38347095746539	0.508542130109266	0.00651902146984029	0.0128847928870442
2610034B18Rik|5UTR_UP1k|TC_35300_67.00000|chr7_79935691_79935701_-^2610034B18Rik|5UTR_UP1k|TC_9284_1359.00000|chr7_79935324_79935359_-	1.69061799015557	0.510549867536397	0.000928413562928609	0.00212033297777671
2610034B18Rik|5UTR_UP1k|TC_4776_4584.00000|chr7_79935265_79935297_-^2610034B18Rik|5UTR_UP1k|TC_9284_1359.00000|chr7_79935324_79935359_-	0.307147032690176	0.0324570492873338	0	0
2610044O15Rik8|5UTR|TC_11861_914.00000|chr8_129234006_129234052_-^2610044O15Rik8|5UTR_UP1k|TC_17826_364.00000|chr8_129234396_129234432_-	0.166773969246258	0.0871139346161332	0.0555645914245131	0.0892790862579828
2610301B20Rik|5UTR|TC_12486_819.00000|chr4_10874484_10874520_+^2610301B20Rik|5UTR|TC_6929_2889.00000|chr4_10874540_10874607_+	-0.108299430889849	0.0486877946933588	0.0261238905519159	0.0454250229986648
2700049A03Rik|5UTR|TC_14903_546.00000|chr12_71137172_71137206_+^2700049A03Rik|5UTR|TC_39597_43.00000|chr12_71137232_71137238_+	-0.13342100544388	0.227305796982186	0.557225859143986	0.631574003502637
2700097O09Rik|5UTR|TC_8268_1990.00000|chr12_55080086_55080139_-^2700097O09Rik|5UTR_UP1k|TC_27243_134.00000|chr12_55080441_55080471_-	0.644910506742672	0.108577793750285	2.85688761536562e-09	1.20330565071084e-08
2810006K23Rik|5UTR|TC_5416_4498.00000|chr5_124328086_124328205_+^2810006K23Rik|5UTR_UP1k|TC_15186_523.00000|chr5_124327586_124327647_+	-0.986842227784749	0.0950899340131022	0	0
2810408A11Rik|5UTR|TC_14463_582.00000|chr11_69900959_69901022_-^2810408A11Rik|5UTR|TC_40846_37.00000|chr11_69900915_69900926_-	-2.37681653709055	1.70136001569405	0.162410637958129	0.227340227050034
2810408A11Rik|5UTR|TC_14463_582.00000|chr11_69900959_69901022_-^2810408A11Rik|5UTR_UP1k|TC_18308_270.00000|chr11_69901610_69901649_-	-0.675815829946145	0.226045196224127	0.00279217165466017	0.00590203439524944
2810408A11Rik|5UTR|TC_14463_582.00000|chr11_69900959_69901022_-^2810408A11Rik|5UTR_UP1k|TC_8043_1838.00000|chr11_69901522_69901589_-	-0.154408772458211	0.136897058077529	0.259354191830946	0.336065157818676
2810408A11Rik|5UTR|TC_40846_37.00000|chr11_69900915_69900926_-^2810408A11Rik|5UTR_UP1k|TC_18308_270.00000|chr11_69901610_69901649_-	1.70100070714441	1.70860542184574	0.319469243071365	0.399519316564076
2810408A11Rik|5UTR|TC_40846_37.00000|chr11_69900915_69900926_-^2810408A11Rik|5UTR_UP1k|TC_8043_1838.00000|chr11_69901522_69901589_-	2.22240776463234	1.69578692904025	0.19001099643723	0.259819039748823
2810408A11Rik|5UTR_UP1k|TC_18308_270.00000|chr11_69901610_69901649_-^2810408A11Rik|5UTR_UP1k|TC_8043_1838.00000|chr11_69901522_69901589_-	0.521407057487934	0.208349907966565	0.0123300543525688	0.0230733332698378
2810474O19Rik|5UTR|TC_10875_1110.00000|chr6_149309776_149309820_+^2810474O19Rik|5UTR|TC_15051_534.00000|chr6_149309501_149309526_+	0.0714462642951659	0.0733637102522499	0.330124151963926	0.410495674740126
2810474O19Rik|5UTR|TC_10875_1110.00000|chr6_149309776_149309820_+^2810474O19Rik|5UTR|TC_15229_520.00000|chr6_149309574_149309601_+	0.0622892324737402	0.071976583680946	0.386813968161601	0.469286098085983
2810474O19Rik|5UTR|TC_10875_1110.00000|chr6_149309776_149309820_+^2810474O19Rik|5UTR|TC_15814_476.00000|chr6_149309730_149309749_+	-0.00289096557332864	0.0818504366503273	0.971824496180318	0.979198366704639
2810474O19Rik|5UTR|TC_10875_1110.00000|chr6_149309776_149309820_+^2810474O19Rik|5UTR|TC_28446_121.00000|chr6_149309678_149309701_+	-0.153340797910905	0.122030103042435	0.208905134091309	0.28098437015641
2810474O19Rik|5UTR|TC_10875_1110.00000|chr6_149309776_149309820_+^2810474O19Rik|5UTR|TC_37397_55.00000|chr6_149309840_149309842_+	-0.264030322219687	0.235450500352327	0.262124627459849	0.339022444903202
2810474O19Rik|5UTR|TC_10875_1110.00000|chr6_149309776_149309820_+^2810474O19Rik|5UTR|TC_38170_51.00000|chr6_149309631_149309633_+	-0.212866644773231	0.23841058609821	0.371933568073383	0.453793551520976
2810474O19Rik|5UTR|TC_10875_1110.00000|chr6_149309776_149309820_+^2810474O19Rik|5UTR|TC_7262_2637.00000|chr6_149309422_149309475_+	-0.0769968553779479	0.0515765453274349	0.135472345527969	0.194234289893402
2810474O19Rik|5UTR|TC_10875_1110.00000|chr6_149309776_149309820_+^2810474O19Rik|5UTR|TC_7930_2173.00000|chr6_149309548_149309552_+	0.0329473994765743	0.0530000145232677	0.534172774814069	0.609872050353528
2810474O19Rik|5UTR|TC_15051_534.00000|chr6_149309501_149309526_+^2810474O19Rik|5UTR|TC_15229_520.00000|chr6_149309574_149309601_+	-0.00915703182142571	0.0795030202717417	0.908303707546815	0.929910051611308
2810474O19Rik|5UTR|TC_15051_534.00000|chr6_149309501_149309526_+^2810474O19Rik|5UTR|TC_15814_476.00000|chr6_149309730_149309749_+	-0.0743372298684945	0.0903485180081348	0.410631373140896	0.492307229443875
2810474O19Rik|5UTR|TC_15051_534.00000|chr6_149309501_149309526_+^2810474O19Rik|5UTR|TC_28446_121.00000|chr6_149309678_149309701_+	-0.22478706220607	0.127057030161252	0.076863439476226	0.118968712788551
2810474O19Rik|5UTR|TC_15051_534.00000|chr6_149309501_149309526_+^2810474O19Rik|5UTR|TC_37397_55.00000|chr6_149309840_149309842_+	-0.335476586514853	0.241267403325751	0.164384316076681	0.229661769243901
2810474O19Rik|5UTR|TC_15051_534.00000|chr6_149309501_149309526_+^2810474O19Rik|5UTR|TC_38170_51.00000|chr6_149309631_149309633_+	-0.284312909068397	0.24012770634388	0.236410252539839	0.311696509078461
2810474O19Rik|5UTR|TC_15051_534.00000|chr6_149309501_149309526_+^2810474O19Rik|5UTR|TC_7262_2637.00000|chr6_149309422_149309475_+	-0.148443119673114	0.0622787743605766	0.0171476418939631	0.0311292001496499
2810474O19Rik|5UTR|TC_15051_534.00000|chr6_149309501_149309526_+^2810474O19Rik|5UTR|TC_7930_2173.00000|chr6_149309548_149309552_+	-0.0384988648185916	0.0647172420253803	0.551925010410725	0.626451313813399
2810474O19Rik|5UTR|TC_15229_520.00000|chr6_149309574_149309601_+^2810474O19Rik|5UTR|TC_15814_476.00000|chr6_149309730_149309749_+	-0.0651801980470688	0.0916836830972185	0.477130877700689	0.556369896152404
2810474O19Rik|5UTR|TC_15229_520.00000|chr6_149309574_149309601_+^2810474O19Rik|5UTR|TC_28446_121.00000|chr6_149309678_149309701_+	-0.215630030384645	0.125351758776176	0.0853961873585019	0.130436286641913
2810474O19Rik|5UTR|TC_15229_520.00000|chr6_149309574_149309601_+^2810474O19Rik|5UTR|TC_37397_55.00000|chr6_149309840_149309842_+	-0.326319554693427	0.240612701169412	0.175034736462513	0.242321680751775
2810474O19Rik|5UTR|TC_15229_520.00000|chr6_149309574_149309601_+^2810474O19Rik|5UTR|TC_38170_51.00000|chr6_149309631_149309633_+	-0.275155877246971	0.240278705780406	0.252145789889012	0.328709291341247
2810474O19Rik|5UTR|TC_15229_520.00000|chr6_149309574_149309601_+^2810474O19Rik|5UTR|TC_7262_2637.00000|chr6_149309422_149309475_+	-0.139286087851688	0.0646728158555699	0.0312634096729623	0.0533087469150511
2810474O19Rik|5UTR|TC_15229_520.00000|chr6_149309574_149309601_+^2810474O19Rik|5UTR|TC_7930_2173.00000|chr6_149309548_149309552_+	-0.0293418329971659	0.0652030416287344	0.652705306474662	0.718797884107612
2810474O19Rik|5UTR|TC_15814_476.00000|chr6_149309730_149309749_+^2810474O19Rik|5UTR|TC_28446_121.00000|chr6_149309678_149309701_+	-0.150449832337576	0.131070135328776	0.251027412916176	0.327642108449455
2810474O19Rik|5UTR|TC_15814_476.00000|chr6_149309730_149309749_+^2810474O19Rik|5UTR|TC_37397_55.00000|chr6_149309840_149309842_+	-0.261139356646358	0.244345890061305	0.285192136008119	0.364117595238245
2810474O19Rik|5UTR|TC_15814_476.00000|chr6_149309730_149309749_+^2810474O19Rik|5UTR|TC_38170_51.00000|chr6_149309631_149309633_+	-0.209975679199902	0.243943042380809	0.389371897130103	0.47186563824803
2810474O19Rik|5UTR|TC_15814_476.00000|chr6_149309730_149309749_+^2810474O19Rik|5UTR|TC_7262_2637.00000|chr6_149309422_149309475_+	-0.0741058898046193	0.0740750318186004	0.317108950770989	0.397059761175397
2810474O19Rik|5UTR|TC_15814_476.00000|chr6_149309730_149309749_+^2810474O19Rik|5UTR|TC_7930_2173.00000|chr6_149309548_149309552_+	0.0358383650499029	0.0747484124509163	0.631616259121405	0.699626623987531
2810474O19Rik|5UTR|TC_28446_121.00000|chr6_149309678_149309701_+^2810474O19Rik|5UTR|TC_37397_55.00000|chr6_149309840_149309842_+	-0.110689524308782	0.259085020052943	0.669210038165097	0.732912396507466
2810474O19Rik|5UTR|TC_28446_121.00000|chr6_149309678_149309701_+^2810474O19Rik|5UTR|TC_38170_51.00000|chr6_149309631_149309633_+	-0.0595258468623261	0.260290909922383	0.819110110551367	0.857212814967823
2810474O19Rik|5UTR|TC_28446_121.00000|chr6_149309678_149309701_+^2810474O19Rik|5UTR|TC_7262_2637.00000|chr6_149309422_149309475_+	0.0763439425329566	0.115639005027452	0.509130644726037	0.586694564771279
2810474O19Rik|5UTR|TC_28446_121.00000|chr6_149309678_149309701_+^2810474O19Rik|5UTR|TC_7930_2173.00000|chr6_149309548_149309552_+	0.186288197387479	0.117344716695382	0.112392775036575	0.165634116559519
2810474O19Rik|5UTR|TC_37397_55.00000|chr6_149309840_149309842_+^2810474O19Rik|5UTR|TC_38170_51.00000|chr6_149309631_149309633_+	0.0511636774464562	0.325126006064813	0.874956653954029	0.902872047253328
2810474O19Rik|5UTR|TC_37397_55.00000|chr6_149309840_149309842_+^2810474O19Rik|5UTR|TC_7262_2637.00000|chr6_149309422_149309475_+	0.187033466841739	0.236327292296386	0.428700618472271	0.510193023489911
2810474O19Rik|5UTR|TC_37397_55.00000|chr6_149309840_149309842_+^2810474O19Rik|5UTR|TC_7930_2173.00000|chr6_149309548_149309552_+	0.296977721696261	0.234705211725661	0.205755841177786	0.277443570770827
2810474O19Rik|5UTR|TC_38170_51.00000|chr6_149309631_149309633_+^2810474O19Rik|5UTR|TC_7262_2637.00000|chr6_149309422_149309475_+	0.135869789395283	0.234349586715635	0.562067055835784	0.636016866908994
2810474O19Rik|5UTR|TC_38170_51.00000|chr6_149309631_149309633_+^2810474O19Rik|5UTR|TC_7930_2173.00000|chr6_149309548_149309552_+	0.245814044249805	0.23393038713994	0.293350468679386	0.372864109622912
2810474O19Rik|5UTR|TC_7262_2637.00000|chr6_149309422_149309475_+^2810474O19Rik|5UTR|TC_7930_2173.00000|chr6_149309548_149309552_+	0.109944254854522	0.0384046358788074	0.00419934049691939	0.00857120291901567
3110002H16Rik|5UTR|TC_4286_6493.00000|chr18_12168706_12168785_+^3110002H16Rik|5UTR_UP1k|TC_34597_71.00000|chr18_12168683_12168685_+	0.374607391341902	0.114986028400411	0.00112259182100183	0.00252771061360686
3110043O21Rik|5UTR|TC_1513_26722.00000|chr4_35225800_35225860_-^3110043O21Rik|5UTR_UP1k|TC_35441_66.00000|chr4_35226137_35226155_-	-0.192326321818754	0.145654019919265	0.18669061247252	0.25614869065333
3110062M04Rik|5UTR|TC_19164_279.00000|chr6_34877953_34877972_-^3110062M04Rik|5UTR|TC_3358_9066.00000|chr6_34877990_34878075_-	0.379547000591284	0.0787946871747628	1.45797630723976e-06	4.78070431143918e-06
3110062M04Rik|5UTR|TC_19164_279.00000|chr6_34877953_34877972_-^3110062M04Rik|5UTR_INTRON|TC_29969_106.00000|chr6_34877464_34877466_-	-1.65810807492114	0.625542546193662	0.00803318268804509	0.0155724540550398
3110062M04Rik|5UTR|TC_19164_279.00000|chr6_34877953_34877972_-^3110062M04Rik|5UTR_UP1k|TC_12851_765.00000|chr6_34878096_34878113_-	0.208327437126602	0.0869588336451028	0.0165885784866047	0.0301978897196817
3110062M04Rik|5UTR|TC_3358_9066.00000|chr6_34877990_34878075_-^3110062M04Rik|5UTR_INTRON|TC_29969_106.00000|chr6_34877464_34877466_-	-2.03765507551242	0.62406628034434	0.00109415369504307	0.00247046305115938
3110062M04Rik|5UTR|TC_3358_9066.00000|chr6_34877990_34878075_-^3110062M04Rik|5UTR_UP1k|TC_12851_765.00000|chr6_34878096_34878113_-	-0.171219563464682	0.0475726307428564	0.000319296952546066	0.000779869428229834
3110062M04Rik|5UTR_INTRON|TC_29969_106.00000|chr6_34877464_34877466_-^3110062M04Rik|5UTR_UP1k|TC_12851_765.00000|chr6_34878096_34878113_-	1.86643551204774	0.622912744522364	0.00273274478072838	0.00578574342922251
3830403N18Rik|5UTR|TC_4914_5254.00000|chrX_56136559_56136611_+^3830403N18Rik|5UTR_UP1k|TC_22958_203.00000|chrX_56136518_56136537_+	-0.65608331808957	0.0774349253015067	0	0
4632434I11Rik|5UTR|TC_9487_1496.00000|chr7_92874195_92874246_-^4632434I11Rik|5UTR_UP1k|TC_12622_779.00000|chr7_92875080_92875132_-	-2.66946802279342	0.161698607728111	0	0
4632434I11Rik|5UTR|TC_9487_1496.00000|chr7_92874195_92874246_-^4632434I11Rik|5UTR_UP1k|TC_17306_391.00000|chr7_92874841_92874893_-	-0.746518469009258	0.0897159610243146	0	0
4632434I11Rik|5UTR|TC_9487_1496.00000|chr7_92874195_92874246_-^4632434I11Rik|5UTR_UP1k|TC_17950_346.00000|chr7_92875153_92875185_-	-2.69799656892023	0.194328456790196	0	0
4632434I11Rik|5UTR_UP1k|TC_12622_779.00000|chr7_92875080_92875132_-^4632434I11Rik|5UTR_UP1k|TC_17306_391.00000|chr7_92874841_92874893_-	1.92294955378416	0.175689668082576	0	0
4632434I11Rik|5UTR_UP1k|TC_12622_779.00000|chr7_92875080_92875132_-^4632434I11Rik|5UTR_UP1k|TC_17950_346.00000|chr7_92875153_92875185_-	-0.0285285461268148	0.250532327196374	0.90933948669359	0.930552914681527
4632434I11Rik|5UTR_UP1k|TC_17306_391.00000|chr7_92874841_92874893_-^4632434I11Rik|5UTR_UP1k|TC_17950_346.00000|chr7_92875153_92875185_-	-1.95147809991098	0.205883190433695	0	0
4930486L24Rik|5UTR_INTRON|TC_40666_38.00000|chr13_60855076_60855078_-^4930486L24Rik|5UTR_UP1k|TC_35020_68.00000|chr13_60864427_60864439_-	-0.120127090551545	0.203422898468969	0.554836148990852	0.629463794668629
4930523C07Rik|5UTR|TC_21151_244.00000|chr1_160044363_160044412_+^4930523C07Rik|5UTR|TC_38610_48.00000|chr1_160044607_160044635_+	-0.150995022382578	0.228244871460783	0.508260706322391	0.585977239854208
4931414P19Rik|5UTR|TC_12818_769.00000|chr14_54605900_54605940_-^4931414P19Rik|5UTR_INTRON|TC_37318_55.00000|chr14_54603419_54603437_-	-11.2832190947231	8.86939647130733	0.203319173053532	0.274694506980853
4931428F04Rik|5UTR|TC_11881_911.00000|chr8_105289072_105289132_-^4931428F04Rik|5UTR|TC_20923_251.00000|chr8_105289491_105289539_-	0.292637824263139	0.0953120791712624	0.00213835232775628	0.00460267691195219
4933426M11Rik|5UTR|TC_24411_163.00000|chr12_80790588_80790611_+^4933426M11Rik|5UTR|TC_9050_1630.00000|chr12_80790501_80790568_+	-0.0526195378128487	0.0945884810016453	0.57800603406938	0.650572997756286
5430435G22Rik|5UTR|TC_9272_1574.00000|chr1_131688672_131688747_+^5430435G22Rik|5UTR_INTRON|TC_38042_51.00000|chr1_131688880_131688882_+	-3.32876636451574	1.21923808729314	0.00632955130609281	0.0125568524555117
6330408A02Rik|5UTR|TC_13996_615.00000|chr7_13278643_13278697_-^6330408A02Rik|5UTR_INTRON|TC_7984_2140.00000|chr7_13278390_13278518_-	-0.126039992597575	0.0942074827008323	0.180929724143248	0.249482155368255
6330408A02Rik|5UTR|TC_13996_615.00000|chr7_13278643_13278697_-^6330408A02Rik|5UTR_UP1k|TC_12475_821.00000|chr7_13279185_13279255_-	-0.717703676611724	0.10166051989491	1.66733293838206e-12	8.99948099581033e-12
6330408A02Rik|5UTR|TC_13996_615.00000|chr7_13278643_13278697_-^6330408A02Rik|5UTR_UP1k|TC_27393_121.00000|chr7_13278736_13278763_-	-0.612541419815724	0.227458772934844	0.00708169899251465	0.0139005633022781
6330408A02Rik|5UTR_INTRON|TC_7984_2140.00000|chr7_13278390_13278518_-^6330408A02Rik|5UTR_UP1k|TC_12475_821.00000|chr7_13279185_13279255_-	-0.591663684014149	0.0694693573944321	0	0
6330408A02Rik|5UTR_INTRON|TC_7984_2140.00000|chr7_13278390_13278518_-^6330408A02Rik|5UTR_UP1k|TC_27393_121.00000|chr7_13278736_13278763_-	-0.486501427218149	0.211644382447768	0.0215234612088999	0.0382160169508503
6330408A02Rik|5UTR_UP1k|TC_12475_821.00000|chr7_13279185_13279255_-^6330408A02Rik|5UTR_UP1k|TC_27393_121.00000|chr7_13278736_13278763_-	0.105162256796	0.215921557923063	0.626230571456766	0.695011014996357
8030462N17Rik|5UTR|TC_42774_27.00000|chr18_77713736_77713757_-^8030462N17Rik|5UTR_UP1k|TC_19736_287.00000|chr18_77714453_77714508_-	-0.130172203542471	0.151155305362845	0.38913790193765	0.471625644226042
9130011E15Rik|5UTR|TC_9573_1192.00000|chr19_45998458_45998520_-^9130011E15Rik|5UTR_UP1k|TC_10483_978.00000|chr19_45998551_45998602_-	0.0605343049427901	0.0477583373048504	0.204971981458972	0.276585649055132
9130023H24Rik|5UTR|TC_15848_474.00000|chr7_128237990_128238056_-^9130023H24Rik|5UTR_UP1k|TC_33473_79.00000|chr7_128238340_128238358_-	-0.237990108960286	0.146660791119739	0.104648238655371	0.155531591864459
9130401M01Rik|5UTR|TC_2218_16969.00000|chr15_58034280_58034348_-^9130401M01Rik|5UTR|TC_6596_3176.00000|chr15_58034212_58034221_-	0.371018629146257	0.0269953778943663	0	0
9430016H08Rik|5UTR|TC_2874_11800.00000|chr1_57406733_57406767_+^9430016H08Rik|5UTR|TC_30937_97.00000|chr1_57406562_57406564_+	-0.696091472760282	0.136108644468427	3.15016463359186e-07	1.10681916244819e-06
9430020K01Rik|5UTR|TC_6728_3053.00000|chr18_4634912_4635000_+^9430020K01Rik|5UTR_UP1k|TC_30393_102.00000|chr18_4634874_4634892_+	-0.192001540228238	0.1272076976728	0.131208155200729	0.189195928277569
A430105I19Rik|5UTR|TC_9677_1433.00000|chr2_118762612_118762665_-^A430105I19Rik|5UTR_UP1k|TC_17589_376.00000|chr2_118762795_118762821_-	-0.646199067633932	0.126419105933907	3.19506333390507e-07	1.12139284686912e-06
A430105I19Rik|5UTR|TC_9677_1433.00000|chr2_118762612_118762665_-^A430105I19Rik|5UTR_UP1k|TC_21028_248.00000|chr2_118762857_118762861_-	-0.219028397474897	0.116884255997921	0.0609454005152177	0.0968213184284952
A430105I19Rik|5UTR|TC_9677_1433.00000|chr2_118762612_118762665_-^A430105I19Rik|5UTR_UP1k|TC_26211_148.00000|chr2_118762897_118762931_-	-0.036324853841436	0.138786027526287	0.793527460717112	0.836043551672073
A430105I19Rik|5UTR|TC_9677_1433.00000|chr2_118762612_118762665_-^A430105I19Rik|5UTR_UP1k|TC_29836_107.00000|chr2_118763629_118763640_-	-1.45627181909817	0.361677322004855	5.66278251863395e-05	0.000152951102789133
A430105I19Rik|5UTR_UP1k|TC_17589_376.00000|chr2_118762795_118762821_-^A430105I19Rik|5UTR_UP1k|TC_21028_248.00000|chr2_118762857_118762861_-	0.427170670159035	0.159942280099204	0.00756751886621698	0.0147613921159227
A430105I19Rik|5UTR_UP1k|TC_17589_376.00000|chr2_118762795_118762821_-^A430105I19Rik|5UTR_UP1k|TC_26211_148.00000|chr2_118762897_118762931_-	0.609874213792496	0.177738929875542	0.00060071303876108	0.00141174560408356
A430105I19Rik|5UTR_UP1k|TC_17589_376.00000|chr2_118762795_118762821_-^A430105I19Rik|5UTR_UP1k|TC_29836_107.00000|chr2_118763629_118763640_-	-0.810072751464237	0.382274680721967	0.0340832378064519	0.0576362378900368
A430105I19Rik|5UTR_UP1k|TC_21028_248.00000|chr2_118762857_118762861_-^A430105I19Rik|5UTR_UP1k|TC_26211_148.00000|chr2_118762897_118762931_-	0.182703543633461	0.174397071842857	0.294809270519457	0.374355541885294
A430105I19Rik|5UTR_UP1k|TC_21028_248.00000|chr2_118762857_118762861_-^A430105I19Rik|5UTR_UP1k|TC_29836_107.00000|chr2_118763629_118763640_-	-1.23724342162327	0.374050791927872	0.000940694530572106	0.00214651173677518
A430105I19Rik|5UTR_UP1k|TC_26211_148.00000|chr2_118762897_118762931_-^A430105I19Rik|5UTR_UP1k|TC_29836_107.00000|chr2_118763629_118763640_-	-1.41994696525673	0.384150854039934	0.00021874166327529	0.000546479172479754
A630001G21Rik|5UTR|TC_14114_534.00000|chr1_85736598_85736633_-^A630001G21Rik|5UTR_UP1k|TC_26008_83.00000|chr1_85736659_85736682_-	-0.153102014739669	0.130672773039614	0.241339878885459	0.317175736619407
A630033H20Rik|5UTR|TC_9577_1464.00000|chrX_107148879_107148974_+^A630033H20Rik|5UTR_INTRON|TC_29387_112.00000|chrX_107150911_107150935_+	-2.87027758743957	0.62848714677173	4.94841156384318e-06	1.52069742435256e-05
A730008H23Rik|5UTR|TC_1746_19981.00000|chr1_88277470_88277583_-^A730008H23Rik|5UTR_UP1k|TC_4282_5826.00000|chr1_88277604_88277630_-	0.168751904752731	0.0216708469974526	6.88338275267597e-15	4.30736871107338e-14
Aaas|5UTR|TC_2593_13431.00000|chr15_102350641_102350715_-^Aaas|5UTR|TC_7476_2428.00000|chr15_102350741_102350772_-	0.0622777911147317	0.0270192698129482	0.0211699436179846	0.0376597016809286
Aak1|5UTR|TC_17346_389.00000|chr6_86849511_86849614_+^Aak1|5UTR_UP1k|TC_25289_161.00000|chr6_86849272_86849313_+	0.114026202276295	0.11847121370042	0.335808424061175	0.416222197125909
Aars|5UTR|TC_5382_4540.00000|chr8_111034107_111034159_+^Aars|5UTR|TC_7466_2493.00000|chr8_111033877_111033880_+	-0.0260596592770734	0.0264210771844148	0.323975692020058	0.404153050840316
Aars|5UTR|TC_5382_4540.00000|chr8_111034107_111034159_+^Aars|5UTR|TC_935_47886.00000|chr8_111033911_111033956_+	0.116522218594682	0.0156129165484104	8.43769498715119e-14	4.96272679154597e-13
Aars|5UTR|TC_7466_2493.00000|chr8_111033877_111033880_+^Aars|5UTR|TC_935_47886.00000|chr8_111033911_111033956_+	0.142581877871756	0.0214265948521412	2.84390289095882e-11	1.40863407544622e-10
Aasdh|5UTR|TC_6133_3620.00000|chr5_76905425_76905499_-^Aasdh|5UTR_UP1k|TC_23632_189.00000|chr5_76905520_76905529_-	0.150874720013351	0.113934223885575	0.185427828014946	0.254667161491521
Aatk|5UTR_INTRON|TC_36915_57.00000|chr11_120040523_120040559_-^Aatk|5UTR_INTRON|TC_39205_45.00000|chr11_120040459_120040501_-	-0.817447525420878	0.657640501108297	0.213867619113773	0.286291864900618
Abca16|5UTR|TC_29249_113.00000|chr7_120409682_120409722_+^Abca16|5UTR|TC_32317_87.00000|chr7_120409626_120409658_+	0.368655647255182	0.250760557550953	0.14152111838873	0.202004661748888
Abca5|5UTR|TC_16955_352.00000|chr11_110337620_110337642_-^Abca5|5UTR|TC_9078_1527.00000|chr11_110337664_110337737_-	0.138295549266981	0.0723184179746535	0.0558358849014515	0.089661694792538
Abcb1b|5UTR|TC_3695_8176.00000|chr5_8798144_8798159_+^Abcb1b|5UTR_UP1k|TC_18278_344.00000|chr5_8798120_8798122_+	0.123440327601314	0.0707628197814818	0.0810852656436849	0.12470853004017
Abcb8|5UTR|TC_5823_3953.00000|chr5_24394381_24394424_+^Abcb8|5UTR_UP1k|TC_19651_290.00000|chr5_24393657_24393685_+	-1.74769843903546	0.19330289938295	0	0
Abcc1|5UTR|TC_2244_16727.00000|chr16_14361532_14361622_+^Abcc1|5UTR_UP1k|TC_33816_76.00000|chr16_14361064_14361077_+	-0.890983629737091	0.215225040327297	3.47643893252592e-05	9.65015302412908e-05
Abcc5|5UTR|TC_12112_874.00000|chr16_20426300_20426312_-^Abcc5|5UTR|TC_9510_1487.00000|chr16_20426333_20426369_-	0.148087305202544	0.0570317428936444	0.00941578309718483	0.0179894262349128
Abcf2|5UTR|TC_1741_22724.00000|chr5_24577340_24577427_-^Abcf2|5UTR_INTRON|TC_4584_5840.00000|chr5_24577262_24577318_-	-0.584952568628632	0.0202459264422062	0	0
Abcg2|5UTR_INTRON|TC_7595_2406.00000|chr6_58640491_58640615_+^Abcg2|5UTR_UP1k|TC_20647_259.00000|chr6_58596601_58596628_+	-0.178581573109566	0.0655441136241399	0.0064379189757664	0.0127417753562928
Abhd11|5UTR|TC_30914_98.00000|chr5_135009307_135009309_+^Abhd11|5UTR|TC_5453_4446.00000|chr5_135009646_135009711_+	1.73208446687491	0.326788761905241	1.15600939931682e-07	4.25307693729014e-07
Abhd14a|5UTR|TC_11501_981.00000|chr9_106447602_106447706_-^Abhd14a|5UTR|TC_15410_506.00000|chr9_106447519_106447596_-	0.0527226916159533	0.0808448859441784	0.514306811125236	0.591360404551468
Abhd5|5UTR|TC_14394_590.00000|chr9_122351663_122351683_+^Abhd5|5UTR|TC_17998_357.00000|chr9_122351703_122351705_+	-0.578665316141968	0.107099455642125	6.55117204928501e-08	2.45220241433853e-07
Abhd5|5UTR|TC_14394_590.00000|chr9_122351663_122351683_+^Abhd5|5UTR|TC_2998_11195.00000|chr9_122351727_122351732_+	0.457812857627992	0.0574816413877874	1.55431223447522e-15	1.0077290789608e-14
Abhd5|5UTR|TC_14394_590.00000|chr9_122351663_122351683_+^Abhd5|5UTR|TC_4575_5860.00000|chr9_122351755_122351789_+	0.356785717344775	0.0590050899523948	1.47848266962569e-09	6.37258583464035e-09
Abhd5|5UTR|TC_17998_357.00000|chr9_122351703_122351705_+^Abhd5|5UTR|TC_2998_11195.00000|chr9_122351727_122351732_+	1.03647817376996	0.0925333917681759	0	0
Abhd5|5UTR|TC_17998_357.00000|chr9_122351703_122351705_+^Abhd5|5UTR|TC_4575_5860.00000|chr9_122351755_122351789_+	0.935451033486743	0.0919895960796864	0	0
Abhd5|5UTR|TC_2998_11195.00000|chr9_122351727_122351732_+^Abhd5|5UTR|TC_4575_5860.00000|chr9_122351755_122351789_+	-0.101027140283217	0.0193559891503689	1.79479145767658e-07	6.48319602282733e-07
Abi1|5UTR|TC_1091_39695.00000|chr2_23040157_23040242_-^Abi1|5UTR|TC_11010_1077.00000|chr2_23040104_23040106_-	-0.0347164566601505	0.0427666207070293	0.416926343886195	0.498532767473
Abl1|5UTR|TC_10279_1261.00000|chr2_31759932_31760036_+^Abl1|5UTR|TC_13513_679.00000|chr2_31688529_31688555_+	-0.498847686539036	0.0610163241393284	2.22044604925031e-16	1.49888679269002e-15
Abr|5UTR_INTRON|TC_11880_911.00000|chr11_76529788_76529883_-^Abr|5UTR_UP1k|TC_16327_443.00000|chr11_76577997_76578036_-	2.89745986103147	0.195688031136287	0	0
Abracl|5UTR|TC_3690_8198.00000|chr10_18023197_18023262_-^Abracl|5UTR|TC_927_48127.00000|chr10_18023089_18023172_-	-0.262419458380672	0.0139441183538121	0	0
Abracl|5UTR|TC_3690_8198.00000|chr10_18023197_18023262_-^Abracl|5UTR_INTRON|TC_30575_100.00000|chr10_18022345_18022387_-	-4.33200587682017	4.31445846955634	0.315346263915685	0.395498236327203
Abracl|5UTR|TC_927_48127.00000|chr10_18023089_18023172_-^Abracl|5UTR_INTRON|TC_30575_100.00000|chr10_18022345_18022387_-	-4.0695864184395	4.3145556621177	0.345567054838911	0.426664547798847
Acaa1a|5UTR|TC_15322_480.00000|chr9_119341353_119341385_+^Acaa1a|5UTR|TC_9330_1492.00000|chr9_119341405_119341479_+	-0.132050911259599	0.0583894350717723	0.0237249189720803	0.0416679214298079
Acaa2|5UTR|TC_5513_4356.00000|chr18_74779174_74779239_+^Acaa2|5UTR_UP1k|TC_23564_190.00000|chr18_74779041_74779072_+	-1.5786309306663	0.103207461596812	0	0
Acad11|5UTR|TC_12431_828.00000|chr9_104063676_104063730_+^Acad11|5UTR_UP1k|TC_21381_239.00000|chr9_104063380_104063411_+	-0.766899751008614	0.116942910478404	5.45712364186102e-11	2.64409433641112e-10
Acadsb|5UTR|TC_35119_68.00000|chr7_131410617_131410619_+^Acadsb|5UTR|TC_5138_4873.00000|chr7_131410640_131410718_+	-0.109521615776721	0.121801201207558	0.368554991514785	0.450299698994682
Acap2|5UTR|TC_4037_7078.00000|chr16_31201146_31201260_-^Acap2|5UTR_UP1k|TC_29318_112.00000|chr16_31201280_31201287_-	-0.234423488873077	0.115985404181527	0.0432646063006148	0.0713425416443128
Acap3|5UTR|TC_24058_181.00000|chr4_155891854_155891886_+^Acap3|5UTR|TC_7108_2746.00000|chr4_155892258_155892322_+	0.517965983995754	0.0907061575142613	1.12728897327941e-08	4.50778115046728e-08
Acat2|5UTR|TC_11728_938.00000|chr17_12960692_12960714_-^Acat2|5UTR_UP1k|TC_17355_388.00000|chr17_12960735_12960739_-	-0.0392823166806629	0.0743313532066755	0.597169182823098	0.668299573541618
Acbd4|5UTR|TC_10056_1320.00000|chr11_103101681_103101742_+^Acbd4|5UTR|TC_12007_891.00000|chr11_103103059_103103108_+	-0.566450175850731	0.0582992035629159	0	0
Acbd5|5UTR|TC_11329_994.00000|chr2_23069060_23069083_+^Acbd5|5UTR|TC_14547_574.00000|chr2_23069191_23069259_+	0.503577641858338	0.0677218056089226	1.0369483049999e-13	6.07170266445475e-13
Acbd5|5UTR|TC_11329_994.00000|chr2_23069060_23069083_+^Acbd5|5UTR|TC_15338_499.00000|chr2_23069106_23069163_+	-0.20094522597001	0.071706617404509	0.0050735779196871	0.0102266863369627
Acbd5|5UTR|TC_11329_994.00000|chr2_23069060_23069083_+^Acbd5|5UTR|TC_9170_1619.00000|chr2_23068193_23068235_+	0.161401537019881	0.0548186740133698	0.00323706775613708	0.00675642595313398
Acbd5|5UTR|TC_14547_574.00000|chr2_23069191_23069259_+^Acbd5|5UTR|TC_15338_499.00000|chr2_23069106_23069163_+	-0.704522867828348	0.0783026527863352	0	0
Acbd5|5UTR|TC_14547_574.00000|chr2_23069191_23069259_+^Acbd5|5UTR|TC_9170_1619.00000|chr2_23068193_23068235_+	-0.342176104838457	0.0652714094034832	1.58537265093628e-07	5.76643030773162e-07
Acbd5|5UTR|TC_15338_499.00000|chr2_23069106_23069163_+^Acbd5|5UTR|TC_9170_1619.00000|chr2_23068193_23068235_+	0.362346762989891	0.0669042189304361	6.09801402706722e-08	2.28911139035529e-07
Acbd6|5UTR|TC_11975_896.00000|chr1_155558506_155558546_+^Acbd6|5UTR|TC_17350_388.00000|chr1_155558336_155558342_+	0.128431533832153	0.0703566195354003	0.0679352015178742	0.106647289420519
Acbd6|5UTR|TC_11975_896.00000|chr1_155558506_155558546_+^Acbd6|5UTR|TC_4987_5109.00000|chr1_155558104_155558182_+	0.432222818482184	0.0449458533978991	0	0
Acbd6|5UTR|TC_17350_388.00000|chr1_155558336_155558342_+^Acbd6|5UTR|TC_4987_5109.00000|chr1_155558104_155558182_+	0.303791284650031	0.060742379319965	5.69429639885044e-07	1.94546474517641e-06
Accs|5UTR|TC_10469_1209.00000|chr2_93849892_93849996_-^Accs|5UTR|TC_15621_490.00000|chr2_93849754_93849872_-	-0.367342034951719	0.0809815606492248	5.72987266989067e-06	1.75141015936346e-05
Acd|5UTR|TC_18789_322.00000|chr8_105701055_105701061_-^Acd|5UTR|TC_7426_2520.00000|chr8_105701086_105701124_-	0.121245318187054	0.0931911433976945	0.193245083018629	0.263664049607025
Acer3|5UTR|TC_3005_11176.00000|chr7_98309478_98309510_-^Acer3|5UTR_UP1k|TC_7903_2188.00000|chr7_98309532_98309568_-	0.149918012106068	0.027118064029133	3.23265965107566e-08	1.24594663483716e-07
Acin1|5UTR|TC_2558_13972.00000|chr14_54653671_54653700_-^Acin1|5UTR_UP1k|TC_12493_817.00000|chr14_54686936_54686971_-	-0.186550246906125	0.0492557109165405	0.000152242275382575	0.000389241653785156
Acly|5UTR|TC_3364_9570.00000|chr11_100527869_100527875_-^Acly|5UTR|TC_6326_3432.00000|chr11_100527898_100527935_-	-0.00942394165750871	0.0216397750435997	0.663205587918516	0.727671683416581
Aco1|5UTR|TC_5413_4397.00000|chr4_40143461_40143522_+^Aco1|5UTR|TC_7951_2117.00000|chr4_40143395_40143436_+	0.0161575674123572	0.0306685400166563	0.598301220260638	0.669166777943082
Acot2|5UTR_UP1k|TC_18286_330.00000|chr12_83987732_83987747_+^Acot2|5UTR_UP1k|TC_5843_3868.00000|chr12_83987644_83987712_+	0.319031298004484	0.0776128249302172	3.94719985485903e-05	0.000108717919563904
Acot7|5UTR|TC_6684_3100.00000|chr4_152186124_152186195_+^Acot7|5UTR_UP1k|TC_13447_688.00000|chr4_152185800_152185829_+	-0.330108577923616	0.0474533738773063	3.48876483258209e-12	1.84659562325047e-11
Acot7|5UTR|TC_6684_3100.00000|chr4_152186124_152186195_+^Acot7|5UTR_UP1k|TC_21184_244.00000|chr4_152185611_152185616_+	-0.730327451426454	0.0874824983574949	0	0
Acot7|5UTR|TC_6684_3100.00000|chr4_152186124_152186195_+^Acot7|5UTR_UP1k|TC_6664_3119.00000|chr4_152186043_152186101_+	0.0341437859832542	0.0252821362189911	0.176852344249092	0.244476744010444
Acot7|5UTR_UP1k|TC_13447_688.00000|chr4_152185800_152185829_+^Acot7|5UTR_UP1k|TC_21184_244.00000|chr4_152185611_152185616_+	-0.400218873502838	0.0933740578728826	1.81764242783711e-05	5.21097225869104e-05
Acot7|5UTR_UP1k|TC_13447_688.00000|chr4_152185800_152185829_+^Acot7|5UTR_UP1k|TC_6664_3119.00000|chr4_152186043_152186101_+	0.364252363906871	0.04627615499301	3.5527136788005e-15	2.26310794614606e-14
Acot7|5UTR_UP1k|TC_21184_244.00000|chr4_152185611_152185616_+^Acot7|5UTR_UP1k|TC_6664_3119.00000|chr4_152186043_152186101_+	0.764471237409709	0.0865742566137079	0	0
Acot8|5UTR|TC_8899_1731.00000|chr2_164804855_164804892_-^Acot8|5UTR|TC_9011_1679.00000|chr2_164804828_164804833_-	-0.370156600805962	0.0597076254180582	5.66477753594086e-10	2.52289379155858e-09
Acot8|5UTR|TC_8899_1731.00000|chr2_164804855_164804892_-^Acot8|5UTR_UP1k|TC_40313_40.00000|chr2_164805402_164805407_-	-3.84816839825945	0.558186426294823	5.42232925226926e-12	2.83005453532685e-11
Acot8|5UTR|TC_9011_1679.00000|chr2_164804828_164804833_-^Acot8|5UTR_UP1k|TC_40313_40.00000|chr2_164805402_164805407_-	-3.47801179745349	0.560401532971583	5.42516476187416e-10	2.41782062578122e-09
Acox1|5UTR|TC_10320_1227.00000|chr11_116198718_116198752_-^Acox1|5UTR|TC_5702_4023.00000|chr11_116198779_116198832_-	-0.0699426857769211	0.034726800765854	0.0440007393016217	0.0724562079949869
Acox2|5UTR|TC_12062_883.00000|chr14_8258776_8258816_-^Acox2|5UTR|TC_24876_167.00000|chr14_8258836_8258868_-	0.0375065083663333	0.121414663302192	0.757388080480555	0.806716100664525
Acp2|5UTR|TC_6967_2854.00000|chr2_91202887_91202927_+^Acp2|5UTR_UP1k|TC_25634_156.00000|chr2_91202793_91202813_+	0.0242310357502082	0.102852450655554	0.813750630946642	0.853355308084741
Acsl3|5UTR|TC_30458_101.00000|chr1_78657829_78657832_+^Acsl3|5UTR|TC_3413_9319.00000|chr1_78657861_78657886_+	0.0897683897538865	0.105321552866472	0.394032695172302	0.47645734579883
Acsl4|5UTR|TC_15443_503.00000|chrX_142390341_142390373_-^Acsl4|5UTR|TC_4930_5221.00000|chrX_142390401_142390466_-	0.00147497949784469	0.057696342083943	0.979604682895683	0.985162936732079
Acsl4|5UTR|TC_15443_503.00000|chrX_142390341_142390373_-^Acsl4|5UTR|TC_4978_5121.00000|chrX_142390498_142390530_-	0.0323000014269345	0.0565859509604013	0.568126349846726	0.641821292384983
Acsl4|5UTR|TC_4930_5221.00000|chrX_142390401_142390466_-^Acsl4|5UTR|TC_4978_5121.00000|chrX_142390498_142390530_-	0.0308250219290898	0.021465442839589	0.15099377773881	0.213685195168562
Acsl5|5UTR|TC_19881_282.00000|chr19_55253703_55253705_+^Acsl5|5UTR|TC_4060_7023.00000|chr19_55253905_55253971_+	-0.418001465940934	0.0732405857372397	1.14824063590646e-08	4.58736648813559e-08
Acta2|5UTR|TC_342_158956.00000|chr19_34255333_34255339_-^Acta2|5UTR_INTRON|TC_20011_278.00000|chr19_34254212_34254259_-	-0.458777224647639	0.0894742980721905	2.936539922338e-07	1.03508889065803e-06
Acta2|5UTR|TC_342_158956.00000|chr19_34255333_34255339_-^Acta2|5UTR_INTRON|TC_39062_46.00000|chr19_34254551_34254557_-	-3.10889095621488	1.69890636878853	0.0672594186953663	0.105687616581817
Acta2|5UTR_INTRON|TC_20011_278.00000|chr19_34254212_34254259_-^Acta2|5UTR_INTRON|TC_39062_46.00000|chr19_34254551_34254557_-	-2.65011373156725	1.69880474884837	0.118762896578134	0.173501242093874
Actg2|5UTR|TC_3407_9347.00000|chr6_83536201_83536255_-^Actg2|5UTR_UP1k|TC_21372_239.00000|chr6_83536277_83536282_-	0.166248471597712	0.075072341221874	0.0267936961312407	0.0464419345126673
Actn1|5UTR|TC_5198_4801.00000|chr12_80260348_80260395_-^Actn1|5UTR|TC_5578_4268.00000|chr12_80260140_80260208_-	-0.160950414276263	0.0250614405542917	1.3428946843419e-10	6.29274979629452e-10
Actn4|5UTR|TC_879_51428.00000|chr7_28962241_28962334_-^Actn4|5UTR_UP1k|TC_15467_501.00000|chr7_28962369_28962378_-	-0.0478379845691465	0.052168493775073	0.359147905781645	0.440983330109722
Actr1b|5UTR|TC_1490_27071.00000|chr1_36709901_36709988_-^Actr1b|5UTR_UP1k|TC_23420_192.00000|chr1_36710021_36710023_-	0.500934580364602	0.0712014585755976	1.98618899105441e-12	1.06547463421961e-11
Actr3|5UTR|TC_1086_39921.00000|chr1_125435481_125435554_-^Actr3|5UTR|TC_1654_24103.00000|chr1_125435363_125435453_-	-0.168186579529503	0.00862643102104783	0	0
Actr3|5UTR|TC_1086_39921.00000|chr1_125435481_125435554_-^Actr3|5UTR|TC_21799_227.00000|chr1_125435575_125435577_-	-0.0742791443207562	0.0661709183389153	0.261635211329375	0.338522978375859
Actr3|5UTR|TC_1086_39921.00000|chr1_125435481_125435554_-^Actr3|5UTR|TC_4975_5126.00000|chr1_125435674_125435733_-	-0.230293374264645	0.0172635439534289	0	0
Actr3|5UTR|TC_1654_24103.00000|chr1_125435363_125435453_-^Actr3|5UTR|TC_21799_227.00000|chr1_125435575_125435577_-	0.0939074352087468	0.0659902190641157	0.154721424229159	0.218113306125284
Actr3|5UTR|TC_1654_24103.00000|chr1_125435363_125435453_-^Actr3|5UTR|TC_4975_5126.00000|chr1_125435674_125435733_-	-0.0621067947351424	0.0174756917920553	0.000379568985009016	0.00091734416940819
Actr3|5UTR|TC_21799_227.00000|chr1_125435575_125435577_-^Actr3|5UTR|TC_4975_5126.00000|chr1_125435674_125435733_-	-0.156014229943889	0.0678679361076184	0.0215167856547731	0.0382093366704582
Acy3|5UTR_UP1k|TC_3084_10770.00000|chr19_3986566_3986585_+^Acy3|5UTR_UP1k|TC_7438_2513.00000|chr19_3986488_3986542_+	0.233846292703076	0.0231880653441732	0	0
Adam17|5UTR|TC_26546_143.00000|chr12_21373612_21373614_-^Adam17|5UTR|TC_29191_113.00000|chr12_21373487_21373489_-	0.102867368677481	0.151657212357643	0.497588681780963	0.575873391885565
Adam17|5UTR|TC_26546_143.00000|chr12_21373612_21373614_-^Adam17|5UTR|TC_4774_5495.00000|chr12_21373536_21373589_-	0.0641924380446137	0.090253967418016	0.476934109344879	0.556189897587573
Adam17|5UTR|TC_29191_113.00000|chr12_21373487_21373489_-^Adam17|5UTR|TC_4774_5495.00000|chr12_21373536_21373589_-	-0.0386749306328676	0.122673859511462	0.752559489532776	0.803322424221879
Adam9|5UTR|TC_10332_1139.00000|chr8_25016794_25016814_-^Adam9|5UTR|TC_6824_2682.00000|chr8_25016840_25016878_-	-0.355737666421383	0.0352412892970338	0	0
Adamts12|5UTR|TC_19640_290.00000|chr15_11064804_11064817_+^Adamts12|5UTR_UP1k|TC_28906_116.00000|chr15_11064771_11064777_+	-0.509368710604916	0.156045701389452	0.00109762890170306	0.00247745666404016
Adamts5|5UTR|TC_17611_375.00000|chr16_85901059_85901093_-^Adamts5|5UTR_UP1k|TC_31121_96.00000|chr16_85901125_85901130_-	-0.339621188228692	0.16174292898439	0.0357500371121404	0.0601690602801019
Adamts6|5UTR|TC_16501_433.00000|chr13_104287838_104287907_+^Adamts6|5UTR|TC_35708_64.00000|chr13_104287934_104287956_+	-0.45224876822808	0.154357896776374	0.00339102443237782	0.00704482808811348
Adamts6|5UTR|TC_16501_433.00000|chr13_104287838_104287907_+^Adamts6|5UTR_UP1k|TC_28804_117.00000|chr13_104287124_104287141_+	-0.343201902823537	0.159614597382522	0.0315400938851194	0.0537316367576601
Adamts6|5UTR|TC_35708_64.00000|chr13_104287934_104287956_+^Adamts6|5UTR_UP1k|TC_28804_117.00000|chr13_104287124_104287141_+	0.109046865404543	0.201700895378489	0.588758157032927	0.66040810635798
Adamtsl5|5UTR|TC_11186_1042.00000|chr10_80348364_80348417_-^Adamtsl5|5UTR|TC_11941_901.00000|chr10_80348438_80348497_-	0.0281202716776822	0.0557822842386955	0.614185788632354	0.683436056986677
Adar|5UTR|TC_11296_1020.00000|chr3_89715032_89715098_+^Adar|5UTR|TC_11938_902.00000|chr3_89730706_89730780_+	-0.0314793643944355	0.063701781142108	0.621187729948416	0.690056599136395
Adarb1|5UTR|TC_2280_16376.00000|chr10_77418214_77418285_-^Adarb1|5UTR_INTRON|TC_22091_220.00000|chr10_77387390_77387432_-	-0.0493350661825399	0.0950933011273802	0.6038953660372	0.673929347480976
Adat3|5UTR|TC_3671_8249.00000|chr10_80602856_80602908_+^Adat3|5UTR_INTRON|TC_17518_379.00000|chr10_80603226_80603293_+	-0.796088115467845	0.139854702254711	1.25375116954984e-08	4.99368367440503e-08
Adck1|5UTR|TC_11140_916.00000|chr12_88360539_88360587_+^Adck1|5UTR|TC_15101_450.00000|chr12_88360634_88360654_+	-0.0740845549310771	0.071073630655457	0.297243204853697	0.37675317692898
Adck1|5UTR|TC_11140_916.00000|chr12_88360539_88360587_+^Adck1|5UTR|TC_20410_265.00000|chr12_88360780_88360846_+	0.224603251573638	0.0839996822442947	0.00749841167793219	0.0146418293237693
Adck1|5UTR|TC_15101_450.00000|chr12_88360634_88360654_+^Adck1|5UTR|TC_20410_265.00000|chr12_88360780_88360846_+	0.298687806504716	0.0900343000662604	0.000908304690159678	0.00207947710178641
Adck2|5UTR|TC_16949_408.00000|chr6_39573902_39573931_+^Adck2|5UTR|TC_19424_298.00000|chr6_39573861_39573882_+	0.506344582569362	0.0987047167508758	2.8990774558757e-07	1.02215859976521e-06
Adck4|5UTR|TC_11799_924.00000|chr7_27232993_27233058_+^Adck4|5UTR_UP1k|TC_19013_313.00000|chr7_27232368_27232373_+	-4.3928102913959	0.65525014627113	2.02762251433342e-11	1.01543707132482e-10
Adcy7|5UTR|TC_14005_624.00000|chr8_88289032_88289096_+^Adcy7|5UTR|TC_41210_36.00000|chr8_88282991_88282994_+	0.0165413340284514	0.322284088277108	0.959066292083025	0.96904040420314
Adcy7|5UTR|TC_14005_624.00000|chr8_88289032_88289096_+^Adcy7|5UTR_INTRON|TC_40176_41.00000|chr8_88284923_88284933_+	-2.1410197460844	0.439376759418489	1.09996313968352e-06	3.64505218294318e-06
Adcy7|5UTR|TC_41210_36.00000|chr8_88282991_88282994_+^Adcy7|5UTR_INTRON|TC_40176_41.00000|chr8_88284923_88284933_+	-2.15756108011285	0.538893603124804	6.23629773679468e-05	0.000167647634998563
Add1|5UTR|TC_3209_9681.00000|chr5_34573812_34573868_+^Add1|5UTR|TC_3412_8884.00000|chr5_34573718_34573787_+	0.148055942396077	0.0138463381377224	0	0
Add3|5UTR|TC_5384_4538.00000|chr19_53142752_53142796_+^Add3|5UTR_INTRON|TC_43468_22.00000|chr19_53205341_53205383_+	-22.9824948400023	0.0162279981985434	0	0
Adh7|5UTR|TC_13100_729.00000|chr3_138217841_138217857_+^Adh7|5UTR|TC_5354_4574.00000|chr3_138217752_138217821_+	0.0537951146657832	0.0503953499394782	0.285763321371981	0.364775836799504
Adipor1|5UTR|TC_3572_8662.00000|chr1_134415452_134415491_+^Adipor1|5UTR_INTRON|TC_7659_2352.00000|chr1_134415717_134415777_+	0.555712940107956	0.032030806397452	0	0
Adk|5UTR|TC_3230_10122.00000|chr14_21052569_21052626_+^Adk|5UTR|TC_8271_1989.00000|chr14_21076174_21076220_+	0.636606759986985	0.0248193249841346	0	0
Adnp2|5UTR|TC_18175_276.00000|chr18_80151407_80151429_-^Adnp2|5UTR|TC_18236_273.00000|chr18_80151459_80151493_-	0.163913965808047	0.107383176185283	0.126900344680366	0.183812801858385
Adnp2|5UTR|TC_18175_276.00000|chr18_80151407_80151429_-^Adnp2|5UTR_INTRON|TC_22149_219.00000|chr18_80150933_80150987_-	-2.89510569959565	0.288983653149797	0	0
Adnp2|5UTR|TC_18236_273.00000|chr18_80151459_80151493_-^Adnp2|5UTR_INTRON|TC_22149_219.00000|chr18_80150933_80150987_-	-3.0590196654037	0.280835308149143	0	0
Adprh|5UTR|TC_22552_210.00000|chr16_38452495_38452554_-^Adprh|5UTR|TC_6805_2981.00000|chr16_38452592_38452691_-	1.88944336085489	0.191390437628021	0	0
Adprm|5UTR|TC_9992_1336.00000|chr11_67052561_67052614_-^Adprm|5UTR_INTRON|TC_38638_48.00000|chr11_67052499_67052501_-	-0.597591198004375	0.363075762662777	0.0997816265663138	0.149193590719
Adss|5UTR|TC_1636_24406.00000|chr1_177796421_177796510_-^Adss|5UTR|TC_24802_168.00000|chr1_177796394_177796396_-	-0.682000243631173	0.0985631155355659	4.53481696638391e-12	2.38295910781616e-11
Aebp1|5UTR|TC_1813_21482.00000|chr11_5861863_5861983_+^Aebp1|5UTR|TC_23595_189.00000|chr11_5862134_5862145_+	0.286832784759999	0.0770798410778903	0.000198244906211675	0.000497832699573489
Aebp1|5UTR|TC_1813_21482.00000|chr11_5861863_5861983_+^Aebp1|5UTR_UP1k|TC_38815_47.00000|chr11_5860881_5860883_+	-2.37024502601504	0.714524779432139	0.000909138333944792	0.00208065928948175
Aebp1|5UTR|TC_23595_189.00000|chr11_5862134_5862145_+^Aebp1|5UTR_UP1k|TC_38815_47.00000|chr11_5860881_5860883_+	-2.65707781077504	0.713769784787844	0.00019718351365694	0.000495357013048156
Aebp2|5UTR|TC_31670_92.00000|chr6_140623672_140623703_+^Aebp2|5UTR_INTRON|TC_21076_235.00000|chr6_140623927_140623978_+	-0.665346182177863	0.166059271104932	6.15784804522956e-05	0.000165640555703919
Aebp2|5UTR|TC_31670_92.00000|chr6_140623672_140623703_+^Aebp2|5UTR_INTRON|TC_34167_74.00000|chr6_140623769_140623792_+	-0.181627969398231	0.197056827103924	0.356683248724807	0.438121136006234
Aebp2|5UTR|TC_31670_92.00000|chr6_140623672_140623703_+^Aebp2|5UTR_INTRON|TC_9948_1328.00000|chr6_140623828_140623910_+	-0.67987534715361	0.143761124828119	2.2540443540553e-06	7.21602288205742e-06
Aebp2|5UTR_INTRON|TC_21076_235.00000|chr6_140623927_140623978_+^Aebp2|5UTR_INTRON|TC_34167_74.00000|chr6_140623769_140623792_+	0.483718212779632	0.166482011908157	0.00366633581983566	0.00756809263660129
Aebp2|5UTR_INTRON|TC_21076_235.00000|chr6_140623927_140623978_+^Aebp2|5UTR_INTRON|TC_9948_1328.00000|chr6_140623828_140623910_+	-0.0145291649757475	0.104412285779197	0.889330139358904	0.914428826264612
Aebp2|5UTR_INTRON|TC_34167_74.00000|chr6_140623769_140623792_+^Aebp2|5UTR_INTRON|TC_9948_1328.00000|chr6_140623828_140623910_+	-0.49824737775538	0.14437655792831	0.000558458010639251	0.00131905911535106
Afap1|5UTR|TC_5887_3283.00000|chr5_35893367_35893384_+^Afap1|5UTR|TC_7853_1930.00000|chr5_35893414_35893467_+	-0.194499936622728	0.0359426882041116	6.25370832896266e-08	2.34688522010513e-07
Afap1l2|5UTR|TC_13024_740.00000|chr19_57008180_57008288_-^Afap1l2|5UTR|TC_19821_284.00000|chr19_57008554_57008605_-	0.0450906742572474	0.0967383519609074	0.641137054115287	0.708377862166297
Afap1l2|5UTR|TC_13024_740.00000|chr19_57008180_57008288_-^Afap1l2|5UTR_INTRON|TC_32990_82.00000|chr19_56977441_56977482_-	-2.82045307401202	0.899776343523699	0.0017207936611745	0.00375789704628118
Afap1l2|5UTR|TC_13024_740.00000|chr19_57008180_57008288_-^Afap1l2|5UTR_INTRON|TC_36811_58.00000|chr19_56994787_56994826_-	-5.45993867135723	2.93331674797977	0.0626943074543473	0.0992514829898877
Afap1l2|5UTR|TC_19821_284.00000|chr19_57008554_57008605_-^Afap1l2|5UTR_INTRON|TC_32990_82.00000|chr19_56977441_56977482_-	-2.86554374826927	0.900007252228917	0.00145299256467313	0.00320454859227388
Afap1l2|5UTR|TC_19821_284.00000|chr19_57008554_57008605_-^Afap1l2|5UTR_INTRON|TC_36811_58.00000|chr19_56994787_56994826_-	-5.50502934561448	2.93908431420225	0.0610625392683679	0.0969725469238302
Afap1l2|5UTR_INTRON|TC_32990_82.00000|chr19_56977441_56977482_-^Afap1l2|5UTR_INTRON|TC_36811_58.00000|chr19_56994787_56994826_-	-2.63948559734521	3.07143750716404	0.390139226400932	0.47248994399581
Aff1|5UTR|TC_10439_1191.00000|chr5_103754205_103754223_+^Aff1|5UTR|TC_7217_2611.00000|chr5_103754113_103754181_+	0.0772630073449581	0.0466493128293218	0.0976708414220475	0.146556544570595
Aff1|5UTR|TC_10439_1191.00000|chr5_103754205_103754223_+^Aff1|5UTR_UP1k|TC_20872_252.00000|chr5_103753898_103753955_+	0.167291727734625	0.0761031367296662	0.027933160209292	0.0482321391923479
Aff1|5UTR|TC_7217_2611.00000|chr5_103754113_103754181_+^Aff1|5UTR_UP1k|TC_20872_252.00000|chr5_103753898_103753955_+	0.0900287203896671	0.0706792532995202	0.202746906669477	0.274090747049769
Afmid|5UTR|TC_26842_139.00000|chr11_117825937_117825980_+^Afmid|5UTR_UP1k|TC_32947_82.00000|chr11_117825520_117825541_+	0.00110401461449283	0.189413369002431	0.995349477004371	0.996793444329948
Aftph|5UTR|TC_11691_772.00000|chr11_20741488_20741536_-^Aftph|5UTR_UP1k|TC_12694_636.00000|chr11_20741558_20741574_-	-0.098931849934951	0.0577702865375661	0.0868038180325708	0.132375844077496
Aga|5UTR|TC_4817_5423.00000|chr8_53511778_53511855_+^Aga|5UTR|TC_9488_1496.00000|chr8_53511688_53511738_+	0.183296849418748	0.0309269232536158	3.08945846683173e-09	1.29834467321259e-08
Agbl3|5UTR|TC_19313_302.00000|chr6_34780842_34780910_+^Agbl3|5UTR|TC_28646_119.00000|chr6_34780936_34780975_+	-0.512178363279154	0.22618111864293	0.023545764652241	0.0413976205333503
Agbl3|5UTR|TC_19313_302.00000|chr6_34780842_34780910_+^Agbl3|5UTR|TC_30550_101.00000|chr6_34780440_34780473_+	-0.506808845166622	0.176205490992846	0.00402446746359564	0.00823863200445144
Agbl3|5UTR|TC_28646_119.00000|chr6_34780936_34780975_+^Agbl3|5UTR|TC_30550_101.00000|chr6_34780440_34780473_+	0.00536951811253228	0.246255533273094	0.982603777135393	0.987270655807248
Agk|5UTR|TC_7033_2802.00000|chr6_40325479_40325538_+^Agk|5UTR_UP1k|TC_37999_52.00000|chr6_40325121_40325148_+	-0.484071347441671	0.175995243291736	0.00595080750029586	0.0118564167057391
Agl|5UTR|TC_7909_2185.00000|chr3_116808074_116808170_-^Agl|5UTR_UP1k|TC_10602_1172.00000|chr3_116808194_116808261_-	0.0937765560190208	0.0401817431815413	0.0196056703927703	0.0351247060335439
Ago3|5UTR|TC_16167_452.00000|chr4_126429505_126429526_-^Ago3|5UTR|TC_22623_209.00000|chr4_126429434_126429484_-	-0.208645930800452	0.111055124738635	0.0602772653423993	0.0958415095442974
Agpat2|5UTR|TC_7003_2761.00000|chr2_26604269_26604335_-^Agpat2|5UTR|TC_9345_1514.00000|chr2_26604225_26604248_-	-0.0699193321603156	0.0463406966812844	0.131347203285769	0.189333983767023
Agpat3|5UTR_INTRON|TC_42873_26.00000|chr10_78298174_78298176_-^Agpat3|5UTR_UP1k|TC_13236_713.00000|chr10_78352229_78352309_-	-0.217559397227768	0.252492605771797	0.388882015032626	0.471359071173452
Agpat5|5UTR|TC_5468_4420.00000|chr8_18846528_18846553_+^Agpat5|5UTR|TC_7786_2263.00000|chr8_18846470_18846506_+	-0.135324381047369	0.0269565695149137	5.16475149980877e-07	1.77100341624815e-06
Agtpbp1|5UTR|TC_14855_490.00000|chr13_59557339_59557372_-^Agtpbp1|5UTR|TC_23427_192.00000|chr13_59533170_59533172_-	-7.66321564938944	5.63177049988543	0.173604836000748	0.240443614465239
Agtpbp1|5UTR|TC_14855_490.00000|chr13_59557339_59557372_-^Agtpbp1|5UTR|TC_6338_3083.00000|chr13_59557269_59557313_-	0.0363456514221417	0.0675575809853818	0.590580391764835	0.662168953529456
Agtpbp1|5UTR|TC_23427_192.00000|chr13_59533170_59533172_-^Agtpbp1|5UTR|TC_6338_3083.00000|chr13_59557269_59557313_-	7.69956130081158	5.62718139829018	0.171224363148279	0.237749179234896
Ahcyl1|5UTR|TC_16208_449.00000|chr3_107696297_107696304_-^Ahcyl1|5UTR_UP1k|TC_10175_1286.00000|chr3_107696567_107696569_-	0.561313316462809	0.0601307498181553	0	0
Ahcyl2|5UTR|TC_19891_282.00000|chr6_29768456_29768524_+^Ahcyl2|5UTR_UP1k|TC_18544_332.00000|chr6_29767960_29768011_+	-1.36049342731251	0.134937318814838	0	0
Ahdc1|5UTR|TC_3301_9779.00000|chr4_133011519_133011547_+^Ahdc1|5UTR_INTRON|TC_24841_168.00000|chr4_133025630_133025674_+	-4.38594941055412	1.05310883228774	3.11675236803755e-05	8.70143125993624e-05
Ahdc1|5UTR|TC_3301_9779.00000|chr4_133011519_133011547_+^Ahdc1|5UTR_INTRON|TC_25792_154.00000|chr4_133056305_133056375_+	-1.9453720591967	0.206061387983308	0	0
Ahdc1|5UTR|TC_3301_9779.00000|chr4_133011519_133011547_+^Ahdc1|5UTR_INTRON|TC_26355_146.00000|chr4_133016427_133016486_+	-0.207643041625202	0.129860882001504	0.109828317358464	0.162475548214936
Ahdc1|5UTR|TC_3301_9779.00000|chr4_133011519_133011547_+^Ahdc1|5UTR_INTRON|TC_35784_64.00000|chr4_133055775_133055816_+	-2.95695899300826	2.53194866456624	0.242863651373581	0.318703027924508
Ahdc1|5UTR_INTRON|TC_24841_168.00000|chr4_133025630_133025674_+^Ahdc1|5UTR_INTRON|TC_25792_154.00000|chr4_133056305_133056375_+	2.44057735135742	1.07833787164436	0.0236186164341743	0.041492335005442
Ahdc1|5UTR_INTRON|TC_24841_168.00000|chr4_133025630_133025674_+^Ahdc1|5UTR_INTRON|TC_26355_146.00000|chr4_133016427_133016486_+	4.17830636892892	1.05789157970669	7.82640400114332e-05	0.000207641538833702
Ahdc1|5UTR_INTRON|TC_24841_168.00000|chr4_133025630_133025674_+^Ahdc1|5UTR_INTRON|TC_35784_64.00000|chr4_133055775_133055816_+	1.42899041754586	2.75499001744079	0.603975760232555	0.673961721219176
Ahdc1|5UTR_INTRON|TC_25792_154.00000|chr4_133056305_133056375_+^Ahdc1|5UTR_INTRON|TC_26355_146.00000|chr4_133016427_133016486_+	1.7377290175715	0.245762220805395	1.54076751357479e-12	8.33348730228741e-12
Ahdc1|5UTR_INTRON|TC_25792_154.00000|chr4_133056305_133056375_+^Ahdc1|5UTR_INTRON|TC_35784_64.00000|chr4_133055775_133055816_+	-1.01158693381156	2.54757469311891	0.691309632972892	0.751157082766337
Ahdc1|5UTR_INTRON|TC_26355_146.00000|chr4_133016427_133016486_+^Ahdc1|5UTR_INTRON|TC_35784_64.00000|chr4_133055775_133055816_+	-2.74931595138306	2.53287778617686	0.27772174056957	0.356000620534644
Ahnak|5UTR|TC_12442_826.00000|chr19_8989365_8989367_+^Ahnak|5UTR|TC_494_104935.00000|chr19_8989282_8989288_+	0.127274767258539	0.0568415651817076	0.0251484733888252	0.0438626831074244
Ahnak|5UTR|TC_12442_826.00000|chr19_8989365_8989367_+^Ahnak|5UTR|TC_9748_1412.00000|chr19_8989316_8989318_+	0.0720975438645124	0.067616043443543	0.286297695453013	0.365351291453758
Ahnak|5UTR|TC_12442_826.00000|chr19_8989365_8989367_+^Ahnak|5UTR_INTRON|TC_10804_1124.00000|chr19_8990551_8990674_+	0.0523363752882217	0.0725410572678784	0.470618876835215	0.55039118935093
Ahnak|5UTR|TC_12442_826.00000|chr19_8989365_8989367_+^Ahnak|5UTR_INTRON|TC_11517_978.00000|chr19_8990372_8990446_+	-0.00706900451746501	0.0775331359026486	0.927354350438533	0.94441957142261
Ahnak|5UTR|TC_12442_826.00000|chr19_8989365_8989367_+^Ahnak|5UTR_INTRON|TC_27173_135.00000|chr19_8991247_8991275_+	0.442612565690028	0.100829413025121	1.13498387719346e-05	3.34451775629509e-05
Ahnak|5UTR|TC_12442_826.00000|chr19_8989365_8989367_+^Ahnak|5UTR_INTRON|TC_29117_114.00000|chr19_8997889_8997912_+	-0.119385773505409	0.174808570930671	0.494637497877262	0.572811709531888
Ahnak|5UTR|TC_12442_826.00000|chr19_8989365_8989367_+^Ahnak|5UTR_INTRON|TC_35238_67.00000|chr19_8990512_8990524_+	0.167750783479372	0.181784644642234	0.356111689134379	0.437542006059627
Ahnak|5UTR|TC_12442_826.00000|chr19_8989365_8989367_+^Ahnak|5UTR_INTRON|TC_42058_31.00000|chr19_8991437_8991439_+	-0.650645452526277	0.775444588558857	0.401434978064857	0.483713474717378
Ahnak|5UTR|TC_12442_826.00000|chr19_8989365_8989367_+^Ahnak|5UTR_INTRON|TC_43512_21.00000|chr19_8990941_8990943_+	-0.313394645953759	0.848448890700767	0.71184925122724	0.76945894009366
Ahnak|5UTR|TC_12442_826.00000|chr19_8989365_8989367_+^Ahnak|5UTR_INTRON|TC_9641_1442.00000|chr19_8990463_8990485_+	-0.325002034654278	0.0761004288349331	1.9486115071965e-05	5.56697637298829e-05
Ahnak|5UTR|TC_12442_826.00000|chr19_8989365_8989367_+^Ahnak|5UTR_UP1k|TC_2551_14030.00000|chr19_8989254_8989257_+	0.237477309079834	0.0579863248462914	4.21436524271623e-05	0.000115663558324892
Ahnak|5UTR|TC_494_104935.00000|chr19_8989282_8989288_+^Ahnak|5UTR|TC_9748_1412.00000|chr19_8989316_8989318_+	-0.0551772233940264	0.0376881517544465	0.143181122304201	0.203998625463193
Ahnak|5UTR|TC_494_104935.00000|chr19_8989282_8989288_+^Ahnak|5UTR_INTRON|TC_10804_1124.00000|chr19_8990551_8990674_+	-0.0749383919703171	0.0468083097039657	0.109385019564533	0.161856263155281
Ahnak|5UTR|TC_494_104935.00000|chr19_8989282_8989288_+^Ahnak|5UTR_INTRON|TC_11517_978.00000|chr19_8990372_8990446_+	-0.134343771776004	0.0512766748962972	0.00879353811542027	0.0168990543475241
Ahnak|5UTR|TC_494_104935.00000|chr19_8989282_8989288_+^Ahnak|5UTR_INTRON|TC_27173_135.00000|chr19_8991247_8991275_+	0.315337798431489	0.0839895216846902	0.000173694951104642	0.000440313679684669
Ahnak|5UTR|TC_494_104935.00000|chr19_8989282_8989288_+^Ahnak|5UTR_INTRON|TC_29117_114.00000|chr19_8997889_8997912_+	-0.246660540763948	0.162954418210157	0.130107491709223	0.187794636432065
Ahnak|5UTR|TC_494_104935.00000|chr19_8989282_8989288_+^Ahnak|5UTR_INTRON|TC_35238_67.00000|chr19_8990512_8990524_+	0.0404760162208334	0.174463503972919	0.816535862191717	0.855309555847357
Ahnak|5UTR|TC_494_104935.00000|chr19_8989282_8989288_+^Ahnak|5UTR_INTRON|TC_42058_31.00000|chr19_8991437_8991439_+	-0.777920219784816	0.77399510700081	0.31486254882354	0.395076742597297
Ahnak|5UTR|TC_494_104935.00000|chr19_8989282_8989288_+^Ahnak|5UTR_INTRON|TC_43512_21.00000|chr19_8990941_8990943_+	-0.440669413212297	0.846033685477057	0.602460754770295	0.672786314139395
Ahnak|5UTR|TC_494_104935.00000|chr19_8989282_8989288_+^Ahnak|5UTR_INTRON|TC_9641_1442.00000|chr19_8990463_8990485_+	-0.452276801912817	0.0481094946558167	0	0
Ahnak|5UTR|TC_494_104935.00000|chr19_8989282_8989288_+^Ahnak|5UTR_UP1k|TC_2551_14030.00000|chr19_8989254_8989257_+	0.110202541821295	0.0128700974069679	0	0
Ahnak|5UTR|TC_9748_1412.00000|chr19_8989316_8989318_+^Ahnak|5UTR_INTRON|TC_10804_1124.00000|chr19_8990551_8990674_+	-0.0197611685762906	0.0598715168577012	0.741354932874923	0.794347447768942
Ahnak|5UTR|TC_9748_1412.00000|chr19_8989316_8989318_+^Ahnak|5UTR_INTRON|TC_11517_978.00000|chr19_8990372_8990446_+	-0.0791665483819774	0.0623564923270595	0.204234318123763	0.275760481419732
Ahnak|5UTR|TC_9748_1412.00000|chr19_8989316_8989318_+^Ahnak|5UTR_INTRON|TC_27173_135.00000|chr19_8991247_8991275_+	0.370515021825515	0.0923620135629918	6.03208822940182e-05	0.000162457636995553
Ahnak|5UTR|TC_9748_1412.00000|chr19_8989316_8989318_+^Ahnak|5UTR_INTRON|TC_29117_114.00000|chr19_8997889_8997912_+	-0.191483317369921	0.167944584302326	0.254220590870086	0.330723791891693
Ahnak|5UTR|TC_9748_1412.00000|chr19_8989316_8989318_+^Ahnak|5UTR_INTRON|TC_35238_67.00000|chr19_8990512_8990524_+	0.0956532396148598	0.178085504171816	0.591184906511562	0.662733438786807
Ahnak|5UTR|TC_9748_1412.00000|chr19_8989316_8989318_+^Ahnak|5UTR_INTRON|TC_42058_31.00000|chr19_8991437_8991439_+	-0.722742996390789	0.775103862178411	0.351105747885436	0.432444641681414
Ahnak|5UTR|TC_9748_1412.00000|chr19_8989316_8989318_+^Ahnak|5UTR_INTRON|TC_43512_21.00000|chr19_8990941_8990943_+	-0.385492189818271	0.847235680970308	0.649109277067048	0.715378310899202
Ahnak|5UTR|TC_9748_1412.00000|chr19_8989316_8989318_+^Ahnak|5UTR_INTRON|TC_9641_1442.00000|chr19_8990463_8990485_+	-0.397099578518791	0.061274663415712	9.13289444071097e-11	4.35747702744144e-10
Ahnak|5UTR|TC_9748_1412.00000|chr19_8989316_8989318_+^Ahnak|5UTR_UP1k|TC_2551_14030.00000|chr19_8989254_8989257_+	0.165379765215322	0.0393290613885199	2.61050985688183e-05	7.34909793579352e-05
Ahnak|5UTR_INTRON|TC_10804_1124.00000|chr19_8990551_8990674_+^Ahnak|5UTR_INTRON|TC_11517_978.00000|chr19_8990372_8990446_+	-0.0594053798056868	0.0680978770712192	0.383015892853439	0.465453205843204
Ahnak|5UTR_INTRON|TC_10804_1124.00000|chr19_8990551_8990674_+^Ahnak|5UTR_INTRON|TC_27173_135.00000|chr19_8991247_8991275_+	0.390276190401806	0.0950041804280342	3.99117976077612e-05	0.000109860049826526
Ahnak|5UTR_INTRON|TC_10804_1124.00000|chr19_8990551_8990674_+^Ahnak|5UTR_INTRON|TC_29117_114.00000|chr19_8997889_8997912_+	-0.171722148793631	0.168798503849692	0.309001070757021	0.389136634090167
Ahnak|5UTR_INTRON|TC_10804_1124.00000|chr19_8990551_8990674_+^Ahnak|5UTR_INTRON|TC_35238_67.00000|chr19_8990512_8990524_+	0.11541440819115	0.181726626334671	0.5253638150077	0.601490205799667
Ahnak|5UTR_INTRON|TC_10804_1124.00000|chr19_8990551_8990674_+^Ahnak|5UTR_INTRON|TC_42058_31.00000|chr19_8991437_8991439_+	-0.702981827814499	0.777458364475352	0.365886649840339	0.447790361043751
Ahnak|5UTR_INTRON|TC_10804_1124.00000|chr19_8990551_8990674_+^Ahnak|5UTR_INTRON|TC_43512_21.00000|chr19_8990941_8990943_+	-0.36573102124198	0.84693302635422	0.665865031730443	0.729919411297659
Ahnak|5UTR_INTRON|TC_10804_1124.00000|chr19_8990551_8990674_+^Ahnak|5UTR_INTRON|TC_9641_1442.00000|chr19_8990463_8990485_+	-0.3773384099425	0.0685172559451454	3.64580601264208e-08	1.40042351422656e-07
Ahnak|5UTR_INTRON|TC_10804_1124.00000|chr19_8990551_8990674_+^Ahnak|5UTR_UP1k|TC_2551_14030.00000|chr19_8989254_8989257_+	0.185140933791612	0.047981308928874	0.000114035924889677	0.000296353316990887
Ahnak|5UTR_INTRON|TC_11517_978.00000|chr19_8990372_8990446_+^Ahnak|5UTR_INTRON|TC_27173_135.00000|chr19_8991247_8991275_+	0.449681570207493	0.097560858861964	4.04140459719926e-06	1.25430815657514e-05
Ahnak|5UTR_INTRON|TC_11517_978.00000|chr19_8990372_8990446_+^Ahnak|5UTR_INTRON|TC_29117_114.00000|chr19_8997889_8997912_+	-0.112316768987944	0.171930947541965	0.513584332946734	0.59084046232167
Ahnak|5UTR_INTRON|TC_11517_978.00000|chr19_8990372_8990446_+^Ahnak|5UTR_INTRON|TC_35238_67.00000|chr19_8990512_8990524_+	0.174819787996837	0.180990539052456	0.334091384582978	0.414597331048734
Ahnak|5UTR_INTRON|TC_11517_978.00000|chr19_8990372_8990446_+^Ahnak|5UTR_INTRON|TC_42058_31.00000|chr19_8991437_8991439_+	-0.643576448008812	0.775563028062541	0.40664148282657	0.488461369058824
Ahnak|5UTR_INTRON|TC_11517_978.00000|chr19_8990372_8990446_+^Ahnak|5UTR_INTRON|TC_43512_21.00000|chr19_8990941_8990943_+	-0.306325641436294	0.847675252160792	0.71782178195162	0.774893044615428
Ahnak|5UTR_INTRON|TC_11517_978.00000|chr19_8990372_8990446_+^Ahnak|5UTR_INTRON|TC_9641_1442.00000|chr19_8990463_8990485_+	-0.317933030136813	0.069279621544645	4.45102090140814e-06	1.37557940958693e-05
Ahnak|5UTR_INTRON|TC_11517_978.00000|chr19_8990372_8990446_+^Ahnak|5UTR_UP1k|TC_2551_14030.00000|chr19_8989254_8989257_+	0.244546313597299	0.052441193516387	3.11256616791766e-06	9.80714935298084e-06
Ahnak|5UTR_INTRON|TC_27173_135.00000|chr19_8991247_8991275_+^Ahnak|5UTR_INTRON|TC_29117_114.00000|chr19_8997889_8997912_+	-0.561998339195437	0.181067986903204	0.00191054139003222	0.00414535332864558
Ahnak|5UTR_INTRON|TC_27173_135.00000|chr19_8991247_8991275_+^Ahnak|5UTR_INTRON|TC_35238_67.00000|chr19_8990512_8990524_+	-0.274861782210655	0.19203390199572	0.152338796592776	0.215425946750496
Ahnak|5UTR_INTRON|TC_27173_135.00000|chr19_8991247_8991275_+^Ahnak|5UTR_INTRON|TC_42058_31.00000|chr19_8991437_8991439_+	-1.0932580182163	0.775379415465611	0.158549949044278	0.222815936104655
Ahnak|5UTR_INTRON|TC_27173_135.00000|chr19_8991247_8991275_+^Ahnak|5UTR_INTRON|TC_43512_21.00000|chr19_8990941_8990943_+	-0.756007211643786	0.85318929298767	0.375566056060515	0.457699887821056
Ahnak|5UTR_INTRON|TC_27173_135.00000|chr19_8991247_8991275_+^Ahnak|5UTR_INTRON|TC_9641_1442.00000|chr19_8990463_8990485_+	-0.767614600344306	0.0992419712170443	1.04360964314765e-14	6.45051087630751e-14
Ahnak|5UTR_INTRON|TC_27173_135.00000|chr19_8991247_8991275_+^Ahnak|5UTR_UP1k|TC_2551_14030.00000|chr19_8989254_8989257_+	-0.205135256610194	0.084250830086753	0.0148993700712092	0.0274350888465506
Ahnak|5UTR_INTRON|TC_29117_114.00000|chr19_8997889_8997912_+^Ahnak|5UTR_INTRON|TC_35238_67.00000|chr19_8990512_8990524_+	0.287136556984781	0.23902622447098	0.229644010710767	0.304403850561956
Ahnak|5UTR_INTRON|TC_29117_114.00000|chr19_8997889_8997912_+^Ahnak|5UTR_INTRON|TC_42058_31.00000|chr19_8991437_8991439_+	-0.531259679020868	0.792548332749557	0.502654881294521	0.580693759244253
Ahnak|5UTR_INTRON|TC_29117_114.00000|chr19_8997889_8997912_+^Ahnak|5UTR_INTRON|TC_43512_21.00000|chr19_8990941_8990943_+	-0.19400887244835	0.860400638662191	0.821600696374823	0.859163405308763
Ahnak|5UTR_INTRON|TC_29117_114.00000|chr19_8997889_8997912_+^Ahnak|5UTR_INTRON|TC_9641_1442.00000|chr19_8990463_8990485_+	-0.205616261148869	0.170204385904923	0.227026103420412	0.301506113048008
Ahnak|5UTR_INTRON|TC_29117_114.00000|chr19_8997889_8997912_+^Ahnak|5UTR_UP1k|TC_2551_14030.00000|chr19_8989254_8989257_+	0.356863082585243	0.163862454827383	0.0294193715722653	0.0505521390726885
Ahnak|5UTR_INTRON|TC_35238_67.00000|chr19_8990512_8990524_+^Ahnak|5UTR_INTRON|TC_42058_31.00000|chr19_8991437_8991439_+	-0.818396236005649	0.797543692079162	0.304822790163522	0.384869023192991
Ahnak|5UTR_INTRON|TC_35238_67.00000|chr19_8990512_8990524_+^Ahnak|5UTR_INTRON|TC_43512_21.00000|chr19_8990941_8990943_+	-0.481145429433131	0.858178238819848	0.575029961742461	0.647946132148979
Ahnak|5UTR_INTRON|TC_35238_67.00000|chr19_8990512_8990524_+^Ahnak|5UTR_INTRON|TC_9641_1442.00000|chr19_8990463_8990485_+	-0.49275281813365	0.17920608679437	0.00596601677068542	0.0118813051874142
Ahnak|5UTR_INTRON|TC_35238_67.00000|chr19_8990512_8990524_+^Ahnak|5UTR_UP1k|TC_2551_14030.00000|chr19_8989254_8989257_+	0.0697265256004618	0.175154708168452	0.690567263259364	0.750714762990094
Ahnak|5UTR_INTRON|TC_42058_31.00000|chr19_8991437_8991439_+^Ahnak|5UTR_INTRON|TC_43512_21.00000|chr19_8990941_8990943_+	0.337250806572518	1.14871899195355	0.769072284024152	0.816046604422035
Ahnak|5UTR_INTRON|TC_42058_31.00000|chr19_8991437_8991439_+^Ahnak|5UTR_INTRON|TC_9641_1442.00000|chr19_8990463_8990485_+	0.325643417871999	0.777141624471233	0.6751963112343	0.737743653627881
Ahnak|5UTR_INTRON|TC_42058_31.00000|chr19_8991437_8991439_+^Ahnak|5UTR_UP1k|TC_2551_14030.00000|chr19_8989254_8989257_+	0.888122761606111	0.774326185819416	0.251397299288895	0.328026957567962
Ahnak|5UTR_INTRON|TC_43512_21.00000|chr19_8990941_8990943_+^Ahnak|5UTR_INTRON|TC_9641_1442.00000|chr19_8990463_8990485_+	-0.0116073887005195	0.849201002002268	0.989094374785864	0.992423639817272
Ahnak|5UTR_INTRON|TC_43512_21.00000|chr19_8990941_8990943_+^Ahnak|5UTR_UP1k|TC_2551_14030.00000|chr19_8989254_8989257_+	0.550871955033593	0.84561859987521	0.51476083736202	0.591830570024567
Ahnak|5UTR_INTRON|TC_9641_1442.00000|chr19_8990463_8990485_+^Ahnak|5UTR_UP1k|TC_2551_14030.00000|chr19_8989254_8989257_+	0.562479343734112	0.049476395204881	0	0
Ahsa1|5UTR|TC_14171_609.00000|chr12_87266793_87266795_+^Ahsa1|5UTR|TC_478_107729.00000|chr12_87266676_87266754_+	0.31357934034176	0.0435263815224761	5.83311177138057e-13	3.23771028325974e-12
Ahsa1|5UTR|TC_14171_609.00000|chr12_87266793_87266795_+^Ahsa1|5UTR_UP1k|TC_25109_163.00000|chr12_87266434_87266436_+	-0.31075551378614	0.137722178682991	0.0240459597393274	0.0421358460843044
Ahsa1|5UTR|TC_478_107729.00000|chr12_87266676_87266754_+^Ahsa1|5UTR_UP1k|TC_25109_163.00000|chr12_87266434_87266436_+	-0.6243348541279	0.131258240863017	1.96940856866945e-06	6.35443118983235e-06
Ahsa2|5UTR|TC_1688_23748.00000|chr11_23497873_23497987_-^Ahsa2|5UTR_UP1k|TC_18230_346.00000|chr11_23498461_23498463_-	-0.221650021683264	0.0637505377589726	0.000507372304202613	0.00120425174482835
AI314180|5UTR|TC_25348_160.00000|chr4_58912642_58912659_-^AI314180|5UTR|TC_3715_8092.00000|chr4_58912685_58912781_-	-0.178072597294154	0.0657277510469046	0.0067436470847666	0.0132847214124059
AI462493|5UTR|TC_3152_10476.00000|chr19_8880834_8880851_-^AI462493|5UTR|TC_957_46787.00000|chr19_8880879_8880925_-	0.072887056311634	0.0167416963078987	1.33905097379206e-05	3.90375473933243e-05
AI987944|5UTR|TC_27117_136.00000|chr7_41393295_41393300_-^AI987944|5UTR|TC_8092_2084.00000|chr7_41393325_41393378_-	0.410892156240956	0.120836437993038	0.000672874801065149	0.00156784968747033
Aifm1|5UTR|TC_14164_610.00000|chrX_48513525_48513548_-^Aifm1|5UTR|TC_19380_300.00000|chrX_48513479_48513495_-	0.187012635714592	0.077390118681978	0.0156708522135318	0.0287065499486988
Aifm1|5UTR|TC_14164_610.00000|chrX_48513525_48513548_-^Aifm1|5UTR|TC_3151_10479.00000|chrX_48513382_48513458_-	0.145634943633806	0.0476699795811793	0.00225010845814033	0.00482981740849592
Aifm1|5UTR|TC_19380_300.00000|chrX_48513479_48513495_-^Aifm1|5UTR|TC_3151_10479.00000|chrX_48513382_48513458_-	-0.0413776920807858	0.0622759348890556	0.506418294952816	0.58428768091143
Aimp1|5UTR|TC_976_45675.00000|chr3_132683831_132683853_-^Aimp1|5UTR_UP1k|TC_14083_617.00000|chr3_132683882_132683885_-	-0.233787163653673	0.0422071367823973	3.04128224826172e-08	1.17668017605312e-07
Aip|5UTR|TC_13727_654.00000|chr19_4125769_4125792_-^Aip|5UTR|TC_2951_11434.00000|chr19_4121528_4121578_-	-0.0158266952245802	0.0564427528171571	0.779168634588983	0.824558319450468
Aip|5UTR|TC_13727_654.00000|chr19_4125769_4125792_-^Aip|5UTR|TC_4202_6679.00000|chr19_4121449_4121483_-	1.04815851655666	0.0553856760488788	0	0
Aip|5UTR|TC_13727_654.00000|chr19_4125769_4125792_-^Aip|5UTR|TC_8122_2069.00000|chr19_4125827_4125860_-	0.302209279021152	0.0628603461166116	1.52730183322625e-06	4.98682868921968e-06
Aip|5UTR|TC_13727_654.00000|chr19_4125769_4125792_-^Aip|5UTR_INTRON|TC_6106_3651.00000|chr19_4124441_4124443_-	0.0532346744238834	0.0582236016517235	0.360551693100361	0.442458458711109
Aip|5UTR|TC_13727_654.00000|chr19_4125769_4125792_-^Aip|5UTR_UP1k|TC_13695_658.00000|chr19_4125886_4125904_-	0.360139344258827	0.0726394977161736	7.12593311691379e-07	2.40761820611647e-06
Aip|5UTR|TC_2951_11434.00000|chr19_4121528_4121578_-^Aip|5UTR|TC_4202_6679.00000|chr19_4121449_4121483_-	1.06398521178124	0.0192393526999453	0	0
Aip|5UTR|TC_2951_11434.00000|chr19_4121528_4121578_-^Aip|5UTR|TC_8122_2069.00000|chr19_4125827_4125860_-	0.318035974245732	0.0351434255902738	0	0
Aip|5UTR|TC_2951_11434.00000|chr19_4121528_4121578_-^Aip|5UTR_INTRON|TC_6106_3651.00000|chr19_4124441_4124443_-	0.0690613696484636	0.0287799993424067	0.0164116202789415	0.0299255959375221
Aip|5UTR|TC_2951_11434.00000|chr19_4121528_4121578_-^Aip|5UTR_UP1k|TC_13695_658.00000|chr19_4125886_4125904_-	0.375966039483407	0.052336894452344	6.79012401860746e-13	3.74986385802339e-12
Aip|5UTR|TC_4202_6679.00000|chr19_4121449_4121483_-^Aip|5UTR|TC_8122_2069.00000|chr19_4125827_4125860_-	-0.745949237535512	0.0339044765297709	0	0
Aip|5UTR|TC_4202_6679.00000|chr19_4121449_4121483_-^Aip|5UTR_INTRON|TC_6106_3651.00000|chr19_4124441_4124443_-	-0.99492384213278	0.0272592209190864	0	0
Aip|5UTR|TC_4202_6679.00000|chr19_4121449_4121483_-^Aip|5UTR_UP1k|TC_13695_658.00000|chr19_4125886_4125904_-	-0.688019172297837	0.0514802514845967	0	0
Aip|5UTR|TC_8122_2069.00000|chr19_4125827_4125860_-^Aip|5UTR_INTRON|TC_6106_3651.00000|chr19_4124441_4124443_-	-0.248974604597268	0.0392708759260456	2.29869678847194e-10	1.05899919485768e-09
Aip|5UTR|TC_8122_2069.00000|chr19_4125827_4125860_-^Aip|5UTR_UP1k|TC_13695_658.00000|chr19_4125886_4125904_-	0.0579300652376751	0.057653085472739	0.314991117609842	0.395162458017283
Aip|5UTR_INTRON|TC_6106_3651.00000|chr19_4124441_4124443_-^Aip|5UTR_UP1k|TC_13695_658.00000|chr19_4125886_4125904_-	0.306904669834943	0.0553295906231961	2.9087017683338e-08	1.12671389230556e-07
Ak1|5UTR|TC_1984_19448.00000|chr2_32628402_32628468_+^Ak1|5UTR|TC_2031_18917.00000|chr2_32629479_32629534_+	-0.549080961740496	0.0137441602159363	0	0
Ak4|5UTR|TC_10949_1092.00000|chr4_101419277_101419343_+^Ak4|5UTR|TC_33169_81.00000|chr4_101419780_101419782_+	0.264351793470032	0.124338822587081	0.0334982664287207	0.0567506151484242
Ak4|5UTR|TC_10949_1092.00000|chr4_101419277_101419343_+^Ak4|5UTR|TC_4882_5316.00000|chr4_101419697_101419760_+	0.14524241601476	0.0377579978766821	0.000119735896126238	0.000310182898201016
Ak4|5UTR|TC_33169_81.00000|chr4_101419780_101419782_+^Ak4|5UTR|TC_4882_5316.00000|chr4_101419697_101419760_+	-0.119109377455272	0.121859363278915	0.328354773755758	0.408533080350064
Akap17b|5UTR|TC_14366_592.00000|chrX_36645320_36645474_-^Akap17b|5UTR|TC_29773_108.00000|chrX_36645181_36645227_-	-0.0446283111913189	0.109145205778318	0.682620872106697	0.744181335114313
Akap6|5UTR_INTRON|TC_17331_389.00000|chr12_52783212_52783268_+^Akap6|5UTR_INTRON|TC_21934_224.00000|chr12_52783291_52783321_+	-0.328291303956101	0.18670628596735	0.0786913394500042	0.121468236816083
Akna|5UTR|TC_26005_151.00000|chr4_63403371_63403408_-^Akna|5UTR_INTRON|TC_38738_48.00000|chr4_63403077_63403080_-	-1.41534278778345	0.452836296655253	0.00177499148391558	0.00386467269306718
Akr1a1|5UTR|TC_680_73842.00000|chr4_116651599_116651662_-^Akr1a1|5UTR|TC_6907_2907.00000|chr4_116651404_116651443_-	0.638950131900575	0.0180085535243545	0	0
Akr1b3|5UTR|TC_7970_2151.00000|chr6_34317469_34317492_-^Akr1b3|5UTR|TC_8216_2018.00000|chr6_34317441_34317443_-	-0.106487676770599	0.0378608072977349	0.00491412464477592	0.00992510915320002
Akr1c14|5UTR|TC_16681_423.00000|chr13_4059558_4059591_+^Akr1c14|5UTR|TC_23498_191.00000|chr13_4059625_4059671_+	-1.02209910034065	0.124389591516495	2.22044604925031e-16	1.49888679269002e-15
Akt1|5UTR|TC_13264_710.00000|chr12_112674012_112674053_-^Akt1|5UTR_UP1k|TC_13606_667.00000|chr12_112674747_112674841_-	0.682684455550307	0.0691504003001118	0	0
Akt1s1|5UTR|TC_3235_10100.00000|chr7_44849147_44849290_+^Akt1s1|5UTR|TC_40373_40.00000|chr7_44849343_44849345_+	-0.32292718700948	0.193478502732831	0.0951055333123274	0.143363311679633
Akt1s1|5UTR|TC_3235_10100.00000|chr7_44849147_44849290_+^Akt1s1|5UTR|TC_40574_39.00000|chr7_44849680_44849682_+	-1.3118375421293	0.370313959974341	0.000396352047477677	0.000955440811379749
Akt1s1|5UTR|TC_3235_10100.00000|chr7_44849147_44849290_+^Akt1s1|5UTR_INTRON|TC_15177_524.00000|chr7_44850349_44850410_+	-0.0660380952480719	0.0589328951359018	0.262473390901586	0.339406585336213
Akt1s1|5UTR|TC_3235_10100.00000|chr7_44849147_44849290_+^Akt1s1|5UTR_INTRON|TC_17425_385.00000|chr7_44849597_44849621_+	-0.594632434166478	0.0909011992294288	6.08948447222701e-11	2.93854592854045e-10
Akt1s1|5UTR|TC_3235_10100.00000|chr7_44849147_44849290_+^Akt1s1|5UTR_INTRON|TC_1829_21284.00000|chr7_44849939_44849990_+	0.140396530555743	0.0159447080365917	0	0
Akt1s1|5UTR|TC_3235_10100.00000|chr7_44849147_44849290_+^Akt1s1|5UTR_INTRON|TC_26169_149.00000|chr7_44849526_44849538_+	-0.255776578201577	0.130247128653682	0.049555724534402	0.0805205359422248
Akt1s1|5UTR|TC_3235_10100.00000|chr7_44849147_44849290_+^Akt1s1|5UTR_UP1k|TC_20369_267.00000|chr7_44849093_44849124_+	0.382028519189516	0.0650545896044082	4.29453250738732e-09	1.78419665400355e-08
Akt1s1|5UTR|TC_40373_40.00000|chr7_44849343_44849345_+^Akt1s1|5UTR|TC_40574_39.00000|chr7_44849680_44849682_+	-0.988910355119818	0.412649162552527	0.0165528615803359	0.0301484072251338
Akt1s1|5UTR|TC_40373_40.00000|chr7_44849343_44849345_+^Akt1s1|5UTR_INTRON|TC_15177_524.00000|chr7_44850349_44850410_+	0.256889091761408	0.199513017495245	0.197891994344972	0.268718438536976
Akt1s1|5UTR|TC_40373_40.00000|chr7_44849343_44849345_+^Akt1s1|5UTR_INTRON|TC_17425_385.00000|chr7_44849597_44849621_+	-0.271705247156998	0.21142323691563	0.198748673091187	0.269742093984272
Akt1s1|5UTR|TC_40373_40.00000|chr7_44849343_44849345_+^Akt1s1|5UTR_INTRON|TC_1829_21284.00000|chr7_44849939_44849990_+	0.463323717565222	0.193130718926798	0.0164391887421247	0.0299592051607208
Akt1s1|5UTR|TC_40373_40.00000|chr7_44849343_44849345_+^Akt1s1|5UTR_INTRON|TC_26169_149.00000|chr7_44849526_44849538_+	0.0671506088079032	0.234815116253329	0.774899370191495	0.820835094446103
Akt1s1|5UTR|TC_40373_40.00000|chr7_44849343_44849345_+^Akt1s1|5UTR_UP1k|TC_20369_267.00000|chr7_44849093_44849124_+	0.704955706198996	0.201152128737575	0.000457311244500769	0.00109175360081399
Akt1s1|5UTR|TC_40574_39.00000|chr7_44849680_44849682_+^Akt1s1|5UTR_INTRON|TC_15177_524.00000|chr7_44850349_44850410_+	1.24579944688123	0.372818050362246	0.000833045311180891	0.00191721745945755
Akt1s1|5UTR|TC_40574_39.00000|chr7_44849680_44849682_+^Akt1s1|5UTR_INTRON|TC_17425_385.00000|chr7_44849597_44849621_+	0.717205107962819	0.385615134767373	0.0628998519363007	0.0995408371134797
Akt1s1|5UTR|TC_40574_39.00000|chr7_44849680_44849682_+^Akt1s1|5UTR_INTRON|TC_1829_21284.00000|chr7_44849939_44849990_+	1.45223407268504	0.370007414869572	8.67735963714367e-05	0.000228952422049439
Akt1s1|5UTR|TC_40574_39.00000|chr7_44849680_44849682_+^Akt1s1|5UTR_INTRON|TC_26169_149.00000|chr7_44849526_44849538_+	1.05606096392772	0.394309972253825	0.00740077994279686	0.0144619531778492
Akt1s1|5UTR|TC_40574_39.00000|chr7_44849680_44849682_+^Akt1s1|5UTR_UP1k|TC_20369_267.00000|chr7_44849093_44849124_+	1.69386606131881	0.375158411642432	6.32961958735301e-06	1.92396965255439e-05
Akt1s1|5UTR_INTRON|TC_15177_524.00000|chr7_44850349_44850410_+^Akt1s1|5UTR_INTRON|TC_17425_385.00000|chr7_44849597_44849621_+	-0.528594338918406	0.108002613173502	9.86694883575723e-07	3.28297567046656e-06
Akt1s1|5UTR_INTRON|TC_15177_524.00000|chr7_44850349_44850410_+^Akt1s1|5UTR_INTRON|TC_1829_21284.00000|chr7_44849939_44849990_+	0.206434625803815	0.0582599551521729	0.000395098209888589	0.000952714435261717
Akt1s1|5UTR_INTRON|TC_15177_524.00000|chr7_44850349_44850410_+^Akt1s1|5UTR_INTRON|TC_26169_149.00000|chr7_44849526_44849538_+	-0.189738482953505	0.14340906597073	0.185816157856761	0.255066952009343
Akt1s1|5UTR_INTRON|TC_15177_524.00000|chr7_44850349_44850410_+^Akt1s1|5UTR_UP1k|TC_20369_267.00000|chr7_44849093_44849124_+	0.448066614437588	0.0876285473499059	3.16663817612195e-07	1.11230922115735e-06
Akt1s1|5UTR_INTRON|TC_17425_385.00000|chr7_44849597_44849621_+^Akt1s1|5UTR_INTRON|TC_1829_21284.00000|chr7_44849939_44849990_+	0.735028964722221	0.0899843679810658	2.22044604925031e-16	1.49888679269002e-15
Akt1s1|5UTR_INTRON|TC_17425_385.00000|chr7_44849597_44849621_+^Akt1s1|5UTR_INTRON|TC_26169_149.00000|chr7_44849526_44849538_+	0.338855855964902	0.158741334668658	0.032790297012284	0.0556878849686801
Akt1s1|5UTR_INTRON|TC_17425_385.00000|chr7_44849597_44849621_+^Akt1s1|5UTR_UP1k|TC_20369_267.00000|chr7_44849093_44849124_+	0.976660953355994	0.107746776157288	0	0
Akt1s1|5UTR_INTRON|TC_1829_21284.00000|chr7_44849939_44849990_+^Akt1s1|5UTR_INTRON|TC_26169_149.00000|chr7_44849526_44849538_+	-0.396173108757319	0.130774802379275	0.00245015680907268	0.00523306573974878
Akt1s1|5UTR_INTRON|TC_1829_21284.00000|chr7_44849939_44849990_+^Akt1s1|5UTR_UP1k|TC_20369_267.00000|chr7_44849093_44849124_+	0.241631988633774	0.0638360915146236	0.000153588735199106	0.000392378233516065
Akt1s1|5UTR_INTRON|TC_26169_149.00000|chr7_44849526_44849538_+^Akt1s1|5UTR_UP1k|TC_20369_267.00000|chr7_44849093_44849124_+	0.637805097391093	0.144091246053703	9.58199858103193e-06	2.8511228082762e-05
Akt2|5UTR|TC_19014_313.00000|chr7_27591821_27591869_+^Akt2|5UTR|TC_2927_11601.00000|chr7_27591689_27591789_+	-0.0314187838074872	0.0680773040151268	0.64442824714418	0.71160633639443
Alad|5UTR|TC_16117_455.00000|chr4_62520023_62520036_-^Alad|5UTR|TC_3801_7802.00000|chr4_62519874_62519965_-	0.219495016209821	0.0491467862618328	7.96541913050675e-06	2.39730237071424e-05
Alad|5UTR|TC_16117_455.00000|chr4_62520023_62520036_-^Alad|5UTR|TC_8507_1880.00000|chr4_62520056_62520114_-	0.183568758816414	0.053834298671538	0.000649903156777487	0.0015172890360081
Alad|5UTR|TC_3801_7802.00000|chr4_62519874_62519965_-^Alad|5UTR|TC_8507_1880.00000|chr4_62520056_62520114_-	-0.0359262573934073	0.0257328517502412	0.162677093667718	0.227640324394089
Alas1|5UTR|TC_7318_2598.00000|chr9_106247892_106247952_-^Alas1|5UTR|TC_7993_2136.00000|chr9_106247867_106247870_-	-0.379562385031919	0.044466660502515	0	0
Alcam|5UTR|TC_22607_209.00000|chr16_52452973_52452977_-^Alcam|5UTR|TC_40896_37.00000|chr16_52452670_52452672_-	-0.171999747510826	0.240747120546524	0.474954182995756	0.554275208129935
Alcam|5UTR|TC_22607_209.00000|chr16_52452973_52452977_-^Alcam|5UTR_UP1k|TC_12507_815.00000|chr16_52453001_52453027_-	-0.00176932872505804	0.0655763510899177	0.978474727813827	0.984328465255879
Alcam|5UTR|TC_22607_209.00000|chr16_52452973_52452977_-^Alcam|5UTR_UP1k|TC_14546_574.00000|chr16_52453167_52453195_-	0.0422733689872364	0.0660561577463013	0.522197913026887	0.598597083312414
Alcam|5UTR|TC_40896_37.00000|chr16_52452670_52452672_-^Alcam|5UTR_UP1k|TC_12507_815.00000|chr16_52453001_52453027_-	0.170230418785768	0.236606701812931	0.471853996297316	0.551610945089154
Alcam|5UTR|TC_40896_37.00000|chr16_52452670_52452672_-^Alcam|5UTR_UP1k|TC_14546_574.00000|chr16_52453167_52453195_-	0.214273116498062	0.237232398016535	0.366408988746595	0.448304132126897
Alcam|5UTR_UP1k|TC_12507_815.00000|chr16_52453001_52453027_-^Alcam|5UTR_UP1k|TC_14546_574.00000|chr16_52453167_52453195_-	0.0440426977122944	0.0408485128576141	0.280946356250918	0.359536775157288
Aldh18a1|5UTR|TC_3714_8095.00000|chr19_40588334_40588436_-^Aldh18a1|5UTR_UP1k|TC_20697_257.00000|chr19_40588497_40588565_-	-0.092939540690372	0.0688077708059941	0.176787432124727	0.244438536764486
Aldh18a1|5UTR|TC_3714_8095.00000|chr19_40588334_40588436_-^Aldh18a1|5UTR_UP1k|TC_33146_81.00000|chr19_40589143_40589156_-	-1.19329526424432	0.156959157450463	2.90878432451791e-14	1.75007409176041e-13
Aldh18a1|5UTR_UP1k|TC_20697_257.00000|chr19_40588497_40588565_-^Aldh18a1|5UTR_UP1k|TC_33146_81.00000|chr19_40589143_40589156_-	-1.10035572355395	0.171523309690991	1.4064149844728e-10	6.57162056870157e-10
Aldh1l2|5UTR|TC_22544_210.00000|chr10_83534136_83534138_-^Aldh1l2|5UTR|TC_8191_2030.00000|chr10_83534020_83534116_-	0.106420725914042	0.0761534311807167	0.162277844432799	0.227224725040899
Aldh2|5UTR|TC_19234_305.00000|chr5_121593525_121593527_-^Aldh2|5UTR|TC_3717_8082.00000|chr5_121593561_121593631_-	1.17801308272154	0.128089650891319	0	0
Aldh2|5UTR|TC_19234_305.00000|chr5_121593525_121593527_-^Aldh2|5UTR|TC_37222_56.00000|chr5_121593489_121593491_-	0.848718943245375	0.254749112196839	0.00086352166510073	0.00198352892459916
Aldh2|5UTR|TC_3717_8082.00000|chr5_121593561_121593631_-^Aldh2|5UTR|TC_37222_56.00000|chr5_121593489_121593491_-	-0.329294139476169	0.218125502316059	0.131131614790683	0.189106350697592
Aldh7a1|5UTR|TC_15687_485.00000|chr18_56562498_56562531_-^Aldh7a1|5UTR|TC_26633_142.00000|chr18_56572871_56572874_-	-0.176936363867886	0.104797550106458	0.0913414626968081	0.1384370955317
Aldh7a1|5UTR|TC_15687_485.00000|chr18_56562498_56562531_-^Aldh7a1|5UTR|TC_5036_5029.00000|chr18_56562196_56562281_-	-0.0353265271310339	0.0474243889620694	0.456330902962136	0.536888780341888
Aldh7a1|5UTR|TC_15687_485.00000|chr18_56562498_56562531_-^Aldh7a1|5UTR_INTRON|TC_24690_170.00000|chr18_56562306_56562308_-	-0.291029447453362	0.107105851232171	0.00658341574319143	0.0130003132923365
Aldh7a1|5UTR|TC_26633_142.00000|chr18_56572871_56572874_-^Aldh7a1|5UTR|TC_5036_5029.00000|chr18_56562196_56562281_-	0.141609836736852	0.0971469458058858	0.144926846074962	0.206189447133009
Aldh7a1|5UTR|TC_26633_142.00000|chr18_56572871_56572874_-^Aldh7a1|5UTR_INTRON|TC_24690_170.00000|chr18_56562306_56562308_-	-0.114093083585476	0.134742495220374	0.397134996960758	0.479501299837734
Aldh7a1|5UTR|TC_5036_5029.00000|chr18_56562196_56562281_-^Aldh7a1|5UTR_INTRON|TC_24690_170.00000|chr18_56562306_56562308_-	-0.255702920322328	0.0982263850901521	0.00923580728971363	0.0176713126786118
Aldh9a1|5UTR|TC_12723_781.00000|chr1_167349980_167350030_+^Aldh9a1|5UTR|TC_27378_132.00000|chr1_167350155_167350167_+	0.665540380400326	0.0677424728093753	0	0
Aldh9a1|5UTR|TC_12723_781.00000|chr1_167349980_167350030_+^Aldh9a1|5UTR|TC_4751_5526.00000|chr1_167350188_167350256_+	0.446605891135338	0.0420089470724486	0	0
Aldh9a1|5UTR|TC_27378_132.00000|chr1_167350155_167350167_+^Aldh9a1|5UTR|TC_4751_5526.00000|chr1_167350188_167350256_+	-0.218934489264988	0.0571565920808226	0.000127918026870733	0.000330205243148303
Aldoa|5UTR|TC_15125_528.00000|chr7_126800365_126800367_-^Aldoa|5UTR|TC_16284_446.00000|chr7_126800415_126800417_-	0.0812294296979922	0.0690571057025476	0.239489151992102	0.315280509638503
Aldoa|5UTR|TC_15125_528.00000|chr7_126800365_126800367_-^Aldoa|5UTR|TC_3165_10431.00000|chr7_126799096_126799101_-	-0.657988996092663	0.0569566587442327	0	0
Aldoa|5UTR|TC_15125_528.00000|chr7_126800365_126800367_-^Aldoa|5UTR|TC_378_142051.00000|chr7_126799179_126799188_-	0.0389971660118847	0.055319216339299	0.480842652514878	0.559951365567357
Aldoa|5UTR|TC_15125_528.00000|chr7_126800365_126800367_-^Aldoa|5UTR|TC_687_73275.00000|chr7_126799139_126799143_-	0.152744528744583	0.0553787338123904	0.00581241415678146	0.0115997445515332
Aldoa|5UTR|TC_15125_528.00000|chr7_126800365_126800367_-^Aldoa|5UTR_INTRON|TC_3562_8705.00000|chr7_126800046_126800050_-	-0.0696302917331526	0.0575133436286816	0.22601782463428	0.300349522583912
Aldoa|5UTR|TC_15125_528.00000|chr7_126800365_126800367_-^Aldoa|5UTR_UP1k|TC_13181_720.00000|chr7_126800526_126800528_-	0.301257569014795	0.0636233715941651	2.19039744564498e-06	7.02598505675703e-06
Aldoa|5UTR|TC_16284_446.00000|chr7_126800415_126800417_-^Aldoa|5UTR|TC_3165_10431.00000|chr7_126799096_126799101_-	-0.739218425790655	0.0446356985822789	0	0
Aldoa|5UTR|TC_16284_446.00000|chr7_126800415_126800417_-^Aldoa|5UTR|TC_378_142051.00000|chr7_126799179_126799188_-	-0.0422322636861075	0.0419805437071732	0.314417441062701	0.394707040292725
Aldoa|5UTR|TC_16284_446.00000|chr7_126800415_126800417_-^Aldoa|5UTR|TC_687_73275.00000|chr7_126799139_126799143_-	0.0715150990465905	0.0419800027789918	0.0884648984677203	0.134637457449828
Aldoa|5UTR|TC_16284_446.00000|chr7_126800415_126800417_-^Aldoa|5UTR_INTRON|TC_3562_8705.00000|chr7_126800046_126800050_-	-0.150859721431145	0.0437044491935895	0.00055682709721272	0.00131568081553631
Aldoa|5UTR|TC_16284_446.00000|chr7_126800415_126800417_-^Aldoa|5UTR_UP1k|TC_13181_720.00000|chr7_126800526_126800528_-	0.220028139316803	0.052239346759927	2.5320515049998e-05	7.13588043394443e-05
Aldoa|5UTR|TC_3165_10431.00000|chr7_126799096_126799101_-^Aldoa|5UTR|TC_378_142051.00000|chr7_126799179_126799188_-	0.696986162104547	0.0168181394548312	0	0
Aldoa|5UTR|TC_3165_10431.00000|chr7_126799096_126799101_-^Aldoa|5UTR|TC_687_73275.00000|chr7_126799139_126799143_-	0.810733524837245	0.0170029401744533	0	0
Aldoa|5UTR|TC_3165_10431.00000|chr7_126799096_126799101_-^Aldoa|5UTR_INTRON|TC_3562_8705.00000|chr7_126800046_126800050_-	0.58835870435951	0.0215811763329805	0	0
Aldoa|5UTR|TC_3165_10431.00000|chr7_126799096_126799101_-^Aldoa|5UTR_UP1k|TC_13181_720.00000|chr7_126800526_126800528_-	0.959246565107457	0.03461264582387	0	0
Aldoa|5UTR|TC_378_142051.00000|chr7_126799179_126799188_-^Aldoa|5UTR|TC_687_73275.00000|chr7_126799139_126799143_-	0.113747362732698	0.00493049509734396	0	0
Aldoa|5UTR|TC_378_142051.00000|chr7_126799179_126799188_-^Aldoa|5UTR_INTRON|TC_3562_8705.00000|chr7_126800046_126800050_-	-0.108627457745037	0.0138574236272672	4.44089209850063e-15	2.81249351829716e-14
Aldoa|5UTR|TC_378_142051.00000|chr7_126799179_126799188_-^Aldoa|5UTR_UP1k|TC_13181_720.00000|chr7_126800526_126800528_-	0.26226040300291	0.0312414443537406	0	0
Aldoa|5UTR|TC_687_73275.00000|chr7_126799139_126799143_-^Aldoa|5UTR_INTRON|TC_3562_8705.00000|chr7_126800046_126800050_-	-0.222374820477735	0.0138223554984954	0	0
Aldoa|5UTR|TC_687_73275.00000|chr7_126799139_126799143_-^Aldoa|5UTR_UP1k|TC_13181_720.00000|chr7_126800526_126800528_-	0.148513040270212	0.0314227008318795	2.28650305844624e-06	7.31279544369201e-06
Aldoa|5UTR_INTRON|TC_3562_8705.00000|chr7_126800046_126800050_-^Aldoa|5UTR_UP1k|TC_13181_720.00000|chr7_126800526_126800528_-	0.370887860747947	0.0341278074346823	0	0
Alg12|5UTR|TC_9177_1616.00000|chr15_88819287_88819340_-^Alg12|5UTR_INTRON|TC_27161_135.00000|chr15_88819075_88819109_-	-0.66159726852844	0.277093535680667	0.0169573326730288	0.0308178433337184
Alg12|5UTR|TC_9177_1616.00000|chr15_88819287_88819340_-^Alg12|5UTR_UP1k|TC_22876_204.00000|chr15_88819417_88819430_-	-0.878049910678254	0.128090072668096	7.13429315624126e-12	3.68689476112137e-11
Alg12|5UTR_INTRON|TC_27161_135.00000|chr15_88819075_88819109_-^Alg12|5UTR_UP1k|TC_22876_204.00000|chr15_88819417_88819430_-	-0.216452642149814	0.307135808820133	0.480968502671832	0.56004819611539
Alg14|5UTR|TC_30528_101.00000|chr3_121291826_121291828_+^Alg14|5UTR_UP1k|TC_2315_16002.00000|chr3_121291729_121291806_+	0.132066554738363	0.122611464750941	0.28142923185105	0.360014220711828
Alkbh3|5UTR|TC_5580_4265.00000|chr2_94010714_94010761_-^Alkbh3|5UTR_INTRON|TC_37954_52.00000|chr2_94010510_94010512_-	-0.0915014071705408	0.148718112059464	0.538378138401598	0.613711773272671
Alkbh3|5UTR|TC_5580_4265.00000|chr2_94010714_94010761_-^Alkbh3|5UTR_UP1k|TC_17689_371.00000|chr2_94010785_94010822_-	0.119184200551133	0.0524454308658616	0.0230540746710983	0.040631180245381
Alkbh3|5UTR_INTRON|TC_37954_52.00000|chr2_94010510_94010512_-^Alkbh3|5UTR_UP1k|TC_17689_371.00000|chr2_94010785_94010822_-	0.210685607721673	0.155416617134374	0.175220651502686	0.242527866727441
Alkbh5|5UTR|TC_6197_3550.00000|chr11_60537656_60537732_+^Alkbh5|5UTR|TC_8896_1731.00000|chr11_60537966_60538052_+	0.0680705903886724	0.0357704438117932	0.0570426033257443	0.091407548591382
Alms1|5UTR|TC_36695_59.00000|chr6_85587528_85587538_+^Alms1|5UTR|TC_8007_2125.00000|chr6_85587566_85587625_+	-0.360339190717589	0.239797144373191	0.132920702685097	0.191244837255126
Alox5ap|5UTR_UP1k|TC_14821_552.00000|chr5_149264957_149265046_+^Alox5ap|5UTR_UP1k|TC_17380_387.00000|chr5_149264636_149264694_+	-0.460677495324318	0.112234895425012	4.05044027520507e-05	0.00011142108777179
Alpk1|5UTR|TC_38525_49.00000|chr3_127780316_127780340_-^Alpk1|5UTR|TC_38526_49.00000|chr3_127780479_127780515_-	0.527129133308668	0.240478416790866	0.0283793734057043	0.0489060388371065
Als2cl|5UTR|TC_14033_622.00000|chr9_110880196_110880228_+^Als2cl|5UTR|TC_18350_341.00000|chr9_110880143_110880175_+	0.307373840507916	0.0961721386237183	0.00139308521919568	0.00308279158680117
Als2cl|5UTR|TC_14033_622.00000|chr9_110880196_110880228_+^Als2cl|5UTR|TC_19215_306.00000|chr9_110880290_110880327_+	-0.375935145215747	0.123465426535781	0.00232787349254782	0.00498787741047632
Als2cl|5UTR|TC_14033_622.00000|chr9_110880196_110880228_+^Als2cl|5UTR_INTRON|TC_31568_93.00000|chr9_110880250_110880258_+	-0.643690727521842	0.221405225686253	0.00364566990670401	0.00752780328972446
Als2cl|5UTR|TC_18350_341.00000|chr9_110880143_110880175_+^Als2cl|5UTR|TC_19215_306.00000|chr9_110880290_110880327_+	-0.683308985723663	0.130626235752871	1.68573539349737e-07	6.1162117347473e-07
Als2cl|5UTR|TC_18350_341.00000|chr9_110880143_110880175_+^Als2cl|5UTR_INTRON|TC_31568_93.00000|chr9_110880250_110880258_+	-0.951064568029758	0.231381063191952	3.9500502003742e-05	0.000108773584774529
Als2cl|5UTR|TC_19215_306.00000|chr9_110880290_110880327_+^Als2cl|5UTR_INTRON|TC_31568_93.00000|chr9_110880250_110880258_+	-0.267755582306095	0.242656668621605	0.269838803121809	0.347355554200182
Ammecr1l|5UTR|TC_36651_59.00000|chr18_31759824_31759837_+^Ammecr1l|5UTR|TC_7483_2478.00000|chr18_31759892_31759996_+	0.232282860540894	0.203684381607208	0.254117256392054	0.330654953852994
Amotl1|5UTR|TC_14404_589.00000|chr9_14614814_14614928_-^Amotl1|5UTR|TC_15375_509.00000|chr9_14614966_14615021_-	-0.0192169115100425	0.0736853846559322	0.79424922292842	0.83660237776495
Amotl1|5UTR|TC_14404_589.00000|chr9_14614814_14614928_-^Amotl1|5UTR_UP1k|TC_15667_487.00000|chr9_14615434_14615487_-	0.337745129073638	0.06544702934545	2.4617591720677e-07	8.74077782913914e-07
Amotl1|5UTR|TC_15375_509.00000|chr9_14614966_14615021_-^Amotl1|5UTR_UP1k|TC_15667_487.00000|chr9_14615434_14615487_-	0.35696204058368	0.0664551426927469	7.80958289148259e-08	2.90747911452415e-07
Amotl2|5UTR|TC_20508_263.00000|chr9_102720092_102720094_+^Amotl2|5UTR|TC_3239_10070.00000|chr9_102717802_102717807_+	-0.0560937379570562	0.066830069765658	0.401273613748318	0.483563461771677
Amotl2|5UTR|TC_20508_263.00000|chr9_102720092_102720094_+^Amotl2|5UTR_INTRON|TC_11229_1016.00000|chr9_102718428_102718450_+	-0.182174110100638	0.0793242356040592	0.0216429874877411	0.0383970544960384
Amotl2|5UTR|TC_20508_263.00000|chr9_102720092_102720094_+^Amotl2|5UTR_INTRON|TC_29265_113.00000|chr9_102718616_102718618_+	-0.256221119122909	0.160486334771847	0.110370692552342	0.163176763033152
Amotl2|5UTR|TC_20508_263.00000|chr9_102720092_102720094_+^Amotl2|5UTR_INTRON|TC_4044_6870.00000|chr9_102718475_102718533_+	-0.29948197279728	0.0675329227817999	9.22403943048877e-06	2.7527304020544e-05
Amotl2|5UTR|TC_20508_263.00000|chr9_102720092_102720094_+^Amotl2|5UTR_UP1k|TC_35647_65.00000|chr9_102717693_102717695_+	-0.335668745378287	0.214989408966488	0.118446642018483	0.173097064814978
Amotl2|5UTR|TC_20508_263.00000|chr9_102720092_102720094_+^Amotl2|5UTR_UP1k|TC_7253_2642.00000|chr9_102717719_102717739_+	0.0215891983578447	0.0689173048967808	0.754081335711013	0.804435201235108
Amotl2|5UTR|TC_3239_10070.00000|chr9_102717802_102717807_+^Amotl2|5UTR_INTRON|TC_11229_1016.00000|chr9_102718428_102718450_+	-0.126080372143582	0.0472748917418384	0.0076540169893089	0.014919020186027
Amotl2|5UTR|TC_3239_10070.00000|chr9_102717802_102717807_+^Amotl2|5UTR_INTRON|TC_29265_113.00000|chr9_102718616_102718618_+	-0.200127381165853	0.146001659951169	0.170462287964482	0.236791290927997
Amotl2|5UTR|TC_3239_10070.00000|chr9_102717802_102717807_+^Amotl2|5UTR_INTRON|TC_4044_6870.00000|chr9_102718475_102718533_+	-0.243388234840224	0.0232165681442136	0	0
Amotl2|5UTR|TC_3239_10070.00000|chr9_102717802_102717807_+^Amotl2|5UTR_UP1k|TC_35647_65.00000|chr9_102717693_102717695_+	-0.27957500742123	0.206224251271865	0.175199594091699	0.242524314100974
Amotl2|5UTR|TC_3239_10070.00000|chr9_102717802_102717807_+^Amotl2|5UTR_UP1k|TC_7253_2642.00000|chr9_102717719_102717739_+	0.0776829363149009	0.0291769578249009	0.00775682087185037	0.0150969672882014
Amotl2|5UTR_INTRON|TC_11229_1016.00000|chr9_102718428_102718450_+^Amotl2|5UTR_INTRON|TC_29265_113.00000|chr9_102718616_102718618_+	-0.0740470090222708	0.153632093961567	0.629822871121914	0.69818044346769
Amotl2|5UTR_INTRON|TC_11229_1016.00000|chr9_102718428_102718450_+^Amotl2|5UTR_INTRON|TC_4044_6870.00000|chr9_102718475_102718533_+	-0.117307862696642	0.0489413273383974	0.016534071138729	0.0301237501119001
Amotl2|5UTR_INTRON|TC_11229_1016.00000|chr9_102718428_102718450_+^Amotl2|5UTR_UP1k|TC_35647_65.00000|chr9_102717693_102717695_+	-0.153494635277648	0.210929284877067	0.466793201937311	0.547108827357923
Amotl2|5UTR_INTRON|TC_11229_1016.00000|chr9_102718428_102718450_+^Amotl2|5UTR_UP1k|TC_7253_2642.00000|chr9_102717719_102717739_+	0.203763308458483	0.0523673916798772	9.98178887654522e-05	0.00026147621910279
Amotl2|5UTR_INTRON|TC_29265_113.00000|chr9_102718616_102718618_+^Amotl2|5UTR_INTRON|TC_4044_6870.00000|chr9_102718475_102718533_+	-0.0432608536743715	0.14618889806052	0.767287859866065	0.814746403011926
Amotl2|5UTR_INTRON|TC_29265_113.00000|chr9_102718616_102718618_+^Amotl2|5UTR_UP1k|TC_35647_65.00000|chr9_102717693_102717695_+	-0.0794476262553777	0.254166156402805	0.754598671519175	0.804725276497724
Amotl2|5UTR_INTRON|TC_29265_113.00000|chr9_102718616_102718618_+^Amotl2|5UTR_UP1k|TC_7253_2642.00000|chr9_102717719_102717739_+	0.277810317480754	0.14612728329872	0.0572819801815041	0.0917350979316982
Amotl2|5UTR_INTRON|TC_4044_6870.00000|chr9_102718475_102718533_+^Amotl2|5UTR_UP1k|TC_35647_65.00000|chr9_102717693_102717695_+	-0.0361867725810061	0.206867681380072	0.861136881694419	0.891449987395738
Amotl2|5UTR_INTRON|TC_4044_6870.00000|chr9_102718475_102718533_+^Amotl2|5UTR_UP1k|TC_7253_2642.00000|chr9_102717719_102717739_+	0.321071171155125	0.0308157052998404	0	0
Amotl2|5UTR_UP1k|TC_35647_65.00000|chr9_102717693_102717695_+^Amotl2|5UTR_UP1k|TC_7253_2642.00000|chr9_102717719_102717739_+	0.357257943736131	0.206250973036681	0.0832465818899628	0.127613624131458
Ampd2|5UTR|TC_10416_1225.00000|chr3_108085330_108085437_-^Ampd2|5UTR|TC_11539_974.00000|chr3_108086627_108086704_-	0.0330603980678489	0.0515152176131027	0.52102912567817	0.597675180373875
Ampd2|5UTR|TC_10416_1225.00000|chr3_108085330_108085437_-^Ampd2|5UTR|TC_34141_74.00000|chr3_108086436_108086442_-	0.0871736182733166	0.145152427189341	0.548129063215525	0.622878252740844
Ampd2|5UTR|TC_10416_1225.00000|chr3_108085330_108085437_-^Ampd2|5UTR_UP1k|TC_18755_323.00000|chr3_108085864_108085917_-	-1.66208388387528	0.129689541133902	0	0
Ampd2|5UTR|TC_11539_974.00000|chr3_108086627_108086704_-^Ampd2|5UTR|TC_34141_74.00000|chr3_108086436_108086442_-	0.0541132202054677	0.147183258099633	0.713127664047285	0.77058678873325
Ampd2|5UTR|TC_11539_974.00000|chr3_108086627_108086704_-^Ampd2|5UTR_UP1k|TC_18755_323.00000|chr3_108085864_108085917_-	-1.69514428194313	0.131700226968542	0	0
Ampd2|5UTR|TC_34141_74.00000|chr3_108086436_108086442_-^Ampd2|5UTR_UP1k|TC_18755_323.00000|chr3_108085864_108085917_-	-1.7492575021486	0.187104225344524	0	0
Ampd3|5UTR|TC_14689_563.00000|chr7_110772722_110772764_+^Ampd3|5UTR|TC_17695_371.00000|chr7_110772785_110772806_+	-0.0551683567230141	0.114465741014692	0.629831580291988	0.69818044346769
Ampd3|5UTR|TC_14689_563.00000|chr7_110772722_110772764_+^Ampd3|5UTR|TC_30556_101.00000|chr7_110772577_110772606_+	0.219168616605148	0.158811989880536	0.167570998569804	0.233442508469628
Ampd3|5UTR|TC_14689_563.00000|chr7_110772722_110772764_+^Ampd3|5UTR|TC_42500_29.00000|chr7_110772845_110772851_+	-1.24386721460409	0.518133559651494	0.0163651285521611	0.0298532720570438
Ampd3|5UTR|TC_14689_563.00000|chr7_110772722_110772764_+^Ampd3|5UTR_INTRON|TC_16548_375.00000|chr7_110773854_110773871_+	0.287621523871061	0.108374033528488	0.00795507030758591	0.0154438576308906
Ampd3|5UTR|TC_14689_563.00000|chr7_110772722_110772764_+^Ampd3|5UTR_INTRON|TC_20504_263.00000|chr7_110774338_110774422_+	-4.25918168335131	0.507759534103511	0	0
Ampd3|5UTR|TC_14689_563.00000|chr7_110772722_110772764_+^Ampd3|5UTR_INTRON|TC_21488_236.00000|chr7_110770625_110770631_+	-3.63597515144558	0.616825809247055	3.75465702973088e-09	1.56784723342726e-08
Ampd3|5UTR|TC_14689_563.00000|chr7_110772722_110772764_+^Ampd3|5UTR_INTRON|TC_34174_74.00000|chr7_110774189_110774253_+	-1.18944006672508	0.208780481835722	1.21873464653532e-08	4.86307381319054e-08
Ampd3|5UTR|TC_14689_563.00000|chr7_110772722_110772764_+^Ampd3|5UTR_INTRON|TC_6396_3018.00000|chr7_110773894_110773957_+	0.11657861875677	0.079811882442711	0.144106726129629	0.205156172790211
Ampd3|5UTR|TC_17695_371.00000|chr7_110772785_110772806_+^Ampd3|5UTR|TC_30556_101.00000|chr7_110772577_110772606_+	0.274336973328162	0.164387613429609	0.0951486727974946	0.14338902023058
Ampd3|5UTR|TC_17695_371.00000|chr7_110772785_110772806_+^Ampd3|5UTR|TC_42500_29.00000|chr7_110772845_110772851_+	-1.18869885788107	0.51585965517969	0.0212054333226843	0.0377126052149597
Ampd3|5UTR|TC_17695_371.00000|chr7_110772785_110772806_+^Ampd3|5UTR_INTRON|TC_16548_375.00000|chr7_110773854_110773871_+	0.342789880594075	0.114206593675097	0.00268662390714902	0.00569361111103031
Ampd3|5UTR|TC_17695_371.00000|chr7_110772785_110772806_+^Ampd3|5UTR_INTRON|TC_20504_263.00000|chr7_110774338_110774422_+	-4.2040133266283	0.511569300910142	2.22044604925031e-16	1.49888679269002e-15
Ampd3|5UTR|TC_17695_371.00000|chr7_110772785_110772806_+^Ampd3|5UTR_INTRON|TC_21488_236.00000|chr7_110770625_110770631_+	-3.58080679472257	0.62445991083809	9.79470393680515e-09	3.93588654519413e-08
Ampd3|5UTR|TC_17695_371.00000|chr7_110772785_110772806_+^Ampd3|5UTR_INTRON|TC_34174_74.00000|chr7_110774189_110774253_+	-1.13427171000206	0.208687042046899	5.47116210114496e-08	2.0650291257156e-07
Ampd3|5UTR|TC_17695_371.00000|chr7_110772785_110772806_+^Ampd3|5UTR_INTRON|TC_6396_3018.00000|chr7_110773894_110773957_+	0.171746975479784	0.0869551510582287	0.048254378347353	0.0786127375107433
Ampd3|5UTR|TC_30556_101.00000|chr7_110772577_110772606_+^Ampd3|5UTR|TC_42500_29.00000|chr7_110772845_110772851_+	-1.46303583120924	0.525461729322311	0.00536456783695871	0.01075866540513
Ampd3|5UTR|TC_30556_101.00000|chr7_110772577_110772606_+^Ampd3|5UTR_INTRON|TC_16548_375.00000|chr7_110773854_110773871_+	0.0684529072659132	0.162412451247625	0.673407726280042	0.736283524769501
Ampd3|5UTR|TC_30556_101.00000|chr7_110772577_110772606_+^Ampd3|5UTR_INTRON|TC_20504_263.00000|chr7_110774338_110774422_+	-4.47835029995646	0.526118932510435	0	0
Ampd3|5UTR|TC_30556_101.00000|chr7_110772577_110772606_+^Ampd3|5UTR_INTRON|TC_21488_236.00000|chr7_110770625_110770631_+	-3.85514376805073	0.629968084581651	9.38188859933575e-10	4.10586756319278e-09
Ampd3|5UTR|TC_30556_101.00000|chr7_110772577_110772606_+^Ampd3|5UTR_INTRON|TC_34174_74.00000|chr7_110774189_110774253_+	-1.40860868333023	0.2353929589585	2.17625517606734e-09	9.25843752491057e-09
Ampd3|5UTR|TC_30556_101.00000|chr7_110772577_110772606_+^Ampd3|5UTR_INTRON|TC_6396_3018.00000|chr7_110773894_110773957_+	-0.102589997848378	0.141474542247256	0.468361168430051	0.548475715272772
Ampd3|5UTR|TC_42500_29.00000|chr7_110772845_110772851_+^Ampd3|5UTR_INTRON|TC_16548_375.00000|chr7_110773854_110773871_+	1.53148873847515	0.519116021925691	0.00317582837660768	0.00663599888283995
Ampd3|5UTR|TC_42500_29.00000|chr7_110772845_110772851_+^Ampd3|5UTR_INTRON|TC_20504_263.00000|chr7_110774338_110774422_+	-3.01531446874723	0.709127434056635	2.11730295607282e-05	6.01745299498399e-05
Ampd3|5UTR|TC_42500_29.00000|chr7_110772845_110772851_+^Ampd3|5UTR_INTRON|TC_21488_236.00000|chr7_110770625_110770631_+	-2.39210793684149	0.798445770497739	0.00273586423943906	0.00579141306721799
Ampd3|5UTR|TC_42500_29.00000|chr7_110772845_110772851_+^Ampd3|5UTR_INTRON|TC_34174_74.00000|chr7_110774189_110774253_+	0.0544271478790104	0.538853863554823	0.919546176690347	0.938508104697735
Ampd3|5UTR|TC_42500_29.00000|chr7_110772845_110772851_+^Ampd3|5UTR_INTRON|TC_6396_3018.00000|chr7_110773894_110773957_+	1.36044583336086	0.507391642049117	0.00733468357617095	0.014352037861414
Ampd3|5UTR_INTRON|TC_16548_375.00000|chr7_110773854_110773871_+^Ampd3|5UTR_INTRON|TC_20504_263.00000|chr7_110774338_110774422_+	-4.54680320722238	0.511696052714608	0	0
Ampd3|5UTR_INTRON|TC_16548_375.00000|chr7_110773854_110773871_+^Ampd3|5UTR_INTRON|TC_21488_236.00000|chr7_110770625_110770631_+	-3.92359667531665	0.622158870137383	2.85558909851602e-10	1.30729167944629e-09
Ampd3|5UTR_INTRON|TC_16548_375.00000|chr7_110773854_110773871_+^Ampd3|5UTR_INTRON|TC_34174_74.00000|chr7_110774189_110774253_+	-1.47706159059614	0.206314315645618	8.11128941791139e-13	4.46631704472401e-12
Ampd3|5UTR_INTRON|TC_16548_375.00000|chr7_110773854_110773871_+^Ampd3|5UTR_INTRON|TC_6396_3018.00000|chr7_110773894_110773957_+	-0.171042905114291	0.0820403658491738	0.0370817581692757	0.0621313669070287
Ampd3|5UTR_INTRON|TC_20504_263.00000|chr7_110774338_110774422_+^Ampd3|5UTR_INTRON|TC_21488_236.00000|chr7_110770625_110770631_+	0.623206531905732	0.796030000560421	0.433689788613334	0.515140423685503
Ampd3|5UTR_INTRON|TC_20504_263.00000|chr7_110774338_110774422_+^Ampd3|5UTR_INTRON|TC_34174_74.00000|chr7_110774189_110774253_+	3.06974161662624	0.540300723590736	1.33485200670691e-08	5.30703816913241e-08
Ampd3|5UTR_INTRON|TC_20504_263.00000|chr7_110774338_110774422_+^Ampd3|5UTR_INTRON|TC_6396_3018.00000|chr7_110773894_110773957_+	4.37576030210809	0.504332193792517	0	0
Ampd3|5UTR_INTRON|TC_21488_236.00000|chr7_110770625_110770631_+^Ampd3|5UTR_INTRON|TC_34174_74.00000|chr7_110774189_110774253_+	2.44653508472051	0.651915359178861	0.000174841334626752	0.000442877355149571
Ampd3|5UTR_INTRON|TC_21488_236.00000|chr7_110770625_110770631_+^Ampd3|5UTR_INTRON|TC_6396_3018.00000|chr7_110773894_110773957_+	3.75255377020235	0.617157806150091	1.19898313499789e-09	5.19176718343754e-09
Ampd3|5UTR_INTRON|TC_34174_74.00000|chr7_110774189_110774253_+^Ampd3|5UTR_INTRON|TC_6396_3018.00000|chr7_110773894_110773957_+	1.30601868548185	0.192057673866821	1.04518615984261e-11	5.34867798380637e-11
Amz2|5UTR|TC_12901_756.00000|chr11_109425926_109425948_+^Amz2|5UTR|TC_21462_236.00000|chr11_109426237_109426239_+	-0.0362039459943788	0.132806320673713	0.785155253274975	0.829354618825366
Amz2|5UTR|TC_12901_756.00000|chr11_109425926_109425948_+^Amz2|5UTR|TC_5488_4393.00000|chr11_109425974_109426006_+	0.00995730246551065	0.0656476680194993	0.879440964201765	0.906819786672197
Amz2|5UTR|TC_12901_756.00000|chr11_109425926_109425948_+^Amz2|5UTR_INTRON|TC_8851_1748.00000|chr11_109426160_109426186_+	0.230449668334713	0.0684618997771497	0.000762387920496987	0.00176482173759945
Amz2|5UTR|TC_21462_236.00000|chr11_109426237_109426239_+^Amz2|5UTR|TC_5488_4393.00000|chr11_109425974_109426006_+	0.0461612484598895	0.118877629096163	0.697787407751336	0.757004105878124
Amz2|5UTR|TC_21462_236.00000|chr11_109426237_109426239_+^Amz2|5UTR_INTRON|TC_8851_1748.00000|chr11_109426160_109426186_+	0.266653614329092	0.121066391236464	0.0276271606510359	0.0477377970267474
Amz2|5UTR|TC_5488_4393.00000|chr11_109425974_109426006_+^Amz2|5UTR_INTRON|TC_8851_1748.00000|chr11_109426160_109426186_+	0.220492365869203	0.0441868208698177	6.03783748109876e-07	2.058546306267e-06
Anapc11|5UTR|TC_1092_39639.00000|chr11_120598617_120598690_+^Anapc11|5UTR|TC_3347_9635.00000|chr11_120598462_120598511_+	-0.0129649279782794	0.0131185208212937	0.323009707106018	0.403236181554481
Anapc11|5UTR|TC_1092_39639.00000|chr11_120598617_120598690_+^Anapc11|5UTR|TC_9232_1591.00000|chr11_120598538_120598550_+	-0.0770731818357893	0.0315677106958936	0.0146255976714182	0.026980216463899
Anapc11|5UTR|TC_3347_9635.00000|chr11_120598462_120598511_+^Anapc11|5UTR|TC_9232_1591.00000|chr11_120598538_120598550_+	-0.0641082538575099	0.0331102521569099	0.0528425314965597	0.0852919816771938
Anapc13|5UTR|TC_402_134504.00000|chr9_102626292_102626322_+^Anapc13|5UTR_INTRON|TC_11339_970.00000|chr9_102626620_102626632_+	-0.117310332870001	0.0584256588800423	0.044658553892208	0.0734380131457121
Anapc13|5UTR|TC_402_134504.00000|chr9_102626292_102626322_+^Anapc13|5UTR_INTRON|TC_14074_588.00000|chr9_102626653_102626683_+	0.183145849125967	0.0637704660883246	0.00407942263267924	0.00833941821231623
Anapc13|5UTR|TC_402_134504.00000|chr9_102626292_102626322_+^Anapc13|5UTR_INTRON|TC_8283_1912.00000|chr9_102626568_102626597_+	-0.704600333981849	0.0706785950519347	0	0
Anapc13|5UTR_INTRON|TC_11339_970.00000|chr9_102626620_102626632_+^Anapc13|5UTR_INTRON|TC_14074_588.00000|chr9_102626653_102626683_+	0.300456181995968	0.0856614820981683	0.000452367459195635	0.00108073799541165
Anapc13|5UTR_INTRON|TC_11339_970.00000|chr9_102626620_102626632_+^Anapc13|5UTR_INTRON|TC_8283_1912.00000|chr9_102626568_102626597_+	-0.587290001111848	0.0914762212238569	1.36150424268067e-10	6.3708489643238e-10
Anapc13|5UTR_INTRON|TC_14074_588.00000|chr9_102626653_102626683_+^Anapc13|5UTR_INTRON|TC_8283_1912.00000|chr9_102626568_102626597_+	-0.887746183107816	0.0950929304105457	0	0
Anapc15|5UTR|TC_1138_37855.00000|chr7_101896394_101896424_+^Anapc15|5UTR|TC_14410_588.00000|chr7_101896364_101896366_+	0.150550519259235	0.059340387082841	0.0111785657828813	0.0210416287038277
Anapc15|5UTR|TC_1138_37855.00000|chr7_101896394_101896424_+^Anapc15|5UTR_INTRON|TC_15932_468.00000|chr7_101896782_101896789_+	0.0363361728090826	0.0773624737528052	0.638578429851615	0.706205285491887
Anapc15|5UTR|TC_1138_37855.00000|chr7_101896394_101896424_+^Anapc15|5UTR_INTRON|TC_9549_1472.00000|chr7_101896992_101897018_+	0.370985162983582	0.0394033413491622	0	0
Anapc15|5UTR|TC_1138_37855.00000|chr7_101896394_101896424_+^Anapc15|5UTR_INTRON|TC_9899_1367.00000|chr7_101896826_101896862_+	0.2195789985629	0.0444670663752409	7.89221575647758e-07	2.6501357363533e-06
Anapc15|5UTR|TC_14410_588.00000|chr7_101896364_101896366_+^Anapc15|5UTR_INTRON|TC_15932_468.00000|chr7_101896782_101896789_+	-0.114214346450152	0.0954057880767481	0.231250923995483	0.306065014071385
Anapc15|5UTR|TC_14410_588.00000|chr7_101896364_101896366_+^Anapc15|5UTR_INTRON|TC_9549_1472.00000|chr7_101896992_101897018_+	0.220434643724347	0.0701387955547392	0.00167320273573979	0.0036606717401106
Anapc15|5UTR|TC_14410_588.00000|chr7_101896364_101896366_+^Anapc15|5UTR_INTRON|TC_9899_1367.00000|chr7_101896826_101896862_+	0.069028479303665	0.0739335804557028	0.350481729318364	0.431797704465495
Anapc15|5UTR_INTRON|TC_15932_468.00000|chr7_101896782_101896789_+^Anapc15|5UTR_INTRON|TC_9549_1472.00000|chr7_101896992_101897018_+	0.334648990174499	0.0853677110452825	8.85164234434299e-05	0.000233222460804344
Anapc15|5UTR_INTRON|TC_15932_468.00000|chr7_101896782_101896789_+^Anapc15|5UTR_INTRON|TC_9899_1367.00000|chr7_101896826_101896862_+	0.183242825753817	0.0880802781010357	0.0374882191767363	0.0627082620484725
Anapc15|5UTR_INTRON|TC_9549_1472.00000|chr7_101896992_101897018_+^Anapc15|5UTR_INTRON|TC_9899_1367.00000|chr7_101896826_101896862_+	-0.151406164420682	0.0569265190371264	0.0078215575507119	0.0152116768735376
Anapc16|5UTR|TC_13645_662.00000|chr10_60002980_60003001_-^Anapc16|5UTR|TC_2773_12425.00000|chr10_60003042_60003137_-	0.199593038124705	0.0536869931860464	0.000201031422228271	0.00050434738598814
Anapc4|5UTR|TC_4544_4614.00000|chr5_52834119_52834151_+^Anapc4|5UTR|TC_7583_1921.00000|chr5_52834172_52834210_+	-0.0992614109210669	0.0300999360242424	0.000974703999012005	0.00221794199358804
Anapc4|5UTR|TC_4544_4614.00000|chr5_52834119_52834151_+^Anapc4|5UTR_UP1k|TC_11076_1065.00000|chr5_52834053_52834066_+	0.049226078716211	0.0346577030582463	0.15550572603187	0.219101203419702
Anapc4|5UTR|TC_7583_1921.00000|chr5_52834172_52834210_+^Anapc4|5UTR_UP1k|TC_11076_1065.00000|chr5_52834053_52834066_+	0.148487489637278	0.0399289474981093	0.000200177022267711	0.00050239606277522
Ang|5UTR|TC_16484_434.00000|chr14_51091099_51091149_+^Ang|5UTR|TC_21127_245.00000|chr14_51091178_51091188_+	-0.142355669855788	0.0833490327175677	0.0876463119032875	0.133562103743874
Ang|5UTR|TC_16484_434.00000|chr14_51091099_51091149_+^Ang|5UTR|TC_33957_75.00000|chr14_51096293_51096314_+	-0.154676532277854	0.136912891034045	0.25858406457002	0.335236590975624
Ang|5UTR|TC_21127_245.00000|chr14_51091178_51091188_+^Ang|5UTR|TC_33957_75.00000|chr14_51096293_51096314_+	-0.0123208624220655	0.147052898932679	0.933227183567949	0.948904288889569
Angel2|5UTR|TC_6532_3226.00000|chr1_190928579_190928686_+^Angel2|5UTR|TC_7207_2674.00000|chr1_190928503_190928539_+	-0.249130751526841	0.0362107355425008	5.98432414733452e-12	3.11222821238856e-11
Angel2|5UTR|TC_6532_3226.00000|chr1_190928579_190928686_+^Angel2|5UTR_INTRON|TC_12525_812.00000|chr1_190928820_190928865_+	0.310359312478916	0.0487642412057386	1.95945260017538e-10	9.07171913303929e-10
Angel2|5UTR|TC_7207_2674.00000|chr1_190928503_190928539_+^Angel2|5UTR_INTRON|TC_12525_812.00000|chr1_190928820_190928865_+	0.559490064005756	0.0488883976808263	0	0
Angptl2|5UTR|TC_3990_7218.00000|chr2_33216094_33216126_+^Angptl2|5UTR|TC_9400_1529.00000|chr2_33216054_33216069_+	0.120584638005733	0.0311084388617574	0.000106070964027927	0.00027669585604421
Ank3|5UTR|TC_15606_479.00000|chr10_69533795_69533826_+^Ank3|5UTR|TC_17602_375.00000|chr10_69534089_69534153_+	-0.758284137834573	0.112300337416078	1.45532474959964e-11	7.36421273755744e-11
Ank3|5UTR|TC_15606_479.00000|chr10_69533795_69533826_+^Ank3|5UTR|TC_33358_79.00000|chr10_69534052_69534062_+	-0.603465400120197	0.234859355210513	0.0101852542360257	0.0193384184365537
Ank3|5UTR|TC_15606_479.00000|chr10_69533795_69533826_+^Ank3|5UTR|TC_8170_2007.00000|chr10_69533701_69533788_+	-0.0863483569882179	0.0792538040646247	0.275926017115968	0.35414870735816
Ank3|5UTR|TC_15606_479.00000|chr10_69533795_69533826_+^Ank3|5UTR_UP1k|TC_10753_1135.00000|chr10_69533596_69533675_+	0.299715156700556	0.0798802477137998	0.000175390325594105	0.000443925030971107
Ank3|5UTR|TC_17602_375.00000|chr10_69534089_69534153_+^Ank3|5UTR|TC_33358_79.00000|chr10_69534052_69534062_+	0.154818737714376	0.240720685741996	0.52012885232704	0.596955725159386
Ank3|5UTR|TC_17602_375.00000|chr10_69534089_69534153_+^Ank3|5UTR|TC_8170_2007.00000|chr10_69533701_69533788_+	0.671935780846355	0.0925215932033637	3.80140363631654e-13	2.13529807682774e-12
Ank3|5UTR|TC_17602_375.00000|chr10_69534089_69534153_+^Ank3|5UTR_UP1k|TC_10753_1135.00000|chr10_69533596_69533675_+	1.05799929453513	0.0947356226914839	0	0
Ank3|5UTR|TC_33358_79.00000|chr10_69534052_69534062_+^Ank3|5UTR|TC_8170_2007.00000|chr10_69533701_69533788_+	0.517117043131979	0.226171830655333	0.0222314447602443	0.0393187202636683
Ank3|5UTR|TC_33358_79.00000|chr10_69534052_69534062_+^Ank3|5UTR_UP1k|TC_10753_1135.00000|chr10_69533596_69533675_+	0.903180556820753	0.227162870423118	7.0108785703793e-05	0.000187356730499378
Ank3|5UTR|TC_8170_2007.00000|chr10_69533701_69533788_+^Ank3|5UTR_UP1k|TC_10753_1135.00000|chr10_69533596_69533675_+	0.386063513688774	0.0503414055657778	1.73194791841524e-14	1.05903165025335e-13
Ankhd1|5UTR|TC_21587_233.00000|chr18_36560592_36560614_+^Ankhd1|5UTR_UP1k|TC_21664_231.00000|chr18_36559958_36560005_+	-0.0914263494885104	0.166494305628447	0.582918994113821	0.654978628184432
Ankle2|5UTR|TC_13179_720.00000|chr5_110231120_110231162_+^Ankle2|5UTR|TC_5822_3954.00000|chr5_110230979_110231098_+	0.0544617189838634	0.0413481434330497	0.187788253793715	0.257316207350436
Ankra2|5UTR|TC_10689_1151.00000|chr13_98263099_98263169_+^Ankra2|5UTR|TC_35019_68.00000|chr13_98263287_98263293_+	0.274175254143301	0.135343190361036	0.0427875419011086	0.0706446877611959
Ankrd1|5UTR|TC_637_77652.00000|chr19_36119841_36119844_-^Ankrd1|5UTR_UP1k|TC_12998_743.00000|chr19_36120021_36120023_-	0.133623192845608	0.0483903157961239	0.00575607868674766	0.0114963800906627
Ankrd1|5UTR|TC_637_77652.00000|chr19_36119841_36119844_-^Ankrd1|5UTR_UP1k|TC_14559_573.00000|chr19_36119944_36119946_-	0.365423256239669	0.0469208723442383	6.88338275267597e-15	4.30736871107338e-14
Ankrd1|5UTR|TC_637_77652.00000|chr19_36119841_36119844_-^Ankrd1|5UTR_UP1k|TC_3923_7409.00000|chr19_36119871_36119891_-	0.133396402279842	0.0148116273735158	0	0
Ankrd1|5UTR_UP1k|TC_12998_743.00000|chr19_36120021_36120023_-^Ankrd1|5UTR_UP1k|TC_14559_573.00000|chr19_36119944_36119946_-	0.231800063394061	0.0677318859006681	0.000620896123107784	0.00145474697225468
Ankrd1|5UTR_UP1k|TC_12998_743.00000|chr19_36120021_36120023_-^Ankrd1|5UTR_UP1k|TC_3923_7409.00000|chr19_36119871_36119891_-	-0.000226790565765853	0.0501125401475487	0.996389085990474	0.9974537667418
Ankrd1|5UTR_UP1k|TC_14559_573.00000|chr19_36119944_36119946_-^Ankrd1|5UTR_UP1k|TC_3923_7409.00000|chr19_36119871_36119891_-	-0.232026853959827	0.0493747378012035	2.61050887773173e-06	8.29845720802942e-06
Ankrd10|5UTR|TC_4295_6470.00000|chr8_11635700_11635759_-^Ankrd10|5UTR_UP1k|TC_25359_160.00000|chr8_11636360_11636366_-	-0.830388042574141	0.164604410407608	4.54115546277833e-07	1.56330170734385e-06
Ankrd10|5UTR|TC_4295_6470.00000|chr8_11635700_11635759_-^Ankrd10|5UTR_UP1k|TC_35993_63.00000|chr8_11636393_11636395_-	-1.03903180972692	0.428092281501495	0.0152191747717094	0.0279572403789553
Ankrd10|5UTR_UP1k|TC_25359_160.00000|chr8_11636360_11636366_-^Ankrd10|5UTR_UP1k|TC_35993_63.00000|chr8_11636393_11636395_-	-0.208643767152781	0.459831311767568	0.650016117620403	0.716257363581384
Ankrd12|5UTR|TC_24639_171.00000|chr17_66076973_66076977_-^Ankrd12|5UTR|TC_4146_6784.00000|chr17_66077001_66077108_-	-0.0301074287968424	0.129238822304507	0.815792750503185	0.854963347525042
Ankrd16|5UTR|TC_12047_886.00000|chr2_11778518_11778598_+^Ankrd16|5UTR|TC_22332_215.00000|chr2_11777916_11777933_+	-0.686578620259185	0.137817598230088	6.29981028454907e-07	2.14340626957576e-06
Ankrd16|5UTR|TC_12047_886.00000|chr2_11778518_11778598_+^Ankrd16|5UTR|TC_41126_36.00000|chr2_11777790_11777792_+	-0.420185969287848	0.245168010252514	0.0865527000819113	0.132048995495446
Ankrd16|5UTR|TC_22332_215.00000|chr2_11777916_11777933_+^Ankrd16|5UTR|TC_41126_36.00000|chr2_11777790_11777792_+	0.266392650971337	0.273476159192454	0.330007753124765	0.41042875876962
Ankrd37|5UTR|TC_33753_77.00000|chr8_45999712_45999714_-^Ankrd37|5UTR_UP1k|TC_9523_1484.00000|chr8_45999865_45999917_-	0.366657266714956	0.14067639990832	0.00915027700316773	0.0175204427990581
Ankrd52|5UTR|TC_5614_4212.00000|chr10_128377123_128377155_+^Ankrd52|5UTR_UP1k|TC_31970_89.00000|chr10_128376476_128376507_+	-0.557805276420894	0.151914851560687	0.000240821305421912	0.000597656053342252
Ankrd55|5UTR|TC_22491_211.00000|chr13_112317816_112317818_+^Ankrd55|5UTR|TC_6355_3404.00000|chr13_112318425_112318504_+	-0.320300358661155	0.109307477212403	0.00338668223298733	0.00703734540048507
Ankrd55|5UTR|TC_22491_211.00000|chr13_112317816_112317818_+^Ankrd55|5UTR_INTRON|TC_21540_234.00000|chr13_112318368_112318404_+	0.139316225981683	0.123830295360147	0.260564588972966	0.337437317236318
Ankrd55|5UTR|TC_22491_211.00000|chr13_112317816_112317818_+^Ankrd55|5UTR_INTRON|TC_39019_46.00000|chr13_112311947_112311966_+	-5.12098851666546	1.60917005097617	0.0014607068072332	0.00321939682131922
Ankrd55|5UTR|TC_6355_3404.00000|chr13_112318425_112318504_+^Ankrd55|5UTR_INTRON|TC_21540_234.00000|chr13_112318368_112318404_+	0.459616584642838	0.0631042425749584	3.25295346215171e-13	1.83824806590184e-12
Ankrd55|5UTR|TC_6355_3404.00000|chr13_112318425_112318504_+^Ankrd55|5UTR_INTRON|TC_39019_46.00000|chr13_112311947_112311966_+	-4.80068815800431	1.60593174042711	0.00279573897762053	0.00590767076372981
Ankrd55|5UTR_INTRON|TC_21540_234.00000|chr13_112318368_112318404_+^Ankrd55|5UTR_INTRON|TC_39019_46.00000|chr13_112311947_112311966_+	-5.26030474264715	1.60885184353877	0.00107699009939322	0.00243380464225386
Anks3|5UTR|TC_6013_3739.00000|chr16_4964159_4964220_-^Anks3|5UTR_INTRON|TC_23559_190.00000|chr16_4964014_4964017_-	-1.57036309671408	0.277344722253583	1.49501642177086e-08	5.9240590295911e-08
Ankzf1|5UTR|TC_11899_908.00000|chr1_75192146_75192220_+^Ankzf1|5UTR|TC_29683_108.00000|chr1_75192429_75192437_+	0.307628885614247	0.133439166745529	0.0211449234655068	0.0376253990196156
Anln|5UTR|TC_11527_976.00000|chr9_22389093_22389097_-^Anln|5UTR|TC_3662_8273.00000|chr9_22389120_22389203_-	0.0457663845928224	0.0457960042128089	0.317623609355871	0.39751443323584
Ano6|5UTR|TC_2574_11406.00000|chr15_95790836_95790869_+^Ano6|5UTR|TC_6014_3132.00000|chr15_95790891_95790908_+	-0.0567642963685117	0.0252297885984681	0.0244558098627503	0.0427911422305007
Ano6|5UTR|TC_2574_11406.00000|chr15_95790836_95790869_+^Ano6|5UTR|TC_8392_1937.00000|chr15_95790951_95791002_+	-0.410972248348973	0.0303520261136761	0	0
Ano6|5UTR|TC_6014_3132.00000|chr15_95790891_95790908_+^Ano6|5UTR|TC_8392_1937.00000|chr15_95790951_95791002_+	-0.354207951980461	0.0371068779747521	0	0
Anp32a|5UTR|TC_11609_961.00000|chr9_62341470_62341485_+^Anp32a|5UTR|TC_1759_22439.00000|chr9_62341324_62341410_+	0.248670438779483	0.0344006656082507	4.87831997020294e-13	2.72041006501623e-12
Anp32a|5UTR|TC_11609_961.00000|chr9_62341470_62341485_+^Anp32a|5UTR|TC_9974_1343.00000|chr9_62341445_62341447_+	0.114685550433884	0.0430743273730701	0.00775617466952294	0.0150969672882014
Anp32a|5UTR|TC_1759_22439.00000|chr9_62341324_62341410_+^Anp32a|5UTR|TC_9974_1343.00000|chr9_62341445_62341447_+	-0.133984888345599	0.0279298722267109	1.60907401891563e-06	5.2420801868101e-06
Anp32b|5UTR|TC_13359_698.00000|chr4_46451148_46451171_+^Anp32b|5UTR|TC_33587_78.00000|chr4_46451191_46451193_+	-0.596543488982911	0.179187853907579	0.00087111047079147	0.00199920996236236
Anp32b|5UTR|TC_13359_698.00000|chr4_46451148_46451171_+^Anp32b|5UTR|TC_7384_2551.00000|chr4_46451259_46451344_+	-0.0474969507345665	0.0525967014456616	0.366504409083312	0.448369591968722
Anp32b|5UTR|TC_13359_698.00000|chr4_46451148_46451171_+^Anp32b|5UTR_UP1k|TC_8159_2046.00000|chr4_46450916_46450983_+	0.30528986461212	0.054438231035621	2.04672272463569e-08	8.03977695607117e-08
Anp32b|5UTR|TC_33587_78.00000|chr4_46451191_46451193_+^Anp32b|5UTR|TC_7384_2551.00000|chr4_46451259_46451344_+	0.549046538248345	0.177100542886249	0.00193392092803757	0.0041933058178444
Anp32b|5UTR|TC_33587_78.00000|chr4_46451191_46451193_+^Anp32b|5UTR_UP1k|TC_8159_2046.00000|chr4_46450916_46450983_+	0.901833353595031	0.177244392313533	3.61709957097389e-07	1.26141659061137e-06
Anp32b|5UTR|TC_7384_2551.00000|chr4_46451259_46451344_+^Anp32b|5UTR_UP1k|TC_8159_2046.00000|chr4_46450916_46450983_+	0.352786815346687	0.0398277620559867	0	0
Anp32e|5UTR|TC_16894_411.00000|chr3_95929540_95929561_+^Anp32e|5UTR|TC_2238_16782.00000|chr3_95929276_95929308_+	0.756698490251442	0.0627916673599564	0	0
Anp32e|5UTR|TC_16894_411.00000|chr3_95929540_95929561_+^Anp32e|5UTR|TC_26806_140.00000|chr3_95929581_95929583_+	-0.0241403507871309	0.125914165301328	0.847960997509235	0.880520658960583
Anp32e|5UTR|TC_16894_411.00000|chr3_95929540_95929561_+^Anp32e|5UTR|TC_6098_3655.00000|chr3_95929334_95929430_+	0.548189369165721	0.0648203849179024	0	0
Anp32e|5UTR|TC_16894_411.00000|chr3_95929540_95929561_+^Anp32e|5UTR_UP1k|TC_9214_1599.00000|chr3_95929243_95929256_+	0.202331657502673	0.0694500788986446	0.00357585613897315	0.00738946417500739
Anp32e|5UTR|TC_2238_16782.00000|chr3_95929276_95929308_+^Anp32e|5UTR|TC_26806_140.00000|chr3_95929581_95929583_+	-0.780838841038573	0.106969648367073	2.88657986402541e-13	1.6375597533113e-12
Anp32e|5UTR|TC_2238_16782.00000|chr3_95929276_95929308_+^Anp32e|5UTR|TC_6098_3655.00000|chr3_95929334_95929430_+	-0.208509121085721	0.0193520645899652	0	0
Anp32e|5UTR|TC_2238_16782.00000|chr3_95929276_95929308_+^Anp32e|5UTR_UP1k|TC_9214_1599.00000|chr3_95929243_95929256_+	-0.554366832748769	0.0315078599302188	0	0
Anp32e|5UTR|TC_26806_140.00000|chr3_95929581_95929583_+^Anp32e|5UTR|TC_6098_3655.00000|chr3_95929334_95929430_+	0.572329719952852	0.107676097702806	1.06487407558475e-07	3.92990668974948e-07
Anp32e|5UTR|TC_26806_140.00000|chr3_95929581_95929583_+^Anp32e|5UTR_UP1k|TC_9214_1599.00000|chr3_95929243_95929256_+	0.226472008289804	0.110921490018319	0.0411780756212556	0.0682537141221267
Anp32e|5UTR|TC_6098_3655.00000|chr3_95929334_95929430_+^Anp32e|5UTR_UP1k|TC_9214_1599.00000|chr3_95929243_95929256_+	-0.345857711663048	0.0361763059393565	0	0
Antxr1|5UTR|TC_6294_3468.00000|chr6_87335387_87335561_-^Antxr1|5UTR|TC_8161_2045.00000|chr6_87335695_87335820_-	0.189090480225328	0.0340759079543196	2.87150687672266e-08	1.11296348094251e-07
Anxa1|5UTR|TC_7854_2225.00000|chr19_20390640_20390642_-^Anxa1|5UTR_UP1k|TC_1339_31539.00000|chr19_20390672_20390680_-	0.267884259740472	0.0251498840948272	0	0
Anxa11|5UTR|TC_9137_1507.00000|chr14_25842179_25842242_+^Anxa11|5UTR_INTRON|TC_23104_199.00000|chr14_25862069_25862071_+	-2.92625921586042	0.388884259350524	5.28466159721575e-14	3.13636296421184e-13
Anxa11|5UTR|TC_9137_1507.00000|chr14_25842179_25842242_+^Anxa11|5UTR_UP1k|TC_15379_450.00000|chr14_25842130_25842154_+	0.214438206460019	0.049458943906641	1.45309506862645e-05	4.22028231180349e-05
Anxa11|5UTR_INTRON|TC_23104_199.00000|chr14_25862069_25862071_+^Anxa11|5UTR_UP1k|TC_15379_450.00000|chr14_25842130_25842154_+	3.14069742232044	0.388649651052731	6.66133814775094e-16	4.39930066192857e-15
Anxa3|5UTR|TC_6863_2937.00000|chr5_96793496_96793503_+^Anxa3|5UTR|TC_880_51407.00000|chr5_96793371_96793401_+	0.0212457522737971	0.0207093247274711	0.304937447109176	0.384943171923384
Anxa3|5UTR|TC_6863_2937.00000|chr5_96793496_96793503_+^Anxa3|5UTR_INTRON|TC_20995_249.00000|chr5_96794155_96794204_+	0.0302035243116154	0.0688833064495614	0.661042867305538	0.7258466511159
Anxa3|5UTR|TC_880_51407.00000|chr5_96793371_96793401_+^Anxa3|5UTR_INTRON|TC_20995_249.00000|chr5_96794155_96794204_+	0.00895777203781834	0.0666193565433695	0.893037256367564	0.917449412901776
Anxa4|5UTR|TC_775_60182.00000|chr6_86793529_86793598_-^Anxa4|5UTR_INTRON|TC_29653_109.00000|chr6_86772776_86772801_-	-2.8290619504917	0.468195609229437	1.51764489864092e-09	6.53494106716164e-09
Anxa7|5UTR|TC_18403_338.00000|chr14_20480062_20480140_-^Anxa7|5UTR|TC_6772_3007.00000|chr14_20479909_20479965_-	-0.153749488305945	0.0755682967297013	0.0418934937585127	0.0693168997270913
Aox1|5UTR|TC_30808_98.00000|chr1_58029989_58029994_+^Aox1|5UTR_UP1k|TC_18094_352.00000|chr1_58029955_58029966_+	0.333977971945759	0.216341609549901	0.122648222566505	0.178501341231944
Ap1b1|5UTR|TC_2669_13196.00000|chr11_4986886_4986965_+^Ap1b1|5UTR_INTRON|TC_42375_29.00000|chr11_4973404_4973435_+	-2.54875115648342	1.50790385621232	0.0909780230954127	0.137965978832169
Ap1g1|5UTR|TC_10767_1131.00000|chr8_109778848_109778914_+^Ap1g1|5UTR|TC_7634_2367.00000|chr8_109778554_109778715_+	0.134581700583618	0.0440710993552237	0.00226007492525904	0.0048491972386222
Ap1g1|5UTR|TC_10767_1131.00000|chr8_109778848_109778914_+^Ap1g1|5UTR_UP1k|TC_36715_59.00000|chr8_109778517_109778529_+	-0.379821495764629	0.190678615354104	0.04637698848001	0.0759401474286906
Ap1g1|5UTR|TC_7634_2367.00000|chr8_109778554_109778715_+^Ap1g1|5UTR_UP1k|TC_36715_59.00000|chr8_109778517_109778529_+	-0.514403196348247	0.191010845735351	0.00708000512412221	0.0138993185463234
Ap1m1|5UTR|TC_3286_9326.00000|chr8_72240082_72240160_+^Ap1m1|5UTR_UP1k|TC_13821_612.00000|chr8_72240038_72240057_+	-0.527535357372895	0.0498533373886445	0	0
Ap1s2|5UTR|TC_2441_14852.00000|chrX_163909110_163909207_+^Ap1s2|5UTR_UP1k|TC_18485_335.00000|chrX_163908985_163908987_+	0.452961783262942	0.0615702478490243	1.88293824976427e-13	1.08271013081579e-12
Ap2b1|5UTR|TC_3749_7083.00000|chr11_83302726_83302790_+^Ap2b1|5UTR|TC_5476_3918.00000|chr11_83302673_83302702_+	0.212380632920184	0.0240756687575428	0	0
Ap3m1|5UTR|TC_11784_927.00000|chr14_21052433_21052505_-^Ap3m1|5UTR|TC_5388_4529.00000|chr14_21052159_21052236_-	-0.227508417668934	0.0417053394774439	4.89345921561579e-08	1.8560616272995e-07
Ap3m2|5UTR|TC_30928_98.00000|chr8_22805602_22805612_-^Ap3m2|5UTR|TC_32910_83.00000|chr8_22805632_22805647_-	-0.180214390289664	0.168223402391049	0.284043486273086	0.36286299463892
Ap4b1|5UTR|TC_10414_1225.00000|chr3_103809588_103809629_+^Ap4b1|5UTR|TC_22208_218.00000|chr3_103809651_103809656_+	0.0445877142850709	0.107273488157971	0.677669620260795	0.740008220990729
Ap4b1|5UTR|TC_10414_1225.00000|chr3_103809588_103809629_+^Ap4b1|5UTR_UP1k|TC_18178_349.00000|chr3_103808957_103808997_+	-0.836955315008558	0.117693855675231	1.14952491969689e-12	6.28215368614349e-12
Ap4b1|5UTR|TC_22208_218.00000|chr3_103809651_103809656_+^Ap4b1|5UTR_UP1k|TC_18178_349.00000|chr3_103808957_103808997_+	-0.881543029293629	0.151339103976337	5.7128988206756e-09	2.34303880337652e-08
Ap4m1|5UTR|TC_27519_131.00000|chr5_138172055_138172060_+^Ap4m1|5UTR|TC_8845_1751.00000|chr5_138172112_138172153_+	-0.551237674357974	0.109071101669162	4.32811092965224e-07	1.49388165666628e-06
Ap4m1|5UTR|TC_27519_131.00000|chr5_138172055_138172060_+^Ap4m1|5UTR_UP1k|TC_28752_118.00000|chr5_138171375_138171378_+	-2.99666389748287	0.466596719030188	1.34155353492815e-10	6.28871199575327e-10
Ap4m1|5UTR|TC_8845_1751.00000|chr5_138172112_138172153_+^Ap4m1|5UTR_UP1k|TC_28752_118.00000|chr5_138171375_138171378_+	-2.44542622312489	0.458359657744455	9.54556249599392e-08	3.53272002532326e-07
Ap4s1|5UTR|TC_14933_544.00000|chr12_51690994_51691025_+^Ap4s1|5UTR|TC_19672_289.00000|chr12_51691211_51691217_+	-0.57403425784323	0.129158679986517	8.81329826074584e-06	2.63675228074686e-05
Ap4s1|5UTR|TC_14933_544.00000|chr12_51690994_51691025_+^Ap4s1|5UTR_INTRON|TC_19673_289.00000|chr12_51692124_51692185_+	-0.636237106046245	0.151539768571354	2.68709304331871e-05	7.55982676022484e-05
Ap4s1|5UTR|TC_19672_289.00000|chr12_51691211_51691217_+^Ap4s1|5UTR_INTRON|TC_19673_289.00000|chr12_51692124_51692185_+	-0.0622028482030143	0.182287575230952	0.732926893537307	0.787504639603123
Apbb1|5UTR|TC_39956_42.00000|chr7_105581521_105581535_-^Apbb1|5UTR|TC_4527_5955.00000|chr7_105581191_105581265_-	0.27645337962117	0.243771654487618	0.256766460703937	0.333473502187626
Apbb1ip|5UTR|TC_2635_13433.00000|chr2_22774323_22774498_+^Apbb1ip|5UTR_UP1k|TC_16597_428.00000|chr2_22774246_22774295_+	0.0226835168794521	0.0656242434691166	0.729600071062173	0.784765830084587
Apbb2|5UTR|TC_10344_1220.00000|chr5_66618623_66618651_-^Apbb2|5UTR|TC_4282_6498.00000|chr5_66618754_66618833_-	-0.00262493965307315	0.0396313162470898	0.947191547138793	0.960000334771069
Apbb2|5UTR|TC_10344_1220.00000|chr5_66618623_66618651_-^Apbb2|5UTR|TC_5304_4533.00000|chr5_66618671_66618727_-	-0.0155825867274878	0.0411636171995437	0.705020263476279	0.763398478969279
Apbb2|5UTR|TC_10344_1220.00000|chr5_66618623_66618651_-^Apbb2|5UTR_INTRON|TC_20091_276.00000|chr5_66542641_66542691_-	-4.43652281834895	0.526033195275004	0	0
Apbb2|5UTR|TC_10344_1220.00000|chr5_66618623_66618651_-^Apbb2|5UTR_INTRON|TC_31427_94.00000|chr5_66543894_66543896_-	-0.922826542827626	0.178563447979415	2.36536878306381e-07	8.41904395079104e-07
Apbb2|5UTR|TC_10344_1220.00000|chr5_66618623_66618651_-^Apbb2|5UTR_INTRON|TC_34018_75.00000|chr5_66602446_66602463_-	-0.963896913143385	0.138391704262946	3.28426175144614e-12	1.74116318237541e-11
Apbb2|5UTR|TC_10344_1220.00000|chr5_66618623_66618651_-^Apbb2|5UTR_INTRON|TC_35605_65.00000|chr5_66546998_66547002_-	-1.66107253327471	0.346539327856588	1.64046851036659e-06	5.34170431528505e-06
Apbb2|5UTR|TC_10344_1220.00000|chr5_66618623_66618651_-^Apbb2|5UTR_INTRON|TC_40357_40.00000|chr5_66618110_66618112_-	-2.55407212874881	1.56097133258294	0.10179628430205	0.151791730889687
Apbb2|5UTR|TC_4282_6498.00000|chr5_66618754_66618833_-^Apbb2|5UTR|TC_5304_4533.00000|chr5_66618671_66618727_-	-0.0129576470744147	0.0258105314513766	0.615646800737083	0.684945579647771
Apbb2|5UTR|TC_4282_6498.00000|chr5_66618754_66618833_-^Apbb2|5UTR_INTRON|TC_20091_276.00000|chr5_66542641_66542691_-	-4.43389787869587	0.523461029185299	0	0
Apbb2|5UTR|TC_4282_6498.00000|chr5_66618754_66618833_-^Apbb2|5UTR_INTRON|TC_31427_94.00000|chr5_66543894_66543896_-	-0.920201603174553	0.175283720676909	1.52277987330862e-07	5.5464539900905e-07
Apbb2|5UTR|TC_4282_6498.00000|chr5_66618754_66618833_-^Apbb2|5UTR_INTRON|TC_34018_75.00000|chr5_66602446_66602463_-	-0.961271973490312	0.136616814904907	1.9746426715983e-12	1.06014790342543e-11
Apbb2|5UTR|TC_4282_6498.00000|chr5_66618754_66618833_-^Apbb2|5UTR_INTRON|TC_35605_65.00000|chr5_66546998_66547002_-	-1.65844759362163	0.346373371522234	1.68422842672378e-06	5.47468154768502e-06
Apbb2|5UTR|TC_4282_6498.00000|chr5_66618754_66618833_-^Apbb2|5UTR_INTRON|TC_40357_40.00000|chr5_66618110_66618112_-	-2.55144718909573	1.56058603617444	0.102063956298379	0.152121687591993
Apbb2|5UTR|TC_5304_4533.00000|chr5_66618671_66618727_-^Apbb2|5UTR_INTRON|TC_20091_276.00000|chr5_66542641_66542691_-	-4.42094023162146	0.524204718735793	0	0
Apbb2|5UTR|TC_5304_4533.00000|chr5_66618671_66618727_-^Apbb2|5UTR_INTRON|TC_31427_94.00000|chr5_66543894_66543896_-	-0.907243956100138	0.175836144289919	2.47479619686075e-07	8.78468928769299e-07
Apbb2|5UTR|TC_5304_4533.00000|chr5_66618671_66618727_-^Apbb2|5UTR_INTRON|TC_34018_75.00000|chr5_66602446_66602463_-	-0.948314326415898	0.136815005977198	4.16799927904776e-12	2.19195984538855e-11
Apbb2|5UTR|TC_5304_4533.00000|chr5_66618671_66618727_-^Apbb2|5UTR_INTRON|TC_35605_65.00000|chr5_66546998_66547002_-	-1.64548994654722	0.346621051132203	2.06221126952677e-06	6.63428084648347e-06
Apbb2|5UTR|TC_5304_4533.00000|chr5_66618671_66618727_-^Apbb2|5UTR_INTRON|TC_40357_40.00000|chr5_66618110_66618112_-	-2.53848954202132	1.56172764754841	0.104069526553854	0.154759173501174
Apbb2|5UTR_INTRON|TC_20091_276.00000|chr5_66542641_66542691_-^Apbb2|5UTR_INTRON|TC_31427_94.00000|chr5_66543894_66543896_-	3.51369627552132	0.560202785697058	3.560129968605e-10	1.61461496086525e-09
Apbb2|5UTR_INTRON|TC_20091_276.00000|chr5_66542641_66542691_-^Apbb2|5UTR_INTRON|TC_34018_75.00000|chr5_66602446_66602463_-	3.47262590520556	0.539551134845302	1.22551080394828e-10	5.75503032745638e-10
Apbb2|5UTR_INTRON|TC_20091_276.00000|chr5_66542641_66542691_-^Apbb2|5UTR_INTRON|TC_35605_65.00000|chr5_66546998_66547002_-	2.77545028507424	0.622487371019497	8.24793430109771e-06	2.47811275716762e-05
Apbb2|5UTR_INTRON|TC_20091_276.00000|chr5_66542641_66542691_-^Apbb2|5UTR_INTRON|TC_40357_40.00000|chr5_66618110_66618112_-	1.88245068960014	1.64217499373099	0.251664621570792	0.328295172799194
Apbb2|5UTR_INTRON|TC_31427_94.00000|chr5_66543894_66543896_-^Apbb2|5UTR_INTRON|TC_34018_75.00000|chr5_66602446_66602463_-	-0.0410703703157597	0.214071773794597	0.847857140685822	0.880482522346417
Apbb2|5UTR_INTRON|TC_31427_94.00000|chr5_66543894_66543896_-^Apbb2|5UTR_INTRON|TC_35605_65.00000|chr5_66546998_66547002_-	-0.73824599044708	0.390844859772803	0.0589123845001998	0.0939903704056222
Apbb2|5UTR_INTRON|TC_31427_94.00000|chr5_66543894_66543896_-^Apbb2|5UTR_INTRON|TC_40357_40.00000|chr5_66618110_66618112_-	-1.63124558592118	1.57132781918103	0.299208636619863	0.378987974689148
Apbb2|5UTR_INTRON|TC_34018_75.00000|chr5_66602446_66602463_-^Apbb2|5UTR_INTRON|TC_35605_65.00000|chr5_66546998_66547002_-	-0.69717562013132	0.36763531242078	0.0579100423102463	0.0926165241971943
Apbb2|5UTR_INTRON|TC_34018_75.00000|chr5_66602446_66602463_-^Apbb2|5UTR_INTRON|TC_40357_40.00000|chr5_66618110_66618112_-	-1.59017521560542	1.56490151537958	0.309557797609996	0.38968807692223
Apbb2|5UTR_INTRON|TC_35605_65.00000|chr5_66546998_66547002_-^Apbb2|5UTR_INTRON|TC_40357_40.00000|chr5_66618110_66618112_-	-0.8929995954741	1.60150115823077	0.577116469110698	0.649962185201435
Apbb3|5UTR|TC_32260_87.00000|chr18_36679119_36679150_-^Apbb3|5UTR|TC_35050_68.00000|chr18_36679363_36679365_-	-0.163584576485442	0.318910756057452	0.607987822923994	0.677630763149111
Apbb3|5UTR|TC_32260_87.00000|chr18_36679119_36679150_-^Apbb3|5UTR_UP1k|TC_34268_73.00000|chr18_36679433_36679435_-	-0.0155195256066241	0.316404884259856	0.960879787045654	0.970438964073528
Apbb3|5UTR|TC_35050_68.00000|chr18_36679363_36679365_-^Apbb3|5UTR_UP1k|TC_34268_73.00000|chr18_36679433_36679435_-	0.148065050878818	0.266819568305265	0.578945443489721	0.651406745887551
Apeh|5UTR|TC_5098_4932.00000|chr9_108094451_108094483_-^Apeh|5UTR_UP1k|TC_26455_145.00000|chr9_108094879_108094906_-	-1.2092693398891	0.139777421561374	0	0
Apex1|5UTR|TC_1679_23808.00000|chr14_50924948_50924998_+^Apex1|5UTR|TC_18171_349.00000|chr14_50925020_50925022_+	0.144538848748954	0.0545824928168426	0.00809501857863504	0.0156807360326949
Aph1a|5UTR|TC_14070_618.00000|chr3_95893924_95893926_+^Aph1a|5UTR|TC_5504_4363.00000|chr3_95893957_95893979_+	0.664580329371332	0.0546202602116403	0	0
Aph1b|5UTR|TC_12758_778.00000|chr9_66795339_66795415_-^Aph1b|5UTR_UP1k|TC_21002_249.00000|chr9_66795744_66795804_-	0.39939584396808	0.0899243228742051	8.934796743576e-06	2.67005682589981e-05
Apip|5UTR|TC_26209_148.00000|chr2_103073780_103073782_+^Apip|5UTR|TC_2969_11364.00000|chr2_103073674_103073748_+	0.532202457848916	0.100276733402462	1.11238156907945e-07	4.09486294135448e-07
Apitd1|5UTR|TC_4459_5110.00000|chr4_149137563_149137585_-^Apitd1|5UTR_UP1k|TC_12553_702.00000|chr4_149137605_149137619_-	0.0222467899370124	0.0431277914791025	0.605970212008304	0.675669922698369
Aplf|5UTR|TC_18084_353.00000|chr6_87672150_87672165_-^Aplf|5UTR|TC_20878_252.00000|chr6_87672062_87672100_-	0.0756682364186353	0.0983699280712617	0.441761993274249	0.522654727023729
Aplf|5UTR|TC_18084_353.00000|chr6_87672150_87672165_-^Aplf|5UTR|TC_25800_154.00000|chr6_87672008_87672018_-	-2.15725227874768	0.335019140201408	1.20111920409727e-10	5.65060239631986e-10
Aplf|5UTR|TC_18084_353.00000|chr6_87672150_87672165_-^Aplf|5UTR|TC_35968_63.00000|chr6_87672128_87672130_-	0.156805144755252	0.170879744331981	0.358810261872193	0.440609998569018
Aplf|5UTR|TC_18084_353.00000|chr6_87672150_87672165_-^Aplf|5UTR_UP1k|TC_35114_68.00000|chr6_87672197_87672199_-	0.000890201146867918	0.150126551830253	0.995268834326033	0.996788792839054
Aplf|5UTR|TC_20878_252.00000|chr6_87672062_87672100_-^Aplf|5UTR|TC_25800_154.00000|chr6_87672008_87672018_-	-2.23292051516632	0.334506445046069	2.46778153467631e-11	1.22789918849827e-10
Aplf|5UTR|TC_20878_252.00000|chr6_87672062_87672100_-^Aplf|5UTR|TC_35968_63.00000|chr6_87672128_87672130_-	0.0811369083366173	0.169064704874928	0.631286907376627	0.699493128991151
Aplf|5UTR|TC_20878_252.00000|chr6_87672062_87672100_-^Aplf|5UTR_UP1k|TC_35114_68.00000|chr6_87672197_87672199_-	-0.0747780352717673	0.147945199905237	0.613246918680098	0.682565053072655
Aplf|5UTR|TC_25800_154.00000|chr6_87672008_87672018_-^Aplf|5UTR|TC_35968_63.00000|chr6_87672128_87672130_-	2.31405742350293	0.361680719977573	1.57356350172222e-10	7.32914023032267e-10
Aplf|5UTR|TC_25800_154.00000|chr6_87672008_87672018_-^Aplf|5UTR_UP1k|TC_35114_68.00000|chr6_87672197_87672199_-	2.15814247989455	0.357098284287419	1.50756629402338e-09	6.49367471671941e-09
Aplf|5UTR|TC_35968_63.00000|chr6_87672128_87672130_-^Aplf|5UTR_UP1k|TC_35114_68.00000|chr6_87672197_87672199_-	-0.155914943608385	0.19833222531314	0.431791237850843	0.513155989635066
Apobec3|5UTR|TC_2029_18940.00000|chr15_79892380_79892465_+^Apobec3|5UTR_UP1k|TC_17017_404.00000|chr15_79891634_79891638_+	-0.319008441281758	0.0582488895545758	4.334676351192e-08	1.65464537317329e-07
Apobr|5UTR_UP1k|TC_6636_3142.00000|chr7_126584879_126584951_+^Apobr|5UTR_UP1k|TC_7048_2788.00000|chr7_126584974_126584982_+	0.0348941189340358	0.0384986373640466	0.36473854823174	0.446593614507795
Apol10b|5UTR|TC_36435_60.00000|chr15_77596041_77596043_-^Apol10b|5UTR|TC_4258_6554.00000|chr15_77596075_77596133_-	0.0241069933254386	0.229209300544007	0.916237276177331	0.936223754623082
Apol6|5UTR|TC_17362_374.00000|chr15_77045070_77045206_+^Apol6|5UTR_INTRON|TC_28317_110.00000|chr15_77045218_77045275_+	0.166781465688443	0.140636147488989	0.235658820857682	0.310924564366699
Apol7a|5UTR|TC_6594_3103.00000|chr15_77399105_77399167_-^Apol7a|5UTR_INTRON|TC_12063_883.00000|chr15_77397831_77397934_-	-1.8221883747444	0.104257446879603	0	0
Apol7a|5UTR|TC_6594_3103.00000|chr15_77399105_77399167_-^Apol7a|5UTR_INTRON|TC_25262_161.00000|chr15_77397462_77397467_-	0.054546890958207	0.11169505249546	0.625298070446292	0.694093558900945
Apol7a|5UTR|TC_6594_3103.00000|chr15_77399105_77399167_-^Apol7a|5UTR_INTRON|TC_36062_62.00000|chr15_77397952_77397958_-	-1.20075059087714	0.320358856857487	0.000178149158930996	0.000450646937037404
Apol7a|5UTR|TC_6594_3103.00000|chr15_77399105_77399167_-^Apol7a|5UTR_UP1k|TC_9208_1568.00000|chr15_77399187_77399243_-	0.0027837945548659	0.0454695550436445	0.951181402797223	0.963076677403766
Apol7a|5UTR_INTRON|TC_12063_883.00000|chr15_77397831_77397934_-^Apol7a|5UTR_INTRON|TC_25262_161.00000|chr15_77397462_77397467_-	1.87673526570261	0.144228235450254	0	0
Apol7a|5UTR_INTRON|TC_12063_883.00000|chr15_77397831_77397934_-^Apol7a|5UTR_INTRON|TC_36062_62.00000|chr15_77397952_77397958_-	0.621437783867268	0.333534613393113	0.0624357807036531	0.0988899528691117
Apol7a|5UTR_INTRON|TC_12063_883.00000|chr15_77397831_77397934_-^Apol7a|5UTR_UP1k|TC_9208_1568.00000|chr15_77399187_77399243_-	1.82497216929927	0.106934041784533	0	0
Apol7a|5UTR_INTRON|TC_25262_161.00000|chr15_77397462_77397467_-^Apol7a|5UTR_INTRON|TC_36062_62.00000|chr15_77397952_77397958_-	-1.25529748183534	0.333194034758305	0.000164912428527897	0.000419428235906902
Apol7a|5UTR_INTRON|TC_25262_161.00000|chr15_77397462_77397467_-^Apol7a|5UTR_UP1k|TC_9208_1568.00000|chr15_77399187_77399243_-	-0.0517630964033411	0.112423846869259	0.645208980421044	0.712156945821965
Apol7a|5UTR_INTRON|TC_36062_62.00000|chr15_77397952_77397958_-^Apol7a|5UTR_UP1k|TC_9208_1568.00000|chr15_77399187_77399243_-	1.203534385432	0.321315571999346	0.000179930170258968	0.000454713701949254
Apol9a|5UTR|TC_4357_6176.00000|chr15_77410985_77411082_-^Apol9a|5UTR_UP1k|TC_11655_934.00000|chr15_77411104_77411123_-	0.33406776443602	0.0355733362408557	0	0
Apol9b|5UTR|TC_15257_517.00000|chr15_77729092_77729094_+^Apol9b|5UTR|TC_8379_1943.00000|chr15_77729113_77729189_+	-0.0821984884297119	0.0640756050910223	0.199549563387235	0.270549108268242
Apoo|5UTR|TC_3829_7702.00000|chrX_94367120_94367159_+^Apoo|5UTR_UP1k|TC_26896_139.00000|chrX_94367096_94367098_+	0.100498129070441	0.0710916367567768	0.157467020159402	0.221610201526166
Appl1|5UTR|TC_10112_1196.00000|chr14_26970453_26970488_-^Appl1|5UTR|TC_9614_1335.00000|chr14_26970512_26970572_-	-0.128841763133466	0.0485531039088929	0.00796321107041154	0.0154550867711627
Appl2|5UTR|TC_8897_1496.00000|chr10_83648610_83648679_-^Appl2|5UTR_UP1k|TC_14533_496.00000|chr10_83648700_83648728_-	0.0415945897612948	0.0620345263328858	0.502534587969163	0.580675152480269
Aprt|5UTR|TC_2751_11811.00000|chr8_122576906_122576921_-^Aprt|5UTR|TC_817_53070.00000|chr8_122576854_122576881_-	-0.163569319710573	0.0126627588737376	0	0
Aptx|5UTR|TC_12759_777.00000|chr4_40702875_40702934_-^Aptx|5UTR|TC_3292_9814.00000|chr4_40703144_40703199_-	0.658394923460602	0.0657268711905621	0	0
Aptx|5UTR|TC_12759_777.00000|chr4_40702875_40702934_-^Aptx|5UTR|TC_42644_28.00000|chr4_40702797_40702799_-	0.869998058802706	0.306403366193187	0.00452001512367373	0.00918143384886241
Aptx|5UTR|TC_12759_777.00000|chr4_40702875_40702934_-^Aptx|5UTR_INTRON|TC_28750_118.00000|chr4_40700395_40700434_-	-1.46527727706444	0.306737746788835	1.77955552849163e-06	5.76882113487301e-06
Aptx|5UTR|TC_12759_777.00000|chr4_40702875_40702934_-^Aptx|5UTR_UP1k|TC_34475_72.00000|chr4_40703479_40703532_-	0.601715357215953	0.169677068425644	0.000390772324289079	0.000943030322976185
Aptx|5UTR|TC_3292_9814.00000|chr4_40703144_40703199_-^Aptx|5UTR|TC_42644_28.00000|chr4_40702797_40702799_-	0.211603135342104	0.301063580220801	0.482147995706398	0.561371780886384
Aptx|5UTR|TC_3292_9814.00000|chr4_40703144_40703199_-^Aptx|5UTR_INTRON|TC_28750_118.00000|chr4_40700395_40700434_-	-2.12367220052504	0.299978763168576	1.4477308241112e-12	7.84970545227059e-12
Aptx|5UTR|TC_3292_9814.00000|chr4_40703144_40703199_-^Aptx|5UTR_UP1k|TC_34475_72.00000|chr4_40703479_40703532_-	-0.0566795662446487	0.158422742319847	0.720512316936283	0.777093951890164
Aptx|5UTR|TC_42644_28.00000|chr4_40702797_40702799_-^Aptx|5UTR_INTRON|TC_28750_118.00000|chr4_40700395_40700434_-	-2.33527533586715	0.41148494831902	1.38495335200162e-08	5.50122597360787e-08
Aptx|5UTR|TC_42644_28.00000|chr4_40702797_40702799_-^Aptx|5UTR_UP1k|TC_34475_72.00000|chr4_40703479_40703532_-	-0.268282701586752	0.344144428066297	0.435647390825092	0.51673451066012
Aptx|5UTR_INTRON|TC_28750_118.00000|chr4_40700395_40700434_-^Aptx|5UTR_UP1k|TC_34475_72.00000|chr4_40703479_40703532_-	2.06699263428039	0.341841908371171	1.47903955749484e-09	6.3728918646854e-09
Arf1|5UTR|TC_655_76081.00000|chr11_59228192_59228250_-^Arf1|5UTR_INTRON|TC_32364_86.00000|chr11_59218355_59218357_-	-4.84469332112118	2.12647246952612	0.0227100790372639	0.0400841604969389
Arf3|5UTR_UP1k|TC_1572_24422.00000|chr15_98763122_98763179_-^Arf3|5UTR_UP1k|TC_3222_9611.00000|chr15_98763202_98763235_-	0.0721003163189806	0.0124463310144418	6.91824486587223e-09	2.81800309505528e-08
Arfgap2|5UTR|TC_13786_646.00000|chr2_91265211_91265232_+^Arfgap2|5UTR|TC_4487_6024.00000|chr2_91265256_91265326_+	0.0602499214358103	0.0492638194580962	0.221327624416357	0.294893653174008
Arfrp1|5UTR|TC_2130_17807.00000|chr2_181365244_181365386_-^Arfrp1|5UTR_INTRON|TC_14583_571.00000|chr2_181364848_181364871_-	-0.728780987367978	0.0789798293242822	0	0
Arfrp1|5UTR|TC_2130_17807.00000|chr2_181365244_181365386_-^Arfrp1|5UTR_UP1k|TC_19614_291.00000|chr2_181365647_181365650_-	0.124237293930632	0.0720804486894696	0.0847815006706516	0.129633266821668
Arfrp1|5UTR_INTRON|TC_14583_571.00000|chr2_181364848_181364871_-^Arfrp1|5UTR_UP1k|TC_19614_291.00000|chr2_181365647_181365650_-	0.85301828129861	0.106754619992629	1.33226762955019e-15	8.67627717436955e-15
Arhgap10|5UTR|TC_38957_47.00000|chr8_77517855_77517857_-^Arhgap10|5UTR|TC_4049_7054.00000|chr8_77517884_77517961_-	0.317102043531974	0.199098994090268	0.111230804189594	0.16417997161273
Arhgap11a|5UTR|TC_1061_40324.00000|chr2_113848660_113848742_-^Arhgap11a|5UTR|TC_18076_353.00000|chr2_113848446_113848449_-	-0.306696086897117	0.097100134476628	0.00158553547101703	0.00348164795544272
Arhgap11a|5UTR|TC_1061_40324.00000|chr2_113848660_113848742_-^Arhgap11a|5UTR|TC_3366_9291.00000|chr2_113848603_113848637_-	-0.118047644357254	0.0183080175413423	1.13435927318051e-10	5.35574378223021e-10
Arhgap11a|5UTR|TC_1061_40324.00000|chr2_113848660_113848742_-^Arhgap11a|5UTR|TC_4701_5593.00000|chr2_113848321_113848421_-	-0.20971261798016	0.0234720845417669	0	0
Arhgap11a|5UTR|TC_18076_353.00000|chr2_113848446_113848449_-^Arhgap11a|5UTR|TC_3366_9291.00000|chr2_113848603_113848637_-	0.188648442539863	0.098750263229557	0.0560870210805147	0.090019257035246
Arhgap11a|5UTR|TC_18076_353.00000|chr2_113848446_113848449_-^Arhgap11a|5UTR|TC_4701_5593.00000|chr2_113848321_113848421_-	0.0969834689169572	0.0991857001075473	0.328174790413124	0.408420206002328
Arhgap11a|5UTR|TC_3366_9291.00000|chr2_113848603_113848637_-^Arhgap11a|5UTR|TC_4701_5593.00000|chr2_113848321_113848421_-	-0.0916649736229059	0.0279189337804184	0.00102615866850853	0.00232574686299599
Arhgap26|5UTR|TC_23670_188.00000|chr18_38993130_38993164_+^Arhgap26|5UTR|TC_36959_57.00000|chr18_38993197_38993199_+	0.102084022545073	0.140975753960593	0.468989194897949	0.549072773389405
Arhgap31|5UTR|TC_16098_456.00000|chr16_38712823_38712898_-^Arhgap31|5UTR|TC_21355_239.00000|chr16_38713012_38713052_-	0.0778450296570781	0.0962705701960656	0.41874140022735	0.50047495948441
Arhgap31|5UTR|TC_16098_456.00000|chr16_38712823_38712898_-^Arhgap31|5UTR|TC_38098_51.00000|chr16_38712930_38712932_-	0.226971423215858	0.136291501037306	0.095845330372113	0.14431263381479
Arhgap31|5UTR|TC_16098_456.00000|chr16_38712823_38712898_-^Arhgap31|5UTR_UP1k|TC_12129_872.00000|chr16_38713247_38713334_-	-0.427730717335387	0.0812328898548788	1.39818290501026e-07	5.10965923157274e-07
Arhgap31|5UTR|TC_21355_239.00000|chr16_38713012_38713052_-^Arhgap31|5UTR|TC_38098_51.00000|chr16_38712930_38712932_-	0.14912639355878	0.144405487628358	0.301748052939175	0.381667186372608
Arhgap31|5UTR|TC_21355_239.00000|chr16_38713012_38713052_-^Arhgap31|5UTR_UP1k|TC_12129_872.00000|chr16_38713247_38713334_-	-0.505575746992466	0.0932239187243319	5.85281061393772e-08	2.20084472512635e-07
Arhgap31|5UTR|TC_38098_51.00000|chr16_38712930_38712932_-^Arhgap31|5UTR_UP1k|TC_12129_872.00000|chr16_38713247_38713334_-	-0.654702140551246	0.136100588312223	1.50607118332147e-06	4.92609217966193e-06
Arhgap35|5UTR|TC_37593_54.00000|chr7_16614909_16614911_-^Arhgap35|5UTR|TC_8700_1803.00000|chr7_16614554_16614630_-	-0.0334784726227905	0.168728365189738	0.842719297265114	0.876326512560789
Arhgap35|5UTR|TC_37593_54.00000|chr7_16614909_16614911_-^Arhgap35|5UTR|TC_9064_1656.00000|chr7_16614650_16614692_-	0.298407982029083	0.170942066236048	0.0808687734479436	0.124433931551294
Arhgap35|5UTR|TC_37593_54.00000|chr7_16614909_16614911_-^Arhgap35|5UTR_UP1k|TC_14062_619.00000|chr7_16615242_16615278_-	-0.902267046844928	0.190721671335813	2.23631197981966e-06	7.16625163139865e-06
Arhgap35|5UTR|TC_37593_54.00000|chr7_16614909_16614911_-^Arhgap35|5UTR_UP1k|TC_6831_2835.00000|chr7_16615091_16615143_-	-1.02933015556184	0.173195105492167	2.79540568470793e-09	1.17816648331071e-08
Arhgap35|5UTR|TC_37593_54.00000|chr7_16614909_16614911_-^Arhgap35|5UTR_UP1k|TC_9586_1407.00000|chr7_16615164_16615186_-	-0.638444696114245	0.173531221321314	0.000234026864887271	0.000582115751917589
Arhgap35|5UTR|TC_8700_1803.00000|chr7_16614554_16614630_-^Arhgap35|5UTR|TC_9064_1656.00000|chr7_16614650_16614692_-	0.331886454651873	0.0390988817846337	0	0
Arhgap35|5UTR|TC_8700_1803.00000|chr7_16614554_16614630_-^Arhgap35|5UTR_UP1k|TC_14062_619.00000|chr7_16615242_16615278_-	-0.868788574222137	0.0838043920295392	0	0
Arhgap35|5UTR|TC_8700_1803.00000|chr7_16614554_16614630_-^Arhgap35|5UTR_UP1k|TC_6831_2835.00000|chr7_16615091_16615143_-	-0.99585168293905	0.0485675626079544	0	0
Arhgap35|5UTR|TC_8700_1803.00000|chr7_16614554_16614630_-^Arhgap35|5UTR_UP1k|TC_9586_1407.00000|chr7_16615164_16615186_-	-0.604966223491454	0.0536523682456307	0	0
Arhgap35|5UTR|TC_9064_1656.00000|chr7_16614650_16614692_-^Arhgap35|5UTR_UP1k|TC_14062_619.00000|chr7_16615242_16615278_-	-1.20067502887401	0.0862130974476179	0	0
Arhgap35|5UTR|TC_9064_1656.00000|chr7_16614650_16614692_-^Arhgap35|5UTR_UP1k|TC_6831_2835.00000|chr7_16615091_16615143_-	-1.32773813759092	0.0488373802901909	0	0
Arhgap35|5UTR|TC_9064_1656.00000|chr7_16614650_16614692_-^Arhgap35|5UTR_UP1k|TC_9586_1407.00000|chr7_16615164_16615186_-	-0.936852678143328	0.0559566407070052	0	0
Arhgap35|5UTR_UP1k|TC_14062_619.00000|chr7_16615242_16615278_-^Arhgap35|5UTR_UP1k|TC_6831_2835.00000|chr7_16615091_16615143_-	-0.127063108716913	0.0901579742257369	0.15873508480961	0.223004431487023
Arhgap35|5UTR_UP1k|TC_14062_619.00000|chr7_16615242_16615278_-^Arhgap35|5UTR_UP1k|TC_9586_1407.00000|chr7_16615164_16615186_-	0.263822350730683	0.092505214710684	0.00434488263940391	0.00884761383301067
Arhgap35|5UTR_UP1k|TC_6831_2835.00000|chr7_16615091_16615143_-^Arhgap35|5UTR_UP1k|TC_9586_1407.00000|chr7_16615164_16615186_-	0.390885459447596	0.0623400101675512	3.6054270680097e-10	1.63459320511632e-09
Arhgdib|5UTR|TC_923_48313.00000|chr6_136941673_136941722_-^Arhgdib|5UTR_INTRON|TC_12272_852.00000|chr6_136939454_136939522_-	-0.0336460730287815	0.0374035237694774	0.368363573129644	0.450149690223461
Arhgdib|5UTR|TC_923_48313.00000|chr6_136941673_136941722_-^Arhgdib|5UTR_INTRON|TC_12695_786.00000|chr6_136941567_136941591_-	0.114329444223749	0.0385453783461311	0.00301602468991935	0.00632930877327715
Arhgdib|5UTR|TC_923_48313.00000|chr6_136941673_136941722_-^Arhgdib|5UTR_INTRON|TC_29557_110.00000|chr6_136941048_136941077_-	-0.523973024746874	0.0925915634454025	1.5228277971957e-08	6.02697929632433e-08
Arhgdib|5UTR|TC_923_48313.00000|chr6_136941673_136941722_-^Arhgdib|5UTR_INTRON|TC_36702_59.00000|chr6_136939541_136939543_-	0.282731716952931	0.120937142247957	0.0193955375855124	0.0347767424431415
Arhgdib|5UTR|TC_923_48313.00000|chr6_136941673_136941722_-^Arhgdib|5UTR_INTRON|TC_4281_6499.00000|chr6_136939572_136939619_-	-0.00110278882292132	0.0147381844306114	0.940353725170525	0.954397543862618
Arhgdib|5UTR|TC_923_48313.00000|chr6_136941673_136941722_-^Arhgdib|5UTR_INTRON|TC_9328_1557.00000|chr6_136941484_136941502_-	-0.0606432469715045	0.0281413877771089	0.0311658489337923	0.0531631258441435
Arhgdib|5UTR|TC_923_48313.00000|chr6_136941673_136941722_-^Arhgdib|5UTR_UP1k|TC_1002_44643.00000|chr6_136941838_136941950_-	-0.0432060117835156	0.00736424059947479	4.43746239753295e-09	1.84066277058957e-08
Arhgdib|5UTR_INTRON|TC_12272_852.00000|chr6_136939454_136939522_-^Arhgdib|5UTR_INTRON|TC_12695_786.00000|chr6_136941567_136941591_-	0.14797551725253	0.0540308826027249	0.00616786753969234	0.0122553780715959
Arhgdib|5UTR_INTRON|TC_12272_852.00000|chr6_136939454_136939522_-^Arhgdib|5UTR_INTRON|TC_29557_110.00000|chr6_136941048_136941077_-	-0.490326951718093	0.099419133112921	8.14263537707305e-07	2.73003081814136e-06
Arhgdib|5UTR_INTRON|TC_12272_852.00000|chr6_136939454_136939522_-^Arhgdib|5UTR_INTRON|TC_36702_59.00000|chr6_136939541_136939543_-	0.316377789981712	0.124998310447605	0.0113719518850679	0.0213902941236986
Arhgdib|5UTR_INTRON|TC_12272_852.00000|chr6_136939454_136939522_-^Arhgdib|5UTR_INTRON|TC_4281_6499.00000|chr6_136939572_136939619_-	0.0325432842058602	0.0399615053399299	0.415435411350439	0.497177599854658
Arhgdib|5UTR_INTRON|TC_12272_852.00000|chr6_136939454_136939522_-^Arhgdib|5UTR_INTRON|TC_9328_1557.00000|chr6_136941484_136941502_-	-0.026997173942723	0.0462985021101858	0.559818461704829	0.633963467228067
Arhgdib|5UTR_INTRON|TC_12272_852.00000|chr6_136939454_136939522_-^Arhgdib|5UTR_UP1k|TC_1002_44643.00000|chr6_136941838_136941950_-	-0.00955993875473409	0.0371166409634005	0.796742829000522	0.838353705990441
Arhgdib|5UTR_INTRON|TC_12695_786.00000|chr6_136941567_136941591_-^Arhgdib|5UTR_INTRON|TC_29557_110.00000|chr6_136941048_136941077_-	-0.638302468970623	0.101016256565969	2.63586263926641e-10	1.20838777967907e-09
Arhgdib|5UTR_INTRON|TC_12695_786.00000|chr6_136941567_136941591_-^Arhgdib|5UTR_INTRON|TC_36702_59.00000|chr6_136939541_136939543_-	0.168402272729182	0.127428250425691	0.186319432463296	0.255704266630594
Arhgdib|5UTR_INTRON|TC_12695_786.00000|chr6_136941567_136941591_-^Arhgdib|5UTR_INTRON|TC_4281_6499.00000|chr6_136939572_136939619_-	-0.11543223304667	0.0415924427161897	0.00551478452480958	0.0110481004776848
Arhgdib|5UTR_INTRON|TC_12695_786.00000|chr6_136941567_136941591_-^Arhgdib|5UTR_INTRON|TC_9328_1557.00000|chr6_136941484_136941502_-	-0.174972691195253	0.0466929492998694	0.000178745170361205	0.00045198026883701
Arhgdib|5UTR_INTRON|TC_12695_786.00000|chr6_136941567_136941591_-^Arhgdib|5UTR_UP1k|TC_1002_44643.00000|chr6_136941838_136941950_-	-0.157535456007264	0.0388249759593742	4.95837799445731e-05	0.000134981498080743
Arhgdib|5UTR_INTRON|TC_29557_110.00000|chr6_136941048_136941077_-^Arhgdib|5UTR_INTRON|TC_36702_59.00000|chr6_136939541_136939543_-	0.806704741699805	0.147484409137727	4.50638151239247e-08	1.71669183608886e-07
Arhgdib|5UTR_INTRON|TC_29557_110.00000|chr6_136941048_136941077_-^Arhgdib|5UTR_INTRON|TC_4281_6499.00000|chr6_136939572_136939619_-	0.522870235923953	0.0938446100677203	2.52323857363734e-08	9.82624617928367e-08
Arhgdib|5UTR_INTRON|TC_29557_110.00000|chr6_136941048_136941077_-^Arhgdib|5UTR_INTRON|TC_9328_1557.00000|chr6_136941484_136941502_-	0.46332977777537	0.0971794425414734	1.86271061486387e-06	6.02498456832418e-06
Arhgdib|5UTR_INTRON|TC_29557_110.00000|chr6_136941048_136941077_-^Arhgdib|5UTR_UP1k|TC_1002_44643.00000|chr6_136941838_136941950_-	0.480767012963359	0.0926104451183238	2.08850098104563e-07	7.48845786424124e-07
Arhgdib|5UTR_INTRON|TC_36702_59.00000|chr6_136939541_136939543_-^Arhgdib|5UTR_INTRON|TC_4281_6499.00000|chr6_136939572_136939619_-	-0.283834505775852	0.121807377744402	0.0197960365780894	0.0354318798796698
Arhgdib|5UTR_INTRON|TC_36702_59.00000|chr6_136939541_136939543_-^Arhgdib|5UTR_INTRON|TC_9328_1557.00000|chr6_136941484_136941502_-	-0.343374963924435	0.124981849833903	0.00600700735538062	0.011955676551316
Arhgdib|5UTR_INTRON|TC_36702_59.00000|chr6_136939541_136939543_-^Arhgdib|5UTR_UP1k|TC_1002_44643.00000|chr6_136941838_136941950_-	-0.325937728736447	0.120955251223045	0.00704527072907046	0.0138352703821662
Arhgdib|5UTR_INTRON|TC_4281_6499.00000|chr6_136939572_136939619_-^Arhgdib|5UTR_INTRON|TC_9328_1557.00000|chr6_136941484_136941502_-	-0.0595404581485832	0.0314213688664773	0.0581052029784566	0.0929173180035889
Arhgdib|5UTR_INTRON|TC_4281_6499.00000|chr6_136939572_136939619_-^Arhgdib|5UTR_UP1k|TC_1002_44643.00000|chr6_136941838_136941950_-	-0.0421032229605943	0.0149424414510638	0.00483699307966123	0.00977759797845168
Arhgdib|5UTR_INTRON|TC_9328_1557.00000|chr6_136941484_136941502_-^Arhgdib|5UTR_UP1k|TC_1002_44643.00000|chr6_136941838_136941950_-	0.0174372351879889	0.0281975977634636	0.536315420178667	0.611785793273908
Arhgef1|5UTR|TC_10239_1271.00000|chr7_24903002_24903073_+^Arhgef1|5UTR|TC_11069_1066.00000|chr7_24904331_24904447_+	-0.0149679906281614	0.0528458049561444	0.776993667855391	0.822654903744858
Arhgef10l|5UTR|TC_17621_375.00000|chr4_140648634_140648729_-^Arhgef10l|5UTR|TC_6348_3412.00000|chr4_140665839_140665947_-	0.40964993772702	0.0619434458541565	3.75872666324994e-11	1.84434937954307e-10
Arhgef10l|5UTR|TC_17621_375.00000|chr4_140648634_140648729_-^Arhgef10l|5UTR_INTRON|TC_16239_448.00000|chr4_140630351_140630420_-	-3.12341270849544	0.276187654076545	0	0
Arhgef10l|5UTR|TC_6348_3412.00000|chr4_140665839_140665947_-^Arhgef10l|5UTR_INTRON|TC_16239_448.00000|chr4_140630351_140630420_-	-3.53306264622246	0.269823256282022	0	0
Arhgef19|5UTR|TC_16036_460.00000|chr4_141242832_141242904_+^Arhgef19|5UTR_INTRON|TC_16563_430.00000|chr4_141245050_141245116_+	-0.0933524057537765	0.0806885660558198	0.247293957378641	0.323412857211912
Arhgef19|5UTR|TC_16036_460.00000|chr4_141242832_141242904_+^Arhgef19|5UTR_INTRON|TC_25852_153.00000|chr4_141245401_141245436_+	-0.820298494648837	0.173144553309016	2.16209568759673e-06	6.94199437907435e-06
Arhgef19|5UTR|TC_16036_460.00000|chr4_141242832_141242904_+^Arhgef19|5UTR_INTRON|TC_39699_43.00000|chr4_141244579_141244601_+	-1.3803319875394	0.440434758597505	0.00172428241981426	0.00376488899921489
Arhgef19|5UTR_INTRON|TC_16563_430.00000|chr4_141245050_141245116_+^Arhgef19|5UTR_INTRON|TC_25852_153.00000|chr4_141245401_141245436_+	-0.726946088895061	0.175066451409098	3.29005254251502e-05	9.16769261687423e-05
Arhgef19|5UTR_INTRON|TC_16563_430.00000|chr4_141245050_141245116_+^Arhgef19|5UTR_INTRON|TC_39699_43.00000|chr4_141244579_141244601_+	-1.28697958178562	0.434979811944078	0.00308928606929726	0.00646546610577674
Arhgef19|5UTR_INTRON|TC_25852_153.00000|chr4_141245401_141245436_+^Arhgef19|5UTR_INTRON|TC_39699_43.00000|chr4_141244579_141244601_+	-0.560033492890561	0.458684749890609	0.222103013686304	0.295656462753432
Arhgef2|5UTR|TC_18108_298.00000|chr3_88621397_88621409_+^Arhgef2|5UTR|TC_2934_11544.00000|chr3_88616196_88616336_+	-0.264483784950506	0.0714493488513919	0.000214162934055739	0.00053555024653481
Arhgef2|5UTR|TC_18108_298.00000|chr3_88621397_88621409_+^Arhgef2|5UTR|TC_3900_6667.00000|chr3_88621106_88621167_+	0.0463427364008212	0.0720332091360107	0.519995476593917	0.596854876258494
Arhgef2|5UTR|TC_18108_298.00000|chr3_88621397_88621409_+^Arhgef2|5UTR|TC_6787_2995.00000|chr3_88616426_88616432_+	-0.18512255613586	0.0745768049533682	0.0130534605915489	0.024309128087286
Arhgef2|5UTR|TC_18108_298.00000|chr3_88621397_88621409_+^Arhgef2|5UTR|TC_7769_2094.00000|chr3_88621187_88621218_+	-0.0647355218832254	0.0754821751864693	0.391098677565646	0.473433341481404
Arhgef2|5UTR|TC_18108_298.00000|chr3_88621397_88621409_+^Arhgef2|5UTR|TC_8917_1724.00000|chr3_88616382_88616404_+	-0.115556335634476	0.078480607384754	0.140907771723013	0.20132313005654
Arhgef2|5UTR|TC_18108_298.00000|chr3_88621397_88621409_+^Arhgef2|5UTR|TC_9687_1312.00000|chr3_88621432_88621525_+	-0.130767193945268	0.0825856184484614	0.113327218225558	0.166655431578251
Arhgef2|5UTR|TC_18108_298.00000|chr3_88621397_88621409_+^Arhgef2|5UTR_INTRON|TC_13097_696.00000|chr3_88621902_88621989_+	-2.62240889304729	0.181224872174954	0	0
Arhgef2|5UTR|TC_18108_298.00000|chr3_88621397_88621409_+^Arhgef2|5UTR_INTRON|TC_27376_105.00000|chr3_88621840_88621867_+	-2.80635300519091	0.353316219267906	1.99840144432528e-15	1.28864470716669e-14
Arhgef2|5UTR|TC_18108_298.00000|chr3_88621397_88621409_+^Arhgef2|5UTR_UP1k|TC_22559_210.00000|chr3_88616141_88616143_+	-0.561444517360508	0.124916183801065	6.97107084279835e-06	2.11209436761708e-05
Arhgef2|5UTR|TC_2934_11544.00000|chr3_88616196_88616336_+^Arhgef2|5UTR|TC_3900_6667.00000|chr3_88621106_88621167_+	0.310826521351327	0.0194019329172436	0	0
Arhgef2|5UTR|TC_2934_11544.00000|chr3_88616196_88616336_+^Arhgef2|5UTR|TC_6787_2995.00000|chr3_88616426_88616432_+	0.0793612288146463	0.0297739224674389	0.00768828513230657	0.0149746878222948
Arhgef2|5UTR|TC_2934_11544.00000|chr3_88616196_88616336_+^Arhgef2|5UTR|TC_7769_2094.00000|chr3_88621187_88621218_+	0.199748263067281	0.032710568463054	1.01816688413692e-09	4.44106313679408e-09
Arhgef2|5UTR|TC_2934_11544.00000|chr3_88616196_88616336_+^Arhgef2|5UTR|TC_8917_1724.00000|chr3_88616382_88616404_+	0.14892744931603	0.0368192276419997	5.23615134893074e-05	0.000142159720746379
Arhgef2|5UTR|TC_2934_11544.00000|chr3_88616196_88616336_+^Arhgef2|5UTR|TC_9687_1312.00000|chr3_88621432_88621525_+	0.133716591005239	0.0409791807164042	0.001102250513072	0.00248574926572427
Arhgef2|5UTR|TC_2934_11544.00000|chr3_88616196_88616336_+^Arhgef2|5UTR_INTRON|TC_13097_696.00000|chr3_88621902_88621989_+	-2.35792510809678	0.163719593393225	0	0
Arhgef2|5UTR|TC_2934_11544.00000|chr3_88616196_88616336_+^Arhgef2|5UTR_INTRON|TC_27376_105.00000|chr3_88621840_88621867_+	-2.5418692202404	0.343480269575617	1.35891298214119e-13	7.89349099812395e-13
Arhgef2|5UTR|TC_2934_11544.00000|chr3_88616196_88616336_+^Arhgef2|5UTR_UP1k|TC_22559_210.00000|chr3_88616141_88616143_+	-0.296960732410002	0.104759201542529	0.00458689782993082	0.00930576209394783
Arhgef2|5UTR|TC_3900_6667.00000|chr3_88621106_88621167_+^Arhgef2|5UTR|TC_6787_2995.00000|chr3_88616426_88616432_+	-0.231465292536681	0.0297948754847815	7.99360577730113e-15	4.9736306155162e-14
Arhgef2|5UTR|TC_3900_6667.00000|chr3_88621106_88621167_+^Arhgef2|5UTR|TC_7769_2094.00000|chr3_88621187_88621218_+	-0.111078258284047	0.0326670536549147	0.000673083723832901	0.001568057925718
Arhgef2|5UTR|TC_3900_6667.00000|chr3_88621106_88621167_+^Arhgef2|5UTR|TC_8917_1724.00000|chr3_88616382_88616404_+	-0.161899072035297	0.037076958684675	1.26213839906075e-05	3.6919969599218e-05
Arhgef2|5UTR|TC_3900_6667.00000|chr3_88621106_88621167_+^Arhgef2|5UTR|TC_9687_1312.00000|chr3_88621432_88621525_+	-0.177109930346089	0.0409620127038694	1.5339185542862e-05	4.44223355222295e-05
Arhgef2|5UTR|TC_3900_6667.00000|chr3_88621106_88621167_+^Arhgef2|5UTR_INTRON|TC_13097_696.00000|chr3_88621902_88621989_+	-2.66875162944811	0.163262018522895	0	0
Arhgef2|5UTR|TC_3900_6667.00000|chr3_88621106_88621167_+^Arhgef2|5UTR_INTRON|TC_27376_105.00000|chr3_88621840_88621867_+	-2.85269574159173	0.343684609764888	0	0
Arhgef2|5UTR|TC_3900_6667.00000|chr3_88621106_88621167_+^Arhgef2|5UTR_UP1k|TC_22559_210.00000|chr3_88616141_88616143_+	-0.607787253761329	0.105129009871938	7.41049932528881e-09	3.00916746595938e-08
Arhgef2|5UTR|TC_6787_2995.00000|chr3_88616426_88616432_+^Arhgef2|5UTR|TC_7769_2094.00000|chr3_88621187_88621218_+	0.120387034252635	0.0392103156684162	0.00213851121541908	0.00460267691195219
Arhgef2|5UTR|TC_6787_2995.00000|chr3_88616426_88616432_+^Arhgef2|5UTR|TC_8917_1724.00000|chr3_88616382_88616404_+	0.069566220501384	0.0436345231934955	0.110870395988134	0.163740132167589
Arhgef2|5UTR|TC_6787_2995.00000|chr3_88616426_88616432_+^Arhgef2|5UTR|TC_9687_1312.00000|chr3_88621432_88621525_+	0.0543553621905924	0.0470634351435787	0.248115707687693	0.324261221804681
Arhgef2|5UTR|TC_6787_2995.00000|chr3_88616426_88616432_+^Arhgef2|5UTR_INTRON|TC_13097_696.00000|chr3_88621902_88621989_+	-2.43728633691143	0.165160999780405	0	0
Arhgef2|5UTR|TC_6787_2995.00000|chr3_88616426_88616432_+^Arhgef2|5UTR_INTRON|TC_27376_105.00000|chr3_88621840_88621867_+	-2.62123044905505	0.345451384201396	3.24185123190546e-14	1.94333275857733e-13
Arhgef2|5UTR|TC_6787_2995.00000|chr3_88616426_88616432_+^Arhgef2|5UTR_UP1k|TC_22559_210.00000|chr3_88616141_88616143_+	-0.376321961224648	0.106872204237671	0.000429544565167195	0.00103071835286003
Arhgef2|5UTR|TC_7769_2094.00000|chr3_88621187_88621218_+^Arhgef2|5UTR|TC_8917_1724.00000|chr3_88616382_88616404_+	-0.0508208137512506	0.0445952421000082	0.254452276391393	0.330866363294007
Arhgef2|5UTR|TC_7769_2094.00000|chr3_88621187_88621218_+^Arhgef2|5UTR|TC_9687_1312.00000|chr3_88621432_88621525_+	-0.0660316720620423	0.048449438425078	0.172914468309001	0.239689935144881
Arhgef2|5UTR|TC_7769_2094.00000|chr3_88621187_88621218_+^Arhgef2|5UTR_INTRON|TC_13097_696.00000|chr3_88621902_88621989_+	-2.55767337116406	0.165981226051476	0	0
Arhgef2|5UTR|TC_7769_2094.00000|chr3_88621187_88621218_+^Arhgef2|5UTR_INTRON|TC_27376_105.00000|chr3_88621840_88621867_+	-2.74161748330768	0.34580303507459	2.22044604925031e-15	1.42831635026813e-14
Arhgef2|5UTR|TC_7769_2094.00000|chr3_88621187_88621218_+^Arhgef2|5UTR_UP1k|TC_22559_210.00000|chr3_88616141_88616143_+	-0.496708995477283	0.108051483995422	4.28687591980115e-06	1.3267263936789e-05
Arhgef2|5UTR|TC_8917_1724.00000|chr3_88616382_88616404_+^Arhgef2|5UTR|TC_9687_1312.00000|chr3_88621432_88621525_+	-0.0152108583107917	0.0517309962789368	0.768729167295984	0.815862966810531
Arhgef2|5UTR|TC_8917_1724.00000|chr3_88616382_88616404_+^Arhgef2|5UTR_INTRON|TC_13097_696.00000|chr3_88621902_88621989_+	-2.50685255741281	0.167028151054918	0	0
Arhgef2|5UTR|TC_8917_1724.00000|chr3_88616382_88616404_+^Arhgef2|5UTR_INTRON|TC_27376_105.00000|chr3_88621840_88621867_+	-2.69079666955643	0.344656933023034	5.77315972805081e-15	3.63867193623808e-14
Arhgef2|5UTR|TC_8917_1724.00000|chr3_88616382_88616404_+^Arhgef2|5UTR_UP1k|TC_22559_210.00000|chr3_88616141_88616143_+	-0.445888181726032	0.109119024177826	4.38391540968919e-05	0.000120117362590384
Arhgef2|5UTR|TC_9687_1312.00000|chr3_88621432_88621525_+^Arhgef2|5UTR_INTRON|TC_13097_696.00000|chr3_88621902_88621989_+	-2.49164169910202	0.167385607298655	0	0
Arhgef2|5UTR|TC_9687_1312.00000|chr3_88621432_88621525_+^Arhgef2|5UTR_INTRON|TC_27376_105.00000|chr3_88621840_88621867_+	-2.67558581124564	0.344713820603253	8.43769498715119e-15	5.24248258889034e-14
Arhgef2|5UTR|TC_9687_1312.00000|chr3_88621432_88621525_+^Arhgef2|5UTR_UP1k|TC_22559_210.00000|chr3_88616141_88616143_+	-0.430677323415241	0.111858643750482	0.000118024972994846	0.00030605289557145
Arhgef2|5UTR_INTRON|TC_13097_696.00000|chr3_88621902_88621989_+^Arhgef2|5UTR_INTRON|TC_27376_105.00000|chr3_88621840_88621867_+	-0.183944112143621	0.383448422740107	0.631433487775251	0.699542328377412
Arhgef2|5UTR_INTRON|TC_13097_696.00000|chr3_88621902_88621989_+^Arhgef2|5UTR_UP1k|TC_22559_210.00000|chr3_88616141_88616143_+	2.06096437568678	0.192899386960501	0	0
Arhgef2|5UTR_INTRON|TC_27376_105.00000|chr3_88621840_88621867_+^Arhgef2|5UTR_UP1k|TC_22559_210.00000|chr3_88616141_88616143_+	2.2449084878304	0.358871312487096	3.96322308304775e-10	1.7893849899227e-09
Arhgef25|5UTR|TC_12490_818.00000|chr10_127190017_127190031_-^Arhgef25|5UTR_UP1k|TC_10745_1137.00000|chr10_127189865_127189909_-	0.23836933031353	0.0610960835553905	9.55793246459891e-05	0.000250874208936721
Arhgef25|5UTR|TC_12490_818.00000|chr10_127190017_127190031_-^Arhgef25|5UTR_UP1k|TC_19488_295.00000|chr10_127190058_127190068_-	0.172802309821569	0.0987470548318661	0.0801271144669926	0.123394062856531
Arhgef25|5UTR|TC_12490_818.00000|chr10_127190017_127190031_-^Arhgef25|5UTR_UP1k|TC_25676_155.00000|chr10_127189827_127189840_-	-0.822505999052999	0.219765264635023	0.000182084719448694	0.0004599813521358
Arhgef25|5UTR_UP1k|TC_10745_1137.00000|chr10_127189865_127189909_-^Arhgef25|5UTR_UP1k|TC_19488_295.00000|chr10_127190058_127190068_-	-0.0655670204919609	0.100396868650831	0.513705774200917	0.590928340152538
Arhgef25|5UTR_UP1k|TC_10745_1137.00000|chr10_127189865_127189909_-^Arhgef25|5UTR_UP1k|TC_25676_155.00000|chr10_127189827_127189840_-	-1.06087532936653	0.220401276719921	1.48397942778544e-06	4.86110743627219e-06
Arhgef25|5UTR_UP1k|TC_19488_295.00000|chr10_127190058_127190068_-^Arhgef25|5UTR_UP1k|TC_25676_155.00000|chr10_127189827_127189840_-	-0.995308308874568	0.232972177307066	1.93536814396822e-05	5.53034609505167e-05
Arhgef40|5UTR|TC_24742_169.00000|chr14_51984822_51984850_+^Arhgef40|5UTR|TC_27328_133.00000|chr14_51984959_51984970_+	-0.978800489323147	0.200799426924688	1.0907425218587e-06	3.61793746818902e-06
Arhgef40|5UTR|TC_24742_169.00000|chr14_51984822_51984850_+^Arhgef40|5UTR|TC_33801_76.00000|chr14_51984876_51984897_+	-0.176573799073013	0.184647630960976	0.338933629431327	0.419580319360197
Arhgef40|5UTR|TC_27328_133.00000|chr14_51984959_51984970_+^Arhgef40|5UTR|TC_33801_76.00000|chr14_51984876_51984897_+	0.802226690250135	0.223633958922399	0.000334208112481971	0.000813713310435034
Arhgef7|5UTR|TC_6174_3581.00000|chr8_11758316_11758428_+^Arhgef7|5UTR_INTRON|TC_38573_49.00000|chr8_11779279_11779283_+	-0.271953228403384	0.260693692120688	0.2968599918756	0.376340194610513
Arhgef9|5UTR|TC_11337_1012.00000|chrX_95166410_95166463_-^Arhgef9|5UTR|TC_17974_358.00000|chrX_95166476_95166532_-	-0.747676309680797	0.137125496064655	4.96675045535966e-08	1.88222765017328e-07
Arid1b|5UTR_UP1k|TC_12162_848.00000|chr17_4994917_4994996_+^Arid1b|5UTR_UP1k|TC_22009_211.00000|chr17_4994844_4994896_+	-0.447083330805686	0.155814900080839	0.00411351037901664	0.00840517247720552
Arl13b|5UTR|TC_17983_357.00000|chr16_62846851_62846886_-^Arl13b|5UTR|TC_9620_1449.00000|chr16_62846951_62847038_-	0.350006287324289	0.0903458987239658	0.000107032883043701	0.000279094094234827
Arl2|5UTR|TC_8221_1635.00000|chr19_6141082_6141109_-^Arl2|5UTR_UP1k|TC_4518_4652.00000|chr19_6141137_6141158_-	0.128190173043049	0.0316275569094687	5.05398163799242e-05	0.000137441474526039
Arl2bp|5UTR|TC_22952_203.00000|chr8_94666704_94666706_+^Arl2bp|5UTR|TC_4630_5769.00000|chr8_94666725_94666785_+	-0.177833748145779	0.0982327657007359	0.0702445873434532	0.109943676324192
Arl3|5UTR|TC_1176_36586.00000|chr19_46573064_46573116_-^Arl3|5UTR_UP1k|TC_1417_29210.00000|chr19_46573145_46573222_-	0.30212808692444	0.0089791844499331	0	0
Arl4a|5UTR|TC_19998_278.00000|chr12_40037954_40037986_-^Arl4a|5UTR_INTRON|TC_12715_782.00000|chr12_40037376_40037433_-	0.244155095789813	0.0946159908338813	0.00986617913223586	0.0187842655680658
Arl4c|5UTR|TC_12625_795.00000|chr1_88701697_88701700_-^Arl4c|5UTR|TC_13621_665.00000|chr1_88702167_88702171_-	0.613456142832476	0.060089905423335	0	0
Arl4c|5UTR|TC_12625_795.00000|chr1_88701697_88701700_-^Arl4c|5UTR|TC_8751_1785.00000|chr1_88702133_88702145_-	0.404937497155818	0.0543503361798987	9.30366894635881e-14	5.4647076534009e-13
Arl4c|5UTR|TC_13621_665.00000|chr1_88702167_88702171_-^Arl4c|5UTR|TC_8751_1785.00000|chr1_88702133_88702145_-	-0.208518645676658	0.0471607778274565	9.80443657283558e-06	2.91004729778935e-05
Arl5b|5UTR_UP1k|TC_10567_960.00000|chr2_15055310_15055330_+^Arl5b|5UTR_UP1k|TC_9679_1165.00000|chr2_15055272_15055292_+	0.0981221311249462	0.0470806110697886	0.0371483107003847	0.0622110882464563
Arl6ip4|5UTR|TC_2472_14594.00000|chr5_124116073_124116127_+^Arl6ip4|5UTR|TC_5779_4005.00000|chr5_124116249_124116321_+	-0.0575690379415231	0.0253377709609113	0.0230826434073967	0.040670600608734
Arl6ip6|5UTR|TC_5386_4534.00000|chr2_53192071_53192122_+^Arl6ip6|5UTR_UP1k|TC_32420_86.00000|chr2_53191755_53191757_+	0.176788921957592	0.185764945856078	0.341258917785185	0.421861636726719
Arl6ip6|5UTR|TC_5386_4534.00000|chr2_53192071_53192122_+^Arl6ip6|5UTR_UP1k|TC_35921_63.00000|chr2_53191733_53191735_+	-0.21793409457484	0.142790337549127	0.12694701952969	0.183860104698698
Arl6ip6|5UTR_UP1k|TC_32420_86.00000|chr2_53191755_53191757_+^Arl6ip6|5UTR_UP1k|TC_35921_63.00000|chr2_53191733_53191735_+	-0.394723016532432	0.229908372591815	0.0860027454596326	0.131271035662579
Armc5|5UTR|TC_12993_744.00000|chr7_128238080_128238116_+^Armc5|5UTR|TC_16735_421.00000|chr7_128237518_128237548_+	-0.0178877700736653	0.0647965276215169	0.782501500705291	0.827364510090145
Armc6|5UTR|TC_14240_604.00000|chr8_70234408_70234453_-^Armc6|5UTR|TC_20709_257.00000|chr8_70234119_70234141_-	-0.287314431143562	0.0749141391599633	0.000125436782780097	0.000324246914257737
Armc8|5UTR|TC_10118_1301.00000|chr9_99568848_99568923_-^Armc8|5UTR|TC_30214_104.00000|chr9_99568794_99568813_-	-0.192363735114755	0.118436059475567	0.104333333883609	0.155116300976809
Armc8|5UTR|TC_10118_1301.00000|chr9_99568848_99568923_-^Armc8|5UTR|TC_4276_6513.00000|chr9_99568649_99568767_-	-0.350040563856072	0.0360590919061623	0	0
Armc8|5UTR|TC_30214_104.00000|chr9_99568794_99568813_-^Armc8|5UTR|TC_4276_6513.00000|chr9_99568649_99568767_-	-0.157676828741317	0.117137418934556	0.178275363862443	0.246132597096822
Arnt|5UTR|TC_1110_38841.00000|chr3_95434391_95434415_+^Arnt|5UTR|TC_8596_1844.00000|chr3_95434514_95434527_+	-0.292008775656284	0.0351384758739848	0	0
Arnt|5UTR|TC_1110_38841.00000|chr3_95434391_95434415_+^Arnt|5UTR_UP1k|TC_8972_1696.00000|chr3_95434361_95434371_+	-0.655193180773129	0.0329335063069911	0	0
Arnt|5UTR|TC_8596_1844.00000|chr3_95434514_95434527_+^Arnt|5UTR_UP1k|TC_8972_1696.00000|chr3_95434361_95434371_+	-0.363184405116845	0.0495514010688094	2.31148433726958e-13	1.32159671175361e-12
Arntl|5UTR|TC_8521_1875.00000|chr7_113207466_113207562_+^Arntl|5UTR_INTRON|TC_40165_41.00000|chr7_113260670_113260679_+	-6.1656385707333	2.02909641943564	0.00237670024751324	0.00508694524255608
Arpc1a|5UTR|TC_10092_1310.00000|chr5_145083904_145083906_+^Arpc1a|5UTR|TC_1365_30635.00000|chr5_145083841_145083879_+	1.1365632936977	0.0984827672397671	0	0
Arpc1b|5UTR|TC_351_153133.00000|chr5_145114253_145114294_+^Arpc1b|5UTR|TC_9877_1372.00000|chr5_145114314_145114316_+	1.23419153391478	0.0310800256300833	0	0
Arpc4|5UTR|TC_1063_41242.00000|chr6_113378137_113378195_+^Arpc4|5UTR|TC_13063_735.00000|chr6_113378115_113378117_+	-0.0574848361735299	0.0422024108553725	0.173159357294204	0.239902622823574
Arpc5|5UTR|TC_1149_37333.00000|chr1_152766596_152766680_+^Arpc5|5UTR|TC_15178_523.00000|chr1_152766702_152766704_+	-0.238284859743067	0.0533639499688567	7.99649352600795e-06	2.4061025255132e-05
Arpc5|5UTR|TC_1149_37333.00000|chr1_152766596_152766680_+^Arpc5|5UTR|TC_9435_1517.00000|chr1_152766524_152766545_+	-0.319466185093462	0.0370130315487445	0	0
Arpc5|5UTR|TC_15178_523.00000|chr1_152766702_152766704_+^Arpc5|5UTR|TC_9435_1517.00000|chr1_152766524_152766545_+	-0.0811813253503954	0.0653780604218542	0.214339435605872	0.286806369863968
Arrb1|5UTR|TC_16153_453.00000|chr7_99535660_99535760_+^Arrb1|5UTR_UP1k|TC_13147_724.00000|chr7_99535090_99535179_+	-0.38034918289709	0.0814104946827276	2.98292526701438e-06	9.42748139811099e-06
Arrdc3|5UTR_UP1k|TC_32816_83.00000|chr13_80883368_80883370_+^Arrdc3|5UTR_UP1k|TC_5854_3909.00000|chr13_80883406_80883411_+	-0.237212969335968	0.151681726354077	0.117844279329683	0.172470713686675
Arsa|5UTR|TC_8496_1884.00000|chr15_89476101_89476185_-^Arsa|5UTR_INTRON|TC_16558_430.00000|chr15_89477112_89477114_-	-3.88175617301881	0.384179231904411	0	0
Arsa|5UTR|TC_8496_1884.00000|chr15_89476101_89476185_-^Arsa|5UTR_INTRON|TC_8928_1719.00000|chr15_89477076_89477090_-	-3.89656736102561	0.167201588965175	0	0
Arsa|5UTR_INTRON|TC_16558_430.00000|chr15_89477112_89477114_-^Arsa|5UTR_INTRON|TC_8928_1719.00000|chr15_89477076_89477090_-	-0.0148111880068048	0.416893838183063	0.971659133358408	0.979124246552618
Arsb|5UTR|TC_11332_1013.00000|chr13_93771660_93771695_+^Arsb|5UTR|TC_7542_2435.00000|chr13_93771721_93771730_+	0.110229340109671	0.0420004652800244	0.00867816379128494	0.0166944553074939
Art3|5UTR_INTRON|TC_33302_80.00000|chr5_92349806_92349843_+^Art3|5UTR_INTRON|TC_43125_25.00000|chr5_92377289_92377293_+	-19.0590074696613	1.44483776959294	0	0
Arvcf|5UTR|TC_18534_332.00000|chr16_18348180_18348281_+^Arvcf|5UTR|TC_22926_203.00000|chr16_18392572_18392636_+	-0.111216577695559	0.113530065115529	0.327272618329088	0.407452079924473
Arxes2|5UTR|TC_26831_140.00000|chrX_135993876_135993878_+^Arxes2|5UTR|TC_5299_4652.00000|chrX_135993795_135993843_+	0.00830675881511846	0.0877517882021719	0.924583310683455	0.942109594695789
Asap1|5UTR|TC_4472_5427.00000|chr15_64382736_64382784_-^Asap1|5UTR|TC_5358_4051.00000|chr15_64382804_64382842_-	-0.0249510453895072	0.0270992472176518	0.35719226690463	0.438664210928945
Asap1|5UTR|TC_4472_5427.00000|chr15_64382736_64382784_-^Asap1|5UTR|TC_9693_1376.00000|chr15_64382863_64382895_-	0.00433371237618729	0.0414505276562917	0.91673174829715	0.936512716323179
Asap1|5UTR|TC_4472_5427.00000|chr15_64382736_64382784_-^Asap1|5UTR_INTRON|TC_36060_62.00000|chr15_64363901_64363921_-	-3.19633750926622	0.610756924496971	1.66416783908829e-07	6.04297491070932e-07
Asap1|5UTR|TC_4472_5427.00000|chr15_64382736_64382784_-^Asap1|5UTR_UP1k|TC_33396_79.00000|chr15_64383747_64383758_-	-2.61510374216465	0.897597567783715	0.00357461488781841	0.00738820338478819
Asap1|5UTR|TC_4472_5427.00000|chr15_64382736_64382784_-^Asap1|5UTR_UP1k|TC_36061_62.00000|chr15_64383029_64383031_-	0.191283696177179	0.167469455113339	0.253370686185761	0.329814402541926
Asap1|5UTR|TC_5358_4051.00000|chr15_64382804_64382842_-^Asap1|5UTR|TC_9693_1376.00000|chr15_64382863_64382895_-	0.0292847577656945	0.0427232726876109	0.493058665491649	0.571487933597426
Asap1|5UTR|TC_5358_4051.00000|chr15_64382804_64382842_-^Asap1|5UTR_INTRON|TC_36060_62.00000|chr15_64363901_64363921_-	-3.17138646387672	0.61178158418302	2.17347000175394e-07	7.76975539465922e-07
Asap1|5UTR|TC_5358_4051.00000|chr15_64382804_64382842_-^Asap1|5UTR_UP1k|TC_33396_79.00000|chr15_64383747_64383758_-	-2.59015269677514	0.897176387891561	0.00388928078695172	0.00798681803689663
Asap1|5UTR|TC_5358_4051.00000|chr15_64382804_64382842_-^Asap1|5UTR_UP1k|TC_36061_62.00000|chr15_64383029_64383031_-	0.216234741566686	0.16825192026474	0.198727857048042	0.269742093984272
Asap1|5UTR|TC_9693_1376.00000|chr15_64382863_64382895_-^Asap1|5UTR_INTRON|TC_36060_62.00000|chr15_64363901_64363921_-	-3.20067122164241	0.613794550386305	1.84249668633285e-07	6.64636593452741e-07
Asap1|5UTR|TC_9693_1376.00000|chr15_64382863_64382895_-^Asap1|5UTR_UP1k|TC_33396_79.00000|chr15_64383747_64383758_-	-2.61943745454084	0.898869163199473	0.00356661181231366	0.00737500875458079
Asap1|5UTR|TC_9693_1376.00000|chr15_64382863_64382895_-^Asap1|5UTR_UP1k|TC_36061_62.00000|chr15_64383029_64383031_-	0.186949983800992	0.169241981661599	0.269319399189195	0.346954793989329
Asap1|5UTR_INTRON|TC_36060_62.00000|chr15_64363901_64363921_-^Asap1|5UTR_UP1k|TC_33396_79.00000|chr15_64383747_64383758_-	0.581233767101576	1.08959271050734	0.593728125173449	0.665016062320662
Asap1|5UTR_INTRON|TC_36060_62.00000|chr15_64363901_64363921_-^Asap1|5UTR_UP1k|TC_36061_62.00000|chr15_64383029_64383031_-	3.3876212054434	0.642187618180177	1.32664225382939e-07	4.85904490400064e-07
Asap1|5UTR_UP1k|TC_33396_79.00000|chr15_64383747_64383758_-^Asap1|5UTR_UP1k|TC_36061_62.00000|chr15_64383029_64383031_-	2.80638743834183	0.905856122978197	0.0019479864946097	0.0042175290299275
Asb3|5UTR|TC_13562_673.00000|chr11_30954393_30954433_+^Asb3|5UTR_INTRON|TC_39580_43.00000|chr11_30986760_30986762_+	-6.24915499086647	6.91062215255366	0.365845599691263	0.447790361043751
Asb8|5UTR|TC_5284_4668.00000|chr15_98145619_98145676_-^Asb8|5UTR_INTRON|TC_23460_165.00000|chr15_98156029_98156077_-	-2.4186911553092	0.434658107530241	2.62779895621179e-08	1.02122106991626e-07
Asb8|5UTR|TC_5284_4668.00000|chr15_98145619_98145676_-^Asb8|5UTR_INTRON|TC_29468_82.00000|chr15_98156097_98156109_-	-1.60738836033423	0.41880419131549	0.000124018930360403	0.000320771502781907
Asb8|5UTR|TC_5284_4668.00000|chr15_98145619_98145676_-^Asb8|5UTR_INTRON|TC_32460_54.00000|chr15_98156126_98156138_-	-1.15936358834676	0.411801890160047	0.00487251910696651	0.00984562634524307
Asb8|5UTR_INTRON|TC_23460_165.00000|chr15_98156029_98156077_-^Asb8|5UTR_INTRON|TC_29468_82.00000|chr15_98156097_98156109_-	0.811302794974965	0.611523575527419	0.184610935011824	0.253757810062365
Asb8|5UTR_INTRON|TC_23460_165.00000|chr15_98156029_98156077_-^Asb8|5UTR_INTRON|TC_32460_54.00000|chr15_98156126_98156138_-	1.25932756696244	0.599013308414871	0.0355238057802842	0.0598420545356034
Asb8|5UTR_INTRON|TC_29468_82.00000|chr15_98156097_98156109_-^Asb8|5UTR_INTRON|TC_32460_54.00000|chr15_98156126_98156138_-	0.448024771987474	0.569281400293724	0.431281547432498	0.512892263679811
Ascc1|5UTR|TC_15429_503.00000|chr10_60003385_60003391_+^Ascc1|5UTR|TC_18355_340.00000|chr10_60003328_60003330_+	0.000996880964938358	0.0992218599730686	0.99198379722144	0.99433393078765
Ascc1|5UTR|TC_15429_503.00000|chr10_60003385_60003391_+^Ascc1|5UTR|TC_3621_8449.00000|chr10_60002821_60002846_+	0.25072444954888	0.0662335001350786	0.000153422797017466	0.000392107054887195
Ascc1|5UTR|TC_15429_503.00000|chr10_60003385_60003391_+^Ascc1|5UTR_INTRON|TC_21459_236.00000|chr10_60003229_60003232_+	-0.684305572571477	0.177799045132825	0.000118718012401819	0.000307789177834011
Ascc1|5UTR|TC_15429_503.00000|chr10_60003385_60003391_+^Ascc1|5UTR_INTRON|TC_24726_169.00000|chr10_60003268_60003270_+	-0.388646832073773	0.144712063700847	0.00723875590822409	0.0141918568747784
Ascc1|5UTR|TC_18355_340.00000|chr10_60003328_60003330_+^Ascc1|5UTR|TC_3621_8449.00000|chr10_60002821_60002846_+	0.249727568583942	0.0808937783071433	0.00202116348778869	0.00436803102748994
Ascc1|5UTR|TC_18355_340.00000|chr10_60003328_60003330_+^Ascc1|5UTR_INTRON|TC_21459_236.00000|chr10_60003229_60003232_+	-0.685302453536415	0.184203138613627	0.000198937010636557	0.000499379489284036
Ascc1|5UTR|TC_18355_340.00000|chr10_60003328_60003330_+^Ascc1|5UTR_INTRON|TC_24726_169.00000|chr10_60003268_60003270_+	-0.389643713038711	0.155462767074632	0.0121985676348511	0.022843576970118
Ascc1|5UTR|TC_3621_8449.00000|chr10_60002821_60002846_+^Ascc1|5UTR_INTRON|TC_21459_236.00000|chr10_60003229_60003232_+	-0.935030022120357	0.165530463679087	1.61676532162147e-08	6.38912140957735e-08
Ascc1|5UTR|TC_3621_8449.00000|chr10_60002821_60002846_+^Ascc1|5UTR_INTRON|TC_24726_169.00000|chr10_60003268_60003270_+	-0.639371281622653	0.13100007431254	1.05713143061514e-06	3.51021160606284e-06
Ascc1|5UTR_INTRON|TC_21459_236.00000|chr10_60003229_60003232_+^Ascc1|5UTR_INTRON|TC_24726_169.00000|chr10_60003268_60003270_+	0.295658740497704	0.206945022982383	0.153095499185737	0.216262850546055
Ascc3|5UTR|TC_34994_68.00000|chr10_50592781_50592787_+^Ascc3|5UTR|TC_5492_4384.00000|chr10_50592662_50592737_+	-0.288908149605481	0.111527487042399	0.00958461230203733	0.0182906700063323
Asf1a|5UTR|TC_11250_1028.00000|chr10_53596975_53596997_+^Asf1a|5UTR|TC_15089_530.00000|chr10_53597067_53597069_+	-0.376595324849041	0.0727058076048083	2.22225766011164e-07	7.93767196896085e-07
Asf1a|5UTR|TC_11250_1028.00000|chr10_53596975_53596997_+^Asf1a|5UTR|TC_23143_198.00000|chr10_53597098_53597108_+	-0.803090158242444	0.0954425215915267	0	0
Asf1a|5UTR|TC_11250_1028.00000|chr10_53596975_53596997_+^Asf1a|5UTR_UP1k|TC_25171_162.00000|chr10_53596944_53596946_+	-0.115485419204102	0.108449655933917	0.286932116341225	0.366089653495283
Asf1a|5UTR|TC_11250_1028.00000|chr10_53596975_53596997_+^Asf1a|5UTR_UP1k|TC_31708_91.00000|chr10_53596801_53596803_+	-0.101543937611845	0.134339182670287	0.449722769891787	0.530398691655488
Asf1a|5UTR|TC_15089_530.00000|chr10_53597067_53597069_+^Asf1a|5UTR|TC_23143_198.00000|chr10_53597098_53597108_+	-0.426494833393402	0.107179575966372	6.91316424221711e-05	0.000184896130099754
Asf1a|5UTR|TC_15089_530.00000|chr10_53597067_53597069_+^Asf1a|5UTR_UP1k|TC_25171_162.00000|chr10_53596944_53596946_+	0.26110990564494	0.118544797116085	0.0276210880787837	0.0477372764845602
Asf1a|5UTR|TC_15089_530.00000|chr10_53597067_53597069_+^Asf1a|5UTR_UP1k|TC_31708_91.00000|chr10_53596801_53596803_+	0.275051387237196	0.143025381574232	0.0544681280243535	0.0876461743549774
Asf1a|5UTR|TC_23143_198.00000|chr10_53597098_53597108_+^Asf1a|5UTR_UP1k|TC_25171_162.00000|chr10_53596944_53596946_+	0.687604739038342	0.136299142809113	4.53946813916417e-07	1.56313111350163e-06
Asf1a|5UTR|TC_23143_198.00000|chr10_53597098_53597108_+^Asf1a|5UTR_UP1k|TC_31708_91.00000|chr10_53596801_53596803_+	0.701546220630598	0.158315300077429	9.3656700859146e-06	2.79182111015582e-05
Asf1a|5UTR_UP1k|TC_25171_162.00000|chr10_53596944_53596946_+^Asf1a|5UTR_UP1k|TC_31708_91.00000|chr10_53596801_53596803_+	0.0139414815922563	0.163582085265395	0.93208155167249	0.948203027358751
Asf1b|5UTR|TC_3498_8971.00000|chr8_83955705_83955713_+^Asf1b|5UTR_UP1k|TC_8452_1908.00000|chr8_83955659_83955682_+	0.104859547976618	0.0275353522430035	0.000139993968558461	0.000359678920981933
Ash2l|5UTR|TC_1363_30752.00000|chr8_25847627_25847709_-^Ash2l|5UTR|TC_4063_7015.00000|chr8_25840762_25840791_-	0.501534397264244	0.0153467850730924	0	0
Asns|5UTR|TC_5880_3887.00000|chr6_7693118_7693169_-^Asns|5UTR_UP1k|TC_1687_23760.00000|chr6_7693191_7693241_-	0.160474081184689	0.0183080005599409	0	0
Asph|5UTR|TC_1833_21193.00000|chr4_9669075_9669109_-^Asph|5UTR|TC_27434_132.00000|chr4_9669145_9669147_-	0.0538373101406005	0.0879950196625919	0.540655372830737	0.615986437634464
Aspm|5UTR|TC_13578_607.00000|chr1_139454833_139454882_+^Aspm|5UTR|TC_13713_594.00000|chr1_139454762_139454805_+	-0.287666564914234	0.085014134996097	0.000715031218402995	0.00166017869721609
Aspscr1|5UTR|TC_22363_214.00000|chr11_120672971_120672973_+^Aspscr1|5UTR|TC_7479_2481.00000|chr11_120672998_120673059_+	-0.440182467353825	0.0718866043013866	9.16630993330614e-10	4.01688343084675e-09
Ass1|5UTR|TC_2325_15883.00000|chr2_31470297_31470304_+^Ass1|5UTR|TC_6638_3139.00000|chr2_31470242_31470275_+	-0.0143459613124639	0.0207200306973216	0.488703980772827	0.567586074056283
Aste1|5UTR|TC_33903_76.00000|chr9_105402775_105402777_+^Aste1|5UTR_UP1k|TC_23136_199.00000|chr9_105395360_105395385_+	2.45501563484824	1.17678793149883	0.0369604600735676	0.0619730848437572
Asun|5UTR|TC_15921_469.00000|chr6_146577781_146577794_-^Asun|5UTR|TC_18201_348.00000|chr6_146577439_146577448_-	0.31559192896761	0.0904608538264909	0.000485352516778503	0.00115470408308849
Asun|5UTR|TC_15921_469.00000|chr6_146577781_146577794_-^Asun|5UTR|TC_24189_179.00000|chr6_146577544_146577546_-	-0.356749136081115	0.108516695869633	0.00101079540264926	0.00229330435930594
Asun|5UTR|TC_18201_348.00000|chr6_146577439_146577448_-^Asun|5UTR|TC_24189_179.00000|chr6_146577544_146577546_-	-0.672341065048725	0.116964383735969	9.01693564259176e-09	3.6344845693987e-08
Asxl1|5UTR|TC_34756_70.00000|chr2_153346274_153346280_+^Asxl1|5UTR_UP1k|TC_30620_100.00000|chr2_153345501_153345504_+	-1.4732891695592	0.251965095646226	4.99929875275029e-09	2.06392201577189e-08
Asxl1|5UTR|TC_34756_70.00000|chr2_153346274_153346280_+^Asxl1|5UTR_UP1k|TC_6255_3505.00000|chr2_153345812_153345887_+	0.0375469694345509	0.174507100395992	0.8296424789101	0.866023935804605
Asxl1|5UTR_UP1k|TC_30620_100.00000|chr2_153345501_153345504_+^Asxl1|5UTR_UP1k|TC_6255_3505.00000|chr2_153345812_153345887_+	1.51083613899375	0.188528228653856	1.11022302462516e-15	7.25544852565199e-15
Asxl2|5UTR|TC_14318_596.00000|chr12_3426775_3426859_+^Asxl2|5UTR|TC_7115_2738.00000|chr12_3426882_3426915_+	0.336268597809458	0.0750415606230826	7.42599514635955e-06	2.24319097972483e-05
Atad2|5UTR|TC_1885_20609.00000|chr15_58135063_58135122_-^Atad2|5UTR|TC_7371_2562.00000|chr15_58134996_58135043_-	0.0298623552812564	0.0277678136341639	0.282182007194298	0.36083642452573
Atad2b|5UTR|TC_35358_66.00000|chr12_4917397_4917411_+^Atad2b|5UTR|TC_37301_55.00000|chr12_4917351_4917364_+	0.336876580129062	0.263665296444603	0.201366689252867	0.272477612322356
Ate1|5UTR|TC_2403_15106.00000|chr7_130519489_130519555_-^Ate1|5UTR|TC_7672_2346.00000|chr7_130519972_130520024_-	-0.107567920596965	0.028486718514452	0.00015932049625822	0.000406230098935227
Atf1|5UTR|TC_12941_751.00000|chr15_100227965_100228013_+^Atf1|5UTR|TC_3379_9522.00000|chr15_100227839_100227938_+	0.159226885501184	0.0528589354918378	0.00259277611296826	0.00551058666357461
Atf1|5UTR|TC_12941_751.00000|chr15_100227965_100228013_+^Atf1|5UTR_INTRON|TC_9254_1583.00000|chr15_100228238_100228294_+	-1.19544395205758	0.0955941857310768	0	0
Atf1|5UTR|TC_12941_751.00000|chr15_100227965_100228013_+^Atf1|5UTR_UP1k|TC_28500_120.00000|chr15_100227321_100227330_+	-0.505890580332158	0.17670696463956	0.00419811433049966	0.00857003386129705
Atf1|5UTR|TC_12941_751.00000|chr15_100227965_100228013_+^Atf1|5UTR_UP1k|TC_41843_32.00000|chr15_100227299_100227301_+	-0.530668862187862	0.617469702135402	0.390106114515208	0.47248994399581
Atf1|5UTR|TC_3379_9522.00000|chr15_100227839_100227938_+^Atf1|5UTR_INTRON|TC_9254_1583.00000|chr15_100228238_100228294_+	-1.35467083755876	0.0825947914426901	0	0
Atf1|5UTR|TC_3379_9522.00000|chr15_100227839_100227938_+^Atf1|5UTR_UP1k|TC_28500_120.00000|chr15_100227321_100227330_+	-0.665117465833341	0.171116061689101	0.000101516808081126	0.000265820414212826
Atf1|5UTR|TC_3379_9522.00000|chr15_100227839_100227938_+^Atf1|5UTR_UP1k|TC_41843_32.00000|chr15_100227299_100227301_+	-0.689895747689046	0.613388433657403	0.26070389715191	0.337517748992641
Atf1|5UTR_INTRON|TC_9254_1583.00000|chr15_100228238_100228294_+^Atf1|5UTR_UP1k|TC_28500_120.00000|chr15_100227321_100227330_+	0.689553371725417	0.191538287216226	0.000318117918810978	0.000777279177184201
Atf1|5UTR_INTRON|TC_9254_1583.00000|chr15_100228238_100228294_+^Atf1|5UTR_UP1k|TC_41843_32.00000|chr15_100227299_100227301_+	0.664775089869713	0.620197018050785	0.283775158383706	0.362661500278738
Atf1|5UTR_UP1k|TC_28500_120.00000|chr15_100227321_100227330_+^Atf1|5UTR_UP1k|TC_41843_32.00000|chr15_100227299_100227301_+	-0.0247782818557046	0.638022498002063	0.96902109248591	0.976991363597908
Atf5|5UTR_UP1k|TC_408_130658.00000|chr7_44816599_44816604_-^Atf5|5UTR_UP1k|TC_5775_4008.00000|chr7_44816629_44816631_-	0.0965024762097302	0.0216641264721692	8.40957160641587e-06	2.52287148192476e-05
Atf6|5UTR|TC_6141_3606.00000|chr1_170867737_170867775_-^Atf6|5UTR_UP1k|TC_21887_225.00000|chr1_170867796_170867802_-	-0.0983564481580106	0.0775194976168998	0.20451374167314	0.276080921756372
Atf7|5UTR|TC_3959_7304.00000|chr15_102625420_102625497_-^Atf7|5UTR_INTRON|TC_12436_807.00000|chr15_102624965_102625034_-	-1.19683447355168	0.0971206586864239	0	0
Atf7|5UTR|TC_3959_7304.00000|chr15_102625420_102625497_-^Atf7|5UTR_INTRON|TC_7436_2450.00000|chr15_102625055_102625097_-	-0.114741229197117	0.0340412632037122	0.000749907046230458	0.00173715662634382
Atf7|5UTR_INTRON|TC_12436_807.00000|chr15_102624965_102625034_-^Atf7|5UTR_INTRON|TC_7436_2450.00000|chr15_102625055_102625097_-	1.08209324435457	0.101859805737003	0	0
Atf7ip|5UTR|TC_33737_77.00000|chr6_136518869_136518871_+^Atf7ip|5UTR_INTRON|TC_13069_734.00000|chr6_136551160_136551194_+	-0.436543497284796	0.195915977678319	0.0258659849477978	0.0450362748672927
Atf7ip|5UTR|TC_33737_77.00000|chr6_136518869_136518871_+^Atf7ip|5UTR_INTRON|TC_18914_225.00000|chr6_136541604_136541634_+	-0.000833867333854607	0.20240729659152	0.996712924876644	0.997584049479389
Atf7ip|5UTR|TC_33737_77.00000|chr6_136518869_136518871_+^Atf7ip|5UTR_INTRON|TC_25026_165.00000|chr6_136519164_136519218_+	-4.05099476023687	0.750821778323061	6.83655163591368e-08	2.555108822907e-07
Atf7ip|5UTR|TC_33737_77.00000|chr6_136518869_136518871_+^Atf7ip|5UTR_INTRON|TC_30782_99.00000|chr6_136532891_136532908_+	-0.205440643097375	0.22458485993749	0.360319048791951	0.442214339286538
Atf7ip|5UTR|TC_33737_77.00000|chr6_136518869_136518871_+^Atf7ip|5UTR_INTRON|TC_32602_85.00000|chr6_136555068_136555080_+	0.41264574723331	0.212919475704304	0.0526187514111649	0.0849830739451839
Atf7ip|5UTR|TC_33737_77.00000|chr6_136518869_136518871_+^Atf7ip|5UTR_INTRON|TC_38554_49.00000|chr6_136542300_136542305_+	-0.421707985895903	0.305217601159355	0.167075079958892	0.232900068948967
Atf7ip|5UTR|TC_33737_77.00000|chr6_136518869_136518871_+^Atf7ip|5UTR_INTRON|TC_43138_25.00000|chr6_136551215_136551227_+	-8.44771800696338	5.93133828846036	0.154373654673284	0.217740063952553
Atf7ip|5UTR|TC_33737_77.00000|chr6_136518869_136518871_+^Atf7ip|5UTR_INTRON|TC_9898_1109.00000|chr6_136541542_136541599_+	-0.500819244723452	0.187093874977148	0.00743214487284494	0.0145210803146483
Atf7ip|5UTR|TC_33737_77.00000|chr6_136518869_136518871_+^Atf7ip|5UTR_UP1k|TC_11596_964.00000|chr6_136518790_136518804_+	-0.0762931212053915	0.190304685989503	0.688493855960251	0.748966195137651
Atf7ip|5UTR|TC_33737_77.00000|chr6_136518869_136518871_+^Atf7ip|5UTR_UP1k|TC_7117_2736.00000|chr6_136518824_136518845_+	-0.11030743965677	0.183010053995313	0.546681813638899	0.621610634389926
Atf7ip|5UTR_INTRON|TC_13069_734.00000|chr6_136551160_136551194_+^Atf7ip|5UTR_INTRON|TC_18914_225.00000|chr6_136541604_136541634_+	0.435709629950942	0.106828505712163	4.53097443164907e-05	0.000123963831133728
Atf7ip|5UTR_INTRON|TC_13069_734.00000|chr6_136551160_136551194_+^Atf7ip|5UTR_INTRON|TC_25026_165.00000|chr6_136519164_136519218_+	-3.61445126295207	0.730865348969487	7.59717846410268e-07	2.5569564468866e-06
Atf7ip|5UTR_INTRON|TC_13069_734.00000|chr6_136551160_136551194_+^Atf7ip|5UTR_INTRON|TC_30782_99.00000|chr6_136532891_136532908_+	0.231102854187421	0.16050773091412	0.149917250360621	0.212413811788906
Atf7ip|5UTR_INTRON|TC_13069_734.00000|chr6_136551160_136551194_+^Atf7ip|5UTR_INTRON|TC_32602_85.00000|chr6_136555068_136555080_+	0.849189244518107	0.125093385945811	1.13351550368179e-11	5.78264852053302e-11
Atf7ip|5UTR_INTRON|TC_13069_734.00000|chr6_136551160_136551194_+^Atf7ip|5UTR_INTRON|TC_38554_49.00000|chr6_136542300_136542305_+	0.0148355113888932	0.246771882048505	0.952061397757167	0.963670110586742
Atf7ip|5UTR_INTRON|TC_13069_734.00000|chr6_136551160_136551194_+^Atf7ip|5UTR_INTRON|TC_43138_25.00000|chr6_136551215_136551227_+	-8.01117450967859	5.92421491327675	0.176286992431743	0.243797995859842
Atf7ip|5UTR_INTRON|TC_13069_734.00000|chr6_136551160_136551194_+^Atf7ip|5UTR_INTRON|TC_9898_1109.00000|chr6_136541542_136541599_+	-0.0642757474386554	0.0811108177627311	0.42810207253937	0.509665678807876
Atf7ip|5UTR_INTRON|TC_13069_734.00000|chr6_136551160_136551194_+^Atf7ip|5UTR_UP1k|TC_11596_964.00000|chr6_136518790_136518804_+	0.360250376079405	0.0839285042995072	1.76793302650857e-05	5.07622801569318e-05
Atf7ip|5UTR_INTRON|TC_13069_734.00000|chr6_136551160_136551194_+^Atf7ip|5UTR_UP1k|TC_7117_2736.00000|chr6_136518824_136518845_+	0.326236057628026	0.0739673416476503	1.03112263412086e-05	3.0542467184122e-05
Atf7ip|5UTR_INTRON|TC_18914_225.00000|chr6_136541604_136541634_+^Atf7ip|5UTR_INTRON|TC_25026_165.00000|chr6_136519164_136519218_+	-4.05016089290302	0.735602025994373	3.67259496147909e-08	1.41012164855854e-07
Atf7ip|5UTR_INTRON|TC_18914_225.00000|chr6_136541604_136541634_+^Atf7ip|5UTR_INTRON|TC_30782_99.00000|chr6_136532891_136532908_+	-0.204606775763521	0.164241526291454	0.212849719337211	0.285162095896513
Atf7ip|5UTR_INTRON|TC_18914_225.00000|chr6_136541604_136541634_+^Atf7ip|5UTR_INTRON|TC_32602_85.00000|chr6_136555068_136555080_+	0.413479614567165	0.135340747074678	0.0022498494824994	0.00482981740849592
Atf7ip|5UTR_INTRON|TC_18914_225.00000|chr6_136541604_136541634_+^Atf7ip|5UTR_INTRON|TC_38554_49.00000|chr6_136542300_136542305_+	-0.420874118562049	0.256742667842637	0.101154150136467	0.150902847269097
Atf7ip|5UTR_INTRON|TC_18914_225.00000|chr6_136541604_136541634_+^Atf7ip|5UTR_INTRON|TC_43138_25.00000|chr6_136551215_136551227_+	-8.44688413962953	5.92257126213762	0.153805113651947	0.217101578848358
Atf7ip|5UTR_INTRON|TC_18914_225.00000|chr6_136541604_136541634_+^Atf7ip|5UTR_INTRON|TC_9898_1109.00000|chr6_136541542_136541599_+	-0.499985377389597	0.0952201729701235	1.51411606141849e-07	5.51642951710137e-07
Atf7ip|5UTR_INTRON|TC_18914_225.00000|chr6_136541604_136541634_+^Atf7ip|5UTR_UP1k|TC_11596_964.00000|chr6_136518790_136518804_+	-0.075459253871537	0.0943041185894663	0.423612755329594	0.505146367751882
Atf7ip|5UTR_INTRON|TC_18914_225.00000|chr6_136541604_136541634_+^Atf7ip|5UTR_UP1k|TC_7117_2736.00000|chr6_136518824_136518845_+	-0.109473572322915	0.0889479652716971	0.218412746919357	0.291513339635116
Atf7ip|5UTR_INTRON|TC_25026_165.00000|chr6_136519164_136519218_+^Atf7ip|5UTR_INTRON|TC_30782_99.00000|chr6_136532891_136532908_+	3.8455541171395	0.73795331157756	1.87716524546744e-07	6.76398334053597e-07
Atf7ip|5UTR_INTRON|TC_25026_165.00000|chr6_136519164_136519218_+^Atf7ip|5UTR_INTRON|TC_32602_85.00000|chr6_136555068_136555080_+	4.46364050747018	0.732287148359549	1.09110631640874e-09	4.74343733709547e-09
Atf7ip|5UTR_INTRON|TC_25026_165.00000|chr6_136519164_136519218_+^Atf7ip|5UTR_INTRON|TC_38554_49.00000|chr6_136542300_136542305_+	3.62928677434097	0.782422718632904	3.5090572416685e-06	1.09635051885955e-05
Atf7ip|5UTR_INTRON|TC_25026_165.00000|chr6_136519164_136519218_+^Atf7ip|5UTR_INTRON|TC_43138_25.00000|chr6_136551215_136551227_+	-4.39672324672651	5.96653521800119	0.461184851540471	0.541579417387843
Atf7ip|5UTR_INTRON|TC_25026_165.00000|chr6_136519164_136519218_+^Atf7ip|5UTR_INTRON|TC_9898_1109.00000|chr6_136541542_136541599_+	3.55017551551342	0.726256588116509	1.01699477217387e-06	3.38207490665125e-06
Atf7ip|5UTR_INTRON|TC_25026_165.00000|chr6_136519164_136519218_+^Atf7ip|5UTR_UP1k|TC_11596_964.00000|chr6_136518790_136518804_+	3.97470163903148	0.727034520980058	4.57702160616691e-08	1.74157863030128e-07
Atf7ip|5UTR_INTRON|TC_25026_165.00000|chr6_136519164_136519218_+^Atf7ip|5UTR_UP1k|TC_7117_2736.00000|chr6_136518824_136518845_+	3.9406873205801	0.724874502713342	5.43764238081224e-08	2.05355938573951e-07
Atf7ip|5UTR_INTRON|TC_30782_99.00000|chr6_136532891_136532908_+^Atf7ip|5UTR_INTRON|TC_32602_85.00000|chr6_136555068_136555080_+	0.618086390330685	0.182195969112441	0.000692765756100666	0.00161247837746519
Atf7ip|5UTR_INTRON|TC_30782_99.00000|chr6_136532891_136532908_+^Atf7ip|5UTR_INTRON|TC_38554_49.00000|chr6_136542300_136542305_+	-0.216267342798528	0.286872100999753	0.450920855348635	0.531524933832362
Atf7ip|5UTR_INTRON|TC_30782_99.00000|chr6_136532891_136532908_+^Atf7ip|5UTR_INTRON|TC_43138_25.00000|chr6_136551215_136551227_+	-8.24227736386601	5.92385901297426	0.164113377236338	0.229356532320918
Atf7ip|5UTR_INTRON|TC_30782_99.00000|chr6_136532891_136532908_+^Atf7ip|5UTR_INTRON|TC_9898_1109.00000|chr6_136541542_136541599_+	-0.295378601626077	0.150598592475696	0.0498366197977484	0.0809181858464061
Atf7ip|5UTR_INTRON|TC_30782_99.00000|chr6_136532891_136532908_+^Atf7ip|5UTR_UP1k|TC_11596_964.00000|chr6_136518790_136518804_+	0.129147521891984	0.147467968948493	0.381156930454519	0.463709702239261
Atf7ip|5UTR_INTRON|TC_30782_99.00000|chr6_136532891_136532908_+^Atf7ip|5UTR_UP1k|TC_7117_2736.00000|chr6_136518824_136518845_+	0.0951332034406052	0.145854229985729	0.514240873823868	0.591336428289834
Atf7ip|5UTR_INTRON|TC_32602_85.00000|chr6_136555068_136555080_+^Atf7ip|5UTR_INTRON|TC_38554_49.00000|chr6_136542300_136542305_+	-0.834353733129213	0.261877733582297	0.00144233133124883	0.00318264093887274
Atf7ip|5UTR_INTRON|TC_32602_85.00000|chr6_136555068_136555080_+^Atf7ip|5UTR_INTRON|TC_43138_25.00000|chr6_136551215_136551227_+	-8.86036375419669	5.9263373082544	0.134892887994187	0.193564115607028
Atf7ip|5UTR_INTRON|TC_32602_85.00000|chr6_136555068_136555080_+^Atf7ip|5UTR_INTRON|TC_9898_1109.00000|chr6_136541542_136541599_+	-0.913464991956762	0.113982390303958	1.11022302462516e-15	7.25544852565199e-15
Atf7ip|5UTR_INTRON|TC_32602_85.00000|chr6_136555068_136555080_+^Atf7ip|5UTR_UP1k|TC_11596_964.00000|chr6_136518790_136518804_+	-0.488938868438702	0.114293599352058	1.88647835432931e-05	5.39887630272382e-05
Atf7ip|5UTR_INTRON|TC_32602_85.00000|chr6_136555068_136555080_+^Atf7ip|5UTR_UP1k|TC_7117_2736.00000|chr6_136518824_136518845_+	-0.52295318689008	0.108376847243187	1.39777243313155e-06	4.58788369193028e-06
Atf7ip|5UTR_INTRON|TC_38554_49.00000|chr6_136542300_136542305_+^Atf7ip|5UTR_INTRON|TC_43138_25.00000|chr6_136551215_136551227_+	-8.02601002106748	5.93555479326546	0.176313885319543	0.243809480216249
Atf7ip|5UTR_INTRON|TC_38554_49.00000|chr6_136542300_136542305_+^Atf7ip|5UTR_INTRON|TC_9898_1109.00000|chr6_136541542_136541599_+	-0.0791112588275486	0.245073057618861	0.74684153399584	0.798595594316765
Atf7ip|5UTR_INTRON|TC_38554_49.00000|chr6_136542300_136542305_+^Atf7ip|5UTR_UP1k|TC_11596_964.00000|chr6_136518790_136518804_+	0.345414864690512	0.245195363424358	0.158914054988357	0.223208047250727
Atf7ip|5UTR_INTRON|TC_38554_49.00000|chr6_136542300_136542305_+^Atf7ip|5UTR_UP1k|TC_7117_2736.00000|chr6_136518824_136518845_+	0.311400546239133	0.242563123940931	0.199214818204018	0.270164727709746
Atf7ip|5UTR_INTRON|TC_43138_25.00000|chr6_136551215_136551227_+^Atf7ip|5UTR_INTRON|TC_9898_1109.00000|chr6_136541542_136541599_+	7.94689876223993	5.92475713783376	0.179821863981944	0.248111042287731
Atf7ip|5UTR_INTRON|TC_43138_25.00000|chr6_136551215_136551227_+^Atf7ip|5UTR_UP1k|TC_11596_964.00000|chr6_136518790_136518804_+	8.37142488575799	5.92679825136757	0.157811610063283	0.222008020834481
Atf7ip|5UTR_INTRON|TC_43138_25.00000|chr6_136551215_136551227_+^Atf7ip|5UTR_UP1k|TC_7117_2736.00000|chr6_136518824_136518845_+	8.33741056730661	5.92476930848834	0.159364329257105	0.223744652380239
Atf7ip|5UTR_INTRON|TC_9898_1109.00000|chr6_136541542_136541599_+^Atf7ip|5UTR_UP1k|TC_11596_964.00000|chr6_136518790_136518804_+	0.42452612351806	0.0655216773838669	9.22282250570561e-11	4.39878327217581e-10
Atf7ip|5UTR_INTRON|TC_9898_1109.00000|chr6_136541542_136541599_+^Atf7ip|5UTR_UP1k|TC_7117_2736.00000|chr6_136518824_136518845_+	0.390511805066682	0.0535124922706585	2.92876833896116e-13	1.66005728322449e-12
Atf7ip|5UTR_UP1k|TC_11596_964.00000|chr6_136518790_136518804_+^Atf7ip|5UTR_UP1k|TC_7117_2736.00000|chr6_136518824_136518845_+	-0.0340143184513784	0.0545900891610894	0.533228031373941	0.609005473659056
Atg10|5UTR|TC_15808_476.00000|chr13_91223960_91223989_-^Atg10|5UTR_INTRON|TC_25532_157.00000|chr13_91223913_91223938_-	-1.81384725569539	0.365913436734492	7.1575533677759e-07	2.41767885582665e-06
Atg101|5UTR|TC_22549_210.00000|chr15_101284324_101284332_+^Atg101|5UTR|TC_4639_5747.00000|chr15_101284262_101284303_+	0.0132109760108024	0.0696480625568218	0.849558414315165	0.881760557264992
Atg3|5UTR|TC_25194_162.00000|chr16_45159059_45159064_+^Atg3|5UTR|TC_5361_4566.00000|chr16_45158825_45158919_+	0.0442461140683936	0.105581174541441	0.67516351262161	0.737743653627881
Atg3|5UTR|TC_25194_162.00000|chr16_45159059_45159064_+^Atg3|5UTR|TC_7214_2666.00000|chr16_45158956_45159030_+	0.053785195868291	0.108624179031304	0.620494673112668	0.689461888558603
Atg3|5UTR|TC_25194_162.00000|chr16_45159059_45159064_+^Atg3|5UTR_UP1k|TC_12629_795.00000|chr16_45158752_45158797_+	0.501236055069802	0.11285910991293	8.94358494418768e-06	2.67207426259603e-05
Atg3|5UTR|TC_5361_4566.00000|chr16_45158825_45158919_+^Atg3|5UTR|TC_7214_2666.00000|chr16_45158956_45159030_+	0.00953908179989739	0.0319131636907039	0.765010676436787	0.813024044846901
Atg3|5UTR|TC_5361_4566.00000|chr16_45158825_45158919_+^Atg3|5UTR_UP1k|TC_12629_795.00000|chr16_45158752_45158797_+	0.456989941001409	0.0462248815999679	0	0
Atg3|5UTR|TC_7214_2666.00000|chr16_45158956_45159030_+^Atg3|5UTR_UP1k|TC_12629_795.00000|chr16_45158752_45158797_+	0.447450859201511	0.0498974624504731	0	0
Atg4a|5UTR|TC_17202_396.00000|chr3_103646067_103646070_-^Atg4a|5UTR|TC_24836_168.00000|chr3_103646036_103646042_-	0.742791233377031	0.10667240729896	3.32400773572772e-12	1.76081120605027e-11
Atg4b|5UTR_UP1k|TC_4651_5095.00000|chr1_93754896_93754994_+^Atg4b|5UTR_UP1k|TC_5977_3412.00000|chr1_93755015_93755029_+	0.401682431496229	0.0274050497622038	0	0
Atg4c|5UTR|TC_13144_724.00000|chr4_99194126_99194177_+^Atg4c|5UTR_UP1k|TC_22831_205.00000|chr4_99193904_99193929_+	0.287253557687743	0.0990253468496742	0.00372201385170068	0.00766974606110072
Atg5|5UTR|TC_10390_1205.00000|chr10_44268507_44268537_+^Atg5|5UTR|TC_11841_917.00000|chr10_44268337_44268399_+	0.00829492795136077	0.0473380408556393	0.860900853547076	0.891275996142035
Atg5|5UTR|TC_10390_1205.00000|chr10_44268507_44268537_+^Atg5|5UTR|TC_5533_4225.00000|chr10_44268433_44268487_+	-0.000648076694930298	0.0396272033575066	0.986951707522303	0.990758821621119
Atg5|5UTR|TC_11841_917.00000|chr10_44268337_44268399_+^Atg5|5UTR|TC_5533_4225.00000|chr10_44268433_44268487_+	-0.00894300464629107	0.0368013640789672	0.807999647097853	0.848225017715339
Atg9a|5UTR|TC_10322_1248.00000|chr1_75191923_75192013_-^Atg9a|5UTR_UP1k|TC_6905_2907.00000|chr1_75192605_75192696_-	-0.327261906671722	0.0377235765002659	0	0
Athl1|5UTR|TC_8482_1891.00000|chr7_140941551_140941609_+^Athl1|5UTR_INTRON|TC_28266_123.00000|chr7_140941918_140941933_+	-1.16825278215648	0.226913640256445	2.62652396942897e-07	9.30815681789528e-07
Athl1|5UTR|TC_8482_1891.00000|chr7_140941551_140941609_+^Athl1|5UTR_INTRON|TC_33191_81.00000|chr7_140941874_140941893_+	-0.530600435140537	0.22541128632152	0.0185765420754747	0.0334592043205061
Athl1|5UTR_INTRON|TC_28266_123.00000|chr7_140941918_140941933_+^Athl1|5UTR_INTRON|TC_33191_81.00000|chr7_140941874_140941893_+	0.637652347015945	0.319654771798409	0.0460629879198646	0.0754542462291675
Atl3|5UTR|TC_19112_309.00000|chr19_7494424_7494482_+^Atl3|5UTR|TC_7605_2397.00000|chr19_7494520_7494620_+	0.0259017893198526	0.0839889983041994	0.757781766298507	0.807069886055316
Atm|5UTR|TC_5126_3810.00000|chr9_53536667_53536710_-^Atm|5UTR|TC_7849_1797.00000|chr9_53536626_53536644_-	-0.0107745941773685	0.0434676773979531	0.804230346628047	0.844809004194575
Atm|5UTR|TC_5126_3810.00000|chr9_53536667_53536710_-^Atm|5UTR_UP1k|TC_10456_1215.00000|chr9_53536762_53536828_-	0.517747353747051	0.0494302240222784	0	0
Atm|5UTR|TC_5126_3810.00000|chr9_53536667_53536710_-^Atm|5UTR_UP1k|TC_28670_119.00000|chr9_53536736_53536738_-	0.561989495179172	0.122178441430276	4.2301141722767e-06	1.31008683550369e-05
Atm|5UTR|TC_7849_1797.00000|chr9_53536626_53536644_-^Atm|5UTR_UP1k|TC_10456_1215.00000|chr9_53536762_53536828_-	0.528521947924419	0.0589611352890629	0	0
Atm|5UTR|TC_7849_1797.00000|chr9_53536626_53536644_-^Atm|5UTR_UP1k|TC_28670_119.00000|chr9_53536736_53536738_-	0.57276408935654	0.126225809756196	5.68940882827995e-06	1.74025853991884e-05
Atm|5UTR_UP1k|TC_10456_1215.00000|chr9_53536762_53536828_-^Atm|5UTR_UP1k|TC_28670_119.00000|chr9_53536736_53536738_-	0.0442421414321212	0.128292959632267	0.730205299634357	0.785248291915136
Atn1|5UTR|TC_24659_171.00000|chr6_124756328_124756349_-^Atn1|5UTR|TC_28170_124.00000|chr6_124756361_124756391_-	-0.195895359366269	0.152805605388547	0.19984592160963	0.27080041643313
Atn1|5UTR|TC_24659_171.00000|chr6_124756328_124756349_-^Atn1|5UTR_INTRON|TC_39324_45.00000|chr6_124756173_124756175_-	-0.771012008274363	0.259316918036656	0.00294671812319969	0.00620570887987911
Atn1|5UTR|TC_24659_171.00000|chr6_124756328_124756349_-^Atn1|5UTR_INTRON|TC_9171_1551.00000|chr6_124756020_124756102_-	-0.304019491563929	0.107026603929642	0.00450291216048959	0.00914870388439066
Atn1|5UTR|TC_24659_171.00000|chr6_124756328_124756349_-^Atn1|5UTR_INTRON|TC_9839_1333.00000|chr6_124755954_124756000_-	-0.744330953638811	0.10800653368175	5.5193627446215e-12	2.878408022205e-11
Atn1|5UTR|TC_24659_171.00000|chr6_124756328_124756349_-^Atn1|5UTR_UP1k|TC_10418_1225.00000|chr6_124756945_124757028_-	-0.594474752190622	0.113188018818434	1.50375076168885e-07	5.48018754940565e-07
Atn1|5UTR|TC_24659_171.00000|chr6_124756328_124756349_-^Atn1|5UTR_UP1k|TC_26529_132.00000|chr6_124757187_124757201_-	-0.662207798635639	0.17398569945949	0.000141172605893747	0.000362494107067812
Atn1|5UTR|TC_24659_171.00000|chr6_124756328_124756349_-^Atn1|5UTR_UP1k|TC_29655_109.00000|chr6_124756879_124756922_-	-1.34694808469669	0.203550389112752	3.65889540887565e-11	1.79670805626406e-10
Atn1|5UTR|TC_24659_171.00000|chr6_124756328_124756349_-^Atn1|5UTR_UP1k|TC_5946_3751.00000|chr6_124757221_124757297_-	-0.701680702500704	0.107835922201117	7.6702644236093e-11	3.67836154223252e-10
Atn1|5UTR|TC_28170_124.00000|chr6_124756361_124756391_-^Atn1|5UTR_INTRON|TC_39324_45.00000|chr6_124756173_124756175_-	-0.575116648908093	0.261142401429565	0.0276433840203028	0.0477569316135789
Atn1|5UTR|TC_28170_124.00000|chr6_124756361_124756391_-^Atn1|5UTR_INTRON|TC_9171_1551.00000|chr6_124756020_124756102_-	-0.108124132197659	0.119576718954098	0.36587666723279	0.447790361043751
Atn1|5UTR|TC_28170_124.00000|chr6_124756361_124756391_-^Atn1|5UTR_INTRON|TC_9839_1333.00000|chr6_124755954_124756000_-	-0.548435594272542	0.117830226441818	3.24837328502525e-06	1.01976218301559e-05
Atn1|5UTR|TC_28170_124.00000|chr6_124756361_124756391_-^Atn1|5UTR_UP1k|TC_10418_1225.00000|chr6_124756945_124757028_-	-0.398579392824353	0.122727259319195	0.00116348287561574	0.00261305503366028
Atn1|5UTR|TC_28170_124.00000|chr6_124756361_124756391_-^Atn1|5UTR_UP1k|TC_26529_132.00000|chr6_124757187_124757201_-	-0.466312439269369	0.18766528075293	0.012962084232464	0.0241492467035509
Atn1|5UTR|TC_28170_124.00000|chr6_124756361_124756391_-^Atn1|5UTR_UP1k|TC_29655_109.00000|chr6_124756879_124756922_-	-1.15105272533042	0.208173398147064	3.2151503237543e-08	1.23956236467847e-07
Atn1|5UTR|TC_28170_124.00000|chr6_124756361_124756391_-^Atn1|5UTR_UP1k|TC_5946_3751.00000|chr6_124757221_124757297_-	-0.505785343134435	0.117181555118953	1.58699437440291e-05	4.58581586575645e-05
Atn1|5UTR_INTRON|TC_39324_45.00000|chr6_124756173_124756175_-^Atn1|5UTR_INTRON|TC_9171_1551.00000|chr6_124756020_124756102_-	0.466992516710434	0.238636470159828	0.0503568572390034	0.0816562711073527
Atn1|5UTR_INTRON|TC_39324_45.00000|chr6_124756173_124756175_-^Atn1|5UTR_INTRON|TC_9839_1333.00000|chr6_124755954_124756000_-	0.0266810546355516	0.237810775520042	0.910669211401491	0.931550255556228
Atn1|5UTR_INTRON|TC_39324_45.00000|chr6_124756173_124756175_-^Atn1|5UTR_UP1k|TC_10418_1225.00000|chr6_124756945_124757028_-	0.17653725608374	0.240107649968352	0.462192055095408	0.542518226229168
Atn1|5UTR_INTRON|TC_39324_45.00000|chr6_124756173_124756175_-^Atn1|5UTR_UP1k|TC_26529_132.00000|chr6_124757187_124757201_-	0.108804209638724	0.273741684000551	0.691020628855817	0.750967484304656
Atn1|5UTR_INTRON|TC_39324_45.00000|chr6_124756173_124756175_-^Atn1|5UTR_UP1k|TC_29655_109.00000|chr6_124756879_124756922_-	-0.575936076422323	0.301022017314251	0.0557136316656899	0.0895075934501701
Atn1|5UTR_INTRON|TC_39324_45.00000|chr6_124756173_124756175_-^Atn1|5UTR_UP1k|TC_5946_3751.00000|chr6_124757221_124757297_-	0.0693313057736582	0.237691288336711	0.770526442056645	0.817192917766229
Atn1|5UTR_INTRON|TC_9171_1551.00000|chr6_124756020_124756102_-^Atn1|5UTR_INTRON|TC_9839_1333.00000|chr6_124755954_124756000_-	-0.440311462074882	0.0549216320119616	1.11022302462516e-15	7.25544852565199e-15
Atn1|5UTR_INTRON|TC_9171_1551.00000|chr6_124756020_124756102_-^Atn1|5UTR_UP1k|TC_10418_1225.00000|chr6_124756945_124757028_-	-0.290455260626694	0.0631478215111948	4.23285554385089e-06	1.31062637660879e-05
Atn1|5UTR_INTRON|TC_9171_1551.00000|chr6_124756020_124756102_-^Atn1|5UTR_UP1k|TC_26529_132.00000|chr6_124757187_124757201_-	-0.35818830707171	0.148985992714835	0.0162090391515128	0.0295808762364328
Atn1|5UTR_INTRON|TC_9171_1551.00000|chr6_124756020_124756102_-^Atn1|5UTR_UP1k|TC_29655_109.00000|chr6_124756879_124756922_-	-1.04292859313276	0.180233359626597	7.18484960415822e-09	2.9211558403019e-08
Atn1|5UTR_INTRON|TC_9171_1551.00000|chr6_124756020_124756102_-^Atn1|5UTR_UP1k|TC_5946_3751.00000|chr6_124757221_124757297_-	-0.397661210936776	0.0524202193095725	3.30846461338297e-14	1.98145305338498e-13
Atn1|5UTR_INTRON|TC_9839_1333.00000|chr6_124755954_124756000_-^Atn1|5UTR_UP1k|TC_10418_1225.00000|chr6_124756945_124757028_-	0.149856201448189	0.0622125025484252	0.0160059646386659	0.0292577894140641
Atn1|5UTR_INTRON|TC_9839_1333.00000|chr6_124755954_124756000_-^Atn1|5UTR_UP1k|TC_26529_132.00000|chr6_124757187_124757201_-	0.0821231550031726	0.149776589031527	0.583482942340021	0.655556130866174
Atn1|5UTR_INTRON|TC_9839_1333.00000|chr6_124755954_124756000_-^Atn1|5UTR_UP1k|TC_29655_109.00000|chr6_124756879_124756922_-	-0.602617131057875	0.179619033194317	0.00079372532348243	0.00183380330153172
Atn1|5UTR_INTRON|TC_9839_1333.00000|chr6_124755954_124756000_-^Atn1|5UTR_UP1k|TC_5946_3751.00000|chr6_124757221_124757297_-	0.0426502511381066	0.0533768247093447	0.424266858695844	0.505742444665518
Atn1|5UTR_UP1k|TC_10418_1225.00000|chr6_124756945_124757028_-^Atn1|5UTR_UP1k|TC_26529_132.00000|chr6_124757187_124757201_-	-0.0677330464450163	0.154688961421649	0.661483378390616	0.72620875458034
Atn1|5UTR_UP1k|TC_10418_1225.00000|chr6_124756945_124757028_-^Atn1|5UTR_UP1k|TC_29655_109.00000|chr6_124756879_124756922_-	-0.752473332506064	0.182278682135099	3.65697109119267e-05	0.000101203832690484
Atn1|5UTR_UP1k|TC_10418_1225.00000|chr6_124756945_124757028_-^Atn1|5UTR_UP1k|TC_5946_3751.00000|chr6_124757221_124757297_-	-0.107205950310082	0.0587948458932624	0.0682443019460597	0.107106888156578
Atn1|5UTR_UP1k|TC_26529_132.00000|chr6_124757187_124757201_-^Atn1|5UTR_UP1k|TC_29655_109.00000|chr6_124756879_124756922_-	-0.684740286061047	0.225350052142268	0.00237709551799226	0.00508696113786693
Atn1|5UTR_UP1k|TC_26529_132.00000|chr6_124757187_124757201_-^Atn1|5UTR_UP1k|TC_5946_3751.00000|chr6_124757221_124757297_-	-0.0394729038650659	0.150708292449273	0.793386251265456	0.836029089065455
Atn1|5UTR_UP1k|TC_29655_109.00000|chr6_124756879_124756922_-^Atn1|5UTR_UP1k|TC_5946_3751.00000|chr6_124757221_124757297_-	0.645267382195981	0.181181928913839	0.000368835602016615	0.000892719644962156
Atoh8|5UTR|TC_13986_626.00000|chr6_72235542_72235628_-^Atoh8|5UTR|TC_25943_152.00000|chr6_72235168_72235203_-	0.0697167691079053	0.12570350188184	0.579159543083805	0.651535857885513
Atoh8|5UTR|TC_13986_626.00000|chr6_72235542_72235628_-^Atoh8|5UTR|TC_7444_2509.00000|chr6_72235223_72235316_-	0.10923084333476	0.0714300785353003	0.12621498427474	0.183001960396582
Atoh8|5UTR|TC_25943_152.00000|chr6_72235168_72235203_-^Atoh8|5UTR|TC_7444_2509.00000|chr6_72235223_72235316_-	0.0395140742268551	0.1082671711613	0.715135146454708	0.772310628316175
Atp10a|5UTR|TC_11411_913.00000|chr7_58658389_58658425_+^Atp10a|5UTR|TC_13758_591.00000|chr7_58658355_58658369_+	-0.415116984153755	0.0667142237714087	4.89869034225876e-10	2.19287448904662e-09
Atp10a|5UTR|TC_11411_913.00000|chr7_58658389_58658425_+^Atp10a|5UTR|TC_18995_314.00000|chr7_58658189_58658220_+	-0.457115660866849	0.081457555298839	2.00344321132917e-08	7.87448641288385e-08
Atp10a|5UTR|TC_11411_913.00000|chr7_58658389_58658425_+^Atp10a|5UTR|TC_40575_39.00000|chr7_58658277_58658279_+	-0.247161683730002	0.158044472206122	0.117847097900273	0.172470713686675
Atp10a|5UTR|TC_13758_591.00000|chr7_58658355_58658369_+^Atp10a|5UTR|TC_18995_314.00000|chr7_58658189_58658220_+	-0.0419986767130945	0.0885506158567185	0.635293080345926	0.703088075258735
Atp10a|5UTR|TC_13758_591.00000|chr7_58658355_58658369_+^Atp10a|5UTR|TC_40575_39.00000|chr7_58658277_58658279_+	0.167955300423753	0.158882155521591	0.290463154241126	0.369713319016931
Atp10a|5UTR|TC_18995_314.00000|chr7_58658189_58658220_+^Atp10a|5UTR|TC_40575_39.00000|chr7_58658277_58658279_+	0.209953977136847	0.167484260560798	0.209996750314001	0.282175737846371
Atp11c|5UTR|TC_7886_2199.00000|chrX_60403967_60404037_-^Atp11c|5UTR_UP1k|TC_19288_303.00000|chrX_60404792_60404847_-	-0.330252124151178	0.0844046645622964	9.126096487444e-05	0.000239875514086805
Atp1a1|5UTR|TC_6113_2804.00000|chr3_101604599_101604630_-^Atp1a1|5UTR|TC_6285_2676.00000|chr3_101604653_101604665_-	0.104528322494546	0.0233688336781151	7.71370435947993e-06	2.32421195448975e-05
Atp1b1|5UTR|TC_17580_376.00000|chr1_164458349_164458358_-^Atp1b1|5UTR|TC_24856_167.00000|chr1_164457934_164457968_-	-0.131063434359067	0.107248310780354	0.221686476463624	0.295251810042333
Atp1b1|5UTR|TC_17580_376.00000|chr1_164458349_164458358_-^Atp1b1|5UTR|TC_8347_1957.00000|chr1_164458001_164458026_-	-0.0391305253955442	0.075392583346647	0.603744326748508	0.67381812369243
Atp1b1|5UTR|TC_24856_167.00000|chr1_164457934_164457968_-^Atp1b1|5UTR|TC_8347_1957.00000|chr1_164458001_164458026_-	0.0919329089635232	0.0847603689690216	0.278089378601841	0.356402217094171
Atp1b3|5UTR|TC_26677_142.00000|chr9_96364283_96364285_-^Atp1b3|5UTR_UP1k|TC_4136_6802.00000|chr9_96364306_96364368_-	0.0310020426018055	0.0833825031533484	0.710037942311901	0.767687395576879
Atp2b1|5UTR|TC_10608_1170.00000|chr10_98915121_98915162_+^Atp2b1|5UTR_UP1k|TC_3747_7955.00000|chr10_98914628_98914709_+	-0.159251357725266	0.0362055129959506	1.0898208891108e-05	3.22084064478984e-05
Atp2b2|5UTR_INTRON|TC_25086_164.00000|chr6_113947641_113947685_-^Atp2b2|5UTR_INTRON|TC_28759_118.00000|chr6_113939915_113939937_-	-0.199833088904591	0.737285889572602	0.786361184263927	0.830227263366793
Atp2c1|5UTR|TC_9271_1575.00000|chr9_105495052_105495112_-^Atp2c1|5UTR_UP1k|TC_39548_44.00000|chr9_105495140_105495142_-	0.364402449725504	0.153710728563998	0.0177543024145204	0.0321326659954256
Atp5d|5UTR|TC_645_75057.00000|chr10_80142338_80142416_+^Atp5d|5UTR_UP1k|TC_3105_10424.00000|chr10_80142272_80142305_+	0.138472739094132	0.0113759945322245	0	0
Atp5g2|5UTR|TC_1993_19377.00000|chr15_102671031_102671083_-^Atp5g2|5UTR_INTRON|TC_7683_2333.00000|chr15_102670967_102671001_-	-1.59876347554138	0.0866368265604695	0	0
Atp5g3|5UTR|TC_4148_6780.00000|chr2_73911260_73911272_-^Atp5g3|5UTR|TC_698_71234.00000|chr2_73911292_73911303_-	0.129761921171554	0.0134741312188073	0	0
Atp5g3|5UTR|TC_4148_6780.00000|chr2_73911260_73911272_-^Atp5g3|5UTR_UP1k|TC_5233_4755.00000|chr2_73911349_73911369_-	0.0517486386622565	0.0203749172901335	0.0110909280594487	0.0208916576802713
Atp5g3|5UTR|TC_4148_6780.00000|chr2_73911260_73911272_-^Atp5g3|5UTR_UP1k|TC_6102_3654.00000|chr2_73911326_73911328_-	0.156194434099271	0.0221627606952783	1.82009962657048e-12	9.79582548301126e-12
Atp5g3|5UTR|TC_698_71234.00000|chr2_73911292_73911303_-^Atp5g3|5UTR_UP1k|TC_5233_4755.00000|chr2_73911349_73911369_-	-0.0780132825092978	0.0155619021261534	5.35616363928071e-07	1.83567918193901e-06
Atp5g3|5UTR|TC_698_71234.00000|chr2_73911292_73911303_-^Atp5g3|5UTR_UP1k|TC_6102_3654.00000|chr2_73911326_73911328_-	0.0264325129277171	0.0182572267093188	0.14767758816776	0.209648148761591
Atp5g3|5UTR_UP1k|TC_5233_4755.00000|chr2_73911349_73911369_-^Atp5g3|5UTR_UP1k|TC_6102_3654.00000|chr2_73911326_73911328_-	0.104445795437015	0.0237639072007035	1.10699318109919e-05	3.26790964737722e-05
Atp5j|5UTR|TC_12561_806.00000|chr16_84835421_84835423_-^Atp5j|5UTR|TC_1388_29880.00000|chr16_84835564_84835633_-	0.326338600634087	0.0582973555652705	2.17053259810029e-08	8.50828020223654e-08
Atp5j|5UTR|TC_12561_806.00000|chr16_84835421_84835423_-^Atp5j|5UTR|TC_156_342165.00000|chr16_84834850_84834883_-	0.478234633264474	0.0576642835077084	0	0
Atp5j|5UTR|TC_12561_806.00000|chr16_84835421_84835423_-^Atp5j|5UTR|TC_2502_14423.00000|chr16_84834970_84835009_-	0.0322136001057341	0.0584047014333214	0.581250986434206	0.653384293629675
Atp5j|5UTR|TC_12561_806.00000|chr16_84835421_84835423_-^Atp5j|5UTR_UP1k|TC_24527_173.00000|chr16_84835661_84835663_-	0.46302456065677	0.108610950853593	2.01566894204586e-05	5.74478788437059e-05
Atp5j|5UTR|TC_1388_29880.00000|chr16_84835564_84835633_-^Atp5j|5UTR|TC_156_342165.00000|chr16_84834850_84834883_-	0.151896032630387	0.00753178547052161	0	0
Atp5j|5UTR|TC_1388_29880.00000|chr16_84835564_84835633_-^Atp5j|5UTR|TC_2502_14423.00000|chr16_84834970_84835009_-	-0.294125000528353	0.0134821288622101	0	0
Atp5j|5UTR|TC_1388_29880.00000|chr16_84835564_84835633_-^Atp5j|5UTR_UP1k|TC_24527_173.00000|chr16_84835661_84835663_-	0.136685960022682	0.0914503709862688	0.135006771901059	0.19365144578459
Atp5j|5UTR|TC_156_342165.00000|chr16_84834850_84834883_-^Atp5j|5UTR|TC_2502_14423.00000|chr16_84834970_84835009_-	-0.44602103315874	0.0120981571240026	0	0
Atp5j|5UTR|TC_156_342165.00000|chr16_84834850_84834883_-^Atp5j|5UTR_UP1k|TC_24527_173.00000|chr16_84835661_84835663_-	-0.0152100726077045	0.091122025747919	0.867433133757177	0.896835328894776
Atp5j|5UTR|TC_2502_14423.00000|chr16_84834970_84835009_-^Atp5j|5UTR_UP1k|TC_24527_173.00000|chr16_84835661_84835663_-	0.430810960551036	0.0918750950914759	2.74417267598359e-06	8.70647528258365e-06
Atp5s|5UTR|TC_12337_840.00000|chr12_69724943_69724996_+^Atp5s|5UTR_INTRON|TC_39208_45.00000|chr12_69734181_69734184_+	-21.9868715170185	0.0485446485708958	0	0
Atp6v0a2|5UTR|TC_932_47999.00000|chr5_124629048_124629107_+^Atp6v0a2|5UTR_UP1k|TC_20568_261.00000|chr5_124628557_124628595_+	-0.435537016557734	0.0842229383624337	2.32545831035935e-07	8.29048958920176e-07
Atp6v0e|5UTR|TC_590_85390.00000|chr17_26676410_26676451_+^Atp6v0e|5UTR_UP1k|TC_7650_2359.00000|chr17_26676381_26676388_+	0.199366502993096	0.0233517532630065	0	0
Atp6v1a|5UTR|TC_3150_10479.00000|chr16_44138979_44139073_-^Atp6v1a|5UTR_UP1k|TC_16228_448.00000|chr16_44139272_44139297_-	-0.370353306035643	0.0676905842421882	4.46827796984905e-08	1.70415626206863e-07
Atp6v1d|5UTR|TC_10053_1274.00000|chr12_78861585_78861606_-^Atp6v1d|5UTR|TC_691_66427.00000|chr12_78861488_78861559_-	-0.0845120521187518	0.0226304965128421	0.000188139256236397	0.000474545093230112
Atp6v1e1|5UTR|TC_14661_565.00000|chr6_120822670_120822672_-^Atp6v1e1|5UTR_UP1k|TC_906_49553.00000|chr6_120822693_120822753_-	0.400490086066009	0.0546783494326679	2.39808173319034e-13	1.36991463469183e-12
Atp6v1g1|5UTR|TC_151_356874.00000|chr4_63544804_63544875_+^Atp6v1g1|5UTR|TC_3852_7623.00000|chr4_63544896_63544914_+	-0.371131100110563	0.0129846396604561	0	0
Atp6v1g2|5UTR_UP1k|TC_6635_3067.00000|chr17_35235932_35236054_+^Atp6v1g2|5UTR_UP1k|TC_9009_1645.00000|chr17_35235850_35235910_+	0.216482169613479	0.118781344890567	0.0683751099705536	0.107299347017681
Atp8a1|5UTR|TC_20502_263.00000|chr5_67847405_67847436_-^Atp8a1|5UTR|TC_32161_88.00000|chr5_67847366_67847388_-	-0.885763103399091	0.174617079837705	3.92410842708912e-07	1.36232414318954e-06
Atp8b2|5UTR|TC_14015_623.00000|chr3_89963177_89963238_-^Atp8b2|5UTR_INTRON|TC_18015_356.00000|chr3_89962137_89962207_-	-0.616247976499576	0.124246151761582	7.05309723070258e-07	2.38516536604529e-06
Atp8b3|5UTR|TC_14569_572.00000|chr10_80539089_80539158_-^Atp8b3|5UTR_INTRON|TC_38811_47.00000|chr10_80538270_80538342_-	1.78199865189805	0.414625003168491	1.72457960825323e-05	4.96370115028513e-05
Atpaf1|5UTR|TC_26422_145.00000|chr4_115784800_115784827_+^Atpaf1|5UTR|TC_7240_2648.00000|chr4_115784950_115785040_+	-0.113202076153096	0.0933415354272231	0.22521669386013	0.299345577287137
Atpaf2|5UTR|TC_31101_96.00000|chr11_60417095_60417103_-^Atpaf2|5UTR|TC_3755_7921.00000|chr11_60417032_60417081_-	0.287167821951648	0.144267164318752	0.0465328089107493	0.0761667692092085
Atpaf2|5UTR|TC_31101_96.00000|chr11_60417095_60417103_-^Atpaf2|5UTR_UP1k|TC_8024_2115.00000|chr11_60417497_60417552_-	-2.42750987781154	0.195750405833062	0	0
Atpaf2|5UTR|TC_3755_7921.00000|chr11_60417032_60417081_-^Atpaf2|5UTR_UP1k|TC_8024_2115.00000|chr11_60417497_60417552_-	-2.71467769976319	0.14268148944591	0	0
Atraid|5UTR|TC_2581_13804.00000|chr5_31048631_31048667_+^Atraid|5UTR_INTRON|TC_30772_99.00000|chr5_31049449_31049451_+	-0.140215513225637	0.181702830142375	0.440307000606887	0.521350161742088
Atrx|5UTR|TC_26684_142.00000|chrX_105929312_105929318_-^Atrx|5UTR|TC_8955_1703.00000|chrX_105929340_105929379_-	0.0116662860992029	0.134805271705133	0.931035757187417	0.947506594605072
Atrx|5UTR|TC_26684_142.00000|chrX_105929312_105929318_-^Atrx|5UTR_UP1k|TC_24015_182.00000|chrX_105929403_105929405_-	-0.198876333734998	0.180953218725288	0.27174698356469	0.349503180666256
Atrx|5UTR|TC_8955_1703.00000|chrX_105929340_105929379_-^Atrx|5UTR_UP1k|TC_24015_182.00000|chrX_105929403_105929405_-	-0.210542619834201	0.12939719206695	0.103715124825184	0.154302129900988
Atxn1|5UTR|TC_6130_3624.00000|chr13_45964977_45965012_-^Atxn1|5UTR_INTRON|TC_23554_190.00000|chr13_45684921_45684981_-	-3.16455162797812	0.403116777076131	4.21884749357559e-15	2.67703936747642e-14
Atxn10|5UTR|TC_13288_707.00000|chr15_85336448_85336454_+^Atxn10|5UTR|TC_15730_482.00000|chr15_85336405_85336408_+	-0.067584244503035	0.0673718629723178	0.315787346405884	0.395971972797283
Atxn10|5UTR|TC_13288_707.00000|chr15_85336448_85336454_+^Atxn10|5UTR_UP1k|TC_2989_11247.00000|chr15_85336236_85336296_+	0.375287287525833	0.0421601408110478	0	0
Atxn10|5UTR|TC_13288_707.00000|chr15_85336448_85336454_+^Atxn10|5UTR_UP1k|TC_3019_11105.00000|chr15_85336320_85336379_+	0.237030773411859	0.042539622025798	2.51831437925176e-08	9.80998259526763e-08
Atxn10|5UTR|TC_15730_482.00000|chr15_85336405_85336408_+^Atxn10|5UTR_UP1k|TC_2989_11247.00000|chr15_85336236_85336296_+	0.442871532028868	0.0516485833334765	0	0
Atxn10|5UTR|TC_15730_482.00000|chr15_85336405_85336408_+^Atxn10|5UTR_UP1k|TC_3019_11105.00000|chr15_85336320_85336379_+	0.304615017914894	0.0527394077887006	7.65646190892255e-09	3.10616004941009e-08
Atxn10|5UTR_UP1k|TC_2989_11247.00000|chr15_85336236_85336296_+^Atxn10|5UTR_UP1k|TC_3019_11105.00000|chr15_85336320_85336379_+	-0.138256514113973	0.01402955861982	0	0
Atxn2l|5UTR_UP1k|TC_14403_589.00000|chr7_126503396_126503492_-^Atxn2l|5UTR_UP1k|TC_19023_262.00000|chr7_126503590_126503636_-	-0.28458993734436	0.11197942973598	0.0110394254406425	0.0208095866742551
Atxn2l|5UTR_UP1k|TC_14403_589.00000|chr7_126503396_126503492_-^Atxn2l|5UTR_UP1k|TC_19696_239.00000|chr7_126503665_126503676_-	-0.298480728410667	0.114956119487022	0.00941856686615727	0.0179921239464781
Atxn2l|5UTR_UP1k|TC_19023_262.00000|chr7_126503590_126503636_-^Atxn2l|5UTR_UP1k|TC_19696_239.00000|chr7_126503665_126503676_-	-0.0138907910663068	0.138359881279695	0.920029873967844	0.938928713582496
Atxn7l1|5UTR|TC_14001_544.00000|chr12_33147709_33147762_+^Atxn7l1|5UTR|TC_41060_36.00000|chr12_33302504_33302554_+	-0.0283078562551839	0.284002223267571	0.920602531473887	0.939293878087242
Atxn7l1|5UTR|TC_14001_544.00000|chr12_33147709_33147762_+^Atxn7l1|5UTR_UP1k|TC_31365_94.00000|chr12_33146946_33147002_+	0.243277093449154	0.136703188120841	0.0751413265815832	0.116716442378499
Atxn7l1|5UTR|TC_41060_36.00000|chr12_33302504_33302554_+^Atxn7l1|5UTR_UP1k|TC_31365_94.00000|chr12_33146946_33147002_+	0.271584949704338	0.30325622788901	0.370486393705067	0.452111978027136
Atxn7l2|5UTR|TC_7399_2538.00000|chr3_108210443_108210539_-^Atxn7l2|5UTR_INTRON|TC_13488_682.00000|chr3_108210140_108210207_-	-0.010530136010813	0.0851440768419937	0.901573143294106	0.924119517618435
Atxn7l3|5UTR_UP1k|TC_32226_87.00000|chr11_102297020_102297024_-^Atxn7l3|5UTR_UP1k|TC_35524_65.00000|chr11_102296991_102296993_-	-0.00372030789565119	0.231905295009466	0.987200598787677	0.990902506596707
AU022252|5UTR|TC_5938_3823.00000|chr4_119232668_119232728_-^AU022252|5UTR_UP1k|TC_25411_159.00000|chr4_119233709_119233737_-	0.534864782633351	0.136888507852736	9.33323499765493e-05	0.000245123568740973
Aurka|5UTR|TC_1349_31256.00000|chr2_172370508_172370537_-^Aurka|5UTR_UP1k|TC_24948_166.00000|chr2_172370859_172370922_-	0.394910660667768	0.0813817611241429	1.21871987124322e-06	4.02232758712283e-06
Aurkb|5UTR|TC_26110_149.00000|chr11_69045778_69045808_+^Aurkb|5UTR|TC_36197_61.00000|chr11_69045890_69045904_+	-0.72093767100771	0.243369194071843	0.00305329297528445	0.0064013731879525
Aurkb|5UTR|TC_26110_149.00000|chr11_69045778_69045808_+^Aurkb|5UTR|TC_4319_6425.00000|chr11_69045622_69045707_+	-0.012182840374522	0.0848982735305351	0.885895886821345	0.911683832997156
Aurkb|5UTR|TC_36197_61.00000|chr11_69045890_69045904_+^Aurkb|5UTR|TC_4319_6425.00000|chr11_69045622_69045707_+	0.708754830633188	0.224835614823952	0.00161976123907026	0.00355145242588525
Avl9|5UTR|TC_6241_3344.00000|chr6_56714901_56714981_+^Avl9|5UTR_UP1k|TC_18125_320.00000|chr6_56714836_56714876_+	-0.251464837388746	0.0660706191275496	0.000141231855107282	0.000362575261614232
Avpi1|5UTR|TC_3799_6949.00000|chr19_42128918_42128964_-^Avpi1|5UTR|TC_3858_6790.00000|chr19_42128990_42129003_-	0.310277001726541	0.0204972998302691	0	0
Avpi1|5UTR|TC_3799_6949.00000|chr19_42128918_42128964_-^Avpi1|5UTR_UP1k|TC_8412_1782.00000|chr19_42129026_42129060_-	0.494330054891581	0.025915404760355	0	0
Avpi1|5UTR|TC_3858_6790.00000|chr19_42128990_42129003_-^Avpi1|5UTR_UP1k|TC_8412_1782.00000|chr19_42129026_42129060_-	0.18405305316504	0.0261595684689188	1.98152605435098e-12	1.06340817221225e-11
AW146154|5UTR|TC_7509_2455.00000|chr7_41499362_41499445_-^AW146154|5UTR|TC_7897_2192.00000|chr7_41499680_41499687_-	-1.19120001178519	0.0668489035412149	0	0
AW209491|5UTR|TC_5449_4449.00000|chr13_14630244_14630313_+^AW209491|5UTR_UP1k|TC_30705_99.00000|chr13_14630152_14630154_+	-0.183097504328542	0.129683322054853	0.157984807997255	0.222212197500482
Axl|5UTR|TC_2426_14934.00000|chr7_25788499_25788541_-^Axl|5UTR|TC_4332_6392.00000|chr7_25788662_25788697_-	-0.398000763797757	0.0167877467233404	0	0
B230219D22Rik|5UTR|TC_3287_9846.00000|chr13_55693079_55693178_+^B230219D22Rik|5UTR_INTRON|TC_22273_216.00000|chr13_55693481_55693512_+	-3.69739186014607	0.462617299764466	1.33226762955019e-15	8.67627717436955e-15
B2m|5UTR|TC_88_571739.00000|chr2_122147682_122147690_+^B2m|5UTR|TC_943_47400.00000|chr2_122147711_122147727_+	-0.143310593303618	0.00574693965680016	0	0
B3galnt2|5UTR|TC_4434_6141.00000|chr13_13954615_13954678_+^B3galnt2|5UTR_UP1k|TC_14051_619.00000|chr13_13954515_13954552_+	0.248740838797642	0.0444575754173638	2.20601623635019e-08	8.63704744954303e-08
B3gnt2|5UTR|TC_5998_3763.00000|chr11_22859671_22859729_-^B3gnt2|5UTR_INTRON|TC_18002_356.00000|chr11_22859403_22859466_-	-1.56100532796703	0.148782176560193	0	0
B3gntl1|5UTR|TC_11057_982.00000|chr11_121673119_121673155_-^B3gntl1|5UTR|TC_13101_663.00000|chr11_121673047_121673099_-	-1.0383837189613	0.127074969880798	2.22044604925031e-16	1.49888679269002e-15
B4galt1|5UTR|TC_11118_1056.00000|chr4_40853962_40854000_-^B4galt1|5UTR|TC_11578_968.00000|chr4_40853785_40853825_-	-0.244795008174289	0.0529717032051285	3.81451287823076e-06	1.18641571996383e-05
B4galt3|5UTR|TC_20192_272.00000|chr1_171270379_171270381_+^B4galt3|5UTR|TC_6262_3497.00000|chr1_171270325_171270351_+	-0.322550335465247	0.0805406005443393	6.20656104575179e-05	0.000166882440910374
Baalc|5UTR_UP1k|TC_18561_259.00000|chr15_38933208_38933219_+^Baalc|5UTR_UP1k|TC_9293_1355.00000|chr15_38933134_38933179_+	-0.451830281744019	0.100676561698205	7.1915465065242e-06	2.175878292493e-05
Babam1|5UTR|TC_4485_6031.00000|chr8_71396844_71396901_+^Babam1|5UTR_UP1k|TC_26667_142.00000|chr8_71396600_71396602_+	-1.5798491481046	0.217867841443411	4.12558875950708e-13	2.3124453918673e-12
Bace1|5UTR|TC_37049_57.00000|chr9_45838544_45838552_+^Bace1|5UTR|TC_9841_1383.00000|chr9_45838578_45838588_+	0.46332598107102	0.152218941665124	0.00233600359053909	0.00500392341883239
Bach1|5UTR|TC_11016_1034.00000|chr16_87698998_87699044_+^Bach1|5UTR|TC_6628_2990.00000|chr16_87698898_87698978_+	-0.0700527954413326	0.044081311474785	0.112021517337816	0.16514265723309
Bach1|5UTR|TC_11016_1034.00000|chr16_87698998_87699044_+^Bach1|5UTR_INTRON|TC_39859_42.00000|chr16_87700190_87700207_+	-1.1369923927918	0.355539072389784	0.00138413384116998	0.00306556897345245
Bach1|5UTR|TC_6628_2990.00000|chr16_87698898_87698978_+^Bach1|5UTR_INTRON|TC_39859_42.00000|chr16_87700190_87700207_+	-1.06693959735047	0.354354358200813	0.00260440585714061	0.00553278056725887
Bad|5UTR|TC_1348_31264.00000|chr19_6942598_6942609_+^Bad|5UTR|TC_21993_223.00000|chr19_6941881_6941884_+	0.331085825062979	0.0810507538395746	4.40920527116084e-05	0.000120758271740542
Bad|5UTR|TC_1348_31264.00000|chr19_6942598_6942609_+^Bad|5UTR|TC_5656_4157.00000|chr19_6942566_6942578_+	0.1837182474719	0.0200680264385101	0	0
Bad|5UTR|TC_1348_31264.00000|chr19_6942598_6942609_+^Bad|5UTR_INTRON|TC_11417_996.00000|chr19_6942632_6942634_+	0.528972383829603	0.038780447468751	0	0
Bad|5UTR|TC_21993_223.00000|chr19_6941881_6941884_+^Bad|5UTR|TC_5656_4157.00000|chr19_6942566_6942578_+	-0.147367577591079	0.0821243928802713	0.0727424195573694	0.113393103745479
Bad|5UTR|TC_21993_223.00000|chr19_6941881_6941884_+^Bad|5UTR_INTRON|TC_11417_996.00000|chr19_6942632_6942634_+	0.197886558766624	0.0904609255089014	0.0287033958758351	0.0494319511958316
Bad|5UTR|TC_5656_4157.00000|chr19_6942566_6942578_+^Bad|5UTR_INTRON|TC_11417_996.00000|chr19_6942632_6942634_+	0.345254136357703	0.0427025585523293	6.66133814775094e-16	4.39930066192857e-15
Bag1|5UTR|TC_18161_350.00000|chr4_40948184_40948186_-^Bag1|5UTR_UP1k|TC_9775_1404.00000|chr4_40948308_40948310_-	-0.0620560585664827	0.0872323857611177	0.47684393162125	0.556134181677425
Bag3|5UTR|TC_33746_77.00000|chr7_128523854_128523874_+^Bag3|5UTR|TC_4471_6066.00000|chr7_128523768_128523776_+	0.400188964422818	0.170639589490414	0.0190153813005283	0.0341605667721658
Bag3|5UTR|TC_33746_77.00000|chr7_128523854_128523874_+^Bag3|5UTR|TC_6920_2895.00000|chr7_128523612_128523659_+	0.353394773120032	0.172128775479129	0.0400644662344267	0.0666099048207302
Bag3|5UTR|TC_33746_77.00000|chr7_128523854_128523874_+^Bag3|5UTR|TC_8287_1983.00000|chr7_128523560_128523592_+	0.216601179275136	0.174651009781297	0.214903552153659	0.287502548964442
Bag3|5UTR|TC_33746_77.00000|chr7_128523854_128523874_+^Bag3|5UTR|TC_9129_1632.00000|chr7_128523691_128523745_+	0.423543799039834	0.172743577028026	0.0142118270242322	0.0262760534606469
Bag3|5UTR|TC_4471_6066.00000|chr7_128523768_128523776_+^Bag3|5UTR|TC_6920_2895.00000|chr7_128523612_128523659_+	-0.0467941913027864	0.0316812852900983	0.139667743887142	0.19976904349223
Bag3|5UTR|TC_4471_6066.00000|chr7_128523768_128523776_+^Bag3|5UTR|TC_8287_1983.00000|chr7_128523560_128523592_+	-0.183587785147682	0.0359286967713386	3.22531835905693e-07	1.13140614060954e-06
Bag3|5UTR|TC_4471_6066.00000|chr7_128523768_128523776_+^Bag3|5UTR|TC_9129_1632.00000|chr7_128523691_128523745_+	0.0233548346170158	0.0327212370211474	0.475380805438399	0.554674374533408
Bag3|5UTR|TC_6920_2895.00000|chr7_128523612_128523659_+^Bag3|5UTR|TC_8287_1983.00000|chr7_128523560_128523592_+	-0.136793593844896	0.0429159817559432	0.00143521154702886	0.00316852965003038
Bag3|5UTR|TC_6920_2895.00000|chr7_128523612_128523659_+^Bag3|5UTR|TC_9129_1632.00000|chr7_128523691_128523745_+	0.0701490259198023	0.0389793889542816	0.071916858761695	0.112306407848362
Bag3|5UTR|TC_8287_1983.00000|chr7_128523560_128523592_+^Bag3|5UTR|TC_9129_1632.00000|chr7_128523691_128523745_+	0.206942619764698	0.0426975709102498	1.25527546201987e-06	4.13985239121262e-06
Bag5|5UTR|TC_5798_3978.00000|chr12_111713178_111713254_-^Bag5|5UTR|TC_8983_1692.00000|chr12_111713057_111713125_-	-0.052567644005814	0.0368151531171049	0.153326219942999	0.216518809299352
Bag6|5UTR|TC_3196_10283.00000|chr17_35135203_35135240_+^Bag6|5UTR|TC_3809_7778.00000|chr17_35135467_35135528_+	0.203398913148295	0.0180349316960551	0	0
Bag6|5UTR|TC_3196_10283.00000|chr17_35135203_35135240_+^Bag6|5UTR_INTRON|TC_26399_145.00000|chr17_35135699_35135701_+	-0.0328973407107166	0.0767235215018147	0.668084955575435	0.731924680698915
Bag6|5UTR|TC_3809_7778.00000|chr17_35135467_35135528_+^Bag6|5UTR_INTRON|TC_26399_145.00000|chr17_35135699_35135701_+	-0.236296253859011	0.0764465415881917	0.00199483688336421	0.00431397865823661
Bahcc1|5UTR|TC_17522_379.00000|chr11_120232910_120232948_+^Bahcc1|5UTR_INTRON|TC_39392_44.00000|chr11_120235656_120235661_+	-1.93536273618349	1.17413420411433	0.0992846043450479	0.148671865577081
Bahcc1|5UTR|TC_17522_379.00000|chr11_120232910_120232948_+^Bahcc1|5UTR_INTRON|TC_42721_27.00000|chr11_120235766_120235768_+	-1.85229631503096	3.25143556119227	0.568890896706504	0.642518987445321
Bahcc1|5UTR_INTRON|TC_39392_44.00000|chr11_120235656_120235661_+^Bahcc1|5UTR_INTRON|TC_42721_27.00000|chr11_120235766_120235768_+	0.0830664211525346	3.46125298567692	0.980853449976077	0.985889635212371
Bak1|5UTR|TC_1083_40202.00000|chr17_27028510_27028603_-^Bak1|5UTR|TC_7857_2222.00000|chr17_27028624_27028642_-	0.107778358168556	0.0282470760807065	0.000135875514179595	0.000349371347574901
Bambi|5UTR|TC_16725_421.00000|chr18_3507905_3507958_+^Bambi|5UTR|TC_20289_269.00000|chr18_3507984_3508038_+	0.0662488945032177	0.0945517768792959	0.483513597021606	0.562612166300159
Banp|5UTR|TC_11482_970.00000|chr8_121950591_121950627_+^Banp|5UTR|TC_5798_3905.00000|chr8_121950517_121950568_+	0.013912382817041	0.0397835065592586	0.726562144910701	0.782075428202606
Basp1|5UTR|TC_211_255096.00000|chr15_25413735_25413769_-^Basp1|5UTR_UP1k|TC_9848_1380.00000|chr15_25413789_25413791_-	-0.290115542784677	0.0373539001889127	7.99360577730113e-15	4.9736306155162e-14
Bax|5UTR|TC_1359_30989.00000|chr7_45466780_45466851_-^Bax|5UTR|TC_6660_3120.00000|chr7_45466879_45466900_-	0.176564153364664	0.0257218937857013	6.67932376074987e-12	3.45995301919413e-11
Baz1b|5UTR|TC_10994_1081.00000|chr5_135187550_135187582_+^Baz1b|5UTR_UP1k|TC_13955_629.00000|chr5_135187257_135187283_+	-0.734316134358026	0.069965784377669	0	0
Baz1b|5UTR|TC_10994_1081.00000|chr5_135187550_135187582_+^Baz1b|5UTR_UP1k|TC_27191_135.00000|chr5_135187318_135187322_+	-0.543841144040608	0.133381825551828	4.55566588550838e-05	0.000124613375921435
Baz1b|5UTR_UP1k|TC_13955_629.00000|chr5_135187257_135187283_+^Baz1b|5UTR_UP1k|TC_27191_135.00000|chr5_135187318_135187322_+	0.190474990317418	0.142096487274653	0.180095078981519	0.24840961782749
Baz2a|5UTR|TC_21055_247.00000|chr10_128092778_128092828_+^Baz2a|5UTR_INTRON|TC_7754_2280.00000|chr10_128096855_128096907_+	-0.105432161685824	0.092465743544474	0.254190731181352	0.330717749248548
Baz2b|5UTR|TC_17069_402.00000|chr2_60125636_60125706_-^Baz2b|5UTR_INTRON|TC_40727_38.00000|chr2_60086341_60086364_-	-22.5374067528755	0.0657181770681821	0	0
Bbc3|5UTR|TC_7524_2445.00000|chr7_16309557_16309654_+^Bbc3|5UTR_INTRON|TC_13104_729.00000|chr7_16310392_16310460_+	-0.102891926771138	0.0656868421587013	0.117254799181648	0.171738017427861
Bbc3|5UTR|TC_7524_2445.00000|chr7_16309557_16309654_+^Bbc3|5UTR_INTRON|TC_28762_118.00000|chr7_16311632_16311651_+	-0.959128588636011	0.18220574374561	1.40964749206773e-07	5.1486874146367e-07
Bbc3|5UTR|TC_7524_2445.00000|chr7_16309557_16309654_+^Bbc3|5UTR_INTRON|TC_31303_95.00000|chr7_16311184_16311209_+	-0.854592182886507	0.209805841015889	4.63610991154884e-05	0.000126567924727749
Bbc3|5UTR|TC_7524_2445.00000|chr7_16309557_16309654_+^Bbc3|5UTR_INTRON|TC_40572_39.00000|chr7_16311793_16311801_+	0.0163302958546746	0.205614991658833	0.936697194851264	0.95142262895293
Bbc3|5UTR|TC_7524_2445.00000|chr7_16309557_16309654_+^Bbc3|5UTR_UP1k|TC_24706_170.00000|chr7_16308813_16308819_+	-1.55185141276668	0.246992090155179	3.32100125177703e-10	1.51086550184903e-09
Bbc3|5UTR|TC_7524_2445.00000|chr7_16309557_16309654_+^Bbc3|5UTR_UP1k|TC_38560_49.00000|chr7_16308752_16308764_+	-2.46227640633922	0.595891678177614	3.59483904541769e-05	9.95774211609258e-05
Bbc3|5UTR_INTRON|TC_13104_729.00000|chr7_16310392_16310460_+^Bbc3|5UTR_INTRON|TC_28762_118.00000|chr7_16311632_16311651_+	-0.856236661864872	0.189814074665153	6.45461709369854e-06	1.96060115333372e-05
Bbc3|5UTR_INTRON|TC_13104_729.00000|chr7_16310392_16310460_+^Bbc3|5UTR_INTRON|TC_31303_95.00000|chr7_16311184_16311209_+	-0.751700256115368	0.215474946451043	0.00048560472110637	0.00115509458143474
Bbc3|5UTR_INTRON|TC_13104_729.00000|chr7_16310392_16310460_+^Bbc3|5UTR_INTRON|TC_40572_39.00000|chr7_16311793_16311801_+	0.119222222625813	0.214203970381955	0.577812581421247	0.650411072598787
Bbc3|5UTR_INTRON|TC_13104_729.00000|chr7_16310392_16310460_+^Bbc3|5UTR_UP1k|TC_24706_170.00000|chr7_16308813_16308819_+	-1.44895948599555	0.252947927610683	1.01447084066564e-08	4.07029658799954e-08
Bbc3|5UTR_INTRON|TC_13104_729.00000|chr7_16310392_16310460_+^Bbc3|5UTR_UP1k|TC_38560_49.00000|chr7_16308752_16308764_+	-2.35938447956809	0.599278788526787	8.24929075684544e-05	0.00021818450809999
Bbc3|5UTR_INTRON|TC_28762_118.00000|chr7_16311632_16311651_+^Bbc3|5UTR_INTRON|TC_31303_95.00000|chr7_16311184_16311209_+	0.104536405749504	0.278676855931307	0.707573508956152	0.765341756842231
Bbc3|5UTR_INTRON|TC_28762_118.00000|chr7_16311632_16311651_+^Bbc3|5UTR_INTRON|TC_40572_39.00000|chr7_16311793_16311801_+	0.975458884490685	0.273692972041117	0.000365158813633748	0.000884310007315406
Bbc3|5UTR_INTRON|TC_28762_118.00000|chr7_16311632_16311651_+^Bbc3|5UTR_UP1k|TC_24706_170.00000|chr7_16308813_16308819_+	-0.592722824130673	0.299743491053428	0.0479926490975975	0.0782535536504337
Bbc3|5UTR_INTRON|TC_28762_118.00000|chr7_16311632_16311651_+^Bbc3|5UTR_UP1k|TC_38560_49.00000|chr7_16308752_16308764_+	-1.50314781770321	0.616607015542296	0.0147780584932518	0.0272308254000407
Bbc3|5UTR_INTRON|TC_31303_95.00000|chr7_16311184_16311209_+^Bbc3|5UTR_INTRON|TC_40572_39.00000|chr7_16311793_16311801_+	0.870922478741181	0.293680980312343	0.0030215277130663	0.00633882877232526
Bbc3|5UTR_INTRON|TC_31303_95.00000|chr7_16311184_16311209_+^Bbc3|5UTR_UP1k|TC_24706_170.00000|chr7_16308813_16308819_+	-0.697259229880177	0.320422193730834	0.0295504684912749	0.0507441666315215
Bbc3|5UTR_INTRON|TC_31303_95.00000|chr7_16311184_16311209_+^Bbc3|5UTR_UP1k|TC_38560_49.00000|chr7_16308752_16308764_+	-1.60768422345272	0.630027845918244	0.0107178188560133	0.0202586701420191
Bbc3|5UTR_INTRON|TC_40572_39.00000|chr7_16311793_16311801_+^Bbc3|5UTR_UP1k|TC_24706_170.00000|chr7_16308813_16308819_+	-1.56818170862136	0.315953189124513	6.92926999334986e-07	2.34600684648366e-06
Bbc3|5UTR_INTRON|TC_40572_39.00000|chr7_16311793_16311801_+^Bbc3|5UTR_UP1k|TC_38560_49.00000|chr7_16308752_16308764_+	-2.4786067021939	0.626554828989958	7.6237658177325e-05	0.00020286734117545
Bbc3|5UTR_UP1k|TC_24706_170.00000|chr7_16308813_16308819_+^Bbc3|5UTR_UP1k|TC_38560_49.00000|chr7_16308752_16308764_+	-0.91042499357254	0.645380797522476	0.158339351825005	0.222639251558402
Bbip1|5UTR|TC_13945_630.00000|chr19_53944241_53944251_-^Bbip1|5UTR|TC_17376_387.00000|chr19_53944472_53944475_-	0.806615036829361	0.116222831100064	3.91420229561845e-12	2.06013953889774e-11
Bbip1|5UTR|TC_13945_630.00000|chr19_53944241_53944251_-^Bbip1|5UTR|TC_17402_386.00000|chr19_53944499_53944503_-	0.542124139032665	0.104559273206301	2.16188887458557e-07	7.73257007882857e-07
Bbip1|5UTR|TC_13945_630.00000|chr19_53944241_53944251_-^Bbip1|5UTR|TC_3535_8836.00000|chr19_53944163_53944220_-	0.793913350095481	0.0937320014056896	0	0
Bbip1|5UTR|TC_17376_387.00000|chr19_53944472_53944475_-^Bbip1|5UTR|TC_17402_386.00000|chr19_53944499_53944503_-	-0.264490897796695	0.0824826307737682	0.00134301762113931	0.00298407913245183
Bbip1|5UTR|TC_17376_387.00000|chr19_53944472_53944475_-^Bbip1|5UTR|TC_3535_8836.00000|chr19_53944163_53944220_-	-0.0127016867338796	0.0685477715597611	0.852996201842722	0.884908501413363
Bbip1|5UTR|TC_17402_386.00000|chr19_53944499_53944503_-^Bbip1|5UTR|TC_3535_8836.00000|chr19_53944163_53944220_-	0.251789211062816	0.054198445574723	3.38940612287786e-06	1.0609892770326e-05
Bbs12|5UTR|TC_9035_1672.00000|chr3_37312509_37312570_+^Bbs12|5UTR_INTRON|TC_32713_84.00000|chr3_37312825_37312836_+	-2.61302654136569	1.25290757198903	0.037017584220765	0.062035593283468
Bbs2|5UTR|TC_18222_347.00000|chr8_94098478_94098523_-^Bbs2|5UTR|TC_30564_101.00000|chr8_94098377_94098393_-	0.0540974274571527	0.152297430418271	0.722432976076162	0.778589228776905
Bbs5|5UTR_UP1k|TC_14795_522.00000|chr2_69647179_69647201_+^Bbs5|5UTR_UP1k|TC_24360_149.00000|chr2_69647118_69647150_+	0.0995716047064041	0.0979800610985352	0.309513424630988	0.389669617725094
Bbs5|5UTR_UP1k|TC_14795_522.00000|chr2_69647179_69647201_+^Bbs5|5UTR_UP1k|TC_7989_2060.00000|chr2_69647226_69647253_+	-0.0198137396010254	0.0585256970905409	0.734950494400431	0.789290975563421
Bbs5|5UTR_UP1k|TC_24360_149.00000|chr2_69647118_69647150_+^Bbs5|5UTR_UP1k|TC_7989_2060.00000|chr2_69647226_69647253_+	-0.119385344307429	0.0904269522893436	0.186754661657909	0.256167553054292
Bbx|5UTR|TC_4189_6706.00000|chr16_50432361_50432391_-^Bbx|5UTR|TC_9507_1488.00000|chr16_50432240_50432321_-	-0.0962198033304129	0.0326029362251523	0.00316478448515634	0.00661503000913315
Bbx|5UTR|TC_4189_6706.00000|chr16_50432361_50432391_-^Bbx|5UTR_INTRON|TC_12681_684.00000|chr16_50431116_50431243_-	-0.111834160415149	0.0436455231345775	0.0103972974542963	0.019706785174935
Bbx|5UTR|TC_4189_6706.00000|chr16_50432361_50432391_-^Bbx|5UTR_INTRON|TC_15434_503.00000|chr16_50432140_50432203_-	-0.019022491414217	0.052993538116714	0.719625987552047	0.77633074217127
Bbx|5UTR|TC_4189_6706.00000|chr16_50432361_50432391_-^Bbx|5UTR_INTRON|TC_19865_214.00000|chr16_50431256_50431271_-	-0.291766429525899	0.0828057181111554	0.000425877746886183	0.00102266798391783
Bbx|5UTR|TC_4189_6706.00000|chr16_50432361_50432391_-^Bbx|5UTR_INTRON|TC_21702_230.00000|chr16_50429864_50429934_-	-0.103743900585785	0.0820681731189626	0.206187476932775	0.277939871269299
Bbx|5UTR|TC_4189_6706.00000|chr16_50432361_50432391_-^Bbx|5UTR_INTRON|TC_22023_155.00000|chr16_50431291_50431306_-	-0.112453430750589	0.0797822487752839	0.158686073106618	0.222959457404007
Bbx|5UTR|TC_4189_6706.00000|chr16_50432361_50432391_-^Bbx|5UTR_INTRON|TC_23019_201.00000|chr16_50431858_50431909_-	-0.589329938934044	0.0771866766159531	2.26485497023532e-14	1.37209412423124e-13
Bbx|5UTR|TC_4189_6706.00000|chr16_50432361_50432391_-^Bbx|5UTR_INTRON|TC_24596_172.00000|chr16_50430339_50430362_-	0.0719069717072109	0.0776729160268563	0.354567419876828	0.436012214429446
Bbx|5UTR|TC_4189_6706.00000|chr16_50432361_50432391_-^Bbx|5UTR_INTRON|TC_26055_150.00000|chr16_50431443_50431502_-	-0.234766035183575	0.105120900133979	0.0255294628541272	0.0444857758462511
Bbx|5UTR|TC_4189_6706.00000|chr16_50432361_50432391_-^Bbx|5UTR_INTRON|TC_26137_149.00000|chr16_50430383_50430423_-	0.0238193493488367	0.0767694931925701	0.756354863248965	0.806008318684873
Bbx|5UTR|TC_4189_6706.00000|chr16_50432361_50432391_-^Bbx|5UTR_INTRON|TC_29013_115.00000|chr16_50310785_50310853_-	-0.336127682833063	0.139796230449129	0.0161985219250234	0.0295657964888125
Bbx|5UTR|TC_9507_1488.00000|chr16_50432240_50432321_-^Bbx|5UTR_INTRON|TC_12681_684.00000|chr16_50431116_50431243_-	-0.0156143570847357	0.0523859139237277	0.765654287570205	0.813465374056108
Bbx|5UTR|TC_9507_1488.00000|chr16_50432240_50432321_-^Bbx|5UTR_INTRON|TC_15434_503.00000|chr16_50432140_50432203_-	0.0771973119161959	0.0579283206002822	0.182651588615286	0.251433484076205
Bbx|5UTR|TC_9507_1488.00000|chr16_50432240_50432321_-^Bbx|5UTR_INTRON|TC_19865_214.00000|chr16_50431256_50431271_-	-0.195546626195486	0.0880153972374429	0.0263014213366402	0.045709479561597
Bbx|5UTR|TC_9507_1488.00000|chr16_50432240_50432321_-^Bbx|5UTR_INTRON|TC_21702_230.00000|chr16_50429864_50429934_-	-0.00752409725537247	0.0877421393226526	0.93166326238509	0.947924548091137
Bbx|5UTR|TC_9507_1488.00000|chr16_50432240_50432321_-^Bbx|5UTR_INTRON|TC_22023_155.00000|chr16_50431291_50431306_-	-0.0162336274201763	0.0848987652093952	0.848359827926617	0.880815071889869
Bbx|5UTR|TC_9507_1488.00000|chr16_50432240_50432321_-^Bbx|5UTR_INTRON|TC_23019_201.00000|chr16_50431858_50431909_-	-0.493110135603631	0.081104824524593	1.20249077362189e-09	5.20523728938109e-09
Bbx|5UTR|TC_9507_1488.00000|chr16_50432240_50432321_-^Bbx|5UTR_INTRON|TC_24596_172.00000|chr16_50430339_50430362_-	0.168126775037624	0.0809031116952993	0.0376978521008051	0.0630107083158099
Bbx|5UTR|TC_9507_1488.00000|chr16_50432240_50432321_-^Bbx|5UTR_INTRON|TC_26055_150.00000|chr16_50431443_50431502_-	-0.138546231853162	0.109625888178973	0.206298433729999	0.278032291081244
Bbx|5UTR|TC_9507_1488.00000|chr16_50432240_50432321_-^Bbx|5UTR_INTRON|TC_26137_149.00000|chr16_50430383_50430423_-	0.12003915267925	0.0812672804682772	0.139651298156424	0.199767305771584
Bbx|5UTR|TC_9507_1488.00000|chr16_50432240_50432321_-^Bbx|5UTR_INTRON|TC_29013_115.00000|chr16_50310785_50310853_-	-0.239907879502651	0.141319459052815	0.0895779828430336	0.136110382642404
Bbx|5UTR_INTRON|TC_12681_684.00000|chr16_50431116_50431243_-^Bbx|5UTR_INTRON|TC_15434_503.00000|chr16_50432140_50432203_-	0.0928116690009316	0.0680127977567139	0.172372307692423	0.239090015619059
Bbx|5UTR_INTRON|TC_12681_684.00000|chr16_50431116_50431243_-^Bbx|5UTR_INTRON|TC_19865_214.00000|chr16_50431256_50431271_-	-0.17993226911075	0.0908947964723746	0.0477522913213193	0.0779277985022632
Bbx|5UTR_INTRON|TC_12681_684.00000|chr16_50431116_50431243_-^Bbx|5UTR_INTRON|TC_21702_230.00000|chr16_50429864_50429934_-	0.00809025982936323	0.0930321676534854	0.930701747439838	0.947313683021955
Bbx|5UTR_INTRON|TC_12681_684.00000|chr16_50431116_50431243_-^Bbx|5UTR_INTRON|TC_22023_155.00000|chr16_50431291_50431306_-	-0.000619270335440535	0.0889192517700988	0.994443247828467	0.996038002177791
Bbx|5UTR_INTRON|TC_12681_684.00000|chr16_50431116_50431243_-^Bbx|5UTR_INTRON|TC_23019_201.00000|chr16_50431858_50431909_-	-0.477495778518896	0.084163303613739	1.39954976496881e-08	5.55583980548757e-08
Bbx|5UTR_INTRON|TC_12681_684.00000|chr16_50431116_50431243_-^Bbx|5UTR_INTRON|TC_24596_172.00000|chr16_50430339_50430362_-	0.18374113212236	0.0874817391850121	0.0356992081894796	0.0600912236413263
Bbx|5UTR_INTRON|TC_12681_684.00000|chr16_50431116_50431243_-^Bbx|5UTR_INTRON|TC_26055_150.00000|chr16_50431443_50431502_-	-0.122931874768427	0.113209293852161	0.277531434652998	0.35582622648179
Bbx|5UTR_INTRON|TC_12681_684.00000|chr16_50431116_50431243_-^Bbx|5UTR_INTRON|TC_26137_149.00000|chr16_50430383_50430423_-	0.135653509763985	0.0869925168596872	0.118908863148911	0.173656457973623
Bbx|5UTR_INTRON|TC_12681_684.00000|chr16_50431116_50431243_-^Bbx|5UTR_INTRON|TC_29013_115.00000|chr16_50310785_50310853_-	-0.224293522417915	0.145474889719368	0.123121638229779	0.179090984476187
Bbx|5UTR_INTRON|TC_15434_503.00000|chr16_50432140_50432203_-^Bbx|5UTR_INTRON|TC_19865_214.00000|chr16_50431256_50431271_-	-0.272743938111682	0.0972206227076876	0.00502522425893104	0.0101323353389915
Bbx|5UTR_INTRON|TC_15434_503.00000|chr16_50432140_50432203_-^Bbx|5UTR_INTRON|TC_21702_230.00000|chr16_50429864_50429934_-	-0.0847214091715683	0.0952076354009972	0.373541387442952	0.455543360083846
Bbx|5UTR_INTRON|TC_15434_503.00000|chr16_50432140_50432203_-^Bbx|5UTR_INTRON|TC_22023_155.00000|chr16_50431291_50431306_-	-0.0934309393363721	0.0947599390946674	0.324145337477782	0.404326224094968
Bbx|5UTR_INTRON|TC_15434_503.00000|chr16_50432140_50432203_-^Bbx|5UTR_INTRON|TC_23019_201.00000|chr16_50431858_50431909_-	-0.570307447519827	0.0912291445464071	4.06858768897678e-10	1.83380055424809e-09
Bbx|5UTR_INTRON|TC_15434_503.00000|chr16_50432140_50432203_-^Bbx|5UTR_INTRON|TC_24596_172.00000|chr16_50430339_50430362_-	0.0909294631214279	0.0911443125722961	0.318452620829291	0.398399902212608
Bbx|5UTR_INTRON|TC_15434_503.00000|chr16_50432140_50432203_-^Bbx|5UTR_INTRON|TC_26055_150.00000|chr16_50431443_50431502_-	-0.215743543769358	0.116385644986883	0.0637827390901562	0.10081639020324
Bbx|5UTR_INTRON|TC_15434_503.00000|chr16_50432140_50432203_-^Bbx|5UTR_INTRON|TC_26137_149.00000|chr16_50430383_50430423_-	0.0428418407630537	0.0935937195901531	0.6471373155122	0.713912744618074
Bbx|5UTR_INTRON|TC_15434_503.00000|chr16_50432140_50432203_-^Bbx|5UTR_INTRON|TC_29013_115.00000|chr16_50310785_50310853_-	-0.317105191418846	0.146734540206406	0.0306891016516262	0.0524658833762681
Bbx|5UTR_INTRON|TC_19865_214.00000|chr16_50431256_50431271_-^Bbx|5UTR_INTRON|TC_21702_230.00000|chr16_50429864_50429934_-	0.188022528940113	0.116121068014134	0.105405542759669	0.15651523817908
Bbx|5UTR_INTRON|TC_19865_214.00000|chr16_50431256_50431271_-^Bbx|5UTR_INTRON|TC_22023_155.00000|chr16_50431291_50431306_-	0.179312998775309	0.115804012435858	0.12152172879287	0.177045553909897
Bbx|5UTR_INTRON|TC_19865_214.00000|chr16_50431256_50431271_-^Bbx|5UTR_INTRON|TC_23019_201.00000|chr16_50431858_50431909_-	-0.297563509408146	0.109611665582087	0.00663345149171102	0.0130924119074666
Bbx|5UTR_INTRON|TC_19865_214.00000|chr16_50431256_50431271_-^Bbx|5UTR_INTRON|TC_24596_172.00000|chr16_50430339_50430362_-	0.363673401233109	0.113398203483208	0.00134104948570934	0.00298021095468719
Bbx|5UTR_INTRON|TC_19865_214.00000|chr16_50431256_50431271_-^Bbx|5UTR_INTRON|TC_26055_150.00000|chr16_50431443_50431502_-	0.0570003943423232	0.132543489025234	0.667158903139442	0.73121552382192
Bbx|5UTR_INTRON|TC_19865_214.00000|chr16_50431256_50431271_-^Bbx|5UTR_INTRON|TC_26137_149.00000|chr16_50430383_50430423_-	0.315585778874735	0.111181262715217	0.00453289749464103	0.00920617583457909
Bbx|5UTR_INTRON|TC_19865_214.00000|chr16_50431256_50431271_-^Bbx|5UTR_INTRON|TC_29013_115.00000|chr16_50310785_50310853_-	-0.0443612533071649	0.160703533948727	0.782514238157079	0.827364510090145
Bbx|5UTR_INTRON|TC_21702_230.00000|chr16_50429864_50429934_-^Bbx|5UTR_INTRON|TC_22023_155.00000|chr16_50431291_50431306_-	-0.00870953016480379	0.111921573403867	0.937972705934668	0.952349435751595
Bbx|5UTR_INTRON|TC_21702_230.00000|chr16_50429864_50429934_-^Bbx|5UTR_INTRON|TC_23019_201.00000|chr16_50431858_50431909_-	-0.485586038348259	0.109777969568709	9.71835200092031e-06	2.88580269060608e-05
Bbx|5UTR_INTRON|TC_21702_230.00000|chr16_50429864_50429934_-^Bbx|5UTR_INTRON|TC_24596_172.00000|chr16_50430339_50430362_-	0.175650872292996	0.114532417079446	0.125119582790665	0.181614480730673
Bbx|5UTR_INTRON|TC_21702_230.00000|chr16_50429864_50429934_-^Bbx|5UTR_INTRON|TC_26055_150.00000|chr16_50431443_50431502_-	-0.13102213459779	0.130075910900457	0.313802930292422	0.394086483503965
Bbx|5UTR_INTRON|TC_21702_230.00000|chr16_50429864_50429934_-^Bbx|5UTR_INTRON|TC_26137_149.00000|chr16_50430383_50430423_-	0.127563249934622	0.112737794048433	0.257843076706016	0.33460668784764
Bbx|5UTR_INTRON|TC_21702_230.00000|chr16_50429864_50429934_-^Bbx|5UTR_INTRON|TC_29013_115.00000|chr16_50310785_50310853_-	-0.232383782247278	0.164388678865888	0.157472329843235	0.221610201526166
Bbx|5UTR_INTRON|TC_22023_155.00000|chr16_50431291_50431306_-^Bbx|5UTR_INTRON|TC_23019_201.00000|chr16_50431858_50431909_-	-0.476876508183455	0.109404809146976	1.30762125507555e-05	3.81636857622852e-05
Bbx|5UTR_INTRON|TC_22023_155.00000|chr16_50431291_50431306_-^Bbx|5UTR_INTRON|TC_24596_172.00000|chr16_50430339_50430362_-	0.1843604024578	0.109471607117977	0.0921636348213968	0.139505855085683
Bbx|5UTR_INTRON|TC_22023_155.00000|chr16_50431291_50431306_-^Bbx|5UTR_INTRON|TC_26055_150.00000|chr16_50431443_50431502_-	-0.122312604432986	0.13019704656277	0.34750373702246	0.428652216193603
Bbx|5UTR_INTRON|TC_22023_155.00000|chr16_50431291_50431306_-^Bbx|5UTR_INTRON|TC_26137_149.00000|chr16_50430383_50430423_-	0.136272780099426	0.112009304936716	0.223748763279369	0.297665968066964
Bbx|5UTR_INTRON|TC_22023_155.00000|chr16_50431291_50431306_-^Bbx|5UTR_INTRON|TC_29013_115.00000|chr16_50310785_50310853_-	-0.223674252082474	0.162794411843017	0.169451732199193	0.235612097903596
Bbx|5UTR_INTRON|TC_23019_201.00000|chr16_50431858_50431909_-^Bbx|5UTR_INTRON|TC_24596_172.00000|chr16_50430339_50430362_-	0.661236910641255	0.106759182174631	5.87590864853382e-10	2.61248874014134e-09
Bbx|5UTR_INTRON|TC_23019_201.00000|chr16_50431858_50431909_-^Bbx|5UTR_INTRON|TC_26055_150.00000|chr16_50431443_50431502_-	0.354563903750469	0.130271358210835	0.00649405132616088	0.0128412448656605
Bbx|5UTR_INTRON|TC_23019_201.00000|chr16_50431858_50431909_-^Bbx|5UTR_INTRON|TC_26137_149.00000|chr16_50430383_50430423_-	0.613149288282881	0.105292299920683	5.7694757860105e-09	2.36476388779105e-08
Bbx|5UTR_INTRON|TC_23019_201.00000|chr16_50431858_50431909_-^Bbx|5UTR_INTRON|TC_29013_115.00000|chr16_50310785_50310853_-	0.253202256100981	0.157591669015562	0.108120581496429	0.16020216300352
Bbx|5UTR_INTRON|TC_24596_172.00000|chr16_50430339_50430362_-^Bbx|5UTR_INTRON|TC_26055_150.00000|chr16_50431443_50431502_-	-0.306673006890786	0.131904758106944	0.0200742124874465	0.0358963273604541
Bbx|5UTR_INTRON|TC_24596_172.00000|chr16_50430339_50430362_-^Bbx|5UTR_INTRON|TC_26137_149.00000|chr16_50430383_50430423_-	-0.0480876223583742	0.107917367978212	0.655888599339443	0.721697556118803
Bbx|5UTR_INTRON|TC_24596_172.00000|chr16_50430339_50430362_-^Bbx|5UTR_INTRON|TC_29013_115.00000|chr16_50310785_50310853_-	-0.408034654540274	0.161692823977079	0.0116187310938414	0.021820056848056
Bbx|5UTR_INTRON|TC_26055_150.00000|chr16_50431443_50431502_-^Bbx|5UTR_INTRON|TC_26137_149.00000|chr16_50430383_50430423_-	0.258585384532412	0.129468043108211	0.0457935576250637	0.0750597727830961
Bbx|5UTR_INTRON|TC_26055_150.00000|chr16_50431443_50431502_-^Bbx|5UTR_INTRON|TC_29013_115.00000|chr16_50310785_50310853_-	-0.101361647649488	0.173041567840993	0.558033626886653	0.632216381639919
Bbx|5UTR_INTRON|TC_26137_149.00000|chr16_50430383_50430423_-^Bbx|5UTR_INTRON|TC_29013_115.00000|chr16_50310785_50310853_-	-0.3599470321819	0.158628924852682	0.02326142565315	0.0409580962366379
BC004004|5UTR|TC_15672_486.00000|chr17_29268819_29268829_+^BC004004|5UTR|TC_25624_156.00000|chr17_29268852_29268864_+	-0.0859913816775795	0.100350407884345	0.391493999772021	0.473868152547973
BC004004|5UTR|TC_15672_486.00000|chr17_29268819_29268829_+^BC004004|5UTR|TC_3227_10124.00000|chr17_29268895_29268982_+	-0.285201047959674	0.0474731464650254	1.8825609959805e-09	8.048132341356e-09
BC004004|5UTR|TC_25624_156.00000|chr17_29268852_29268864_+^BC004004|5UTR|TC_3227_10124.00000|chr17_29268895_29268982_+	-0.199209666282095	0.09013600676499	0.0270981630349247	0.0469138735963665
BC005537|5UTR_UP1k|TC_1481_27369.00000|chr13_24801199_24801203_+^BC005537|5UTR_UP1k|TC_15728_482.00000|chr13_24801137_24801140_+	0.139467544916566	0.0549071147323618	0.0110832419698224	0.0208801783505013
BC018242|5UTR|TC_11098_1059.00000|chr9_21937013_21937056_+^BC018242|5UTR|TC_27214_135.00000|chr9_21937079_21937090_+	-0.183914687753318	0.125486270651844	0.142752926164731	0.203516019519196
BC022687|5UTR|TC_22747_206.00000|chr12_112808964_112808995_+^BC022687|5UTR|TC_40030_41.00000|chr12_112809149_112809151_+	0.236231737270573	0.198197927787076	0.233301195931553	0.308341242023201
BC022687|5UTR|TC_22747_206.00000|chr12_112808964_112808995_+^BC022687|5UTR_UP1k|TC_19637_290.00000|chr12_112808918_112808946_+	-0.05376444898212	0.0862395467135901	0.533001010887697	0.608799203936518
BC022687|5UTR|TC_22747_206.00000|chr12_112808964_112808995_+^BC022687|5UTR_UP1k|TC_37877_52.00000|chr12_112808890_112808895_+	0.108288017246932	0.117563451360727	0.356996789517937	0.438465201921272
BC022687|5UTR|TC_40030_41.00000|chr12_112809149_112809151_+^BC022687|5UTR_UP1k|TC_19637_290.00000|chr12_112808918_112808946_+	-0.289996186252693	0.200970328308513	0.149026074581213	0.21128807633847
BC022687|5UTR|TC_40030_41.00000|chr12_112809149_112809151_+^BC022687|5UTR_UP1k|TC_37877_52.00000|chr12_112808890_112808895_+	-0.127943720023642	0.210616643093718	0.543537698244973	0.618732897950101
BC022687|5UTR_UP1k|TC_19637_290.00000|chr12_112808918_112808946_+^BC022687|5UTR_UP1k|TC_37877_52.00000|chr12_112808890_112808895_+	0.162052466229052	0.122834623662438	0.187077687439155	0.256528304126263
BC024978|5UTR|TC_13678_660.00000|chr7_27195903_27195907_+^BC024978|5UTR|TC_22569_210.00000|chr7_27195796_27195819_+	-0.308986651481661	0.103651881913484	0.00287305249237191	0.00605932730180896
BC024978|5UTR|TC_13678_660.00000|chr7_27195903_27195907_+^BC024978|5UTR|TC_9733_1416.00000|chr7_27195840_27195882_+	-0.20151957323044	0.0631991856177775	0.00142942818684477	0.00315674355573345
BC024978|5UTR|TC_13678_660.00000|chr7_27195903_27195907_+^BC024978|5UTR_INTRON|TC_14388_590.00000|chr7_27196429_27196453_+	-2.47216172309398	0.201806214118124	0	0
BC024978|5UTR|TC_13678_660.00000|chr7_27195903_27195907_+^BC024978|5UTR_INTRON|TC_22523_211.00000|chr7_27196406_27196409_+	-2.0224984991115	0.301917611667119	2.10076400719572e-11	1.05046209372395e-10
BC024978|5UTR|TC_13678_660.00000|chr7_27195903_27195907_+^BC024978|5UTR_INTRON|TC_33324_80.00000|chr7_27196382_27196384_+	-3.64106662546337	1.02937217889877	0.000404435925219992	0.000974032610206651
BC024978|5UTR|TC_22569_210.00000|chr7_27195796_27195819_+^BC024978|5UTR|TC_9733_1416.00000|chr7_27195840_27195882_+	0.107467078251221	0.0965108381820209	0.265483697138445	0.342792298845033
BC024978|5UTR|TC_22569_210.00000|chr7_27195796_27195819_+^BC024978|5UTR_INTRON|TC_14388_590.00000|chr7_27196429_27196453_+	-2.16317507161232	0.216408949080805	0	0
BC024978|5UTR|TC_22569_210.00000|chr7_27195796_27195819_+^BC024978|5UTR_INTRON|TC_22523_211.00000|chr7_27196406_27196409_+	-1.71351184762984	0.313276056751856	4.50913266725195e-08	1.71674264335781e-07
BC024978|5UTR|TC_22569_210.00000|chr7_27195796_27195819_+^BC024978|5UTR_INTRON|TC_33324_80.00000|chr7_27196382_27196384_+	-3.33207997398171	1.03393149584358	0.00126976069692297	0.00283523685748071
BC024978|5UTR|TC_9733_1416.00000|chr7_27195840_27195882_+^BC024978|5UTR_INTRON|TC_14388_590.00000|chr7_27196429_27196453_+	-2.27064214986354	0.200817325744701	0	0
BC024978|5UTR|TC_9733_1416.00000|chr7_27195840_27195882_+^BC024978|5UTR_INTRON|TC_22523_211.00000|chr7_27196406_27196409_+	-1.82097892588106	0.302073971566139	1.65739422186562e-09	7.10404660587889e-09
BC024978|5UTR|TC_9733_1416.00000|chr7_27195840_27195882_+^BC024978|5UTR_INTRON|TC_33324_80.00000|chr7_27196382_27196384_+	-3.43954705223293	1.03313803371672	0.000870885996488768	0.00199904457996967
BC024978|5UTR_INTRON|TC_14388_590.00000|chr7_27196429_27196453_+^BC024978|5UTR_INTRON|TC_22523_211.00000|chr7_27196406_27196409_+	0.449663223982482	0.357641051777561	0.208643880745236	0.2806929334373
BC024978|5UTR_INTRON|TC_14388_590.00000|chr7_27196429_27196453_+^BC024978|5UTR_INTRON|TC_33324_80.00000|chr7_27196382_27196384_+	-1.16890490236939	1.04749863382596	0.264464460846875	0.341712258811891
BC024978|5UTR_INTRON|TC_22523_211.00000|chr7_27196406_27196409_+^BC024978|5UTR_INTRON|TC_33324_80.00000|chr7_27196382_27196384_+	-1.61856812635187	1.07375271645636	0.131709761639827	0.189752332344901
BC028528|5UTR_UP1k|TC_17027_404.00000|chr3_95892005_95892038_-^BC028528|5UTR_UP1k|TC_5648_4168.00000|chr3_95891934_95891985_-	-0.207099877888879	0.0658479007840951	0.00166015888566484	0.00363334622799601
BC029214|5UTR|TC_35066_68.00000|chr2_25461034_25461036_-^BC029214|5UTR|TC_39072_46.00000|chr2_25460976_25460978_-	-0.219923065759747	0.321466612239236	0.493896787190548	0.572178898211593
BC029214|5UTR|TC_35066_68.00000|chr2_25461034_25461036_-^BC029214|5UTR|TC_8547_1864.00000|chr2_25460915_25460955_-	-0.639942575872068	0.177182852695908	0.000304121753402553	0.000745024452302556
BC029214|5UTR|TC_39072_46.00000|chr2_25460976_25460978_-^BC029214|5UTR|TC_8547_1864.00000|chr2_25460915_25460955_-	-0.420019510112322	0.273324544918027	0.124365283524485	0.180599541486619
BC030307|5UTR|TC_32935_82.00000|chr10_86705870_86705872_+^BC030307|5UTR_INTRON|TC_23145_198.00000|chr10_86706084_86706131_+	-2.84489882431457	0.436798206146716	7.36284366809059e-11	3.53869760171038e-10
BC030867|5UTR|TC_25313_160.00000|chr11_102248958_102248992_+^BC030867|5UTR|TC_7401_2533.00000|chr11_102248844_102248931_+	-0.212872662555793	0.0869738002266212	0.0143831452639149	0.0265665868584014
BC052040|5UTR|TC_15272_482.00000|chr2_115581769_115581783_+^BC052040|5UTR|TC_5397_4296.00000|chr2_115581655_115581749_+	-0.0728023793985776	0.060285512246926	0.227190978858412	0.301633452647731
Bcar1|5UTR|TC_1747_22623.00000|chr8_111732077_111732144_-^Bcar1|5UTR|TC_22170_219.00000|chr8_111743689_111743737_-	0.083546999457906	0.0850177904533875	0.325755013560329	0.406025159921816
Bcar1|5UTR|TC_1747_22623.00000|chr8_111732077_111732144_-^Bcar1|5UTR|TC_6056_3697.00000|chr8_111743788_111743850_-	-0.115204356968982	0.019942233629636	7.60879470540488e-09	3.08777696027507e-08
Bcar1|5UTR|TC_1747_22623.00000|chr8_111732077_111732144_-^Bcar1|5UTR_UP1k|TC_30797_99.00000|chr8_111744822_111744861_-	-2.45736410851014	0.42365483597278	6.61600862983391e-09	2.69992436804299e-08
Bcar1|5UTR|TC_22170_219.00000|chr8_111743689_111743737_-^Bcar1|5UTR|TC_6056_3697.00000|chr8_111743788_111743850_-	-0.198751356426888	0.0865447982652833	0.0216464993271326	0.0383980910433691
Bcar1|5UTR|TC_22170_219.00000|chr8_111743689_111743737_-^Bcar1|5UTR_UP1k|TC_30797_99.00000|chr8_111744822_111744861_-	-2.54091110796805	0.433259982035772	4.50125181572503e-09	1.86476370230731e-08
Bcar1|5UTR|TC_6056_3697.00000|chr8_111743788_111743850_-^Bcar1|5UTR_UP1k|TC_30797_99.00000|chr8_111744822_111744861_-	-2.34215975154116	0.423781557313047	3.26107534309727e-08	1.25579166764721e-07
Bcar3|5UTR|TC_16165_452.00000|chr3_122419766_122419798_+^Bcar3|5UTR|TC_4348_6344.00000|chr3_122419951_122420025_+	-0.00990986958094965	0.062849264179165	0.874711498710975	0.902723740427504
Bcar3|5UTR|TC_16165_452.00000|chr3_122419766_122419798_+^Bcar3|5UTR_UP1k|TC_28631_119.00000|chr3_122419742_122419745_+	0.00993878961805542	0.15101696014058	0.947527178435638	0.960192109430721
Bcar3|5UTR|TC_4348_6344.00000|chr3_122419951_122420025_+^Bcar3|5UTR_UP1k|TC_28631_119.00000|chr3_122419742_122419745_+	0.0198486591990051	0.137441701861715	0.885172681769803	0.91125641212773
Bcas3|5UTR|TC_9204_1602.00000|chr11_85353148_85353213_+^Bcas3|5UTR_INTRON|TC_29693_108.00000|chr11_85353234_85353260_+	-0.540559535288324	0.210055584044117	0.0100701287138942	0.0191475512049053
Bcat1|5UTR|TC_1425_28849.00000|chr6_145075937_145076058_-^Bcat1|5UTR|TC_18810_321.00000|chr6_145076083_145076085_-	0.00552553752436661	0.055413209807771	0.92057045825419	0.939293878087242
Bcat2|5UTR|TC_10050_1322.00000|chr7_45570319_45570367_+^Bcat2|5UTR_UP1k|TC_29761_108.00000|chr7_45570481_45570512_+	-2.15574185114517	0.208352272447979	0	0
Bcl10|5UTR|TC_11678_947.00000|chr3_145924407_145924409_+^Bcl10|5UTR|TC_2332_15832.00000|chr3_145924284_145924363_+	0.651858146283589	0.0452343299597573	0	0
Bcl2l1|5UTR|TC_13049_737.00000|chr2_152831696_152831720_-^Bcl2l1|5UTR|TC_35070_68.00000|chr2_152831674_152831676_-	0.0441708376403663	0.139926725105837	0.75225208657014	0.803071656149597
Bcl2l1|5UTR|TC_13049_737.00000|chr2_152831696_152831720_-^Bcl2l1|5UTR|TC_7087_2760.00000|chr2_152830618_152830667_-	-0.285423625577828	0.0457767851364011	4.51439552406896e-10	2.02707332056448e-09
Bcl2l1|5UTR|TC_13049_737.00000|chr2_152831696_152831720_-^Bcl2l1|5UTR_INTRON|TC_31409_94.00000|chr2_152830717_152830719_-	-0.47544526479987	0.146754061709317	0.00119637990055543	0.00267913928217262
Bcl2l1|5UTR|TC_35070_68.00000|chr2_152831674_152831676_-^Bcl2l1|5UTR|TC_7087_2760.00000|chr2_152830618_152830667_-	-0.329594463218194	0.137044592601292	0.0161717495607423	0.0295251485577249
Bcl2l1|5UTR|TC_35070_68.00000|chr2_152831674_152831676_-^Bcl2l1|5UTR_INTRON|TC_31409_94.00000|chr2_152830717_152830719_-	-0.519616102440236	0.196560831826116	0.00820444642082441	0.0158645907792323
Bcl2l1|5UTR|TC_7087_2760.00000|chr2_152830618_152830667_-^Bcl2l1|5UTR_INTRON|TC_31409_94.00000|chr2_152830717_152830719_-	-0.190021639222043	0.143918669822226	0.186721380858226	0.25614869065333
Bcl2l11|5UTR|TC_12281_850.00000|chr2_128126009_128126049_+^Bcl2l11|5UTR|TC_15163_525.00000|chr2_128127576_128127654_+	0.0221878907522406	0.0663169355938945	0.737946820771415	0.791784461888566
Bcl2l12|5UTR|TC_8371_1946.00000|chr7_44997511_44997615_-^Bcl2l12|5UTR_INTRON|TC_23327_195.00000|chr7_44997241_44997262_-	0.134878996269643	0.109060340028671	0.216184606444941	0.288970935351279
Bcl2l13|5UTR|TC_26590_143.00000|chr6_120836272_120836276_+^Bcl2l13|5UTR|TC_6263_3497.00000|chr6_120836205_120836251_+	-0.647401616995446	0.091264794451042	1.30606636616903e-12	7.11393955924961e-12
Bcl2l15|5UTR|TC_12498_817.00000|chr3_103832742_103832836_+^Bcl2l15|5UTR|TC_23830_185.00000|chr3_103832699_103832716_+	-0.135885282225717	0.0968659700554583	0.16067125397005	0.225314248590952
Bcl6|5UTR|TC_11083_1063.00000|chr16_23988536_23988614_-^Bcl6|5UTR_UP1k|TC_14373_591.00000|chr16_23988634_23988639_-	1.27180085362482	0.114175324119705	0	0
Bcl7b|5UTR|TC_1226_32986.00000|chr5_135168354_135168437_+^Bcl7b|5UTR|TC_3530_8408.00000|chr5_135168459_135168490_+	-0.325017587447526	0.0204551813475548	0	0
Bcl9l|5UTR|TC_13297_706.00000|chr9_44499119_44499193_+^Bcl9l|5UTR|TC_29063_115.00000|chr9_44499244_44499271_+	0.113128284883557	0.136144310162849	0.406005318625296	0.487831234801153
Bcl9l|5UTR|TC_13297_706.00000|chr9_44499119_44499193_+^Bcl9l|5UTR_UP1k|TC_13050_737.00000|chr9_44498217_44498315_+	-0.434104363998741	0.0762787102251814	1.26275940814935e-08	5.02803655048175e-08
Bcl9l|5UTR|TC_29063_115.00000|chr9_44499244_44499271_+^Bcl9l|5UTR_UP1k|TC_13050_737.00000|chr9_44498217_44498315_+	-0.547232648882298	0.139265290288305	8.51488841977499e-05	0.000224891817385761
Bclaf1|5UTR|TC_11810_922.00000|chr10_20312506_20312532_+^Bclaf1|5UTR|TC_8565_1856.00000|chr10_20312465_20312477_+	-0.134771404369917	0.0603369115535514	0.0255062620258517	0.0444512533525207
Bco2|5UTR_INTRON|TC_15154_526.00000|chr9_50554452_50554458_-^Bco2|5UTR_INTRON|TC_38591_49.00000|chr9_50554719_50554739_-	-8.01977682895065	8.79362805967061	0.361769433613901	0.44363951419449
Bco2|5UTR_INTRON|TC_15154_526.00000|chr9_50554452_50554458_-^Bco2|5UTR_UP1k|TC_32770_84.00000|chr9_50555142_50555182_-	2.24651745892286	0.241801935485408	0	0
Bco2|5UTR_INTRON|TC_38591_49.00000|chr9_50554719_50554739_-^Bco2|5UTR_UP1k|TC_32770_84.00000|chr9_50555142_50555182_-	10.2662942878735	8.80662583097311	0.243716905465537	0.319517642254577
Bcor|5UTR_INTRON|TC_14088_617.00000|chrX_12128393_12128458_-^Bcor|5UTR_INTRON|TC_37822_53.00000|chrX_12135491_12135524_-	-1.17500816515375	0.401176463652131	0.00340157236920979	0.00706157378831207
Bcorl1|5UTR_INTRON|TC_12232_857.00000|chrX_48343739_48343770_+^Bcorl1|5UTR_INTRON|TC_19240_305.00000|chrX_48343677_48343719_+	0.211076137715322	0.0897574071384648	0.0186913981815935	0.0336475951893742
Bdkrb2|5UTR|TC_24092_180.00000|chr12_105563183_105563225_+^Bdkrb2|5UTR_UP1k|TC_17771_366.00000|chr12_105563111_105563162_+	0.429228783666782	0.127282689537654	0.000745573049497628	0.00172803253529084
Bdnf|5UTR|TC_13776_647.00000|chr2_109676975_109677050_+^Bdnf|5UTR|TC_3470_9084.00000|chr2_109693563_109693621_+	1.80344345498911	0.150175008411851	0	0
Bdnf|5UTR|TC_13776_647.00000|chr2_109676975_109677050_+^Bdnf|5UTR_INTRON|TC_23112_199.00000|chr2_109678391_109678448_+	-2.33605093742392	0.889600834328917	0.00864064742097348	0.0166247222493015
Bdnf|5UTR|TC_13776_647.00000|chr2_109676975_109677050_+^Bdnf|5UTR_INTRON|TC_26575_143.00000|chr2_109678229_109678282_+	-1.92620481648018	0.572131941991333	0.000760694399907669	0.00176121231230167
Bdnf|5UTR|TC_13776_647.00000|chr2_109676975_109677050_+^Bdnf|5UTR_INTRON|TC_33982_75.00000|chr2_109694115_109694117_+	1.60523736743125	0.206643914297598	7.99360577730113e-15	4.9736306155162e-14
Bdnf|5UTR|TC_3470_9084.00000|chr2_109693563_109693621_+^Bdnf|5UTR_INTRON|TC_23112_199.00000|chr2_109678391_109678448_+	-4.13949439241303	0.873189815891055	2.13025125739286e-06	6.8464531957767e-06
Bdnf|5UTR|TC_3470_9084.00000|chr2_109693563_109693621_+^Bdnf|5UTR_INTRON|TC_26575_143.00000|chr2_109678229_109678282_+	-3.72964827146929	0.546003275165574	8.44324610227432e-12	4.33940501087108e-11
Bdnf|5UTR|TC_3470_9084.00000|chr2_109693563_109693621_+^Bdnf|5UTR_INTRON|TC_33982_75.00000|chr2_109694115_109694117_+	-0.198206087557858	0.150762557981276	0.188613974477053	0.258312716846718
Bdnf|5UTR_INTRON|TC_23112_199.00000|chr2_109678391_109678448_+^Bdnf|5UTR_INTRON|TC_26575_143.00000|chr2_109678229_109678282_+	0.409846120943738	1.04104376812027	0.693811627573098	0.753314015500725
Bdnf|5UTR_INTRON|TC_23112_199.00000|chr2_109678391_109678448_+^Bdnf|5UTR_INTRON|TC_33982_75.00000|chr2_109694115_109694117_+	3.94128830485517	0.884353619648992	8.32355454893907e-06	2.49878099024685e-05
Bdnf|5UTR_INTRON|TC_26575_143.00000|chr2_109678229_109678282_+^Bdnf|5UTR_INTRON|TC_33982_75.00000|chr2_109694115_109694117_+	3.53144218391143	0.563284527141472	3.62499141814965e-10	1.64289521217867e-09
Bend3|5UTR|TC_19601_291.00000|chr10_43479286_43479358_+^Bend3|5UTR_INTRON|TC_19219_305.00000|chr10_43479951_43479995_+	-3.5875920468279	0.391938314336511	0	0
Bend3|5UTR|TC_19601_291.00000|chr10_43479286_43479358_+^Bend3|5UTR_INTRON|TC_19262_303.00000|chr10_43480029_43480100_+	-2.93402837280558	0.319758340786143	0	0
Bend3|5UTR_INTRON|TC_19219_305.00000|chr10_43479951_43479995_+^Bend3|5UTR_INTRON|TC_19262_303.00000|chr10_43480029_43480100_+	0.653563674022325	0.495591154821325	0.187250789496905	0.256687014531919
Bend5|5UTR|TC_13094_730.00000|chr4_111415140_111415253_+^Bend5|5UTR|TC_33723_77.00000|chr4_111415097_111415118_+	-0.132300418936358	0.176227289083314	0.452810702851583	0.53365667882122
Bend6|5UTR_UP1k|TC_15022_536.00000|chr1_33907736_33907776_-^Bend6|5UTR_UP1k|TC_30110_104.00000|chr1_33908518_33908537_-	0.493839762132829	0.152377056836009	0.00119150344936636	0.00267004258361339
Bet1|5UTR|TC_13559_674.00000|chr6_4086815_4086817_-^Bet1|5UTR|TC_2089_18319.00000|chr6_4086924_4086957_-	0.672687798331115	0.0818514948223968	2.22044604925031e-16	1.49888679269002e-15
Bet1|5UTR|TC_13559_674.00000|chr6_4086815_4086817_-^Bet1|5UTR|TC_9295_1567.00000|chr6_4086892_4086903_-	0.564644592350638	0.0856148727478418	4.24771329221585e-11	2.08039609935411e-10
Bet1|5UTR|TC_2089_18319.00000|chr6_4086924_4086957_-^Bet1|5UTR|TC_9295_1567.00000|chr6_4086892_4086903_-	-0.108043205980477	0.0357964630598678	0.00254226620445008	0.00541216743021706
Bex2|5UTR|TC_41600_34.00000|chrX_136068138_136068140_-^Bex2|5UTR|TC_8231_2009.00000|chrX_136068201_136068237_-	-0.0066821774552864	0.134528504316554	0.960384494791198	0.970222832448691
Bfar|5UTR|TC_7521_2097.00000|chr16_13671862_13671960_+^Bfar|5UTR|TC_8936_1483.00000|chr16_13671986_13672038_+	-0.0747721877405992	0.0420561825078374	0.0754183239376744	0.117049667112358
Bgn|5UTR|TC_413_129311.00000|chrX_73483629_73483664_+^Bgn|5UTR_INTRON|TC_36010_63.00000|chrX_73484344_73484374_+	-2.85687231192039	0.582111456412231	9.2115234862078e-07	3.07660662197865e-06
Bhlhb9|5UTR|TC_12819_666.00000|chrX_135885853_135885887_+^Bhlhb9|5UTR|TC_14455_504.00000|chrX_135885914_135885928_+	-0.151550478034612	0.0733581283759795	0.038838025065925	0.0647345470776615
Bhlhb9|5UTR|TC_12819_666.00000|chrX_135885853_135885887_+^Bhlhb9|5UTR|TC_15765_403.00000|chrX_135885955_135885972_+	-0.141276231302077	0.0754767242172091	0.0612362973471678	0.0971778918336907
Bhlhb9|5UTR|TC_12819_666.00000|chrX_135885853_135885887_+^Bhlhb9|5UTR|TC_19425_248.00000|chrX_135885993_135886011_+	-0.563205926848206	0.107033583193693	1.42531448865668e-07	5.20156506210936e-07
Bhlhb9|5UTR|TC_14455_504.00000|chrX_135885914_135885928_+^Bhlhb9|5UTR|TC_15765_403.00000|chrX_135885955_135885972_+	0.0102742467325352	0.0809541573997737	0.899008164715565	0.921922680876415
Bhlhb9|5UTR|TC_14455_504.00000|chrX_135885914_135885928_+^Bhlhb9|5UTR|TC_19425_248.00000|chrX_135885993_135886011_+	-0.411655448813595	0.110873515020125	0.000204947722632021	0.000513877715549911
Bhlhb9|5UTR|TC_15765_403.00000|chrX_135885955_135885972_+^Bhlhb9|5UTR|TC_19425_248.00000|chrX_135885993_135886011_+	-0.42192969554613	0.112743361431432	0.00018227789852121	0.00046038068881267
Bhlhe40|5UTR|TC_12358_837.00000|chr6_108660776_108660782_+^Bhlhe40|5UTR|TC_1433_28673.00000|chr6_108660620_108660700_+	0.0315319887935062	0.0461528850349043	0.494475849230396	0.572675076247759
Bhlhe41|5UTR|TC_14074_562.00000|chr6_145865379_145865409_-^Bhlhe41|5UTR_UP1k|TC_18129_320.00000|chr6_145865554_145865602_-	0.120403034051791	0.0836041338561634	0.149823136385838	0.212326337853772
Bhlhe41|5UTR|TC_14074_562.00000|chr6_145865379_145865409_-^Bhlhe41|5UTR_UP1k|TC_8354_1809.00000|chr6_145865435_145865532_-	0.187782773867117	0.0586650731019139	0.00136984956968034	0.00303906409944643
Bhlhe41|5UTR_UP1k|TC_18129_320.00000|chr6_145865554_145865602_-^Bhlhe41|5UTR_UP1k|TC_8354_1809.00000|chr6_145865435_145865532_-	0.0673797398153264	0.0728120479201117	0.354761658960834	0.436210173331799
Bid|5UTR|TC_1804_21734.00000|chr6_120916771_120916869_-^Bid|5UTR_INTRON|TC_30653_100.00000|chr6_120915526_120915530_-	-12.7054844990117	7.10500210676877	0.0737364889050522	0.11477899222391
Bid|5UTR|TC_1804_21734.00000|chr6_120916771_120916869_-^Bid|5UTR_INTRON|TC_35116_68.00000|chr6_120915501_120915504_-	-12.8205411375849	7.22221410956562	0.0758724884965465	0.117657077219284
Bid|5UTR|TC_1804_21734.00000|chr6_120916771_120916869_-^Bid|5UTR_INTRON|TC_42667_28.00000|chr6_120915555_120915557_-	-4.7309011096232	7.02066476149038	0.5004043137693	0.578621438719752
Bid|5UTR_INTRON|TC_30653_100.00000|chr6_120915526_120915530_-^Bid|5UTR_INTRON|TC_35116_68.00000|chr6_120915501_120915504_-	-0.115056638573132	10.0907435333634	0.990902560740454	0.993933770776368
Bid|5UTR_INTRON|TC_30653_100.00000|chr6_120915526_120915530_-^Bid|5UTR_INTRON|TC_42667_28.00000|chr6_120915555_120915557_-	7.97458338938851	9.76088893937474	0.413932109167751	0.49558498802777
Bid|5UTR_INTRON|TC_35116_68.00000|chr6_120915501_120915504_-^Bid|5UTR_INTRON|TC_42667_28.00000|chr6_120915555_120915557_-	8.08964002796164	9.7633340021127	0.407345776669387	0.488993886765118
Bin1|5UTR|TC_1610_23695.00000|chr18_32377222_32377308_+^Bin1|5UTR_UP1k|TC_11498_938.00000|chr18_32377191_32377202_+	0.230686731575242	0.0315214697489091	2.50910403565285e-13	1.43084384920099e-12
Birc3|5UTR|TC_11542_889.00000|chr9_7873023_7873038_-^Birc3|5UTR|TC_16349_387.00000|chr9_7872967_7872995_-	-0.328094118111055	0.0779971238909646	2.5936760706724e-05	7.30484332036487e-05
Birc3|5UTR|TC_11542_889.00000|chr9_7873023_7873038_-^Birc3|5UTR|TC_8097_2083.00000|chr9_7872807_7872928_-	-0.489523735121852	0.0523758108364403	0	0
Birc3|5UTR|TC_11542_889.00000|chr9_7873023_7873038_-^Birc3|5UTR_INTRON|TC_39349_45.00000|chr9_7870475_7870477_-	-1.44853340047221	0.240331740058808	1.66799019041264e-09	7.14712817296706e-09
Birc3|5UTR|TC_11542_889.00000|chr9_7873023_7873038_-^Birc3|5UTR_INTRON|TC_42341_30.00000|chr9_7870683_7870685_-	-0.605008952002347	0.205160388207907	0.00318849396914311	0.00666140281925471
Birc3|5UTR|TC_11542_889.00000|chr9_7873023_7873038_-^Birc3|5UTR_UP1k|TC_37426_55.00000|chr9_7873186_7873197_-	0.180616666549061	0.174458700982557	0.30052997140071	0.380367760773107
Birc3|5UTR|TC_16349_387.00000|chr9_7872967_7872995_-^Birc3|5UTR|TC_8097_2083.00000|chr9_7872807_7872928_-	-0.161429617010798	0.0731543170792361	0.0273350390952738	0.0472989937696057
Birc3|5UTR|TC_16349_387.00000|chr9_7872967_7872995_-^Birc3|5UTR_INTRON|TC_39349_45.00000|chr9_7870475_7870477_-	-1.12043928236116	0.247884695592882	6.1839091352045e-06	1.88055071220362e-05
Birc3|5UTR|TC_16349_387.00000|chr9_7872967_7872995_-^Birc3|5UTR_INTRON|TC_42341_30.00000|chr9_7870683_7870685_-	-0.276914833891292	0.208755087709437	0.184672216424114	0.25378885065158
Birc3|5UTR|TC_16349_387.00000|chr9_7872967_7872995_-^Birc3|5UTR_UP1k|TC_37426_55.00000|chr9_7873186_7873197_-	0.508710784660115	0.184699479879879	0.00588246314354968	0.0117309391197807
Birc3|5UTR|TC_8097_2083.00000|chr9_7872807_7872928_-^Birc3|5UTR_INTRON|TC_39349_45.00000|chr9_7870475_7870477_-	-0.95900966535036	0.237258501281467	5.29869399570337e-05	0.000143827960363505
Birc3|5UTR|TC_8097_2083.00000|chr9_7872807_7872928_-^Birc3|5UTR_INTRON|TC_42341_30.00000|chr9_7870683_7870685_-	-0.115485216880494	0.203348042085508	0.57008996933803	0.643493631417929
Birc3|5UTR|TC_8097_2083.00000|chr9_7872807_7872928_-^Birc3|5UTR_UP1k|TC_37426_55.00000|chr9_7873186_7873197_-	0.670140401670913	0.175007858773198	0.000128559575607978	0.000331665498362361
Birc3|5UTR_INTRON|TC_39349_45.00000|chr9_7870475_7870477_-^Birc3|5UTR_INTRON|TC_42341_30.00000|chr9_7870683_7870685_-	0.843524448469866	0.301579205074553	0.0051575609867669	0.0103800168639611
Birc3|5UTR_INTRON|TC_39349_45.00000|chr9_7870475_7870477_-^Birc3|5UTR_UP1k|TC_37426_55.00000|chr9_7873186_7873197_-	1.62915006702127	0.285205977859229	1.11532998392505e-08	4.4613199357002e-08
Birc3|5UTR_INTRON|TC_42341_30.00000|chr9_7870683_7870685_-^Birc3|5UTR_UP1k|TC_37426_55.00000|chr9_7873186_7873197_-	0.785625618551407	0.26464602699789	0.00299169223091655	0.00628629210200281
Birc5|5UTR|TC_664_74884.00000|chr11_117849263_117849332_+^Birc5|5UTR_UP1k|TC_5864_3902.00000|chr11_117849221_117849229_+	0.0291703648972787	0.023873652845025	0.22175893550276	0.295314632017233
Bivm|5UTR|TC_17038_403.00000|chr1_44119955_44120042_+^Bivm|5UTR_UP1k|TC_13604_667.00000|chr1_44119458_44119497_+	-0.504913198177846	0.0751773454154815	1.86404225388515e-11	9.35301384925691e-11
Bivm|5UTR|TC_17038_403.00000|chr1_44119955_44120042_+^Bivm|5UTR_UP1k|TC_8281_1984.00000|chr1_44118930_44119023_+	-0.996896693484648	0.0646904537828002	0	0
Bivm|5UTR_UP1k|TC_13604_667.00000|chr1_44119458_44119497_+^Bivm|5UTR_UP1k|TC_8281_1984.00000|chr1_44118930_44119023_+	-0.491983495306802	0.0676915185184581	3.64819285891826e-13	2.05363508744944e-12
Blcap|5UTR|TC_19394_299.00000|chr2_157566300_157566302_-^Blcap|5UTR|TC_3665_8257.00000|chr2_157566326_157566366_-	0.158463352647553	0.0822182469957518	0.0539360046584223	0.086853853542034
Blcap|5UTR|TC_19394_299.00000|chr2_157566300_157566302_-^Blcap|5UTR_UP1k|TC_20639_259.00000|chr2_157566785_157566827_-	0.270328551505745	0.11816410713251	0.0221527668829893	0.0392007137664986
Blcap|5UTR|TC_3665_8257.00000|chr2_157566326_157566366_-^Blcap|5UTR_UP1k|TC_20639_259.00000|chr2_157566785_157566827_-	0.111865198858192	0.0901377411744214	0.214588281971917	0.287110058792581
Blmh|5UTR|TC_25312_160.00000|chr11_76945706_76945708_+^Blmh|5UTR|TC_4572_5863.00000|chr11_76945727_76945783_+	0.77633330234927	0.106570066009261	3.22408766351145e-13	1.8227212842507e-12
Bloc1s3|5UTR|TC_17763_367.00000|chr7_19508328_19508372_-^Bloc1s3|5UTR_UP1k|TC_30442_102.00000|chr7_19508607_19508634_-	-1.25910353620082	0.278542527336257	6.17439444239309e-06	1.87809270654981e-05
Blvrb|5UTR|TC_17991_357.00000|chr7_27448089_27448091_+^Blvrb|5UTR|TC_2055_18657.00000|chr7_27448053_27448063_+	0.0505732601500657	0.0478164749038204	0.29021346006567	0.369521380664142
Blvrb|5UTR|TC_17991_357.00000|chr7_27448089_27448091_+^Blvrb|5UTR|TC_3245_10058.00000|chr7_27447993_27448032_+	-0.0657874920542238	0.0483598741510942	0.173711754787927	0.240566294562185
Blvrb|5UTR|TC_2055_18657.00000|chr7_27448053_27448063_+^Blvrb|5UTR|TC_3245_10058.00000|chr7_27447993_27448032_+	-0.116360752204289	0.0128667632181076	0	0
Blzf1|5UTR|TC_10738_1138.00000|chr1_164307446_164307500_-^Blzf1|5UTR|TC_6031_3716.00000|chr1_164307214_164307302_-	-0.0115265978962376	0.0498024189933278	0.816967907544508	0.855585362133006
Bmpr2|5UTR_UP1k|TC_16641_425.00000|chr1_59763512_59763567_+^Bmpr2|5UTR_UP1k|TC_31958_89.00000|chr1_59763425_59763435_+	0.0529144983519419	0.124276558918911	0.67026801456104	0.733593286205517
Bnc2|5UTR|TC_8296_1974.00000|chr4_84675048_84675125_-^Bnc2|5UTR|TC_9056_1659.00000|chr4_84674996_84675003_-	-0.0926719065114089	0.0463352702651827	0.0454970806425565	0.0746671308443158
Bnc2|5UTR|TC_8296_1974.00000|chr4_84675048_84675125_-^Bnc2|5UTR_UP1k|TC_29235_113.00000|chr4_84676070_84676089_-	-1.61023596892049	0.295121185198517	4.86471374294695e-08	1.84569237640996e-07
Bnc2|5UTR|TC_9056_1659.00000|chr4_84674996_84675003_-^Bnc2|5UTR_UP1k|TC_29235_113.00000|chr4_84676070_84676089_-	-1.51756406240908	0.298149978843765	3.58185957560764e-07	1.25012427338131e-06
Bnip1|5UTR|TC_7738_2294.00000|chr17_26780999_26781083_+^Bnip1|5UTR_UP1k|TC_15448_502.00000|chr17_26780851_26780902_+	0.675721565522522	0.0496016694276104	0	0
Bnip2|5UTR|TC_18998_314.00000|chr9_69989562_69989564_+^Bnip2|5UTR|TC_970_45992.00000|chr9_69989471_69989539_+	0.583645074990917	0.0717648870573418	4.44089209850063e-16	2.96874315820256e-15
Bnip3|5UTR|TC_1249_34230.00000|chr7_138909457_138909509_-^Bnip3|5UTR|TC_15817_476.00000|chr7_138909426_138909428_-	-0.25518646871027	0.0515131561188207	7.27736823691316e-07	2.45435746452438e-06
Bok|5UTR|TC_16306_444.00000|chr1_93685733_93685789_+^Bok|5UTR_UP1k|TC_18143_350.00000|chr1_93685580_93685668_+	0.149248758071184	0.0993526249984878	0.133042230093847	0.191377702337233
Bola1|5UTR|TC_3288_9838.00000|chr3_96197577_96197672_-^Bola1|5UTR_UP1k|TC_9227_1595.00000|chr3_96198453_96198506_-	-0.313063735270264	0.0408521927492326	1.82076576038526e-14	1.11075180061456e-13
Bop1|5UTR|TC_1109_38859.00000|chr15_76477242_76477256_-^Bop1|5UTR_UP1k|TC_6266_3495.00000|chr15_76477276_76477281_-	-0.0402003497799409	0.0178112481615684	0.0240068024380249	0.0420840979386707
Brat1|5UTR|TC_11227_1035.00000|chr5_140705010_140705055_+^Brat1|5UTR|TC_17868_362.00000|chr5_140705076_140705104_+	-0.723038825289081	0.129401504202981	2.30280603474853e-08	8.99452172476524e-08
Brcc3|5UTR|TC_11676_948.00000|chrX_75416618_75416646_+^Brcc3|5UTR|TC_2706_12930.00000|chrX_75416673_75416711_+	-0.0225240725893533	0.0365760782476396	0.538017078100952	0.613460140517438
Brd2|5UTR|TC_10955_1090.00000|chr17_34122577_34122646_-^Brd2|5UTR|TC_25125_163.00000|chr17_34122324_34122340_-	-0.134066946474856	0.153605620000894	0.38277223683734	0.465244843870408
Brd2|5UTR|TC_10955_1090.00000|chr17_34122577_34122646_-^Brd2|5UTR|TC_35910_63.00000|chr17_34122231_34122234_-	0.455480348305417	0.176229575771721	0.00974962209570096	0.0185704390658167
Brd2|5UTR|TC_10955_1090.00000|chr17_34122577_34122646_-^Brd2|5UTR|TC_4350_6341.00000|chr17_34119329_34119337_-	0.390496986102511	0.0495671728547617	3.33066907387547e-15	2.12786437276915e-14
Brd2|5UTR|TC_25125_163.00000|chr17_34122324_34122340_-^Brd2|5UTR|TC_35910_63.00000|chr17_34122231_34122234_-	0.589547294780273	0.225487703636222	0.00893469158912041	0.0171401806176544
Brd2|5UTR|TC_25125_163.00000|chr17_34122324_34122340_-^Brd2|5UTR|TC_4350_6341.00000|chr17_34119329_34119337_-	0.524563932577367	0.146165486249883	0.000332157931470123	0.000809021992416366
Brd2|5UTR|TC_35910_63.00000|chr17_34122231_34122234_-^Brd2|5UTR|TC_4350_6341.00000|chr17_34119329_34119337_-	-0.064983362202906	0.169983834507325	0.702245214923177	0.761210598258876
Brd3|5UTR|TC_15314_513.00000|chr2_27475604_27475608_-^Brd3|5UTR|TC_27269_134.00000|chr2_27475168_27475205_-	-0.324145277180763	0.122019492431517	0.00789554999533904	0.0153419309242766
Brd3|5UTR|TC_15314_513.00000|chr2_27475604_27475608_-^Brd3|5UTR|TC_4857_5350.00000|chr2_27475629_27475695_-	-0.181671075706102	0.0567809776189053	0.0013766334591423	0.00305204943375767
Brd3|5UTR|TC_27269_134.00000|chr2_27475168_27475205_-^Brd3|5UTR|TC_4857_5350.00000|chr2_27475629_27475695_-	0.142474201474661	0.109647421410381	0.193811878086282	0.264272439232734
Bre|5UTR|TC_3916_7418.00000|chr5_31697964_31698055_+^Bre|5UTR_INTRON|TC_17843_363.00000|chr5_31699156_31699210_+	-4.3884654591956	0.596991908999113	1.96731519963578e-13	1.12924753428546e-12
Bre|5UTR|TC_3916_7418.00000|chr5_31697964_31698055_+^Bre|5UTR_INTRON|TC_32728_84.00000|chr5_31805000_31805009_+	-2.97251054738499	2.66872963510787	0.265352217804712	0.342690004797814
Bre|5UTR|TC_3916_7418.00000|chr5_31697964_31698055_+^Bre|5UTR_INTRON|TC_39101_46.00000|chr5_31699290_31699332_+	-7.1416252227723	3.29725749740117	0.0303166223922682	0.0518967396628804
Bre|5UTR|TC_3916_7418.00000|chr5_31697964_31698055_+^Bre|5UTR_INTRON|TC_39488_44.00000|chr5_31804974_31804980_+	-2.04449484185256	1.36122258621665	0.133108774054347	0.191452426855666
Bre|5UTR|TC_3916_7418.00000|chr5_31697964_31698055_+^Bre|5UTR_UP1k|TC_18783_322.00000|chr5_31697938_31697943_+	-0.00499162978363019	0.0633756430319426	0.937221460481834	0.951881421378329
Bre|5UTR_INTRON|TC_17843_363.00000|chr5_31699156_31699210_+^Bre|5UTR_INTRON|TC_32728_84.00000|chr5_31805000_31805009_+	1.41595491181061	2.74786463236929	0.606348416420747	0.676034157580289
Bre|5UTR_INTRON|TC_17843_363.00000|chr5_31699156_31699210_+^Bre|5UTR_INTRON|TC_39101_46.00000|chr5_31699290_31699332_+	-2.7531597635767	3.34230909554774	0.410093075732692	0.491841695438002
Bre|5UTR_INTRON|TC_17843_363.00000|chr5_31699156_31699210_+^Bre|5UTR_INTRON|TC_39488_44.00000|chr5_31804974_31804980_+	2.34397061734304	1.50079432313676	0.118330394523802	0.172950941070053
Bre|5UTR_INTRON|TC_17843_363.00000|chr5_31699156_31699210_+^Bre|5UTR_UP1k|TC_18783_322.00000|chr5_31697938_31697943_+	4.38347382941197	0.600203581256548	2.8066438062524e-13	1.59359048323837e-12
Bre|5UTR_INTRON|TC_32728_84.00000|chr5_31805000_31805009_+^Bre|5UTR_INTRON|TC_39101_46.00000|chr5_31699290_31699332_+	-4.16911467538731	4.2702334395282	0.32890586968659	0.409135943362037
Bre|5UTR_INTRON|TC_32728_84.00000|chr5_31805000_31805009_+^Bre|5UTR_INTRON|TC_39488_44.00000|chr5_31804974_31804980_+	0.928015705532429	2.95947580646355	0.753844342531171	0.804247795399287
Bre|5UTR_INTRON|TC_32728_84.00000|chr5_31805000_31805009_+^Bre|5UTR_UP1k|TC_18783_322.00000|chr5_31697938_31697943_+	2.96751891760136	2.67118911276337	0.266596096629129	0.343991579280636
Bre|5UTR_INTRON|TC_39101_46.00000|chr5_31699290_31699332_+^Bre|5UTR_INTRON|TC_39488_44.00000|chr5_31804974_31804980_+	5.09713038091974	3.59327818754808	0.156039539141433	0.21978249520823
Bre|5UTR_INTRON|TC_39101_46.00000|chr5_31699290_31699332_+^Bre|5UTR_UP1k|TC_18783_322.00000|chr5_31697938_31697943_+	7.13663359298867	3.29898750361718	0.0305196525858493	0.0522170314787372
Bre|5UTR_INTRON|TC_39488_44.00000|chr5_31804974_31804980_+^Bre|5UTR_UP1k|TC_18783_322.00000|chr5_31697938_31697943_+	2.03950321206893	1.36461423657943	0.135028286483059	0.193661126901236
Bri3bp|5UTR|TC_5268_3650.00000|chr5_125441605_125441626_+^Bri3bp|5UTR|TC_7108_2156.00000|chr5_125441562_125441577_+	0.533988782816015	0.041008393245379	0	0
Bri3bp|5UTR|TC_5268_3650.00000|chr5_125441605_125441626_+^Bri3bp|5UTR|TC_8006_1725.00000|chr5_125441656_125441690_+	0.720650486572607	0.0409316579239675	0	0
Bri3bp|5UTR|TC_7108_2156.00000|chr5_125441562_125441577_+^Bri3bp|5UTR|TC_8006_1725.00000|chr5_125441656_125441690_+	0.186661703756592	0.0391177853958874	1.82599389098037e-06	5.90768028468144e-06
Brms1|5UTR|TC_1040_42436.00000|chr19_5041348_5041410_+^Brms1|5UTR_INTRON|TC_8919_1723.00000|chr19_5041518_5041544_+	-0.163746011251799	0.0317826031906513	2.57634836797749e-07	9.13527580275554e-07
Brms1l|5UTR|TC_14157_610.00000|chr12_55836442_55836475_+^Brms1l|5UTR|TC_1571_25644.00000|chr12_55836320_55836401_+	-0.0900552349295612	0.0497382594909199	0.0702054635307214	0.109895555516045
Brox|5UTR|TC_7853_2225.00000|chr1_183296924_183297030_-^Brox|5UTR_UP1k|TC_12207_859.00000|chr1_183297285_183297295_-	-0.210413718078129	0.0508366559058471	3.48799048404125e-05	9.67812210465094e-05
Btbd10|5UTR|TC_22382_214.00000|chr7_113369305_113369310_-^Btbd10|5UTR|TC_4839_5380.00000|chr7_113369333_113369392_-	-0.0405944536123639	0.0805443991137149	0.614260709908213	0.68346144139431
Btf3l4|5UTR|TC_1394_29780.00000|chr4_108833551_108833646_-^Btf3l4|5UTR_UP1k|TC_13415_691.00000|chr4_108834246_108834250_-	-1.17758389936254	0.0926674086230701	0	0
Btf3l4|5UTR|TC_1394_29780.00000|chr4_108833551_108833646_-^Btf3l4|5UTR_UP1k|TC_39303_45.00000|chr4_108834047_108834049_-	-0.160617807783072	0.14205195498647	0.25818238235142	0.334815120320469
Btf3l4|5UTR_UP1k|TC_13415_691.00000|chr4_108834246_108834250_-^Btf3l4|5UTR_UP1k|TC_39303_45.00000|chr4_108834047_108834049_-	1.01696609157947	0.170525820181867	2.46578157891975e-09	1.04292780358308e-08
Btrc|5UTR|TC_11471_808.00000|chr19_45363750_45363770_+^Btrc|5UTR|TC_6918_2261.00000|chr19_45363793_45363825_+	-0.113201088764155	0.0545702556240463	0.0380412412302944	0.0635441823709299
Btrc|5UTR|TC_11471_808.00000|chr19_45363750_45363770_+^Btrc|5UTR_INTRON|TC_21705_230.00000|chr19_45364060_45364135_+	-0.161340982034956	0.106057219335464	0.12819371327478	0.185399907405319
Btrc|5UTR|TC_6918_2261.00000|chr19_45363793_45363825_+^Btrc|5UTR_INTRON|TC_21705_230.00000|chr19_45364060_45364135_+	-0.0481398932708013	0.100118873261269	0.630639204860006	0.698898505360696
Bub1b|5UTR|TC_10929_1096.00000|chr2_118598276_118598291_+^Bub1b|5UTR|TC_22205_218.00000|chr2_118598318_118598325_+	-0.272339803451535	0.123255289596983	0.0271358008977016	0.0469728341789962
Bub1b|5UTR|TC_10929_1096.00000|chr2_118598276_118598291_+^Bub1b|5UTR|TC_36277_61.00000|chr2_118598383_118598385_+	0.26405391639023	0.189609081536799	0.16373390642371	0.228899372911254
Bub1b|5UTR|TC_22205_218.00000|chr2_118598318_118598325_+^Bub1b|5UTR|TC_36277_61.00000|chr2_118598383_118598385_+	0.536393719841765	0.225167757983654	0.0172097374772615	0.031228959152153
Bud31|5UTR|TC_1307_32454.00000|chr5_145140369_145140408_+^Bud31|5UTR|TC_7006_2825.00000|chr5_145140432_145140448_+	-0.767879207112841	0.0295706816093555	0	0
Bysl|5UTR|TC_1055_41671.00000|chr17_47611219_47611240_-^Bysl|5UTR|TC_20494_263.00000|chr17_47611175_47611177_-	-0.362395730787908	0.0762516556345118	2.00789870907769e-06	6.47702889037458e-06
Bysl|5UTR|TC_1055_41671.00000|chr17_47611219_47611240_-^Bysl|5UTR|TC_8930_1718.00000|chr17_47611456_47611494_-	-0.0826706321764927	0.03097481310286	0.00760858162036882	0.0148370735255363
Bysl|5UTR|TC_20494_263.00000|chr17_47611175_47611177_-^Bysl|5UTR|TC_8930_1718.00000|chr17_47611456_47611494_-	0.279725098611415	0.0830753090976119	0.000759557588931425	0.00175889077267383
Bzw2|5UTR|TC_1988_19419.00000|chr12_36156759_36156822_-^Bzw2|5UTR_UP1k|TC_22096_220.00000|chr12_36157803_36157807_-	-2.7057180039774	0.200587405911623	0	0
C030039L03Rik|5UTR|TC_10698_1149.00000|chr7_27689404_27689483_+^C030039L03Rik|5UTR_INTRON|TC_11997_893.00000|chr7_27689506_27689572_+	-0.454411145796108	0.113739668230258	6.46434443747346e-05	0.000173493639537348
C030039L03Rik|5UTR|TC_10698_1149.00000|chr7_27689404_27689483_+^C030039L03Rik|5UTR_INTRON|TC_25945_152.00000|chr7_27674933_27674967_+	-0.270281602805989	0.156368497851021	0.0839001626486984	0.128465390298894
C030039L03Rik|5UTR|TC_10698_1149.00000|chr7_27689404_27689483_+^C030039L03Rik|5UTR_INTRON|TC_35813_64.00000|chr7_27685419_27685457_+	-3.21124968199269	1.97859715437331	0.104590863382054	0.155463935190279
C030039L03Rik|5UTR|TC_10698_1149.00000|chr7_27689404_27689483_+^C030039L03Rik|5UTR_UP1k|TC_27699_129.00000|chr7_27674649_27674658_+	0.313711800644295	0.136821205540665	0.0218560952652467	0.0387436877279329
C030039L03Rik|5UTR_INTRON|TC_11997_893.00000|chr7_27689506_27689572_+^C030039L03Rik|5UTR_INTRON|TC_25945_152.00000|chr7_27674933_27674967_+	0.184129542990119	0.179499010216298	0.304987288859099	0.384969038656139
C030039L03Rik|5UTR_INTRON|TC_11997_893.00000|chr7_27689506_27689572_+^C030039L03Rik|5UTR_INTRON|TC_35813_64.00000|chr7_27685419_27685457_+	-2.75683853619658	1.98868216410831	0.165666298398308	0.231231155665873
C030039L03Rik|5UTR_INTRON|TC_11997_893.00000|chr7_27689506_27689572_+^C030039L03Rik|5UTR_UP1k|TC_27699_129.00000|chr7_27674649_27674658_+	0.768122946440403	0.151983442636191	4.3267207661124e-07	1.49379493467571e-06
C030039L03Rik|5UTR_INTRON|TC_25945_152.00000|chr7_27674933_27674967_+^C030039L03Rik|5UTR_INTRON|TC_35813_64.00000|chr7_27685419_27685457_+	-2.9409680791867	1.98660152820655	0.138766103510492	0.19856602810862
C030039L03Rik|5UTR_INTRON|TC_25945_152.00000|chr7_27674933_27674967_+^C030039L03Rik|5UTR_UP1k|TC_27699_129.00000|chr7_27674649_27674658_+	0.583993403450283	0.198889883974759	0.00332190417653644	0.00691588812372253
C030039L03Rik|5UTR_INTRON|TC_35813_64.00000|chr7_27685419_27685457_+^C030039L03Rik|5UTR_UP1k|TC_27699_129.00000|chr7_27674649_27674658_+	3.52496148263699	1.98282258974129	0.075445037782121	0.117063423110174
C1galt1c1|5UTR|TC_14914_533.00000|chrX_38635003_38635027_-^C1galt1c1|5UTR|TC_2939_11188.00000|chrX_38635050_38635145_-	0.155721891826775	0.0505051905845869	0.0020472904881299	0.0044223092955059
C1qtnf1|5UTR|TC_13393_693.00000|chr11_118433800_118433882_+^C1qtnf1|5UTR|TC_18386_325.00000|chr11_118428403_118428500_+	0.0816088772632061	0.0637374396829683	0.200407474911364	0.271375639163478
C1qtnf1|5UTR|TC_13393_693.00000|chr11_118433800_118433882_+^C1qtnf1|5UTR|TC_24005_170.00000|chr11_118428521_118428540_+	-0.0031625901653354	0.0903508139204934	0.972076990142522	0.979319594647002
C1qtnf1|5UTR|TC_13393_693.00000|chr11_118433800_118433882_+^C1qtnf1|5UTR_INTRON|TC_11424_995.00000|chr11_118439049_118439139_+	-0.118897751928715	0.0571400355100504	0.0374509885746237	0.0626619678715097
C1qtnf1|5UTR|TC_13393_693.00000|chr11_118433800_118433882_+^C1qtnf1|5UTR_INTRON|TC_24218_178.00000|chr11_118438932_118438966_+	-1.04335475093469	0.106597471221638	0	0
C1qtnf1|5UTR|TC_13393_693.00000|chr11_118433800_118433882_+^C1qtnf1|5UTR_INTRON|TC_29493_110.00000|chr11_118439223_118439271_+	-0.496259641530595	0.172736760711444	0.00406691521749591	0.00831644215663804
C1qtnf1|5UTR|TC_13393_693.00000|chr11_118433800_118433882_+^C1qtnf1|5UTR_INTRON|TC_31227_95.00000|chr11_118439291_118439309_+	-2.78797023144192	1.22730355570083	0.0231093276156762	0.0407121478854545
C1qtnf1|5UTR|TC_13393_693.00000|chr11_118433800_118433882_+^C1qtnf1|5UTR_UP1k|TC_30356_102.00000|chr11_118427452_118427470_+	-1.60120561671583	0.331574901427533	1.37157213853101e-06	4.50865668395306e-06
C1qtnf1|5UTR|TC_13393_693.00000|chr11_118433800_118433882_+^C1qtnf1|5UTR_UP1k|TC_38822_47.00000|chr11_118427577_118427612_+	-2.54577168477381	0.52510952572096	1.24663691636329e-06	4.11239682973362e-06
C1qtnf1|5UTR|TC_18386_325.00000|chr11_118428403_118428500_+^C1qtnf1|5UTR|TC_24005_170.00000|chr11_118428521_118428540_+	-0.0847714674285415	0.0934212872102623	0.364189699558142	0.446129830896104
C1qtnf1|5UTR|TC_18386_325.00000|chr11_118428403_118428500_+^C1qtnf1|5UTR_INTRON|TC_11424_995.00000|chr11_118439049_118439139_+	-0.200506629191921	0.0610374567894545	0.00101990771080041	0.00231237848485015
C1qtnf1|5UTR|TC_18386_325.00000|chr11_118428403_118428500_+^C1qtnf1|5UTR_INTRON|TC_24218_178.00000|chr11_118438932_118438966_+	-1.12496362819789	0.106775068718006	0	0
C1qtnf1|5UTR|TC_18386_325.00000|chr11_118428403_118428500_+^C1qtnf1|5UTR_INTRON|TC_29493_110.00000|chr11_118439223_118439271_+	-0.577868518793802	0.174432183600473	0.000923488683665763	0.00210945272987812
C1qtnf1|5UTR|TC_18386_325.00000|chr11_118428403_118428500_+^C1qtnf1|5UTR_INTRON|TC_31227_95.00000|chr11_118439291_118439309_+	-2.86957910870512	1.22726908999506	0.019377782942448	0.0347544101016201
C1qtnf1|5UTR|TC_18386_325.00000|chr11_118428403_118428500_+^C1qtnf1|5UTR_UP1k|TC_30356_102.00000|chr11_118427452_118427470_+	-1.68281449397904	0.334703769042241	4.96209383138435e-07	1.70329292573769e-06
C1qtnf1|5UTR|TC_18386_325.00000|chr11_118428403_118428500_+^C1qtnf1|5UTR_UP1k|TC_38822_47.00000|chr11_118427577_118427612_+	-2.62738056203701	0.526551520132658	6.04455304475948e-07	2.06030035694037e-06
C1qtnf1|5UTR|TC_24005_170.00000|chr11_118428521_118428540_+^C1qtnf1|5UTR_INTRON|TC_11424_995.00000|chr11_118439049_118439139_+	-0.115735161763379	0.0865347560002629	0.181078611354696	0.249622028495399
C1qtnf1|5UTR|TC_24005_170.00000|chr11_118428521_118428540_+^C1qtnf1|5UTR_INTRON|TC_24218_178.00000|chr11_118438932_118438966_+	-1.04019216076935	0.123736422784516	0	0
C1qtnf1|5UTR|TC_24005_170.00000|chr11_118428521_118428540_+^C1qtnf1|5UTR_INTRON|TC_29493_110.00000|chr11_118439223_118439271_+	-0.49309705136526	0.185352018269514	0.00780647287331737	0.0151845911621579
C1qtnf1|5UTR|TC_24005_170.00000|chr11_118428521_118428540_+^C1qtnf1|5UTR_INTRON|TC_31227_95.00000|chr11_118439291_118439309_+	-2.78480764127658	1.22500198856482	0.0230075854395471	0.0405546956894368
C1qtnf1|5UTR|TC_24005_170.00000|chr11_118428521_118428540_+^C1qtnf1|5UTR_UP1k|TC_30356_102.00000|chr11_118427452_118427470_+	-1.59804302655049	0.333670060133439	1.67371590986676e-06	5.44320800243303e-06
C1qtnf1|5UTR|TC_24005_170.00000|chr11_118428521_118428540_+^C1qtnf1|5UTR_UP1k|TC_38822_47.00000|chr11_118427577_118427612_+	-2.54260909460847	0.527886639444018	1.46038431170226e-06	4.78620705454443e-06
C1qtnf1|5UTR_INTRON|TC_11424_995.00000|chr11_118439049_118439139_+^C1qtnf1|5UTR_INTRON|TC_24218_178.00000|chr11_118438932_118438966_+	-0.924456999005972	0.105597444987054	0	0
C1qtnf1|5UTR_INTRON|TC_11424_995.00000|chr11_118439049_118439139_+^C1qtnf1|5UTR_INTRON|TC_29493_110.00000|chr11_118439223_118439271_+	-0.377361889601881	0.171843069583665	0.0280942306497343	0.0484847275265677
C1qtnf1|5UTR_INTRON|TC_11424_995.00000|chr11_118439049_118439139_+^C1qtnf1|5UTR_INTRON|TC_31227_95.00000|chr11_118439291_118439309_+	-2.6690724795132	1.22567453277229	0.0294331779798083	0.0505692379333462
C1qtnf1|5UTR_INTRON|TC_11424_995.00000|chr11_118439049_118439139_+^C1qtnf1|5UTR_UP1k|TC_30356_102.00000|chr11_118427452_118427470_+	-1.48230786478711	0.330010532814574	7.06573532038846e-06	2.13879954909335e-05
C1qtnf1|5UTR_INTRON|TC_11424_995.00000|chr11_118439049_118439139_+^C1qtnf1|5UTR_UP1k|TC_38822_47.00000|chr11_118427577_118427612_+	-2.42687393284509	0.52386186547467	3.60997063886259e-06	1.12626962177264e-05
C1qtnf1|5UTR_INTRON|TC_24218_178.00000|chr11_118438932_118438966_+^C1qtnf1|5UTR_INTRON|TC_29493_110.00000|chr11_118439223_118439271_+	0.547095109404092	0.192029530410943	0.00438547433007352	0.0089247294512404
C1qtnf1|5UTR_INTRON|TC_24218_178.00000|chr11_118438932_118438966_+^C1qtnf1|5UTR_INTRON|TC_31227_95.00000|chr11_118439291_118439309_+	-1.74461548050723	1.23611248929121	0.158134734223653	0.222399225185228
C1qtnf1|5UTR_INTRON|TC_24218_178.00000|chr11_118438932_118438966_+^C1qtnf1|5UTR_UP1k|TC_30356_102.00000|chr11_118427452_118427470_+	-0.557850865781142	0.343442867360056	0.104313898937606	0.155104987922644
C1qtnf1|5UTR_INTRON|TC_24218_178.00000|chr11_118438932_118438966_+^C1qtnf1|5UTR_UP1k|TC_38822_47.00000|chr11_118427577_118427612_+	-1.50241693383912	0.529827340511149	0.00457292813130494	0.00928172785054095
C1qtnf1|5UTR_INTRON|TC_29493_110.00000|chr11_118439223_118439271_+^C1qtnf1|5UTR_INTRON|TC_31227_95.00000|chr11_118439291_118439309_+	-2.29171058991132	1.23699421504394	0.0639333226937968	0.101041533458357
C1qtnf1|5UTR_INTRON|TC_29493_110.00000|chr11_118439223_118439271_+^C1qtnf1|5UTR_UP1k|TC_30356_102.00000|chr11_118427452_118427470_+	-1.10494597518523	0.372004172403119	0.00297555971576458	0.00625640289066498
C1qtnf1|5UTR_INTRON|TC_29493_110.00000|chr11_118439223_118439271_+^C1qtnf1|5UTR_UP1k|TC_38822_47.00000|chr11_118427577_118427612_+	-2.04951204324321	0.541711442983518	0.000154699382199697	0.000394984834909718
C1qtnf1|5UTR_INTRON|TC_31227_95.00000|chr11_118439291_118439309_+^C1qtnf1|5UTR_UP1k|TC_30356_102.00000|chr11_118427452_118427470_+	1.18676461472609	1.26250481718963	0.347213462624935	0.428415030648038
C1qtnf1|5UTR_INTRON|TC_31227_95.00000|chr11_118439291_118439309_+^C1qtnf1|5UTR_UP1k|TC_38822_47.00000|chr11_118427577_118427612_+	0.242198546668108	1.34709704954077	0.857315121896466	0.888335055995738
C1qtnf1|5UTR_UP1k|TC_30356_102.00000|chr11_118427452_118427470_+^C1qtnf1|5UTR_UP1k|TC_38822_47.00000|chr11_118427577_118427612_+	-0.944566068057978	0.618560319306916	0.126751178479109	0.183630667239279
C1qtnf6|5UTR|TC_19362_300.00000|chr15_78529565_78529567_-^C1qtnf6|5UTR|TC_5518_4345.00000|chr15_78529622_78529634_-	-0.394024758356057	0.0839949078873466	2.71799481033064e-06	8.62759436890045e-06
C1qtnf6|5UTR|TC_19362_300.00000|chr15_78529565_78529567_-^C1qtnf6|5UTR|TC_9704_1422.00000|chr15_78529587_78529602_-	-0.525231243805309	0.0886615841346994	3.14203041362759e-09	1.31917000336554e-08
C1qtnf6|5UTR|TC_5518_4345.00000|chr15_78529622_78529634_-^C1qtnf6|5UTR|TC_9704_1422.00000|chr15_78529587_78529602_-	-0.131206485449251	0.0445975662753992	0.00326089408602126	0.0067985831874511
C1ra|5UTR|TC_18306_343.00000|chr6_124512695_124512739_+^C1ra|5UTR|TC_24785_169.00000|chr6_124512633_124512663_+	-0.0661895241238971	0.104179448024608	0.525205729420414	0.601414208754858
C230052I12Rik|5UTR|TC_28269_123.00000|chr7_35396740_35396760_-^C230052I12Rik|5UTR_UP1k|TC_7205_2677.00000|chr7_35396780_35396839_-	0.116017908162516	0.115592896122542	0.315534422771996	0.395692655997466
C2cd5|5UTR|TC_13504_647.00000|chr6_143100033_143100097_-^C2cd5|5UTR|TC_17878_331.00000|chr6_143100123_143100157_-	0.181451724448679	0.0774082264432356	0.0190736508620368	0.0342557859381727
C3|5UTR|TC_13757_650.00000|chr17_57228092_57228098_-^C3|5UTR|TC_15131_527.00000|chr17_57228036_57228062_-	0.237069142784985	0.0671789386123882	0.000417258244636232	0.00100307168926848
C3|5UTR|TC_13757_650.00000|chr17_57228092_57228098_-^C3|5UTR|TC_27957_126.00000|chr17_57228120_57228134_-	-0.0124906371519536	0.147070728207624	0.932317472736385	0.948222392401552
C3|5UTR|TC_15131_527.00000|chr17_57228036_57228062_-^C3|5UTR|TC_27957_126.00000|chr17_57228120_57228134_-	-0.249559779936939	0.145303802802656	0.0858872279815168	0.131125233640505
C330006A16Rik|5UTR|TC_42617_28.00000|chr2_26140410_26140412_-^C330006A16Rik|5UTR|TC_5073_4968.00000|chr2_26140444_26140551_-	0.461782682409686	0.193044383164397	0.0167519904236459	0.0304784444994507
C330006A16Rik|5UTR|TC_42617_28.00000|chr2_26140410_26140412_-^C330006A16Rik|5UTR|TC_9472_1501.00000|chr2_26140306_26140388_-	0.225085335140666	0.196181548670174	0.251244503867761	0.327860204231375
C330006A16Rik|5UTR|TC_5073_4968.00000|chr2_26140444_26140551_-^C330006A16Rik|5UTR|TC_9472_1501.00000|chr2_26140306_26140388_-	-0.23669734726902	0.0435142611483607	5.34198092427829e-08	2.02034088243466e-07
C77080|5UTR|TC_19922_281.00000|chr4_129261396_129261415_-^C77080|5UTR_INTRON|TC_14926_545.00000|chr4_129255999_129256002_-	-4.32636369226896	0.586308754221066	1.59428026336172e-13	9.21170922213761e-13
C87436|5UTR|TC_33026_82.00000|chr6_86438419_86438425_+^C87436|5UTR|TC_8911_1726.00000|chr6_86438670_86438753_+	-0.02052829046744	0.153019465984698	0.89328019494965	0.917555253892992
C87436|5UTR|TC_33026_82.00000|chr6_86438419_86438425_+^C87436|5UTR_UP1k|TC_20397_266.00000|chr6_86438369_86438386_+	0.398962649883723	0.181814498400769	0.0282110456052462	0.0486671148439313
C87436|5UTR|TC_8911_1726.00000|chr6_86438670_86438753_+^C87436|5UTR_UP1k|TC_20397_266.00000|chr6_86438369_86438386_+	0.419490940351163	0.0961242478344871	1.2767688192028e-05	3.73296920032633e-05
Cab39|5UTR|TC_27466_131.00000|chr1_85793436_85793456_+^Cab39|5UTR_INTRON|TC_30106_104.00000|chr1_85794456_85794486_+	-0.0780892447821748	0.139609275078271	0.575928758703098	0.648847414460559
Cabin1|5UTR|TC_5780_4004.00000|chr10_75764256_75764354_-^Cabin1|5UTR|TC_9252_1583.00000|chr10_75764190_75764236_-	-0.0399986191783029	0.0349245911371876	0.252091012986672	0.328670549337296
Cacna2d1|5UTR|TC_34935_69.00000|chr5_15934737_15934739_+^Cacna2d1|5UTR|TC_38356_50.00000|chr5_15934917_15934919_+	0.737323227140539	0.186494069002918	7.69835912404204e-05	0.000204561746902219
Cactin|5UTR|TC_2173_17341.00000|chr10_81321192_81321230_+^Cactin|5UTR_UP1k|TC_34367_72.00000|chr10_81320907_81320927_+	-0.0829970423739187	0.169434255675587	0.624241415440204	0.692979297919061
Cacybp|5UTR|TC_650_76179.00000|chr1_160212767_160212834_-^Cacybp|5UTR|TC_7985_2139.00000|chr1_160212870_160212877_-	-0.0573034380029334	0.0247863925282542	0.0207836903918861	0.0370278298261312
Cald1|5UTR|TC_2437_14870.00000|chr6_34709614_34709629_+^Cald1|5UTR|TC_2512_14338.00000|chr6_34709477_34709553_+	-0.301336598137736	0.0154850823787293	0	0
Cald1|5UTR|TC_2437_14870.00000|chr6_34709614_34709629_+^Cald1|5UTR|TC_8853_1747.00000|chr6_34709579_34709582_+	0.0819713622124218	0.0311860284458781	0.00857713595678744	0.0165155921193373
Cald1|5UTR|TC_2437_14870.00000|chr6_34709614_34709629_+^Cald1|5UTR_UP1k|TC_30070_105.00000|chr6_34709441_34709443_+	-0.0367578053187719	0.118410335748675	0.756236007546105	0.806008318684873
Cald1|5UTR|TC_2512_14338.00000|chr6_34709477_34709553_+^Cald1|5UTR|TC_8853_1747.00000|chr6_34709579_34709582_+	0.383307960350157	0.0314361897581862	0	0
Cald1|5UTR|TC_2512_14338.00000|chr6_34709477_34709553_+^Cald1|5UTR_UP1k|TC_30070_105.00000|chr6_34709441_34709443_+	0.264578792818964	0.118608595917623	0.0257017912134181	0.0447622750704012
Cald1|5UTR|TC_8853_1747.00000|chr6_34709579_34709582_+^Cald1|5UTR_UP1k|TC_30070_105.00000|chr6_34709441_34709443_+	-0.118729167531194	0.120746201692101	0.325462143364011	0.405737237179201
Calm1|5UTR|TC_7152_2717.00000|chr12_100199565_100199567_+^Calm1|5UTR_UP1k|TC_326_164980.00000|chr12_100199524_100199531_+	0.112348180646453	0.0204124057694007	3.7144514131171e-08	1.42577537999543e-07
Calm3|5UTR|TC_12927_753.00000|chr7_16923886_16923888_-^Calm3|5UTR|TC_388_139255.00000|chr7_16923912_16924013_-	0.105742862687965	0.0433464219145051	0.0147082915781993	0.0271098865007957
Calml4|5UTR|TC_9478_1500.00000|chr9_62858085_62858131_+^Calml4|5UTR_UP1k|TC_21925_225.00000|chr9_62858057_62858065_+	0.114698006863281	0.0902890404726474	0.203962649768404	0.275450382450822
Calr3|5UTR|TC_15969_465.00000|chr8_72443702_72443757_-^Calr3|5UTR|TC_18368_340.00000|chr8_72435078_72435110_-	0.390780628413461	0.122165246207403	0.00138006985445482	0.00305766274485365
Calu|5UTR|TC_1271_33507.00000|chr6_29348174_29348180_+^Calu|5UTR|TC_482_107497.00000|chr6_29348117_29348153_+	-0.0462811967937407	0.00706998423916689	5.9038107735887e-11	2.85104499655337e-10
Camk2d|5UTR|TC_31914_90.00000|chr3_126597106_126597108_+^Camk2d|5UTR|TC_7557_2427.00000|chr3_126597306_126597380_+	-0.228844834689534	0.111890284587621	0.0408291340330027	0.0677523939748056
Camk2d|5UTR|TC_31914_90.00000|chr3_126597106_126597108_+^Camk2d|5UTR|TC_7666_2348.00000|chr3_126596969_126597033_+	-0.129474690638854	0.11013293157928	0.239745984367119	0.315491956552537
Camk2d|5UTR|TC_31914_90.00000|chr3_126597106_126597108_+^Camk2d|5UTR_UP1k|TC_12048_886.00000|chr3_126596330_126596369_+	-2.07991638732542	0.141550009384315	0	0
Camk2d|5UTR|TC_7557_2427.00000|chr3_126597306_126597380_+^Camk2d|5UTR|TC_7666_2348.00000|chr3_126596969_126597033_+	0.0993701440506799	0.0305782095447996	0.00115524997549432	0.00259589835165042
Camk2d|5UTR|TC_7557_2427.00000|chr3_126597306_126597380_+^Camk2d|5UTR_UP1k|TC_12048_886.00000|chr3_126596330_126596369_+	-1.85107155263589	0.0881531319918258	0	0
Camk2d|5UTR|TC_7666_2348.00000|chr3_126596969_126597033_+^Camk2d|5UTR_UP1k|TC_12048_886.00000|chr3_126596330_126596369_+	-1.95044169668657	0.0893439239765873	0	0
Camk2g|5UTR|TC_34565_71.00000|chr14_20793989_20793991_-^Camk2g|5UTR|TC_4320_6418.00000|chr14_20794013_20794093_-	-0.0308524105901819	0.166765899710387	0.853225653239263	0.885076531784734
Camkmt|5UTR|TC_14322_514.00000|chr17_85090695_85090715_+^Camkmt|5UTR_UP1k|TC_11653_834.00000|chr17_85090604_85090674_+	0.32035126647597	0.074648702714346	1.77509198631132e-05	5.09566786878075e-05
Caml|5UTR|TC_1890_20583.00000|chr13_55622983_55623052_+^Caml|5UTR|TC_23102_199.00000|chr13_55623073_55623075_+	-0.431957673762718	0.118876998548088	0.000279437425099616	0.000687507272107777
Camta2|5UTR|TC_16202_449.00000|chr11_70687926_70687979_-^Camta2|5UTR|TC_23096_199.00000|chr11_70688090_70688129_-	0.136841080187764	0.120032527701027	0.254272422795793	0.33075577169498
Cand1|5UTR|TC_28983_115.00000|chr10_119239724_119239750_-^Cand1|5UTR|TC_40225_40.00000|chr10_119239821_119239823_-	0.272202086335227	0.120804572646305	0.0242438165842924	0.0424315316679449
Cand1|5UTR|TC_28983_115.00000|chr10_119239724_119239750_-^Cand1|5UTR|TC_9581_1462.00000|chr10_119240012_119240087_-	-0.35995315909466	0.104631624602978	0.000581295875929255	0.00136954853757645
Cand1|5UTR|TC_40225_40.00000|chr10_119239821_119239823_-^Cand1|5UTR|TC_9581_1462.00000|chr10_119240012_119240087_-	-0.632155245429887	0.0770124167438863	2.22044604925031e-16	1.49888679269002e-15
Cant1|5UTR|TC_10793_1036.00000|chr11_118419025_118419036_-^Cant1|5UTR|TC_4633_5138.00000|chr11_118418963_118419005_-	-0.0100814201981471	0.0372933009158759	0.78690799315228	0.83073770429695
Cant1|5UTR|TC_10793_1036.00000|chr11_118419025_118419036_-^Cant1|5UTR_INTRON|TC_43344_23.00000|chr11_118418876_118418878_-	0.594665787790957	0.143902171984181	3.58946633429724e-05	9.94495995788818e-05
Cant1|5UTR|TC_4633_5138.00000|chr11_118418963_118419005_-^Cant1|5UTR_INTRON|TC_43344_23.00000|chr11_118418876_118418878_-	0.604747207989104	0.140953156861317	1.78341419774242e-05	5.11731800866102e-05
Cap1|5UTR|TC_416_128519.00000|chr4_122885842_122885889_-^Cap1|5UTR_UP1k|TC_12790_774.00000|chr4_122885946_122885948_-	0.134649149742203	0.032162050007098	2.83183160731948e-05	7.94317864876011e-05
Cap1|5UTR|TC_416_128519.00000|chr4_122885842_122885889_-^Cap1|5UTR_UP1k|TC_14561_573.00000|chr4_122886058_122886060_-	-0.54614232293089	0.0615235449001856	0	0
Cap1|5UTR|TC_416_128519.00000|chr4_122885842_122885889_-^Cap1|5UTR_UP1k|TC_3474_9068.00000|chr4_122885912_122885927_-	-0.00102853162150007	0.012100730931098	0.932263395036345	0.948222392401552
Cap1|5UTR|TC_416_128519.00000|chr4_122885842_122885889_-^Cap1|5UTR_UP1k|TC_9567_1466.00000|chr4_122886013_122886037_-	0.162596535103881	0.0223829240347758	3.75033337718378e-13	2.10841716995896e-12
Cap1|5UTR_UP1k|TC_12790_774.00000|chr4_122885946_122885948_-^Cap1|5UTR_UP1k|TC_14561_573.00000|chr4_122886058_122886060_-	-0.680791472673092	0.0694052847968076	0	0
Cap1|5UTR_UP1k|TC_12790_774.00000|chr4_122885946_122885948_-^Cap1|5UTR_UP1k|TC_3474_9068.00000|chr4_122885912_122885927_-	-0.135677681363703	0.0340024714450301	6.60092557733805e-05	0.000176869744376641
Cap1|5UTR_UP1k|TC_12790_774.00000|chr4_122885946_122885948_-^Cap1|5UTR_UP1k|TC_9567_1466.00000|chr4_122886013_122886037_-	0.027947385361678	0.0394055941275404	0.478185603961645	0.557401562527634
Cap1|5UTR_UP1k|TC_14561_573.00000|chr4_122886058_122886060_-^Cap1|5UTR_UP1k|TC_3474_9068.00000|chr4_122885912_122885927_-	0.54511379130939	0.0620475662581663	0	0
Cap1|5UTR_UP1k|TC_14561_573.00000|chr4_122886058_122886060_-^Cap1|5UTR_UP1k|TC_9567_1466.00000|chr4_122886013_122886037_-	0.708738858034771	0.0642478391952784	0	0
Cap1|5UTR_UP1k|TC_3474_9068.00000|chr4_122885912_122885927_-^Cap1|5UTR_UP1k|TC_9567_1466.00000|chr4_122886013_122886037_-	0.163625066725381	0.0250161506356581	6.11999340094371e-11	2.95218217899146e-10
Capg|5UTR|TC_10879_1109.00000|chr6_72549736_72549757_+^Capg|5UTR|TC_12521_813.00000|chr6_72544423_72544443_+	0.00268186699074963	0.0545779230462148	0.960809072004797	0.970438964073528
Capg|5UTR|TC_10879_1109.00000|chr6_72549736_72549757_+^Capg|5UTR|TC_1987_19429.00000|chr6_72549403_72549478_+	0.150590473114903	0.0350350753138193	1.72130637252632e-05	4.95536751142564e-05
Capg|5UTR|TC_10879_1109.00000|chr6_72549736_72549757_+^Capg|5UTR_INTRON|TC_19688_289.00000|chr6_72552988_72553028_+	-1.96719545787571	0.20296876090888	0	0
Capg|5UTR|TC_10879_1109.00000|chr6_72549736_72549757_+^Capg|5UTR_INTRON|TC_27982_126.00000|chr6_72552360_72552386_+	-2.02120309459144	0.281270155512709	6.67244037799719e-13	3.68953322081835e-12
Capg|5UTR|TC_10879_1109.00000|chr6_72549736_72549757_+^Capg|5UTR_INTRON|TC_32454_86.00000|chr6_72549166_72549168_+	-1.71784517728423	0.32700474363269	1.49419837391918e-07	5.44688879164089e-07
Capg|5UTR|TC_10879_1109.00000|chr6_72549736_72549757_+^Capg|5UTR_INTRON|TC_34022_75.00000|chr6_72549257_72549259_+	-2.081852978069	0.34194278780613	1.14110254578748e-09	4.9493058831179e-09
Capg|5UTR|TC_12521_813.00000|chr6_72544423_72544443_+^Capg|5UTR|TC_1987_19429.00000|chr6_72549403_72549478_+	0.147908606124153	0.0430587116501117	0.000592455745426212	0.00139408854628816
Capg|5UTR|TC_12521_813.00000|chr6_72544423_72544443_+^Capg|5UTR_INTRON|TC_19688_289.00000|chr6_72552988_72553028_+	-1.96987732486646	0.203956342103894	0	0
Capg|5UTR|TC_12521_813.00000|chr6_72544423_72544443_+^Capg|5UTR_INTRON|TC_27982_126.00000|chr6_72552360_72552386_+	-2.02388496158219	0.280853232842487	5.75317571360756e-13	3.19469316933433e-12
Capg|5UTR|TC_12521_813.00000|chr6_72544423_72544443_+^Capg|5UTR_INTRON|TC_32454_86.00000|chr6_72549166_72549168_+	-1.72052704427498	0.327378475183264	1.47648662407462e-07	5.38681462068505e-07
Capg|5UTR|TC_12521_813.00000|chr6_72544423_72544443_+^Capg|5UTR_INTRON|TC_34022_75.00000|chr6_72549257_72549259_+	-2.08453484505975	0.34026837624753	9.00313823493093e-10	3.94933649128275e-09
Capg|5UTR|TC_1987_19429.00000|chr6_72549403_72549478_+^Capg|5UTR_INTRON|TC_19688_289.00000|chr6_72552988_72553028_+	-2.11778593099062	0.199935088406042	0	0
Capg|5UTR|TC_1987_19429.00000|chr6_72549403_72549478_+^Capg|5UTR_INTRON|TC_27982_126.00000|chr6_72552360_72552386_+	-2.17179356770634	0.278524367157879	6.21724893790088e-15	3.907304124078e-14
Capg|5UTR|TC_1987_19429.00000|chr6_72549403_72549478_+^Capg|5UTR_INTRON|TC_32454_86.00000|chr6_72549166_72549168_+	-1.86843565039913	0.325562101717317	9.5177223879972e-09	3.82810324565996e-08
Capg|5UTR|TC_1987_19429.00000|chr6_72549403_72549478_+^Capg|5UTR_INTRON|TC_34022_75.00000|chr6_72549257_72549259_+	-2.23244345118391	0.338333666450029	4.15762979599776e-11	2.03703669795692e-10
Capg|5UTR_INTRON|TC_19688_289.00000|chr6_72552988_72553028_+^Capg|5UTR_INTRON|TC_27982_126.00000|chr6_72552360_72552386_+	-0.0540076367157235	0.34901455080928	0.877023752792983	0.904540657516141
Capg|5UTR_INTRON|TC_19688_289.00000|chr6_72552988_72553028_+^Capg|5UTR_INTRON|TC_32454_86.00000|chr6_72549166_72549168_+	0.249350280591488	0.379738928686256	0.511414945387673	0.588964652182344
Capg|5UTR_INTRON|TC_19688_289.00000|chr6_72552988_72553028_+^Capg|5UTR_INTRON|TC_34022_75.00000|chr6_72549257_72549259_+	-0.11465752019329	0.393652989319594	0.770848299412555	0.817468167455941
Capg|5UTR_INTRON|TC_27982_126.00000|chr6_72552360_72552386_+^Capg|5UTR_INTRON|TC_32454_86.00000|chr6_72549166_72549168_+	0.303357917307211	0.428324283592999	0.478794016936203	0.557763773526533
Capg|5UTR_INTRON|TC_27982_126.00000|chr6_72552360_72552386_+^Capg|5UTR_INTRON|TC_34022_75.00000|chr6_72549257_72549259_+	-0.0606498834775663	0.442696675455093	0.891030011386845	0.915674185485376
Capg|5UTR_INTRON|TC_32454_86.00000|chr6_72549166_72549168_+^Capg|5UTR_INTRON|TC_34022_75.00000|chr6_72549257_72549259_+	-0.364007800784777	0.462639020501621	0.431394626102774	0.512919935518286
Capn1|5UTR|TC_15313_513.00000|chr19_6015776_6015826_-^Capn1|5UTR|TC_9593_1460.00000|chr19_6015158_6015199_-	-0.0523737220457701	0.0520785655885345	0.314575530927675	0.394829919966257
Capn10|5UTR|TC_9088_1648.00000|chr1_92934723_92934811_+^Capn10|5UTR_UP1k|TC_26460_144.00000|chr1_92934369_92934397_+	-0.674898171361523	0.151918898296948	8.89238086521082e-06	2.65859282945305e-05
Capn2|5UTR|TC_3655_8309.00000|chr1_182517423_182517500_-^Capn2|5UTR|TC_7824_2242.00000|chr1_182517366_182517396_-	0.156108999119727	0.0244325296912225	1.66546998414674e-10	7.74895505926521e-10
Capns1|5UTR|TC_32467_86.00000|chr7_30195027_30195029_-^Capns1|5UTR_UP1k|TC_24614_172.00000|chr7_30195561_30195597_-	0.411744688050052	0.39271832206279	0.294432308482099	0.373949274528054
Capns1|5UTR|TC_32467_86.00000|chr7_30195027_30195029_-^Capns1|5UTR_UP1k|TC_33194_81.00000|chr7_30195531_30195539_-	1.10767320605496	0.397570134326863	0.0053345147282724	0.0107033035300628
Capns1|5UTR_UP1k|TC_24614_172.00000|chr7_30195561_30195597_-^Capns1|5UTR_UP1k|TC_33194_81.00000|chr7_30195531_30195539_-	0.695928518004907	0.194272241741584	0.000340669178435116	0.000828968850716484
Caprin1|5UTR|TC_10948_1092.00000|chr2_103796945_103796975_-^Caprin1|5UTR|TC_2049_18712.00000|chr2_103797001_103797085_-	0.0766194815825403	0.0358685082879216	0.0326695347820922	0.0555115453040448
Caprin1|5UTR|TC_10948_1092.00000|chr2_103796945_103796975_-^Caprin1|5UTR|TC_2891_11719.00000|chr2_103797574_103797660_-	0.095450424787965	0.0362110177448269	0.00839021443997856	0.0161967303280683
Caprin1|5UTR|TC_2049_18712.00000|chr2_103797001_103797085_-^Caprin1|5UTR|TC_2891_11719.00000|chr2_103797574_103797660_-	0.0188309432054247	0.0151343765097159	0.213407682724522	0.285734500471094
Capzb|5UTR|TC_1018_43733.00000|chr4_139192921_139192988_+^Capzb|5UTR_UP1k|TC_20804_254.00000|chr4_139193234_139193246_+	-0.537352235013587	0.111690319822578	1.50109035068624e-06	4.91347667571768e-06
Car5b|5UTR|TC_40201_41.00000|chrX_164014968_164014970_-^Car5b|5UTR|TC_9080_1651.00000|chrX_164027969_164028026_-	-0.0239949682681699	0.142401355746821	0.866188066448308	0.895901165486635
Car5b|5UTR|TC_40201_41.00000|chrX_164014968_164014970_-^Car5b|5UTR_INTRON|TC_5680_4121.00000|chrX_164015012_164015117_-	-0.0714769017378217	0.141470965300277	0.613389726738758	0.682666071778155
Car5b|5UTR|TC_9080_1651.00000|chrX_164027969_164028026_-^Car5b|5UTR_INTRON|TC_5680_4121.00000|chrX_164015012_164015117_-	-0.0474819334696518	0.0269399477628653	0.0779831298578464	0.120516876542419
Card10|5UTR|TC_25192_162.00000|chr15_78803008_78803031_-^Card10|5UTR_UP1k|TC_36944_57.00000|chr15_78803538_78803562_-	-0.659957521321004	0.373761097938412	0.0774428018118047	0.119808892258036
Carhsp1|5UTR|TC_6489_3257.00000|chr16_8672134_8672209_-^Carhsp1|5UTR_INTRON|TC_29928_106.00000|chr16_8667412_8667417_-	-1.24975137301066	0.310910041575694	5.82832120041843e-05	0.000157163365264573
Cars|5UTR|TC_18221_347.00000|chr7_143600010_143600012_-^Cars|5UTR|TC_1917_20111.00000|chr7_143600039_143600089_-	0.368435395538808	0.0795444917610748	3.6247341996809e-06	1.13060674822865e-05
Casd1|5UTR|TC_23633_189.00000|chr6_4601129_4601157_+^Casd1|5UTR_UP1k|TC_26816_140.00000|chr6_4600735_4600754_+	0.540874132363577	0.122017833507095	9.30402072474301e-06	2.77470522568734e-05
Casp12|5UTR|TC_7907_2186.00000|chr9_5345455_5345501_+^Casp12|5UTR_UP1k|TC_31462_94.00000|chr9_5345428_5345430_+	0.14414691774488	0.0804950500150109	0.0733326105370298	0.114245221499428
Casp3|5UTR|TC_29058_115.00000|chr8_46617465_46617469_+^Casp3|5UTR|TC_6387_3369.00000|chr8_46617431_46617440_+	0.11055287376495	0.101586440318839	0.276478544081374	0.354788434025174
Casp3|5UTR|TC_29058_115.00000|chr8_46617465_46617469_+^Casp3|5UTR|TC_7842_2231.00000|chr8_46617369_46617406_+	0.16312385132469	0.101848995976134	0.109238660872448	0.161676176484205
Casp3|5UTR|TC_6387_3369.00000|chr8_46617431_46617440_+^Casp3|5UTR|TC_7842_2231.00000|chr8_46617369_46617406_+	0.0525709775597394	0.0296168731806423	0.0758921580512606	0.117673666509083
Casp8|5UTR|TC_13273_709.00000|chr1_58795392_58795438_+^Casp8|5UTR|TC_16216_448.00000|chr1_58795630_58795676_+	0.603198495438207	0.069005367329407	0	0
Casp8|5UTR|TC_13273_709.00000|chr1_58795392_58795438_+^Casp8|5UTR|TC_17577_376.00000|chr1_58795498_58795509_+	0.638912474246695	0.087573804140315	2.97095681389692e-13	1.68178979590298e-12
Casp8|5UTR|TC_16216_448.00000|chr1_58795630_58795676_+^Casp8|5UTR|TC_17577_376.00000|chr1_58795498_58795509_+	0.035713978808488	0.086424062032208	0.679429941762596	0.741381290861748
Casp9|5UTR|TC_11171_1046.00000|chr4_141793786_141793861_+^Casp9|5UTR|TC_37976_52.00000|chr4_141793724_141793727_+	-0.521090658369865	0.183847231888914	0.00459164638983744	0.00931395515761026
Cast|5UTR|TC_7766_2273.00000|chr13_74807885_74807989_-^Cast|5UTR_UP1k|TC_14358_592.00000|chr13_74808642_74808704_-	0.0753185478403006	0.0491530583287681	0.12544181459971	0.181941262887294
Cast|5UTR|TC_7766_2273.00000|chr13_74807885_74807989_-^Cast|5UTR_UP1k|TC_22966_202.00000|chr13_74808840_74808889_-	0.0298832351251307	0.088449018546951	0.735469972639866	0.78971953836631
Cast|5UTR|TC_7766_2273.00000|chr13_74807885_74807989_-^Cast|5UTR_UP1k|TC_42407_29.00000|chr13_74808740_74808744_-	0.128552390512347	0.0875030747406266	0.141800636474755	0.202334328546877
Cast|5UTR|TC_7766_2273.00000|chr13_74807885_74807989_-^Cast|5UTR_UP1k|TC_7904_2187.00000|chr13_74808516_74808570_-	0.0131821044600901	0.0349002396595085	0.70564742329298	0.763699282441681
Cast|5UTR_UP1k|TC_14358_592.00000|chr13_74808642_74808704_-^Cast|5UTR_UP1k|TC_22966_202.00000|chr13_74808840_74808889_-	-0.0454353127151699	0.0956043127768323	0.634613540678033	0.7025313301429
Cast|5UTR_UP1k|TC_14358_592.00000|chr13_74808642_74808704_-^Cast|5UTR_UP1k|TC_42407_29.00000|chr13_74808740_74808744_-	0.0532338426720459	0.0950341082065	0.575373633481502	0.648277688922205
Cast|5UTR_UP1k|TC_14358_592.00000|chr13_74808642_74808704_-^Cast|5UTR_UP1k|TC_7904_2187.00000|chr13_74808516_74808570_-	-0.0621364433802105	0.0487399528194775	0.202360054818179	0.273652384678342
Cast|5UTR_UP1k|TC_22966_202.00000|chr13_74808840_74808889_-^Cast|5UTR_UP1k|TC_42407_29.00000|chr13_74808740_74808744_-	0.0986691553872159	0.116876981936443	0.398549971514375	0.480899855232984
Cast|5UTR_UP1k|TC_22966_202.00000|chr13_74808840_74808889_-^Cast|5UTR_UP1k|TC_7904_2187.00000|chr13_74808516_74808570_-	-0.0167011306650406	0.0892253718080801	0.851520159406156	0.883517001089403
Cast|5UTR_UP1k|TC_42407_29.00000|chr13_74808740_74808744_-^Cast|5UTR_UP1k|TC_7904_2187.00000|chr13_74808516_74808570_-	-0.115370286052256	0.0868447238115031	0.184024120327909	0.253030753980591
Casz1|5UTR|TC_23457_192.00000|chr4_148804415_148804493_+^Casz1|5UTR_INTRON|TC_39482_44.00000|chr4_148872002_148872076_+	-3.70712276863586	4.75920498750569	0.436016590184343	0.517116701045107
Catsper2|5UTR|TC_22152_219.00000|chr2_121413572_121413584_-^Catsper2|5UTR|TC_32141_88.00000|chr2_121413610_121413612_-	0.289313995247862	0.249316676842067	0.245874685983179	0.321845547041455
Catsperg1|5UTR_INTRON|TC_22841_205.00000|chr7_29211476_29211546_-^Catsperg1|5UTR_INTRON|TC_28087_125.00000|chr7_29211059_29211106_-	-0.239095307188488	0.410133712763102	0.559914059497554	0.633963467228067
Cav1|5UTR|TC_10140_1295.00000|chr6_17307889_17307891_+^Cav1|5UTR|TC_11562_971.00000|chr6_17307674_17307690_+	0.816692783261296	0.0487034581143624	0	0
Cav1|5UTR|TC_10140_1295.00000|chr6_17307889_17307891_+^Cav1|5UTR|TC_15639_489.00000|chr6_17307641_17307643_+	0.842904087916501	0.0589449615578675	0	0
Cav1|5UTR|TC_10140_1295.00000|chr6_17307889_17307891_+^Cav1|5UTR|TC_1792_21903.00000|chr6_17306383_17306401_+	0.374857278378686	0.0416246648911869	0	0
Cav1|5UTR|TC_10140_1295.00000|chr6_17307889_17307891_+^Cav1|5UTR|TC_18668_327.00000|chr6_17307915_17307917_+	0.0498861088529682	0.0805730510773098	0.535823234885991	0.611330684478485
Cav1|5UTR|TC_10140_1295.00000|chr6_17307889_17307891_+^Cav1|5UTR|TC_1991_19383.00000|chr6_17307719_17307724_+	0.69736315896371	0.0410843334939227	0	0
Cav1|5UTR|TC_10140_1295.00000|chr6_17307889_17307891_+^Cav1|5UTR|TC_6702_3078.00000|chr6_17306421_17306423_+	0.290141621891557	0.0448547972726929	9.90043602655533e-11	4.7063155498343e-10
Cav1|5UTR|TC_10140_1295.00000|chr6_17307889_17307891_+^Cav1|5UTR|TC_7651_2359.00000|chr6_17306340_17306362_+	0.691823101163376	0.0442201194893417	0	0
Cav1|5UTR|TC_10140_1295.00000|chr6_17307889_17307891_+^Cav1|5UTR_UP1k|TC_17823_364.00000|chr6_17306141_17306145_+	0.583059986893669	0.0748559161277461	6.66133814775094e-15	4.17439613692792e-14
Cav1|5UTR|TC_10140_1295.00000|chr6_17307889_17307891_+^Cav1|5UTR_UP1k|TC_21960_224.00000|chr6_17306259_17306261_+	0.781939461070545	0.0925576032169445	0	0
Cav1|5UTR|TC_11562_971.00000|chr6_17307674_17307690_+^Cav1|5UTR|TC_15639_489.00000|chr6_17307641_17307643_+	0.0262113046552049	0.0503884996038767	0.602935150965451	0.673086853354571
Cav1|5UTR|TC_11562_971.00000|chr6_17307674_17307690_+^Cav1|5UTR|TC_1792_21903.00000|chr6_17306383_17306401_+	-0.44183550488261	0.0279712645637708	0	0
Cav1|5UTR|TC_11562_971.00000|chr6_17307674_17307690_+^Cav1|5UTR|TC_18668_327.00000|chr6_17307915_17307917_+	-0.766806674408328	0.0751926789214617	0	0
Cav1|5UTR|TC_11562_971.00000|chr6_17307674_17307690_+^Cav1|5UTR|TC_1991_19383.00000|chr6_17307719_17307724_+	-0.119329624297586	0.027300140836247	1.2366408751685e-05	3.6237224572632e-05
Cav1|5UTR|TC_11562_971.00000|chr6_17307674_17307690_+^Cav1|5UTR|TC_6702_3078.00000|chr6_17306421_17306423_+	-0.526551161369739	0.0345360362822512	0	0
Cav1|5UTR|TC_11562_971.00000|chr6_17307674_17307690_+^Cav1|5UTR|TC_7651_2359.00000|chr6_17306340_17306362_+	-0.124869682097919	0.0343303446236	0.000275513475419098	0.000678362069381808
Cav1|5UTR|TC_11562_971.00000|chr6_17307674_17307690_+^Cav1|5UTR_UP1k|TC_17823_364.00000|chr6_17306141_17306145_+	-0.233632796367627	0.0691163649987124	0.000724115238085021	0.00167978342106883
Cav1|5UTR|TC_11562_971.00000|chr6_17307674_17307690_+^Cav1|5UTR_UP1k|TC_21960_224.00000|chr6_17306259_17306261_+	-0.034753322190751	0.0887287320788531	0.695294232883976	0.754736336878774
Cav1|5UTR|TC_15639_489.00000|chr6_17307641_17307643_+^Cav1|5UTR|TC_1792_21903.00000|chr6_17306383_17306401_+	-0.468046809537815	0.0429088909754716	0	0
Cav1|5UTR|TC_15639_489.00000|chr6_17307641_17307643_+^Cav1|5UTR|TC_18668_327.00000|chr6_17307915_17307917_+	-0.793017979063532	0.0825861876427837	0	0
Cav1|5UTR|TC_15639_489.00000|chr6_17307641_17307643_+^Cav1|5UTR|TC_1991_19383.00000|chr6_17307719_17307724_+	-0.145540928952791	0.0427156571559733	0.000656322162381873	0.00153091258790693
Cav1|5UTR|TC_15639_489.00000|chr6_17307641_17307643_+^Cav1|5UTR|TC_6702_3078.00000|chr6_17306421_17306423_+	-0.552762466024944	0.0473875514159791	0	0
Cav1|5UTR|TC_15639_489.00000|chr6_17307641_17307643_+^Cav1|5UTR|TC_7651_2359.00000|chr6_17306340_17306362_+	-0.151080986753124	0.0464270072771974	0.00113727544215725	0.00255901607468425
Cav1|5UTR|TC_15639_489.00000|chr6_17307641_17307643_+^Cav1|5UTR_UP1k|TC_17823_364.00000|chr6_17306141_17306145_+	-0.259844101022832	0.0757765446105352	0.000605623108661524	0.00142252018144781
Cav1|5UTR|TC_15639_489.00000|chr6_17307641_17307643_+^Cav1|5UTR_UP1k|TC_21960_224.00000|chr6_17306259_17306261_+	-0.0609646268459559	0.0957772714798757	0.524434297646762	0.600688171158409
Cav1|5UTR|TC_1792_21903.00000|chr6_17306383_17306401_+^Cav1|5UTR|TC_18668_327.00000|chr6_17307915_17307917_+	-0.324971169525717	0.0699346851046747	3.37154681218088e-06	1.05590276954547e-05
Cav1|5UTR|TC_1792_21903.00000|chr6_17306383_17306401_+^Cav1|5UTR|TC_1991_19383.00000|chr6_17307719_17307724_+	0.322505880585024	0.0111389275604182	0	0
Cav1|5UTR|TC_1792_21903.00000|chr6_17306383_17306401_+^Cav1|5UTR|TC_6702_3078.00000|chr6_17306421_17306423_+	-0.0847156564871288	0.0225445557838683	0.000171482927041611	0.0004353794175528
Cav1|5UTR|TC_1792_21903.00000|chr6_17306383_17306401_+^Cav1|5UTR|TC_7651_2359.00000|chr6_17306340_17306362_+	0.316965822784691	0.0230992545061113	0	0
Cav1|5UTR|TC_1792_21903.00000|chr6_17306383_17306401_+^Cav1|5UTR_UP1k|TC_17823_364.00000|chr6_17306141_17306145_+	0.208202708514983	0.063820361072924	0.00110502687469172	0.00249158199904703
Cav1|5UTR|TC_1792_21903.00000|chr6_17306383_17306401_+^Cav1|5UTR_UP1k|TC_21960_224.00000|chr6_17306259_17306261_+	0.407082182691859	0.0850679868991987	1.70668728394219e-06	5.54631080678536e-06
Cav1|5UTR|TC_18668_327.00000|chr6_17307915_17307917_+^Cav1|5UTR|TC_1991_19383.00000|chr6_17307719_17307724_+	0.647477050110742	0.0699971101269647	0	0
Cav1|5UTR|TC_18668_327.00000|chr6_17307915_17307917_+^Cav1|5UTR|TC_6702_3078.00000|chr6_17306421_17306423_+	0.240255513038589	0.0729309336724018	0.000986712796118727	0.00224215610427811
Cav1|5UTR|TC_18668_327.00000|chr6_17307915_17307917_+^Cav1|5UTR|TC_7651_2359.00000|chr6_17306340_17306362_+	0.641936992310408	0.0737763771051378	0	0
Cav1|5UTR|TC_18668_327.00000|chr6_17307915_17307917_+^Cav1|5UTR_UP1k|TC_17823_364.00000|chr6_17306141_17306145_+	0.533173878040701	0.0940335531111347	1.42765330668482e-08	5.66397482470601e-08
Cav1|5UTR|TC_18668_327.00000|chr6_17307915_17307917_+^Cav1|5UTR_UP1k|TC_21960_224.00000|chr6_17306259_17306261_+	0.732053352217577	0.112909404295582	8.95914453735713e-11	4.27924762388843e-10
Cav1|5UTR|TC_1991_19383.00000|chr6_17307719_17307724_+^Cav1|5UTR|TC_6702_3078.00000|chr6_17306421_17306423_+	-0.407221537072153	0.0217307401545798	0	0
Cav1|5UTR|TC_1991_19383.00000|chr6_17307719_17307724_+^Cav1|5UTR|TC_7651_2359.00000|chr6_17306340_17306362_+	-0.00554005780033358	0.0226725761799116	0.806959290661114	0.847200676883949
Cav1|5UTR|TC_1991_19383.00000|chr6_17307719_17307724_+^Cav1|5UTR_UP1k|TC_17823_364.00000|chr6_17306141_17306145_+	-0.114303172070041	0.0635507409126324	0.0720799610943916	0.112534313738131
Cav1|5UTR|TC_1991_19383.00000|chr6_17307719_17307724_+^Cav1|5UTR_UP1k|TC_21960_224.00000|chr6_17306259_17306261_+	0.0845763021068347	0.0852380626395798	0.321082256070004	0.401223433279372
Cav1|5UTR|TC_6702_3078.00000|chr6_17306421_17306423_+^Cav1|5UTR|TC_7651_2359.00000|chr6_17306340_17306362_+	0.40168147927182	0.0298089099495803	0	0
Cav1|5UTR|TC_6702_3078.00000|chr6_17306421_17306423_+^Cav1|5UTR_UP1k|TC_17823_364.00000|chr6_17306141_17306145_+	0.292918365002112	0.0665258436319977	1.06726612578711e-05	3.15774024494108e-05
Cav1|5UTR|TC_6702_3078.00000|chr6_17306421_17306423_+^Cav1|5UTR_UP1k|TC_21960_224.00000|chr6_17306259_17306261_+	0.491797839178988	0.0875650354984938	1.95008258430107e-08	7.66935027756907e-08
Cav1|5UTR|TC_7651_2359.00000|chr6_17306340_17306362_+^Cav1|5UTR_UP1k|TC_17823_364.00000|chr6_17306141_17306145_+	-0.108763114269708	0.0660073113052883	0.0994053296069779	0.148767720575664
Cav1|5UTR|TC_7651_2359.00000|chr6_17306340_17306362_+^Cav1|5UTR_UP1k|TC_21960_224.00000|chr6_17306259_17306261_+	0.0901163599071683	0.0881517659305007	0.306645322733982	0.386622453479458
Cav1|5UTR_UP1k|TC_17823_364.00000|chr6_17306141_17306145_+^Cav1|5UTR_UP1k|TC_21960_224.00000|chr6_17306259_17306261_+	0.198879474176876	0.106820643284605	0.062630229818329	0.099162010417335
Cav2|5UTR|TC_2450_14793.00000|chr6_17281278_17281357_+^Cav2|5UTR|TC_7088_2760.00000|chr6_17281198_17281227_+	0.130680917671509	0.0257973616232899	4.06966664590058e-07	1.40987183644036e-06
Cbfa2t2|5UTR|TC_7820_2244.00000|chr2_154436458_154436537_+^Cbfa2t2|5UTR_INTRON|TC_34904_69.00000|chr2_154460004_154460013_+	0.0950927161537078	0.15274454775216	0.53357340032894	0.609240769453676
Cbwd1|5UTR|TC_3834_7694.00000|chr19_24961552_24961627_-^Cbwd1|5UTR_UP1k|TC_35060_68.00000|chr19_24961653_24961655_-	0.230359450104083	0.17867445296865	0.197304551591864	0.268059508874962
Cbx3|5UTR|TC_804_56998.00000|chr6_51470640_51470706_+^Cbx3|5UTR_UP1k|TC_10450_1216.00000|chr6_51470612_51470614_+	-0.58818017189994	0.0409034687539496	0	0
Cbx5|5UTR|TC_3130_10561.00000|chr15_103215290_103215388_-^Cbx5|5UTR_INTRON|TC_18876_318.00000|chr15_103216267_103216269_-	-1.66576576696404	0.246421649443304	1.38165034968551e-11	7.00491920621384e-11
Cbx5|5UTR|TC_3130_10561.00000|chr15_103215290_103215388_-^Cbx5|5UTR_INTRON|TC_30379_102.00000|chr15_103216091_103216093_-	-4.14413678718883	4.05195231569972	0.306425765751676	0.386412877953945
Cbx5|5UTR|TC_3130_10561.00000|chr15_103215290_103215388_-^Cbx5|5UTR_UP1k|TC_454_114499.00000|chr15_103239822_103239881_-	0.345756672628979	0.0127594210984738	0	0
Cbx5|5UTR_INTRON|TC_18876_318.00000|chr15_103216267_103216269_-^Cbx5|5UTR_INTRON|TC_30379_102.00000|chr15_103216091_103216093_-	-2.4783710202248	4.06536413475507	0.542106431653711	0.617371534042726
Cbx5|5UTR_INTRON|TC_18876_318.00000|chr15_103216267_103216269_-^Cbx5|5UTR_UP1k|TC_454_114499.00000|chr15_103239822_103239881_-	2.01152243959302	0.245922506327821	2.22044604925031e-16	1.49888679269002e-15
Cbx5|5UTR_INTRON|TC_30379_102.00000|chr15_103216091_103216093_-^Cbx5|5UTR_UP1k|TC_454_114499.00000|chr15_103239822_103239881_-	4.48989345981781	4.05213681121239	0.26784840069807	0.345437524440107
Cc2d1a|5UTR_UP1k|TC_10603_952.00000|chr8_84147842_84147877_-^Cc2d1a|5UTR_UP1k|TC_13652_539.00000|chr8_84147898_84147919_-	0.08900741252662	0.0674109937705946	0.186711719282605	0.25614869065333
Cc2d1b|5UTR|TC_2185_17237.00000|chr4_108619933_108620047_+^Cc2d1b|5UTR_UP1k|TC_20294_269.00000|chr4_108619901_108619904_+	0.203855486930365	0.0762476248143217	0.00750423769371156	0.0146510243511046
Ccar1|5UTR|TC_24576_172.00000|chr10_62792223_62792225_-^Ccar1|5UTR|TC_2478_14557.00000|chr10_62792251_62792290_-	0.0118292021503001	0.103693162604335	0.90917524667324	0.930457438777014
Ccar2|5UTR|TC_34873_69.00000|chr14_70153790_70153792_-^Ccar2|5UTR|TC_6989_2836.00000|chr14_70153692_70153742_-	-0.439734424927858	0.0921491361973211	1.82417822447434e-06	5.90326217424264e-06
Ccar2|5UTR|TC_34873_69.00000|chr14_70153790_70153792_-^Ccar2|5UTR_UP1k|TC_18627_328.00000|chr14_70153823_70153843_-	-0.861572063863802	0.10614560165343	4.44089209850063e-16	2.96874315820256e-15
Ccar2|5UTR|TC_6989_2836.00000|chr14_70153692_70153742_-^Ccar2|5UTR_UP1k|TC_18627_328.00000|chr14_70153823_70153843_-	-0.421837638935944	0.0673886339589841	3.85534937308307e-10	1.74428293816342e-09
Ccdc101|5UTR|TC_1815_21470.00000|chr7_126649301_126649358_+^Ccdc101|5UTR_UP1k|TC_25566_157.00000|chr7_126649278_126649280_+	-0.0196720841842529	0.0927986662084491	0.832117400552516	0.867580660449557
Ccdc102a|5UTR|TC_9089_1648.00000|chr8_94918001_94918092_-^Ccdc102a|5UTR_INTRON|TC_25867_153.00000|chr8_94917472_94917576_-	-0.259087053637871	0.136551039122758	0.0577798866293784	0.0924309053580835
Ccdc12|5UTR|TC_647_76347.00000|chr9_110656498_110656544_+^Ccdc12|5UTR_UP1k|TC_12118_874.00000|chr9_110656470_110656472_+	0.244170192939695	0.0367975521931034	3.2340130573516e-11	1.59403665013993e-10
Ccdc132|5UTR|TC_5847_3917.00000|chr6_3498392_3498430_+^Ccdc132|5UTR_UP1k|TC_38162_51.00000|chr6_3498367_3498369_+	-0.0548559109881949	0.134340622699558	0.683028113993953	0.74437862427459
Ccdc134|5UTR|TC_11520_977.00000|chr15_82127895_82127995_+^Ccdc134|5UTR|TC_32538_85.00000|chr15_82128022_82128024_+	0.115944681010837	0.170634833309539	0.496827374378436	0.575144558018321
Ccdc136|5UTR|TC_20273_270.00000|chr6_29399201_29399203_+^Ccdc136|5UTR|TC_24488_174.00000|chr6_29399224_29399242_+	0.24952374641888	0.156979400752962	0.111940384890298	0.165060156067582
Ccdc137|5UTR|TC_1005_44481.00000|chr11_120458097_120458140_+^Ccdc137|5UTR_UP1k|TC_26254_147.00000|chr11_120457924_120457926_+	-0.101173417010159	0.101327562186644	0.318047266738703	0.397968703543677
Ccdc15|5UTR|TC_12112_763.00000|chr9_37348326_37348362_-^Ccdc15|5UTR|TC_18416_266.00000|chr9_37348384_37348403_-	0.0378612922425707	0.125212575575339	0.762365359987055	0.810796510346378
Ccdc157|5UTR|TC_14502_579.00000|chr11_4160252_4160303_-^Ccdc157|5UTR|TC_38450_49.00000|chr11_4160224_4160226_-	0.249881429537047	0.177200712701478	0.158492323108723	0.222758820177241
Ccdc157|5UTR|TC_14502_579.00000|chr11_4160252_4160303_-^Ccdc157|5UTR|TC_42185_30.00000|chr11_4152908_4152910_-	-4.54633536109182	6.51289754165556	0.485145231113855	0.564210396461192
Ccdc157|5UTR|TC_38450_49.00000|chr11_4160224_4160226_-^Ccdc157|5UTR|TC_42185_30.00000|chr11_4152908_4152910_-	-4.79621679062887	6.52101168381962	0.462033854586421	0.542430722946249
Ccdc163|5UTR_UP1k|TC_12565_806.00000|chr4_116708669_116708722_+^Ccdc163|5UTR_UP1k|TC_4303_6455.00000|chr4_116708591_116708629_+	-0.0705752112433124	0.0470347215239544	0.133487070974804	0.191933394311065
Ccdc174|5UTR|TC_2313_16027.00000|chr6_91878038_91878102_+^Ccdc174|5UTR_UP1k|TC_35804_64.00000|chr6_91877965_91877967_+	-0.274828125289594	0.186309828913976	0.14018205829428	0.200439101339559
Ccdc23|5UTR|TC_33858_76.00000|chr4_119195312_119195314_+^Ccdc23|5UTR|TC_3913_7430.00000|chr4_119195360_119195449_+	-0.327206572064986	0.157065882508564	0.0372289797825409	0.0623302653596894
Ccdc28a|5UTR|TC_10775_1129.00000|chr10_18234946_18234996_-^Ccdc28a|5UTR_UP1k|TC_25747_154.00000|chr10_18235227_18235262_-	-0.191200885478131	0.112790219200006	0.0900393264963084	0.136716347108773
Ccdc47|5UTR|TC_745_63636.00000|chr11_106216281_106216359_-^Ccdc47|5UTR_UP1k|TC_10642_1163.00000|chr11_106216793_106216830_-	-1.44148121967331	0.0500803735707862	0	0
Ccdc50|5UTR|TC_1812_21483.00000|chr16_27388981_27389078_+^Ccdc50|5UTR_UP1k|TC_20321_268.00000|chr16_27388920_27388930_+	0.578700803080876	0.0609450810209006	0	0
Ccdc50|5UTR|TC_1812_21483.00000|chr16_27388981_27389078_+^Ccdc50|5UTR_UP1k|TC_24031_181.00000|chr16_27388953_27388955_+	0.191890214646318	0.0891487676046004	0.031360208383129	0.0534599029312608
Ccdc50|5UTR|TC_1812_21483.00000|chr16_27388981_27389078_+^Ccdc50|5UTR_UP1k|TC_25330_160.00000|chr16_27388861_27388866_+	0.482129477448049	0.0777903967500182	5.72571101642438e-10	2.54830083784941e-09
Ccdc50|5UTR_UP1k|TC_20321_268.00000|chr16_27388920_27388930_+^Ccdc50|5UTR_UP1k|TC_24031_181.00000|chr16_27388953_27388955_+	-0.386810588434559	0.107193308409711	0.000307933375788938	0.000753939547666177
Ccdc50|5UTR_UP1k|TC_20321_268.00000|chr16_27388920_27388930_+^Ccdc50|5UTR_UP1k|TC_25330_160.00000|chr16_27388861_27388866_+	-0.0965713256328273	0.0984503135859831	0.326634978982954	0.40688995957265
Ccdc50|5UTR_UP1k|TC_24031_181.00000|chr16_27388953_27388955_+^Ccdc50|5UTR_UP1k|TC_25330_160.00000|chr16_27388861_27388866_+	0.290239262801732	0.117458586495806	0.0134738719870466	0.0249973227642074
Ccdc55|5UTR|TC_1509_26795.00000|chr11_77078411_77078439_-^Ccdc55|5UTR_UP1k|TC_23654_188.00000|chr11_77078465_77078467_-	0.191160493817373	0.103600461067416	0.065012769434529	0.102575181511281
Ccdc58|5UTR|TC_1204_35661.00000|chr16_36072072_36072114_+^Ccdc58|5UTR|TC_28717_118.00000|chr16_36071738_36071740_+	-0.0636143650113159	0.180113506398372	0.723945689254214	0.780091329301534
Ccdc58|5UTR|TC_1204_35661.00000|chr16_36072072_36072114_+^Ccdc58|5UTR|TC_6550_3211.00000|chr16_36071625_36071686_+	-0.705682213402336	0.0363677613004394	0	0
Ccdc58|5UTR|TC_28717_118.00000|chr16_36071738_36071740_+^Ccdc58|5UTR|TC_6550_3211.00000|chr16_36071625_36071686_+	-0.64206784839102	0.182764196203822	0.000442920317874851	0.00106029255142299
Ccdc59|5UTR|TC_2201_17089.00000|chr10_105841459_105841494_+^Ccdc59|5UTR_UP1k|TC_13546_675.00000|chr10_105841425_105841430_+	0.203254685405775	0.0499484875419316	4.71574137963504e-05	0.000128669989463893
Ccdc77|5UTR|TC_17034_404.00000|chr6_120357430_120357486_-^Ccdc77|5UTR|TC_5736_4050.00000|chr6_120357332_120357400_-	0.34558715194947	0.100706702576324	0.000599987240952782	0.0014102925900245
Ccdc80|5UTR_UP1k|TC_14935_544.00000|chr16_45093613_45093616_+^Ccdc80|5UTR_UP1k|TC_18469_335.00000|chr16_45093723_45093732_+	-0.283127982798748	0.0847311118917682	0.000833306568394532	0.00191748227211626
Ccdc80|5UTR_UP1k|TC_14935_544.00000|chr16_45093613_45093616_+^Ccdc80|5UTR_UP1k|TC_2078_18442.00000|chr16_45093665_45093675_+	0.00591010643548288	0.0539606964958423	0.912785195103071	0.933205286380223
Ccdc80|5UTR_UP1k|TC_14935_544.00000|chr16_45093613_45093616_+^Ccdc80|5UTR_UP1k|TC_31507_93.00000|chr16_45093880_45093882_+	0.387212501466042	0.052903356374348	2.4935609133081e-13	1.42321779542859e-12
Ccdc80|5UTR_UP1k|TC_14935_544.00000|chr16_45093613_45093616_+^Ccdc80|5UTR_UP1k|TC_6706_3076.00000|chr16_45093642_45093645_+	0.0728774807087709	0.0561959136002526	0.194683965655987	0.265185885714397
Ccdc80|5UTR_UP1k|TC_14935_544.00000|chr16_45093613_45093616_+^Ccdc80|5UTR_UP1k|TC_6715_3071.00000|chr16_45093749_45093766_+	0.0366161279212933	0.0550989607743262	0.506337040180672	0.5842453258564
Ccdc80|5UTR_UP1k|TC_18469_335.00000|chr16_45093723_45093732_+^Ccdc80|5UTR_UP1k|TC_2078_18442.00000|chr16_45093665_45093675_+	0.289038089234231	0.0660537743461102	1.20988051157678e-05	3.54927148061754e-05
Ccdc80|5UTR_UP1k|TC_18469_335.00000|chr16_45093723_45093732_+^Ccdc80|5UTR_UP1k|TC_31507_93.00000|chr16_45093880_45093882_+	0.670340484264789	0.065610754235675	0	0
Ccdc80|5UTR_UP1k|TC_18469_335.00000|chr16_45093723_45093732_+^Ccdc80|5UTR_UP1k|TC_6706_3076.00000|chr16_45093642_45093645_+	0.356005463507519	0.0681908958470146	1.78230395553314e-07	6.4416364510258e-07
Ccdc80|5UTR_UP1k|TC_18469_335.00000|chr16_45093723_45093732_+^Ccdc80|5UTR_UP1k|TC_6715_3071.00000|chr16_45093749_45093766_+	0.319744110720041	0.066550007779092	1.55085138264788e-06	5.05868359482954e-06
Ccdc80|5UTR_UP1k|TC_2078_18442.00000|chr16_45093665_45093675_+^Ccdc80|5UTR_UP1k|TC_31507_93.00000|chr16_45093880_45093882_+	0.381302395030559	0.0083502693044394	0	0
Ccdc80|5UTR_UP1k|TC_2078_18442.00000|chr16_45093665_45093675_+^Ccdc80|5UTR_UP1k|TC_6706_3076.00000|chr16_45093642_45093645_+	0.066967374273288	0.0202968523940299	0.0009689277073055	0.00220632913351023
Ccdc80|5UTR_UP1k|TC_2078_18442.00000|chr16_45093665_45093675_+^Ccdc80|5UTR_UP1k|TC_6715_3071.00000|chr16_45093749_45093766_+	0.0307060214858104	0.01762314106316	0.0814438291082367	0.125171999278784
Ccdc80|5UTR_UP1k|TC_31507_93.00000|chr16_45093880_45093882_+^Ccdc80|5UTR_UP1k|TC_6706_3076.00000|chr16_45093642_45093645_+	-0.314335020757271	0.0186348990847231	0	0
Ccdc80|5UTR_UP1k|TC_31507_93.00000|chr16_45093880_45093882_+^Ccdc80|5UTR_UP1k|TC_6715_3071.00000|chr16_45093749_45093766_+	-0.350596373544748	0.0149861370688267	0	0
Ccdc80|5UTR_UP1k|TC_6706_3076.00000|chr16_45093642_45093645_+^Ccdc80|5UTR_UP1k|TC_6715_3071.00000|chr16_45093749_45093766_+	-0.0362613527874776	0.0241933423522031	0.133921542362559	0.192431523841731
Ccdc9|5UTR|TC_1749_22593.00000|chr7_16286749_16286807_-^Ccdc9|5UTR|TC_19317_302.00000|chr7_16286726_16286728_-	0.05406901349627	0.066151924786072	0.413730705349598	0.495389075348305
Ccdc9|5UTR|TC_1749_22593.00000|chr7_16286749_16286807_-^Ccdc9|5UTR_INTRON|TC_27288_134.00000|chr7_16285472_16285486_-	-0.440338138114239	0.0895206186595581	8.70559196952669e-07	2.91356326288115e-06
Ccdc9|5UTR|TC_1749_22593.00000|chr7_16286749_16286807_-^Ccdc9|5UTR_INTRON|TC_8654_1820.00000|chr7_16285986_16286079_-	-0.174436191988383	0.0302979726390849	8.54419757168046e-09	3.44711459090006e-08
Ccdc9|5UTR|TC_19317_302.00000|chr7_16286726_16286728_-^Ccdc9|5UTR_INTRON|TC_27288_134.00000|chr7_16285472_16285486_-	-0.494407151610509	0.110823159226484	8.14921192504592e-06	2.4503682624691e-05
Ccdc9|5UTR|TC_19317_302.00000|chr7_16286726_16286728_-^Ccdc9|5UTR_INTRON|TC_8654_1820.00000|chr7_16285986_16286079_-	-0.228505205484653	0.0725406626794545	0.00163254145948444	0.00357648468057423
Ccdc9|5UTR_INTRON|TC_27288_134.00000|chr7_16285472_16285486_-^Ccdc9|5UTR_INTRON|TC_8654_1820.00000|chr7_16285986_16286079_-	0.265901946125855	0.0950312557152602	0.00514125870191751	0.0103519725413494
Ccdc90b|5UTR|TC_16477_435.00000|chr7_92561154_92561200_+^Ccdc90b|5UTR|TC_4499_5997.00000|chr7_92561462_92561557_+	0.416205578176037	0.0654066679949581	1.97398986045982e-10	9.13579781573432e-10
Ccdc91|5UTR|TC_33030_82.00000|chr6_147475989_147476008_+^Ccdc91|5UTR|TC_6813_2975.00000|chr6_147475867_147475957_+	0.477196091127018	0.162916144966512	0.00339955704584538	0.00705850723655343
Ccdc92|5UTR|TC_4790_5466.00000|chr5_124862133_124862199_-^Ccdc92|5UTR_INTRON|TC_28532_120.00000|chr5_124858559_124858583_-	0.0863936125641192	0.152445742270271	0.57090638505515	0.644129733022223
Ccdc92|5UTR|TC_4790_5466.00000|chr5_124862133_124862199_-^Ccdc92|5UTR_UP1k|TC_24185_179.00000|chr5_124862379_124862401_-	0.873926383272272	0.0905884872949786	0	0
Ccdc92|5UTR_INTRON|TC_28532_120.00000|chr5_124858559_124858583_-^Ccdc92|5UTR_UP1k|TC_24185_179.00000|chr5_124862379_124862401_-	0.787532770708153	0.17557958383193	7.28004014893813e-06	2.20062241515263e-05
Cchcr1|5UTR|TC_7710_2124.00000|chr17_35517150_35517231_+^Cchcr1|5UTR_INTRON|TC_7383_2301.00000|chr17_35517251_35517312_+	-0.681880371986785	0.047974666143395	0	0
Cchcr1|5UTR|TC_7710_2124.00000|chr17_35517150_35517231_+^Cchcr1|5UTR_UP1k|TC_26568_143.00000|chr17_35517047_35517059_+	-0.0998590319306789	0.125379972472272	0.425769817948732	0.507211347158544
Cchcr1|5UTR_INTRON|TC_7383_2301.00000|chr17_35517251_35517312_+^Cchcr1|5UTR_UP1k|TC_26568_143.00000|chr17_35517047_35517059_+	0.582021340056106	0.127829026914131	5.28552354928102e-06	1.62201513505779e-05
Ccl11|5UTR|TC_28201_123.00000|chr11_82057781_82057854_+^Ccl11|5UTR|TC_34082_74.00000|chr11_82057917_82057922_+	-0.0913757377703516	0.187982213170893	0.626905379070355	0.695465698374928
Ccm2|5UTR|TC_1644_24226.00000|chr11_6546897_6546935_+^Ccm2|5UTR|TC_23422_192.00000|chr11_6546955_6546957_+	0.296026714104806	0.0896766848279016	0.000963256535915669	0.00219455840282611
Ccm2|5UTR|TC_1644_24226.00000|chr11_6546897_6546935_+^Ccm2|5UTR_UP1k|TC_31719_91.00000|chr11_6546490_6546492_+	-1.62381827905249	0.520297754060624	0.00180274517663692	0.00392054480795388
Ccm2|5UTR|TC_23422_192.00000|chr11_6546955_6546957_+^Ccm2|5UTR_UP1k|TC_31719_91.00000|chr11_6546490_6546492_+	-1.9198449931573	0.524362559201406	0.000250945522068946	0.000621370864160147
Ccna2|5UTR|TC_3056_10872.00000|chr3_36571960_36572000_-^Ccna2|5UTR|TC_6366_3396.00000|chr3_36571897_36571939_-	-0.228390857630082	0.0220088319644798	0	0
Ccnc|5UTR|TC_10631_1166.00000|chr4_21727699_21727710_+^Ccnc|5UTR|TC_5764_4020.00000|chr4_21727739_21727784_+	-0.070718572877463	0.0398988869417663	0.0763207582048677	0.118240380890036
Ccnd1|5UTR|TC_1420_29164.00000|chr7_144939800_144939837_-^Ccnd1|5UTR|TC_18043_355.00000|chr7_144939917_144939919_-	0.0970814265140876	0.0641062994938704	0.129928979995558	0.187578261048072
Ccnd1|5UTR|TC_1420_29164.00000|chr7_144939800_144939837_-^Ccnd1|5UTR|TC_4520_5963.00000|chr7_144939866_144939898_-	0.171220713996085	0.0156339058166499	0	0
Ccnd1|5UTR|TC_1420_29164.00000|chr7_144939800_144939837_-^Ccnd1|5UTR|TC_6599_3173.00000|chr7_144939771_144939778_-	-0.11636116145222	0.0215121230194679	6.33432943875079e-08	2.37510191305475e-07
Ccnd1|5UTR|TC_18043_355.00000|chr7_144939917_144939919_-^Ccnd1|5UTR|TC_4520_5963.00000|chr7_144939866_144939898_-	0.0741392874819973	0.0651519358922006	0.255143655598227	0.33165267026341
Ccnd1|5UTR|TC_18043_355.00000|chr7_144939917_144939919_-^Ccnd1|5UTR|TC_6599_3173.00000|chr7_144939771_144939778_-	-0.213442587966307	0.0685347541713223	0.00184338117273453	0.00400493414967468
Ccnd1|5UTR|TC_4520_5963.00000|chr7_144939866_144939898_-^Ccnd1|5UTR|TC_6599_3173.00000|chr7_144939771_144939778_-	-0.287581875448305	0.0249630434580344	0	0
Ccnd2|5UTR|TC_4388_6240.00000|chr6_127151007_127151011_-^Ccnd2|5UTR|TC_4961_5144.00000|chr6_127151037_127151070_-	0.00787757867473435	0.0210169666633561	0.707794366255839	0.76551751528091
Ccnd3|5UTR|TC_15885_471.00000|chr17_47505125_47505218_+^Ccnd3|5UTR|TC_19578_292.00000|chr17_47505038_47505100_+	1.24628810883324	0.146746012281686	0	0
Ccnd3|5UTR|TC_15885_471.00000|chr17_47505125_47505218_+^Ccnd3|5UTR|TC_5209_4788.00000|chr17_47593449_47593499_+	1.82891870949294	0.123120820828	0	0
Ccnd3|5UTR|TC_15885_471.00000|chr17_47505125_47505218_+^Ccnd3|5UTR|TC_6515_3238.00000|chr17_47593520_47593560_+	2.43948769911898	0.123358731486626	0	0
Ccnd3|5UTR|TC_15885_471.00000|chr17_47505125_47505218_+^Ccnd3|5UTR_INTRON|TC_20042_277.00000|chr17_47511867_47511901_+	-1.09709590786577	0.317672830136842	0.00055327971416852	0.00130847759304621
Ccnd3|5UTR|TC_15885_471.00000|chr17_47505125_47505218_+^Ccnd3|5UTR_INTRON|TC_39637_43.00000|chr17_47508297_47508299_+	-1.19458295444909	2.62004308334339	0.648432984350406	0.714873247267372
Ccnd3|5UTR|TC_19578_292.00000|chr17_47505038_47505100_+^Ccnd3|5UTR|TC_5209_4788.00000|chr17_47593449_47593499_+	0.582630600659702	0.0854326481878485	9.11892783506119e-12	4.68116859039775e-11
Ccnd3|5UTR|TC_19578_292.00000|chr17_47505038_47505100_+^Ccnd3|5UTR|TC_6515_3238.00000|chr17_47593520_47593560_+	1.19319959028574	0.0856064253627405	0	0
Ccnd3|5UTR|TC_19578_292.00000|chr17_47505038_47505100_+^Ccnd3|5UTR_INTRON|TC_20042_277.00000|chr17_47511867_47511901_+	-2.34338401669901	0.306837837813541	2.22044604925031e-14	1.34705690943419e-13
Ccnd3|5UTR|TC_19578_292.00000|chr17_47505038_47505100_+^Ccnd3|5UTR_INTRON|TC_39637_43.00000|chr17_47508297_47508299_+	-2.44087106328233	2.60881172481877	0.34946598358298	0.430708122596727
Ccnd3|5UTR|TC_5209_4788.00000|chr17_47593449_47593499_+^Ccnd3|5UTR|TC_6515_3238.00000|chr17_47593520_47593560_+	0.610568989626037	0.027619341813675	0	0
Ccnd3|5UTR|TC_5209_4788.00000|chr17_47593449_47593499_+^Ccnd3|5UTR_INTRON|TC_20042_277.00000|chr17_47511867_47511901_+	-2.92601461735872	0.294701645553699	0	0
Ccnd3|5UTR|TC_5209_4788.00000|chr17_47593449_47593499_+^Ccnd3|5UTR_INTRON|TC_39637_43.00000|chr17_47508297_47508299_+	-3.02350166394204	2.60751468419184	0.246238627768364	0.322289775652116
Ccnd3|5UTR|TC_6515_3238.00000|chr17_47593520_47593560_+^Ccnd3|5UTR_INTRON|TC_20042_277.00000|chr17_47511867_47511901_+	-3.53658360698475	0.293442125454049	0	0
Ccnd3|5UTR|TC_6515_3238.00000|chr17_47593520_47593560_+^Ccnd3|5UTR_INTRON|TC_39637_43.00000|chr17_47508297_47508299_+	-3.63407065356807	2.60858322262624	0.163583367677381	0.228737681285345
Ccnd3|5UTR_INTRON|TC_20042_277.00000|chr17_47511867_47511901_+^Ccnd3|5UTR_INTRON|TC_39637_43.00000|chr17_47508297_47508299_+	-0.0974870465833194	2.62559205874112	0.970381712305467	0.977912142804342
Ccne1|5UTR|TC_5228_4767.00000|chr7_38107388_38107481_-^Ccne1|5UTR_UP1k|TC_23185_198.00000|chr7_38107503_38107505_-	0.16489727851928	0.0817912644786476	0.0437921913371293	0.0721399625191896
Ccne2|5UTR|TC_2485_14516.00000|chr4_11191779_11191784_+^Ccne2|5UTR|TC_28340_122.00000|chr4_11191712_11191714_+	-0.23251016219337	0.126376943029725	0.0657954410985155	0.103664169953873
Ccne2|5UTR|TC_2485_14516.00000|chr4_11191779_11191784_+^Ccne2|5UTR|TC_5899_3864.00000|chr4_11191735_11191756_+	-0.0869001203607657	0.0235696797964089	0.000226962110570827	0.000565830648592848
Ccne2|5UTR|TC_28340_122.00000|chr4_11191712_11191714_+^Ccne2|5UTR|TC_5899_3864.00000|chr4_11191735_11191756_+	0.145610041832605	0.126963875585002	0.251438667992512	0.328048300943976
Ccni|5UTR|TC_3385_9480.00000|chr5_93206437_93206455_-^Ccni|5UTR_UP1k|TC_22778_206.00000|chr5_93206495_93206497_-	-0.115545971258898	0.0986367359676618	0.241426225280207	0.317225643235343
Ccnk|5UTR|TC_4395_6231.00000|chr12_108179798_108179823_+^Ccnk|5UTR_UP1k|TC_42390_29.00000|chr12_108179575_108179577_+	-0.150976107856841	0.397767249537503	0.704272859294201	0.762877344128536
Ccnt1|5UTR_UP1k|TC_13944_630.00000|chr15_98567768_98567774_-^Ccnt1|5UTR_UP1k|TC_4005_7173.00000|chr15_98567648_98567742_-	-0.0353064243186281	0.0588882305492156	0.548806340083539	0.62343183410148
Ccpg1|5UTR|TC_13236_649.00000|chr9_72985576_72985618_+^Ccpg1|5UTR|TC_16453_381.00000|chr9_72985532_72985554_+	0.113893398589393	0.0842168577756174	0.176253007794571	0.24377796139646
Ccpg1os|5UTR|TC_22047_222.00000|chr9_72985290_72985306_-^Ccpg1os|5UTR|TC_8054_2104.00000|chr9_72985341_72985408_-	-0.22677097669783	0.0860266741450878	0.00838763299734735	0.0161949351381139
Ccsap|5UTR|TC_41417_35.00000|chr8_123859834_123859836_-^Ccsap|5UTR|TC_7533_2441.00000|chr8_123859403_123859518_-	0.324373541697283	0.179325434057114	0.0704736771539975	0.110275918581703
Ccser2|5UTR|TC_3898_7458.00000|chr14_36968690_36968781_-^Ccser2|5UTR_UP1k|TC_27485_131.00000|chr14_36968806_36968812_-	0.172175182926928	0.0999096254451958	0.0848326136738056	0.129696300378323
Cct2|5UTR|TC_12884_759.00000|chr10_117063747_117063749_-^Cct2|5UTR|TC_747_63459.00000|chr10_117063771_117063799_-	0.0397218424020571	0.0392572879574076	0.311617628978672	0.39176457713451
Cct7|5UTR|TC_2347_15574.00000|chr6_85451966_85452018_+^Cct7|5UTR|TC_825_55601.00000|chr6_85452046_85452102_+	-0.111118375931412	0.00937744159437821	0	0
Cct7|5UTR|TC_2347_15574.00000|chr6_85451966_85452018_+^Cct7|5UTR_UP1k|TC_15847_474.00000|chr6_85451494_85451496_+	-0.558803325957733	0.0582652033481556	0	0
Cct7|5UTR|TC_825_55601.00000|chr6_85452046_85452102_+^Cct7|5UTR_UP1k|TC_15847_474.00000|chr6_85451494_85451496_+	-0.447684950026321	0.0575208739515516	7.105427357601e-15	4.44207746531433e-14
Cd109|5UTR|TC_10533_1189.00000|chr9_78615804_78615875_+^Cd109|5UTR|TC_8850_1749.00000|chr9_78615761_78615781_+	-0.108494998421691	0.0412360667078217	0.00851163786049169	0.0163981554315818
Cd109|5UTR|TC_10533_1189.00000|chr9_78615804_78615875_+^Cd109|5UTR_UP1k|TC_34335_73.00000|chr9_78615456_78615466_+	-0.644508974680171	0.165238170972605	9.60002526626536e-05	0.000251928634238368
Cd109|5UTR|TC_8850_1749.00000|chr9_78615761_78615781_+^Cd109|5UTR_UP1k|TC_34335_73.00000|chr9_78615456_78615466_+	-0.53601397625848	0.164261559889001	0.00110172033003986	0.00248534159521635
Cd14|5UTR|TC_37337_55.00000|chr18_36726603_36726605_-^Cd14|5UTR_UP1k|TC_11351_1009.00000|chr18_36726711_36726744_-	0.322737410944238	0.184860335937056	0.0808379664505392	0.124401122605335
Cd151|5UTR|TC_13841_640.00000|chr7_141468787_141468793_+^Cd151|5UTR|TC_14341_594.00000|chr7_141468816_141468828_+	-0.262677342952261	0.0634205121142229	3.44537082554996e-05	9.57404316693079e-05
Cd151|5UTR|TC_13841_640.00000|chr7_141468787_141468793_+^Cd151|5UTR|TC_3354_9606.00000|chr7_141467359_141467428_+	0.31554740642215	0.0487827891243094	9.90350024210329e-11	4.7063155498343e-10
Cd151|5UTR|TC_13841_640.00000|chr7_141468787_141468793_+^Cd151|5UTR_INTRON|TC_16385_440.00000|chr7_141469190_141469204_+	-0.0263526453255664	0.067526545628666	0.696347193013282	0.755783523533711
Cd151|5UTR|TC_14341_594.00000|chr7_141468816_141468828_+^Cd151|5UTR|TC_3354_9606.00000|chr7_141467359_141467428_+	0.578224749374411	0.0427751502535722	0	0
Cd151|5UTR|TC_14341_594.00000|chr7_141468816_141468828_+^Cd151|5UTR_INTRON|TC_16385_440.00000|chr7_141469190_141469204_+	0.236324697626695	0.0614626859555527	0.000120547078497291	0.000312222646439665
Cd151|5UTR|TC_3354_9606.00000|chr7_141467359_141467428_+^Cd151|5UTR_INTRON|TC_16385_440.00000|chr7_141469190_141469204_+	-0.341900051747716	0.0482110708696688	1.32449606837781e-12	7.20833627918812e-12
Cd164|5UTR|TC_1390_29846.00000|chr10_41519497_41519507_+^Cd164|5UTR_UP1k|TC_2262_16510.00000|chr10_41519438_41519474_+	0.0990904889877175	0.01111699481114	0	0
Cd248|5UTR|TC_5180_4827.00000|chr19_5068054_5068112_+^Cd248|5UTR_UP1k|TC_19056_311.00000|chr19_5067511_5067555_+	-1.26470691014238	0.121658591126234	0	0
Cd2bp2|5UTR|TC_1413_29328.00000|chr7_127195931_127196001_-^Cd2bp2|5UTR|TC_14852_550.00000|chr7_127195875_127195877_-	-0.109827609612363	0.0489076242875586	0.0247287904058724	0.0432226565782812
Cd2bp2|5UTR|TC_1413_29328.00000|chr7_127195931_127196001_-^Cd2bp2|5UTR|TC_23743_187.00000|chr7_127196054_127196056_-	-0.224518514268648	0.0777085264149451	0.00386175295267832	0.00793774513827439
Cd2bp2|5UTR|TC_14852_550.00000|chr7_127195875_127195877_-^Cd2bp2|5UTR|TC_23743_187.00000|chr7_127196054_127196056_-	-0.114690904656285	0.0930826140181208	0.217896419998022	0.290913013507131
Cd302|5UTR|TC_35764_64.00000|chr2_60284186_60284216_-^Cd302|5UTR|TC_7312_2600.00000|chr2_60284094_60284163_-	-0.795217257861478	0.0703327583737829	0	0
Cd34|5UTR|TC_2148_13227.00000|chr1_194938874_194938885_+^Cd34|5UTR|TC_730_51003.00000|chr1_194938929_194938975_+	0.187899730784108	0.0105549471301699	0	0
Cd44|5UTR|TC_1471_27652.00000|chr2_102901456_102901462_-^Cd44|5UTR|TC_5187_4813.00000|chr2_102901490_102901515_-	0.0884882052931261	0.0169953296990057	1.92312457958366e-07	6.91818485623128e-07
Cd47|5UTR|TC_2858_11877.00000|chr16_49855628_49855714_+^Cd47|5UTR|TC_29315_112.00000|chr16_49855749_49855751_+	0.0587820210331356	0.0968995080552592	0.544097360084786	0.619155038597263
Cd47|5UTR|TC_2858_11877.00000|chr16_49855628_49855714_+^Cd47|5UTR_UP1k|TC_17836_363.00000|chr16_49855196_49855266_+	-0.797627202685622	0.067262456173895	0	0
Cd47|5UTR|TC_29315_112.00000|chr16_49855749_49855751_+^Cd47|5UTR_UP1k|TC_17836_363.00000|chr16_49855196_49855266_+	-0.856409223718757	0.116271557800239	1.76303416310475e-13	1.01465362366309e-12
Cd63|5UTR|TC_92_550476.00000|chr10_128909867_128909937_+^Cd63|5UTR_UP1k|TC_14196_607.00000|chr10_128908879_128908912_+	0.43097373858861	0.041355023482475	0	0
Cd74|5UTR|TC_1643_24268.00000|chr18_60803842_60803856_+^Cd74|5UTR_UP1k|TC_18805_321.00000|chr18_60803818_60803820_+	0.0464931285937427	0.0447434047108716	0.29875556241583	0.378487197589687
Cd74|5UTR|TC_1643_24268.00000|chr18_60803842_60803856_+^Cd74|5UTR_UP1k|TC_27009_137.00000|chr18_60803795_60803797_+	0.10148001596623	0.0984378767755794	0.302585768966414	0.382600496072832
Cd74|5UTR_UP1k|TC_18805_321.00000|chr18_60803818_60803820_+^Cd74|5UTR_UP1k|TC_27009_137.00000|chr18_60803795_60803797_+	0.0549868873724877	0.106931372498228	0.607094021801707	0.676807920947827
Cd81|5UTR|TC_1551_26042.00000|chr7_143052782_143052788_+^Cd81|5UTR|TC_8273_1989.00000|chr7_143052755_143052758_+	-0.124900872336909	0.0211434456538148	3.47740569672794e-09	1.45671201272065e-08
Cd82|5UTR|TC_10673_1156.00000|chr2_93462428_93462498_-^Cd82|5UTR|TC_13640_663.00000|chr2_93462378_93462404_-	-0.0284139386667783	0.0459787550337567	0.536588699699927	0.612044298222823
Cd82|5UTR|TC_10673_1156.00000|chr2_93462428_93462498_-^Cd82|5UTR|TC_19204_306.00000|chr2_93462900_93462954_-	-0.911822938477505	0.105892556940062	0	0
Cd82|5UTR|TC_10673_1156.00000|chr2_93462428_93462498_-^Cd82|5UTR_INTRON|TC_28147_124.00000|chr2_93458823_93458862_-	-1.20849383779075	0.216559739522581	2.39941446711356e-08	9.36628575912543e-08
Cd82|5UTR|TC_13640_663.00000|chr2_93462378_93462404_-^Cd82|5UTR|TC_19204_306.00000|chr2_93462900_93462954_-	-0.883408999810727	0.105062175533332	0	0
Cd82|5UTR|TC_13640_663.00000|chr2_93462378_93462404_-^Cd82|5UTR_INTRON|TC_28147_124.00000|chr2_93458823_93458862_-	-1.18007989912397	0.216454141872006	4.98428149864338e-08	1.88832571161775e-07
Cd82|5UTR|TC_19204_306.00000|chr2_93462900_93462954_-^Cd82|5UTR_INTRON|TC_28147_124.00000|chr2_93458823_93458862_-	-0.296670899313244	0.231654901467083	0.200313520046174	0.271304432974558
Cdc20|5UTR|TC_1262_33713.00000|chr4_118437272_118437301_-^Cdc20|5UTR|TC_6819_2969.00000|chr4_118437334_118437371_-	0.0425246725889786	0.022484477391731	0.0585856111609977	0.0935888212931878
Cdc25a|5UTR|TC_22124_220.00000|chr9_109875577_109875579_+^Cdc25a|5UTR|TC_27710_129.00000|chr9_109875988_109875993_+	-0.585075050742207	0.130777191330847	7.68304798204333e-06	2.31550683208824e-05
Cdc25a|5UTR|TC_22124_220.00000|chr9_109875577_109875579_+^Cdc25a|5UTR|TC_39347_45.00000|chr9_109875956_109875958_+	-0.632511874795548	0.175885111859372	0.000322943063794989	0.000788334491854658
Cdc25a|5UTR|TC_22124_220.00000|chr9_109875577_109875579_+^Cdc25a|5UTR_UP1k|TC_36003_63.00000|chr9_109875546_109875548_+	-0.497220240419711	0.23704281879267	0.0359407846385509	0.0604435608820661
Cdc25a|5UTR|TC_27710_129.00000|chr9_109875988_109875993_+^Cdc25a|5UTR|TC_39347_45.00000|chr9_109875956_109875958_+	-0.0474368240533415	0.190273129893012	0.803121687515657	0.843779562115938
Cdc25a|5UTR|TC_27710_129.00000|chr9_109875988_109875993_+^Cdc25a|5UTR_UP1k|TC_36003_63.00000|chr9_109875546_109875548_+	0.0878548103224954	0.239851003770642	0.71414935596063	0.771436579869842
Cdc25a|5UTR|TC_39347_45.00000|chr9_109875956_109875958_+^Cdc25a|5UTR_UP1k|TC_36003_63.00000|chr9_109875546_109875548_+	0.135291634375837	0.274783566794686	0.622466935608105	0.691184924435819
Cdc25b|5UTR|TC_10398_1228.00000|chr2_131186946_131186963_+^Cdc25b|5UTR|TC_14657_565.00000|chr2_131187084_131187125_+	0.37201716713793	0.0663981650264443	2.10888531082531e-08	8.27652296133598e-08
Cdc25b|5UTR|TC_10398_1228.00000|chr2_131186946_131186963_+^Cdc25b|5UTR|TC_4270_6531.00000|chr2_131186987_131187034_+	-0.291980376683612	0.0457670951737386	1.77434289483358e-10	8.2438120469845e-10
Cdc25b|5UTR|TC_10398_1228.00000|chr2_131186946_131186963_+^Cdc25b|5UTR_UP1k|TC_38893_47.00000|chr2_131186918_131186920_+	-0.514506982331717	0.265118149694707	0.052298252098077	0.0845112758113416
Cdc25b|5UTR|TC_14657_565.00000|chr2_131187084_131187125_+^Cdc25b|5UTR|TC_4270_6531.00000|chr2_131186987_131187034_+	-0.663997543821542	0.0536903641578929	0	0
Cdc25b|5UTR|TC_14657_565.00000|chr2_131187084_131187125_+^Cdc25b|5UTR_UP1k|TC_38893_47.00000|chr2_131186918_131186920_+	-0.886524149469647	0.267059774593987	0.000901555536073406	0.00206582851347638
Cdc25b|5UTR|TC_4270_6531.00000|chr2_131186987_131187034_+^Cdc25b|5UTR_UP1k|TC_38893_47.00000|chr2_131186918_131186920_+	-0.222526605648105	0.263825035469161	0.398969656960315	0.481310102464589
Cdc26|5UTR|TC_799_57247.00000|chr4_62408614_62408632_-^Cdc26|5UTR_UP1k|TC_10248_1268.00000|chr4_62408653_62408655_-	-0.0925231625945308	0.0550260345426976	0.0926768216485643	0.140201752334783
Cdc27|5UTR|TC_4048_6857.00000|chr11_104550470_104550592_-^Cdc27|5UTR_UP1k|TC_23953_171.00000|chr11_104550620_104550640_-	0.000746510109147885	0.0834828244965417	0.99286534737615	0.994837425224261
Cdc37l1|5UTR|TC_3318_9719.00000|chr19_28990448_28990511_+^Cdc37l1|5UTR_UP1k|TC_7955_2160.00000|chr19_28990351_28990382_+	0.383060604242823	0.0299924885709333	0	0
Cdc42|5UTR|TC_12687_787.00000|chr4_137357745_137357747_-^Cdc42|5UTR|TC_519_98664.00000|chr4_137357653_137357719_-	1.00098494986097	0.0603475610654309	0	0
Cdc42bpb|5UTR|TC_41287_35.00000|chr12_111377343_111377361_-^Cdc42bpb|5UTR|TC_7103_2747.00000|chr12_111377449_111377516_-	-0.34442263968195	0.0923742547493314	0.000192579637932289	0.000484719733471483
Cdc42ep3|5UTR|TC_18562_331.00000|chr17_79354995_79354997_-^Cdc42ep3|5UTR|TC_2072_18501.00000|chr17_79355055_79355063_-	0.222709299837668	0.0588714840751886	0.000154965541226515	0.000395587395626113
Cdc42ep3|5UTR|TC_18562_331.00000|chr17_79354995_79354997_-^Cdc42ep3|5UTR_UP1k|TC_10653_1160.00000|chr17_79355091_79355093_-	0.244048423162213	0.0653301525742095	0.000187255551442167	0.000472406965323228
Cdc42ep3|5UTR|TC_2072_18501.00000|chr17_79355055_79355063_-^Cdc42ep3|5UTR_UP1k|TC_10653_1160.00000|chr17_79355091_79355093_-	0.0213391233245444	0.0305024543910216	0.484185206857315	0.563243740411578
Cdc42ep4|5UTR|TC_17976_357.00000|chr11_113750994_113751094_-^Cdc42ep4|5UTR|TC_23054_200.00000|chr11_113750778_113750818_-	0.0442156682750698	0.102244476023661	0.665414067665178	0.72955970978739
Cdc42ep4|5UTR|TC_17976_357.00000|chr11_113750994_113751094_-^Cdc42ep4|5UTR|TC_6945_2871.00000|chr11_113751792_113751849_-	-0.38451462874238	0.0655694013316203	4.51197679218751e-09	1.86802675525036e-08
Cdc42ep4|5UTR|TC_23054_200.00000|chr11_113750778_113750818_-^Cdc42ep4|5UTR|TC_6945_2871.00000|chr11_113751792_113751849_-	-0.42873029701745	0.089174216073571	1.52613145676384e-06	4.98424805451057e-06
Cdc42ep5|5UTR|TC_8887_1735.00000|chr7_4164506_4164573_-^Cdc42ep5|5UTR_INTRON|TC_11130_1054.00000|chr7_4164255_4164301_-	0.914752895941761	0.048068799677824	0	0
Cdc42ep5|5UTR|TC_8887_1735.00000|chr7_4164506_4164573_-^Cdc42ep5|5UTR_UP1k|TC_11534_975.00000|chr7_4164699_4164739_-	0.638129310009264	0.050875012195644	0	0
Cdc42ep5|5UTR_INTRON|TC_11130_1054.00000|chr7_4164255_4164301_-^Cdc42ep5|5UTR_UP1k|TC_11534_975.00000|chr7_4164699_4164739_-	-0.276623585932497	0.0441305092826807	3.64994257040507e-10	1.65306100667931e-09
Cdc42se1|5UTR|TC_3414_9315.00000|chr3_95228739_95228844_+^Cdc42se1|5UTR_UP1k|TC_34617_71.00000|chr3_95228323_95228325_+	0.10567369161284	0.146561715887978	0.470898203610766	0.550619670015049
Cdc42se2|5UTR|TC_2033_17905.00000|chr11_54787648_54787721_-^Cdc42se2|5UTR|TC_7209_2554.00000|chr11_54787615_54787627_-	-0.10262690797739	0.0244202091781686	2.63936490472183e-05	7.42873607088659e-05
Cdc42se2|5UTR|TC_2033_17905.00000|chr11_54787648_54787721_-^Cdc42se2|5UTR_UP1k|TC_31361_94.00000|chr11_54787746_54787748_-	-0.0131019376677483	0.0975229885979505	0.893128053900418	0.917470829805598
Cdc42se2|5UTR|TC_7209_2554.00000|chr11_54787615_54787627_-^Cdc42se2|5UTR_UP1k|TC_31361_94.00000|chr11_54787746_54787748_-	0.0895249703096413	0.100359916573678	0.372371971718782	0.454243934250701
Cdc73|5UTR|TC_23242_196.00000|chr1_143702630_143702682_-^Cdc73|5UTR_UP1k|TC_23042_200.00000|chr1_143702812_143702849_-	0.221030706503183	0.136899966672251	0.106409976940383	0.157881590220595
Cdca2|5UTR|TC_13505_680.00000|chr14_67715594_67715684_-^Cdca2|5UTR|TC_6910_2903.00000|chr14_67715348_67715420_-	0.0996115272809164	0.062427478714379	0.110570103536832	0.163425416856445
Cdca3|5UTR|TC_1289_32986.00000|chr6_124830175_124830245_+^Cdca3|5UTR_INTRON|TC_8716_1796.00000|chr6_124830446_124830498_+	0.172887017358264	0.030882756214188	2.16622313420345e-08	8.49392604729819e-08
Cdca3|5UTR|TC_1289_32986.00000|chr6_124830175_124830245_+^Cdca3|5UTR_UP1k|TC_31297_95.00000|chr6_124829677_124829679_+	-0.978961676636781	0.197800167431432	7.45015551473216e-07	2.51069475157315e-06
Cdca3|5UTR_INTRON|TC_8716_1796.00000|chr6_124830446_124830498_+^Cdca3|5UTR_UP1k|TC_31297_95.00000|chr6_124829677_124829679_+	-1.15184869399504	0.200109017755998	8.60764082233345e-09	3.47164258996696e-08
Cdca4|5UTR|TC_6797_2985.00000|chr12_112829304_112829439_-^Cdca4|5UTR|TC_9277_1571.00000|chr12_112829028_112829121_-	0.431619126103457	0.0401422690805888	0	0
Cdca4|5UTR|TC_6797_2985.00000|chr12_112829304_112829439_-^Cdca4|5UTR_UP1k|TC_35364_66.00000|chr12_112829463_112829468_-	-0.125663349078296	0.118030205153194	0.287024789766963	0.366136660434107
Cdca4|5UTR|TC_9277_1571.00000|chr12_112829028_112829121_-^Cdca4|5UTR_UP1k|TC_35364_66.00000|chr12_112829463_112829468_-	-0.557282475181753	0.118267151013981	2.45219413486097e-06	7.81983425062887e-06
Cdca7l|5UTR|TC_4400_5547.00000|chr12_117843775_117843909_+^Cdca7l|5UTR_UP1k|TC_27151_135.00000|chr12_117843495_117843501_+	0.0020361605675304	0.120386266973964	0.986505573555295	0.990508084111709
Cdca7l|5UTR|TC_4400_5547.00000|chr12_117843775_117843909_+^Cdca7l|5UTR_UP1k|TC_7744_2107.00000|chr12_117843698_117843754_+	0.151194111531711	0.0289857307316409	1.82673724813398e-07	6.59198243628265e-07
Cdca7l|5UTR_UP1k|TC_27151_135.00000|chr12_117843495_117843501_+^Cdca7l|5UTR_UP1k|TC_7744_2107.00000|chr12_117843698_117843754_+	0.14915795096418	0.122450722621039	0.223183721927532	0.296974505103126
Cdh2|5UTR|TC_13285_708.00000|chr18_16809046_16809086_-^Cdh2|5UTR|TC_19439_297.00000|chr18_16808791_16808872_-	-0.35929044252597	0.0776255896244545	3.68314679155546e-06	1.14746207406274e-05
Cdh2|5UTR|TC_13285_708.00000|chr18_16809046_16809086_-^Cdh2|5UTR|TC_29620_109.00000|chr18_16808981_16809026_-	-0.529558295736488	0.140014424432486	0.000155467391884656	0.000396791265218749
Cdh2|5UTR|TC_13285_708.00000|chr18_16809046_16809086_-^Cdh2|5UTR|TC_4002_7188.00000|chr18_16808445_16808533_-	-0.0444528051409137	0.0384582679815906	0.247733836076079	0.323891247405687
Cdh2|5UTR|TC_13285_708.00000|chr18_16809046_16809086_-^Cdh2|5UTR_UP1k|TC_39644_43.00000|chr18_16809106_16809112_-	0.0698439489142471	0.148291283479548	0.637646733274605	0.705531850314638
Cdh2|5UTR|TC_19439_297.00000|chr18_16808791_16808872_-^Cdh2|5UTR|TC_29620_109.00000|chr18_16808981_16809026_-	-0.170267853210518	0.15315903851087	0.266264491752429	0.343597508247231
Cdh2|5UTR|TC_19439_297.00000|chr18_16808791_16808872_-^Cdh2|5UTR|TC_4002_7188.00000|chr18_16808445_16808533_-	0.314837637385056	0.0696057954420402	6.09252696914808e-06	1.85620403547843e-05
Cdh2|5UTR|TC_19439_297.00000|chr18_16808791_16808872_-^Cdh2|5UTR_UP1k|TC_39644_43.00000|chr18_16809106_16809112_-	0.429134391440217	0.160919538989191	0.00765854895624773	0.0149256356775847
Cdh2|5UTR|TC_29620_109.00000|chr18_16808981_16809026_-^Cdh2|5UTR|TC_4002_7188.00000|chr18_16808445_16808533_-	0.485105490595574	0.136604485467707	0.000383525381787209	0.000926707526869203
Cdh2|5UTR|TC_29620_109.00000|chr18_16808981_16809026_-^Cdh2|5UTR_UP1k|TC_39644_43.00000|chr18_16809106_16809112_-	0.599402244650735	0.198839374322386	0.0025739915373395	0.00547703974752514
Cdh2|5UTR|TC_4002_7188.00000|chr18_16808445_16808533_-^Cdh2|5UTR_UP1k|TC_39644_43.00000|chr18_16809106_16809112_-	0.114296754055161	0.147322763445013	0.437852035681513	0.518871277556806
Cdip1|5UTR|TC_4393_6232.00000|chr16_4789897_4789963_-^Cdip1|5UTR_UP1k|TC_19730_287.00000|chr16_4789990_4790007_-	0.0626296209788126	0.0707542351205601	0.376064228384181	0.458194000881274
Cdip1|5UTR|TC_4393_6232.00000|chr16_4789897_4789963_-^Cdip1|5UTR_UP1k|TC_8857_1746.00000|chr16_4790196_4790301_-	0.0220408515529567	0.0305340603797928	0.470389925466743	0.550221551986248
Cdip1|5UTR_UP1k|TC_19730_287.00000|chr16_4789990_4790007_-^Cdip1|5UTR_UP1k|TC_8857_1746.00000|chr16_4790196_4790301_-	-0.040588769425856	0.0731730304456758	0.57910277970702	0.651527882881907
Cdipt|5UTR|TC_20370_267.00000|chr7_126976557_126976559_+^Cdipt|5UTR|TC_22040_222.00000|chr7_126976613_126976615_+	-0.00088452912260175	0.0942126026961833	0.992509051420377	0.994714266255704
Cdipt|5UTR|TC_20370_267.00000|chr7_126976557_126976559_+^Cdipt|5UTR|TC_23468_192.00000|chr7_126976489_126976491_+	-0.0731688130947517	0.107529474088677	0.496217319524128	0.574489042534951
Cdipt|5UTR|TC_20370_267.00000|chr7_126976557_126976559_+^Cdipt|5UTR|TC_27895_127.00000|chr7_126976411_126976413_+	-0.477707161660276	0.192641624683422	0.0131466694767268	0.0244618693228471
Cdipt|5UTR|TC_20370_267.00000|chr7_126976557_126976559_+^Cdipt|5UTR|TC_7869_2213.00000|chr7_126976452_126976457_+	0.253028551084712	0.0703958623561983	0.000325181442766054	0.000793355618177002
Cdipt|5UTR|TC_22040_222.00000|chr7_126976613_126976615_+^Cdipt|5UTR|TC_23468_192.00000|chr7_126976489_126976491_+	-0.0722842839721499	0.107786105535396	0.502458110539708	0.580637936373463
Cdipt|5UTR|TC_22040_222.00000|chr7_126976613_126976615_+^Cdipt|5UTR|TC_27895_127.00000|chr7_126976411_126976413_+	-0.476822632537674	0.192770007097667	0.0133785111053775	0.0248453983418007
Cdipt|5UTR|TC_22040_222.00000|chr7_126976613_126976615_+^Cdipt|5UTR|TC_7869_2213.00000|chr7_126976452_126976457_+	0.253913080207314	0.0736460820813411	0.000565282659788169	0.00133349772765857
Cdipt|5UTR|TC_23468_192.00000|chr7_126976489_126976491_+^Cdipt|5UTR|TC_27895_127.00000|chr7_126976411_126976413_+	-0.404538348565524	0.198065643033398	0.0411073266569033	0.0681709061110057
Cdipt|5UTR|TC_23468_192.00000|chr7_126976489_126976491_+^Cdipt|5UTR|TC_7869_2213.00000|chr7_126976452_126976457_+	0.326197364179464	0.0866218861456899	0.000166042233555652	0.000422219840115536
Cdipt|5UTR|TC_27895_127.00000|chr7_126976411_126976413_+^Cdipt|5UTR|TC_7869_2213.00000|chr7_126976452_126976457_+	0.730735712744988	0.179702023162222	4.77501941911207e-05	0.000130152025563329
Cdk12|5UTR|TC_28583_119.00000|chr11_98203313_98203315_+^Cdk12|5UTR_UP1k|TC_34543_71.00000|chr11_98202667_98202669_+	-0.350207502239907	0.212705282564375	0.0996722200027504	0.149099091874552
Cdk12|5UTR|TC_28583_119.00000|chr11_98203313_98203315_+^Cdk12|5UTR_UP1k|TC_7924_2175.00000|chr11_98202739_98202795_+	-0.33924472703688	0.125077996456256	0.00668250571130136	0.0131721888953154
Cdk12|5UTR_UP1k|TC_34543_71.00000|chr11_98202667_98202669_+^Cdk12|5UTR_UP1k|TC_7924_2175.00000|chr11_98202739_98202795_+	0.0109627752030268	0.183411392017843	0.95233761953916	0.963800942737317
Cdk14|5UTR|TC_26226_148.00000|chr5_5380114_5380133_-^Cdk14|5UTR|TC_4378_6254.00000|chr5_5380153_5380234_-	-0.135414548048368	0.0913524837298168	0.138252448928283	0.197917389231976
Cdk14|5UTR|TC_26226_148.00000|chr5_5380114_5380133_-^Cdk14|5UTR_UP1k|TC_35280_67.00000|chr5_5381127_5381129_-	-2.5441788237428	0.317866462605375	1.11022302462516e-15	7.25544852565199e-15
Cdk14|5UTR|TC_4378_6254.00000|chr5_5380153_5380234_-^Cdk14|5UTR_UP1k|TC_35280_67.00000|chr5_5381127_5381129_-	-2.40876427569443	0.306135902651636	3.5527136788005e-15	2.26310794614606e-14
Cdk16|5UTR_INTRON|TC_25366_160.00000|chrX_20688985_20689020_+^Cdk16|5UTR_UP1k|TC_12634_795.00000|chrX_20687949_20687986_+	1.8981576211169	0.280144903027041	1.23867582857429e-11	6.29952391143092e-11
Cdk17|5UTR|TC_19807_284.00000|chr10_93161080_93161127_+^Cdk17|5UTR_INTRON|TC_40633_38.00000|chr10_93188669_93188714_+	-22.6993483904677	0.0630756452973114	0	0
Cdk18|5UTR|TC_17811_364.00000|chr1_132139654_132139697_-^Cdk18|5UTR_INTRON|TC_29780_107.00000|chr1_132133813_132133855_-	-1.93018441801197	0.32595503595482	3.18770343454844e-09	1.33748938731725e-08
Cdk18|5UTR|TC_17811_364.00000|chr1_132139654_132139697_-^Cdk18|5UTR_INTRON|TC_31347_94.00000|chr1_132133636_132133727_-	-2.97161840710482	0.54120438407005	4.00228710173423e-08	1.53222409884256e-07
Cdk18|5UTR|TC_17811_364.00000|chr1_132139654_132139697_-^Cdk18|5UTR_INTRON|TC_35165_67.00000|chr1_132133489_132133524_-	-3.70291625056658	2.67767416257191	0.166700036872036	0.232476096078003
Cdk18|5UTR_INTRON|TC_29780_107.00000|chr1_132133813_132133855_-^Cdk18|5UTR_INTRON|TC_31347_94.00000|chr1_132133636_132133727_-	-1.04143398909285	0.627949521767871	0.0972231049823558	0.146068527485519
Cdk18|5UTR_INTRON|TC_29780_107.00000|chr1_132133813_132133855_-^Cdk18|5UTR_INTRON|TC_35165_67.00000|chr1_132133489_132133524_-	-1.77273183255461	2.70195081434013	0.511764093568396	0.589315000109138
Cdk18|5UTR_INTRON|TC_31347_94.00000|chr1_132133636_132133727_-^Cdk18|5UTR_INTRON|TC_35165_67.00000|chr1_132133489_132133524_-	-0.731297843461755	2.72035018218611	0.788064437300745	0.831579941845404
Cdk19|5UTR|TC_11869_912.00000|chr10_40349470_40349523_+^Cdk19|5UTR|TC_9320_1559.00000|chr10_40349319_40349399_+	0.234162624139969	0.0559036151335292	2.80575754372236e-05	7.87509435982507e-05
Cdk2ap2|5UTR|TC_8189_2032.00000|chr19_4097372_4097411_+^Cdk2ap2|5UTR_UP1k|TC_26935_138.00000|chr19_4096925_4096927_+	0.95208420829923	0.0744187110741159	0	0
Cdk2ap2|5UTR|TC_8189_2032.00000|chr19_4097372_4097411_+^Cdk2ap2|5UTR_UP1k|TC_3792_7823.00000|chr19_4097344_4097350_+	-0.0727871701361819	0.0308846975923201	0.0184362015625645	0.0332520929172987
Cdk2ap2|5UTR_UP1k|TC_26935_138.00000|chr19_4096925_4096927_+^Cdk2ap2|5UTR_UP1k|TC_3792_7823.00000|chr19_4097344_4097350_+	-1.02487137843541	0.070900687347819	0	0
Cdk4|5UTR|TC_554_92293.00000|chr10_127063552_127063664_+^Cdk4|5UTR_UP1k|TC_6937_2882.00000|chr10_127063531_127063533_+	-0.0896917776118836	0.0215000352250225	3.02330543962004e-05	8.45133720077929e-05
Cdk5rap1|5UTR|TC_10942_1093.00000|chr2_154372692_154372729_-^Cdk5rap1|5UTR_INTRON|TC_21105_246.00000|chr2_154372658_154372671_-	-1.99418302236887	0.298896587886772	2.52657894606045e-11	1.25572601199427e-10
Cdk5rap2|5UTR|TC_9336_1553.00000|chr4_70410312_70410384_-^Cdk5rap2|5UTR_UP1k|TC_15119_528.00000|chr4_70410430_70410460_-	0.0816081963258924	0.0769952921243038	0.289184858865132	0.368462075857302
Cdk5rap3|5UTR|TC_3769_7893.00000|chr11_96916456_96916529_-^Cdk5rap3|5UTR|TC_5229_4764.00000|chr11_96916386_96916435_-	0.147097526836971	0.0279107152605814	1.36209358236883e-07	4.98193514399039e-07
Cdk5rap3|5UTR|TC_3769_7893.00000|chr11_96916456_96916529_-^Cdk5rap3|5UTR_UP1k|TC_32223_87.00000|chr11_96916546_96916550_-	0.364276715147417	0.132818386450071	0.00609422992539654	0.0121200788023504
Cdk5rap3|5UTR|TC_5229_4764.00000|chr11_96916386_96916435_-^Cdk5rap3|5UTR_UP1k|TC_32223_87.00000|chr11_96916546_96916550_-	0.217179188310446	0.131920911609638	0.099705454495395	0.149131798513126
Cdk6|5UTR_UP1k|TC_14985_540.00000|chr5_3343911_3343917_+^Cdk6|5UTR_UP1k|TC_25489_158.00000|chr5_3344134_3344136_+	0.0235791080216391	0.105712138346822	0.823496477629839	0.860773015667275
Cdk6|5UTR_UP1k|TC_14985_540.00000|chr5_3343911_3343917_+^Cdk6|5UTR_UP1k|TC_8112_2074.00000|chr5_3344209_3344257_+	-0.0393578873858244	0.0565747719937776	0.486629806860806	0.565635993157243
[truncated: 11,118 more rows]
