# Supplementary material for: Pervasive isoform‐specific translational regulation via alternative transcription start sites in mammals
Source: Mol Syst Biol. 2016 Jul 18;12(7):875. doi: 10.15252/msb.20166941 (PMC4965872; doi:10.15252/msb.20166941)
Supplement: Supplementary file 8 — Code EV1 [file MSB-12-875-s008.zip › GITHUB/Seq_feat/3T3_total.5UTR_CS.length]

length
Ndufa6|5UTR|TC_285_190581.00000|chr15_82354235_82354258_-	11
Fam210a|5UTR|TC_14700_562.00000|chr18_68300247_68300276_-	212
Ifi204|5UTR_UP1k|TC_11776_928.00000|chr1_173766992_173766994_-	204
Slc39a6|5UTR|TC_7764_2274.00000|chr18_24603771_24603831_-	500
Ccdc53|5UTR|TC_2138_17718.00000|chr10_88201109_88201228_+	55
Smarce1|5UTR|TC_20762_255.00000|chr11_99230979_99231018_-	650
Pik3r1|5UTR_UP1k|TC_13255_711.00000|chr13_101768224_101768242_-	634
Abca5|5UTR|TC_9078_1527.00000|chr11_110337664_110337737_-	108
Eps8|5UTR_INTRON|TC_35618_65.00000|chr6_137558924_137558938_-	19555
Rsad1|5UTR|TC_13547_675.00000|chr11_94549128_94549257_-	92
Fam122b|5UTR|TC_16480_435.00000|chrX_53269799_53269853_-	854
Cdk14|5UTR_UP1k|TC_35280_67.00000|chr5_5381127_5381129_-	1004
Tmed10|5UTR|TC_1282_33312.00000|chr12_85374672_85374725_-	47
Cactin|5UTR|TC_2173_17341.00000|chr10_81321192_81321230_+	1
Ciz1|5UTR_INTRON|TC_35756_64.00000|chr2_32363684_32363689_+	123
Kdm8|5UTR_INTRON|TC_12444_826.00000|chr7_125445018_125445125_+	7142
Slc25a15|5UTR|TC_23286_196.00000|chr8_22398472_22398507_-	113
Cd74|5UTR_UP1k|TC_27009_137.00000|chr18_60803795_60803797_+	138
Slc6a8|5UTR|TC_14479_581.00000|chrX_73673160_73673167_+	623
Zfp595|5UTR|TC_16082_457.00000|chr13_67332505_67332583_-	66
Tmco4|5UTR_INTRON|TC_23578_190.00000|chr4_138973641_138973686_+	3924
Capn7|5UTR_UP1k|TC_8109_2074.00000|chr14_31336623_31336713_+	173
Prr3|5UTR|TC_11174_1045.00000|chr17_35979242_35979315_-	38
Mmgt2|5UTR|TC_17873_361.00000|chr11_62648770_62648792_+	234
Zfp580|5UTR_INTRON|TC_43301_24.00000|chr7_5051946_5051949_+	870
Myo1b|5UTR|TC_5295_4654.00000|chr1_51915922_51915983_-	192
Rbm15|5UTR_UP1k|TC_9072_1653.00000|chr3_107333961_107333989_-	883
Casp8|5UTR|TC_16216_448.00000|chr1_58795630_58795676_+	136
Derl1|5UTR_UP1k|TC_1421_22204.00000|chr15_57892423_57892474_-	152
Zfp28|5UTR|TC_16804_417.00000|chr7_6383307_6383367_+	61
Naa15|5UTR|TC_764_60950.00000|chr3_51415956_51416049_+	296
Spsb2|5UTR_UP1k|TC_39319_45.00000|chr6_124808747_124808749_+	362
Exoc5|5UTR|TC_31871_90.00000|chr14_49066320_49066322_-	170
Psma7|5UTR|TC_520_98624.00000|chr2_180042380_180042466_-	43
Ears2|5UTR|TC_10003_1334.00000|chr7_122067027_122067108_-	15
Mapre1|5UTR|TC_5810_3967.00000|chr2_153741284_153741287_+	136
Znfx1|5UTR|TC_40521_39.00000|chr2_167062741_167062743_-	284
Tead3|5UTR|TC_15208_521.00000|chr17_28350754_28350817_-	191
Dnajc18|5UTR|TC_7913_2180.00000|chr18_35703077_35703095_-	28
Tbc1d31|5UTR|TC_5989_3777.00000|chr15_57912198_57912289_+	84
Bend3|5UTR|TC_19601_291.00000|chr10_43479286_43479358_+	79
Xrcc1|5UTR|TC_16009_462.00000|chr7_24547256_24547291_+	43
Cetn2|5UTR|TC_1759_19828.00000|chrX_72918332_72918393_-	20
Lmo7|5UTR|TC_12801_772.00000|chr14_101729891_101729952_+	218
Vdr|5UTR_INTRON|TC_40273_40.00000|chr15_97904856_97904861_-	16447
Ube2e3|5UTR|TC_10347_1241.00000|chr2_78869356_78869369_+	70
Mettl14|5UTR|TC_2153_16714.00000|chr3_123385918_123386007_-	130
Zcchc8|5UTR|TC_7450_2505.00000|chr5_123720991_123721059_-	99
Wdtc1|5UTR_UP1k|TC_14702_562.00000|chr4_133339377_133339452_-	513
Mt1|5UTR|TC_220_243558.00000|chr8_94179175_94179212_+	118
Ctns|5UTR|TC_10205_1278.00000|chr11_73198992_73199053_-	143
Srsf1|5UTR|TC_4349_6341.00000|chr11_88047672_88047701_+	166
Rpl15|5UTR_UP1k|TC_7470_2490.00000|chr14_18271013_18271015_-	67
Fscn1|5UTR|TC_2417_14979.00000|chr5_142960352_142960357_+	94
Traf4|5UTR|TC_15307_513.00000|chr11_78165506_78165529_-	87
Negr1|5UTR_UP1k|TC_18498_334.00000|chr3_156560906_156561023_+	1227
Mtor|5UTR|TC_8840_1753.00000|chr4_148448585_148448645_+	111
Smim13|5UTR|TC_19518_294.00000|chr13_41249795_41249870_+	401
Snapc4|5UTR|TC_38515_49.00000|chr2_26378020_26378022_-	95
Satb2|5UTR_UP1k|TC_41433_34.00000|chr1_56972274_56972285_-	1229
Klhl9|5UTR|TC_10136_1296.00000|chr4_88722466_88722485_-	465
Abr|5UTR_UP1k|TC_16327_443.00000|chr11_76577997_76578036_-	587
Gosr2|5UTR|TC_1530_26356.00000|chr11_103697670_103697731_-	40
Tdrd7|5UTR|TC_7805_2250.00000|chr4_45972292_45972412_+	94
Efna5|5UTR_UP1k|TC_15605_491.00000|chr17_62881380_62881499_-	312
2010111I01Rik|5UTR|TC_18556_331.00000|chr13_62964872_62964914_+	250
Ctu2|5UTR|TC_6996_2833.00000|chr8_122476155_122476219_+	20
Slc16a1|5UTR|TC_2820_12083.00000|chr3_104638662_104638668_+	206
Stag1|5UTR_UP1k|TC_13140_725.00000|chr9_100643535_100643588_+	293
Pik3c2b|5UTR|TC_25515_157.00000|chr1_133045986_133046050_+	498
Klhl28|5UTR|TC_11783_927.00000|chr12_64965484_64965535_-	105
Hist1h4k|5UTR|TC_44_1020931.00000|chr13_21750540_21750542_-	36
Tigit|5UTR|TC_7530_2441.00000|chr16_43664106_43664156_-	30
Zfp867|5UTR|TC_10995_1080.00000|chr11_59472421_59472504_-	105
Med8|5UTR|TC_597_84733.00000|chr4_118409335_118409379_+	25
Slfn2|5UTR|TC_11100_1058.00000|chr11_83065080_83065112_+	195
Hist1h2be|5UTR_INTRON|TC_259_205607.00000|chr13_23585990_23585992_-	36
Cnot7|5UTR|TC_4045_7059.00000|chr8_40511678_40511753_-	278
Slc39a4|5UTR|TC_24407_175.00000|chr15_76616849_76616883_-	100
Tmem79|5UTR_UP1k|TC_21033_248.00000|chr3_88334444_88334464_-	118
Klhdc1|5UTR|TC_10910_1101.00000|chr12_69241831_69241897_+	54
Med17|5UTR|TC_18843_320.00000|chr9_15279819_15279873_-	78
Zfp710|5UTR_INTRON|TC_38562_49.00000|chr7_80025277_80025279_+	55799
Rasgef1a|5UTR|TC_28254_123.00000|chr6_118066323_118066400_+	87
Gsk3b|5UTR_UP1k|TC_31881_90.00000|chr16_38088438_38088449_+	2077
Nars2|5UTR|TC_11702_944.00000|chr7_96951489_96951586_+	263
Pgls|5UTR|TC_2527_14223.00000|chr8_71592162_71592210_+	34
Neurl1a|5UTR|TC_11418_996.00000|chr19_47228765_47228917_+	241
Tmem115|5UTR|TC_6814_2975.00000|chr9_107534039_107534092_+	418
Shoc2|5UTR|TC_2851_11898.00000|chr19_53944843_53944879_+	386
Ly96|5UTR|TC_5144_4866.00000|chr1_16688409_16688464_+	76
Thumpd3|5UTR_INTRON|TC_7433_2451.00000|chr6_113046412_113046455_+	1027
Tmem198b|5UTR_INTRON|TC_40008_41.00000|chr10_128803894_128803896_-	624
Arf2|5UTR_UP1k|TC_5170_4834.00000|chr11_103966701_103966784_+	83
Tmem17|5UTR|TC_16063_458.00000|chr11_22512379_22512508_+	40
Tmem101|5UTR|TC_6959_2859.00000|chr11_102156348_102156411_-	62
Npr3|5UTR_INTRON|TC_20897_251.00000|chr15_11906137_11906139_-	500
Fam25c|5UTR|TC_40049_41.00000|chr14_34355391_34355395_-	34
Ccdc89|5UTR|TC_16118_455.00000|chr7_90426512_90426570_+	34
Arl6|5UTR|TC_7782_2265.00000|chr16_59639133_59639172_-	267
Ythdf2|5UTR|TC_25349_160.00000|chr4_132212186_132212188_-	262
5730559C18Rik|5UTR|TC_39997_41.00000|chr1_136234119_136234121_-	16
Fkbp10|5UTR|TC_2565_13912.00000|chr11_100415700_100415759_+	28
Usp4|5UTR|TC_2886_11444.00000|chr9_108347823_108347910_+	40
Afg3l1|5UTR|TC_4310_6445.00000|chr8_123477849_123477914_+	23
Micall1|5UTR|TC_18241_315.00000|chr15_79109059_79109102_+	185
Clec2d|5UTR|TC_3313_9736.00000|chr6_129180619_129180652_+	60
Srm|5UTR|TC_5682_4118.00000|chr4_148591533_148591582_+	44
Fbxo30|5UTR|TC_4096_6911.00000|chr10_11281291_11281386_+	144
Mark2|5UTR|TC_10815_1122.00000|chr19_7341776_7341874_-	635
Cmtm7|5UTR|TC_1003_44540.00000|chr9_114781767_114781858_-	49
Tmco1|5UTR_UP1k|TC_11192_1041.00000|chr1_167308658_167308669_+	195
S100a11|5UTR|TC_782_59363.00000|chr3_93520520_93520522_+	41
Herc6|5UTR|TC_7597_2404.00000|chr6_57580998_57581007_+	33
Bdkrb2|5UTR|TC_24092_180.00000|chr12_105563183_105563225_+	98
Thra|5UTR|TC_15882_471.00000|chr11_98753521_98753523_+	64
Tnip2|5UTR|TC_3054_8995.00000|chr5_34513933_34513969_-	37
Myo6|5UTR|TC_9079_1651.00000|chr9_80164995_80165094_+	216
Vim|5UTR_UP1k|TC_170_306716.00000|chr2_13574304_13574310_+	122
Slc30a5|5UTR|TC_5452_4446.00000|chr13_100833384_100833467_-	237
Zfp202|5UTR|TC_14511_579.00000|chr9_40192294_40192386_+	216
Grpel2|5UTR|TC_2303_16151.00000|chr18_61726303_61726333_-	26
Acad11|5UTR|TC_12431_828.00000|chr9_104063676_104063730_+	38
Wdr92|5UTR|TC_5317_4615.00000|chr11_17211878_17211958_+	23
Oasl1|5UTR_INTRON|TC_8472_1897.00000|chr5_114923388_114923396_+	19
Gapdh|5UTR|TC_132_404486.00000|chr6_125165603_125165607_-	74
Cuta|5UTR_INTRON|TC_9198_1604.00000|chr17_26939280_26939302_-	216
Strip2|5UTR|TC_16588_429.00000|chr6_29916966_29917022_+	61
Brcc3|5UTR|TC_2706_12930.00000|chrX_75416673_75416711_+	16
Pitpnm2|5UTR_INTRON|TC_18246_346.00000|chr5_124171769_124171811_-	19187
Ap1b1|5UTR|TC_2669_13196.00000|chr11_4986886_4986965_+	169
Irf2bpl|5UTR|TC_5474_3691.00000|chr12_86884765_86884823_-	896
Prdm5|5UTR|TC_2297_16158.00000|chr6_65778951_65779056_+	80
Kansl1l|5UTR|TC_28107_124.00000|chr1_66817544_66817580_-	201
Nelfb|5UTR|TC_3929_7387.00000|chr2_25211349_25211434_-	211
Acn9|5UTR|TC_4515_5971.00000|chr6_6955996_6956035_+	24
AI846148|5UTR|TC_25266_161.00000|chr19_7382993_7382995_-	194
Actr1b|5UTR_UP1k|TC_23420_192.00000|chr1_36710021_36710023_-	170
Iqgap1|5UTR|TC_10191_1264.00000|chr7_80803325_80803340_-	131
Lrrc8c|5UTR_UP1k|TC_5177_4829.00000|chr5_105519374_105519467_+	249
2700029M09Rik|5UTR|TC_2396_15196.00000|chr8_60890394_60890488_+	39
Sept11|5UTR|TC_4369_6283.00000|chr5_93093466_93093507_+	91
Senp1|5UTR|TC_20075_276.00000|chr15_98093536_98093538_-	300
Rfx2|5UTR|TC_13845_639.00000|chr17_56830894_56831062_-	84
Ccdc167|5UTR|TC_4174_6725.00000|chr17_29716943_29717032_-	12
Tigd2|5UTR|TC_6035_3714.00000|chr6_59208895_59208947_+	1091
Usp9x|5UTR_INTRON|TC_9576_1464.00000|chrX_13072018_13072060_+	461
Ppap2b|5UTR|TC_19649_290.00000|chr4_105157435_105157459_+	389
Ntan1|5UTR|TC_1828_21312.00000|chr16_13819311_13819363_+	27
Nkx2-5|5UTR|TC_22882_204.00000|chr17_26841437_26841439_-	84
Slc7a14|5UTR_INTRON|TC_18969_315.00000|chr3_31258394_31258452_-	546
Lrrc8d|5UTR_INTRON|TC_12885_743.00000|chr5_105731863_105731928_+	257
Arhgap31|5UTR_UP1k|TC_12129_872.00000|chr16_38713247_38713334_-	623
Znfx1|5UTR|TC_15146_526.00000|chr2_167062712_167062721_-	260
Msh6|5UTR_UP1k|TC_30738_99.00000|chr17_87975006_87975022_+	135
Dcun1d2|5UTR|TC_7545_2433.00000|chr8_13287820_13287903_-	26
Fam154b|5UTR_UP1k|TC_19016_313.00000|chr7_82649225_82649253_-	803
Bmpr2|5UTR_UP1k|TC_31958_89.00000|chr1_59763425_59763435_+	1219
Polb|5UTR|TC_2467_14615.00000|chr8_22653395_22653455_-	53
Fam13c|5UTR|TC_24386_175.00000|chr10_70440647_70440669_+	359
Elmsan1|5UTR|TC_14504_579.00000|chr12_84218788_84218918_-	25601
Fam96a|5UTR|TC_2268_15576.00000|chr9_66126739_66126826_+	87
Setd7|5UTR|TC_11373_1005.00000|chr3_51560805_51560857_-	268
Gab3|5UTR|TC_14566_573.00000|chrX_75084891_75084974_-	172
Mrto4|5UTR|TC_1285_33205.00000|chr4_139352300_139352342_-	45
Tbc1d13|5UTR|TC_15333_511.00000|chr2_30133844_30133889_+	33
Emx2|5UTR_UP1k|TC_16725_390.00000|chr19_59458653_59458689_+	530
Ctage5|5UTR|TC_7704_2317.00000|chr12_59129720_59129814_+	93
Avil|5UTR|TC_26032_150.00000|chr10_127000717_127000749_+	113
Pus3|5UTR|TC_4641_5743.00000|chr9_35559464_35559505_+	65
Wdr76|5UTR_INTRON|TC_18269_344.00000|chr2_121509820_121509859_+	939
Mpdz|5UTR|TC_14205_607.00000|chr4_81442777_81442833_-	216
Ddx23|5UTR|TC_504_102053.00000|chr15_98662872_98662915_-	84
Ick|5UTR|TC_20967_250.00000|chr9_78113231_78113258_+	392
Ust|5UTR|TC_21460_236.00000|chr10_8518816_8518833_-	427
Lsm11|5UTR|TC_6966_2854.00000|chr11_45944918_45945018_-	14
Polr3gl|5UTR|TC_6121_3632.00000|chr3_96594134_96594182_-	120
Mcph1|5UTR|TC_11401_999.00000|chr8_18595130_18595199_+	437
Jade3|5UTR_UP1k|TC_17232_395.00000|chrX_20425317_20425385_+	665
Capza1|5UTR|TC_1421_28968.00000|chr3_104864391_104864422_-	14
Msantd3|5UTR|TC_11640_955.00000|chr4_48540480_48540546_+	11876
Phc2|5UTR_INTRON|TC_36104_62.00000|chr4_128730030_128730049_+	13373
3010026O09Rik|5UTR|TC_11871_912.00000|chr11_50174821_50174876_+	36
Dcaf15|5UTR|TC_28964_116.00000|chr8_84104752_84104790_-	24
Pak1|5UTR|TC_8634_1829.00000|chr7_97842921_97842974_+	196
2210408I21Rik|5UTR|TC_10851_1115.00000|chr13_77135515_77135586_+	75
Irg1|5UTR|TC_41077_36.00000|chr14_103047012_103047014_+	55
Trps1|5UTR_UP1k|TC_12853_764.00000|chr15_50890106_50890187_-	530
Klf2|5UTR|TC_9815_1391.00000|chr8_72319058_72319065_+	17
Ylpm1|5UTR|TC_11138_1052.00000|chr12_84996313_84996413_+	138
Steap2|5UTR|TC_11569_970.00000|chr5_5694565_5694594_-	349
Taf11|5UTR|TC_3894_7463.00000|chr17_27907698_27907775_-	55
Sdc1|5UTR_UP1k|TC_6284_3480.00000|chr12_8771382_8771386_+	253
Cutc|5UTR|TC_22889_204.00000|chr19_43752995_43753031_+	144
Mlh1|5UTR|TC_6054_3698.00000|chr9_111271504_111271633_-	24
Atf6b|5UTR|TC_3440_9208.00000|chr17_34647134_34647218_+	14
Elp3|5UTR|TC_3831_7698.00000|chr14_65593005_65593090_-	45
Slc16a13|5UTR|TC_7796_2256.00000|chr11_70220974_70221006_-	317
Mcm7|5UTR|TC_7519_2447.00000|chr5_138171808_138171832_-	74
Spag7|5UTR_UP1k|TC_25885_152.00000|chr11_70670046_70670048_-	767
Socs4|5UTR_UP1k|TC_19737_259.00000|chr14_47277067_47277137_+	187
Zfp112|5UTR|TC_21487_236.00000|chr7_24112353_24112389_+	98
Mmgt2|5UTR|TC_13065_734.00000|chr11_62648631_62648697_+	342
Ppp1r15a|5UTR|TC_2184_17254.00000|chr7_45526220_45526227_-	241
Hey1|5UTR|TC_15262_517.00000|chr3_8666991_8667078_-	172
Itgb5|5UTR_UP1k|TC_35221_67.00000|chr16_33829531_33829533_+	429
Dlc1|5UTR|TC_41588_34.00000|chr8_36732803_36732825_-	88
Pcyt1b|5UTR|TC_19818_257.00000|chrX_93675298_93675331_+	54
Glrx3|5UTR|TC_1042_42413.00000|chr7_137437595_137437670_+	15
Frg1|5UTR|TC_2434_14893.00000|chr8_41417078_41417134_-	129
Zfp513|5UTR|TC_9878_1372.00000|chr5_31201923_31201994_-	156
Dnmt1|5UTR|TC_3589_8586.00000|chr9_20952807_20952879_-	61
Myl6|5UTR_UP1k|TC_2336_15775.00000|chr10_128493885_128493895_-	84
Gm2382|5UTR|TC_6296_3465.00000|chr9_88719780_88719799_-	22
Vps13a|5UTR|TC_6299_3460.00000|chr19_16780913_16780988_-	156
Bcl7a|5UTR|TC_8821_1757.00000|chr5_123344444_123344623_+	135
Paip1|5UTR_UP1k|TC_22923_203.00000|chr13_119428589_119428598_+	114
Mrps5|5UTR_UP1k|TC_3046_10937.00000|chr2_127587399_127587424_+	18
C77080|5UTR|TC_19922_281.00000|chr4_129261396_129261415_-	13057
Dnm2|5UTR|TC_3948_6569.00000|chr9_21424926_21424970_+	146
Mif|5UTR|TC_11_2142690.00000|chr10_75860209_75860279_-	54
Dpysl3|5UTR_UP1k|TC_8453_1906.00000|chr18_43438286_43438304_-	84
Fgf21|5UTR_UP1k|TC_29253_113.00000|chr7_45616291_45616310_-	995
Epha7|5UTR_UP1k|TC_41365_35.00000|chr4_28813076_28813078_+	307
Csmd3|5UTR_UP1k|TC_14490_580.00000|chr15_48791990_48791995_-	87
Prune2|5UTR|TC_29118_114.00000|chr19_16956165_16956168_+	91
Nek1|5UTR|TC_11293_1021.00000|chr8_60993185_60993241_+	555
Eva1c|5UTR|TC_12053_885.00000|chr16_90831090_90831145_+	137
Tead1|5UTR_INTRON|TC_21373_239.00000|chr7_112697286_112697317_+	62180
Mccc2|5UTR|TC_5979_3784.00000|chr13_100015576_100015672_-	108
Cant1|5UTR_INTRON|TC_43344_23.00000|chr11_118418876_118418878_-	1327
Glrx|5UTR|TC_2541_14091.00000|chr13_75839901_75839922_+	63
Pmvk|5UTR|TC_2713_12879.00000|chr3_89459274_89459354_+	26
Nck1|5UTR_UP1k|TC_2206_17046.00000|chr9_100546058_100546139_-	135
Atxn7l3b|5UTR|TC_1279_33330.00000|chr10_112928956_112929022_-	286
Cdc42se1|5UTR_UP1k|TC_34617_71.00000|chr3_95228323_95228325_+	796
Fst|5UTR|TC_35531_65.00000|chr13_114458625_114458657_-	65
Khdrbs1|5UTR_UP1k|TC_29456_111.00000|chr4_129742399_129742401_-	241
Ung|5UTR|TC_7188_2684.00000|chr5_114131154_114131217_+	28
Acat2|5UTR|TC_11728_938.00000|chr17_12960692_12960714_-	51
Atr|5UTR|TC_9179_1614.00000|chr9_95857632_95857705_+	87
Ipo5|5UTR_UP1k|TC_13328_701.00000|chr14_120911119_120911141_+	113
Spns1|5UTR|TC_29663_109.00000|chr7_126377393_126377395_-	318
Clta|5UTR|TC_572_89040.00000|chr4_44012640_44012705_+	112
Ephb4|5UTR|TC_23278_196.00000|chr5_137350165_137350171_+	429
Tpm3|5UTR|TC_17439_384.00000|chr3_90079529_90079531_+	202
Maz|5UTR_UP1k|TC_41581_34.00000|chr7_127027421_127027423_-	1004
S1pr2|5UTR|TC_9978_1342.00000|chr9_20976678_20976741_-	178
Tubb2b|5UTR|TC_4714_5575.00000|chr13_34130352_34130359_-	123
Lrrfip1|5UTR|TC_5254_4710.00000|chr1_91053426_91053508_+	194
Dgat1|5UTR_UP1k|TC_8455_1905.00000|chr15_76511967_76511972_-	188
Gatsl3|5UTR|TC_20195_272.00000|chr11_4218226_4218273_+	76
Sprtn|5UTR|TC_37408_55.00000|chr8_124897914_124897916_+	243
Siah2|5UTR_UP1k|TC_16585_429.00000|chr3_58692402_58692409_-	588
Aspm|5UTR|TC_13578_607.00000|chr1_139454833_139454882_+	98
Bmp1|5UTR|TC_28125_124.00000|chr14_70520239_70520271_-	206
Phip|5UTR|TC_12918_754.00000|chr9_82975413_82975494_-	152
Zswim3|5UTR_UP1k|TC_30752_99.00000|chr2_164805085_164805106_+	173
Grem1|5UTR|TC_2296_16175.00000|chr2_113758646_113758650_-	161
Fam96b|5UTR|TC_2511_14344.00000|chr8_104641700_104641733_-	17
Ebp|5UTR|TC_11379_1004.00000|chrX_8192899_8192934_-	158
Kin|5UTR_UP1k|TC_14235_604.00000|chr2_10080584_10080586_+	46
Lrch4|5UTR|TC_5371_4553.00000|chr5_137629110_137629185_+	30
Bre|5UTR_INTRON|TC_39101_46.00000|chr5_31699290_31699332_+	2549
Glyr1|5UTR_UP1k|TC_14242_603.00000|chr16_5049910_5049918_-	69
Tap2|5UTR_UP1k|TC_36953_57.00000|chr17_34204096_34204098_+	535
Fosl1|5UTR|TC_14656_565.00000|chr19_5447935_5447945_+	15
Rpl15|5UTR|TC_570_89547.00000|chr14_18270983_18270988_-	37
Ttc33|5UTR|TC_4667_5671.00000|chr15_5185703_5185766_+	52
Acot8|5UTR_UP1k|TC_40313_40.00000|chr2_164805402_164805407_-	588
Arhgef2|5UTR_INTRON|TC_13097_696.00000|chr3_88621902_88621989_+	7878
Plxna3|5UTR|TC_13487_683.00000|chrX_74329062_74329068_+	176
Edem3|5UTR|TC_8808_1761.00000|chr1_151755326_151755387_+	217
Snx13|5UTR_UP1k|TC_32374_86.00000|chr12_35047164_35047166_+	232
Enc1|5UTR|TC_30481_101.00000|chr13_97241218_97241228_+	324
Mier1|5UTR|TC_6981_2845.00000|chr4_103119440_103119497_+	26
Abhd5|5UTR|TC_17998_357.00000|chr9_122351703_122351705_+	83
Ncdn|5UTR_UP1k|TC_40745_38.00000|chr4_126753722_126753724_-	721
Bahd1|5UTR|TC_25009_165.00000|chr2_118901591_118901630_+	155
Kctd7|5UTR|TC_26730_141.00000|chr5_130145050_130145117_+	7
Wdtc1|5UTR|TC_10194_1263.00000|chr4_133339140_133339258_-	280
Ccser2|5UTR|TC_3898_7458.00000|chr14_36968690_36968781_-	254
Ccdc92|5UTR_UP1k|TC_24185_179.00000|chr5_124862379_124862401_-	385
Polr3g|5UTR_UP1k|TC_29414_111.00000|chr13_81711291_81711311_-	487
Jsrp1|5UTR_UP1k|TC_43029_25.00000|chr10_80814013_80814058_-	581
Cd151|5UTR_INTRON|TC_16385_440.00000|chr7_141469190_141469204_+	60
Prl2c2|5UTR_UP1k|TC_290_187735.00000|chr13_13005380_13005397_-	69
Scarb1|5UTR|TC_10861_1113.00000|chr5_125341019_125341024_-	139
Zbtb45|5UTR|TC_6551_3211.00000|chr7_13009782_13009897_-	146
Ttll7|5UTR|TC_6147_3601.00000|chr3_146852362_146852432_+	359
Tango6|5UTR|TC_19561_293.00000|chr8_106683052_106683084_+	89
Ciart|5UTR_INTRON|TC_8100_2080.00000|chr3_95882014_95882071_-	519
Dyrk2|5UTR_UP1k|TC_18645_327.00000|chr10_118869789_118869874_-	1032
Ankrd52|5UTR_UP1k|TC_31970_89.00000|chr10_128376476_128376507_+	722
Mcm5|5UTR_UP1k|TC_21376_239.00000|chr8_75109515_75109517_+	114
Xpnpep3|5UTR|TC_3646_8346.00000|chr15_81400133_81400209_+	37
Tspan11|5UTR_UP1k|TC_40763_38.00000|chr6_127887604_127887613_+	285
Nek2|5UTR|TC_1746_22630.00000|chr1_191821477_191821562_+	105
Adnp2|5UTR_INTRON|TC_22149_219.00000|chr18_80150933_80150987_-	8193
Itpripl1|5UTR|TC_7852_2226.00000|chr2_127143414_127143505_-	234
Lactb2|5UTR|TC_33913_75.00000|chr1_13660460_13660462_-	12
Mical2|5UTR_INTRON|TC_28653_119.00000|chr7_112226782_112226786_+	8713
Snx5|5UTR|TC_4974_5128.00000|chr2_144270447_144270542_-	53
Capg|5UTR_INTRON|TC_27982_126.00000|chr6_72552360_72552386_+	660
Gar1|5UTR|TC_11795_925.00000|chr3_129831382_129831403_-	293
Gpr149|5UTR|TC_33997_75.00000|chr3_62604766_62604771_-	192
Emx2|5UTR_UP1k|TC_34270_73.00000|chr19_59458117_59458142_+	1090
Pigv|5UTR|TC_19855_283.00000|chr4_133672621_133672656_-	366
Ncaph2|5UTR|TC_17529_379.00000|chr15_89355819_89355821_+	16
Scamp4|5UTR_INTRON|TC_17518_379.00000|chr10_80603226_80603293_+	5599
Helq|5UTR|TC_7998_2131.00000|chr5_100798573_100798605_-	129
Rftn1|5UTR|TC_27575_130.00000|chr17_50190448_50190498_-	257
Zfp748|5UTR|TC_5929_3831.00000|chr13_67553078_67553173_-	104
Mmp13|5UTR|TC_27535_131.00000|chr9_7272526_7272529_+	27
Appl1|5UTR|TC_9614_1335.00000|chr14_26970512_26970572_-	69
Atg101|5UTR|TC_4639_5747.00000|chr15_101284262_101284303_+	310
Trim35|5UTR_UP1k|TC_14522_577.00000|chr14_66296547_66296549_+	522
Zfp768|5UTR_UP1k|TC_4437_6137.00000|chr7_127345335_127345419_-	150
1110038F14Rik|5UTR_UP1k|TC_4326_6403.00000|chr15_76948485_76948537_+	305
Cyfip1|5UTR_INTRON|TC_37401_55.00000|chr7_55842686_55842719_+	29164
Ppil1|5UTR_UP1k|TC_14092_616.00000|chr17_29264122_29264143_-	213
Cox20|5UTR_UP1k|TC_12119_873.00000|chr1_178318822_178318866_+	324
Unk|5UTR_UP1k|TC_18598_329.00000|chr11_116030249_116030290_+	100
Ccl20|5UTR|TC_15139_526.00000|chr1_83116765_83116769_+	58
BC018242|5UTR|TC_11098_1059.00000|chr9_21937013_21937056_+	294
Them6|5UTR|TC_4087_6948.00000|chr15_74721206_74721255_+	45
Trim39|5UTR_INTRON|TC_36076_62.00000|chr17_36271836_36271838_-	2777
Casp8|5UTR|TC_17577_376.00000|chr1_58795498_58795509_+	268
Hnrnpab|5UTR|TC_3117_10612.00000|chr11_51606844_51606852_-	207
4932438A13Rik|5UTR|TC_11312_1017.00000|chr3_36863106_36863184_+	296
Ccdc159|5UTR|TC_16918_410.00000|chr9_21927598_21927660_+	97
Atg3|5UTR_UP1k|TC_12629_795.00000|chr16_45158752_45158797_+	303
Rnf40|5UTR|TC_3623_8445.00000|chr7_127588718_127588776_+	121
Gm10696|5UTR_UP1k|TC_42268_30.00000|chr3_94178194_94178197_-	159
Cnpy2|5UTR|TC_5493_4384.00000|chr10_128322512_128322588_+	268
Gp49a|5UTR|TC_31836_90.00000|chr10_51480663_51480675_+	51
Eea1|5UTR|TC_16218_448.00000|chr10_95940862_95940890_+	84
Cops7a|5UTR_INTRON|TC_13840_640.00000|chr6_124965259_124965284_-	377
Sart3|5UTR_UP1k|TC_30779_99.00000|chr5_113772639_113772650_-	1015
Ap5b1|5UTR_UP1k|TC_11206_1039.00000|chr19_5568003_5568066_+	423
Smim3|5UTR|TC_22200_218.00000|chr18_60501638_60501642_-	257
Gabbr1|5UTR|TC_14858_549.00000|chr17_37045987_37046076_+	271
Rab32|5UTR_UP1k|TC_4893_4705.00000|chr10_10558208_10558267_-	121
Rab6b|5UTR_UP1k|TC_38408_50.00000|chr9_103111946_103111949_+	210
Col6a2|5UTR|TC_22743_206.00000|chr10_76623399_76623436_-	179
Stard3nl|5UTR|TC_19519_294.00000|chr13_19395727_19395784_-	117
Vgll4|5UTR_UP1k|TC_5088_4947.00000|chr6_114921785_114921834_-	394
Zfp229|5UTR|TC_15198_522.00000|chr17_21733703_21733744_+	330
Gas1|5UTR_UP1k|TC_30710_99.00000|chr13_60178514_60178526_-	1585
Pbld2|5UTR_UP1k|TC_34995_68.00000|chr10_63024273_63024276_+	523
Scx|5UTR_UP1k|TC_21815_227.00000|chr15_76456606_76456656_+	961
Ndufab1|5UTR_UP1k|TC_9110_1640.00000|chr7_122101886_122101888_-	66
Ddx17|5UTR|TC_5026_5046.00000|chr15_79546548_79546561_-	314
Syvn1|5UTR|TC_14037_621.00000|chr19_6046633_6046637_+	1297
Anp32b|5UTR|TC_33587_78.00000|chr4_46451191_46451193_+	104
Ston1|5UTR_INTRON|TC_18519_333.00000|chr17_88629384_88629433_+	5744
Atp5d|5UTR|TC_645_75057.00000|chr10_80142338_80142416_+	80
Accsl|5UTR_UP1k|TC_22826_205.00000|chr2_93869364_93869394_-	329
Clpb|5UTR|TC_8040_2109.00000|chr7_101663715_101663784_+	61
Dusp6|5UTR|TC_8165_2043.00000|chr10_99263229_99263234_+	462
Slc1a4|5UTR|TC_8798_1765.00000|chr11_20332695_20332727_-	243
Apbb3|5UTR|TC_32260_87.00000|chr18_36679119_36679150_-	105
Ube2n|5UTR|TC_576_88133.00000|chr10_95515121_95515181_+	64
Mpnd|5UTR|TC_2808_12133.00000|chr17_56009202_56009258_+	20
Dis3l2|5UTR|TC_23419_192.00000|chr1_86703792_86703806_+	164
1110007C09Rik|5UTR|TC_1715_23151.00000|chr13_49215980_49216053_-	54
Cenpw|5UTR_UP1k|TC_21890_225.00000|chr10_30200600_30200602_-	122
Ndufa8|5UTR_UP1k|TC_1247_34250.00000|chr2_36049300_36049348_-	84
Mettl22|5UTR_UP1k|TC_20038_277.00000|chr16_8470761_8470794_+	114
Ddx39|5UTR|TC_18886_318.00000|chr8_83715194_83715198_+	144
Fbxo46|5UTR_INTRON|TC_24906_167.00000|chr7_19131689_19131727_+	3745
Gtsf1|5UTR_INTRON|TC_15403_506.00000|chr15_103428406_103428509_-	134
Plekhg3|5UTR_INTRON|TC_27636_129.00000|chr12_76535923_76535946_+	24225
Txnl1|5UTR|TC_2261_16151.00000|chr18_63692297_63692331_-	156
Hook3|5UTR|TC_7251_2523.00000|chr8_26119191_26119224_-	201
Zfp952|5UTR|TC_13814_642.00000|chr17_32993114_32993155_+	97
Gng8|5UTR_INTRON|TC_39732_43.00000|chr7_16892429_16892438_+	77
Fmnl3|5UTR|TC_7458_2261.00000|chr15_99370356_99370372_-	69
Chkb|5UTR|TC_8549_1863.00000|chr15_89429860_89429932_-	309
Trerf1|5UTR_UP1k|TC_20797_254.00000|chr17_47139984_47140083_+	1578
Psmb2|5UTR|TC_465_110755.00000|chr4_126677640_126677685_+	89
Bckdha|5UTR|TC_5850_3914.00000|chr7_25658744_25658772_-	12
Erlec1|5UTR_UP1k|TC_19164_307.00000|chr11_30954336_30954370_-	262
Dis3l|5UTR_UP1k|TC_22676_208.00000|chr9_64340951_64341012_-	1450
Emc4|5UTR|TC_2432_14903.00000|chr2_112367958_112368033_-	76
Brms1l|5UTR|TC_1571_25644.00000|chr12_55836320_55836401_+	125
Zfp609|5UTR|TC_7180_2694.00000|chr9_65827505_65827578_-	218
Ap3s1|5UTR|TC_5951_3810.00000|chr18_46741892_46741971_+	96
Sacm1l|5UTR_UP1k|TC_3712_8107.00000|chr9_123529749_123529854_+	101
Stag1|5UTR|TC_6492_3255.00000|chr9_100643610_100643635_+	258
Wdr60|5UTR|TC_17523_379.00000|chr12_116262921_116262953_-	84
Etf1|5UTR|TC_25203_162.00000|chr18_34931670_34931672_-	18
Alg8|5UTR|TC_3420_9282.00000|chr7_97371595_97371645_+	16
Setd3|5UTR|TC_6732_3051.00000|chr12_108179165_108179260_-	115
Tceb1|5UTR_UP1k|TC_13809_642.00000|chr1_16657014_16657016_-	74
Dock9|5UTR_UP1k|TC_19081_310.00000|chr14_121798557_121798626_-	984
Zfp81|5UTR|TC_6365_3396.00000|chr17_33358830_33358883_-	144
Actr6|5UTR|TC_7066_2773.00000|chr10_89732279_89732321_-	42
Chtf18|5UTR|TC_4294_6470.00000|chr17_25727338_25727423_-	75
Stard4|5UTR|TC_4033_7100.00000|chr18_33213762_33213859_-	139
Ttc39c|5UTR|TC_7273_2629.00000|chr18_12643743_12643818_+	88
Parp16|5UTR|TC_21378_239.00000|chr9_65214666_65214691_+	303
Dph1|5UTR|TC_9466_1504.00000|chr11_75190465_75190493_-	19
Aimp1|5UTR|TC_976_45675.00000|chr3_132683831_132683853_-	50
Dhrs3|5UTR_UP1k|TC_26073_150.00000|chr4_144892706_144892718_+	806
Akap17b|5UTR|TC_29773_108.00000|chrX_36645181_36645227_-	266
Ccbl1|5UTR_UP1k|TC_36666_59.00000|chr2_30205810_30205830_-	395
Tfcp2|5UTR_INTRON|TC_12725_781.00000|chr15_100551753_100551802_-	344
Galnt2|5UTR|TC_9540_1479.00000|chr8_124231469_124231523_+	30
Gm14393|5UTR|TC_6428_3320.00000|chr2_175067756_175067809_-	77
Gramd4|5UTR|TC_14347_581.00000|chr15_86057642_86057706_+	51
Tmem62|5UTR|TC_14001_624.00000|chr2_120977232_120977298_+	32
Iffo2|5UTR_INTRON|TC_31062_85.00000|chr4_139599601_139599632_+	3636
Mbd6|5UTR_UP1k|TC_12362_836.00000|chr10_127288831_127288918_-	263
Grtp1|5UTR|TC_26020_151.00000|chr8_13200599_13200654_-	91
Fgf10|5UTR_UP1k|TC_17208_395.00000|chr13_118713880_118713938_+	1493
Elac2|5UTR|TC_4734_5547.00000|chr11_64979027_64979104_+	29
Nol11|5UTR|TC_1583_25475.00000|chr11_107189262_107189304_-	15
Cpeb2|5UTR_UP1k|TC_35090_68.00000|chr5_43233220_43233224_+	241
Plec|5UTR|TC_8186_2033.00000|chr15_76206301_76206382_-	185
Ccdc77|5UTR|TC_17034_404.00000|chr6_120357430_120357486_-	121
Irf2bp1|5UTR|TC_12756_778.00000|chr7_19004037_19004097_+	366
Atf7ip|5UTR_INTRON|TC_25026_165.00000|chr6_136519164_136519218_+	40581
Tspan17|5UTR|TC_8695_1805.00000|chr13_54789438_54789482_+	132
Cdk5|5UTR|TC_2733_12716.00000|chr5_24423524_24423586_-	45
Hmgb1|5UTR|TC_978_37958.00000|chr5_149053015_149053047_-	151
Whsc1l1|5UTR_INTRON|TC_30088_105.00000|chr8_25607980_25607982_+	32640
Yipf5|5UTR|TC_3451_9156.00000|chr18_40219293_40219366_-	143
Rere|5UTR_INTRON|TC_43118_25.00000|chr4_150372058_150372060_+	34281
Smyd3|5UTR|TC_4872_5326.00000|chr1_179517983_179518046_-	49
Dscc1|5UTR|TC_2876_11796.00000|chr15_55090399_55090494_-	57
Sumo2|5UTR|TC_509_85613.00000|chr11_115536227_115536259_-	119
Creb5|5UTR|TC_28348_122.00000|chr6_53573368_53573393_+	54
Dynap|5UTR_UP1k|TC_23444_192.00000|chr18_70244594_70244597_-	214
Atxn10|5UTR_UP1k|TC_3019_11105.00000|chr15_85336320_85336379_+	109
Map2k4|5UTR|TC_3960_7303.00000|chr11_65788284_65788338_-	49
Ltbp1|5UTR|TC_24750_169.00000|chr17_75005499_75005554_+	333
Hist1h3b|5UTR_UP1k|TC_1598_25262.00000|chr13_23752343_23752348_+	36
Anp32e|5UTR|TC_6098_3655.00000|chr3_95929334_95929430_+	212
B230219D22Rik|5UTR|TC_3287_9846.00000|chr13_55693079_55693178_+	239
Sept6|5UTR|TC_6782_2999.00000|chrX_36989472_36989504_-	88
Got2|5UTR|TC_1175_36594.00000|chr8_95888358_95888412_-	98
Trmt6|5UTR|TC_2973_11334.00000|chr2_132815953_132816069_-	103
Zmat2|5UTR_UP1k|TC_15961_465.00000|chr18_36793840_36793842_+	101
Kctd10|5UTR|TC_896_50134.00000|chr5_114380452_114380495_-	40
Anks1|5UTR|TC_19910_281.00000|chr17_27909302_27909349_+	130
Ddost|5UTR|TC_1428_28812.00000|chr4_138304798_138304877_+	26
Avpi1|5UTR|TC_3799_6949.00000|chr19_42128918_42128964_-	87
1110012L19Rik|5UTR|TC_9851_1379.00000|chrX_70386035_70386064_+	108
Apip|5UTR|TC_2969_11364.00000|chr2_103073674_103073748_+	47
Adamts5|5UTR|TC_17611_375.00000|chr16_85901059_85901093_-	798
Ppp2r3a|5UTR|TC_14324_584.00000|chr9_101251720_101251762_-	530
Cisd1|5UTR|TC_871_51918.00000|chr10_71344792_71344890_-	97
Dot1l|5UTR|TC_12377_834.00000|chr10_80755124_80755210_+	237
1110059E24Rik|5UTR|TC_2134_17751.00000|chr19_21652719_21652805_-	57
Ints4|5UTR|TC_7586_2412.00000|chr7_97480941_97481077_+	95
Rmdn1|5UTR|TC_15858_473.00000|chr4_19575061_19575097_+	143
Slc25a11|5UTR|TC_3877_7157.00000|chr11_70646964_70647033_-	124
Zfp771|5UTR_INTRON|TC_22344_215.00000|chr7_127244946_127244969_+	34
Dnajc11|5UTR|TC_1128_38216.00000|chr4_151933689_151933748_+	17
Cln6|5UTR_UP1k|TC_38784_48.00000|chr9_62838582_62838598_+	284
Ephb4|5UTR|TC_5160_4851.00000|chr5_137350105_137350140_+	490
Rpp40|5UTR|TC_6888_2919.00000|chr13_35906330_35906371_-	21
Hist1h2ah|5UTR|TC_162_328767.00000|chr13_22035597_22035601_-	46
Timp2|5UTR|TC_4110_6867.00000|chr11_118355324_118355328_-	238
Arpc1a|5UTR|TC_1365_30635.00000|chr5_145083841_145083879_+	124
Necap2|5UTR|TC_2901_11682.00000|chr4_141078309_141078345_-	27
Mettl9|5UTR|TC_2787_12334.00000|chr7_121034625_121034707_+	150
Mnt|5UTR|TC_10260_1265.00000|chr11_74830938_74831003_+	346
H2-DMb1|5UTR|TC_8307_1971.00000|chr17_34153149_34153210_+	215
Ldb1|5UTR|TC_11306_1018.00000|chr19_46039553_46039658_-	647
Vps16|5UTR|TC_8370_1946.00000|chr2_130424321_130424390_+	42
Ppip5k2|5UTR|TC_21245_242.00000|chr1_97769929_97769937_-	343
Ap4b1|5UTR|TC_22208_218.00000|chr3_103809651_103809656_+	290
Il34|5UTR_INTRON|TC_26749_141.00000|chr8_110780026_110780066_-	24804
Bet1|5UTR|TC_2089_18319.00000|chr6_4086924_4086957_-	137
Rraga|5UTR|TC_15737_482.00000|chr4_86575787_86575801_+	131
Uhrf1|5UTR_INTRON|TC_9695_1428.00000|chr17_56304256_56304293_+	149
Prr14|5UTR_UP1k|TC_38184_51.00000|chr7_127471359_127471364_+	592
Nkx2-5|5UTR|TC_7451_2503.00000|chr17_26841469_26841484_-	126
Snx6|5UTR_UP1k|TC_902_49758.00000|chr12_54795664_54795711_-	15
Mybpc2|5UTR_UP1k|TC_22346_215.00000|chr7_44525185_44525268_-	629
Zfp462|5UTR_INTRON|TC_13470_684.00000|chr4_54948424_54948525_+	59080
Sh3pxd2a|5UTR|TC_8426_1922.00000|chr19_47464389_47464476_-	283
Msl1|5UTR_UP1k|TC_23378_193.00000|chr11_98795499_98795516_+	316
Wasl|5UTR|TC_4938_5193.00000|chr6_24664876_24665062_-	335
Hcfc2|5UTR|TC_4377_6257.00000|chr10_82699110_82699141_+	31
Mob3b|5UTR|TC_13973_627.00000|chr4_35157441_35157508_-	434
Ppp1r18|5UTR_INTRON|TC_9587_1461.00000|chr17_35866024_35866079_+	1157
Zfyve21|5UTR|TC_7181_2692.00000|chr12_111814173_111814239_+	11
T2|5UTR_UP1k|TC_14975_541.00000|chr17_8372026_8372088_+	334
Paip1|5UTR_UP1k|TC_35711_64.00000|chr13_119428565_119428569_+	144
Cep19|5UTR|TC_8441_1914.00000|chr16_32099793_32099844_+	409
Zfp1|5UTR|TC_10293_1258.00000|chr8_111643424_111643546_+	146
Map3k11|5UTR|TC_16162_452.00000|chr19_5689747_5689784_+	488
Mta2|5UTR|TC_2972_9328.00000|chr19_8941940_8942009_+	377
Lima1|5UTR_INTRON|TC_36244_61.00000|chr15_99847075_99847080_-	3284
Gja1|5UTR|TC_7752_2281.00000|chr10_56377440_56377449_+	89
Avpi1|5UTR|TC_3858_6790.00000|chr19_42128990_42129003_-	143
Atg3|5UTR|TC_5361_4566.00000|chr16_45158825_45158919_+	199
Aebp1|5UTR|TC_23595_189.00000|chr11_5862134_5862145_+	12
Asxl2|5UTR|TC_7115_2738.00000|chr12_3426882_3426915_+	247
Lnpep|5UTR_UP1k|TC_10989_1082.00000|chr17_17624570_17624656_-	201
Neu3|5UTR|TC_36863_58.00000|chr7_99828295_99828305_-	148
Asap1|5UTR_UP1k|TC_33396_79.00000|chr15_64383747_64383758_-	1060
Dtd2|5UTR|TC_3305_9776.00000|chr12_52006497_52006509_-	18
Ciz1|5UTR|TC_32269_87.00000|chr2_32363298_32363300_+	363
Csnk1d|5UTR|TC_3373_9542.00000|chr11_120991300_120991357_-	316
Ndrg3|5UTR|TC_7037_2797.00000|chr2_156992028_156992055_-	96
Polr1d|5UTR|TC_1219_35281.00000|chr5_147077551_147077578_+	93
Rab27b|5UTR|TC_11547_973.00000|chr18_70053343_70053451_-	306
Zmynd8|5UTR|TC_3835_7692.00000|chr2_165884632_165884725_-	29
Acat1|5UTR|TC_1166_36720.00000|chr9_53610289_53610385_-	79
Nudt13|5UTR|TC_11931_903.00000|chr14_20294682_20294739_+	82
Ik|5UTR|TC_1836_21182.00000|chr18_36744677_36744724_+	72
Gse1|5UTR_INTRON|TC_33477_79.00000|chr8_120536754_120536766_+	793
Hs6st2|5UTR_UP1k|TC_35320_67.00000|chrX_51681232_51681234_-	70
Snrnp35|5UTR_INTRON|TC_25284_161.00000|chr5_124483730_124483765_+	6376
Ift140|5UTR|TC_16595_428.00000|chr17_25016356_25016416_+	556
Atg101|5UTR|TC_22549_210.00000|chr15_101284324_101284332_+	281
Lrrc8e|5UTR|TC_20181_273.00000|chr8_4226896_4226982_+	85
Itgb1|5UTR|TC_1563_25914.00000|chr8_128685752_128685812_+	185
Rps25|5UTR_UP1k|TC_2051_18701.00000|chr9_44407658_44407661_+	94
Zmpste24|5UTR|TC_2575_13830.00000|chr4_121098197_121098260_-	200
Skiv2l2|5UTR_UP1k|TC_18293_343.00000|chr13_112927468_112927470_-	112
Lsm1|5UTR_UP1k|TC_3445_9186.00000|chr8_25785289_25785313_+	371
Chmp7|5UTR|TC_11027_1073.00000|chr14_69732522_69732572_-	54
Marcks|5UTR|TC_1634_24417.00000|chr10_37138872_37138934_-	391
Pitpnb|5UTR|TC_916_48848.00000|chr5_111330729_111330763_+	57
Tfeb|5UTR_INTRON|TC_19110_309.00000|chr17_47737858_47737927_+	47909
Zfp58|5UTR|TC_10497_1200.00000|chr13_67500457_67500509_-	127
Ppap2a|5UTR|TC_22021_222.00000|chr13_112801156_112801171_+	45
Ube2b|5UTR|TC_3304_9776.00000|chr11_52000445_52000481_-	112
Pxdn|5UTR_UP1k|TC_26779_140.00000|chr12_29937954_29937956_+	179
Rchy1|5UTR|TC_5027_5046.00000|chr5_91962846_91962884_-	134
Rab3ip|5UTR|TC_5117_4898.00000|chr10_116950349_116950429_-	177
Emilin1|5UTR_UP1k|TC_4003_7178.00000|chr5_30913505_30913623_+	260
Osbpl3|5UTR_INTRON|TC_41929_32.00000|chr6_50382780_50382782_-	12567
Pml|5UTR|TC_5922_3780.00000|chr9_58249693_58249764_-	45
Ccny|5UTR_UP1k|TC_23565_190.00000|chr18_9450154_9450156_-	485
Mllt3|5UTR|TC_21643_232.00000|chr4_88033271_88033312_-	208
Kctd1|5UTR_UP1k|TC_17213_395.00000|chr18_15064083_15064190_-	564
Fgf7|5UTR|TC_1203_35672.00000|chr2_126034651_126034673_+	466
Ptprn|5UTR|TC_20684_257.00000|chr1_75264154_75264210_-	49
Nucb2|5UTR|TC_8314_1966.00000|chr7_116504343_116504446_+	273
Plekhm1|5UTR|TC_5412_4500.00000|chr11_103412645_103412710_-	135
Bag6|5UTR_INTRON|TC_26399_145.00000|chr17_35135699_35135701_+	428
Ccar2|5UTR_UP1k|TC_18627_328.00000|chr14_70153823_70153843_-	247
Rai14|5UTR_UP1k|TC_7440_2387.00000|chr15_10714697_10714813_-	336
Ube2j1|5UTR|TC_1114_38720.00000|chr4_33031436_33031549_+	88
Wdfy3|5UTR_INTRON|TC_42485_29.00000|chr5_102012424_102012431_-	2670
Arsa|5UTR_INTRON|TC_8928_1719.00000|chr15_89477076_89477090_-	1360
Fam216a|5UTR_UP1k|TC_13310_690.00000|chr5_122372242_122372265_-	315
Gm561|5UTR|TC_3353_9606.00000|chr2_144594056_144594082_+	16
Wdr18|5UTR|TC_5628_4194.00000|chr10_79960134_79960188_+	9
9130401M01Rik|5UTR|TC_6596_3176.00000|chr15_58034212_58034221_-	19
Masp1|5UTR|TC_5752_4034.00000|chr16_23520588_23520668_-	105
Pomgnt1|5UTR|TC_9068_1655.00000|chr4_116150541_116150571_+	121
Cnpy2|5UTR|TC_17366_387.00000|chr10_128322635_128322639_+	165
Hmga2|5UTR|TC_849_53404.00000|chr10_120476213_120476239_-	170
Ttc33|5UTR_UP1k|TC_4876_5324.00000|chr15_5185524_5185556_+	225
Iffo2|5UTR_INTRON|TC_15845_474.00000|chr4_139598166_139598214_+	5039
Got1|5UTR|TC_5434_4467.00000|chr19_43524497_43524540_-	78
Magi1|5UTR|TC_35286_67.00000|chr6_94283832_94283843_-	511
Ino80b|5UTR_UP1k|TC_2012_18241.00000|chr6_83125084_83125167_-	65
Sec61a1|5UTR|TC_5595_4246.00000|chr6_88518742_88518750_-	55
Ivd|5UTR|TC_4942_5184.00000|chr2_118861980_118862016_+	28
Tesk1|5UTR|TC_12079_881.00000|chr4_43442457_43442495_+	959
Jade3|5UTR|TC_17648_374.00000|chrX_20425690_20425757_+	279
Pkmyt1|5UTR|TC_5841_3923.00000|chr17_23726397_23726494_+	331
Kri1|5UTR|TC_4339_6370.00000|chr9_21287925_21287986_-	18
Stpg2|5UTR_UP1k|TC_28844_117.00000|chr3_139205648_139205663_+	243
Vps36|5UTR_UP1k|TC_1468_27737.00000|chr8_22192772_22192848_+	39
Fmn1|5UTR_UP1k|TC_41133_36.00000|chr2_113440503_113440507_+	784
Pdgfrb|5UTR_INTRON|TC_30160_104.00000|chr18_61056520_61056582_+	3609
Setd1a|5UTR_UP1k|TC_17848_363.00000|chr7_127777082_127777146_+	395
Epb4.1l1|5UTR|TC_16704_422.00000|chr2_156475492_156475552_+	471
Zak|5UTR_INTRON|TC_16780_418.00000|chr2_72287389_72287490_+	10813
0610010K14Rik|5UTR|TC_7074_2768.00000|chr11_70237903_70237916_-	110
Prr13|5UTR|TC_4707_5586.00000|chr15_102460059_102460116_+	46
H2afv|5UTR|TC_681_73806.00000|chr11_6444389_6444447_-	77
Fkbp2|5UTR_INTRON|TC_18938_316.00000|chr19_6979882_6979884_-	747
Gja1|5UTR_INTRON|TC_35166_67.00000|chr10_56379157_56379185_+	8362
Dnlz|5UTR|TC_4614_5796.00000|chr2_26352076_26352115_-	90
Jmjd6|5UTR|TC_6083_3670.00000|chr11_116843289_116843297_-	102
9830147E19Rik|5UTR|TC_14265_601.00000|chr7_42642567_42642626_-	115
Lrrc8d|5UTR_INTRON|TC_20088_276.00000|chr5_105731838_105731841_+	318
Fth1|5UTR|TC_2_6407009.00000|chr19_9982699_9982704_+	167
Mgat4c|5UTR_INTRON|TC_30346_102.00000|chr10_101985796_101985800_+	373012
Vps37b|5UTR|TC_3666_8257.00000|chr5_124032219_124032268_-	19
Psma1|5UTR_UP1k|TC_18139_351.00000|chr7_114276150_114276152_-	149
Zmat3|5UTR|TC_15416_473.00000|chr3_32365615_32365626_-	173
Diap1|5UTR|TC_28726_118.00000|chr18_37935385_37935390_-	68
Ints12|5UTR_UP1k|TC_22338_215.00000|chr3_133091831_133091865_+	132
Tpm2|5UTR|TC_3102_10692.00000|chr4_43523489_43523501_-	143
Tgfbr2|5UTR_UP1k|TC_31823_91.00000|chr9_116175446_116175448_-	411
Sertad2|5UTR|TC_19921_269.00000|chr11_20632021_20632053_+	237
Mtx3|5UTR_UP1k|TC_9917_1361.00000|chr13_92844753_92844780_+	20
Mtus1|5UTR|TC_39145_46.00000|chr8_41133658_41133660_-	343
Mboat7|5UTR_UP1k|TC_24439_175.00000|chr7_3693668_3693714_-	935
Arhgap31|5UTR|TC_16098_456.00000|chr16_38712823_38712898_-	181
Trps1|5UTR|TC_18266_344.00000|chr15_50889662_50889712_-	108
Zfp668|5UTR_INTRON|TC_24440_175.00000|chr7_127875643_127875672_-	7242
Alkbh7|5UTR|TC_5668_4143.00000|chr17_56997335_56997352_+	18
Mrpl16|5UTR|TC_6699_3083.00000|chr19_11770422_11770454_+	41
Ppig|5UTR_UP1k|TC_15474_500.00000|chr2_69723033_69723087_+	367
Gpsm3|5UTR|TC_40481_39.00000|chr17_34589807_34589815_+	414
Zfp958|5UTR_UP1k|TC_29982_106.00000|chr8_4612440_4612442_+	835
Abr|5UTR_INTRON|TC_11880_911.00000|chr11_76529788_76529883_-	20644
Mat2a|5UTR|TC_2213_16982.00000|chr6_72439557_72439560_-	122
Noc2l|5UTR|TC_11524_976.00000|chr4_156236002_156236035_+	31
Phyhd1|5UTR|TC_17937_359.00000|chr2_30266707_30266748_+	170
Phf23|5UTR|TC_34079_74.00000|chr11_69996015_69996017_+	4
Nxt2|5UTR|TC_9061_1658.00000|chrX_142228192_142228245_+	174
Psmc3|5UTR_UP1k|TC_12288_849.00000|chr2_91054003_91054005_+	244
Atf5|5UTR_UP1k|TC_408_130658.00000|chr7_44816599_44816604_-	316
Arl13b|5UTR|TC_17983_357.00000|chr16_62846851_62846886_-	122
Zwint|5UTR|TC_500_102866.00000|chr10_72654859_72654912_+	7
Nrp1|5UTR|TC_20182_273.00000|chr8_128359070_128359094_+	486
Pnisr|5UTR|TC_5188_4810.00000|chr4_21848012_21848077_+	104
Ggta1|5UTR|TC_31906_90.00000|chr2_35461389_35461403_-	400
Cox16|5UTR|TC_3546_8774.00000|chr12_81485083_81485133_-	132
Zmat2|5UTR|TC_912_49227.00000|chr18_36793907_36793937_+	15
Stac3|5UTR_UP1k|TC_31351_94.00000|chr10_127501081_127501151_+	968
Bcl10|5UTR|TC_2332_15832.00000|chr3_145924284_145924363_+	148
G3bp1|5UTR_UP1k|TC_8431_1920.00000|chr11_55469680_55469704_+	136
Lig1|5UTR|TC_1051_42040.00000|chr7_13278814_13278900_+	135
Vill|5UTR|TC_27217_135.00000|chr9_119052768_119052812_+	52
Nae1|5UTR|TC_5236_4750.00000|chr8_104534565_104534643_-	36
Ehd1|5UTR|TC_1660_24010.00000|chr19_6276857_6276930_+	55
Micall1|5UTR|TC_36238_61.00000|chr15_79109191_79109200_+	86
Cd44|5UTR|TC_1471_27652.00000|chr2_102901456_102901462_-	114
Slc8b1|5UTR|TC_13271_573.00000|chr5_120511221_120511234_+	119
Arpc2|5UTR|TC_1338_31541.00000|chr1_74236483_74236593_+	76
Napepld|5UTR_UP1k|TC_15637_489.00000|chr5_21701865_21701917_-	695
Mrgbp|5UTR|TC_5082_4955.00000|chr2_180582730_180582763_+	51
A430033K04Rik|5UTR|TC_15062_533.00000|chr5_138622839_138622886_+	92
Zc3h4|5UTR|TC_11964_879.00000|chr7_16401256_16401285_+	16
Pms2|5UTR|TC_6168_3585.00000|chr5_143909980_143910052_+	38
Ccdc138|5UTR|TC_12798_772.00000|chr10_58497876_58497958_+	42
Eml1|5UTR_UP1k|TC_43217_24.00000|chr12_108370987_108371018_+	322
Fam131b|5UTR_INTRON|TC_16951_408.00000|chr6_42324312_42324356_-	2356
Lef1|5UTR|TC_34917_69.00000|chr3_131110581_131110600_+	881
Msh5|5UTR|TC_40493_39.00000|chr17_35046505_35046509_-	135
Serhl|5UTR|TC_16411_408.00000|chr15_83100193_83100229_+	139
Fkbp1a|5UTR|TC_12282_850.00000|chr2_151542688_151542692_+	19
Noc4l|5UTR|TC_11190_1042.00000|chr5_110653360_110653362_-	23
Setx|5UTR|TC_8396_1789.00000|chr2_29125154_29125175_+	520
Tfap2a|5UTR_UP1k|TC_8146_2054.00000|chr13_40730752_40730826_-	725
Shisa4|5UTR_UP1k|TC_29781_107.00000|chr1_135375241_135375259_-	298
Rtel1|5UTR|TC_10376_1234.00000|chr2_181319730_181319776_+	273
Runx1t1|5UTR|TC_30535_101.00000|chr4_13785072_13785117_+	29
Nans|5UTR|TC_525_97680.00000|chr4_46489278_46489350_+	41
Tram1|5UTR|TC_28290_122.00000|chr1_13589777_13589783_-	57
A530054K11Rik|5UTR|TC_12527_812.00000|chr13_67637729_67637804_-	73
S100g|5UTR|TC_28560_120.00000|chrX_162964567_162964571_-	68
Bnc2|5UTR|TC_8296_1974.00000|chr4_84675048_84675125_-	98
Sorbs3|5UTR_INTRON|TC_26851_139.00000|chr14_70204999_70205063_-	1670
Chic1|5UTR|TC_12307_846.00000|chrX_103356454_103356543_+	83
Sh3kbp1|5UTR|TC_9171_1619.00000|chrX_159627226_159627290_+	416
Tars|5UTR|TC_470_109790.00000|chr15_11399587_11399688_-	107
Ruvbl2|5UTR_UP1k|TC_7730_2299.00000|chr7_45434588_45434646_-	364
Nnmt|5UTR_UP1k|TC_34197_74.00000|chr9_48605153_48605155_-	197
Tgs1|5UTR|TC_38527_49.00000|chr4_3574984_3574986_+	41
Osbpl9|5UTR|TC_4757_4929.00000|chr4_109117943_109117974_-	25
Slc22a5|5UTR|TC_29594_109.00000|chr11_53891648_53891652_-	110
Pctp|5UTR|TC_30010_105.00000|chr11_90002860_90002889_-	27
Rpl11|5UTR|TC_316_168913.00000|chr4_136053366_136053395_-	22
Cog7|5UTR|TC_9544_1478.00000|chr7_121981671_121981719_-	111
Sema4d|5UTR_INTRON|TC_35371_66.00000|chr13_51763113_51763125_-	37788
Mrgpre|5UTR_INTRON|TC_15281_516.00000|chr7_143783699_143783759_-	1942
Met|5UTR|TC_16449_381.00000|chr6_17464009_17464074_+	299
Cbfb|5UTR|TC_11494_982.00000|chr8_105170894_105170941_+	61
Cops2|5UTR|TC_6088_3663.00000|chr2_125859060_125859084_-	95
Schip1|5UTR|TC_9506_1489.00000|chr3_68468164_68468206_+	50
Six5|5UTR_UP1k|TC_10801_1125.00000|chr7_19094225_19094331_+	363
Nod2|5UTR|TC_27046_137.00000|chr8_88647332_88647383_+	44
Klhl36|5UTR_UP1k|TC_18092_353.00000|chr8_119862223_119862295_+	197
Txndc16|5UTR|TC_18533_332.00000|chr14_45219371_45219425_-	322
Osbpl3|5UTR_INTRON|TC_22379_214.00000|chr6_50379302_50379353_-	9111
Nfyb|5UTR|TC_6057_3102.00000|chr10_82764056_82764076_-	140
Eef1e1|5UTR|TC_1385_29944.00000|chr13_38658999_38659035_-	19
Ssbp1|5UTR|TC_267_202126.00000|chr6_40471405_40471452_+	446
Fbxo48|5UTR|TC_9856_1376.00000|chr11_16951361_16951462_+	1221
Ints8|5UTR|TC_4163_6750.00000|chr4_11254176_11254263_-	123
Herc4|5UTR|TC_17188_396.00000|chr10_63243809_63243828_+	463
Dapk3|5UTR|TC_6578_3189.00000|chr10_81183246_81183324_+	143
Adar|5UTR|TC_11938_902.00000|chr3_89730706_89730780_+	66
Prpf3|5UTR|TC_5856_3909.00000|chr3_95855747_95855820_-	87
Tfb2m|5UTR|TC_5506_4362.00000|chr1_179546216_179546296_-	125
Timm22|5UTR|TC_19190_306.00000|chr11_76406933_76406948_+	117
Spata6|5UTR|TC_11507_980.00000|chr4_111719980_111720063_+	171
Mpp5|5UTR|TC_11874_840.00000|chr12_78749000_78749012_+	346
Manbal|5UTR|TC_627_78908.00000|chr2_157367604_157367625_+	89
Nol8|5UTR|TC_13073_733.00000|chr13_49653076_49653124_+	560
Sema4g|5UTR_UP1k|TC_15952_466.00000|chr19_44989242_44989329_+	456
Yipf4|5UTR|TC_23021_201.00000|chr17_74489586_74489600_+	123
Camk2d|5UTR_UP1k|TC_12048_886.00000|chr3_126596330_126596369_+	1076
Arhgef18|5UTR|TC_4379_6253.00000|chr8_3393001_3393049_+	170
Got1|5UTR|TC_26204_148.00000|chr19_43524468_43524470_-	15
Twf2|5UTR|TC_6295_3467.00000|chr9_106203107_106203165_+	97
Pstpip1|5UTR|TC_10159_1244.00000|chr9_56089936_56089996_+	413
Stom|5UTR_UP1k|TC_33576_78.00000|chr2_35337009_35337011_-	92
Pccb|5UTR|TC_26679_142.00000|chr9_101034863_101034874_-	13
Zbtb3|5UTR|TC_28619_119.00000|chr19_8802542_8802563_+	475
Gtf3c2|5UTR|TC_9337_1553.00000|chr5_31180116_31180155_-	286
Zfp772|5UTR|TC_30083_105.00000|chr7_7209959_7209997_-	197
Loxl4|5UTR|TC_14000_624.00000|chr19_42612775_42612778_-	77
Rbpms2|5UTR|TC_3480_9040.00000|chr9_65630526_65630618_+	264
Hexim1|5UTR|TC_14154_610.00000|chr11_103116324_103116326_+	596
Lxn|5UTR|TC_3564_7107.00000|chr3_67463807_67463851_-	106
Zbtb7a|5UTR_INTRON|TC_12348_838.00000|chr10_81137984_81138040_+	5960
Sap18|5UTR_UP1k|TC_9832_1385.00000|chr14_57798160_57798185_+	41
Bcar1|5UTR|TC_1747_22623.00000|chr8_111732077_111732144_-	52
Aak1|5UTR_UP1k|TC_25289_161.00000|chr6_86849272_86849313_+	766
Cnot10|5UTR|TC_5139_4871.00000|chr9_114640036_114640103_-	136
Foxp1|5UTR_UP1k|TC_20055_277.00000|chr6_99028881_99028936_-	761
Lif|5UTR|TC_17189_396.00000|chr11_4257679_4257686_+	109
Ankrd52|5UTR|TC_5614_4212.00000|chr10_128377123_128377155_+	83
Ermp1|5UTR|TC_3724_8044.00000|chr19_29648366_29648436_-	45
Rab13|5UTR|TC_6414_3180.00000|chr3_90220751_90220827_+	96
Slc26a6|5UTR|TC_39150_46.00000|chr9_108854073_108854075_+	808
Tnpo3|5UTR_UP1k|TC_3907_7441.00000|chr6_29609616_29609648_-	133
Zfp418|5UTR|TC_19447_297.00000|chr7_7171328_7171403_+	179
Pkn2|5UTR|TC_36832_58.00000|chr3_142881990_142881992_-	334
2310045N01Rik|5UTR|TC_1906_20333.00000|chr8_70139688_70139732_+	26
Cryab|5UTR|TC_418_127309.00000|chr9_50753231_50753236_+	43
Ahnak|5UTR_INTRON|TC_35238_67.00000|chr19_8990512_8990524_+	9258
Atp6v0a2|5UTR|TC_932_47999.00000|chr5_124629048_124629107_+	99
Appl2|5UTR|TC_8897_1496.00000|chr10_83648610_83648679_-	67
Sirt2|5UTR|TC_3300_9787.00000|chr7_28766751_28766845_+	65
Hnrnpm|5UTR|TC_4516_5970.00000|chr17_33685445_33685463_-	80
Rab33b|5UTR|TC_7518_2331.00000|chr3_51484198_51484256_+	104
Gmppa|5UTR|TC_4869_5329.00000|chr1_75435941_75435986_+	60
Rnf19a|5UTR|TC_15355_510.00000|chr15_36283092_36283100_-	267
Zfp524|5UTR|TC_24559_173.00000|chr7_5015525_5015532_+	70
Zfp36l2|5UTR|TC_250_214222.00000|chr17_84187941_84187949_-	253
Plekha8|5UTR|TC_13190_719.00000|chr6_54595336_54595378_+	64
Senp1|5UTR|TC_4535_5942.00000|chr15_98093251_98093343_-	69
Klf5|5UTR|TC_24993_165.00000|chr14_99298713_99298715_+	281
Ccne2|5UTR|TC_2485_14516.00000|chr4_11191779_11191784_+	922
Slc22a18|5UTR|TC_16602_428.00000|chr7_143473737_143473811_+	2434
Ssb|5UTR|TC_1473_27562.00000|chr2_69861579_69861655_+	121
Nop10|5UTR|TC_330_163220.00000|chr2_112261935_112261968_+	58
Cbx4|5UTR_UP1k|TC_26912_138.00000|chr11_119086671_119086716_-	676
Pabpc4|5UTR_UP1k|TC_1465_27855.00000|chr4_123282783_123282788_+	830
Slurp1|5UTR|TC_19196_306.00000|chr15_74728022_74728058_-	27
Pald1|5UTR|TC_10559_1182.00000|chr10_61383325_61383406_-	79
Pcbp4|5UTR_UP1k|TC_15253_518.00000|chr9_106453377_106453429_+	643
Psph|5UTR_INTRON|TC_26960_138.00000|chr5_129786921_129786940_-	7809
Aldoa|5UTR_INTRON|TC_3562_8705.00000|chr7_126800046_126800050_-	68
Cpsf3|5UTR|TC_8896_1595.00000|chr12_21286422_21286443_+	63
Gtsf1|5UTR|TC_22877_204.00000|chr15_103430347_103430425_-	55
Ube2b|5UTR_UP1k|TC_12331_841.00000|chr11_52000762_52000770_-	112
Hnrnpa2b1|5UTR|TC_636_77749.00000|chr6_51469843_51469850_-	171
Cox14|5UTR|TC_877_51630.00000|chr15_99725726_99725823_+	127
F3|5UTR|TC_19205_306.00000|chr3_121723555_121723557_+	159
Bola3|5UTR|TC_631_78125.00000|chr6_83349446_83349488_+	24
Rnf168|5UTR_UP1k|TC_38489_49.00000|chr16_32277455_32277457_+	653
Zfp882|5UTR|TC_24616_172.00000|chr8_71908604_71908648_+	110
Atl2|5UTR|TC_3793_7818.00000|chr17_79896032_79896058_-	15
Ndufa1|5UTR|TC_383_140154.00000|chrX_37191114_37191193_-	72
Eml1|5UTR|TC_6480_3268.00000|chr12_108423091_108423163_+	49
Mospd1|5UTR|TC_9212_1600.00000|chrX_53370459_53370498_-	173
Isg15|5UTR|TC_934_47893.00000|chr4_156200785_156200799_-	90
Mon1a|5UTR|TC_12826_769.00000|chr9_107888125_107888222_+	235
Acd|5UTR|TC_18789_322.00000|chr8_105701055_105701061_-	38
Cpsf2|5UTR|TC_7223_2663.00000|chr12_101975967_101976011_+	195
Cks2|5UTR|TC_215_249496.00000|chr13_51645271_51645328_+	89
Nabp2|5UTR|TC_2746_12620.00000|chr10_128409755_128409859_-	100
Kctd3|5UTR|TC_17975_357.00000|chr1_189007836_189007843_-	230
Chmp2b|5UTR|TC_2274_16421.00000|chr16_65562665_65562764_-	211
Chfr|5UTR|TC_7010_2820.00000|chr5_110135808_110135899_+	91
Gmnn|5UTR|TC_30595_100.00000|chr13_24761853_24761855_-	50
Gpatch2|5UTR|TC_6848_2947.00000|chr1_187215507_187215553_+	98
Hexa|5UTR|TC_1903_20372.00000|chr9_59539643_59539708_+	43
Asap1|5UTR|TC_9693_1376.00000|chr15_64382863_64382895_-	190
Nacc2|5UTR|TC_13601_668.00000|chr2_26092024_26092061_-	1607
Actr3|5UTR|TC_21799_227.00000|chr1_125435575_125435577_-	249
Cenpe|5UTR|TC_5893_3871.00000|chr3_135212562_135212648_+	18
Tia1|5UTR|TC_5523_4337.00000|chr6_86404224_86404311_+	215
Atp5g3|5UTR|TC_4148_6780.00000|chr2_73911260_73911272_-	85
Add3|5UTR|TC_5384_4538.00000|chr19_53142752_53142796_+	315
Kctd3|5UTR_UP1k|TC_37642_53.00000|chr1_189007865_189007872_-	260
9530077C05Rik|5UTR|TC_19987_279.00000|chr9_22411509_22411587_+	178
Fam63a|5UTR_INTRON|TC_8373_1945.00000|chr3_95286719_95286776_+	406
Unkl|5UTR|TC_21297_241.00000|chr17_25222669_25222701_+	28
Rbck1|5UTR|TC_10727_1140.00000|chr2_152332206_152332212_-	152
Ercc1|5UTR|TC_10485_1203.00000|chr7_19345564_19345614_+	9
Vapa|5UTR_UP1k|TC_30159_104.00000|chr17_65613890_65613892_-	594
Sdf4|5UTR_INTRON|TC_38736_48.00000|chr4_155993441_155993443_+	2754
Mrps28|5UTR|TC_2479_14552.00000|chr3_8923789_8923830_-	20
Yap1|5UTR|TC_8786_1773.00000|chr9_8004565_8004575_-	181
Tmem60|5UTR|TC_1989_19413.00000|chr5_20882443_20882532_+	205
Cr1l|5UTR|TC_6705_2598.00000|chr1_195131556_195131585_-	257
Gps2|5UTR_UP1k|TC_26774_140.00000|chr11_69914156_69914158_+	183
Lyzl4|5UTR_INTRON|TC_32773_84.00000|chr9_121629843_121629893_-	43178
Plekhh2|5UTR_UP1k|TC_33409_79.00000|chr17_84511210_84511235_+	755
Nbas|5UTR|TC_13915_632.00000|chr12_13269111_13269157_+	14
Ppan|5UTR|TC_2329_15857.00000|chr9_20888247_20888306_+	32
Ano8|5UTR|TC_10387_1231.00000|chr8_71485964_71486052_-	190
Szt2|5UTR|TC_11202_1040.00000|chr4_118409223_118409288_-	75
Wwp1|5UTR|TC_6354_3405.00000|chr4_19708929_19709027_-	273
Serf2|5UTR|TC_404_132356.00000|chr2_121449366_121449419_+	24
Folr1|5UTR_INTRON|TC_31555_93.00000|chr7_101866613_101866638_-	2535
Lhx6|5UTR|TC_37732_53.00000|chr2_36105290_36105311_-	87
Elk4|5UTR_INTRON|TC_28564_119.00000|chr1_132008376_132008385_+	6013
Tmem38a|5UTR_UP1k|TC_8394_1937.00000|chr8_72572017_72572097_+	58
Ptges3|5UTR_UP1k|TC_5141_4869.00000|chr10_128058953_128058955_+	331
Xrcc1|5UTR|TC_6496_3251.00000|chr7_24547171_24547234_+	111
Nacc2|5UTR|TC_16981_406.00000|chr2_26092081_26092156_-	1670
Timeless|5UTR_INTRON|TC_16199_449.00000|chr10_128232316_128232351_+	7573
Tmem192|5UTR|TC_1576_25545.00000|chr8_64947192_64947249_+	84
Chmp1a|5UTR|TC_5508_4359.00000|chr8_123212723_123212800_-	90
Apbb3|5UTR|TC_35050_68.00000|chr18_36679363_36679365_-	320
Eif2b5|5UTR|TC_10927_1096.00000|chr16_20498846_20498853_+	62
Zfp708|5UTR_INTRON|TC_40044_41.00000|chr13_67081309_67081331_-	6444
Ubn2|5UTR|TC_7192_2565.00000|chr6_38433899_38433936_+	243
Cyp51|5UTR|TC_1914_20160.00000|chr5_4104376_4104459_-	114
Tnfaip3|5UTR|TC_15346_510.00000|chr10_19015293_19015315_-	176
Insig2|5UTR_INTRON|TC_22739_206.00000|chr1_121327679_121327687_-	7844
Ppif|5UTR|TC_8008_2123.00000|chr14_25694152_25694227_+	76
Tlr3|5UTR_INTRON|TC_21836_227.00000|chr8_45410304_45410381_-	622
Tyk2|5UTR|TC_8226_2011.00000|chr9_21131150_21131218_-	182
Zfp787|5UTR_UP1k|TC_17270_393.00000|chr7_6156176_6156239_-	364
Gm5141|5UTR|TC_24992_165.00000|chr13_62785775_62785795_-	103
Ttc26|5UTR_UP1k|TC_5270_4691.00000|chr6_38381466_38381516_+	77
Ssh2|5UTR|TC_25964_151.00000|chr11_77348251_77348286_+	147
Pank4|5UTR|TC_12167_866.00000|chr4_154964131_154964136_+	10
Gins3|5UTR|TC_12027_889.00000|chr8_95633502_95633572_+	71
Sms|5UTR|TC_2041_18822.00000|chrX_157492038_157492075_-	95
Mdfic|5UTR_INTRON|TC_9935_1101.00000|chr6_15721149_15721172_+	99
Rtn3|5UTR|TC_2811_12127.00000|chr19_7483194_7483225_-	142
Ly9|5UTR|TC_13124_726.00000|chr1_171607330_171607411_-	28
Rpl6|5UTR|TC_307_174546.00000|chr5_121204528_121204542_+	18
Mrpl17|5UTR|TC_3704_8151.00000|chr7_105811069_105811092_-	89
Cyb5b|5UTR|TC_1587_25426.00000|chr8_107150606_107150686_+	71
Ccdc107|5UTR|TC_3344_9638.00000|chr4_43493350_43493405_+	65
Gbp3|5UTR|TC_13617_666.00000|chr3_142560543_142560589_+	156
Thrb|5UTR_INTRON|TC_35206_67.00000|chr14_17784629_17784676_+	42365
Psph|5UTR_INTRON|TC_10722_1141.00000|chr5_129779250_129779252_-	248
Elf4|5UTR_INTRON|TC_28460_121.00000|chrX_48454319_48454321_-	30172
Ets2|5UTR|TC_8354_1953.00000|chr16_95702401_95702428_+	225
Ica1|5UTR|TC_2776_12397.00000|chr6_8778101_8778169_-	161
Zcchc17|5UTR|TC_2425_14938.00000|chr4_130359899_130359961_-	110
Pus1|5UTR|TC_33310_80.00000|chr5_110780546_110780548_-	229
Exoc7|5UTR|TC_2178_17292.00000|chr11_116306684_116306747_-	52
Lrrc40|5UTR_UP1k|TC_34918_69.00000|chr3_158036660_158036662_+	65
Serpinb9|5UTR|TC_6641_3135.00000|chr13_33004623_33004655_+	74
Pcdh18|5UTR|TC_4925_5229.00000|chr3_49757264_49757337_-	412
Pir|5UTR|TC_15425_473.00000|chrX_164269476_164269511_+	204
Arsa|5UTR_INTRON|TC_16558_430.00000|chr15_89477112_89477114_-	1391
Slc30a6|5UTR|TC_5520_4344.00000|chr17_74395611_74395662_+	38
Usp19|5UTR|TC_6460_3288.00000|chr9_108490717_108490758_+	287
Pygo2|5UTR_UP1k|TC_23517_191.00000|chr3_89430728_89430741_+	9
Nr1d1|5UTR|TC_17896_360.00000|chr11_98775334_98775357_-	603
Safb|5UTR|TC_3641_8380.00000|chr17_56584926_56585025_+	181
Eif4ebp2|5UTR_UP1k|TC_10244_1269.00000|chr10_61452782_61452822_-	241
Kif5b|5UTR|TC_5881_3886.00000|chr18_6241478_6241544_-	406
Tagln2|5UTR_INTRON|TC_14956_427.00000|chr1_172501244_172501277_+	3903
Mfsd9|5UTR|TC_13502_680.00000|chr1_40790643_40790717_-	40
Hnrnpf|5UTR|TC_26589_143.00000|chr6_117907141_117907143_+	306
Ccm2|5UTR|TC_23422_192.00000|chr11_6546955_6546957_+	44
Rnf31|5UTR|TC_10970_1072.00000|chr14_55591737_55591803_+	135
Gprc5b|5UTR|TC_16373_441.00000|chr7_118995149_118995198_-	160
Lcmt1|5UTR|TC_2816_12112.00000|chr7_123378009_123378082_+	94
Lrrc42|5UTR|TC_10249_1268.00000|chr4_107253448_107253488_-	194
Sphk2|5UTR|TC_18060_354.00000|chr7_45717041_45717086_-	152
Rnf141|5UTR|TC_6775_3002.00000|chr7_110844368_110844458_-	133
Agpat3|5UTR_UP1k|TC_13236_713.00000|chr10_78352229_78352309_-	785
Vti1a|5UTR|TC_3319_9716.00000|chr19_55316279_55316361_+	120
Clip1|5UTR|TC_5731_4059.00000|chr5_123684298_123684376_-	193
Polr3d|5UTR|TC_5810_3347.00000|chr14_70443421_70443433_-	95
Cxx1b|5UTR_UP1k|TC_21797_228.00000|chrX_53670530_53670534_-	233
Abcb7|5UTR|TC_5608_4224.00000|chrX_104413808_104413869_-	12
Myo19|5UTR|TC_18770_322.00000|chr11_84880316_84880381_+	285
Psmd13|5UTR_UP1k|TC_32049_89.00000|chr7_140881971_140881973_+	500
Plekhm3|5UTR|TC_16183_450.00000|chr1_64956716_64956779_-	277
Lactb2|5UTR|TC_3324_9687.00000|chr1_13660483_13660551_-	72
Retsat|5UTR_UP1k|TC_8389_1941.00000|chr6_72598598_72598603_+	27
Slc25a4|5UTR_UP1k|TC_2046_18735.00000|chr8_46211026_46211033_-	107
Smndc1|5UTR|TC_35569_65.00000|chr19_53390510_53390512_-	97
Epb4.1l5|5UTR_INTRON|TC_38428_49.00000|chr1_119648608_119648664_-	5977
Tm2d1|5UTR|TC_2721_12819.00000|chr4_98383246_98383277_-	20
Zfp516|5UTR_INTRON|TC_27171_135.00000|chr18_82911326_82911340_+	3550
Nab2|5UTR|TC_6236_3515.00000|chr10_127666677_127666743_-	251
Prpsap1|5UTR|TC_20690_257.00000|chr11_116490284_116490286_-	69
Slc25a24|5UTR|TC_6601_3172.00000|chr3_109123183_109123189_+	16
Tex2|5UTR|TC_7130_2729.00000|chr11_106612924_106613005_-	137
Rcc1|5UTR|TC_3975_7250.00000|chr4_132345665_132345741_-	65
Creld2|5UTR|TC_20945_250.00000|chr15_88819698_88819703_+	13
Zfp866|5UTR|TC_8750_1786.00000|chr8_69774869_69774913_-	105
Coq7|5UTR|TC_8791_1770.00000|chr7_118533256_118533274_-	23
Rexo1|5UTR|TC_11231_1034.00000|chr10_80561518_80561571_-	129
Dvl2|5UTR|TC_4795_5455.00000|chr11_70000547_70000676_+	223
Aebp2|5UTR_INTRON|TC_21076_235.00000|chr6_140623927_140623978_+	349
Fgf7|5UTR_UP1k|TC_9538_1479.00000|chr2_126034044_126034046_+	1076
Meis3|5UTR_UP1k|TC_22257_217.00000|chr7_16175089_16175117_+	459
Gtf3c1|5UTR|TC_10687_1153.00000|chr7_125707687_125707715_-	15
Lsm1|5UTR|TC_3853_7615.00000|chr8_25785536_25785601_+	111
Foxn3|5UTR_INTRON|TC_27244_134.00000|chr12_99392026_99392063_-	3129
Ripk3|5UTR|TC_11971_897.00000|chr14_55788848_55788866_-	218
Tmem129|5UTR_UP1k|TC_18305_343.00000|chr5_33658421_33658424_-	596
Sf3b5|5UTR|TC_822_55782.00000|chr10_13008427_13008515_+	142
Arl4c|5UTR|TC_13621_665.00000|chr1_88702167_88702171_-	507
Rsrc2|5UTR|TC_1297_32685.00000|chr5_123749381_123749417_-	89
Ppp4r1|5UTR|TC_10966_1087.00000|chr17_65783379_65783437_+	31
Lrif1|5UTR|TC_5986_3405.00000|chr3_106721902_106721948_+	120
Smek2|5UTR|TC_6069_3607.00000|chr11_29172852_29172921_+	411
Lrp1|5UTR_UP1k|TC_22585_209.00000|chr10_127621149_127621155_-	463
Rfx3|5UTR|TC_8517_1875.00000|chr19_28011145_28011224_-	50703
Tgfbi|5UTR_UP1k|TC_33527_78.00000|chr13_56609554_56609558_+	92
Dlst|5UTR|TC_2835_11982.00000|chr12_85110831_85110884_+	40
Zfp53|5UTR|TC_8060_2063.00000|chr17_21489079_21489104_+	214
Gmfg|5UTR|TC_34171_74.00000|chr7_28437424_28437481_+	108
Myadm|5UTR|TC_41742_33.00000|chr7_3289221_3289223_+	195
2900092C05Rik|5UTR_UP1k|TC_20570_261.00000|chr7_12511635_12511644_+	938
Reps1|5UTR_UP1k|TC_26381_145.00000|chr10_18055551_18055557_+	408
Plscr1|5UTR|TC_7064_2775.00000|chr9_92250207_92250238_+	164
Bin3|5UTR|TC_5417_4497.00000|chr14_70100081_70100146_+	85
Trim7|5UTR_INTRON|TC_18819_320.00000|chr11_48838338_48838382_+	597
Tsen34|5UTR|TC_2064_18604.00000|chr7_3694516_3694593_+	57
Gtf2b|5UTR_UP1k|TC_1866_20806.00000|chr3_142765221_142765226_+	47
Sema6a|5UTR_UP1k|TC_20730_256.00000|chr18_47368869_47368953_-	725
Gpx1|5UTR|TC_237_227619.00000|chr9_108339271_108339276_+	38
Ap1s3|5UTR|TC_15599_491.00000|chr1_79671950_79671991_-	118
Lias|5UTR|TC_4283_6496.00000|chr5_65391532_65391560_+	77
Phb2|5UTR|TC_1691_23691.00000|chr6_124712271_124712371_+	117
Cryl1|5UTR|TC_17151_398.00000|chr14_57398481_57398535_-	77
Dis3|5UTR|TC_4195_6698.00000|chr14_99099708_99099782_-	44
Commd1|5UTR|TC_1221_35182.00000|chr11_22982259_22982296_-	6
Cul1|5UTR|TC_2985_11255.00000|chr6_47454304_47454441_+	230
Rhobtb1|5UTR|TC_10792_1126.00000|chr10_69212631_69212698_+	2705
Cotl1|5UTR|TC_8697_1805.00000|chr8_119840572_119840584_-	178
Snrpf|5UTR|TC_41_1074641.00000|chr10_93589602_93589678_-	119
Rps6ka5|5UTR_UP1k|TC_15351_430.00000|chr12_100725107_100725122_-	230
Nbr1|5UTR|TC_4680_5641.00000|chr11_101552853_101552867_+	282
Fbxo5|5UTR|TC_7750_2284.00000|chr10_5805398_5805467_-	88
Slc5a6|5UTR|TC_8031_2113.00000|chr5_31047994_31048105_-	408
Mob3a|5UTR_UP1k|TC_29401_111.00000|chr10_80702547_80702558_-	837
Hsd17b11|5UTR_UP1k|TC_12712_680.00000|chr5_104021839_104021862_-	102
Alcam|5UTR|TC_22607_209.00000|chr16_52452973_52452977_-	509
Wdr37|5UTR|TC_7018_2811.00000|chr13_8870979_8871049_-	213
Wdr19|5UTR|TC_9286_1570.00000|chr5_65199695_65199739_+	39
Aak1|5UTR|TC_17346_389.00000|chr6_86849511_86849614_+	476
Rbm18|5UTR|TC_4490_6019.00000|chr2_36136557_36136637_-	148
Myl4|5UTR_INTRON|TC_31852_90.00000|chr11_104550788_104550790_+	10818
Phf19|5UTR_UP1k|TC_17803_365.00000|chr2_34914027_34914075_-	113
Myo1e|5UTR|TC_13568_673.00000|chr9_70207379_70207428_+	299
Hist1h3c|5UTR_UP1k|TC_114_452929.00000|chr13_23745521_23745523_-	26
Dcakd|5UTR|TC_2170_17389.00000|chr11_103017077_103017149_-	154
Emb|5UTR|TC_4808_5434.00000|chr13_117220696_117220721_+	134
Aip|5UTR|TC_13727_654.00000|chr19_4125769_4125792_-	4358
2610528A11Rik|5UTR|TC_32392_86.00000|chr14_37110098_37110102_-	52
Ppard|5UTR|TC_6248_3510.00000|chr17_28232704_28232829_+	248
Ier2|5UTR|TC_1298_32655.00000|chr8_84662849_84662855_-	102
Lnpep|5UTR_UP1k|TC_16851_413.00000|chr17_17625044_17625076_-	644
Il1rap|5UTR|TC_36440_60.00000|chr16_26581780_26581782_+	106
Cse1l|5UTR_UP1k|TC_3020_11101.00000|chr2_166906030_166906093_+	133
Lxn|5UTR|TC_1990_15938.00000|chr3_67463877_67463916_-	193
Tmed2|5UTR|TC_840_54251.00000|chr5_124540784_124540829_+	69
Optn|5UTR|TC_7061_2522.00000|chr2_5063928_5063983_-	66
Chrnb1|5UTR_UP1k|TC_14143_611.00000|chr11_69795940_69795961_-	62
Ccnt1|5UTR_UP1k|TC_13944_630.00000|chr15_98567768_98567774_-	135
Mier1|5UTR|TC_3516_8920.00000|chr4_103114376_103114469_+	192
Calm3|5UTR|TC_12927_753.00000|chr7_16923886_16923888_-	45
Ptges|5UTR|TC_1489_27154.00000|chr2_30903262_30903286_-	45
Dcaf4|5UTR|TC_12938_751.00000|chr12_83520461_83520511_+	115
Mpzl1|5UTR|TC_14722_527.00000|chr1_165634460_165634482_-	76
Plekha2|5UTR_INTRON|TC_32762_84.00000|chr8_25098049_25098106_-	6800
Tdrp|5UTR|TC_14709_562.00000|chr8_13974684_13974757_-	83
Prickle1|5UTR|TC_33120_81.00000|chr15_93595759_93595776_-	132
March2|5UTR|TC_10144_1293.00000|chr17_33718642_33718676_-	172
Gtf3c3|5UTR_UP1k|TC_15157_525.00000|chr1_54439009_54439011_-	97
Pisd|5UTR|TC_6527_3232.00000|chr5_32785617_32785658_-	15
Btbd2|5UTR|TC_10560_1182.00000|chr10_80657066_80657139_-	558
Trim30a|5UTR|TC_16693_423.00000|chr7_104465159_104465164_-	196
Exosc1|5UTR|TC_1374_30299.00000|chr19_41933258_41933315_-	27
Tpm1|5UTR_UP1k|TC_5257_4709.00000|chr9_67049292_67049294_-	162
Akip1|5UTR|TC_4850_5361.00000|chr7_109703656_109703814_+	32
Gyk|5UTR|TC_23337_195.00000|chrX_85776538_85776573_-	60
Gpank1|5UTR|TC_2979_11273.00000|chr17_35121453_35121553_+	1464
Tmem201|5UTR|TC_13542_676.00000|chr4_149737955_149738010_-	19
Fastk|5UTR|TC_5558_4289.00000|chr5_24445180_24445271_-	41
Rnf114|5UTR|TC_11548_973.00000|chr2_167492913_167492995_+	574
Tbx3|5UTR|TC_28751_118.00000|chr5_119671589_119671631_+	415
Kdm8|5UTR_INTRON|TC_25498_158.00000|chr7_125445334_125445365_+	6887
Atp6ap1|5UTR|TC_2171_17363.00000|chrX_74297112_74297162_+	33
Cntrl|5UTR|TC_15620_490.00000|chr2_35109491_35109529_+	168
Zmynd11|5UTR|TC_22813_205.00000|chr13_9765145_9765185_-	112
Pigx|5UTR|TC_4097_6908.00000|chr16_32099676_32099749_-	163
Sqstm1|5UTR|TC_1880_20659.00000|chr11_50210788_50210793_-	36
Hspa1b|5UTR_UP1k|TC_24170_179.00000|chr17_34959648_34959662_-	617
Serpinb6b|5UTR_UP1k|TC_3229_10122.00000|chr13_32965497_32965505_+	53
Sh3bp1|5UTR|TC_5142_4869.00000|chr15_78899759_78899823_+	110
Cryzl1|5UTR|TC_2940_11509.00000|chr16_91728606_91728630_-	68
Tpk1|5UTR_INTRON|TC_31044_97.00000|chr6_43666056_43666060_-	255
Vapa|5UTR_UP1k|TC_9313_1561.00000|chr17_65613930_65613957_-	635
Otub2|5UTR_INTRON|TC_15630_489.00000|chr12_103388938_103388996_+	3690
Arid4b|5UTR|TC_9951_1349.00000|chr13_14063770_14063816_+	281
BC049715|5UTR_UP1k|TC_11129_1054.00000|chr6_136828402_136828471_+	762
Arid1a|5UTR_UP1k|TC_20247_271.00000|chr4_133753981_133754001_-	376
Dstn|5UTR|TC_899_49997.00000|chr2_143915519_143915562_+	97
Stard7|5UTR|TC_9635_1444.00000|chr2_127270211_127270264_+	354
Vps13c|5UTR|TC_10284_1260.00000|chr9_67840335_67840423_+	27
Dmxl2|5UTR|TC_24382_176.00000|chr9_54501600_54501659_-	203
Sgk1|5UTR_INTRON|TC_24145_179.00000|chr10_21991715_21991732_+	642
Snapc3|5UTR|TC_2691_13055.00000|chr4_83417719_83417752_+	30
Zfp593|5UTR|TC_1867_20801.00000|chr4_134245526_134245598_-	87
Tcea1|5UTR|TC_4567_5875.00000|chr1_4857691_4857699_+	221
Tfpt|5UTR|TC_3762_7910.00000|chr7_3629852_3629946_-	340
Tecpr1|5UTR|TC_12189_863.00000|chr5_144223525_144223608_-	42
Rom1|5UTR|TC_24600_172.00000|chr19_8929185_8929198_-	22
Zfp451|5UTR|TC_2987_11253.00000|chr1_33814505_33814599_-	178
Baz1b|5UTR_UP1k|TC_27191_135.00000|chr5_135187318_135187322_+	328
Gpn1|5UTR|TC_3558_8727.00000|chr5_31494739_31494768_+	22
Gatsl2|5UTR|TC_12774_776.00000|chr5_134099692_134099800_+	319
Plekha2|5UTR_UP1k|TC_12556_807.00000|chr8_25102148_25102215_-	151
Zeb2|5UTR_INTRON|TC_13398_693.00000|chr2_45110372_45110405_-	317
Ola1|5UTR|TC_12131_872.00000|chr2_73214412_73214428_-	129
Nmral1|5UTR|TC_28044_125.00000|chr16_4719159_4719161_-	227
Cenpl|5UTR|TC_10043_1324.00000|chr1_161070928_161070999_+	405
Zfp784|5UTR|TC_20881_252.00000|chr7_5038422_5038449_-	37
Smim3|5UTR|TC_18127_351.00000|chr18_60501594_60501612_-	214
Gemin8|5UTR|TC_10059_1211.00000|chrX_166170453_166170506_+	129
Tti2|5UTR|TC_14378_591.00000|chr8_31150318_31150339_+	511
Midn|5UTR_UP1k|TC_3626_8431.00000|chr10_80148249_80148272_+	475
Fam102a|5UTR|TC_39270_45.00000|chr2_32535731_32535733_+	355
Pla2g7|5UTR|TC_13904_515.00000|chr17_43568656_43568721_+	128
Tctex1d4|5UTR_UP1k|TC_42093_31.00000|chr4_117125821_117125823_+	1224
B4galt3|5UTR|TC_6262_3497.00000|chr1_171270325_171270351_+	289
Trpc4ap|5UTR|TC_5315_4617.00000|chr2_155692360_155692386_-	80
March7|5UTR|TC_7233_2653.00000|chr2_60209886_60209957_+	172
Il18|5UTR|TC_19379_300.00000|chr9_50565341_50565371_+	187
Shkbp1|5UTR|TC_7462_2494.00000|chr7_27355951_27356010_-	18
Wdr11|5UTR|TC_13962_628.00000|chr7_129591842_129591874_+	124
Nupr1|5UTR_UP1k|TC_4949_5166.00000|chr7_126625519_126625537_-	86
Rsph3b|5UTR|TC_8787_1772.00000|chr17_6948309_6948389_-	269
Met|5UTR_INTRON|TC_35611_65.00000|chr6_17479419_17479480_+	8424
Tlk1|5UTR|TC_15238_519.00000|chr2_70825297_70825366_-	15
Ppp2r4|5UTR|TC_32268_87.00000|chr2_30416168_30416172_+	132
Mgst2|5UTR|TC_4721_5568.00000|chr3_51661207_51661244_+	10
Osgin2|5UTR|TC_7358_2510.00000|chr4_16013849_16013886_-	123
Shroom3|5UTR_INTRON|TC_21107_246.00000|chr5_92856446_92856506_+	63369
Idh1|5UTR|TC_31964_89.00000|chr1_65179023_65179025_-	52
Emp1|5UTR|TC_2852_11898.00000|chr6_135363008_135363022_+	123
Anapc13|5UTR|TC_402_134504.00000|chr9_102626292_102626322_+	72
Wdr1|5UTR|TC_429_122303.00000|chr5_38561544_38561640_-	37
Osbpl3|5UTR_INTRON|TC_15799_477.00000|chr6_50381518_50381569_-	11328
Irf2|5UTR_INTRON|TC_22532_211.00000|chr8_46740244_46740271_+	53234
Banp|5UTR|TC_5798_3905.00000|chr8_121950517_121950568_+	152
Ddx52|5UTR|TC_6645_3131.00000|chr11_83942156_83942171_+	16
Lmnb2|5UTR|TC_5396_4517.00000|chr10_80918171_80918273_-	83
Mettl3|5UTR|TC_11118_919.00000|chr14_52305100_52305126_-	132
Atn1|5UTR_UP1k|TC_29655_109.00000|chr6_124756879_124756922_-	752
L2hgdh|5UTR|TC_5192_4807.00000|chr12_69724802_69724902_-	57
Decr2|5UTR|TC_12373_835.00000|chr17_26090123_26090168_-	81
Strip1|5UTR|TC_6577_3190.00000|chr3_107631688_107631718_-	22
Il6ra|5UTR|TC_11049_1069.00000|chr3_89913147_89913217_-	123
Hspb8|5UTR|TC_13136_725.00000|chr5_116422801_116422803_-	324
Lnp|5UTR|TC_7231_2658.00000|chr2_74578888_74578958_-	183
Jun|5UTR|TC_2252_16653.00000|chr4_95052177_95052223_-	927
Gopc|5UTR|TC_27141_135.00000|chr10_52382117_52382146_-	234
2410004B18Rik|5UTR|TC_2885_11742.00000|chr3_145938006_145938049_+	23
Rnf216|5UTR|TC_3494_8988.00000|chr5_143112972_143112984_-	144
Adpgk|5UTR|TC_8622_1834.00000|chr9_59291550_59291631_+	29
2610301B20Rik|5UTR|TC_12486_819.00000|chr4_10874484_10874520_+	101
Foxd1|5UTR|TC_13442_688.00000|chr13_98354218_98354245_+	379
Emp3|5UTR_INTRON|TC_17889_361.00000|chr7_45920452_45920454_-	88
Mrpl33|5UTR|TC_301_176358.00000|chr5_31613941_31614024_+	30
Zfp747|5UTR|TC_13720_655.00000|chr7_127376004_127376067_-	191
Mphosph9|5UTR|TC_30428_102.00000|chr5_124327943_124327974_-	325
Hsd17b4|5UTR|TC_4602_5190.00000|chr18_50128280_50128327_+	59
Sigmar1|5UTR|TC_23223_197.00000|chr4_41741255_41741257_-	5
Capzb|5UTR|TC_1018_43733.00000|chr4_139192921_139192988_+	96
4930579G24Rik|5UTR|TC_2775_12402.00000|chr3_79629053_79629128_+	54
Ubtd1|5UTR_UP1k|TC_7895_2114.00000|chr19_41981665_41981727_+	224
Cenpk|5UTR|TC_3479_9049.00000|chr13_104228926_104229027_+	621
Cdc42se2|5UTR|TC_7209_2554.00000|chr11_54787615_54787627_-	481
Mrpl37|5UTR|TC_3089_10752.00000|chr4_107066843_107066861_-	63
Lrrc8d|5UTR|TC_15686_428.00000|chr5_105732296_105732327_+	59
Actr5|5UTR|TC_33271_80.00000|chr2_158624909_158624930_+	231
Bcl2l13|5UTR|TC_6263_3497.00000|chr6_120836205_120836251_+	196
Soat2|5UTR_UP1k|TC_40681_38.00000|chr15_102150281_102150283_+	352
Klra2|5UTR|TC_35969_63.00000|chr6_131247354_131247364_-	159
Ppme1|5UTR_UP1k|TC_1518_26529.00000|chr7_100371902_100371987_-	86
Surf6|5UTR|TC_3457_9140.00000|chr2_26902801_26902907_-	29
Wdfy2|5UTR|TC_17544_378.00000|chr14_62837683_62837735_+	208
Phtf2|5UTR|TC_13114_728.00000|chr5_20882010_20882048_-	127
Ube2v2|5UTR|TC_1331_31747.00000|chr16_15594487_15594523_-	25
Ntmt1|5UTR|TC_3578_8650.00000|chr2_30807938_30807993_+	159
Stag2|5UTR|TC_12786_775.00000|chrX_42149539_42149543_+	242
Map3k7cl|5UTR|TC_36789_58.00000|chr16_87553312_87553360_+	308
Specc1|5UTR_INTRON|TC_29297_112.00000|chr11_62026744_62026831_+	2480
Wdr27|5UTR|TC_11276_1023.00000|chr17_14943016_14943150_-	8395
Fam35a|5UTR_INTRON|TC_41301_35.00000|chr14_34294550_34294553_-	25087
Tln1|5UTR_INTRON|TC_34929_69.00000|chr4_43562006_43562011_-	5259
Tnfaip6|5UTR_UP1k|TC_17818_364.00000|chr2_52038089_52038103_+	77
Anp32e|5UTR_UP1k|TC_9214_1599.00000|chr3_95929243_95929256_+	341
Mdn1|5UTR|TC_18080_353.00000|chr4_32657108_32657157_+	114
Emd|5UTR|TC_695_71678.00000|chrX_74254784_74254866_+	128
Nedd9|5UTR|TC_9173_1617.00000|chr13_41358989_41359003_-	137
Ak3|5UTR|TC_11436_993.00000|chr19_29047864_29047967_-	97
Sap30|5UTR_UP1k|TC_22042_222.00000|chr8_57488612_57488627_-	1051
Btg3|5UTR|TC_14791_554.00000|chr16_78376665_78376696_-	81
Cenpw|5UTR|TC_1263_33700.00000|chr10_30200485_30200573_-	38
Ipo7|5UTR_UP1k|TC_7932_2170.00000|chr7_110018254_110018278_+	159
Dab2ip|5UTR|TC_24473_174.00000|chr2_35696701_35696743_+	10939
Pim3|5UTR|TC_29609_109.00000|chr15_88862505_88862507_+	162
Impa1|5UTR|TC_5944_3818.00000|chr3_10331371_10331440_-	60
Sfpq|5UTR_UP1k|TC_22455_212.00000|chr4_127021285_127021287_+	131
Pea15a|5UTR|TC_6517_3236.00000|chr1_172206769_172206783_-	189
Plekha5|5UTR|TC_10958_1089.00000|chr6_140424094_140424160_+	33
Kdm4c|5UTR|TC_23317_195.00000|chr4_74252000_74252005_+	102
Ssr2|5UTR_UP1k|TC_861_52521.00000|chr3_88579605_88579670_+	64
Tmsb10|5UTR|TC_100_511502.00000|chr6_72958398_72958402_-	77
Kif20b|5UTR|TC_6206_3539.00000|chr19_34922327_34922420_+	75
Efr3a|5UTR|TC_3193_10301.00000|chr15_65787017_65787056_+	190
Nprl2|5UTR|TC_10439_1219.00000|chr9_107542213_107542293_+	138
Ino80b|5UTR_UP1k|TC_11460_946.00000|chr6_83125193_83125205_-	167
Il34|5UTR|TC_16434_437.00000|chr8_110805868_110805954_-	547
Cep170b|5UTR_INTRON|TC_25685_155.00000|chr12_112722706_112722742_+	1940
Ppih|5UTR|TC_2836_11975.00000|chr4_119320481_119320501_-	27
Zbtb40|5UTR_INTRON|TC_29145_114.00000|chr4_137023881_137023933_-	5205
Pdgfra|5UTR_INTRON|TC_19233_305.00000|chr5_75155182_75155228_+	71
Topors|5UTR|TC_11835_918.00000|chr4_40269822_40269843_-	152
Tnrc18|5UTR|TC_37996_52.00000|chr5_142817275_142817277_-	250
Usp42|5UTR|TC_27244_83.00000|chr5_143732182_143732198_-	44
Zfp90|5UTR|TC_34327_73.00000|chr8_106415325_106415339_+	405
Csgalnact2|5UTR|TC_15416_505.00000|chr6_118139052_118139143_-	356
Dym|5UTR_INTRON|TC_31760_91.00000|chr18_75019510_75019539_+	23612
Reep4|5UTR|TC_4920_5245.00000|chr14_70545287_70545353_+	385
Rab8b|5UTR|TC_2880_11776.00000|chr9_66919654_66919705_-	23
Trim6|5UTR|TC_28764_118.00000|chr7_104218790_104218818_+	120
Spag9|5UTR_UP1k|TC_16532_431.00000|chr11_93995361_93995379_+	898
Bnip1|5UTR_UP1k|TC_15448_502.00000|chr17_26780851_26780902_+	213
Ralbp1|5UTR|TC_17315_390.00000|chr17_65885295_65885328_-	674
4921524J17Rik|5UTR|TC_1616_24822.00000|chr8_85432769_85432852_-	88
Itsn1|5UTR|TC_4030_7103.00000|chr16_91729280_91729378_+	272
Tomm6|5UTR|TC_191_276651.00000|chr17_47688036_47688072_-	11
Pbk|5UTR|TC_34244_73.00000|chr14_65805955_65805957_+	199
Gltscr2|5UTR|TC_1649_24187.00000|chr7_15946064_15946102_-	12
Prdx5|5UTR|TC_2043_17839.00000|chr19_6909611_6909682_-	40
Zfp143|5UTR|TC_5543_4305.00000|chr7_110061673_110061726_+	73
Ddah1|5UTR_UP1k|TC_19918_281.00000|chr3_145758678_145758691_+	183
Dusp16|5UTR|TC_15341_511.00000|chr6_134792605_134792679_-	723
AI118078|5UTR_UP1k|TC_37615_54.00000|chr9_55326914_55326942_+	168
Dync1i2|5UTR|TC_1603_25059.00000|chr2_71211688_71211805_+	78
Arhgef1|5UTR|TC_11069_1066.00000|chr7_24904331_24904447_+	149
Mmgt1|5UTR_UP1k|TC_8982_1693.00000|chrX_56598021_56598042_-	167
Ppp5c|5UTR|TC_2323_15914.00000|chr7_17027814_17027937_-	19
Rbms1|5UTR|TC_5137_4874.00000|chr2_60962840_60962953_-	127
Prr12|5UTR_UP1k|TC_31308_95.00000|chr7_45052973_45053010_-	111
Rraga|5UTR|TC_2982_11259.00000|chr4_86575656_86575748_+	227
Rrm1|5UTR|TC_2217_16971.00000|chr7_102441780_102441882_+	177
Bok|5UTR|TC_16306_444.00000|chr1_93685733_93685789_+	130
Zbtb7c|5UTR_INTRON|TC_19414_298.00000|chr18_75983928_75984021_+	27707
Stat6|5UTR|TC_25173_162.00000|chr10_127643153_127643155_+	117
Bcap29|5UTR|TC_4500_5994.00000|chr12_31634624_31634669_-	273
Zfp474|5UTR_INTRON|TC_29428_111.00000|chr18_52636707_52636725_+	1562
Phldb1|5UTR_INTRON|TC_37253_56.00000|chr9_44734015_44734037_-	5949
Mier1|5UTR_INTRON|TC_12032_888.00000|chr4_103114714_103114753_+	907
Rbfox3|5UTR_INTRON|TC_37300_55.00000|chr11_118632858_118632860_-	119489
Anapc13|5UTR_INTRON|TC_11339_970.00000|chr9_102626620_102626632_+	3166
Aptx|5UTR|TC_42644_28.00000|chr4_40702797_40702799_-	62
Coq7|5UTR|TC_1940_19888.00000|chr7_118533296_118533330_-	57
Ran|5UTR|TC_79_623092.00000|chr5_129020198_129020247_+	73
Col4a1|5UTR|TC_13374_696.00000|chr8_11312775_11312790_-	177
Ep300|5UTR|TC_13433_689.00000|chr15_81586207_81586232_+	418
Dnajb1|5UTR|TC_38576_49.00000|chr8_83608180_83608182_+	151
Trim39|5UTR_INTRON|TC_27007_137.00000|chr17_36271124_36271127_-	2066
Ddx58|5UTR|TC_5346_4580.00000|chr4_40239719_40239829_-	66
Ybx1|5UTR|TC_5050_5010.00000|chr4_119294500_119294502_-	139
Apool|5UTR|TC_5734_4056.00000|chrX_112311322_112311415_+	33
Ptch1|5UTR_UP1k|TC_12911_754.00000|chr13_63566253_63566308_-	753
Spr|5UTR_UP1k|TC_25295_161.00000|chr6_85137803_85137805_-	60
Sun5|5UTR_UP1k|TC_24767_169.00000|chr2_153871380_153871443_-	394
Tctn2|5UTR|TC_10058_1320.00000|chr5_124598749_124598791_+	92
Plb1|5UTR_UP1k|TC_15488_421.00000|chr5_32353526_32353569_+	100
Oxr1|5UTR_UP1k|TC_30026_105.00000|chr15_41789030_41789032_+	3
Mief2|5UTR|TC_9461_1507.00000|chr11_60728416_60728491_+	132
Nr2f2|5UTR_UP1k|TC_11258_1028.00000|chr7_70360682_70360741_-	375
Tmsb15b1|5UTR|TC_25513_158.00000|chrX_136976823_136976862_-	100
Cnppd1|5UTR_INTRON|TC_20123_274.00000|chr1_75141525_75141541_-	43
Pdia4|5UTR|TC_744_63665.00000|chr6_47813343_47813416_-	59
Cenpq|5UTR|TC_5091_4943.00000|chr17_40934456_40934608_-	133
Maged2|5UTR_INTRON|TC_14991_540.00000|chrX_150812796_150812820_-	87
BC024978|5UTR|TC_22569_210.00000|chr7_27195796_27195819_+	400
Slc25a25|5UTR_UP1k|TC_29129_114.00000|chr2_32451868_32451903_-	556
Aamp|5UTR|TC_231_233176.00000|chr1_74284652_74284735_-	53
Pdxdc1|5UTR|TC_7022_2808.00000|chr16_13903092_13903132_-	158
Mrps31|5UTR|TC_8308_1971.00000|chr8_22411362_22411454_+	42
Zfp462|5UTR|TC_12855_764.00000|chr4_54947946_54948069_+	259
Uggt1|5UTR_UP1k|TC_34207_73.00000|chr1_36244984_36244995_-	863
Hrh1|5UTR_INTRON|TC_17009_405.00000|chr6_114458475_114458554_+	21235
Psme1|5UTR|TC_207_258114.00000|chr14_55578449_55578554_+	69
Fam102a|5UTR_UP1k|TC_41695_33.00000|chr2_32534591_32534593_+	1495
Zfp111|5UTR|TC_9920_1361.00000|chr7_24208087_24208168_-	132
Fto|5UTR|TC_7151_2718.00000|chr8_91313522_91313566_+	30
Fancc|5UTR_INTRON|TC_32388_86.00000|chr13_63431105_63431120_-	28114
Rplp1|5UTR|TC_1686_23780.00000|chr9_61914468_61914470_-	42
Tmbim4|5UTR|TC_1072_40835.00000|chr10_120208751_120208833_+	54
Figf|5UTR|TC_17632_300.00000|chrX_164373733_164373762_+	82
Cenpo|5UTR|TC_13108_728.00000|chr12_4233966_4233977_-	297
Iffo2|5UTR_INTRON|TC_16257_447.00000|chr4_139599269_139599329_+	3927
Cdca7|5UTR|TC_5172_4834.00000|chr2_72476151_72476254_+	73
Rnls|5UTR_INTRON|TC_17668_372.00000|chr19_33391643_33391691_-	495
Phc1|5UTR_INTRON|TC_39323_45.00000|chr6_122339452_122339480_-	2489
Neurl2|5UTR|TC_22111_220.00000|chr2_164833454_164833480_-	36
Dmrta2|5UTR|TC_8984_1692.00000|chr4_109977973_109978043_+	364
Arhgef10l|5UTR|TC_17621_375.00000|chr4_140648634_140648729_-	31775
Atp5j2|5UTR|TC_144_371507.00000|chr5_145191527_145191571_-	28
Morf4l2|5UTR|TC_11658_873.00000|chrX_136742860_136742911_-	1873
Oxct1|5UTR|TC_4267_6537.00000|chr15_4026625_4026750_+	64
BC028528|5UTR_UP1k|TC_17027_404.00000|chr3_95892005_95892038_-	86
Samd4|5UTR_UP1k|TC_11567_970.00000|chr14_46882906_46882937_+	658
Akr1b8|5UTR|TC_3409_9328.00000|chr6_34354118_34354193_+	68
Cct2|5UTR|TC_12884_759.00000|chr10_117063747_117063749_-	41
Ptpn3|5UTR_INTRON|TC_21233_243.00000|chr4_57301479_57301513_-	31336
Epc1|5UTR|TC_11295_1020.00000|chr18_6490711_6490757_-	108
Fam208a|5UTR|TC_11504_980.00000|chr14_27428794_27428884_+	203
Trip4|5UTR_UP1k|TC_30934_98.00000|chr9_65909674_65909686_-	1846
Magi1|5UTR_UP1k|TC_30436_102.00000|chr6_94284665_94284694_-	1349
Rpl37a|5UTR|TC_367_147791.00000|chr1_72711286_72711295_+	32
Per3|5UTR|TC_9706_1422.00000|chr4_151044558_151044688_-	389
Sp3|5UTR_UP1k|TC_23730_187.00000|chr2_72979296_72979317_-	336
Vps54|5UTR_UP1k|TC_23047_200.00000|chr11_21238200_21238253_+	1139
F2r|5UTR_UP1k|TC_21093_246.00000|chr13_95618489_95618491_-	117
Metap1d|5UTR|TC_4856_5352.00000|chr2_71453329_71453349_+	27
1700066M21Rik|5UTR|TC_11071_1065.00000|chr1_57377610_57377670_+	32
Kcnab2|5UTR|TC_5706_4086.00000|chr4_152448706_152448791_-	122
Bap1|5UTR|TC_2424_14938.00000|chr14_31251454_31251516_+	130
Gcc1|5UTR|TC_16914_410.00000|chr6_28421534_28421547_-	222
Sh3gl1|5UTR|TC_2505_14386.00000|chr17_56036536_56036644_-	130
Ebp|5UTR_INTRON|TC_24916_167.00000|chrX_8191812_8191814_-	1435
Gins2|5UTR|TC_2696_13018.00000|chr8_120589026_120589120_-	12
Axl|5UTR|TC_2426_14934.00000|chr7_25788499_25788541_-	27
Ilf2|5UTR|TC_1435_28556.00000|chr3_90476110_90476225_+	97
Rab1b|5UTR|TC_2091_18259.00000|chr19_5106970_5107039_-	43
B3gnt3|5UTR_UP1k|TC_35830_64.00000|chr8_71702608_71702665_-	930
Hsd17b11|5UTR|TC_12883_657.00000|chr5_104021785_104021817_-	75
Cr1l|5UTR|TC_9047_1437.00000|chr1_195131500_195131531_-	219
Gtf3c3|5UTR|TC_2825_12051.00000|chr1_54438948_54438986_-	70
Ube2n|5UTR_UP1k|TC_19135_308.00000|chr10_95514994_95514996_+	213
Myc|5UTR|TC_25897_152.00000|chr15_61985613_61985615_+	308
Sub1|5UTR|TC_405_131993.00000|chr15_11996006_11996010_-	58
Ddx5|5UTR_UP1k|TC_10280_1260.00000|chr11_106788868_106788875_-	320
Alpk1|5UTR|TC_38526_49.00000|chr3_127780479_127780515_-	443
Endov|5UTR|TC_15127_527.00000|chr11_119491345_119491399_+	30
Bdnf|5UTR_INTRON|TC_23112_199.00000|chr2_109678391_109678448_+	15502
Katna1|5UTR|TC_4713_5576.00000|chr10_7726000_7726075_+	126
Cog2|5UTR|TC_8105_2077.00000|chr8_124520780_124520859_+	95
Pcdh19|5UTR|TC_36368_61.00000|chrX_133688919_133688921_-	1657
Prdx6|5UTR|TC_1216_35355.00000|chr1_161251135_161251183_-	52
Stx12|5UTR_UP1k|TC_22714_207.00000|chr4_132884788_132884790_-	425
Vps54|5UTR|TC_25883_152.00000|chr11_21239227_21239267_+	136
Nub1|5UTR|TC_24607_172.00000|chr5_24685838_24685840_+	198
Alms1|5UTR|TC_8007_2125.00000|chr6_85587566_85587625_+	28
Adck2|5UTR|TC_19424_298.00000|chr6_39573861_39573882_+	429
Mthfr|5UTR|TC_17319_390.00000|chr4_148041149_148041220_+	9
Abhd5|5UTR|TC_4575_5860.00000|chr9_122351755_122351789_+	8
Zfp580|5UTR|TC_9964_1346.00000|chr7_5051706_5051787_+	1064
Scd1|5UTR_UP1k|TC_25992_151.00000|chr19_44408310_44408312_-	903
Blmh|5UTR|TC_4572_5863.00000|chr11_76945727_76945783_+	111
Cept1|5UTR|TC_2494_14464.00000|chr3_106547704_106547826_-	138
Pgam5|5UTR|TC_2278_16393.00000|chr5_110269818_110269891_-	14
Npy4r|5UTR_UP1k|TC_18172_349.00000|chr14_34152453_34152548_-	286
Rhob|5UTR_UP1k|TC_6047_3702.00000|chr12_8500010_8500014_-	379
Gtf2a1|5UTR_INTRON|TC_10748_1136.00000|chr12_91590039_91590053_-	478
Lrba|5UTR_UP1k|TC_31412_94.00000|chr3_86224673_86224682_+	298
Jarid2|5UTR|TC_13355_698.00000|chr13_44731329_44731367_+	540
Steap2|5UTR_INTRON|TC_35281_67.00000|chr5_5689128_5689130_-	5872
Dnajb1|5UTR|TC_5984_3782.00000|chr8_83608293_83608301_+	34
Gmcl1|5UTR|TC_7434_2140.00000|chr6_86733342_86733387_-	189
Pls3|5UTR|TC_786_58842.00000|chrX_75875104_75875183_-	75
Fam111a|5UTR_INTRON|TC_10890_1107.00000|chr19_12574266_12574446_+	2896
Ogdhl|5UTR|TC_10661_1159.00000|chr14_32321989_32322065_+	173
Dsn1|5UTR|TC_6336_3424.00000|chr2_157007008_157007098_-	89
Trpm4|5UTR_UP1k|TC_22571_210.00000|chr7_45334529_45334569_-	850
Ube2e2|5UTR_INTRON|TC_12610_798.00000|chr14_18893380_18893444_-	4946
Kat7|5UTR|TC_21691_230.00000|chr11_95310237_95310239_-	190
1700047I17Rik2|5UTR_UP1k|TC_1472_27628.00000|chr12_55199532_55199588_+	135
Mgat1|5UTR|TC_23755_186.00000|chr11_49250589_49250591_+	312
Ppt2|5UTR_UP1k|TC_38874_47.00000|chr17_34628012_34628038_-	1031
Vdac1|5UTR|TC_761_61128.00000|chr11_52361050_52361128_+	58
Srfbp1|5UTR|TC_3935_7366.00000|chr18_52465659_52465715_+	27
Smad2|5UTR_UP1k|TC_27499_131.00000|chr18_76241307_76241359_+	689
Tesk2|5UTR|TC_23076_200.00000|chr4_116721034_116721072_+	284
Hmg20a|5UTR|TC_7611_2392.00000|chr9_56418810_56418892_+	122
Dlat|5UTR|TC_7375_2560.00000|chr9_50659471_50659560_-	64
Fam198b|5UTR|TC_12673_789.00000|chr3_79886185_79886200_+	28
Trpm7|5UTR|TC_18752_323.00000|chr2_126876156_126876167_-	191
Pld1|5UTR|TC_10800_1125.00000|chr3_27938607_27938703_+	272
Asf1a|5UTR|TC_15089_530.00000|chr10_53597067_53597069_+	122
Srsf4|5UTR|TC_5363_4561.00000|chr4_131873624_131873717_+	110
Ccni|5UTR_UP1k|TC_22778_206.00000|chr5_93206495_93206497_-	628
Cct7|5UTR|TC_825_55601.00000|chr6_85452046_85452102_+	69
Gpbp1l1|5UTR_UP1k|TC_24897_167.00000|chr4_116557155_116557159_+	1742
Rnf167|5UTR_UP1k|TC_9474_1500.00000|chr11_70647261_70647300_+	583
Sdhaf2|5UTR_UP1k|TC_13369_696.00000|chr19_10525748_10525783_-	655
Phtf1|5UTR|TC_10905_1103.00000|chr3_103968642_103968680_+	164
Itgb1bp1|5UTR|TC_4690_5043.00000|chr12_21286184_21286226_-	149
Trp53inp2|5UTR_INTRON|TC_18239_346.00000|chr2_155382197_155382234_+	3131
Slc4a3|5UTR|TC_30567_100.00000|chr1_75546289_75546311_+	189
Arhgap28|5UTR|TC_5868_3901.00000|chr17_68004025_68004154_-	112
Setx|5UTR_UP1k|TC_38332_50.00000|chr2_29124155_29124157_+	1519
Acvr2a|5UTR|TC_16521_432.00000|chr2_48814130_48814201_+	616
Rps19bp1|5UTR|TC_530_97059.00000|chr15_80264283_80264319_-	12
Ano6|5UTR|TC_6014_3132.00000|chr15_95790891_95790908_+	76
Rplp0|5UTR|TC_23_1476107.00000|chr5_115559511_115559516_+	74
Gstm5|5UTR|TC_1842_21129.00000|chr3_107895835_107895896_+	80
Rac1|5UTR_UP1k|TC_17422_385.00000|chr5_143527994_143528016_-	206
Ap2m1|5UTR|TC_848_53422.00000|chr16_20535479_20535548_+	142
Zzef1|5UTR_UP1k|TC_38248_50.00000|chr11_72795398_72795402_+	898
Exosc2|5UTR_UP1k|TC_1503_26886.00000|chr2_31670703_31670736_+	13
Med1|5UTR|TC_5055_5005.00000|chr11_98193277_98193295_-	211
Dis3l|5UTR|TC_11839_918.00000|chr9_64341116_64341191_-	26
Proser1|5UTR_UP1k|TC_29628_109.00000|chr3_53463790_53463803_+	481
Adck4|5UTR_UP1k|TC_19013_313.00000|chr7_27232368_27232373_+	808
Epb4.1l1|5UTR|TC_5878_3888.00000|chr2_156475849_156475866_+	166
Cyp4f17|5UTR|TC_23439_192.00000|chr17_32506515_32506549_+	61
Cpeb3|5UTR_INTRON|TC_22660_208.00000|chr19_37175003_37175010_-	32
Casd1|5UTR_UP1k|TC_26816_140.00000|chr6_4600735_4600754_+	418
Dcp2|5UTR|TC_4185_6709.00000|chr18_44380484_44380571_+	119
Sh3bp2|5UTR_INTRON|TC_42807_27.00000|chr5_34531198_34531200_+	12256
Gpbp1l1|5UTR_UP1k|TC_13187_719.00000|chr4_116557123_116557129_+	1773
Fam207a|5UTR|TC_1709_23359.00000|chr10_77515756_77515825_-	46
Igfbp6|5UTR|TC_1364_30668.00000|chr15_102144501_102144507_+	44
Hist1h2ag|5UTR|TC_6232_3517.00000|chr13_22042930_22042932_-	5
Brd8|5UTR|TC_2283_16306.00000|chr18_34624566_34624592_-	20
Rps4x|5UTR_UP1k|TC_98_519952.00000|chrX_102189322_102189327_-	28
Pcdh1|5UTR_INTRON|TC_14375_591.00000|chr18_38205444_38205533_-	1919
Gtf3c5|5UTR|TC_12551_807.00000|chr2_28583153_28583227_-	194
Camk2d|5UTR|TC_7666_2348.00000|chr3_126596969_126597033_+	434
Nup50|5UTR|TC_11720_939.00000|chr15_84923444_84923446_+	216
Ino80b|5UTR_UP1k|TC_15251_518.00000|chr6_83125556_83125629_-	575
Rarg|5UTR|TC_8467_1899.00000|chr15_102246447_102246507_-	272
Nxt2|5UTR|TC_30102_105.00000|chrX_142227935_142227942_+	431
Fam228b|5UTR|TC_18677_326.00000|chr12_4769183_4769258_-	353
Hspb2|5UTR|TC_12668_790.00000|chr9_50752302_50752370_-	95
Creb3l1|5UTR_UP1k|TC_15173_524.00000|chr2_92024502_92024526_-	415
Tnfaip3|5UTR|TC_20148_273.00000|chr10_19011962_19011964_-	77
Ntpcr|5UTR|TC_6609_3165.00000|chr8_125734202_125734301_+	84
Tmem184b|5UTR_INTRON|TC_25693_155.00000|chr15_79378639_79378642_-	406
Uqcc1|5UTR|TC_2515_14293.00000|chr2_155930032_155930075_-	16
Tmsb4x|5UTR|TC_363_150572.00000|chrX_167209162_167209166_-	73
Intu|5UTR|TC_8006_2125.00000|chr3_40540752_40540783_+	101
Parp9|5UTR|TC_13295_609.00000|chr16_35939025_35939046_+	123
Meis3|5UTR_UP1k|TC_11841_877.00000|chr7_16175274_16175310_+	251
Blvrb|5UTR|TC_2055_18657.00000|chr7_27448053_27448063_+	58
Hist1h2bc|5UTR|TC_138_388109.00000|chr13_23684198_23684204_+	31
Fancl|5UTR|TC_7457_2497.00000|chr11_26387168_26387207_+	14
Naa10|5UTR|TC_1684_22401.00000|chrX_73921846_73921908_-	79
Gdnf|5UTR_UP1k|TC_2470_14600.00000|chr15_7810044_7810050_+	1007
Dusp14|5UTR_UP1k|TC_28587_119.00000|chr11_84068773_84068826_-	523
AU040320|5UTR|TC_6836_2958.00000|chr4_126753768_126753847_+	214
Mad2l1|5UTR|TC_1183_36376.00000|chr6_66535378_66535474_+	60
Ube2g2|5UTR|TC_2744_12630.00000|chr10_77622268_77622368_+	74
B3gntl1|5UTR|TC_11057_982.00000|chr11_121673119_121673155_-	95
Lrrc8d|5UTR_INTRON|TC_20296_269.00000|chr5_105732046_105732068_+	330
Pcgf5|5UTR_INTRON|TC_13056_721.00000|chr19_36409821_36409887_+	2282
Chmp6|5UTR|TC_1733_22837.00000|chr11_119913801_119913848_+	46
2810408A11Rik|5UTR|TC_40846_37.00000|chr11_69900915_69900926_-	165
Dennd4a|5UTR|TC_8019_1720.00000|chr9_64811430_64811469_+	343
Ints6|5UTR_UP1k|TC_12735_780.00000|chr14_62761134_62761140_-	479
5730455P16Rik|5UTR|TC_4551_5913.00000|chr11_80377966_80378021_-	38
Nfkbia|5UTR|TC_1142_37705.00000|chr12_55492594_55492601_-	71
Tmem107|5UTR|TC_4858_5349.00000|chr11_69070765_69070874_+	111
Gyg|5UTR|TC_7574_2419.00000|chr3_20155063_20155122_-	62
Ccdc92|5UTR|TC_4790_5466.00000|chr5_124862133_124862199_-	202
Hsd17b12|5UTR|TC_995_44945.00000|chr2_94157877_94157911_-	35
Podnl1|5UTR|TC_7414_2529.00000|chr8_84125945_84126010_+	128
Sh3glb2|5UTR|TC_9602_1456.00000|chr2_30359197_30359308_-	59
Coq4|5UTR_UP1k|TC_22661_208.00000|chr2_29787763_29787796_+	502
Hdac7|5UTR_INTRON|TC_21354_239.00000|chr15_97832303_97832324_-	937
Zdhhc5|5UTR_UP1k|TC_35766_64.00000|chr2_84715681_84715701_-	1756
Rbck1|5UTR|TC_15334_511.00000|chr2_152332233_152332244_-	179
Fnip1|5UTR|TC_13430_689.00000|chr11_54438196_54438216_+	92
Tor1aip1|5UTR_UP1k|TC_38227_50.00000|chr1_156035638_156035640_-	1917
Cep41|5UTR_UP1k|TC_8614_1836.00000|chr6_30693690_30693781_-	57
Mapre3|5UTR_INTRON|TC_34153_74.00000|chr5_30850759_30850767_+	11054
Ctla2a|5UTR|TC_3367_9561.00000|chr13_60936551_60936630_-	32
Rps6kb1|5UTR|TC_1127_38229.00000|chr11_86544766_86544808_-	66
Ceacam2|5UTR|TC_19374_300.00000|chr7_25539778_25539851_-	66
Cactin|5UTR_UP1k|TC_34367_72.00000|chr10_81320907_81320927_+	284
Ube2b|5UTR_UP1k|TC_29187_113.00000|chr11_52000791_52000793_-	142
Enkd1|5UTR_INTRON|TC_21490_236.00000|chr8_105708079_105708133_-	217
Tns4|5UTR|TC_21435_237.00000|chr11_99089268_99089312_-	133
Ndfip1|5UTR|TC_2153_17536.00000|chr18_38418908_38418977_+	149
Dyrk2|5UTR_UP1k|TC_6327_3430.00000|chr10_118869106_118869208_-	385
Dcaf11|5UTR_INTRON|TC_10227_1273.00000|chr14_55560478_55560523_+	771
Zfp687|5UTR|TC_10320_1250.00000|chr3_95015204_95015261_-	131
Prokr1|5UTR_UP1k|TC_38934_47.00000|chr6_87590720_87590748_-	288
Luc7l3|5UTR_UP1k|TC_10740_1138.00000|chr11_94321959_94321970_-	177
Ap1g1|5UTR|TC_7634_2367.00000|chr8_109778554_109778715_+	305
Pole3|5UTR_UP1k|TC_5590_4255.00000|chr4_62525108_62525112_-	113
Hist1h2bb|5UTR|TC_396_136028.00000|chr13_23746751_23746757_+	41
Rab43|5UTR|TC_20677_258.00000|chr6_87811772_87811799_-	235
Ascc1|5UTR|TC_18355_340.00000|chr10_60003328_60003330_+	111
Sun2|5UTR|TC_25396_159.00000|chr15_79742503_79742506_-	204
Zfp563|5UTR|TC_16394_439.00000|chr17_33089299_33089369_+	110
Mad2l2|5UTR|TC_14863_549.00000|chr4_148140484_148140496_+	299
Lars|5UTR|TC_2978_11304.00000|chr18_42262043_42262136_-	113
Birc3|5UTR|TC_16349_387.00000|chr9_7872967_7872995_-	265
Hint3|5UTR|TC_12361_836.00000|chr10_30618365_30618384_-	24
Heatr2|5UTR_UP1k|TC_33870_76.00000|chr5_139149735_139149775_+	487
Ccl7|5UTR|TC_573_88950.00000|chr11_82045709_82045714_+	71
Psmb4|5UTR|TC_532_96561.00000|chr3_94886912_94886965_-	27
Cd34|5UTR|TC_730_51003.00000|chr1_194938929_194938975_+	23
Cops7a|5UTR|TC_4480_5773.00000|chr6_124965418_124965456_-	70
Slc29a2|5UTR|TC_6799_2985.00000|chr19_5024044_5024171_+	139
Psca|5UTR|TC_9311_1349.00000|chr15_74714799_74714841_+	14
Rara|5UTR_INTRON|TC_20104_275.00000|chr11_98938377_98938391_+	12237
Kank2|5UTR|TC_5728_4062.00000|chr9_21798499_21798567_-	116
Hdac8|5UTR_UP1k|TC_29990_106.00000|chrX_102505404_102505406_-	342
Atp7a|5UTR|TC_5724_4063.00000|chrX_106027221_106027317_+	123
Tmem237|5UTR_UP1k|TC_33211_80.00000|chr1_59120417_59120444_-	419
Srp9|5UTR_UP1k|TC_22645_208.00000|chr1_182124732_182124734_+	171
Marcksl1|5UTR|TC_3126_10582.00000|chr4_129513628_129513633_+	200
Clock|5UTR|TC_6731_3052.00000|chr5_76304744_76304816_-	328
Angptl4|5UTR|TC_10895_1106.00000|chr17_33781543_33781545_-	153
Nudt15|5UTR|TC_26125_149.00000|chr14_73525218_73525245_-	25
Gng11|5UTR|TC_19312_302.00000|chr6_4004245_4004267_+	52
Cxxc4|5UTR|TC_41539_34.00000|chr3_134239507_134239509_+	152
Ahnak|5UTR|TC_12442_826.00000|chr19_8989365_8989367_+	175
Dgcr14|5UTR|TC_7344_2579.00000|chr16_17911310_17911361_-	34
Esf1|5UTR|TC_7908_2185.00000|chr2_140170534_140170568_-	118
Bzw1|5UTR|TC_903_49626.00000|chr1_58393123_58393148_+	92
Npm1|5UTR|TC_63_737558.00000|chr11_33163073_33163082_-	98
Lrrc8d|5UTR_INTRON|TC_30302_103.00000|chr5_105798727_105798762_+	12970
Cdk2ap2|5UTR_UP1k|TC_3792_7823.00000|chr19_4097344_4097350_+	80
Mbd6|5UTR_INTRON|TC_9554_1470.00000|chr10_127288651_127288686_-	1074
Fam98a|5UTR|TC_4877_5324.00000|chr17_75551797_75551920_-	80
Dnajb2|5UTR|TC_7239_2531.00000|chr1_75236555_75236634_+	40
Micalcl|5UTR_INTRON|TC_42989_26.00000|chr7_112375929_112375931_+	171
Papss2|5UTR|TC_15951_466.00000|chr19_32595713_32595790_+	90
Maoa|5UTR|TC_2069_18546.00000|chrX_16619812_16619835_+	7
Cp|5UTR|TC_29343_112.00000|chr3_19957217_19957219_+	66
Ltbp1|5UTR_UP1k|TC_30737_99.00000|chr17_75178653_75178655_+	328
Klf5|5UTR|TC_38470_49.00000|chr14_99298835_99298845_+	159
Trove2|5UTR|TC_4830_5392.00000|chr1_143776980_143777051_-	99
Zfp282|5UTR|TC_14979_541.00000|chr6_47877551_47877588_+	84
Atm|5UTR|TC_5126_3810.00000|chr9_53536667_53536710_-	146
Lrp11|5UTR|TC_32203_87.00000|chr10_7589848_7589871_+	198
Akr1c14|5UTR|TC_16681_423.00000|chr13_4059558_4059591_+	58
Ss18|5UTR|TC_34121_74.00000|chr18_14682798_14682800_-	65
Psmf1|5UTR|TC_5444_4351.00000|chr2_151741213_151741309_-	140
Pomp|5UTR|TC_1050_42109.00000|chr5_147860606_147860679_+	62
Setx|5UTR|TC_17754_367.00000|chr2_29125289_29125369_+	355
Wdr83os|5UTR|TC_6883_2922.00000|chr8_85080983_85081013_+	28
Jkamp|5UTR|TC_10919_1098.00000|chr12_72086081_72086159_+	73
Eri1|5UTR|TC_21280_242.00000|chr8_35495466_35495472_-	101
C330006A16Rik|5UTR|TC_42617_28.00000|chr2_26140410_26140412_-	385
Chp1|5UTR_UP1k|TC_32421_86.00000|chr2_119547074_119547076_+	776
Pfas|5UTR|TC_6583_3184.00000|chr11_69008420_69008475_-	77
Ppm1b|5UTR|TC_28134_124.00000|chr17_84958073_84958075_+	335
Ddx39b|5UTR_INTRON|TC_8034_2111.00000|chr17_35242180_35242184_+	1058
Tmem242|5UTR|TC_5124_4893.00000|chr17_5440236_5440258_-	23
Sirt4|5UTR|TC_10060_1320.00000|chr5_115484326_115484393_-	1253
Babam1|5UTR_UP1k|TC_26667_142.00000|chr8_71396600_71396602_+	470
Sdccag8|5UTR|TC_9650_1438.00000|chr1_176814855_176814916_+	111
Pomt1|5UTR|TC_13877_636.00000|chr2_32236636_32236695_+	42
Ccm2|5UTR|TC_1644_24226.00000|chr11_6546897_6546935_+	70
Akt2|5UTR|TC_19014_313.00000|chr7_27591821_27591869_+	143
Tex9|5UTR|TC_6178_3578.00000|chr9_72491957_72491995_-	8
Pcgf6|5UTR|TC_6971_2852.00000|chr19_47050827_47050954_-	69
Sptan1|5UTR|TC_4381_6248.00000|chr2_29965675_29965680_+	110
Mettl14|5UTR|TC_9258_1517.00000|chr3_123385858_123385900_-	48
Clock|5UTR_UP1k|TC_16417_438.00000|chr5_76304971_76305026_-	527
Wdr41|5UTR|TC_13402_692.00000|chr13_94976347_94976404_+	164
Prdm15|5UTR_UP1k|TC_17531_379.00000|chr16_97851803_97851852_-	716
Rtn3|5UTR|TC_2796_12215.00000|chr19_7483084_7483139_-	14
Taldo1|5UTR|TC_1323_32074.00000|chr7_141392156_141392229_+	15
Ccdc15|5UTR|TC_18416_266.00000|chr9_37348384_37348403_-	319
Mrps33|5UTR|TC_638_77463.00000|chr6_39810884_39810918_-	52
Tap1|5UTR|TC_35556_65.00000|chr17_34187800_34187802_+	79
Pfkp|5UTR|TC_4727_5554.00000|chr13_6648725_6648773_-	48
Six4|5UTR_UP1k|TC_9913_1362.00000|chr12_73113377_73113465_-	242
Tmem119|5UTR|TC_7802_2205.00000|chr5_113800328_113800418_-	99
Mafk|5UTR|TC_23946_183.00000|chr5_139791560_139791564_+	193
Pdcd4|5UTR_INTRON|TC_23990_182.00000|chr19_53903238_53903298_+	4267
Ngf|5UTR_INTRON|TC_14419_587.00000|chr3_102470332_102470396_+	39410
Cc2d1b|5UTR|TC_2185_17237.00000|chr4_108619933_108620047_+	105
Zfp276|5UTR|TC_25659_156.00000|chr8_123254266_123254308_+	447
Gli3|5UTR|TC_9485_1496.00000|chr13_15463901_15463984_+	222
Eed|5UTR|TC_4820_5415.00000|chr7_89980940_89981004_-	464
Cdkn1a|5UTR|TC_19301_302.00000|chr17_29090976_29091016_+	118
l7Rn6|5UTR|TC_16547_431.00000|chr7_89941048_89941050_-	52
Ddhd2|5UTR_UP1k|TC_11301_1019.00000|chr8_25754361_25754414_-	203
Scrib|5UTR_UP1k|TC_28038_125.00000|chr15_76069733_76069744_-	348
Lpcat1|5UTR_UP1k|TC_9789_1397.00000|chr13_73467218_73467264_+	143
Bahcc1|5UTR_INTRON|TC_39392_44.00000|chr11_120235656_120235661_+	1420
Zhx2|5UTR|TC_17528_379.00000|chr15_57694893_57694956_+	349
Zfp933|5UTR|TC_6823_2967.00000|chr4_147848355_147848424_-	111
Ss18|5UTR|TC_4770_5499.00000|chr18_14682757_14682779_-	33
Uhrf1|5UTR|TC_7431_2517.00000|chr17_56303438_56303466_+	128
Hjurp|5UTR|TC_1746_19981.00000|chr1_88277470_88277583_-	114
Ctnnbip1|5UTR|TC_10206_1278.00000|chr4_149518294_149518332_+	194
Dctn6|5UTR|TC_3465_9120.00000|chr8_34108446_34108559_-	19
Iffo2|5UTR_INTRON|TC_17640_374.00000|chr4_139601749_139601764_+	1485
Sap18|5UTR|TC_2335_15818.00000|chr14_57798212_57798220_+	12
Dyrk1a|5UTR_UP1k|TC_17959_358.00000|chr16_94569640_94569683_+	932
Pir|5UTR|TC_8214_1945.00000|chrX_164269544_164269611_+	166
Cdc7|5UTR|TC_6096_3658.00000|chr5_106964321_106964384_+	143
Ifi35|5UTR|TC_5154_4854.00000|chr11_101448407_101448480_+	122
Akap8|5UTR|TC_4465_6072.00000|chr17_32321108_32321201_-	37
Sec24c|5UTR|TC_7001_2829.00000|chr14_20674318_20674368_+	82
Adora2b|5UTR|TC_14112_614.00000|chr11_62248933_62248999_+	119
Hist1h2an|5UTR_UP1k|TC_466_110573.00000|chr13_21787249_21787254_-	32
Vps35|5UTR|TC_1665_23947.00000|chr8_85299473_85299548_-	62
Clcf1|5UTR_UP1k|TC_13512_679.00000|chr19_4214353_4214357_+	129
Klf5|5UTR|TC_20943_250.00000|chr14_99298738_99298807_+	206
Pax3|5UTR|TC_15536_495.00000|chr1_78196805_78196872_-	91
Cct7|5UTR_UP1k|TC_15847_474.00000|chr6_85451494_85451496_+	627
Nfs1|5UTR|TC_3770_7884.00000|chr2_156144152_156144188_-	42
Cpeb3|5UTR_INTRON|TC_13389_562.00000|chr19_37175237_37175288_-	270
Ncbp2|5UTR|TC_2186_17225.00000|chr16_31948576_31948638_+	45
Ubl5|5UTR_UP1k|TC_21001_249.00000|chr9_20642844_20642895_+	2028
Zfp687|5UTR_UP1k|TC_15184_523.00000|chr3_95016150_95016241_-	1101
Slc25a14|5UTR_UP1k|TC_25367_160.00000|chrX_48623426_48623462_+	242
Rffl|5UTR|TC_27481_131.00000|chr11_82845825_82845853_-	11733
5430435G22Rik|5UTR_INTRON|TC_38042_51.00000|chr1_131688880_131688882_+	8133
Snrnp35|5UTR_INTRON|TC_20534_262.00000|chr5_124483562_124483586_+	6558
Znhit6|5UTR|TC_884_51259.00000|chr3_145576189_145576255_+	133
Shq1|5UTR|TC_4127_6820.00000|chr6_100671104_100671178_-	91
Rbp1|5UTR|TC_5607_4225.00000|chr9_98424763_98424820_+	194
Tsen54|5UTR|TC_7090_2758.00000|chr11_115814723_115814792_+	10
Shisa5|5UTR|TC_2121_17949.00000|chr9_109038570_109038664_+	92
Dpp9|5UTR|TC_6987_2840.00000|chr17_56218823_56218919_-	182
Stard5|5UTR_UP1k|TC_21189_244.00000|chr7_83631965_83631977_+	64
Serpinb5|5UTR|TC_37435_54.00000|chr1_106861130_106861189_+	112
Vapa|5UTR|TC_9534_1481.00000|chr17_65613306_65613336_-	38
Dlk2|5UTR_INTRON|TC_18006_356.00000|chr17_46298283_46298299_+	327
Ilk|5UTR|TC_2779_12383.00000|chr7_105736654_105736728_+	74
Usp17la|5UTR|TC_29977_106.00000|chr7_104857103_104857106_+	82
Fam212a|5UTR|TC_6897_2914.00000|chr9_107985854_107985890_-	133
Rars|5UTR|TC_1312_32308.00000|chr11_35834498_35834527_-	23
Cradd|5UTR_INTRON|TC_23341_194.00000|chr10_95323585_95323640_-	722
Txnip|5UTR|TC_10663_1159.00000|chr3_96557956_96557960_+	277
Ube2b|5UTR|TC_8408_1929.00000|chr11_52000417_52000425_-	87
9130401M01Rik|5UTR|TC_2218_16969.00000|chr15_58034280_58034348_-	117
Ifngr1|5UTR|TC_21928_224.00000|chr10_19592032_19592035_+	51
Pam16|5UTR|TC_20770_255.00000|chr16_4624871_4624884_-	25
Dcaf11|5UTR|TC_42898_26.00000|chr14_55561096_55561098_+	191
Nampt|5UTR|TC_5999_3759.00000|chr12_32820440_32820480_+	95
Sco1|5UTR|TC_5565_4283.00000|chr11_67052631_67052699_+	25
Lpcat3|5UTR|TC_4105_6884.00000|chr6_124663096_124663137_+	82
Lyst|5UTR_UP1k|TC_39214_45.00000|chr13_13590328_13590333_+	260
Rpgrip1l|5UTR_UP1k|TC_37247_56.00000|chr8_91313363_91313384_-	189
Tmem55a|5UTR|TC_1630_24443.00000|chr4_14864183_14864327_+	73
Mocs1|5UTR|TC_8172_2040.00000|chr17_49428355_49428441_+	35
Capns1|5UTR|TC_32467_86.00000|chr7_30195027_30195029_-	39
Micall2|5UTR|TC_6934_2884.00000|chr5_139736268_139736353_-	116
Ubac1|5UTR|TC_25783_154.00000|chr2_26021687_26021693_-	154
Ctdspl2|5UTR|TC_2351_15537.00000|chr2_121956441_121956489_+	157
Elk4|5UTR_INTRON|TC_12432_827.00000|chr1_132008289_132008346_+	6046
Pfdn2|5UTR|TC_315_169438.00000|chr1_171345670_171345700_+	14
1700088E04Rik|5UTR_UP1k|TC_19224_305.00000|chr15_79141254_79141259_-	114
Abi1|5UTR|TC_1091_39695.00000|chr2_23040157_23040242_-	124
Gxylt1|5UTR_UP1k|TC_15513_497.00000|chr15_93275130_93275146_-	58
Axl|5UTR|TC_4332_6392.00000|chr7_25788662_25788697_-	185
Ubxn1|5UTR|TC_293_186989.00000|chr19_8871632_8871690_+	32
A730008H23Rik|5UTR_UP1k|TC_4282_5826.00000|chr1_88277604_88277630_-	136
Hoxc6|5UTR_UP1k|TC_24747_169.00000|chr15_103009482_103009561_+	96
Ick|5UTR|TC_29167_114.00000|chr9_78113393_78113408_+	237
Sephs2|5UTR|TC_8953_1704.00000|chr7_127274056_127274061_-	142
Apopt1|5UTR|TC_3271_9953.00000|chr12_111713252_111713345_+	31
Ano6|5UTR|TC_8392_1937.00000|chr15_95790951_95791002_+	26
Mcoln1|5UTR|TC_4593_5829.00000|chr8_3500451_3500542_+	141
Dennd2d|5UTR|TC_25273_161.00000|chr3_106486070_106486074_+	160
Gpc6|5UTR|TC_37493_54.00000|chr14_116925889_116925903_+	46
Nynrin|5UTR|TC_28904_116.00000|chr14_55854124_55854162_+	93
Ncbp1|5UTR|TC_5636_4185.00000|chr4_46138580_46138588_+	269
Elf1|5UTR|TC_23383_193.00000|chr14_79481534_79481570_+	34435
Snx4|5UTR_UP1k|TC_2603_13651.00000|chr16_33251413_33251449_+	20
C230052I12Rik|5UTR_UP1k|TC_7205_2677.00000|chr7_35396780_35396839_-	493
Bbs5|5UTR_UP1k|TC_14795_522.00000|chr2_69647179_69647201_+	87
Uxt|5UTR|TC_3463_9121.00000|chrX_20961955_20962024_-	56
Gas1|5UTR|TC_12057_884.00000|chr13_60177508_60177568_-	578
Ppp1r2|5UTR|TC_18560_331.00000|chr16_31275168_31275172_-	199
Mrpl41|5UTR|TC_2556_13990.00000|chr2_24974991_24975068_-	162
2310047M10Rik|5UTR_UP1k|TC_15972_464.00000|chr11_69059731_69059733_+	65
Hcfc1r1|5UTR|TC_176_298027.00000|chr17_23673916_23673995_+	23
Slc30a5|5UTR|TC_7370_2562.00000|chr13_100833283_100833364_-	160
Spata7|5UTR|TC_35360_66.00000|chr12_98628220_98628224_+	93
Rassf1|5UTR_UP1k|TC_26674_142.00000|chr9_107551463_107551477_+	121
Ccdc28b|5UTR|TC_9191_1607.00000|chr4_129623877_129623933_-	108
Gdi2|5UTR|TC_2093_18231.00000|chr13_3538113_3538173_+	170
Ap2b1|5UTR|TC_3749_7083.00000|chr11_83302726_83302790_+	106
Mthfr|5UTR|TC_20958_250.00000|chr4_148039101_148039144_+	2084
Alg13|5UTR|TC_4559_5892.00000|chrX_144317998_144318049_+	25
Ncbp1|5UTR|TC_4253_6563.00000|chr4_46138498_46138557_+	318
Aldh2|5UTR|TC_19234_305.00000|chr5_121593525_121593527_-	46
Rtca|5UTR|TC_3489_9019.00000|chr3_116508078_116508116_-	93
Narfl|5UTR|TC_4588_5832.00000|chr17_25773724_25773836_+	23
Arhgap11a|5UTR|TC_3366_9291.00000|chr2_113848603_113848637_-	521
Oxld1|5UTR|TC_10174_1286.00000|chr11_120458042_120458081_-	59
Ikbkb|5UTR|TC_7467_2493.00000|chr8_22706533_22706596_-	110
Sdc1|5UTR|TC_11759_931.00000|chr12_8771411_8771414_+	224
Adam19|5UTR|TC_16079_457.00000|chr11_46055976_46056061_+	53
Pqbp1|5UTR|TC_4167_6066.00000|chrX_7898886_7898911_-	156
Ndufa9|5UTR|TC_2268_16464.00000|chr6_126849123_126849147_-	15
Ndel1|5UTR|TC_18333_341.00000|chr11_68852991_68853000_-	67
Ddx10|5UTR|TC_7373_2561.00000|chr9_53248058_53248123_-	90
Mpdu1|5UTR|TC_17311_390.00000|chr11_69662617_69662633_-	62
Tuba1c|5UTR|TC_1159_37046.00000|chr15_99030319_99030322_+	102
Tubg1|5UTR_UP1k|TC_24338_176.00000|chr11_101119940_101119945_+	250
D230025D16Rik|5UTR|TC_7745_2289.00000|chr8_105225144_105225239_+	237
Slc2a1|5UTR|TC_9850_1379.00000|chr4_119108740_119108752_+	203
Ints3|5UTR|TC_14625_568.00000|chr3_90433588_90433616_-	640
Mrps18b|5UTR|TC_1397_29721.00000|chr17_35916353_35916408_-	16
Dcaf7|5UTR|TC_2724_12810.00000|chr11_106036884_106036938_+	220
Exoc2|5UTR|TC_8768_1780.00000|chr13_30974028_30974103_-	118
Tsta3|5UTR_UP1k|TC_11219_1037.00000|chr15_75929787_75929789_-	149
Hnrnpu|5UTR|TC_8367_1946.00000|chr1_178337663_178337691_-	110
Pdzd11|5UTR_UP1k|TC_13912_633.00000|chrX_100625976_100625978_-	105
Glmn|5UTR|TC_6646_2977.00000|chr5_107597597_107597636_-	98
Snap29|5UTR_UP1k|TC_29011_115.00000|chr16_17405413_17405442_+	704
Ifitm3|5UTR|TC_289_187896.00000|chr7_141010668_141010744_-	56
Rabl3|5UTR|TC_5927_3833.00000|chr16_37539887_37539911_+	15
1700123O20Rik|5UTR|TC_21017_248.00000|chr14_54686177_54686183_+	940
Dennd1b|5UTR|TC_29072_114.00000|chr1_138963769_138963803_+	92
Tmem231|5UTR|TC_8288_1981.00000|chr8_111933738_111933830_-	29
Cnih4|5UTR|TC_495_104438.00000|chr1_181150935_181150972_+	24
Sssca1|5UTR|TC_1275_33415.00000|chr19_5731706_5731729_-	17
BC052040|5UTR|TC_5397_4296.00000|chr2_115581655_115581749_+	177
Ppp1r13l|5UTR_INTRON|TC_32170_88.00000|chr7_19362912_19362917_+	5651
Larp4|5UTR_INTRON|TC_37128_56.00000|chr15_99973358_99973360_+	11720
Zfp97|5UTR|TC_14670_564.00000|chr17_17121406_17121442_+	100
Laptm4b|5UTR|TC_3403_9360.00000|chr15_34238098_34238183_+	192
Coa4|5UTR|TC_5587_4257.00000|chr7_100537064_100537134_+	75
Slc25a24|5UTR|TC_793_58040.00000|chr3_109123111_109123160_+	57
Reck|5UTR|TC_16910_410.00000|chr4_43875506_43875578_+	75
Slc25a37|5UTR|TC_8338_1959.00000|chr14_69284968_69285021_-	47
Wipf2|5UTR_INTRON|TC_21856_226.00000|chr11_98864135_98864174_+	20900
Sirt7|5UTR|TC_7689_2326.00000|chr11_120624982_120625005_-	15
Bud31|5UTR|TC_7006_2825.00000|chr5_145140432_145140448_+	168
Cln6|5UTR|TC_7278_2627.00000|chr9_62838769_62838844_+	83
Cenpo|5UTR|TC_18773_322.00000|chr12_4234251_4234263_-	592
Pcgf3|5UTR|TC_27600_130.00000|chr5_108461408_108461421_+	223
Tgfb1|5UTR|TC_13499_681.00000|chr7_25686998_25687028_+	867
Tjp2|5UTR|TC_10977_996.00000|chr19_24174060_24174120_-	54
Rnf170|5UTR|TC_24490_174.00000|chr8_26119366_26119389_+	271
Lce1h|5UTR|TC_34286_73.00000|chr3_92765064_92765068_-	79
Rab30|5UTR|TC_7861_2217.00000|chr7_92741619_92741739_+	146
Ormdl3|5UTR|TC_4803_5440.00000|chr11_98587193_98587252_-	145
Slc33a1|5UTR|TC_32149_88.00000|chr3_63964544_63964546_-	356
Ptrh1|5UTR|TC_5183_4819.00000|chr2_32775811_32775825_+	16
Mrps11|5UTR|TC_31811_91.00000|chr7_78783140_78783142_+	218
Myh10|5UTR_INTRON|TC_35347_66.00000|chr11_68692980_68693001_+	6244
Fbxo33|5UTR_UP1k|TC_29091_114.00000|chr12_59219734_59219778_-	264
Nr4a2|5UTR|TC_34763_70.00000|chr2_57114911_57114916_-	1965
Fchsd1|5UTR_UP1k|TC_9246_1585.00000|chr18_37969739_37969794_-	33
Spag7|5UTR|TC_587_86589.00000|chr11_70669291_70669306_-	11
Sema3c|5UTR_UP1k|TC_29961_106.00000|chr5_17574703_17574705_+	300
Nudt3|5UTR_UP1k|TC_26792_140.00000|chr17_27623468_27623470_-	285
Relt|5UTR|TC_9301_1565.00000|chr7_100863334_100863424_-	72
Cox18|5UTR|TC_3765_7901.00000|chr5_90223910_90224018_-	14
Cd274|5UTR|TC_10823_1121.00000|chr19_29367417_29367489_+	62
Dusp9|5UTR|TC_4706_5587.00000|chrX_73639377_73639453_+	249
Elf4|5UTR|TC_12602_800.00000|chrX_48463118_48463180_-	280
Phf19|5UTR_UP1k|TC_34908_69.00000|chr2_34913976_34913992_-	45
Lpcat3|5UTR|TC_7830_2241.00000|chr6_124663158_124663168_+	50
Cd63|5UTR|TC_92_550476.00000|chr10_128909867_128909937_+	44
H2afv|5UTR|TC_10151_1292.00000|chr11_6444364_6444367_-	26
Heatr5a|5UTR|TC_7054_2784.00000|chr12_51971257_51971317_-	183
Clic1|5UTR|TC_6692_3006.00000|chr17_35050288_35050309_+	139
Prkrip1|5UTR|TC_1324_32071.00000|chr5_136198913_136198964_-	24
Acot7|5UTR|TC_6684_3100.00000|chr4_152186124_152186195_+	11
Pitpnm2|5UTR_UP1k|TC_25857_153.00000|chr5_124250228_124250275_-	1025
Tbc1d19|5UTR|TC_6998_2831.00000|chr5_53809618_53809675_+	91
Col3a1|5UTR|TC_38975_46.00000|chr1_45311553_45311555_+	194
Zfp455|5UTR|TC_32522_85.00000|chr13_67194531_67194541_+	52
Bbs5|5UTR_UP1k|TC_24360_149.00000|chr2_69647118_69647150_+	136
Zfp846|5UTR|TC_27903_127.00000|chr9_20581512_20581555_+	181
Ncoa2|5UTR_INTRON|TC_12748_778.00000|chr1_13372418_13372481_-	86504
Cdkn2aip|5UTR|TC_29668_109.00000|chr8_47713863_47713881_-	107
Ddx27|5UTR|TC_540_95157.00000|chr2_167015258_167015330_+	35
Lsm1|5UTR_UP1k|TC_15610_491.00000|chr8_25785343_25785353_+	328
Tbc1d8b|5UTR_UP1k|TC_28287_123.00000|chrX_139684954_139684963_+	219
Stac3|5UTR_UP1k|TC_34685_70.00000|chr10_127501660_127501689_+	419
Fam69a|5UTR_UP1k|TC_31430_94.00000|chr5_107987843_107987881_-	877
Sec24c|5UTR_INTRON|TC_18170_349.00000|chr14_20674481_20674524_+	1479
Mphosph6|5UTR_UP1k|TC_12155_869.00000|chr8_117801969_117801971_-	69
Rbm27|5UTR|TC_4397_6229.00000|chr18_42275347_42275409_+	158
Wdr91|5UTR_UP1k|TC_5710_4083.00000|chr6_34910832_34910849_-	26
Zbtb1|5UTR|TC_14464_582.00000|chr12_76370541_76370593_+	184
Rbp1|5UTR|TC_3841_7657.00000|chr9_98424867_98424899_+	109
Neurl1a|5UTR|TC_14363_534.00000|chr19_47228955_47229033_+	47
Gm14431|5UTR|TC_5101_4922.00000|chr2_175372451_175372493_+	32
Dhcr7|5UTR_UP1k|TC_30557_101.00000|chr7_143823080_143823097_+	592
Slc25a12|5UTR|TC_2943_11502.00000|chr2_71367544_71367601_-	32
Rabl6|5UTR_UP1k|TC_3349_9623.00000|chr2_25608456_25608490_-	225
Tfeb|5UTR|TC_10920_1098.00000|chr17_47737018_47737100_+	48754
Dync1li2|5UTR|TC_5115_4901.00000|chr8_104442805_104442833_-	12
Ccdc34|5UTR|TC_1835_21184.00000|chr2_110017812_110017866_+	21
Hspbap1|5UTR|TC_4288_6491.00000|chr16_35770353_35770421_+	88
Scamp2|5UTR|TC_3868_7552.00000|chr9_57560939_57560985_+	111
Smarca1|5UTR|TC_28370_122.00000|chrX_47892509_47892582_-	144
Dnttip1|5UTR|TC_11201_1040.00000|chr2_164745986_164746033_+	67
Synj2|5UTR_INTRON|TC_26488_144.00000|chr17_5976063_5976153_+	9934
Utp6|5UTR|TC_787_58656.00000|chr11_79962355_79962399_-	84
Rab6a|5UTR|TC_8474_1894.00000|chr7_100607752_100607786_+	454
Cyb5r1|5UTR_UP1k|TC_12833_767.00000|chr1_134405966_134405968_+	72
Ubtd1|5UTR|TC_11840_877.00000|chr19_41981753_41981771_+	168
Hyal2|5UTR|TC_2208_17025.00000|chr9_107569116_107569180_+	155
Etfdh|5UTR|TC_4533_5947.00000|chr3_79628673_79628769_-	186
Ypel2|5UTR|TC_17686_338.00000|chr11_86993660_86993703_-	297
Elovl6|5UTR|TC_8685_1571.00000|chr3_129532403_129532434_+	108
Rabgap1l|5UTR|TC_9586_1461.00000|chr1_160792809_160792861_-	159
Clpp|5UTR|TC_20109_275.00000|chr17_56990262_56990264_+	65
Zfp719|5UTR|TC_11627_957.00000|chr7_43579579_43579659_+	249
Pfn1|5UTR|TC_112_453761.00000|chr11_70654632_70654638_-	157
Inpp1|5UTR|TC_30944_97.00000|chr1_52799511_52799529_-	41
Mkrn1|5UTR_UP1k|TC_5766_4020.00000|chr6_39420425_39420514_-	221
2310011J03Rik|5UTR|TC_2762_12525.00000|chr10_80320487_80320562_-	207
Scarb2|5UTR|TC_2589_10454.00000|chr5_92505525_92505542_-	225
Nmt1|5UTR|TC_355_152631.00000|chr11_103028532_103028563_+	24
Ube2c|5UTR_UP1k|TC_2209_17023.00000|chr2_164769894_164769902_+	82
Ptcd1|5UTR|TC_15075_532.00000|chr5_145167048_145167074_-	135
Slc52a2|5UTR_UP1k|TC_8995_1687.00000|chr15_76538816_76538905_+	417
Abtb1|5UTR|TC_7332_2587.00000|chr6_88841835_88841901_-	50
Parp4|5UTR|TC_11771_929.00000|chr14_56575607_56575678_+	114
3110062M04Rik|5UTR_INTRON|TC_29969_106.00000|chr6_34877464_34877466_-	781
Zfp467|5UTR|TC_32308_87.00000|chr6_48445752_48445817_-	2348
Cd14|5UTR|TC_37337_55.00000|chr18_36726603_36726605_-	114
Tceb1|5UTR_UP1k|TC_20785_254.00000|chr1_16657168_16657174_-	232
Tspyl1|5UTR|TC_2661_13228.00000|chr10_34282183_34282249_+	55
Cish|5UTR|TC_17997_357.00000|chr9_107296688_107296713_+	320
Hells|5UTR|TC_6693_3093.00000|chr19_38930987_38930994_+	99
Psmg1|5UTR|TC_1657_24060.00000|chr16_95990899_95990961_-	28
Tnfrsf9|5UTR|TC_15676_486.00000|chr4_150928053_150928055_+	57
Rpa1|5UTR|TC_1035_42869.00000|chr11_75348265_75348356_-	54
Il34|5UTR_INTRON|TC_29671_109.00000|chr8_110786654_110786659_-	31401
Rad51|5UTR_UP1k|TC_9868_1374.00000|chr2_119112581_119112665_+	398
Zbtb8a|5UTR|TC_29959_106.00000|chr4_129377759_129377775_-	118
Serinc1|5UTR|TC_9006_1680.00000|chr10_57532504_57532514_-	110
Dcaf11|5UTR|TC_10278_1261.00000|chr14_55560904_55560965_+	324
Stk4|5UTR|TC_4532_5947.00000|chr2_164074106_164074190_+	68
Pigs|5UTR|TC_4595_5827.00000|chr11_78328432_78328467_+	24
Rps3|5UTR|TC_185_285796.00000|chr7_99483641_99483657_-	32
Dvl2|5UTR|TC_5017_5058.00000|chr11_70000748_70000822_+	48
Ttf2|5UTR|TC_5392_4522.00000|chr3_100969642_100969684_-	7
Prpf3|5UTR_UP1k|TC_9152_1625.00000|chr3_95855842_95855887_-	179
Sgsm2|5UTR|TC_7239_2648.00000|chr11_74897069_74897128_-	190
Cct6b|5UTR|TC_40022_41.00000|chr11_82764268_82764270_-	43
Ppid|5UTR|TC_17403_386.00000|chr3_79591441_79591443_+	31
Fam98b|5UTR|TC_3331_9673.00000|chr2_117249718_117249785_+	30
Rbbp9|5UTR|TC_7668_2347.00000|chr2_144550802_144550871_-	62
Hmbs|5UTR|TC_3713_8097.00000|chr9_44344166_44344216_-	147
Clip2|5UTR|TC_15739_482.00000|chr5_134552395_134552441_-	448
Mus81|5UTR_UP1k|TC_13356_698.00000|chr19_5489038_5489055_-	933
Parp8|5UTR_UP1k|TC_17015_404.00000|chr13_117025521_117025539_-	63
Slxl1|5UTR_UP1k|TC_31081_97.00000|chrX_55226814_55226842_+	170
Tmem159|5UTR_UP1k|TC_9395_1530.00000|chr7_120102351_120102405_+	243
Mt1|5UTR|TC_1382_29991.00000|chr8_94179138_94179145_+	166
Bcorl1|5UTR_INTRON|TC_12232_857.00000|chrX_48343739_48343770_+	17810
Cav1|5UTR|TC_11562_971.00000|chr6_17307674_17307690_+	269
Pdlim1|5UTR|TC_2000_19326.00000|chr19_40271517_40271587_-	89
Rab35|5UTR|TC_20960_250.00000|chr5_115632125_115632161_+	17
Zdhhc4|5UTR|TC_3683_8211.00000|chr5_143329190_143329242_-	245
Sh3kbp1|5UTR|TC_5418_4497.00000|chrX_159840528_159840584_+	31
Rnf6|5UTR|TC_3533_8850.00000|chr5_146221390_146221467_-	321
Wdr35|5UTR|TC_8302_1972.00000|chr12_8974005_8974073_+	112
Rnf8|5UTR|TC_6945_2600.00000|chr17_29614852_29614922_+	95
Prrg2|5UTR|TC_12569_766.00000|chr7_45061635_45061700_-	146
Stx3|5UTR|TC_8317_1964.00000|chr19_11818810_11818914_-	130
Tcf25|5UTR|TC_1162_36887.00000|chr8_123373777_123373854_+	90
Sprr1a|5UTR_UP1k|TC_25275_161.00000|chr3_92485893_92485899_-	66
Tiam1|5UTR|TC_26336_146.00000|chr16_89960781_89960852_-	5027
Adipor1|5UTR|TC_3572_8662.00000|chr1_134415452_134415491_+	212
Gng12|5UTR_INTRON|TC_28755_118.00000|chr6_66944451_66944482_+	71293
Ralb|5UTR_INTRON|TC_41242_35.00000|chr1_119504240_119504243_-	20635
Gulp1|5UTR|TC_7440_2512.00000|chr1_44551618_44551723_+	225
2210018M11Rik|5UTR_UP1k|TC_34652_71.00000|chr7_98656694_98656712_-	265
Ift81|5UTR|TC_6608_3166.00000|chr5_122614474_122614554_-	105
Ipo4|5UTR|TC_4972_5131.00000|chr14_55635606_55635691_-	50
Ptpn11|5UTR|TC_2338_15759.00000|chr5_121191355_121191407_-	172
Zfp850|5UTR_UP1k|TC_14316_597.00000|chr7_28014126_28014181_-	289
Ttll12|5UTR_UP1k|TC_8753_1785.00000|chr15_83595198_83595206_-	94
Stam|5UTR|TC_4052_7051.00000|chr2_14074069_14074179_+	197
Srgap2|5UTR_UP1k|TC_21246_242.00000|chr1_131527531_131527538_-	889
Timp2|5UTR|TC_18707_325.00000|chr11_118355102_118355109_-	14
Dnajc10|5UTR|TC_2375_15349.00000|chr2_80315662_80315738_+	243
Steap2|5UTR_INTRON|TC_31537_93.00000|chr5_5686797_5686807_-	3541
Fosl2|5UTR|TC_16708_422.00000|chr5_32136525_32136529_+	175
Clint1|5UTR|TC_28477_120.00000|chr11_45851956_45851984_+	189
Asph|5UTR|TC_27434_132.00000|chr4_9669145_9669147_-	237
Trim13|5UTR|TC_36231_61.00000|chr14_61599528_61599534_+	371
Zfhx4|5UTR|TC_22558_210.00000|chr3_5218622_5218677_+	323
Kansl2|5UTR|TC_6344_3416.00000|chr15_98533928_98533942_-	38
Rab11a|5UTR|TC_12946_716.00000|chr9_64737633_64737661_-	19
Pdcd4|5UTR|TC_7310_2601.00000|chr19_53903323_53903397_+	4121
Ctps|5UTR|TC_1462_27884.00000|chr4_120570222_120570296_-	88
Scaf11|5UTR|TC_1844_21104.00000|chr15_96460720_96460835_-	218
Zfp420|5UTR|TC_19242_234.00000|chr7_29859969_29859983_+	386
Zfp248|5UTR_INTRON|TC_18039_355.00000|chr6_118455090_118455120_-	454
Sbk3|5UTR_UP1k|TC_41749_33.00000|chr7_4971825_4971881_-	929
Rpa3|5UTR|TC_2656_13238.00000|chr6_8259105_8259154_-	45
Pcbp3|5UTR_INTRON|TC_34074_74.00000|chr10_76902803_76902841_-	10388
Tmem177|5UTR_INTRON|TC_16461_435.00000|chr1_119913028_119913108_-	2137
Akt1s1|5UTR|TC_3235_10100.00000|chr7_44849147_44849290_+	44
Pstpip1|5UTR|TC_14833_520.00000|chr9_56090019_56090062_+	383
Alg14|5UTR_UP1k|TC_2315_16002.00000|chr3_121291729_121291806_+	95
Elp5|5UTR|TC_27067_136.00000|chr11_69980523_69980525_-	266
Wdr47|5UTR|TC_18031_355.00000|chr3_108591326_108591404_+	224
Fbxw4|5UTR_UP1k|TC_20166_273.00000|chr19_45660378_45660387_-	358
Plcl2|5UTR_UP1k|TC_38496_49.00000|chr17_50509272_50509303_+	320
Adprm|5UTR|TC_9992_1336.00000|chr11_67052561_67052614_-	175
Pea15a|5UTR_INTRON|TC_31348_94.00000|chr1_172205867_172205905_-	5289
Ctdsp1|5UTR|TC_31831_90.00000|chr1_74391808_74391834_+	75
Slc25a23|5UTR|TC_22704_207.00000|chr17_57059824_57059876_-	171
Foxf2|5UTR_UP1k|TC_35016_68.00000|chr13_31625701_31625703_+	378
Zfp446|5UTR_INTRON|TC_34645_71.00000|chr7_12978326_12978349_+	705
Sept10|5UTR|TC_2801_12196.00000|chr10_59221466_59221515_-	94
Cuta|5UTR_INTRON|TC_13126_726.00000|chr17_26939420_26939424_-	66
Optn|5UTR_UP1k|TC_4713_5003.00000|chr2_5064059_5064070_-	169
Ipo11|5UTR|TC_5793_3985.00000|chr13_106936914_106936949_-	174
Dbndd2|5UTR|TC_13444_622.00000|chr2_164486523_164486595_+	1686
Wwp2|5UTR|TC_4752_5525.00000|chr8_107436345_107436428_+	42
Tnfrsf18|5UTR|TC_32724_84.00000|chr4_156026314_156026352_+	45
Hdac8|5UTR|TC_13409_692.00000|chrX_102505146_102505180_-	84
Esco2|5UTR|TC_21502_235.00000|chr14_65833861_65833866_-	75
Wtap|5UTR|TC_3984_7232.00000|chr17_12992195_12992263_-	144
Dctn5|5UTR|TC_1992_19379.00000|chr7_122133040_122133119_+	73
Tarbp2|5UTR_UP1k|TC_17237_394.00000|chr15_102518168_102518182_+	371
Atp6ap2|5UTR|TC_3187_10333.00000|chrX_12587786_12587852_+	96
Trim63|5UTR|TC_36682_59.00000|chr4_134315115_134315120_+	105
Notch4|5UTR|TC_24169_179.00000|chr17_34564266_34564354_+	136
Raf1|5UTR|TC_4909_5136.00000|chr6_115676483_115676576_-	319
Clcf1|5UTR_UP1k|TC_16193_450.00000|chr19_4214387_4214391_+	97
Col4a5|5UTR|TC_33487_79.00000|chrX_141475486_141475488_+	248
Serinc3|5UTR|TC_8425_1923.00000|chr2_163645110_163645144_-	97
Cep152|5UTR|TC_10599_1173.00000|chr2_125625071_125625119_-	237
Heatr2|5UTR|TC_24704_170.00000|chr5_139150203_139150237_+	23
Mov10|5UTR|TC_10402_1227.00000|chr3_104818547_104818590_-	22
Pip4k2a|5UTR|TC_16634_426.00000|chr2_18998103_18998123_-	117
Ascc1|5UTR_INTRON|TC_21459_236.00000|chr10_60003229_60003232_+	211
Tmem167b|5UTR|TC_4583_5844.00000|chr3_108562339_108562467_-	106
Xbp1|5UTR|TC_4442_6120.00000|chr11_5520976_5520983_+	16
Ric8b|5UTR_UP1k|TC_14568_572.00000|chr10_84917274_84917368_+	374
Bnc2|5UTR_UP1k|TC_29235_113.00000|chr4_84676070_84676089_-	1109
Gorasp1|5UTR|TC_8526_1873.00000|chr9_119937504_119937574_-	28
Irs1|5UTR_UP1k|TC_15836_474.00000|chr1_82291568_82291655_-	1118
Ccdc126|5UTR_UP1k|TC_22162_219.00000|chr6_49319274_49319317_+	321
Pigm|5UTR|TC_9114_1638.00000|chr1_172376554_172376590_+	137
Trp53bp2|5UTR|TC_14266_600.00000|chr1_182409124_182409200_+	253
Vps54|5UTR_UP1k|TC_38624_48.00000|chr11_21238366_21238395_+	1007
Rnft1|5UTR|TC_3737_7981.00000|chr11_86484605_86484702_+	163
Slc25a16|5UTR|TC_22175_218.00000|chr10_62920661_62920674_+	78
Tmbim1|5UTR_INTRON|TC_27718_128.00000|chr1_74303948_74303950_-	8551
2410127L17Rik|5UTR|TC_14794_554.00000|chr19_18670884_18670949_+	55
Znrd1as|5UTR|TC_10799_1125.00000|chr17_36958582_36958605_+	84
Crcp|5UTR|TC_5808_3795.00000|chr5_130029354_130029367_+	36
Nrd1|5UTR_UP1k|TC_2036_18875.00000|chr4_109000610_109000700_+	148
Btf3l4|5UTR_UP1k|TC_13415_691.00000|chr4_108834246_108834250_-	755
Nbeal1|5UTR_INTRON|TC_27543_130.00000|chr1_60180901_60180909_+	802
Nsun6|5UTR|TC_17120_400.00000|chr2_15049268_15049312_-	290
Hexb|5UTR|TC_1360_30899.00000|chr13_97198266_97198338_-	71
Tln1|5UTR|TC_8696_1805.00000|chr4_43562405_43562458_-	319
Syap1|5UTR_UP1k|TC_30219_104.00000|chrX_162888490_162888493_-	208
Gabre|5UTR_UP1k|TC_21968_224.00000|chrX_72274781_72274811_-	83
Sh3bp4|5UTR_INTRON|TC_14141_611.00000|chr1_89124312_89124366_+	13342
Tmem261|5UTR|TC_3128_10575.00000|chr4_75278260_75278325_-	56
Plekha1|5UTR_UP1k|TC_3243_8223.00000|chr7_130865841_130865902_+	118
Lpp|5UTR_INTRON|TC_24230_178.00000|chr16_24496927_24496969_+	62728
Zcchc7|5UTR|TC_13151_723.00000|chr4_44756572_44756587_+	130
Gphn|5UTR_UP1k|TC_18467_335.00000|chr12_78226589_78226646_+	177
Tbc1d8|5UTR|TC_34990_68.00000|chr1_39478712_39478757_-	180
Iigp1|5UTR|TC_26142_149.00000|chr18_60382681_60382704_+	7118
Actl6a|5UTR|TC_671_74213.00000|chr3_32708671_32708768_+	161
Szrd1|5UTR|TC_1163_36850.00000|chr4_141139756_141139771_-	18
Msmo1|5UTR|TC_1753_22529.00000|chr8_64733536_64733624_-	103
Tfe3|5UTR|TC_6618_3154.00000|chrX_7762781_7762839_+	122
Pygb|5UTR_UP1k|TC_2168_17399.00000|chr2_150786731_150786786_+	84
Sorbs3|5UTR|TC_38666_48.00000|chr14_70204575_70204604_-	1219
Pinx1|5UTR|TC_5883_3881.00000|chr14_63860291_63860386_+	128
Capg|5UTR|TC_1987_19429.00000|chr6_72549403_72549478_+	74
Kirrel|5UTR_INTRON|TC_29846_107.00000|chr3_87159011_87159016_-	17906
En1|5UTR|TC_13643_662.00000|chr1_120602991_120603064_+	37
Atf6|5UTR|TC_6141_3606.00000|chr1_170867737_170867775_-	69
Dock11|5UTR_UP1k|TC_40607_39.00000|chrX_35888726_35888728_+	204
Dpf2|5UTR|TC_1504_26878.00000|chr19_5912783_5912818_-	34
Pogz|5UTR|TC_16873_412.00000|chr3_94837710_94837717_+	30
Prss23|5UTR|TC_2959_11410.00000|chr7_89517540_89517597_-	111
Tatdn1|5UTR|TC_13289_707.00000|chr15_58933695_58933702_-	2
Sept5|5UTR|TC_3753_7924.00000|chr16_18629851_18629938_-	54
Dpcd|5UTR|TC_1591_25356.00000|chr19_45560573_45560634_+	56
Dab2|5UTR_INTRON|TC_21294_241.00000|chr15_6386695_6386715_+	317
Medag|5UTR_UP1k|TC_21956_224.00000|chr5_149411683_149411696_+	282
Psmb1|5UTR|TC_368_147078.00000|chr17_15498254_15498300_-	35
Arhgap11a|5UTR|TC_18076_353.00000|chr2_113848446_113848449_-	360
Smad2|5UTR_INTRON|TC_19819_284.00000|chr18_76242119_76242154_+	20343
Tma16|5UTR|TC_1974_19564.00000|chr8_66486502_66486548_-	109
Fam63a|5UTR|TC_11466_987.00000|chr3_95283266_95283292_+	642
Dhx16|5UTR|TC_15633_489.00000|chr17_35879837_35879839_+	74
Fhl2|5UTR|TC_1545_26112.00000|chr1_43163881_43163938_-	222
Srgap3|5UTR|TC_14681_552.00000|chr6_112947084_112947133_-	609
Vps54|5UTR_INTRON|TC_29294_112.00000|chr11_21239469_21239496_+	23746
Arpc3|5UTR|TC_401_135193.00000|chr5_122391879_122391952_+	75
Nit2|5UTR|TC_5108_4913.00000|chr16_57167314_57167366_-	71
Mea1|5UTR_INTRON|TC_23929_183.00000|chr17_46681399_46681401_+	228
Edem1|5UTR|TC_42119_31.00000|chr6_108828708_108828711_+	31
Zbtb7c|5UTR_INTRON|TC_27010_137.00000|chr18_76057275_76057336_+	79525
Slc26a11|5UTR|TC_18264_344.00000|chr11_119355539_119355604_+	122
Dnajc22|5UTR_UP1k|TC_38852_47.00000|chr15_99099411_99099432_+	292
2610008E11Rik|5UTR|TC_8385_1942.00000|chr10_79097549_79097623_-	98
Galnt7|5UTR|TC_10170_1269.00000|chr8_57652971_57653010_-	27
Actr10|5UTR|TC_4394_6231.00000|chr12_70937869_70937933_+	56
Cmc2|5UTR|TC_13663_661.00000|chr8_116921383_116921391_-	62
Ncoa5|5UTR_UP1k|TC_4235_6618.00000|chr2_165034808_165034881_-	178
Tlr3|5UTR_UP1k|TC_41415_35.00000|chr8_45410597_45410599_-	421
Lta4h|5UTR|TC_2251_16667.00000|chr10_93453385_93453464_+	59
Baz1b|5UTR_UP1k|TC_13955_629.00000|chr5_135187257_135187283_+	392
Lce1g|5UTR_UP1k|TC_8844_1751.00000|chr3_92752371_92752432_-	140
Pkn3|5UTR_UP1k|TC_20908_251.00000|chr2_30078200_30078238_+	556
Kif16b|5UTR|TC_7618_2381.00000|chr2_142901441_142901487_-	77
Rab39b|5UTR|TC_6758_3019.00000|chrX_75578146_75578235_-	197
Gpatch1|5UTR|TC_8167_2042.00000|chr7_35318417_35318445_-	11
Dhx38|5UTR_UP1k|TC_4342_6363.00000|chr8_109565615_109565638_-	146
Nars|5UTR|TC_372_145225.00000|chr18_64516497_64516559_-	59
Egln2|5UTR|TC_6595_3177.00000|chr7_27166746_27166778_-	304
Trim12c|5UTR|TC_21192_244.00000|chr7_104353237_104353242_-	101
Hist1h4h|5UTR|TC_189_279993.00000|chr13_23531082_23531088_+	30
Tbc1d14|5UTR|TC_15479_500.00000|chr5_36582388_36582407_-	10372
Ndc1|5UTR|TC_3784_7855.00000|chr4_107368007_107368079_+	43
Tmem5|5UTR|TC_1662_23968.00000|chr10_122097075_122097191_-	101
BC030867|5UTR|TC_7401_2533.00000|chr11_102248844_102248931_+	214
Myo9b|5UTR|TC_10307_1089.00000|chr8_71272743_71272795_+	119
Tceb2|5UTR|TC_203_262603.00000|chr17_23829096_23829171_-	18
Srprb|5UTR_UP1k|TC_2735_12707.00000|chr9_103202065_103202131_-	40
Dpysl3|5UTR|TC_26281_147.00000|chr18_43393366_43393377_-	339
Palm2|5UTR_UP1k|TC_13152_723.00000|chr4_57568014_57568090_+	319
Shc4|5UTR_UP1k|TC_43262_24.00000|chr2_125724196_125724198_-	821
Pdcl|5UTR|TC_2429_14920.00000|chr2_37359208_37359290_-	86
Pole4|5UTR_UP1k|TC_9493_1494.00000|chr6_82652916_82652930_-	84
Isoc2b|5UTR|TC_32319_87.00000|chr7_4866129_4866195_-	103
Ercc1|5UTR|TC_32748_84.00000|chr7_19345193_19345195_+	10
Spg20|5UTR_INTRON|TC_33845_76.00000|chr3_55114201_55114213_+	2779
Ifi30|5UTR|TC_4506_5985.00000|chr8_70766659_70766666_-	33
Glyr1|5UTR|TC_1334_31675.00000|chr16_5049854_5049889_-	16
Sympk|5UTR|TC_2352_15535.00000|chr7_19024338_19024432_+	104
Zfp429|5UTR|TC_16390_439.00000|chr13_67399715_67399761_-	26
Tubgcp4|5UTR|TC_6802_2983.00000|chr2_121171159_121171275_+	204
4930451G09Rik|5UTR_INTRON|TC_22757_206.00000|chr16_4964571_4964638_+	942
Pbx4|5UTR_UP1k|TC_10965_1088.00000|chr8_69832630_69832703_+	38
Pigp|5UTR|TC_9902_1366.00000|chr16_94370521_94370549_-	109
Plin3|5UTR|TC_3670_8250.00000|chr17_56290477_56290520_-	77
Serpinb6a|5UTR|TC_13304_705.00000|chr13_33935710_33935720_-	41
Cenpj|5UTR|TC_19548_293.00000|chr14_56571814_56571857_-	171
Pik3r5|5UTR_INTRON|TC_19936_280.00000|chr11_68458370_68458418_+	15408
Trnau1ap|5UTR|TC_2960_11406.00000|chr4_132329464_132329551_-	109
Rpl5|5UTR|TC_3284_9857.00000|chr5_107900598_107900601_+	43
Cdc42se2|5UTR_UP1k|TC_31361_94.00000|chr11_54787746_54787748_-	602
Mta1|5UTR|TC_21318_240.00000|chr12_113098369_113098408_+	33
Slc35a1|5UTR|TC_10013_1286.00000|chr4_34687362_34687439_-	156
Zfp110|5UTR|TC_6300_3460.00000|chr7_12834964_12835060_+	185
Caprin1|5UTR|TC_2891_11719.00000|chr2_103797574_103797660_-	141
Zc3h15|5UTR_UP1k|TC_13017_741.00000|chr2_83644452_83644454_+	200
Rnf40|5UTR_UP1k|TC_29157_114.00000|chr7_127588330_127588332_+	553
Tmem39b|5UTR|TC_29237_113.00000|chr4_129696765_129696774_-	51
Cope|5UTR|TC_2300_16156.00000|chr8_70302756_70302798_+	30
Ddr1|5UTR|TC_20265_270.00000|chr17_35701989_35702033_-	8157
Fnip2|5UTR_UP1k|TC_4886_5308.00000|chr3_79568069_79568167_-	545
Rab5c|5UTR|TC_1347_31295.00000|chr11_100738125_100738209_-	192
Swsap1|5UTR|TC_9943_1352.00000|chr9_21955751_21955794_+	6
Tob1|5UTR_UP1k|TC_6744_3031.00000|chr11_94211434_94211439_+	448
Slc7a6|5UTR|TC_4528_5951.00000|chr8_106168848_106168935_+	100
Nt5m|5UTR|TC_18189_348.00000|chr11_59848062_59848123_+	35
Aebp2|5UTR|TC_31670_92.00000|chr6_140623672_140623703_+	3
Aaed1|5UTR|TC_5201_4700.00000|chr13_64312686_64312744_-	27
Tnfrsf22|5UTR|TC_3939_7361.00000|chr7_143649602_143649684_-	27
Capn5|5UTR|TC_16881_412.00000|chr7_98178155_98178263_-	223
Hpdl|5UTR|TC_20139_274.00000|chr4_116821507_116821551_-	268
Kdm8|5UTR|TC_15218_521.00000|chr7_125444621_125444706_+	127
Gja1|5UTR|TC_8117_2072.00000|chr10_56377318_56377361_+	201
Luc7l|5UTR|TC_2461_14662.00000|chr17_26252907_26252996_+	89
Hnrnpf|5UTR|TC_23739_187.00000|chr6_117907177_117907179_+	270
Cdh24|5UTR|TC_19705_288.00000|chr14_54641330_54641361_-	236
Rnf31|5UTR|TC_23389_181.00000|chr14_55591823_55591852_+	59
Rpl18|5UTR|TC_5298_4653.00000|chr7_45718072_45718074_+	64
Mapre3|5UTR_INTRON|TC_25937_152.00000|chr5_30851046_30851076_+	10738
Ldb1|5UTR_UP1k|TC_23511_191.00000|chr19_46045364_46045416_-	526
Nf2|5UTR|TC_21655_231.00000|chr11_4833076_4833137_-	12590
Tmem147|5UTR|TC_3759_7915.00000|chr7_30729499_30729553_-	95
Itgb7|5UTR_UP1k|TC_5420_4494.00000|chr15_102231935_102231938_-	90
Ubxn4|5UTR_UP1k|TC_8102_2078.00000|chr1_128244148_128244169_+	312
Apmap|5UTR|TC_6716_3070.00000|chr2_150608493_150608577_-	67
Dguok|5UTR|TC_6453_2966.00000|chr6_83506893_83506922_-	18
Etaa1|5UTR|TC_35690_64.00000|chr11_17953874_17953877_-	82
Cdkl5|5UTR|TC_8796_1766.00000|chrX_160994612_160994706_-	256
Rasl11a|5UTR|TC_15477_500.00000|chr5_146845105_146845147_+	79
Pip5k1a|5UTR|TC_5524_4335.00000|chr3_95106795_95106891_-	430
Nisch|5UTR|TC_3333_9664.00000|chr14_31206675_31206705_-	40
Fam217b|5UTR|TC_38718_48.00000|chr2_178414570_178414577_+	309
Dennd3|5UTR|TC_27833_127.00000|chr15_73512587_73512651_+	144
Cdc42ep4|5UTR|TC_6945_2871.00000|chr11_113751792_113751849_-	227
Acadvl|5UTR|TC_5477_4410.00000|chr11_70015356_70015413_-	73
Rnaseh2c|5UTR|TC_961_46509.00000|chr19_5601845_5601910_+	14
[truncated: 12,681 more rows]
