# Supplementary material for: Pervasive isoform‐specific translational regulation via alternative transcription start sites in mammals
Source: Mol Syst Biol. 2016 Jul 18;12(7):875. doi: 10.15252/msb.20166941 (PMC4965872; doi:10.15252/msb.20166941)
Supplement: Supplementary file 8 — Code EV1 [file MSB-12-875-s008.zip › GITHUB/Seq_feat/3T3_total.5UTR_CS.uORF_uAUG.cnt]

tot_uORF	inframe_uAUG	outframe_uAUG
0610007P14Rik|5UTR_UP1k|TC_14406_588.00000|chr12_85824855_85824944_-	1	0	0
0610007P14Rik|5UTR|TC_3310_9750.00000|chr12_85824498_85824568_-	1	0	0
0610009B22Rik|5UTR_UP1k|TC_23653_188.00000|chr11_51689102_51689105_-	8	0	0
0610009B22Rik|5UTR_UP1k|TC_29086_114.00000|chr11_51689128_51689149_-	8	0	0
0610009B22Rik|5UTR|TC_3018_11106.00000|chr11_51688621_51688666_-	1	0	0
0610009O20Rik|5UTR|TC_7825_2242.00000|chr18_38250250_38250333_+	0	0	1
0610010F05Rik|5UTR|TC_17190_396.00000|chr11_23633562_23633617_-	1	0	0
0610010K14Rik|5UTR|TC_15194_522.00000|chr11_70237818_70237820_-	0	0	0
0610010K14Rik|5UTR|TC_3070_10818.00000|chr11_70237860_70237882_-	0	0	0
0610010K14Rik|5UTR|TC_7074_2768.00000|chr11_70237903_70237916_-	0	0	0
0610011F06Rik|5UTR|TC_4412_6193.00000|chr17_25875492_25875528_+	0	0	0
0610030E20Rik|5UTR|TC_6879_2927.00000|chr6_72347299_72347369_+	1	0	0
0610031J06Rik|5UTR|TC_1629_24474.00000|chr3_88325034_88325079_+	0	0	0
0610037L13Rik|5UTR|TC_4523_5956.00000|chr4_107889808_107889902_+	1	0	1
1100001G20Rik|5UTR|TC_38628_48.00000|chr11_83746937_83746970_+	0	0	0
1110001J03Rik|5UTR|TC_5364_4561.00000|chr6_38534807_38534868_+	0	0	0
1110004E09Rik|5UTR|TC_2835_9976.00000|chr16_90934772_90934790_-	0	0	0
1110004E09Rik|5UTR|TC_706_57994.00000|chr16_90934815_90934848_-	0	0	0
1110007C09Rik|5UTR|TC_1715_23151.00000|chr13_49215980_49216053_-	0	0	0
1110008F13Rik|5UTR|TC_5974_3790.00000|chr2_156863135_156863183_+	0	0	0
1110008L16Rik|5UTR|TC_21978_223.00000|chr12_55302748_55302778_+	8	0	0
1110008L16Rik|5UTR|TC_9835_1384.00000|chr12_55303242_55303279_+	4	0	0
1110008P14Rik|5UTR|TC_2216_16972.00000|chr2_32381804_32381917_-	0	0	0
1110012L19Rik|5UTR|TC_4835_5385.00000|chrX_70385873_70385957_+	1	0	0
1110012L19Rik|5UTR|TC_9851_1379.00000|chrX_70386035_70386064_+	0	0	0
1110032A03Rik|5UTR|TC_6305_3453.00000|chr9_50768115_50768183_-	1	0	0
1110037F02Rik|5UTR|TC_7443_2509.00000|chr4_11485954_11486038_+	0	0	0
1110038F14Rik|5UTR_UP1k|TC_21735_229.00000|chr15_76948212_76948215_+	1	0	1
1110038F14Rik|5UTR_UP1k|TC_4326_6403.00000|chr15_76948485_76948537_+	1	0	1
1110038F14Rik|5UTR|TC_4843_5373.00000|chr15_76948723_76948801_+	0	0	0
1110051M20Rik|5UTR|TC_5783_4002.00000|chr2_91444637_91444716_-	0	0	0
1110058L19Rik|5UTR|TC_4159_6757.00000|chr1_24005616_24005642_-	0	0	0
1110059E24Rik|5UTR|TC_2134_17751.00000|chr19_21652719_21652805_-	0	0	0
1110059G10Rik|5UTR|TC_6182_3574.00000|chr9_122950913_122951012_-	0	0	0
1190005I06Rik|5UTR|TC_20680_258.00000|chr8_120634365_120634410_-	0	0	0
1200014J11Rik|5UTR|TC_5010_5068.00000|chr11_73047847_73047892_+	0	0	0
1500012F01Rik|5UTR|TC_427_122740.00000|chr2_167063218_167063221_+	2	0	0
1600002H07Rik|5UTR|TC_5185_4818.00000|chr17_24220706_24220800_-	0	0	0
1600014C10Rik|5UTR|TC_7865_2215.00000|chr7_38183790_38183860_+	55	0	0
1700003E16Rik|5UTR|TC_22995_202.00000|chr6_83156381_83156464_+	1	0	0
1700008I05Rik|5UTR|TC_8708_1799.00000|chrX_135693787_135693793_-	0	0	0
1700009P17Rik|5UTR|TC_37265_55.00000|chr1_171123113_171123158_+	0	0	0
1700010I14Rik|5UTR|TC_17499_380.00000|chr17_8988352_8988387_+	0	0	0
1700013F07Rik|5UTR|TC_9705_1422.00000|chr3_108537523_108537610_+	0	0	0
1700017B05Rik|5UTR|TC_9111_1640.00000|chr9_57262573_57262606_-	1	0	0
1700021F05Rik|5UTR|TC_2258_16544.00000|chr10_43540954_43541016_-	0	0	0
1700021K19Rik|5UTR|TC_4668_5659.00000|chr16_32868298_32868368_-	1	0	0
1700025G04Rik|5UTR|TC_10161_1290.00000|chr1_152090186_152090207_-	2	0	1
1700025G04Rik|5UTR|TC_21495_235.00000|chr1_152089956_152089971_-	2	0	1
1700025G04Rik|5UTR|TC_26687_141.00000|chr1_152090162_152090164_-	2	0	1
1700025G04Rik|5UTR|TC_5073_4437.00000|chr1_152090279_152090343_-	2	0	1
1700025G04Rik|5UTR|TC_5357_4053.00000|chr1_152090242_152090253_-	2	0	1
1700026L06Rik|5UTR|TC_22709_207.00000|chr2_28699633_28699686_-	0	0	0
1700029J07Rik|5UTR_UP1k|TC_35306_67.00000|chr8_45975254_45975258_-	16	0	0
1700030J22Rik|5UTR|TC_18759_323.00000|chr8_116978941_116978994_-	0	0	1
1700030K09Rik|5UTR|TC_8608_1839.00000|chr8_72443879_72443960_+	0	0	0
1700037C18Rik|5UTR|TC_11658_952.00000|chr16_3908632_3908683_-	0	0	0
1700037H04Rik|5UTR|TC_2513_14333.00000|chr2_131160013_131160090_-	1	0	0
1700047I17Rik2|5UTR_UP1k|TC_1472_27628.00000|chr12_55199532_55199588_+	0	0	0
1700052N19Rik|5UTR|TC_7607_2396.00000|chr10_4432590_4432656_+	0	0	0
1700056E22Rik|5UTR_UP1k|TC_20759_255.00000|chr1_184034132_184034164_-	2	0	0
1700066M21Rik|5UTR|TC_11071_1065.00000|chr1_57377610_57377670_+	0	0	0
1700088E04Rik|5UTR_UP1k|TC_19224_305.00000|chr15_79141254_79141259_-	1	0	0
1700088E04Rik|5UTR|TC_23159_198.00000|chr15_79141216_79141218_-	0	0	0
1700123O20Rik|5UTR|TC_14734_559.00000|chr14_54686211_54686220_+	1	0	0
1700123O20Rik|5UTR|TC_15420_504.00000|chr14_54686249_54686253_+	1	0	0
1700123O20Rik|5UTR|TC_21017_248.00000|chr14_54686177_54686183_+	1	0	0
1700123O20Rik|5UTR|TC_5011_5066.00000|chr14_54686997_54687057_+	1	0	0
1700125H20Rik|5UTR_UP1k|TC_39387_44.00000|chr11_85170267_85170306_+	5	0	0
1810009A15Rik|5UTR|TC_206_258596.00000|chr19_8888889_8888919_+	1	0	0
1810011O10Rik|5UTR|TC_817_56384.00000|chr8_24438944_24438948_-	0	0	0
1810013L24Rik|5UTR|TC_14774_556.00000|chr16_8830095_8830100_+	0	0	0
1810013L24Rik|5UTR|TC_5334_4592.00000|chr16_8830120_8830136_+	0	0	0
1810022K09Rik|5UTR_UP1k|TC_651_76151.00000|chr3_14611257_14611280_-	1	0	0
1810030O07Rik|5UTR_UP1k|TC_4491_6018.00000|chrX_12673547_12673603_-	0	0	0
1810037I17Rik|5UTR|TC_535_96096.00000|chr3_122924382_122924453_+	0	0	0
1810043G02Rik|5UTR|TC_2365_15463.00000|chr10_77978601_77978672_+	0	0	0
1810043H04Rik|5UTR|TC_563_90908.00000|chr11_120098914_120098989_+	0	0	0
2010005H15Rik|5UTR_UP1k|TC_24166_179.00000|chr16_36221447_36221471_+	2	0	0
2010012O05Rik|5UTR|TC_10028_1328.00000|chr19_46689888_46689937_+	0	0	0
2010015L04Rik|5UTR|TC_26426_145.00000|chr4_155409186_155409269_+	1	0	0
2010107E04Rik|5UTR|TC_97_521879.00000|chr12_111966961_111967024_-	0	0	0
2010109A12Rik|5UTR|TC_32593_85.00000|chr5_93206523_93206537_+	0	0	1
2010111I01Rik|5UTR|TC_18556_331.00000|chr13_62964872_62964914_+	1	0	0
2010315B03Rik|5UTR|TC_7136_2727.00000|chr9_124312624_124312712_-	0	0	0
2200002D01Rik|5UTR|TC_1843_21128.00000|chr7_29248382_29248421_-	0	0	0
2210013O21Rik|5UTR|TC_2102_18136.00000|chrX_153723573_153723640_+	1	0	3
2210016L21Rik|5UTR|TC_1977_19534.00000|chr5_114942180_114942219_+	0	0	0
2210018M11Rik|5UTR_UP1k|TC_10876_1110.00000|chr7_98656774_98656810_-	1	0	0
2210018M11Rik|5UTR_UP1k|TC_34652_71.00000|chr7_98656694_98656712_-	1	0	0
2210018M11Rik|5UTR|TC_4503_5991.00000|chr7_98656521_98656609_-	0	0	0
2210404O09Rik|5UTR|TC_12718_782.00000|chr17_21909603_21909674_-	3	0	0
2210408I21Rik|5UTR|TC_10851_1115.00000|chr13_77135515_77135586_+	1	0	0
2300009A05Rik|5UTR|TC_4555_5904.00000|chr9_63399211_63399259_-	0	0	0
2310003H01Rik|5UTR|TC_12408_831.00000|chr11_120378702_120378748_-	0	0	0
2310007L24Rik|5UTR|TC_20069_276.00000|chr11_106374793_106374864_+	0	0	0
2310009B15Rik|5UTR|TC_3698_8170.00000|chr1_138856808_138856855_-	0	0	0
2310011J03Rik|5UTR|TC_2762_12525.00000|chr10_80320487_80320562_-	0	0	0
2310022A10Rik|5UTR|TC_5495_4383.00000|chr7_27553248_27553334_+	2	0	0
2310022B05Rik|5UTR|TC_9908_1365.00000|chr8_124663184_124663243_-	0	0	0
2310035C23Rik|5UTR|TC_12472_821.00000|chr1_105663881_105663914_+	0	0	0
2310036O22Rik|5UTR_UP1k|TC_3659_8283.00000|chr8_85026808_85026831_+	0	0	0
2310036O22Rik|5UTR|TC_973_45888.00000|chr8_85026854_85026894_+	0	0	0
2310045N01Rik|5UTR_UP1k|TC_16170_452.00000|chr8_70139463_70139468_+	0	0	0
2310045N01Rik|5UTR_UP1k|TC_24011_182.00000|chr8_70139429_70139443_+	0	0	0
2310045N01Rik|5UTR|TC_1906_20333.00000|chr8_70139688_70139732_+	0	0	0
2310047M10Rik|5UTR_UP1k|TC_15972_464.00000|chr11_69059731_69059733_+	0	0	0
2310047M10Rik|5UTR|TC_8809_1761.00000|chr11_69059754_69059798_+	0	0	0
2310057M21Rik|5UTR|TC_5370_4555.00000|chr7_131362675_131362767_-	0	0	0
2310061I04Rik|5UTR|TC_1638_24361.00000|chr17_35897350_35897400_-	0	0	0
2310067B10Rik|5UTR|TC_4834_5387.00000|chr11_115765421_115765460_+	2	0	2
2310067B10Rik|5UTR|TC_9871_1373.00000|chr11_115765487_115765527_+	1	0	2
2410004B18Rik|5UTR|TC_2885_11742.00000|chr3_145938006_145938049_+	0	0	0
2410015M20Rik|5UTR_UP1k|TC_5781_4003.00000|chr17_56609799_56609832_-	0	0	0
2410015M20Rik|5UTR|TC_1744_22635.00000|chr17_56609680_56609713_-	0	0	0
2410089E03Rik|5UTR|TC_5604_4229.00000|chr15_8169020_8169116_+	3	0	0
2410127L17Rik|5UTR|TC_14794_554.00000|chr19_18670884_18670949_+	0	0	0
2410131K14Rik|5UTR|TC_16902_399.00000|chr5_118245333_118245352_+	0	0	0
2410131K14Rik|5UTR|TC_6714_2989.00000|chr5_118245221_118245307_+	0	0	1
2510003E04Rik|5UTR|TC_12274_851.00000|chr10_62578394_62578445_-	0	0	0
2610002J02Rik|5UTR_UP1k|TC_31920_90.00000|chr4_155249814_155249823_+	0	0	0
2610002J02Rik|5UTR|TC_6458_3288.00000|chr4_155249964_155250040_+	0	0	0
2610002M06Rik|5UTR|TC_15862_473.00000|chrX_107816165_107816200_-	0	0	0
2610002M06Rik|5UTR|TC_4550_5914.00000|chrX_107816232_107816328_-	0	0	0
2610008E11Rik|5UTR|TC_8385_1942.00000|chr10_79097549_79097623_-	0	0	0
2610015P09Rik|5UTR|TC_6724_3057.00000|chr16_43889868_43889942_+	0	0	0
2610020H08Rik|5UTR|TC_10779_1129.00000|chr7_119794092_119794172_+	0	0	0
2610034B18Rik|5UTR_UP1k|TC_35300_67.00000|chr7_79935691_79935701_-	2	3	0
2610034B18Rik|5UTR_UP1k|TC_4776_4584.00000|chr7_79935265_79935297_-	0	0	0
2610034B18Rik|5UTR_UP1k|TC_9284_1359.00000|chr7_79935324_79935359_-	0	0	0
2610044O15Rik8|5UTR_UP1k|TC_17826_364.00000|chr8_129234396_129234432_-	7	0	1
2610044O15Rik8|5UTR|TC_11861_914.00000|chr8_129234006_129234052_-	1	0	1
2610301B20Rik|5UTR|TC_12486_819.00000|chr4_10874484_10874520_+	0	0	0
2610301B20Rik|5UTR|TC_6929_2889.00000|chr4_10874540_10874607_+	0	0	0
2610318N02Rik|5UTR_UP1k|TC_10670_1157.00000|chr16_17125130_17125179_-	4	0	2
2610507B11Rik|5UTR|TC_5585_4259.00000|chr11_78261742_78261783_+	1	0	0
2610528A11Rik|5UTR|TC_32392_86.00000|chr14_37110098_37110102_-	0	0	0
2700029M09Rik|5UTR|TC_2396_15196.00000|chr8_60890394_60890488_+	0	0	0
2700049A03Rik|5UTR|TC_14903_546.00000|chr12_71137172_71137206_+	5	0	0
2700049A03Rik|5UTR|TC_39597_43.00000|chr12_71137232_71137238_+	5	0	0
2700060E02Rik|5UTR|TC_2039_18863.00000|chr14_19823782_19823836_-	0	0	0
2700062C07Rik|5UTR|TC_3602_8536.00000|chr18_24470801_24470910_+	0	0	0
2700089E24Rik|5UTR|TC_3928_7393.00000|chr6_133105264_133105287_+	0	0	0
2700094K13Rik|5UTR|TC_1330_31753.00000|chr2_84670668_84670708_-	0	0	0
2700097O09Rik|5UTR_UP1k|TC_27243_134.00000|chr12_55080441_55080471_-	0	0	0
2700097O09Rik|5UTR|TC_8268_1990.00000|chr12_55080086_55080139_-	0	0	0
2810004N23Rik|5UTR|TC_1814_21473.00000|chr8_124862979_124863016_-	0	0	0
2810006K23Rik|5UTR_UP1k|TC_15186_523.00000|chr5_124327586_124327647_+	2	0	3
2810006K23Rik|5UTR|TC_5416_4498.00000|chr5_124328086_124328205_+	0	0	1
2810021J22Rik|5UTR|TC_11115_1056.00000|chr11_58867208_58867277_+	1	0	0
2810403A07Rik|5UTR|TC_4135_6805.00000|chr3_88685789_88685846_+	0	0	0
2810408A11Rik|5UTR_UP1k|TC_18308_270.00000|chr11_69901610_69901649_-	5	0	0
2810408A11Rik|5UTR_UP1k|TC_8043_1838.00000|chr11_69901522_69901589_-	5	0	0
2810408A11Rik|5UTR|TC_14463_582.00000|chr11_69900959_69901022_-	1	0	0
2810408A11Rik|5UTR|TC_40846_37.00000|chr11_69900915_69900926_-	1	0	0
2810408M09Rik|5UTR|TC_9283_1570.00000|chr2_165493286_165493341_-	0	0	0
2810417H13Rik|5UTR|TC_1122_38434.00000|chr9_65890295_65890363_+	0	0	0
2810428I15Rik|5UTR|TC_2879_11776.00000|chr8_70506717_70506764_-	0	0	0
2900026A02Rik|5UTR|TC_40560_39.00000|chr5_113163297_113163330_-	2	0	0
2900092C05Rik|5UTR_UP1k|TC_20570_261.00000|chr7_12511635_12511644_+	13	0	1
3010026O09Rik|5UTR|TC_11871_912.00000|chr11_50174821_50174876_+	0	0	0
3110002H16Rik|5UTR_UP1k|TC_34597_71.00000|chr18_12168683_12168685_+	0	0	1
3110002H16Rik|5UTR|TC_4286_6493.00000|chr18_12168706_12168785_+	0	0	0
3110040N11Rik|5UTR|TC_2646_13323.00000|chr7_81789430_81789489_-	0	0	1
3110043O21Rik|5UTR_UP1k|TC_35441_66.00000|chr4_35226137_35226155_-	2	0	1
3110043O21Rik|5UTR|TC_1513_26722.00000|chr4_35225800_35225860_-	1	0	1
3110057O12Rik|5UTR|TC_18341_341.00000|chr3_40894241_40894285_+	0	0	1
3110082I17Rik|5UTR|TC_205_259571.00000|chr5_139460490_139460547_-	0	0	0
3300002I08Rik|5UTR|TC_11886_910.00000|chr2_150362694_150362770_-	0	0	2
3830403N18Rik|5UTR_UP1k|TC_22958_203.00000|chrX_56136518_56136537_+	1	0	0
3830403N18Rik|5UTR|TC_4914_5254.00000|chrX_56136559_56136611_+	0	0	0
4921524J17Rik|5UTR|TC_1616_24822.00000|chr8_85432769_85432852_-	0	0	0
4921536K21Rik|5UTR|TC_14346_593.00000|chr11_3895118_3895192_-	0	0	0
4930402H24Rik|5UTR|TC_9805_1393.00000|chr2_130840098_130840146_-	0	0	0
4930427A07Rik|5UTR|TC_9097_1643.00000|chr12_113156395_113156462_+	0	0	0
4930430F08Rik|5UTR|TC_6127_3625.00000|chr10_100589212_100589267_-	0	0	0
4930432K21Rik|5UTR|TC_14551_574.00000|chr8_84148001_84148060_+	2	0	0
4930453N24Rik|5UTR|TC_2440_14852.00000|chr16_64770932_64770968_-	0	0	0
4930486L24Rik|5UTR_UP1k|TC_35020_68.00000|chr13_60864427_60864439_-	2	0	1
4930503L19Rik|5UTR|TC_24106_180.00000|chr18_70472476_70472506_-	5	0	0
4930579G24Rik|5UTR|TC_2775_12402.00000|chr3_79629053_79629128_+	0	0	0
4931406C07Rik|5UTR|TC_8511_1878.00000|chr9_15306102_15306154_-	48	0	0
4931414P19Rik|5UTR|TC_12818_769.00000|chr14_54605900_54605940_-	2	0	1
4931428F04Rik|5UTR|TC_11881_911.00000|chr8_105289072_105289132_-	3	0	0
4932438A13Rik|5UTR|TC_11312_1017.00000|chr3_36863106_36863184_+	2	0	0
4933402E13Rik|5UTR|TC_30453_102.00000|chrX_62287141_62287183_+	23	0	0
4933426M11Rik|5UTR|TC_24411_163.00000|chr12_80790588_80790611_+	0	0	0
4933426M11Rik|5UTR|TC_9050_1630.00000|chr12_80790501_80790568_+	0	0	0
4933427G17Rik|5UTR|TC_15217_521.00000|chr7_120982507_120982550_+	5	0	1
4933434E20Rik|5UTR|TC_4161_6753.00000|chr3_90052798_90052828_+	3	0	0
5031414D18Rik|5UTR|TC_38082_51.00000|chr14_75016017_75016083_+	0	0	1
5031439G07Rik|5UTR_UP1k|TC_15129_527.00000|chr15_84987971_84988015_-	0	0	1
5430435G22Rik|5UTR|TC_9272_1574.00000|chr1_131688672_131688747_+	0	0	0
5730455P16Rik|5UTR|TC_4551_5913.00000|chr11_80377966_80378021_-	0	0	0
5730508B09Rik|5UTR|TC_20776_255.00000|chr3_127896291_127896361_-	0	0	0
5730559C18Rik|5UTR|TC_39997_41.00000|chr1_136234119_136234121_-	0	0	0
5830415F09Rik|5UTR|TC_6828_2961.00000|chr4_46389398_46389454_-	0	0	0
6030458C11Rik|5UTR|TC_5290_4661.00000|chr15_12824563_12824673_-	0	0	0
6330408A02Rik|5UTR_UP1k|TC_12475_821.00000|chr7_13279185_13279255_-	1	0	2
6330408A02Rik|5UTR_UP1k|TC_27393_121.00000|chr7_13278736_13278763_-	1	0	2
6330408A02Rik|5UTR|TC_13996_615.00000|chr7_13278643_13278697_-	0	0	1
6720489N17Rik|5UTR|TC_15851_473.00000|chr13_62624123_62624191_-	0	0	1
8030462N17Rik|5UTR_UP1k|TC_19736_287.00000|chr18_77714453_77714508_-	1	0	0
8030462N17Rik|5UTR|TC_42774_27.00000|chr18_77713736_77713757_-	1	0	0
8430419L09Rik|5UTR|TC_25798_154.00000|chr6_135198006_135198055_+	0	0	0
8430427H17Rik|5UTR|TC_18130_351.00000|chr2_153444402_153444487_-	64	0	0
9030025P20Rik|5UTR|TC_15976_464.00000|chr17_14978863_14978883_+	0	0	0
9030624J02Rik|5UTR|TC_11865_913.00000|chr7_118740141_118740289_+	6	0	3
9130008F23Rik|5UTR|TC_12428_828.00000|chr17_40880539_40880572_-	0	0	0
9130011E15Rik|5UTR_UP1k|TC_10483_978.00000|chr19_45998551_45998602_-	0	0	0
9130011E15Rik|5UTR|TC_9573_1192.00000|chr19_45998458_45998520_-	0	0	0
9130023H24Rik|5UTR_UP1k|TC_33473_79.00000|chr7_128238340_128238358_-	6	0	0
9130023H24Rik|5UTR|TC_15848_474.00000|chr7_128237990_128238056_-	5	0	0
9130401M01Rik|5UTR|TC_2218_16969.00000|chr15_58034280_58034348_-	0	0	1
9130401M01Rik|5UTR|TC_6596_3176.00000|chr15_58034212_58034221_-	0	0	0
9230110C19Rik|5UTR|TC_4355_6316.00000|chr9_8042789_8042881_-	1	0	0
9430015G10Rik|5UTR|TC_3908_7439.00000|chr4_156109962_156110046_+	2	0	0
9430016H08Rik|5UTR|TC_2874_11800.00000|chr1_57406733_57406767_+	0	0	0
9430016H08Rik|5UTR|TC_30937_97.00000|chr1_57406562_57406564_+	1	0	0
9430020K01Rik|5UTR_UP1k|TC_30393_102.00000|chr18_4634874_4634892_+	2	0	1
9430020K01Rik|5UTR|TC_6728_3053.00000|chr18_4634912_4635000_+	1	0	1
9430038I01Rik|5UTR|TC_5476_4412.00000|chr7_137410703_137410770_-	0	0	0
9530068E07Rik|5UTR|TC_1245_34325.00000|chr11_52396409_52396467_+	0	0	0
9530077C05Rik|5UTR|TC_19987_279.00000|chr9_22411509_22411587_+	0	0	0
9630033F20Rik|5UTR|TC_10176_1286.00000|chr6_127109525_127109593_-	0	0	0
9830147E19Rik|5UTR|TC_14265_601.00000|chr7_42642567_42642626_-	1	0	0
9930012K11Rik|5UTR|TC_15729_482.00000|chr14_70159412_70159478_-	0	0	0
9930104L06Rik|5UTR|TC_20563_261.00000|chr4_124937046_124937058_+	1	0	0
A230046K03Rik|5UTR|TC_4891_5300.00000|chr10_83543942_83544023_+	0	0	0
A330021E22Rik|5UTR|TC_24120_180.00000|chr5_5664180_5664240_-	1	0	0
A430005L14Rik|5UTR|TC_5184_4819.00000|chr4_153957234_153957290_+	0	0	0
A430033K04Rik|5UTR|TC_15062_533.00000|chr5_138622839_138622886_+	1	0	0
A430105I19Rik|5UTR_UP1k|TC_17589_376.00000|chr2_118762795_118762821_-	1	0	0
A430105I19Rik|5UTR_UP1k|TC_21028_248.00000|chr2_118762857_118762861_-	1	0	0
A430105I19Rik|5UTR_UP1k|TC_26211_148.00000|chr2_118762897_118762931_-	2	0	0
A430105I19Rik|5UTR_UP1k|TC_29836_107.00000|chr2_118763629_118763640_-	12	0	0
A530054K11Rik|5UTR|TC_12527_812.00000|chr13_67637729_67637804_-	1	0	1
A630001G21Rik|5UTR_UP1k|TC_26008_83.00000|chr1_85736659_85736682_-	1	0	0
A630001G21Rik|5UTR|TC_14114_534.00000|chr1_85736598_85736633_-	0	0	0
A630033H20Rik|5UTR|TC_9577_1464.00000|chrX_107148879_107148974_+	9	0	0
A730008H23Rik|5UTR_UP1k|TC_4282_5826.00000|chr1_88277604_88277630_-	0	0	0
A730008H23Rik|5UTR|TC_1746_19981.00000|chr1_88277470_88277583_-	0	0	0
A830080D01Rik|5UTR|TC_6423_3324.00000|chrX_159532660_159532769_+	0	0	1
AI118078|5UTR_UP1k|TC_37615_54.00000|chr9_55326914_55326942_+	2	0	0
AI314180|5UTR|TC_25348_160.00000|chr4_58912642_58912659_-	0	0	0
AI314180|5UTR|TC_3715_8092.00000|chr4_58912685_58912781_-	0	0	0
AI413582|5UTR|TC_2846_11919.00000|chr17_27565687_27565754_-	0	0	2
AI429214|5UTR|TC_4829_5393.00000|chr8_36993547_36993607_+	1	0	0
AI462493|5UTR|TC_3152_10476.00000|chr19_8880834_8880851_-	0	0	0
AI462493|5UTR|TC_957_46787.00000|chr19_8880879_8880925_-	2	0	0
AI464131|5UTR|TC_9458_1508.00000|chr4_41503036_41503138_-	0	0	1
AI467606|5UTR_UP1k|TC_26017_151.00000|chr7_127091357_127091402_+	1	0	0
AI597479|5UTR|TC_2160_17470.00000|chr1_43098693_43098756_+	0	0	0
AI846148|5UTR|TC_25266_161.00000|chr19_7382993_7382995_-	0	0	0
AI987944|5UTR|TC_27117_136.00000|chr7_41393295_41393300_-	0	0	0
AI987944|5UTR|TC_8092_2084.00000|chr7_41393325_41393378_-	0	0	0
AK010878|5UTR|TC_4166_6747.00000|chr12_102757735_102757806_-	0	0	0
AU021092|5UTR|TC_6409_3344.00000|chr16_5222270_5222298_-	0	0	0
AU022252|5UTR_UP1k|TC_25411_159.00000|chr4_119233709_119233737_-	5	0	0
AU022252|5UTR|TC_5938_3823.00000|chr4_119232668_119232728_-	0	0	0
AU040320|5UTR|TC_6836_2958.00000|chr4_126753768_126753847_+	1	0	0
AU041133|5UTR|TC_8797_1765.00000|chr10_82127972_82128030_+	0	0	1
AW146154|5UTR|TC_7509_2455.00000|chr7_41499362_41499445_-	0	0	0
AW146154|5UTR|TC_7897_2192.00000|chr7_41499680_41499687_-	3	0	0
AW549877|5UTR|TC_3843_7644.00000|chr15_3995715_3995775_-	0	0	0
AW554918|5UTR|TC_8004_2128.00000|chr18_25168987_25169023_+	0	0	0
Aaas|5UTR|TC_2593_13431.00000|chr15_102350641_102350715_-	0	0	0
Aaas|5UTR|TC_7476_2428.00000|chr15_102350741_102350772_-	0	0	0
Aacs|5UTR|TC_1675_23863.00000|chr5_125475834_125475883_+	0	0	0
Aaed1|5UTR|TC_5201_4700.00000|chr13_64312686_64312744_-	0	0	0
Aagab|5UTR|TC_6443_3301.00000|chr9_63602639_63602697_+	0	0	0
Aak1|5UTR_UP1k|TC_25289_161.00000|chr6_86849272_86849313_+	3	0	0
Aak1|5UTR|TC_17346_389.00000|chr6_86849511_86849614_+	3	0	0
Aamp|5UTR|TC_231_233176.00000|chr1_74284652_74284735_-	0	0	0
Aars2|5UTR|TC_18299_343.00000|chr17_45506815_45506850_+	0	0	0
Aarsd1|5UTR|TC_6524_3233.00000|chr11_101417381_101417456_-	0	0	0
Aars|5UTR|TC_5382_4540.00000|chr8_111034107_111034159_+	0	0	0
Aars|5UTR|TC_7466_2493.00000|chr8_111033877_111033880_+	0	0	0
Aars|5UTR|TC_935_47886.00000|chr8_111033911_111033956_+	0	0	0
Aasdhppt|5UTR|TC_2199_17103.00000|chr9_4309437_4309518_-	0	0	0
Aasdh|5UTR_UP1k|TC_23632_189.00000|chr5_76905520_76905529_-	4	0	1
Aasdh|5UTR|TC_6133_3620.00000|chr5_76905425_76905499_-	3	0	1
Aatf|5UTR|TC_674_74066.00000|chr11_84513482_84513549_-	0	0	0
Abca16|5UTR|TC_29249_113.00000|chr7_120409682_120409722_+	188	0	5
Abca16|5UTR|TC_32317_87.00000|chr7_120409626_120409658_+	188	0	5
Abca2|5UTR|TC_19971_279.00000|chr2_25428692_25428724_+	0	0	0
Abca5|5UTR|TC_16955_352.00000|chr11_110337620_110337642_-	0	0	0
Abca5|5UTR|TC_9078_1527.00000|chr11_110337664_110337737_-	0	0	0
Abca8b|5UTR|TC_25681_155.00000|chr11_109995755_109995838_-	0	0	0
Abcb1b|5UTR_UP1k|TC_18278_344.00000|chr5_8798120_8798122_+	0	0	0
Abcb1b|5UTR|TC_3695_8176.00000|chr5_8798144_8798159_+	0	0	0
Abcb6|5UTR_UP1k|TC_17449_383.00000|chr1_75180356_75180424_-	2	0	0
Abcb7|5UTR|TC_5608_4224.00000|chrX_104413808_104413869_-	0	0	0
Abcb8|5UTR_UP1k|TC_19651_290.00000|chr5_24393657_24393685_+	10	0	0
Abcb8|5UTR|TC_5823_3953.00000|chr5_24394381_24394424_+	1	0	0
Abcb9|5UTR|TC_23409_193.00000|chr5_124095740_124095836_-	1	0	0
Abcc10|5UTR|TC_11154_1049.00000|chr17_46327956_46328010_-	0	0	0
Abcc1|5UTR_UP1k|TC_33816_76.00000|chr16_14361064_14361077_+	2	1	0
Abcc1|5UTR|TC_2244_16727.00000|chr16_14361532_14361622_+	0	0	0
Abcc4|5UTR|TC_15352_510.00000|chr14_118706139_118706225_-	0	0	0
Abcc5|5UTR|TC_12112_874.00000|chr16_20426300_20426312_-	1	0	0
Abcc5|5UTR|TC_9510_1487.00000|chr16_20426333_20426369_-	2	0	0
Abcd1|5UTR|TC_18353_341.00000|chrX_73716683_73716762_+	0	0	0
Abcd2|5UTR|TC_35904_63.00000|chr15_91191791_91191822_-	2	0	0
Abcd3|5UTR|TC_4079_6979.00000|chr3_121815149_121815227_-	0	0	0
Abcd4|5UTR|TC_6353_3407.00000|chr12_84617337_84617427_-	0	0	0
Abce1|5UTR|TC_1543_26137.00000|chr8_79711639_79711716_-	1	0	0
Abcf1|5UTR|TC_314_170545.00000|chr17_35969732_35969783_-	0	0	0
Abcf2|5UTR|TC_1741_22724.00000|chr5_24577340_24577427_-	0	0	0
Abcf3|5UTR|TC_2793_12273.00000|chr16_20548641_20548664_+	0	0	0
Abcg2|5UTR_UP1k|TC_20647_259.00000|chr6_58596601_58596628_+	2	0	0
Abhd10|5UTR|TC_7817_2245.00000|chr16_45742898_45742945_-	0	0	0
Abhd11|5UTR|TC_30914_98.00000|chr5_135009307_135009309_+	2	0	1
Abhd11|5UTR|TC_5453_4446.00000|chr5_135009646_135009711_+	0	0	0
Abhd12|5UTR|TC_2124_17883.00000|chr2_150904661_150904742_-	0	0	0
Abhd14b|5UTR|TC_11302_1019.00000|chr9_106448633_106448677_+	0	0	0
Abhd16a|5UTR|TC_7339_2582.00000|chr17_35089235_35089305_+	0	0	0
Abhd17a|5UTR|TC_5216_4781.00000|chr10_80590268_80590344_-	1	0	2
Abhd1|5UTR|TC_3948_7327.00000|chr5_30950050_30950112_+	0	0	0
Abhd2|5UTR|TC_3627_8428.00000|chr7_79273240_79273286_+	2	0	0
Abhd3|5UTR|TC_10545_1185.00000|chr18_10706692_10706766_-	0	0	0
Abhd4|5UTR|TC_6755_3022.00000|chr14_54259223_54259296_+	27	0	0
Abhd5|5UTR|TC_14394_590.00000|chr9_122351663_122351683_+	0	0	1
Abhd5|5UTR|TC_17998_357.00000|chr9_122351703_122351705_+	0	0	0
Abhd5|5UTR|TC_2998_11195.00000|chr9_122351727_122351732_+	0	0	0
Abhd5|5UTR|TC_4575_5860.00000|chr9_122351755_122351789_+	0	0	0
Abhd6|5UTR|TC_12409_831.00000|chr14_8002893_8002974_+	0	0	0
Abhd8|5UTR|TC_4416_6185.00000|chr8_71463587_71463677_-	1	0	1
Abi1|5UTR|TC_1091_39695.00000|chr2_23040157_23040242_-	0	0	2
Abi1|5UTR|TC_11010_1077.00000|chr2_23040104_23040106_-	0	0	2
Abi2|5UTR|TC_2590_13738.00000|chr1_60409617_60409790_+	1	0	0
Abi3|5UTR|TC_11310_1017.00000|chr11_95837203_95837259_-	0	0	0
Abl1|5UTR|TC_10279_1261.00000|chr2_31759932_31760036_+	0	0	0
Abl1|5UTR|TC_13513_679.00000|chr2_31688529_31688555_+	9	0	0
Abl2|5UTR|TC_5642_4180.00000|chr1_156558723_156558801_+	1	0	0
Abracl|5UTR|TC_3690_8198.00000|chr10_18023197_18023262_-	0	0	0
Abracl|5UTR|TC_927_48127.00000|chr10_18023089_18023172_-	0	0	0
Abr|5UTR_UP1k|TC_16327_443.00000|chr11_76577997_76578036_-	5	0	1
Abt1|5UTR|TC_3029_11025.00000|chr13_23423828_23423905_-	0	1	0
Abtb1|5UTR|TC_7332_2587.00000|chr6_88841835_88841901_-	0	0	0
Abtb2|5UTR|TC_18908_317.00000|chr2_103566308_103566313_+	3	0	0
Acaa1a|5UTR|TC_15322_480.00000|chr9_119341353_119341385_+	0	0	0
Acaa1a|5UTR|TC_9330_1492.00000|chr9_119341405_119341479_+	0	0	0
Acaa2|5UTR_UP1k|TC_23564_190.00000|chr18_74779041_74779072_+	1	0	0
Acaa2|5UTR|TC_5513_4356.00000|chr18_74779174_74779239_+	0	0	0
Acad11|5UTR_UP1k|TC_21381_239.00000|chr9_104063380_104063411_+	1	0	0
Acad11|5UTR|TC_12431_828.00000|chr9_104063676_104063730_+	0	0	0
Acad8|5UTR|TC_8623_1834.00000|chr9_26999503_26999546_-	0	0	0
Acad9|5UTR|TC_4845_5369.00000|chr3_36066050_36066095_+	0	0	0
Acadl|5UTR|TC_5659_4155.00000|chr1_66863277_66863335_-	0	0	0
Acadm|5UTR|TC_2859_11874.00000|chr3_153944442_153944497_-	0	0	0
Acadsb|5UTR|TC_35119_68.00000|chr7_131410617_131410619_+	1	0	0
Acadsb|5UTR|TC_5138_4873.00000|chr7_131410640_131410718_+	0	0	0
Acads|5UTR|TC_1566_25862.00000|chr5_115119283_115119347_-	0	0	0
Acadvl|5UTR|TC_5477_4410.00000|chr11_70015356_70015413_-	0	0	0
Acap2|5UTR_UP1k|TC_29318_112.00000|chr16_31201280_31201287_-	1	0	0
Acap2|5UTR|TC_4037_7078.00000|chr16_31201146_31201260_-	1	0	0
Acap3|5UTR|TC_24058_181.00000|chr4_155891854_155891886_+	5	0	0
Acap3|5UTR|TC_7108_2746.00000|chr4_155892258_155892322_+	1	0	0
Acat1|5UTR|TC_1166_36720.00000|chr9_53610289_53610385_-	0	0	0
Acat2|5UTR_UP1k|TC_17355_388.00000|chr17_12960735_12960739_-	0	0	0
Acat2|5UTR|TC_11728_938.00000|chr17_12960692_12960714_-	0	0	0
Acbd3|5UTR|TC_10676_1155.00000|chr1_180725994_180726097_+	0	0	0
Acbd5|5UTR|TC_11329_994.00000|chr2_23069060_23069083_+	1	0	0
Acbd5|5UTR|TC_14547_574.00000|chr2_23069191_23069259_+	0	0	0
Acbd5|5UTR|TC_15338_499.00000|chr2_23069106_23069163_+	1	0	0
Acbd5|5UTR|TC_9170_1619.00000|chr2_23068193_23068235_+	4	0	0
Acbd6|5UTR|TC_11975_896.00000|chr1_155558506_155558546_+	0	0	0
Acbd6|5UTR|TC_17350_388.00000|chr1_155558336_155558342_+	0	0	0
Acbd6|5UTR|TC_4987_5109.00000|chr1_155558104_155558182_+	0	0	0
Accsl|5UTR_UP1k|TC_22826_205.00000|chr2_93869364_93869394_-	2	0	1
Acd|5UTR|TC_18789_322.00000|chr8_105701055_105701061_-	0	0	0
Acd|5UTR|TC_7426_2520.00000|chr8_105701086_105701124_-	0	0	0
Acer3|5UTR_UP1k|TC_7903_2188.00000|chr7_98309532_98309568_-	0	0	0
Acer3|5UTR|TC_3005_11176.00000|chr7_98309478_98309510_-	0	0	0
Acin1|5UTR_UP1k|TC_12493_817.00000|chr14_54686936_54686971_-	2	0	0
Acly|5UTR|TC_3364_9570.00000|chr11_100527869_100527875_-	0	0	0
Acly|5UTR|TC_6326_3432.00000|chr11_100527898_100527935_-	0	0	0
Acn9|5UTR|TC_4515_5971.00000|chr6_6955996_6956035_+	0	0	0
Aco1|5UTR|TC_5413_4397.00000|chr4_40143461_40143522_+	0	0	0
Aco1|5UTR|TC_7951_2117.00000|chr4_40143395_40143436_+	0	0	0
Aco2|5UTR|TC_2405_15097.00000|chr15_81872476_81872499_+	0	0	1
Acot13|5UTR|TC_3072_10816.00000|chr13_24831437_24831540_-	0	0	0
Acot2|5UTR_UP1k|TC_18286_330.00000|chr12_83987732_83987747_+	0	0	0
Acot2|5UTR_UP1k|TC_5843_3868.00000|chr12_83987644_83987712_+	1	0	0
Acot7|5UTR_UP1k|TC_13447_688.00000|chr4_152185800_152185829_+	2	0	0
Acot7|5UTR_UP1k|TC_21184_244.00000|chr4_152185611_152185616_+	3	0	0
Acot7|5UTR_UP1k|TC_6664_3119.00000|chr4_152186043_152186101_+	0	0	0
Acot7|5UTR|TC_6684_3100.00000|chr4_152186124_152186195_+	0	0	0
Acot8|5UTR_UP1k|TC_40313_40.00000|chr2_164805402_164805407_-	4	0	0
Acot8|5UTR|TC_8899_1731.00000|chr2_164804855_164804892_-	0	0	0
Acot8|5UTR|TC_9011_1679.00000|chr2_164804828_164804833_-	0	0	0
Acot9|5UTR|TC_1351_31213.00000|chrX_155262451_155262538_+	0	0	0
Acox1|5UTR|TC_10320_1227.00000|chr11_116198718_116198752_-	0	0	0
Acox1|5UTR|TC_5702_4023.00000|chr11_116198779_116198832_-	0	0	0
Acox2|5UTR|TC_12062_883.00000|chr14_8258776_8258816_-	22	0	1
Acox3|5UTR|TC_12856_764.00000|chr5_35583024_35583103_+	0	0	0
Acp1|5UTR|TC_960_46543.00000|chr12_30911538_30911602_-	0	0	1
Acp2|5UTR_UP1k|TC_25634_156.00000|chr2_91202793_91202813_+	0	1	1
Acp2|5UTR|TC_6967_2854.00000|chr2_91202887_91202927_+	0	0	0
Acp6|5UTR|TC_10097_1308.00000|chr3_97158753_97158863_+	3	0	0
Acpp|5UTR|TC_32634_85.00000|chr9_104337705_104337743_-	0	0	0
Acsf2|5UTR_UP1k|TC_11383_1003.00000|chr11_94601804_94601848_-	0	0	0
Acsl1|5UTR|TC_11867_913.00000|chr8_46471033_46471101_+	0	0	0
Acsl5|5UTR|TC_19881_282.00000|chr19_55253703_55253705_+	3	0	0
Acsl5|5UTR|TC_4060_7023.00000|chr19_55253905_55253971_+	2	0	0
Acss2|5UTR|TC_14960_542.00000|chr2_155518026_155518096_+	0	0	1
Acta2|5UTR|TC_342_158956.00000|chr19_34255333_34255339_-	0	0	0
Actb|5UTR|TC_5_5038493.00000|chr5_142906723_142906728_-	0	0	0
Actg1|5UTR_UP1k|TC_10_2324291.00000|chr11_120348490_120348497_-	0	0	0
Actg2|5UTR_UP1k|TC_21372_239.00000|chr6_83536277_83536282_-	0	0	0
Actg2|5UTR|TC_3407_9347.00000|chr6_83536201_83536255_-	0	0	0
Actl6a|5UTR|TC_671_74213.00000|chr3_32708671_32708768_+	0	0	0
Actn1|5UTR|TC_5198_4801.00000|chr12_80260348_80260395_-	0	0	0
Actn1|5UTR|TC_5578_4268.00000|chr12_80260140_80260208_-	0	0	0
Actn3|5UTR_UP1k|TC_32264_87.00000|chr19_4878503_4878514_-	6	0	0
Actn4|5UTR_UP1k|TC_15467_501.00000|chr7_28962369_28962378_-	0	0	0
Actn4|5UTR|TC_879_51428.00000|chr7_28962241_28962334_-	0	0	0
Actr10|5UTR|TC_4394_6231.00000|chr12_70937869_70937933_+	0	0	0
Actr1a|5UTR_UP1k|TC_1567_25768.00000|chr19_46395735_46395758_-	0	0	0
Actr1b|5UTR_UP1k|TC_23420_192.00000|chr1_36710021_36710023_-	0	0	0
Actr1b|5UTR|TC_1490_27071.00000|chr1_36709901_36709988_-	0	0	0
Actr2|5UTR|TC_534_96208.00000|chr11_20112863_20112939_-	0	0	0
Actr3b|5UTR|TC_20437_265.00000|chr5_25759953_25760027_+	0	0	0
Actr3|5UTR|TC_1086_39921.00000|chr1_125435481_125435554_-	0	0	1
Actr3|5UTR|TC_1654_24103.00000|chr1_125435363_125435453_-	0	0	1
Actr3|5UTR|TC_21799_227.00000|chr1_125435575_125435577_-	0	0	1
Actr5|5UTR|TC_33271_80.00000|chr2_158624909_158624930_+	0	0	0
Actr6|5UTR|TC_7066_2773.00000|chr10_89732279_89732321_-	0	0	0
Actr8|5UTR|TC_2844_11958.00000|chr14_29978335_29978428_+	0	0	0
Acvr1b|5UTR|TC_9377_1535.00000|chr15_101174082_101174137_+	0	0	0
Acvr2a|5UTR|TC_16521_432.00000|chr2_48814130_48814201_+	2	0	1
Acyp1|5UTR|TC_5875_3889.00000|chr12_85280367_85280432_-	0	0	0
Acyp2|5UTR|TC_2867_11832.00000|chr11_30649389_30649497_-	0	0	0
Adam10|5UTR|TC_1707_23421.00000|chr9_70678924_70679111_+	1	0	0
Adam15|5UTR|TC_2372_15379.00000|chr3_89349938_89350012_-	0	0	0
Adam17|5UTR|TC_26546_143.00000|chr12_21373612_21373614_-	0	0	0
Adam17|5UTR|TC_29191_113.00000|chr12_21373487_21373489_-	0	0	0
Adam17|5UTR|TC_4774_5495.00000|chr12_21373536_21373589_-	0	0	0
Adam19|5UTR|TC_16079_457.00000|chr11_46055976_46056061_+	2	0	0
Adam8|5UTR|TC_13416_691.00000|chr7_139992492_139992564_-	0	0	0
Adam9|5UTR|TC_10332_1139.00000|chr8_25016794_25016814_-	0	0	0
Adam9|5UTR|TC_6824_2682.00000|chr8_25016840_25016878_-	1	0	0
Adamts10|5UTR|TC_9480_1499.00000|chr17_33524174_33524229_+	1	0	1
Adamts12|5UTR_UP1k|TC_28906_116.00000|chr15_11064771_11064777_+	3	0	0
Adamts12|5UTR|TC_19640_290.00000|chr15_11064804_11064817_+	2	0	0
Adamts14|5UTR|TC_40420_39.00000|chr10_61273416_61273421_-	0	0	0
Adamts1|5UTR|TC_11732_937.00000|chr16_85803114_85803119_-	1	0	0
Adamts5|5UTR_UP1k|TC_31121_96.00000|chr16_85901125_85901130_-	2	0	0
Adamts5|5UTR|TC_17611_375.00000|chr16_85901059_85901093_-	1	0	0
Adamts7|5UTR|TC_31565_93.00000|chr9_90163058_90163077_+	1	0	0
Adamtsl4|5UTR|TC_12590_802.00000|chr3_95687853_95687897_-	1	0	0
Adamtsl5|5UTR|TC_11186_1042.00000|chr10_80348364_80348417_-	2	0	1
Adamtsl5|5UTR|TC_11941_901.00000|chr10_80348438_80348497_-	2	0	1
Adarb1|5UTR|TC_2280_16376.00000|chr10_77418214_77418285_-	2	0	0
Adar|5UTR|TC_11296_1020.00000|chr3_89715032_89715098_+	3	0	0
Adar|5UTR|TC_11938_902.00000|chr3_89730706_89730780_+	0	0	0
Adat1|5UTR|TC_7613_2389.00000|chr8_111992241_111992294_-	0	0	0
Adat2|5UTR|TC_3749_7946.00000|chr10_13553165_13553252_+	0	0	0
Ada|5UTR|TC_7640_2365.00000|chr2_163750171_163750243_-	0	0	0
Adck1|5UTR|TC_20410_265.00000|chr12_88360780_88360846_+	90	0	0
Adck2|5UTR|TC_16949_408.00000|chr6_39573902_39573931_+	1	0	0
Adck2|5UTR|TC_19424_298.00000|chr6_39573861_39573882_+	1	0	0
Adck3|5UTR|TC_28009_125.00000|chr1_180195953_180195992_-	141	0	1
Adck4|5UTR_UP1k|TC_19013_313.00000|chr7_27232368_27232373_+	6	0	0
Adck4|5UTR|TC_11799_924.00000|chr7_27232993_27233058_+	0	0	0
Adck5|5UTR|TC_7382_2553.00000|chr15_76576356_76576454_+	0	0	0
Adcy7|5UTR|TC_14005_624.00000|chr8_88289032_88289096_+	6	0	0
Adcy7|5UTR|TC_41210_36.00000|chr8_88282991_88282994_+	57	0	0
Add1|5UTR|TC_3209_9681.00000|chr5_34573812_34573868_+	0	0	0
Add1|5UTR|TC_3412_8884.00000|chr5_34573718_34573787_+	0	0	0
Add3|5UTR|TC_5384_4538.00000|chr19_53142752_53142796_+	1	0	0
Adh5|5UTR|TC_2754_12556.00000|chr3_138443067_138443171_+	0	0	0
Adh7|5UTR|TC_13100_729.00000|chr3_138217841_138217857_+	0	0	0
Adh7|5UTR|TC_5354_4574.00000|chr3_138217752_138217821_+	1	0	0
Adhfe1|5UTR|TC_33070_81.00000|chr1_9548052_9548083_+	0	0	0
Adi1|5UTR|TC_11391_1001.00000|chr12_28675233_28675253_+	0	0	0
Adipor1|5UTR|TC_3572_8662.00000|chr1_134415452_134415491_+	0	0	0
Adk|5UTR|TC_3230_10122.00000|chr14_21052569_21052626_+	0	0	0
Adk|5UTR|TC_8271_1989.00000|chr14_21076174_21076220_+	0	0	0
Adnp2|5UTR|TC_18175_276.00000|chr18_80151407_80151429_-	0	0	0
Adnp2|5UTR|TC_18236_273.00000|chr18_80151459_80151493_-	0	0	0
Adora2b|5UTR|TC_14112_614.00000|chr11_62248933_62248999_+	1	0	0
Adpgk|5UTR|TC_8622_1834.00000|chr9_59291550_59291631_+	0	0	0
Adprhl2|5UTR|TC_7330_2588.00000|chr4_126321669_126321722_-	0	0	0
Adprh|5UTR|TC_22552_210.00000|chr16_38452495_38452554_-	23	1	0
Adprh|5UTR|TC_6805_2981.00000|chr16_38452592_38452691_-	0	0	0
Adprm|5UTR|TC_9992_1336.00000|chr11_67052561_67052614_-	0	0	1
Adrm1|5UTR|TC_2652_13280.00000|chr2_180171593_180171646_+	0	0	0
Adsl|5UTR|TC_1027_43358.00000|chr15_80948489_80948543_+	0	0	0
Adss|5UTR|TC_1636_24406.00000|chr1_177796421_177796510_-	0	0	0
Adss|5UTR|TC_24802_168.00000|chr1_177796394_177796396_-	0	0	0
Aebp1|5UTR_UP1k|TC_38815_47.00000|chr11_5860881_5860883_+	7	0	0
Aebp1|5UTR|TC_1813_21482.00000|chr11_5861863_5861983_+	0	0	0
Aebp1|5UTR|TC_23595_189.00000|chr11_5862134_5862145_+	0	0	0
Aebp2|5UTR|TC_31670_92.00000|chr6_140623672_140623703_+	0	0	0
Aes|5UTR|TC_5986_3779.00000|chr10_81559528_81559615_+	0	0	0
Afap1l2|5UTR|TC_13024_740.00000|chr19_57008180_57008288_-	0	0	0
Afap1l2|5UTR|TC_19821_284.00000|chr19_57008554_57008605_-	0	0	0
Afap1|5UTR|TC_5887_3283.00000|chr5_35893367_35893384_+	0	0	0
Afap1|5UTR|TC_7853_1930.00000|chr5_35893414_35893467_+	0	0	0
Aff1|5UTR_UP1k|TC_20872_252.00000|chr5_103753898_103753955_+	2	0	0
Aff1|5UTR|TC_10439_1191.00000|chr5_103754205_103754223_+	1	0	0
Aff1|5UTR|TC_7217_2611.00000|chr5_103754113_103754181_+	1	0	0
Aff4|5UTR|TC_10404_1226.00000|chr11_53351061_53351122_+	1	0	0
Afg3l1|5UTR|TC_4310_6445.00000|chr8_123477849_123477914_+	0	0	0
Afg3l2|5UTR_UP1k|TC_12970_747.00000|chr18_67449137_67449202_-	0	0	0
Afmid|5UTR_UP1k|TC_32947_82.00000|chr11_117825520_117825541_+	2	0	0
Aftph|5UTR_UP1k|TC_12694_636.00000|chr11_20741558_20741574_-	3	0	0
Aftph|5UTR|TC_11691_772.00000|chr11_20741488_20741536_-	3	0	0
Agap2|5UTR|TC_14637_566.00000|chr10_127078868_127078909_+	2	0	1
Aga|5UTR|TC_4817_5423.00000|chr8_53511778_53511855_+	0	0	0
Aga|5UTR|TC_9488_1496.00000|chr8_53511688_53511738_+	0	0	0
Agbl3|5UTR|TC_19313_302.00000|chr6_34780842_34780910_+	1	0	0
Agbl3|5UTR|TC_28646_119.00000|chr6_34780936_34780975_+	0	0	0
Agbl3|5UTR|TC_30550_101.00000|chr6_34780440_34780473_+	4	0	0
Agbl5|5UTR_UP1k|TC_33299_80.00000|chr5_30888761_30888773_+	4	1	1
Agfg2|5UTR|TC_6028_3722.00000|chr5_137684672_137684755_-	0	0	0
Agk|5UTR_UP1k|TC_37999_52.00000|chr6_40325121_40325148_+	5	0	0
Agk|5UTR|TC_7033_2802.00000|chr6_40325479_40325538_+	0	0	0
Agl|5UTR_UP1k|TC_10602_1172.00000|chr3_116808194_116808261_-	0	0	0
Agl|5UTR|TC_7909_2185.00000|chr3_116808074_116808170_-	0	0	0
Ago1|5UTR_UP1k|TC_9686_1430.00000|chr4_126468573_126468644_-	0	0	1
Ago3|5UTR|TC_16167_452.00000|chr4_126429505_126429526_-	0	0	1
Ago3|5UTR|TC_22623_209.00000|chr4_126429434_126429484_-	0	0	1
Agpat1|5UTR|TC_4362_6303.00000|chr17_34605857_34605935_+	1	0	0
Agpat2|5UTR|TC_7003_2761.00000|chr2_26604269_26604335_-	0	0	0
Agpat2|5UTR|TC_9345_1514.00000|chr2_26604225_26604248_-	0	0	0
Agpat3|5UTR_UP1k|TC_13236_713.00000|chr10_78352229_78352309_-	2	0	0
Agpat4|5UTR|TC_7051_2787.00000|chr17_12119278_12119371_+	1	0	0
Agpat5|5UTR|TC_5468_4420.00000|chr8_18846528_18846553_+	0	0	0
Agpat5|5UTR|TC_7786_2263.00000|chr8_18846470_18846506_+	0	0	0
Agpat6|5UTR|TC_4895_5291.00000|chr8_23208326_23208431_-	6	0	0
Agpat9|5UTR|TC_20745_256.00000|chr5_100846282_100846287_+	0	0	0
Agtrap|5UTR|TC_4618_5786.00000|chr4_148087962_148088066_-	0	0	0
Ahctf1|5UTR|TC_4341_6364.00000|chr1_179803568_179803711_-	2	0	0
Ahcyl1|5UTR_UP1k|TC_10175_1286.00000|chr3_107696567_107696569_-	0	0	0
Ahcyl1|5UTR|TC_16208_449.00000|chr3_107696297_107696304_-	0	0	0
Ahcyl2|5UTR_UP1k|TC_18544_332.00000|chr6_29767960_29768011_+	0	2	0
Ahcyl2|5UTR|TC_19891_282.00000|chr6_29768456_29768524_+	0	0	0
Ahcy|5UTR|TC_1627_24571.00000|chr2_155074405_155074460_-	0	0	0
Ahi1|5UTR|TC_7678_2338.00000|chr10_20952569_20952714_+	1	0	0
Ahnak|5UTR_UP1k|TC_2551_14030.00000|chr19_8989254_8989257_+	1	0	0
Ahnak|5UTR|TC_12442_826.00000|chr19_8989365_8989367_+	1	0	0
Ahnak|5UTR|TC_494_104935.00000|chr19_8989282_8989288_+	1	0	0
Ahnak|5UTR|TC_9748_1412.00000|chr19_8989316_8989318_+	1	0	0
Ahsa1|5UTR_UP1k|TC_25109_163.00000|chr12_87266434_87266436_+	1	0	0
Ahsa1|5UTR|TC_14171_609.00000|chr12_87266793_87266795_+	0	0	0
Ahsa1|5UTR|TC_478_107729.00000|chr12_87266676_87266754_+	0	0	0
Ahsa2|5UTR_UP1k|TC_18230_346.00000|chr11_23498461_23498463_-	2	0	1
Ahsa2|5UTR|TC_1688_23748.00000|chr11_23497873_23497987_-	0	0	0
Aida|5UTR|TC_11342_1010.00000|chr1_183297342_183297367_+	2	0	0
Aif1l|5UTR|TC_6634_3143.00000|chr2_31950230_31950311_+	0	0	0
Aifm1|5UTR|TC_14164_610.00000|chrX_48513525_48513548_-	1	0	0
Aifm1|5UTR|TC_19380_300.00000|chrX_48513479_48513495_-	0	0	0
Aifm1|5UTR|TC_3151_10479.00000|chrX_48513382_48513458_-	0	0	0
Aifm2|5UTR|TC_6417_3333.00000|chr10_61715285_61715338_+	0	0	1
Aim1|5UTR|TC_24729_169.00000|chr10_44004420_44004447_-	0	0	0
Aimp1|5UTR_UP1k|TC_14083_617.00000|chr3_132683882_132683885_-	0	0	0
Aimp1|5UTR|TC_976_45675.00000|chr3_132683831_132683853_-	0	0	0
Aimp2|5UTR|TC_1039_42441.00000|chr5_143909786_143909838_-	0	0	0
Aip|5UTR_UP1k|TC_13695_658.00000|chr19_4125886_4125904_-	43	0	0
Aip|5UTR|TC_13727_654.00000|chr19_4125769_4125792_-	42	0	0
Aip|5UTR|TC_2951_11434.00000|chr19_4121528_4121578_-	1	0	0
Aip|5UTR|TC_4202_6679.00000|chr19_4121449_4121483_-	0	0	0
Aip|5UTR|TC_8122_2069.00000|chr19_4125827_4125860_-	42	0	0
Ajuba|5UTR|TC_33958_75.00000|chr14_54577493_54577495_-	1	0	0
Ak1|5UTR|TC_1984_19448.00000|chr2_32628402_32628468_+	0	0	0
Ak1|5UTR|TC_2031_18917.00000|chr2_32629479_32629534_+	1	0	0
Ak2|5UTR|TC_2116_18045.00000|chr4_128993251_128993326_+	0	0	0
Ak3|5UTR|TC_11436_993.00000|chr19_29047864_29047967_-	0	0	0
Ak4|5UTR|TC_33169_81.00000|chr4_101419780_101419782_+	0	0	0
Ak4|5UTR|TC_4882_5316.00000|chr4_101419697_101419760_+	0	0	0
Ak6|5UTR|TC_585_86864.00000|chr13_100651337_100651396_+	0	0	0
Akap10|5UTR|TC_7892_2196.00000|chr11_61930204_61930267_-	1	0	0
Akap11|5UTR|TC_10757_1134.00000|chr14_78536769_78536846_-	1	0	0
Akap13|5UTR|TC_11815_922.00000|chr7_75455532_75455614_+	0	0	0
Akap17b|5UTR|TC_14366_592.00000|chrX_36645320_36645474_-	4	0	0
Akap17b|5UTR|TC_29773_108.00000|chrX_36645181_36645227_-	3	0	0
Akap1|5UTR|TC_7695_2320.00000|chr11_88864517_88864603_-	0	0	0
Akap3|5UTR|TC_28757_118.00000|chr6_126853096_126853147_+	3	0	0
Akap8l|5UTR|TC_4514_5972.00000|chr17_32350543_32350610_-	0	0	0
Akap8|5UTR|TC_4465_6072.00000|chr17_32321108_32321201_-	0	0	0
Akap9|5UTR|TC_8204_2023.00000|chr5_3928252_3928286_+	1	0	0
Akip1|5UTR|TC_4850_5361.00000|chr7_109703656_109703814_+	0	0	0
Akirin1|5UTR|TC_3773_7878.00000|chr4_123750234_123750307_-	0	0	0
Akirin2|5UTR|TC_20646_259.00000|chr4_34550592_34550628_+	0	0	0
Akna|5UTR|TC_26005_151.00000|chr4_63403371_63403408_-	3	0	0
Akr1a1|5UTR|TC_680_73842.00000|chr4_116651599_116651662_-	0	0	1
Akr1a1|5UTR|TC_6907_2907.00000|chr4_116651404_116651443_-	0	0	0
Akr1b10|5UTR|TC_7969_2151.00000|chr6_34384234_34384326_+	0	0	0
Akr1b3|5UTR|TC_7970_2151.00000|chr6_34317469_34317492_-	0	0	0
Akr1b3|5UTR|TC_8216_2018.00000|chr6_34317441_34317443_-	0	0	0
Akr1b7|5UTR|TC_22075_221.00000|chr6_34412312_34412363_+	1	0	0
Akr1b8|5UTR|TC_3409_9328.00000|chr6_34354118_34354193_+	0	0	0
Akr1c12|5UTR|TC_2270_16436.00000|chr13_4279365_4279417_-	0	0	0
Akr1c13|5UTR|TC_1419_29183.00000|chr13_4191166_4191218_+	0	0	0
Akr1c14|5UTR|TC_16681_423.00000|chr13_4059558_4059591_+	0	0	1
Akr1e1|5UTR|TC_1846_21086.00000|chr13_4609107_4609204_-	0	0	0
Akt1s1|5UTR_UP1k|TC_20369_267.00000|chr7_44849093_44849124_+	0	0	1
Akt1s1|5UTR|TC_3235_10100.00000|chr7_44849147_44849290_+	0	0	0
Akt1|5UTR_UP1k|TC_13606_667.00000|chr12_112674747_112674841_-	2	0	1
Akt1|5UTR|TC_13264_710.00000|chr12_112674012_112674053_-	0	0	0
Akt2|5UTR|TC_19014_313.00000|chr7_27591821_27591869_+	2	0	0
Akt2|5UTR|TC_2927_11601.00000|chr7_27591689_27591789_+	2	0	0
Alas1|5UTR|TC_7318_2598.00000|chr9_106247892_106247952_-	0	0	0
Alas1|5UTR|TC_7993_2136.00000|chr9_106247867_106247870_-	0	0	0
Alcam|5UTR_UP1k|TC_12507_815.00000|chr16_52453001_52453027_-	0	0	0
Alcam|5UTR_UP1k|TC_14546_574.00000|chr16_52453167_52453195_-	0	0	0
Alcam|5UTR|TC_22607_209.00000|chr16_52452973_52452977_-	0	0	0
Alcam|5UTR|TC_40896_37.00000|chr16_52452670_52452672_-	0	0	0
Aldh16a1|5UTR|TC_12397_833.00000|chr7_45154536_45154585_-	0	0	0
Aldh1a1|5UTR_UP1k|TC_31635_92.00000|chr19_20601959_20601968_+	0	0	0
Aldh1l2|5UTR|TC_22544_210.00000|chr10_83534136_83534138_-	0	0	0
Aldh1l2|5UTR|TC_8191_2030.00000|chr10_83534020_83534116_-	0	0	0
Aldh2|5UTR|TC_19234_305.00000|chr5_121593525_121593527_-	0	0	0
Aldh2|5UTR|TC_3717_8082.00000|chr5_121593561_121593631_-	0	0	0
Aldh2|5UTR|TC_37222_56.00000|chr5_121593489_121593491_-	0	0	0
Aldh3a2|5UTR|TC_6859_2938.00000|chr11_61267074_61267190_-	0	0	0
Aldh3b1|5UTR_UP1k|TC_9050_1661.00000|chr19_3929719_3929780_-	0	0	0
Aldh4a1|5UTR|TC_16280_446.00000|chr4_139623096_139623129_+	0	0	0
Aldh6a1|5UTR_UP1k|TC_15682_485.00000|chr12_84450954_84451024_-	0	0	0
Aldh7a1|5UTR|TC_15687_485.00000|chr18_56562498_56562531_-	0	0	0
Aldh7a1|5UTR|TC_26633_142.00000|chr18_56572871_56572874_-	1	0	0
Aldh7a1|5UTR|TC_5036_5029.00000|chr18_56562196_56562281_-	0	0	0
Aldh9a1|5UTR|TC_12723_781.00000|chr1_167349980_167350030_+	1	0	0
Aldh9a1|5UTR|TC_27378_132.00000|chr1_167350155_167350167_+	0	0	0
Aldh9a1|5UTR|TC_4751_5526.00000|chr1_167350188_167350256_+	0	0	0
Aldoa|5UTR_UP1k|TC_13181_720.00000|chr7_126800526_126800528_-	1	0	0
Aldoa|5UTR|TC_15125_528.00000|chr7_126800365_126800367_-	0	0	0
Aldoa|5UTR|TC_16284_446.00000|chr7_126800415_126800417_-	1	0	0
Aldoa|5UTR|TC_3165_10431.00000|chr7_126799096_126799101_-	0	0	0
Aldoa|5UTR|TC_378_142051.00000|chr7_126799179_126799188_-	0	0	0
Aldoa|5UTR|TC_687_73275.00000|chr7_126799139_126799143_-	0	0	0
Alg11|5UTR|TC_3977_7246.00000|chr8_22060697_22060723_+	0	0	0
Alg12|5UTR_UP1k|TC_22876_204.00000|chr15_88819417_88819430_-	0	0	3
Alg12|5UTR|TC_9177_1616.00000|chr15_88819287_88819340_-	0	0	1
Alg13|5UTR|TC_4559_5892.00000|chrX_144317998_144318049_+	0	0	0
Alg14|5UTR_UP1k|TC_2315_16002.00000|chr3_121291729_121291806_+	0	0	1
Alg14|5UTR|TC_30528_101.00000|chr3_121291826_121291828_+	0	0	1
Alg1|5UTR|TC_3986_7223.00000|chr16_5233591_5233646_+	0	0	0
Alg2|5UTR|TC_8758_1784.00000|chr4_47474294_47474329_-	0	0	0
Alg3|5UTR|TC_4162_6750.00000|chr16_20610745_20610763_-	0	0	0
Alg5|5UTR|TC_2118_18016.00000|chr3_54735557_54735594_+	0	0	0
Alg6|5UTR|TC_10200_1280.00000|chr4_99715589_99715698_+	1	0	0
Alg8|5UTR|TC_3420_9282.00000|chr7_97371595_97371645_+	0	0	0
Alg9|5UTR|TC_6026_3725.00000|chr9_50775267_50775366_+	1	0	0
Alkbh1|5UTR|TC_5610_4220.00000|chr12_87443828_87443847_-	0	0	0
Alkbh2|5UTR_UP1k|TC_33311_80.00000|chr5_114128210_114128231_-	1	0	2
Alkbh5|5UTR|TC_6197_3550.00000|chr11_60537656_60537732_+	7	0	0
Alkbh5|5UTR|TC_8896_1731.00000|chr11_60537966_60538052_+	4	0	0
Alkbh6|5UTR|TC_5712_4077.00000|chr7_30308748_30308812_+	0	0	1
Alkbh7|5UTR|TC_5668_4143.00000|chr17_56997335_56997352_+	0	0	0
Alms1|5UTR|TC_36695_59.00000|chr6_85587528_85587538_+	0	0	0
Alms1|5UTR|TC_8007_2125.00000|chr6_85587566_85587625_+	0	0	0
Alox5ap|5UTR_UP1k|TC_14821_552.00000|chr5_149264957_149265046_+	1	0	0
Alox5ap|5UTR_UP1k|TC_17380_387.00000|chr5_149264636_149264694_+	2	0	0
Aloxe3|5UTR_UP1k|TC_38442_49.00000|chr11_69125910_69125935_+	3	0	0
Alpk1|5UTR|TC_38525_49.00000|chr3_127780316_127780340_-	1	0	0
Alpk1|5UTR|TC_38526_49.00000|chr3_127780479_127780515_-	1	0	0
Als2|5UTR|TC_4410_6201.00000|chr1_59237176_59237235_-	175	0	2
Alyref2|5UTR|TC_14992_539.00000|chr1_171503600_171503635_+	0	0	0
Alyref|5UTR_UP1k|TC_16110_455.00000|chr11_120598516_120598518_-	0	0	0
Amacr|5UTR|TC_8132_2064.00000|chr15_10981738_10981799_+	0	0	0
Ambra1|5UTR|TC_10733_1139.00000|chr2_91730112_91730188_+	4	0	0
Amd1|5UTR|TC_2073_18496.00000|chr10_40302187_40302191_-	1	0	0
Amer1|5UTR|TC_9957_1349.00000|chrX_95444783_95444880_-	3	0	0
Ammecr1l|5UTR|TC_36651_59.00000|chr18_31759824_31759837_+	4	0	0
Ammecr1l|5UTR|TC_7483_2478.00000|chr18_31759892_31759996_+	3	0	0
Ammecr1|5UTR|TC_14306_598.00000|chrX_142966717_142966767_-	0	0	1
Amn1|5UTR|TC_5335_4386.00000|chr6_149188655_149188727_-	0	0	0
Amotl1|5UTR_UP1k|TC_15667_487.00000|chr9_14615434_14615487_-	2	0	1
Amotl1|5UTR|TC_14404_589.00000|chr9_14614814_14614928_-	0	0	1
Amotl1|5UTR|TC_15375_509.00000|chr9_14614966_14615021_-	0	0	1
Amotl2|5UTR_UP1k|TC_35647_65.00000|chr9_102717693_102717695_+	0	0	0
Amotl2|5UTR_UP1k|TC_7253_2642.00000|chr9_102717719_102717739_+	0	0	0
Amotl2|5UTR|TC_20508_263.00000|chr9_102720092_102720094_+	0	0	0
Amotl2|5UTR|TC_3239_10070.00000|chr9_102717802_102717807_+	0	0	0
Ampd2|5UTR_UP1k|TC_18755_323.00000|chr3_108085864_108085917_-	3	0	1
Ampd2|5UTR|TC_10416_1225.00000|chr3_108085330_108085437_-	0	0	0
Amz2|5UTR|TC_12901_756.00000|chr11_109425926_109425948_+	6	0	0
Amz2|5UTR|TC_21462_236.00000|chr11_109426237_109426239_+	7	0	0
Amz2|5UTR|TC_5488_4393.00000|chr11_109425974_109426006_+	5	0	0
Anapc10|5UTR|TC_3691_8194.00000|chr8_79711798_79711874_+	3	0	0
Anapc11|5UTR|TC_1092_39639.00000|chr11_120598617_120598690_+	0	0	0
Anapc13|5UTR|TC_402_134504.00000|chr9_102626292_102626322_+	0	0	0
Anapc1|5UTR|TC_2860_11872.00000|chr2_128687367_128687408_-	2	0	1
Anapc2|5UTR|TC_7063_2776.00000|chr2_25272481_25272511_+	0	0	0
Anapc4|5UTR_UP1k|TC_11076_1065.00000|chr5_52834053_52834066_+	0	0	0
Anapc4|5UTR|TC_4544_4614.00000|chr5_52834119_52834151_+	0	0	0
Anapc4|5UTR|TC_7583_1921.00000|chr5_52834172_52834210_+	0	0	0
Anapc5|5UTR|TC_317_168500.00000|chr5_122821265_122821311_-	1	0	0
Anapc7|5UTR|TC_4976_5122.00000|chr5_122422440_122422507_+	0	0	0
Angel1|5UTR|TC_21579_233.00000|chr12_86726377_86726480_-	0	0	0
Angel2|5UTR|TC_6532_3226.00000|chr1_190928579_190928686_+	1	0	0
Angel2|5UTR|TC_7207_2674.00000|chr1_190928503_190928539_+	3	0	0
Angpt1|5UTR|TC_21165_244.00000|chr15_42676808_42676823_-	2	0	0
Angpt4|5UTR_UP1k|TC_14312_597.00000|chr2_151911203_151911211_+	0	0	0
Angptl4|5UTR|TC_10895_1106.00000|chr17_33781543_33781545_-	1	0	0
Ank3|5UTR_UP1k|TC_10753_1135.00000|chr10_69533596_69533675_+	5	0	0
Ank3|5UTR|TC_15606_479.00000|chr10_69533795_69533826_+	3	0	0
Ank3|5UTR|TC_17602_375.00000|chr10_69534089_69534153_+	1	0	0
Ank3|5UTR|TC_33358_79.00000|chr10_69534052_69534062_+	2	0	0
Ank3|5UTR|TC_8170_2007.00000|chr10_69533701_69533788_+	5	0	0
Ankfy1|5UTR|TC_3009_11157.00000|chr11_72689981_72690009_+	0	0	0
Ankhd1|5UTR_UP1k|TC_21664_231.00000|chr18_36559958_36560005_+	6	0	0
Ankhd1|5UTR|TC_21587_233.00000|chr18_36560592_36560614_+	0	0	0
Ankib1|5UTR|TC_7716_2310.00000|chr5_3803073_3803127_-	3	0	0
Ankle1|5UTR|TC_10573_1180.00000|chr8_71405986_71406076_+	0	0	1
Ankle2|5UTR|TC_13179_720.00000|chr5_110231120_110231162_+	0	0	0
Ankle2|5UTR|TC_5822_3954.00000|chr5_110230979_110231098_+	0	0	0
Ankmy2|5UTR|TC_6852_2942.00000|chr12_36157151_36157232_+	0	0	0
Ankrd10|5UTR_UP1k|TC_25359_160.00000|chr8_11636360_11636366_-	0	0	2
Ankrd10|5UTR_UP1k|TC_35993_63.00000|chr8_11636393_11636395_-	0	0	2
Ankrd10|5UTR|TC_4295_6470.00000|chr8_11635700_11635759_-	0	0	2
Ankrd12|5UTR|TC_24639_171.00000|chr17_66076973_66076977_-	1	0	0
Ankrd12|5UTR|TC_4146_6784.00000|chr17_66077001_66077108_-	2	0	0
Ankrd13d|5UTR|TC_36467_60.00000|chr19_4283092_4283134_-	1	0	0
Ankrd16|5UTR|TC_12047_886.00000|chr2_11778518_11778598_+	0	0	0
Ankrd16|5UTR|TC_22332_215.00000|chr2_11777916_11777933_+	4	0	0
Ankrd16|5UTR|TC_41126_36.00000|chr2_11777790_11777792_+	4	0	0
Ankrd1|5UTR_UP1k|TC_12998_743.00000|chr19_36120021_36120023_-	1	0	0
Ankrd1|5UTR_UP1k|TC_14559_573.00000|chr19_36119944_36119946_-	0	0	0
Ankrd1|5UTR_UP1k|TC_3923_7409.00000|chr19_36119871_36119891_-	0	0	0
Ankrd1|5UTR|TC_637_77652.00000|chr19_36119841_36119844_-	0	0	0
Ankrd24|5UTR_UP1k|TC_24669_170.00000|chr10_81627686_81627736_+	9	0	0
Ankrd26|5UTR|TC_7562_2425.00000|chr6_118562207_118562294_-	1	0	0
Ankrd28|5UTR_UP1k|TC_7626_2375.00000|chr14_31830621_31830741_-	1	0	0
Ankrd29|5UTR|TC_18125_351.00000|chr18_12305651_12305747_-	0	0	0
Ankrd32|5UTR|TC_7870_2211.00000|chr13_77135405_77135515_-	0	0	0
Ankrd34a|5UTR|TC_11713_941.00000|chr3_96596596_96596671_+	2	0	1
Ankrd37|5UTR_UP1k|TC_9523_1484.00000|chr8_45999865_45999917_-	0	0	0
Ankrd37|5UTR|TC_33753_77.00000|chr8_45999712_45999714_-	0	0	0
Ankrd39|5UTR|TC_11423_995.00000|chr1_36547186_36547240_-	0	0	0
Ankrd42|5UTR|TC_16358_442.00000|chr7_92637088_92637144_-	6	0	0
Ankrd44|5UTR|TC_11476_985.00000|chr1_54926300_54926414_-	0	0	1
Ankrd46|5UTR|TC_6418_3333.00000|chr15_36496743_36496806_-	0	0	0
Ankrd52|5UTR_UP1k|TC_31970_89.00000|chr10_128376476_128376507_+	2	0	1
Ankrd52|5UTR|TC_5614_4212.00000|chr10_128377123_128377155_+	0	0	1
Ankrd54|5UTR|TC_8045_2107.00000|chr15_79062857_79062920_-	0	0	0
Ankrd55|5UTR|TC_22491_211.00000|chr13_112317816_112317818_+	6	0	1
Ankrd55|5UTR|TC_6355_3404.00000|chr13_112318425_112318504_+	0	0	0
Ankrd9|5UTR|TC_14287_599.00000|chr12_110978952_110979052_-	3	0	0
Anks1|5UTR|TC_19910_281.00000|chr17_27909302_27909349_+	0	0	0
Anks3|5UTR|TC_6013_3739.00000|chr16_4964159_4964220_-	0	0	0
Ankzf1|5UTR|TC_11899_908.00000|chr1_75192146_75192220_+	0	0	0
Ankzf1|5UTR|TC_29683_108.00000|chr1_75192429_75192437_+	0	0	0
Anln|5UTR|TC_11527_976.00000|chr9_22389093_22389097_-	0	0	0
Anln|5UTR|TC_3662_8273.00000|chr9_22389120_22389203_-	0	0	0
Ano10|5UTR|TC_5014_5063.00000|chr9_122294341_122294426_-	0	0	0
Ano6|5UTR|TC_2574_11406.00000|chr15_95790836_95790869_+	0	0	0
Ano6|5UTR|TC_6014_3132.00000|chr15_95790891_95790908_+	0	0	0
Ano6|5UTR|TC_8392_1937.00000|chr15_95790951_95791002_+	0	0	0
Ano8|5UTR|TC_10387_1231.00000|chr8_71485964_71486052_-	1	0	0
Anp32a|5UTR|TC_11609_961.00000|chr9_62341470_62341485_+	0	0	0
Anp32a|5UTR|TC_1759_22439.00000|chr9_62341324_62341410_+	0	0	0
Anp32a|5UTR|TC_9974_1343.00000|chr9_62341445_62341447_+	0	0	0
Anp32b|5UTR_UP1k|TC_8159_2046.00000|chr4_46450916_46450983_+	1	0	0
Anp32b|5UTR|TC_13359_698.00000|chr4_46451148_46451171_+	0	0	0
Anp32b|5UTR|TC_33587_78.00000|chr4_46451191_46451193_+	0	0	0
Anp32b|5UTR|TC_7384_2551.00000|chr4_46451259_46451344_+	0	0	0
Anp32e|5UTR_UP1k|TC_9214_1599.00000|chr3_95929243_95929256_+	1	0	0
Anp32e|5UTR|TC_16894_411.00000|chr3_95929540_95929561_+	0	0	0
Anp32e|5UTR|TC_2238_16782.00000|chr3_95929276_95929308_+	0	0	0
Anp32e|5UTR|TC_26806_140.00000|chr3_95929581_95929583_+	0	0	0
Anp32e|5UTR|TC_6098_3655.00000|chr3_95929334_95929430_+	0	0	0
Antxr1|5UTR|TC_6294_3468.00000|chr6_87335387_87335561_-	1	1	0
Antxr1|5UTR|TC_8161_2045.00000|chr6_87335695_87335820_-	1	1	0
Anxa11|5UTR_UP1k|TC_15379_450.00000|chr14_25842130_25842154_+	0	0	0
Anxa11|5UTR|TC_9137_1507.00000|chr14_25842179_25842242_+	0	0	0
Anxa1|5UTR_UP1k|TC_1339_31539.00000|chr19_20390672_20390680_-	0	0	0
Anxa1|5UTR|TC_7854_2225.00000|chr19_20390640_20390642_-	0	0	0
Anxa2|5UTR|TC_365_149511.00000|chr9_69453693_69453697_+	0	0	0
Anxa3|5UTR|TC_6863_2937.00000|chr5_96793496_96793503_+	0	0	0
Anxa3|5UTR|TC_880_51407.00000|chr5_96793371_96793401_+	0	0	0
Anxa4|5UTR|TC_775_60182.00000|chr6_86793529_86793598_-	0	0	0
Anxa5|5UTR|TC_678_73997.00000|chr3_36475616_36475696_-	0	0	0
Anxa6|5UTR|TC_1823_21358.00000|chr11_55033388_55033466_-	0	0	0
Anxa8|5UTR|TC_1793_21902.00000|chr14_34085955_34086048_+	0	0	0
Aox1|5UTR_UP1k|TC_18094_352.00000|chr1_58029955_58029966_+	0	0	0
Aox1|5UTR|TC_30808_98.00000|chr1_58029989_58029994_+	0	0	0
Ap1ar|5UTR|TC_36099_62.00000|chr3_127837433_127837435_-	1	0	2
Ap1b1|5UTR|TC_2669_13196.00000|chr11_4986886_4986965_+	0	0	0
Ap1g1|5UTR_UP1k|TC_36715_59.00000|chr8_109778517_109778529_+	0	0	1
Ap1g1|5UTR|TC_10767_1131.00000|chr8_109778848_109778914_+	0	0	1
Ap1g1|5UTR|TC_7634_2367.00000|chr8_109778554_109778715_+	0	0	1
Ap1g2|5UTR|TC_14052_619.00000|chr14_55106528_55106583_-	0	0	0
Ap1m1|5UTR_UP1k|TC_13821_612.00000|chr8_72240038_72240057_+	1	0	0
Ap1m1|5UTR|TC_3286_9326.00000|chr8_72240082_72240160_+	0	0	0
Ap1s1|5UTR|TC_2131_17789.00000|chr5_137046031_137046128_-	0	0	0
Ap1s2|5UTR_UP1k|TC_18485_335.00000|chrX_163908985_163908987_+	0	0	0
Ap1s2|5UTR|TC_2441_14852.00000|chrX_163909110_163909207_+	0	0	0
Ap1s3|5UTR|TC_15599_491.00000|chr1_79671950_79671991_-	1	0	0
Ap2a1|5UTR|TC_3507_8946.00000|chr7_44929398_44929491_-	0	0	0
Ap2a2|5UTR|TC_2570_13855.00000|chr7_141562209_141562264_+	0	0	0
Ap2b1|5UTR|TC_3749_7083.00000|chr11_83302726_83302790_+	0	0	0
Ap2b1|5UTR|TC_5476_3918.00000|chr11_83302673_83302702_+	0	0	0
Ap2m1|5UTR|TC_848_53422.00000|chr16_20535479_20535548_+	1	0	0
Ap2s1|5UTR|TC_2005_19257.00000|chr7_16738437_16738470_+	0	0	0
Ap3b1|5UTR|TC_6145_3602.00000|chr13_94358946_94359043_+	0	0	0
Ap3d1|5UTR_UP1k|TC_5930_3830.00000|chr10_80742220_80742276_-	0	0	0
Ap3m1|5UTR|TC_11784_927.00000|chr14_21052433_21052505_-	1	0	0
Ap3m1|5UTR|TC_5388_4529.00000|chr14_21052159_21052236_-	0	0	0
Ap3s1|5UTR|TC_5951_3810.00000|chr18_46741892_46741971_+	0	0	0
Ap3s2|5UTR|TC_4611_5799.00000|chr7_79920618_79920661_-	0	0	0
Ap4b1|5UTR|TC_22208_218.00000|chr3_103809651_103809656_+	1	0	0
Ap4e1|5UTR|TC_6861_2938.00000|chr2_127008684_127008755_+	0	0	0
Ap4m1|5UTR_UP1k|TC_28752_118.00000|chr5_138171375_138171378_+	3	0	1
Ap4m1|5UTR|TC_27519_131.00000|chr5_138172055_138172060_+	0	0	1
Ap4m1|5UTR|TC_8845_1751.00000|chr5_138172112_138172153_+	0	0	0
Ap4s1|5UTR|TC_14933_544.00000|chr12_51690994_51691025_+	1	0	0
Ap4s1|5UTR|TC_19672_289.00000|chr12_51691211_51691217_+	1	0	0
Ap5b1|5UTR_UP1k|TC_11206_1039.00000|chr19_5568003_5568066_+	2	0	1
Ap5m1|5UTR|TC_31870_90.00000|chr14_49066547_49066549_+	1	0	0
Ap5z1|5UTR|TC_5525_4333.00000|chr5_142464004_142464088_+	0	0	0
Apba1|5UTR|TC_34439_72.00000|chr19_23758852_23758922_+	2	0	0
Apbb1ip|5UTR_UP1k|TC_16597_428.00000|chr2_22774246_22774295_+	0	0	0
Apbb1ip|5UTR|TC_2635_13433.00000|chr2_22774323_22774498_+	0	0	0
Apbb1|5UTR|TC_4527_5955.00000|chr7_105581191_105581265_-	2	0	0
Apbb3|5UTR_UP1k|TC_34268_73.00000|chr18_36679433_36679435_-	2	0	0
Apbb3|5UTR|TC_32260_87.00000|chr18_36679119_36679150_-	0	0	0
Apbb3|5UTR|TC_35050_68.00000|chr18_36679363_36679365_-	0	0	0
Apeh|5UTR_UP1k|TC_26455_145.00000|chr9_108094879_108094906_-	0	0	0
Apeh|5UTR|TC_5098_4932.00000|chr9_108094451_108094483_-	0	0	0
Apex1|5UTR|TC_1679_23808.00000|chr14_50924948_50924998_+	0	0	0
Apex1|5UTR|TC_18171_349.00000|chr14_50925020_50925022_+	0	0	0
Apex2|5UTR|TC_6786_2996.00000|chrX_150588050_150588155_-	0	0	0
Aph1a|5UTR|TC_14070_618.00000|chr3_95893924_95893926_+	1	0	1
Aph1a|5UTR|TC_5504_4363.00000|chr3_95893957_95893979_+	0	0	0
Aph1b|5UTR_UP1k|TC_21002_249.00000|chr9_66795744_66795804_-	2	0	0
Api5|5UTR|TC_1276_33407.00000|chr2_94438070_94438158_-	0	0	0
Apip|5UTR|TC_26209_148.00000|chr2_103073780_103073782_+	0	0	0
Apip|5UTR|TC_2969_11364.00000|chr2_103073674_103073748_+	0	0	0
Apitd1|5UTR_UP1k|TC_12553_702.00000|chr4_149137605_149137619_-	0	0	0
Apitd1|5UTR|TC_4459_5110.00000|chr4_149137563_149137585_-	0	0	0
Aplf|5UTR_UP1k|TC_35114_68.00000|chr6_87672197_87672199_-	0	0	0
Aplf|5UTR|TC_18084_353.00000|chr6_87672150_87672165_-	0	0	0
Aplf|5UTR|TC_20878_252.00000|chr6_87672062_87672100_-	0	0	0
Aplf|5UTR|TC_35968_63.00000|chr6_87672128_87672130_-	0	0	0
Apln|5UTR|TC_19040_312.00000|chrX_48034848_48034854_-	0	0	0
Aplp2|5UTR|TC_2600_13674.00000|chr9_31211812_31211820_-	0	0	0
Apmap|5UTR|TC_6716_3070.00000|chr2_150608493_150608577_-	0	0	0
Apoa1bp|5UTR|TC_1400_29651.00000|chr3_88058471_88058530_-	0	0	0
Apobec3|5UTR_UP1k|TC_17017_404.00000|chr15_79891634_79891638_+	6	1	0
Apobec3|5UTR|TC_2029_18940.00000|chr15_79892380_79892465_+	0	1	0
Apobr|5UTR_UP1k|TC_6636_3142.00000|chr7_126584879_126584951_+	0	0	1
Apobr|5UTR_UP1k|TC_7048_2788.00000|chr7_126584974_126584982_+	0	0	0
Apol6|5UTR|TC_17362_374.00000|chr15_77045070_77045206_+	6	0	0
Apol9b|5UTR|TC_8379_1943.00000|chr15_77729113_77729189_+	1	0	0
Apool|5UTR|TC_5734_4056.00000|chrX_112311322_112311415_+	0	0	0
Apoo|5UTR_UP1k|TC_26896_139.00000|chrX_94367096_94367098_+	0	0	0
Apoo|5UTR|TC_3829_7702.00000|chrX_94367120_94367159_+	0	0	0
Apopt1|5UTR|TC_3271_9953.00000|chr12_111713252_111713345_+	0	0	0
Appl1|5UTR|TC_10112_1196.00000|chr14_26970453_26970488_-	0	0	0
Appl1|5UTR|TC_9614_1335.00000|chr14_26970512_26970572_-	0	0	0
Appl2|5UTR_UP1k|TC_14533_496.00000|chr10_83648700_83648728_-	0	0	0
Appl2|5UTR|TC_8897_1496.00000|chr10_83648610_83648679_-	0	0	0
App|5UTR_UP1k|TC_10972_1086.00000|chr16_85173734_85173760_-	0	0	0
Aprt|5UTR|TC_2751_11811.00000|chr8_122576906_122576921_-	0	0	0
Aprt|5UTR|TC_817_53070.00000|chr8_122576854_122576881_-	0	0	0
Aptx|5UTR_UP1k|TC_34475_72.00000|chr4_40703479_40703532_-	5	0	0
Aptx|5UTR|TC_12759_777.00000|chr4_40702875_40702934_-	2	0	0
Aptx|5UTR|TC_3292_9814.00000|chr4_40703144_40703199_-	3	0	0
Aptx|5UTR|TC_42644_28.00000|chr4_40702797_40702799_-	0	0	0
Aqp11|5UTR|TC_15320_513.00000|chr7_97738007_97738099_-	0	0	0
Aqp1|5UTR|TC_13009_742.00000|chr6_55336430_55336438_+	0	0	0
Aqp7|5UTR_UP1k|TC_42095_31.00000|chr4_41049101_41049123_-	12	0	0
Aqr|5UTR|TC_4502_5991.00000|chr2_114175289_114175341_-	0	0	0
Araf|5UTR|TC_2818_12106.00000|chrX_20848558_20848577_+	2	0	0
Arap1|5UTR|TC_9261_1581.00000|chr7_101348059_101348122_+	1	0	0
Arap2|5UTR|TC_28345_122.00000|chr5_62766068_62766091_-	2	0	1
Arcn1|5UTR|TC_1582_25476.00000|chr9_44767781_44767850_-	0	0	0
Arf1|5UTR|TC_655_76081.00000|chr11_59228192_59228250_-	0	0	0
Arf2|5UTR_UP1k|TC_5170_4834.00000|chr11_103966701_103966784_+	0	0	0
Arf3|5UTR_UP1k|TC_1572_24422.00000|chr15_98763122_98763179_-	0	0	0
Arf3|5UTR_UP1k|TC_3222_9611.00000|chr15_98763202_98763235_-	0	0	0
Arf4|5UTR|TC_1197_35875.00000|chr14_26638126_26638243_+	0	0	0
Arf5|5UTR_UP1k|TC_8460_1903.00000|chr6_28423597_28423616_+	0	0	0
Arfgap2|5UTR|TC_13786_646.00000|chr2_91265211_91265232_+	0	0	0
Arfgap2|5UTR|TC_4487_6024.00000|chr2_91265256_91265326_+	0	0	0
Arfgap3|5UTR|TC_6444_3299.00000|chr15_83350164_83350252_-	0	0	0
Arfip1|5UTR_UP1k|TC_9457_1508.00000|chr3_84582647_84582690_-	0	0	0
Arglu1|5UTR|TC_13788_646.00000|chr8_8690530_8690534_-	0	0	0
Arhgap10|5UTR|TC_38957_47.00000|chr8_77517855_77517857_-	0	0	0
Arhgap10|5UTR|TC_4049_7054.00000|chr8_77517884_77517961_-	1	0	0
Arhgap11a|5UTR|TC_1061_40324.00000|chr2_113848660_113848742_-	2	0	0
Arhgap11a|5UTR|TC_18076_353.00000|chr2_113848446_113848449_-	0	0	0
Arhgap11a|5UTR|TC_3366_9291.00000|chr2_113848603_113848637_-	1	0	0
Arhgap11a|5UTR|TC_4701_5593.00000|chr2_113848321_113848421_-	0	0	0
Arhgap12|5UTR|TC_6588_3179.00000|chr18_6135903_6136013_-	4	0	0
Arhgap18|5UTR|TC_11970_897.00000|chr10_26772479_26772565_+	0	0	2
Arhgap19|5UTR|TC_10083_1312.00000|chr19_41802035_41802071_-	0	0	0
Arhgap1|5UTR|TC_31901_90.00000|chr2_91650122_91650127_+	0	0	0
Arhgap23|5UTR|TC_9949_1349.00000|chr11_97450141_97450187_+	2	0	3
Arhgap26|5UTR|TC_23670_188.00000|chr18_38993130_38993164_+	0	0	0
Arhgap26|5UTR|TC_36959_57.00000|chr18_38993197_38993199_+	0	0	0
Arhgap28|5UTR|TC_5868_3901.00000|chr17_68004025_68004154_-	1	0	0
Arhgap31|5UTR_UP1k|TC_12129_872.00000|chr16_38713247_38713334_-	2	0	0
Arhgap31|5UTR|TC_16098_456.00000|chr16_38712823_38712898_-	1	0	0
Arhgap31|5UTR|TC_21355_239.00000|chr16_38713012_38713052_-	2	0	0
Arhgap31|5UTR|TC_38098_51.00000|chr16_38712930_38712932_-	1	0	0
Arhgap39|5UTR|TC_12982_745.00000|chr15_76818072_76818180_-	3	0	0
Arhgap42|5UTR_UP1k|TC_19131_309.00000|chr9_9239059_9239135_-	1	0	0
Arhgdia|5UTR|TC_819_56328.00000|chr11_120581544_120581601_-	0	0	0
Arhgdib|5UTR_UP1k|TC_1002_44643.00000|chr6_136941838_136941950_-	1	0	0
Arhgdib|5UTR|TC_923_48313.00000|chr6_136941673_136941722_-	0	0	0
Arhgef10l|5UTR|TC_17621_375.00000|chr4_140648634_140648729_-	324	0	0
Arhgef10l|5UTR|TC_6348_3412.00000|chr4_140665839_140665947_-	0	0	1
Arhgef10|5UTR|TC_5377_4546.00000|chr8_14911653_14911736_+	2	0	0
Arhgef17|5UTR_UP1k|TC_13322_702.00000|chr7_100932172_100932194_-	2	0	0
Arhgef18|5UTR|TC_4379_6253.00000|chr8_3393001_3393049_+	0	0	2
Arhgef19|5UTR|TC_16036_460.00000|chr4_141242832_141242904_+	2	0	0
Arhgef1|5UTR|TC_10239_1271.00000|chr7_24903002_24903073_+	0	0	0
Arhgef1|5UTR|TC_11069_1066.00000|chr7_24904331_24904447_+	0	0	0
Arhgef25|5UTR_UP1k|TC_19488_295.00000|chr10_127190058_127190068_-	0	0	0
Arhgef25|5UTR_UP1k|TC_25676_155.00000|chr10_127189827_127189840_-	0	0	0
Arhgef25|5UTR|TC_12490_818.00000|chr10_127190017_127190031_-	0	0	0
Arhgef2|5UTR_UP1k|TC_22559_210.00000|chr3_88616141_88616143_+	4	0	0
Arhgef2|5UTR|TC_18108_298.00000|chr3_88621397_88621409_+	0	0	0
Arhgef2|5UTR|TC_2934_11544.00000|chr3_88616196_88616336_+	1	0	0
Arhgef2|5UTR|TC_3900_6667.00000|chr3_88621106_88621167_+	0	0	0
Arhgef2|5UTR|TC_6787_2995.00000|chr3_88616426_88616432_+	0	0	0
Arhgef2|5UTR|TC_7769_2094.00000|chr3_88621187_88621218_+	0	0	0
Arhgef2|5UTR|TC_8917_1724.00000|chr3_88616382_88616404_+	0	0	0
Arhgef2|5UTR|TC_9687_1312.00000|chr3_88621432_88621525_+	0	0	0
Arhgef39|5UTR|TC_10771_1130.00000|chr4_43499613_43499674_-	0	0	0
Arhgef40|5UTR|TC_24742_169.00000|chr14_51984822_51984850_+	0	0	0
Arhgef40|5UTR|TC_27328_133.00000|chr14_51984959_51984970_+	0	0	0
Arhgef40|5UTR|TC_33801_76.00000|chr14_51984876_51984897_+	0	0	0
Arhgef4|5UTR|TC_39160_45.00000|chr1_34801739_34801741_+	1	0	2
Arhgef9|5UTR|TC_11337_1012.00000|chrX_95166410_95166463_-	9	0	0
Arid1a|5UTR_UP1k|TC_20247_271.00000|chr4_133753981_133754001_-	1	0	0
Arid1b|5UTR_UP1k|TC_12162_848.00000|chr17_4994917_4994996_+	0	1	0
Arid1b|5UTR_UP1k|TC_22009_211.00000|chr17_4994844_4994896_+	1	1	0
Arid2|5UTR|TC_10020_1330.00000|chr15_96287531_96287600_+	2	0	0
Arid3a|5UTR|TC_21929_224.00000|chr10_79927335_79927365_+	23	0	0
Arid4a|5UTR|TC_12236_856.00000|chr12_71015961_71016055_+	0	0	0
Arid4b|5UTR|TC_9951_1349.00000|chr13_14063770_14063816_+	0	0	0
Arid5a|5UTR|TC_6270_3492.00000|chr1_36307731_36307776_+	0	0	0
Arid5b|5UTR|TC_10032_1327.00000|chr10_68278720_68278732_-	0	0	0
Arih1|5UTR_UP1k|TC_29384_112.00000|chr9_59486377_59486385_-	0	0	0
Arih2|5UTR|TC_1698_23561.00000|chr9_108649336_108649401_-	3	0	1
Arl10|5UTR|TC_11623_957.00000|chr13_54574994_54575092_+	0	0	0
Arl11|5UTR|TC_13047_737.00000|chr14_61309732_61309844_+	4	0	1
Arl13b|5UTR|TC_17983_357.00000|chr16_62846851_62846886_-	0	0	1
Arl13b|5UTR|TC_9620_1449.00000|chr16_62846951_62847038_-	0	0	1
Arl15|5UTR|TC_11403_998.00000|chr13_113794499_113794565_+	1	0	0
Arl16|5UTR|TC_4405_6212.00000|chr11_120467420_120467487_-	0	0	0
Arl1|5UTR|TC_727_67049.00000|chr10_88731358_88731417_+	0	0	0
Arl2bp|5UTR|TC_22952_203.00000|chr8_94666704_94666706_+	1	0	0
Arl2bp|5UTR|TC_4630_5769.00000|chr8_94666725_94666785_+	0	0	0
Arl2|5UTR_UP1k|TC_4518_4652.00000|chr19_6141137_6141158_-	0	0	0
Arl2|5UTR|TC_8221_1635.00000|chr19_6141082_6141109_-	0	0	0
Arl3|5UTR_UP1k|TC_1417_29210.00000|chr19_46573145_46573222_-	0	0	0
Arl3|5UTR|TC_1176_36586.00000|chr19_46573064_46573116_-	0	0	0
Arl4a|5UTR|TC_19998_278.00000|chr12_40037954_40037986_-	4	0	0
Arl4c|5UTR|TC_12625_795.00000|chr1_88701697_88701700_-	0	0	0
Arl4c|5UTR|TC_13621_665.00000|chr1_88702167_88702171_-	1	0	0
Arl4c|5UTR|TC_8751_1785.00000|chr1_88702133_88702145_-	1	0	0
Arl4d|5UTR|TC_24733_169.00000|chr11_101665559_101665561_+	0	0	0
Arl5b|5UTR_UP1k|TC_10567_960.00000|chr2_15055310_15055330_+	0	0	0
Arl5b|5UTR_UP1k|TC_9679_1165.00000|chr2_15055272_15055292_+	0	0	0
Arl6ip4|5UTR|TC_2472_14594.00000|chr5_124116073_124116127_+	3	0	0
Arl6ip4|5UTR|TC_5779_4005.00000|chr5_124116249_124116321_+	1	0	0
Arl6ip5|5UTR|TC_2466_14624.00000|chr6_97210784_97210827_+	0	0	0
Arl6ip6|5UTR_UP1k|TC_32420_86.00000|chr2_53191755_53191757_+	2	0	0
Arl6ip6|5UTR_UP1k|TC_35921_63.00000|chr2_53191733_53191735_+	2	0	0
Arl6ip6|5UTR|TC_5386_4534.00000|chr2_53192071_53192122_+	0	0	0
Arl6|5UTR|TC_7782_2265.00000|chr16_59639133_59639172_-	1	0	0
Arl8b|5UTR|TC_2111_18072.00000|chr6_108783068_108783129_+	0	0	0
Armc10|5UTR|TC_2676_13162.00000|chr5_21646004_21646068_+	0	0	0
Armc1|5UTR|TC_3030_11014.00000|chr3_19163016_19163081_-	2	0	0
Armc2|5UTR|TC_8258_1996.00000|chr10_42018324_42018394_-	0	0	0
Armc5|5UTR|TC_12993_744.00000|chr7_128238080_128238116_+	0	0	0
Armc5|5UTR|TC_16735_421.00000|chr7_128237518_128237548_+	2	0	0
Armc6|5UTR|TC_14240_604.00000|chr8_70234408_70234453_-	1	0	0
Armc6|5UTR|TC_20709_257.00000|chr8_70234119_70234141_-	0	0	0
Armc7|5UTR|TC_7098_2750.00000|chr11_115475648_115475748_+	0	0	0
Armc8|5UTR|TC_10118_1301.00000|chr9_99568848_99568923_-	0	0	0
Armc8|5UTR|TC_30214_104.00000|chr9_99568794_99568813_-	0	0	0
Armc8|5UTR|TC_4276_6513.00000|chr9_99568649_99568767_-	0	0	0
Armc9|5UTR|TC_7491_2472.00000|chr1_86154735_86154838_+	0	0	0
Armcx3|5UTR|TC_4608_5807.00000|chrX_134756566_134756646_+	0	0	0
Arnt|5UTR_UP1k|TC_8972_1696.00000|chr3_95434361_95434371_+	0	0	1
Arnt|5UTR|TC_1110_38841.00000|chr3_95434391_95434415_+	0	0	0
Arnt|5UTR|TC_8596_1844.00000|chr3_95434514_95434527_+	0	0	0
Arpc1a|5UTR|TC_10092_1310.00000|chr5_145083904_145083906_+	0	0	0
Arpc1a|5UTR|TC_1365_30635.00000|chr5_145083841_145083879_+	0	0	0
Arpc1b|5UTR|TC_351_153133.00000|chr5_145114253_145114294_+	0	0	0
Arpc1b|5UTR|TC_9877_1372.00000|chr5_145114314_145114316_+	0	0	0
Arpc2|5UTR|TC_1338_31541.00000|chr1_74236483_74236593_+	0	0	0
Arpc3|5UTR|TC_401_135193.00000|chr5_122391879_122391952_+	0	0	0
Arpc4|5UTR|TC_1063_41242.00000|chr6_113378137_113378195_+	0	0	0
Arpc4|5UTR|TC_13063_735.00000|chr6_113378115_113378117_+	0	0	0
Arpc5l|5UTR|TC_2150_17579.00000|chr2_39008060_39008178_+	0	0	0
Arpc5|5UTR|TC_1149_37333.00000|chr1_152766596_152766680_+	0	0	0
Arpc5|5UTR|TC_15178_523.00000|chr1_152766702_152766704_+	0	0	0
Arpc5|5UTR|TC_9435_1517.00000|chr1_152766524_152766545_+	1	0	0
Arpp19|5UTR_UP1k|TC_178_295241.00000|chr9_75037660_75037709_+	0	0	0
Arrb1|5UTR_UP1k|TC_13147_724.00000|chr7_99535090_99535179_+	0	0	0
Arrb1|5UTR|TC_16153_453.00000|chr7_99535660_99535760_+	0	0	0
Arrb2|5UTR|TC_4140_6796.00000|chr11_70432617_70432735_+	0	0	0
Arrdc1|5UTR|TC_5062_4999.00000|chr2_24935124_24935231_-	0	0	0
Arrdc2|5UTR|TC_26974_138.00000|chr8_70839534_70839536_-	0	0	0
Arrdc3|5UTR_UP1k|TC_32816_83.00000|chr13_80883368_80883370_+	3	0	0
Arrdc3|5UTR_UP1k|TC_5854_3909.00000|chr13_80883406_80883411_+	3	0	0
Arrdc4|5UTR|TC_8615_1836.00000|chr7_68749172_68749249_-	0	0	0
Arsa|5UTR|TC_8496_1884.00000|chr15_89476101_89476185_-	2	0	0
Arsb|5UTR|TC_11332_1013.00000|chr13_93771660_93771695_+	0	1	0
Arsb|5UTR|TC_7542_2435.00000|chr13_93771721_93771730_+	0	0	0
Arsj|5UTR|TC_18753_323.00000|chr3_126363859_126363916_+	8	0	1
Arsk|5UTR|TC_13959_628.00000|chr13_76098580_76098665_-	1	0	0
Arv1|5UTR|TC_5733_4058.00000|chr8_124722131_124722209_+	0	0	0
Arvcf|5UTR|TC_18534_332.00000|chr16_18348180_18348281_+	406	0	1
Arvcf|5UTR|TC_22926_203.00000|chr16_18392572_18392636_+	0	0	0
Arxes2|5UTR|TC_26831_140.00000|chrX_135993876_135993878_+	0	0	0
Arxes2|5UTR|TC_5299_4652.00000|chrX_135993795_135993843_+	0	0	0
Asah1|5UTR|TC_2419_14972.00000|chr8_41374609_41374696_-	0	0	0
Asap1|5UTR_UP1k|TC_33396_79.00000|chr15_64383747_64383758_-	9	0	0
Asap1|5UTR_UP1k|TC_36061_62.00000|chr15_64383029_64383031_-	2	0	0
Asap1|5UTR|TC_4472_5427.00000|chr15_64382736_64382784_-	2	0	0
Asap1|5UTR|TC_5358_4051.00000|chr15_64382804_64382842_-	2	0	0
Asap1|5UTR|TC_9693_1376.00000|chr15_64382863_64382895_-	2	0	0
Asap3|5UTR|TC_14585_571.00000|chr4_136206356_136206439_+	0	0	0
Asb13|5UTR|TC_10863_1112.00000|chr13_3634076_3634130_+	0	0	0
Asb1|5UTR|TC_13589_669.00000|chr1_91540684_91540762_+	0	0	0
Asb6|5UTR|TC_4710_5579.00000|chr2_30828215_30828307_-	0	0	0
Ascc1|5UTR|TC_15429_503.00000|chr10_60003385_60003391_+	0	0	0
Ascc1|5UTR|TC_18355_340.00000|chr10_60003328_60003330_+	1	0	0
Ascc1|5UTR|TC_3621_8449.00000|chr10_60002821_60002846_+	0	0	1
Ascc2|5UTR|TC_2533_14150.00000|chr11_4637701_4637799_+	0	0	0
Ascc3|5UTR|TC_34994_68.00000|chr10_50592781_50592787_+	1	0	0
Ascc3|5UTR|TC_5492_4384.00000|chr10_50592662_50592737_+	1	0	0
Asf1a|5UTR_UP1k|TC_25171_162.00000|chr10_53596944_53596946_+	1	0	0
Asf1a|5UTR_UP1k|TC_31708_91.00000|chr10_53596801_53596803_+	1	0	0
Asf1a|5UTR|TC_11250_1028.00000|chr10_53596975_53596997_+	0	0	0
Asf1a|5UTR|TC_15089_530.00000|chr10_53597067_53597069_+	0	0	0
Asf1a|5UTR|TC_23143_198.00000|chr10_53597098_53597108_+	0	0	0
Asf1b|5UTR_UP1k|TC_8452_1908.00000|chr8_83955659_83955682_+	0	0	0
Asf1b|5UTR|TC_3498_8971.00000|chr8_83955705_83955713_+	0	0	0
Ash2l|5UTR|TC_1363_30752.00000|chr8_25847627_25847709_-	2	0	1
Ash2l|5UTR|TC_4063_7015.00000|chr8_25840762_25840791_-	0	0	0
Asic1|5UTR|TC_7963_2157.00000|chr15_99692151_99692231_+	0	0	0
Asl|5UTR|TC_5640_4183.00000|chr5_130024299_130024373_-	0	0	0
Asnsd1|5UTR|TC_1946_19823.00000|chr1_53352644_53352713_-	2	0	0
Asns|5UTR_UP1k|TC_1687_23760.00000|chr6_7693191_7693241_-	0	0	0
Asns|5UTR|TC_5880_3887.00000|chr6_7693118_7693169_-	0	0	0
Aspa|5UTR|TC_29791_107.00000|chr11_73324634_73324636_-	0	0	0
Asph|5UTR|TC_1833_21193.00000|chr4_9669075_9669109_-	0	0	0
Asph|5UTR|TC_27434_132.00000|chr4_9669145_9669147_-	0	0	0
Aspm|5UTR|TC_13578_607.00000|chr1_139454833_139454882_+	0	0	0
Aspm|5UTR|TC_13713_594.00000|chr1_139454762_139454805_+	0	0	0
Aspscr1|5UTR|TC_22363_214.00000|chr11_120672971_120672973_+	0	0	0
Aspscr1|5UTR|TC_7479_2481.00000|chr11_120672998_120673059_+	0	0	0
Ass1|5UTR|TC_2325_15883.00000|chr2_31470297_31470304_+	0	0	0
Ass1|5UTR|TC_6638_3139.00000|chr2_31470242_31470275_+	1	0	0
Aste1|5UTR_UP1k|TC_23136_199.00000|chr9_105395360_105395385_+	1	0	0
Aste1|5UTR|TC_33903_76.00000|chr9_105402775_105402777_+	0	0	0
Asxl1|5UTR_UP1k|TC_30620_100.00000|chr2_153345501_153345504_+	2	0	0
Asxl1|5UTR_UP1k|TC_6255_3505.00000|chr2_153345812_153345887_+	1	0	0
Asxl1|5UTR|TC_34756_70.00000|chr2_153346274_153346280_+	0	0	0
Asxl2|5UTR|TC_14318_596.00000|chr12_3426775_3426859_+	1	0	0
Asxl2|5UTR|TC_7115_2738.00000|chr12_3426882_3426915_+	1	0	0
Atad1|5UTR|TC_2563_13914.00000|chr19_32712286_32712377_-	0	0	0
Atad2b|5UTR|TC_35358_66.00000|chr12_4917397_4917411_+	1	0	0
Atad2b|5UTR|TC_37301_55.00000|chr12_4917351_4917364_+	1	0	0
Atad2|5UTR|TC_1885_20609.00000|chr15_58135063_58135122_-	0	0	0
Atad2|5UTR|TC_7371_2562.00000|chr15_58134996_58135043_-	0	0	0
Atad3a|5UTR|TC_1794_21881.00000|chr4_155761038_155761106_-	0	0	0
Atad5|5UTR|TC_11671_949.00000|chr11_80089392_80089463_+	1	0	0
Atat1|5UTR|TC_12581_804.00000|chr17_35910044_35910047_-	0	0	1
Ate1|5UTR|TC_2403_15106.00000|chr7_130519489_130519555_-	0	0	0
Ate1|5UTR|TC_7672_2346.00000|chr7_130519972_130520024_-	0	0	0
Atf1|5UTR_UP1k|TC_28500_120.00000|chr15_100227321_100227330_+	7	0	0
Atf1|5UTR_UP1k|TC_41843_32.00000|chr15_100227299_100227301_+	7	0	0
Atf1|5UTR|TC_12941_751.00000|chr15_100227965_100228013_+	0	0	0
Atf1|5UTR|TC_3379_9522.00000|chr15_100227839_100227938_+	1	0	0
Atf3|5UTR|TC_12641_793.00000|chr1_191183253_191183258_-	0	0	0
Atf4|5UTR|TC_256_208163.00000|chr15_80255495_80255500_+	1	0	1
Atf5|5UTR_UP1k|TC_408_130658.00000|chr7_44816599_44816604_-	1	0	1
Atf5|5UTR_UP1k|TC_5775_4008.00000|chr7_44816629_44816631_-	1	0	1
Atf6b|5UTR|TC_3440_9208.00000|chr17_34647134_34647218_+	0	0	0
Atf6|5UTR_UP1k|TC_21887_225.00000|chr1_170867796_170867802_-	0	0	0
Atf6|5UTR|TC_6141_3606.00000|chr1_170867737_170867775_-	0	0	0
Atg101|5UTR|TC_22549_210.00000|chr15_101284324_101284332_+	0	0	0
Atg101|5UTR|TC_4639_5747.00000|chr15_101284262_101284303_+	0	0	0
Atg10|5UTR|TC_15808_476.00000|chr13_91223960_91223989_-	0	0	0
Atg12|5UTR|TC_7301_2605.00000|chr18_46741552_46741581_-	0	0	0
Atg13|5UTR|TC_12652_791.00000|chr2_91710531_91710595_-	2	0	1
Atg14|5UTR|TC_5735_4050.00000|chr14_47568414_47568465_-	0	0	0
Atg16l1|5UTR|TC_3564_8698.00000|chr1_87756019_87756109_+	0	0	0
Atg16l2|5UTR|TC_8138_1798.00000|chr7_101302028_101302080_-	0	0	0
Atg2a|5UTR|TC_16868_412.00000|chr19_6241686_6241724_+	0	0	0
Atg2b|5UTR|TC_9766_1406.00000|chr12_105685163_105685319_-	3	0	0
Atg3|5UTR_UP1k|TC_12629_795.00000|chr16_45158752_45158797_+	1	0	0
Atg3|5UTR|TC_25194_162.00000|chr16_45159059_45159064_+	0	0	0
Atg3|5UTR|TC_5361_4566.00000|chr16_45158825_45158919_+	1	0	0
Atg3|5UTR|TC_7214_2666.00000|chr16_45158956_45159030_+	1	0	0
Atg4a|5UTR|TC_17202_396.00000|chr3_103646067_103646070_-	0	0	1
Atg4a|5UTR|TC_24836_168.00000|chr3_103646036_103646042_-	0	0	1
Atg4b|5UTR_UP1k|TC_4651_5095.00000|chr1_93754896_93754994_+	0	0	1
Atg4b|5UTR_UP1k|TC_5977_3412.00000|chr1_93755015_93755029_+	0	0	0
Atg4d|5UTR|TC_16479_435.00000|chr9_21265291_21265315_+	1	0	0
Atg5|5UTR|TC_10390_1205.00000|chr10_44268507_44268537_+	0	0	1
Atg5|5UTR|TC_11841_917.00000|chr10_44268337_44268399_+	0	0	1
Atg5|5UTR|TC_5533_4225.00000|chr10_44268433_44268487_+	0	0	1
Atg9b|5UTR|TC_22212_218.00000|chr5_24391987_24391992_-	0	0	0
Athl1|5UTR|TC_8482_1891.00000|chr7_140941551_140941609_+	0	0	0
Atic|5UTR|TC_1808_21622.00000|chr1_71557148_71557234_+	0	0	0
Atl2|5UTR|TC_3793_7818.00000|chr17_79896032_79896058_-	0	0	0
Atl3|5UTR|TC_19112_309.00000|chr19_7494424_7494482_+	0	0	0
Atl3|5UTR|TC_7605_2397.00000|chr19_7494520_7494620_+	0	0	0
Atm|5UTR_UP1k|TC_10456_1215.00000|chr9_53536762_53536828_-	5	0	0
Atm|5UTR_UP1k|TC_28670_119.00000|chr9_53536736_53536738_-	4	0	0
Atm|5UTR|TC_5126_3810.00000|chr9_53536667_53536710_-	3	0	0
Atm|5UTR|TC_7849_1797.00000|chr9_53536626_53536644_-	3	0	0
Atn1|5UTR_UP1k|TC_10418_1225.00000|chr6_124756945_124757028_-	1	0	1
Atn1|5UTR_UP1k|TC_26529_132.00000|chr6_124757187_124757201_-	1	0	1
Atn1|5UTR_UP1k|TC_29655_109.00000|chr6_124756879_124756922_-	1	0	1
Atn1|5UTR_UP1k|TC_5946_3751.00000|chr6_124757221_124757297_-	1	0	1
Atn1|5UTR|TC_24659_171.00000|chr6_124756328_124756349_-	0	0	1
Atn1|5UTR|TC_28170_124.00000|chr6_124756361_124756391_-	0	0	1
Atoh8|5UTR|TC_13986_626.00000|chr6_72235542_72235628_-	1	0	0
Atoh8|5UTR|TC_25943_152.00000|chr6_72235168_72235203_-	0	0	0
Atoh8|5UTR|TC_7444_2509.00000|chr6_72235223_72235316_-	0	0	0
Atox1|5UTR|TC_624_79268.00000|chr11_55461134_55461198_-	0	0	0
Atp10a|5UTR|TC_11411_913.00000|chr7_58658389_58658425_+	0	0	0
Atp10a|5UTR|TC_13758_591.00000|chr7_58658355_58658369_+	1	0	0
Atp10a|5UTR|TC_18995_314.00000|chr7_58658189_58658220_+	1	0	0
Atp10a|5UTR|TC_40575_39.00000|chr7_58658277_58658279_+	1	0	0
Atp10d|5UTR|TC_8579_1849.00000|chr5_72203276_72203383_+	0	0	0
Atp11b|5UTR_UP1k|TC_3097_10701.00000|chr3_35754067_35754135_+	2	0	0
Atp11c|5UTR_UP1k|TC_19288_303.00000|chrX_60404792_60404847_-	0	0	0
Atp11c|5UTR|TC_7886_2199.00000|chrX_60403967_60404037_-	0	0	0
Atp13a1|5UTR|TC_5624_4199.00000|chr8_69791219_69791250_+	0	0	0
Atp13a4|5UTR|TC_39633_43.00000|chr16_29544860_29544899_-	36	0	0
Atp1a1|5UTR|TC_6113_2804.00000|chr3_101604599_101604630_-	0	0	0
Atp1a1|5UTR|TC_6285_2676.00000|chr3_101604653_101604665_-	0	0	0
Atp1b1|5UTR|TC_17580_376.00000|chr1_164458349_164458358_-	0	0	0
Atp1b1|5UTR|TC_24856_167.00000|chr1_164457934_164457968_-	0	0	0
Atp1b1|5UTR|TC_8347_1957.00000|chr1_164458001_164458026_-	0	0	0
Atp1b3|5UTR_UP1k|TC_4136_6802.00000|chr9_96364306_96364368_-	0	0	0
Atp1b3|5UTR|TC_26677_142.00000|chr9_96364283_96364285_-	0	0	0
Atp2a2|5UTR|TC_20142_274.00000|chr5_122501783_122501785_-	0	0	0
Atp2b1|5UTR|TC_10608_1170.00000|chr10_98915121_98915162_+	3	0	0
Atp5a1|5UTR|TC_275_194724.00000|chr18_77773985_77774000_+	0	0	0
Atp5b|5UTR|TC_238_227588.00000|chr10_128083303_128083316_+	0	0	0
Atp5c1|5UTR|TC_860_52604.00000|chr2_10080412_10080508_-	0	0	0
Atp5d|5UTR_UP1k|TC_3105_10424.00000|chr10_80142272_80142305_+	0	0	0
Atp5d|5UTR|TC_645_75057.00000|chr10_80142338_80142416_+	0	0	0
Atp5e|5UTR|TC_1766_22319.00000|chr2_174464070_174464093_-	0	0	0
Atp5f1|5UTR|TC_620_79909.00000|chr3_105959219_105959290_-	0	0	0
Atp5g1|5UTR|TC_1103_39237.00000|chr11_96075603_96075686_-	0	0	0
Atp5g2|5UTR|TC_1993_19377.00000|chr15_102671031_102671083_-	0	0	0
Atp5g3|5UTR_UP1k|TC_5233_4755.00000|chr2_73911349_73911369_-	0	0	0
Atp5g3|5UTR_UP1k|TC_6102_3654.00000|chr2_73911326_73911328_-	0	0	0
Atp5g3|5UTR|TC_4148_6780.00000|chr2_73911260_73911272_-	0	0	0
Atp5g3|5UTR|TC_698_71234.00000|chr2_73911292_73911303_-	0	0	0
Atp5h|5UTR|TC_84_591718.00000|chr11_115419909_115419951_-	0	0	0
Atp5j2|5UTR|TC_144_371507.00000|chr5_145191527_145191571_-	0	0	0
Atp5k|5UTR|TC_777_59738.00000|chr5_108434371_108434401_-	0	0	0
Atp5l|5UTR|TC_514_99840.00000|chr9_44920679_44920721_-	0	0	0
Atp5o|5UTR|TC_358_151812.00000|chr16_91931561_91931660_-	0	0	0
Atp5sl|5UTR|TC_7989_2138.00000|chr7_25619413_25619439_+	0	0	0
Atp5s|5UTR|TC_12337_840.00000|chr12_69724943_69724996_+	0	0	0
Atp6ap1|5UTR|TC_2171_17363.00000|chrX_74297112_74297162_+	0	0	0
Atp6ap2|5UTR|TC_3187_10333.00000|chrX_12587786_12587852_+	0	0	0
Atp6v0a2|5UTR_UP1k|TC_20568_261.00000|chr5_124628557_124628595_+	3	0	1
Atp6v0a2|5UTR|TC_932_47999.00000|chr5_124629048_124629107_+	0	0	1
Atp6v0b|5UTR|TC_1302_32553.00000|chr4_117887309_117887366_-	0	0	0
Atp6v0c|5UTR|TC_889_50876.00000|chr17_24169418_24169472_-	0	0	0
Atp6v0e2|5UTR|TC_7031_2803.00000|chr6_48537636_48537700_+	0	0	0
Atp6v0e|5UTR_UP1k|TC_7650_2359.00000|chr17_26676381_26676388_+	0	0	0
Atp6v0e|5UTR|TC_590_85390.00000|chr17_26676410_26676451_+	0	0	0
Atp6v1b2|5UTR|TC_3982_7240.00000|chr8_69088720_69088775_+	0	0	0
Atp6v1c1|5UTR|TC_1108_38878.00000|chr15_38661903_38661994_+	1	0	0
Atp6v1d|5UTR|TC_10053_1274.00000|chr12_78861585_78861606_-	0	0	0
Atp6v1d|5UTR|TC_691_66427.00000|chr12_78861488_78861559_-	0	0	0
Atp6v1e1|5UTR_UP1k|TC_906_49553.00000|chr6_120822693_120822753_-	0	0	0
Atp6v1e1|5UTR|TC_14661_565.00000|chr6_120822670_120822672_-	0	0	0
Atp6v1f|5UTR|TC_448_117138.00000|chr6_29467743_29467797_+	0	0	0
Atp6v1g1|5UTR|TC_151_356874.00000|chr4_63544804_63544875_+	0	0	0
Atp6v1g1|5UTR|TC_3852_7623.00000|chr4_63544896_63544914_+	0	0	0
Atp6v1g2|5UTR_UP1k|TC_6635_3067.00000|chr17_35235932_35236054_+	6	0	0
Atp6v1g2|5UTR_UP1k|TC_9009_1645.00000|chr17_35235850_35235910_+	6	0	0
Atp7a|5UTR|TC_5724_4063.00000|chrX_106027221_106027317_+	0	0	0
Atp8a1|5UTR|TC_20502_263.00000|chr5_67847405_67847436_-	0	0	0
Atp8a1|5UTR|TC_32161_88.00000|chr5_67847366_67847388_-	0	0	0
Atp8b2|5UTR|TC_14015_623.00000|chr3_89963177_89963238_-	2	0	0
Atp8b3|5UTR|TC_14569_572.00000|chr10_80539089_80539158_-	0	0	0
Atp8b5|5UTR|TC_14071_618.00000|chr4_43267151_43267198_+	1	0	0
Atp9b|5UTR|TC_6324_3436.00000|chr18_80933981_80934086_-	0	0	0
Atpaf1|5UTR|TC_26422_145.00000|chr4_115784800_115784827_+	0	0	0
Atpaf2|5UTR_UP1k|TC_8024_2115.00000|chr11_60417497_60417552_-	3	0	0
Atpaf2|5UTR|TC_31101_96.00000|chr11_60417095_60417103_-	2	0	0
Atpaf2|5UTR|TC_3755_7921.00000|chr11_60417032_60417081_-	2	0	0
Atpif1|5UTR|TC_33_1229744.00000|chr4_132533576_132533649_-	0	0	0
Atraid|5UTR|TC_2581_13804.00000|chr5_31048631_31048667_+	0	0	0
Atrip|5UTR|TC_5803_3975.00000|chr9_109074050_109074137_-	0	0	1
Atrx|5UTR_UP1k|TC_24015_182.00000|chrX_105929403_105929405_-	2	0	0
Atrx|5UTR|TC_26684_142.00000|chrX_105929312_105929318_-	0	0	0
Atrx|5UTR|TC_8955_1703.00000|chrX_105929340_105929379_-	1	0	0
Atr|5UTR|TC_9179_1614.00000|chr9_95857632_95857705_+	0	0	0
Atxn10|5UTR_UP1k|TC_2989_11247.00000|chr15_85336236_85336296_+	0	0	0
Atxn10|5UTR_UP1k|TC_3019_11105.00000|chr15_85336320_85336379_+	0	0	0
Atxn10|5UTR|TC_13288_707.00000|chr15_85336448_85336454_+	0	0	0
Atxn10|5UTR|TC_15730_482.00000|chr15_85336405_85336408_+	0	0	0
Atxn1l|5UTR|TC_7602_2399.00000|chr8_109737707_109737782_-	4	0	1
Atxn2l|5UTR_UP1k|TC_14403_589.00000|chr7_126503396_126503492_-	0	0	0
Atxn2l|5UTR_UP1k|TC_19023_262.00000|chr7_126503590_126503636_-	0	0	0
Atxn2l|5UTR_UP1k|TC_19696_239.00000|chr7_126503665_126503676_-	0	0	0
Atxn3|5UTR|TC_8719_1794.00000|chr12_101958162_101958243_-	0	0	0
Atxn7l1|5UTR_UP1k|TC_31365_94.00000|chr12_33146946_33147002_+	5	0	2
Atxn7l1|5UTR|TC_41060_36.00000|chr12_33302504_33302554_+	2	0	0
Atxn7l2|5UTR|TC_7399_2538.00000|chr3_108210443_108210539_-	0	0	0
Atxn7l3b|5UTR|TC_1279_33330.00000|chr10_112928956_112929022_-	0	0	0
Atxn7l3|5UTR_UP1k|TC_32226_87.00000|chr11_102297020_102297024_-	4	0	1
Atxn7l3|5UTR_UP1k|TC_35524_65.00000|chr11_102296991_102296993_-	3	0	1
Auh|5UTR|TC_5898_3865.00000|chr13_52929647_52929712_-	0	0	0
Aup1|5UTR|TC_8375_1945.00000|chr6_83054638_83054664_+	0	0	0
Aurkb|5UTR|TC_36197_61.00000|chr11_69045890_69045904_+	0	0	0
Avil|5UTR|TC_26032_150.00000|chr10_127000717_127000749_+	0	0	0
Avl9|5UTR_UP1k|TC_18125_320.00000|chr6_56714836_56714876_+	1	0	1
Avl9|5UTR|TC_6241_3344.00000|chr6_56714901_56714981_+	1	0	1
Avpi1|5UTR_UP1k|TC_8412_1782.00000|chr19_42129026_42129060_-	0	0	0
Avpi1|5UTR|TC_3799_6949.00000|chr19_42128918_42128964_-	0	0	0
Avpi1|5UTR|TC_3858_6790.00000|chr19_42128990_42129003_-	0	0	0
Axin2|5UTR|TC_20551_261.00000|chr11_108920374_108920467_+	2	0	0
Axl|5UTR|TC_2426_14934.00000|chr7_25788499_25788541_-	0	0	0
Axl|5UTR|TC_4332_6392.00000|chr7_25788662_25788697_-	0	0	0
B230118H07Rik|5UTR|TC_2204_17058.00000|chr2_101628920_101629033_-	1	0	0
B230219D22Rik|5UTR|TC_3287_9846.00000|chr13_55693079_55693178_+	1	0	0
B2m|5UTR|TC_88_571739.00000|chr2_122147682_122147690_+	0	0	0
B2m|5UTR|TC_943_47400.00000|chr2_122147711_122147727_+	0	0	0
B3galnt1|5UTR|TC_3063_10854.00000|chr3_69598832_69598939_-	1	0	0
B3galnt2|5UTR_UP1k|TC_14051_619.00000|chr13_13954515_13954552_+	0	0	0
B3galnt2|5UTR|TC_4434_6141.00000|chr13_13954615_13954678_+	0	0	0
B3galt6|5UTR|TC_20532_262.00000|chr4_155992637_155992651_-	0	0	0
B3gat3|5UTR|TC_5316_4616.00000|chr19_8920474_8920559_+	0	0	0
B3glct|5UTR|TC_21522_235.00000|chr5_149678211_149678329_+	0	0	0
B3gnt1|5UTR|TC_10967_1087.00000|chr19_5038828_5038902_+	0	0	0
B3gnt2|5UTR|TC_5998_3763.00000|chr11_22859671_22859729_-	1	0	2
B3gnt3|5UTR_UP1k|TC_35830_64.00000|chr8_71702608_71702665_-	5	0	0
B3gntl1|5UTR|TC_11057_982.00000|chr11_121673119_121673155_-	0	0	1
B3gntl1|5UTR|TC_13101_663.00000|chr11_121673047_121673099_-	0	0	0
B4galt1|5UTR|TC_11118_1056.00000|chr4_40853962_40854000_-	0	0	0
B4galt3|5UTR|TC_20192_272.00000|chr1_171270379_171270381_+	2	0	0
B4galt3|5UTR|TC_6262_3497.00000|chr1_171270325_171270351_+	3	0	0
B4galt7|5UTR|TC_11825_919.00000|chr13_55600063_55600133_+	0	0	1
B9d1|5UTR|TC_5685_4116.00000|chr11_61505138_61505202_+	0	0	0
B9d2|5UTR_UP1k|TC_3716_8092.00000|chr7_25680772_25680823_+	0	0	0
BB287469|5UTR|TC_12238_856.00000|chr12_87618866_87618869_+	1	0	0
BC003331|5UTR|TC_7601_2400.00000|chr1_150392712_150392752_-	0	0	0
BC003965|5UTR|TC_4408_6207.00000|chr17_25184560_25184614_+	0	0	0
BC005537|5UTR_UP1k|TC_1481_27369.00000|chr13_24801199_24801203_+	13	0	0
BC005537|5UTR_UP1k|TC_15728_482.00000|chr13_24801137_24801140_+	13	0	0
BC005624|5UTR|TC_921_48451.00000|chr2_30981852_30981943_-	0	0	0
BC017158|5UTR|TC_13609_667.00000|chr7_128298078_128298147_-	0	0	0
BC018242|5UTR|TC_11098_1059.00000|chr9_21937013_21937056_+	2	0	1
BC018242|5UTR|TC_27214_135.00000|chr9_21937079_21937090_+	2	0	1
BC021614|5UTR_UP1k|TC_7726_2300.00000|chr19_4059443_4059474_-	0	0	0
BC022687|5UTR_UP1k|TC_19637_290.00000|chr12_112808918_112808946_+	0	0	1
BC022687|5UTR_UP1k|TC_37877_52.00000|chr12_112808890_112808895_+	0	0	1
BC022687|5UTR|TC_22747_206.00000|chr12_112808964_112808995_+	0	0	1
BC022687|5UTR|TC_40030_41.00000|chr12_112809149_112809151_+	0	0	1
BC023829|5UTR_UP1k|TC_6944_2872.00000|chrX_70477107_70477191_-	1	0	0
BC024978|5UTR|TC_13678_660.00000|chr7_27195903_27195907_+	1	0	0
BC024978|5UTR|TC_22569_210.00000|chr7_27195796_27195819_+	2	0	0
BC024978|5UTR|TC_9733_1416.00000|chr7_27195840_27195882_+	1	0	0
BC027231|5UTR|TC_5281_4671.00000|chr16_44724279_44724337_+	0	0	0
BC028528|5UTR_UP1k|TC_17027_404.00000|chr3_95892005_95892038_-	0	0	0
BC028528|5UTR_UP1k|TC_5648_4168.00000|chr3_95891934_95891985_-	0	0	0
BC029214|5UTR|TC_35066_68.00000|chr2_25461034_25461036_-	0	0	0
BC029214|5UTR|TC_39072_46.00000|chr2_25460976_25460978_-	0	0	0
BC029214|5UTR|TC_8547_1864.00000|chr2_25460915_25460955_-	0	0	0
BC030867|5UTR|TC_25313_160.00000|chr11_102248958_102248992_+	1	0	0
BC030867|5UTR|TC_7401_2533.00000|chr11_102248844_102248931_+	1	0	0
BC037034|5UTR|TC_12516_814.00000|chr5_138264021_138264039_-	0	0	0
BC048403|5UTR|TC_6811_2975.00000|chr10_121739918_121739983_+	0	0	0
BC049715|5UTR_UP1k|TC_11129_1054.00000|chr6_136828402_136828471_+	14	0	0
BC052040|5UTR|TC_15272_482.00000|chr2_115581769_115581783_+	0	0	0
BC052040|5UTR|TC_5397_4296.00000|chr2_115581655_115581749_+	0	0	0
BC053749|5UTR|TC_7160_2710.00000|chr7_30552242_30552329_-	1	0	0
BC055324|5UTR|TC_5194_4805.00000|chr1_163994741_163994811_-	0	0	0
BC068281|5UTR|TC_5085_4948.00000|chr12_4843319_4843458_+	0	0	0
Babam1|5UTR_UP1k|TC_26667_142.00000|chr8_71396600_71396602_+	2	0	0
Babam1|5UTR|TC_4485_6031.00000|chr8_71396844_71396901_+	1	0	0
Bace1|5UTR|TC_37049_57.00000|chr9_45838544_45838552_+	3	0	0
Bace1|5UTR|TC_9841_1383.00000|chr9_45838578_45838588_+	3	0	0
Bad|5UTR|TC_1348_31264.00000|chr19_6942598_6942609_+	1	0	0
Bad|5UTR|TC_21993_223.00000|chr19_6941881_6941884_+	1	0	0
Bad|5UTR|TC_5656_4157.00000|chr19_6942566_6942578_+	1	0	0
Bag1|5UTR_UP1k|TC_9775_1404.00000|chr4_40948308_40948310_-	1	0	0
Bag1|5UTR|TC_18161_350.00000|chr4_40948184_40948186_-	1	0	0
Bag2|5UTR|TC_1983_19456.00000|chr1_33757718_33757788_-	0	0	0
Bag3|5UTR|TC_33746_77.00000|chr7_128523854_128523874_+	0	0	0
Bag3|5UTR|TC_4471_6066.00000|chr7_128523768_128523776_+	0	0	0
Bag3|5UTR|TC_6920_2895.00000|chr7_128523612_128523659_+	0	0	0
Bag3|5UTR|TC_8287_1983.00000|chr7_128523560_128523592_+	1	0	0
Bag3|5UTR|TC_9129_1632.00000|chr7_128523691_128523745_+	0	0	0
Bag4|5UTR|TC_10408_1226.00000|chr8_25785182_25785221_-	0	0	0
Bag5|5UTR|TC_5798_3978.00000|chr12_111713178_111713254_-	1	0	0
Bag5|5UTR|TC_8983_1692.00000|chr12_111713057_111713125_-	1	0	0
Bag6|5UTR|TC_3196_10283.00000|chr17_35135203_35135240_+	0	0	0
Bag6|5UTR|TC_3809_7778.00000|chr17_35135467_35135528_+	0	2	0
Bahcc1|5UTR|TC_17522_379.00000|chr11_120232910_120232948_+	1	0	0
Bahd1|5UTR|TC_25009_165.00000|chr2_118901591_118901630_+	0	0	0
Baiap2|5UTR_UP1k|TC_3257_9997.00000|chr11_119943085_119943091_+	0	0	0
Bak1|5UTR|TC_1083_40202.00000|chr17_27028510_27028603_-	1	0	0
Bak1|5UTR|TC_7857_2222.00000|chr17_27028624_27028642_-	2	0	0
Bambi|5UTR|TC_16725_421.00000|chr18_3507905_3507958_+	1	0	0
Bambi|5UTR|TC_20289_269.00000|chr18_3507984_3508038_+	1	0	0
Banp|5UTR|TC_11482_970.00000|chr8_121950591_121950627_+	0	0	0
Banp|5UTR|TC_5798_3905.00000|chr8_121950517_121950568_+	0	0	0
Bap1|5UTR|TC_2424_14938.00000|chr14_31251454_31251516_+	0	0	1
Bard1|5UTR|TC_7966_2154.00000|chr1_71102896_71103002_-	0	0	0
Basp1|5UTR_UP1k|TC_9848_1380.00000|chr15_25413789_25413791_-	1	0	0
Basp1|5UTR|TC_211_255096.00000|chr15_25413735_25413769_-	0	0	0
Batf2|5UTR_UP1k|TC_42056_31.00000|chr19_6164437_6164440_+	0	0	0
Bax|5UTR|TC_1359_30989.00000|chr7_45466780_45466851_-	0	0	0
Bax|5UTR|TC_6660_3120.00000|chr7_45466879_45466900_-	1	0	0
Baz1b|5UTR_UP1k|TC_13955_629.00000|chr5_135187257_135187283_+	1	0	0
Baz1b|5UTR_UP1k|TC_27191_135.00000|chr5_135187318_135187322_+	1	0	0
Baz1b|5UTR|TC_10994_1081.00000|chr5_135187550_135187582_+	0	0	0
Baz2a|5UTR|TC_21055_247.00000|chr10_128092778_128092828_+	1	0	0
Bbc3|5UTR_UP1k|TC_24706_170.00000|chr7_16308813_16308819_+	4	0	2
Bbc3|5UTR_UP1k|TC_38560_49.00000|chr7_16308752_16308764_+	5	0	2
Bbc3|5UTR|TC_7524_2445.00000|chr7_16309557_16309654_+	0	0	2
Bbs10|5UTR|TC_8222_2012.00000|chr10_111298655_111298718_+	0	0	0
Bbs1|5UTR|TC_13616_666.00000|chr19_4906606_4906657_-	0	0	0
Bbs2|5UTR|TC_18222_347.00000|chr8_94098478_94098523_-	0	0	0
Bbs2|5UTR|TC_30564_101.00000|chr8_94098377_94098393_-	0	0	0
Bbs4|5UTR|TC_15725_483.00000|chr9_59353432_59353466_-	0	0	0
Bbs5|5UTR_UP1k|TC_14795_522.00000|chr2_69647179_69647201_+	0	0	0
Bbs5|5UTR_UP1k|TC_24360_149.00000|chr2_69647118_69647150_+	1	0	0
Bbs5|5UTR_UP1k|TC_7989_2060.00000|chr2_69647226_69647253_+	0	0	0
Bbs7|5UTR|TC_9041_1667.00000|chr3_36613377_36613434_-	0	0	0
Bbx|5UTR|TC_4189_6706.00000|chr16_50432361_50432391_-	2	0	1
Bbx|5UTR|TC_9507_1488.00000|chr16_50432240_50432321_-	1	0	1
Bcap29|5UTR|TC_4500_5994.00000|chr12_31634624_31634669_-	1	0	0
Bcap31|5UTR|TC_1809_21602.00000|chrX_73716149_73716175_-	0	0	0
Bcar1|5UTR_UP1k|TC_30797_99.00000|chr8_111744822_111744861_-	8	0	1
Bcar1|5UTR|TC_1747_22623.00000|chr8_111732077_111732144_-	0	0	0
Bcar1|5UTR|TC_22170_219.00000|chr8_111743689_111743737_-	0	0	0
Bcar1|5UTR|TC_6056_3697.00000|chr8_111743788_111743850_-	0	0	0
Bcar3|5UTR_UP1k|TC_28631_119.00000|chr3_122419742_122419745_+	1	0	0
Bcar3|5UTR|TC_16165_452.00000|chr3_122419766_122419798_+	1	0	0
Bcar3|5UTR|TC_4348_6344.00000|chr3_122419951_122420025_+	1	0	0
Bcas2|5UTR|TC_951_46826.00000|chr3_103171701_103171761_+	0	0	0
Bcat1|5UTR|TC_1425_28849.00000|chr6_145075937_145076058_-	0	0	1
Bcat1|5UTR|TC_18810_321.00000|chr6_145076083_145076085_-	0	0	1
Bcat2|5UTR_UP1k|TC_29761_108.00000|chr7_45570481_45570512_+	29	0	2
Bcat2|5UTR|TC_10050_1322.00000|chr7_45570319_45570367_+	0	0	0
Bccip|5UTR|TC_232_231404.00000|chr7_133709324_133709354_+	0	0	0
Bcdin3d|5UTR|TC_9382_1534.00000|chr15_99474660_99474732_-	0	0	0
Bckdha|5UTR|TC_5850_3914.00000|chr7_25658744_25658772_-	0	0	0
Bckdk|5UTR|TC_2999_11194.00000|chr7_127904057_127904125_+	1	0	0
Bcl10|5UTR|TC_11678_947.00000|chr3_145924407_145924409_+	0	0	0
Bcl10|5UTR|TC_2332_15832.00000|chr3_145924284_145924363_+	0	0	0
Bcl2l11|5UTR|TC_12281_850.00000|chr2_128126009_128126049_+	0	0	1
Bcl2l11|5UTR|TC_15163_525.00000|chr2_128127576_128127654_+	5	0	2
Bcl2l12|5UTR|TC_8371_1946.00000|chr7_44997511_44997615_-	0	0	0
Bcl2l13|5UTR|TC_26590_143.00000|chr6_120836272_120836276_+	0	0	0
Bcl2l13|5UTR|TC_6263_3497.00000|chr6_120836205_120836251_+	1	0	0
Bcl2l15|5UTR|TC_12498_817.00000|chr3_103832742_103832836_+	0	0	0
Bcl2l15|5UTR|TC_23830_185.00000|chr3_103832699_103832716_+	1	0	0
Bcl2|5UTR|TC_19329_301.00000|chr1_106714262_106714292_-	9	0	0
Bcl3|5UTR_UP1k|TC_32904_83.00000|chr7_19823334_19823367_-	2	0	1
Bcl6b|5UTR_UP1k|TC_35518_65.00000|chr11_70230221_70230241_-	1	0	1
Bcl6|5UTR_UP1k|TC_14373_591.00000|chr16_23988634_23988639_-	1	0	0
Bcl6|5UTR|TC_11083_1063.00000|chr16_23988536_23988614_-	0	0	0
Bcl7a|5UTR|TC_8821_1757.00000|chr5_123344444_123344623_+	0	0	1
Bcl7b|5UTR|TC_1226_32986.00000|chr5_135168354_135168437_+	0	0	0
Bcl7b|5UTR|TC_3530_8408.00000|chr5_135168459_135168490_+	0	0	0
Bcl7c|5UTR|TC_2833_11996.00000|chr7_127708589_127708729_-	0	0	0
Bcl9l|5UTR_UP1k|TC_13050_737.00000|chr9_44498217_44498315_+	3	0	0
Bcl9l|5UTR|TC_13297_706.00000|chr9_44499119_44499193_+	0	0	0
Bcl9l|5UTR|TC_29063_115.00000|chr9_44499244_44499271_+	0	0	0
Bcl9|5UTR_UP1k|TC_40326_40.00000|chr3_97227555_97227573_-	4	0	0
Bco2|5UTR_UP1k|TC_32770_84.00000|chr9_50555142_50555182_-	0	0	0
Bcs1l|5UTR|TC_11986_894.00000|chr1_74588352_74588391_+	1	0	0
Bdkrb2|5UTR_UP1k|TC_17771_366.00000|chr12_105563111_105563162_+	0	0	0
Bdkrb2|5UTR|TC_24092_180.00000|chr12_105563183_105563225_+	0	0	0
Bdnf|5UTR|TC_13776_647.00000|chr2_109676975_109677050_+	215	0	0
Bdnf|5UTR|TC_3470_9084.00000|chr2_109693563_109693621_+	1	0	0
Bdp1|5UTR|TC_10389_1230.00000|chr13_100104032_100104093_-	1	0	0
Becn1|5UTR|TC_2087_18350.00000|chr11_101302238_101302288_-	1	0	0
Bend3|5UTR|TC_19601_291.00000|chr10_43479286_43479358_+	0	0	0
Bend5|5UTR|TC_13094_730.00000|chr4_111415140_111415253_+	0	0	0
Bend5|5UTR|TC_33723_77.00000|chr4_111415097_111415118_+	0	0	0
Bend6|5UTR_UP1k|TC_15022_536.00000|chr1_33907736_33907776_-	2	0	0
Bend6|5UTR_UP1k|TC_30110_104.00000|chr1_33908518_33908537_-	7	0	0
Bet1l|5UTR|TC_5042_5021.00000|chr7_140856260_140856330_-	0	0	0
Bet1|5UTR|TC_13559_674.00000|chr6_4086815_4086817_-	0	0	0
Bet1|5UTR|TC_2089_18319.00000|chr6_4086924_4086957_-	1	0	0
Bet1|5UTR|TC_9295_1567.00000|chr6_4086892_4086903_-	0	0	0
Bex2|5UTR|TC_41600_34.00000|chrX_136068138_136068140_-	0	0	0
Bex2|5UTR|TC_8231_2009.00000|chrX_136068201_136068237_-	0	0	0
Bglap2|5UTR_UP1k|TC_20362_267.00000|chr3_88378727_88378761_-	0	1	0
Bgn|5UTR|TC_413_129311.00000|chrX_73483629_73483664_+	0	0	0
Bhlhe40|5UTR|TC_12358_837.00000|chr6_108660776_108660782_+	0	0	0
Bhlhe40|5UTR|TC_1433_28673.00000|chr6_108660620_108660700_+	1	0	0
Bhlhe41|5UTR_UP1k|TC_18129_320.00000|chr6_145865554_145865602_-	0	0	0
Bhlhe41|5UTR_UP1k|TC_8354_1809.00000|chr6_145865435_145865532_-	0	0	0
Bhlhe41|5UTR|TC_14074_562.00000|chr6_145865379_145865409_-	0	0	0
Bicc1|5UTR|TC_16643_425.00000|chr10_71159633_71159671_-	0	0	0
Bicd1|5UTR|TC_15152_526.00000|chr6_149408982_149409093_+	3	0	0
Bid|5UTR|TC_1804_21734.00000|chr6_120916771_120916869_-	0	0	0
Bin1|5UTR_UP1k|TC_11498_938.00000|chr18_32377191_32377202_+	0	0	0
Bin1|5UTR|TC_1610_23695.00000|chr18_32377222_32377308_+	0	0	0
Bin3|5UTR|TC_5417_4497.00000|chr14_70100081_70100146_+	0	0	0
Birc3|5UTR_UP1k|TC_37426_55.00000|chr9_7873186_7873197_-	2	0	1
Birc3|5UTR|TC_11542_889.00000|chr9_7873023_7873038_-	0	0	1
Birc3|5UTR|TC_16349_387.00000|chr9_7872967_7872995_-	0	0	1
Birc3|5UTR|TC_8097_2083.00000|chr9_7872807_7872928_-	0	0	1
Birc5|5UTR_UP1k|TC_5864_3902.00000|chr11_117849221_117849229_+	1	0	0
Birc5|5UTR|TC_664_74884.00000|chr11_117849263_117849332_+	0	0	0
Birc6|5UTR_UP1k|TC_33970_75.00000|chr17_74527506_74527518_+	7	1	0
Blmh|5UTR|TC_25312_160.00000|chr11_76945706_76945708_+	0	0	0
Blmh|5UTR|TC_4572_5863.00000|chr11_76945727_76945783_+	0	0	0
Blm|5UTR|TC_6261_3498.00000|chr7_80535056_80535155_-	1	0	0
Bloc1s1|5UTR|TC_1000_44722.00000|chr10_128923446_128923542_-	0	0	0
Bloc1s2|5UTR|TC_1953_19775.00000|chr19_44146426_44146449_-	0	0	0
Bloc1s3|5UTR_UP1k|TC_30442_102.00000|chr7_19508607_19508634_-	0	0	0
Bloc1s3|5UTR|TC_17763_367.00000|chr7_19508328_19508372_-	0	0	0
Bloc1s5|5UTR|TC_4913_5256.00000|chr13_38635042_38635119_-	0	0	0
Bloc1s6|5UTR|TC_11490_983.00000|chr2_122738582_122738624_+	0	0	0
Blvra|5UTR|TC_2947_11476.00000|chr2_127070641_127070706_+	0	0	0
Blvrb|5UTR|TC_17991_357.00000|chr7_27448089_27448091_+	0	0	0
Blvrb|5UTR|TC_2055_18657.00000|chr7_27448053_27448063_+	0	0	0
Blvrb|5UTR|TC_3245_10058.00000|chr7_27447993_27448032_+	0	0	0
Blzf1|5UTR|TC_6031_3716.00000|chr1_164307214_164307302_-	0	0	0
Bmi1|5UTR|TC_7028_2806.00000|chr2_18677219_18677290_+	3	0	0
Bmp1|5UTR|TC_28125_124.00000|chr14_70520239_70520271_-	0	0	0
Bmp2k|5UTR_UP1k|TC_17443_384.00000|chr5_96996684_96996736_+	4	0	0
Bmper|5UTR|TC_15709_484.00000|chr9_23223514_23223565_+	0	0	0
Bmpr2|5UTR_UP1k|TC_16641_425.00000|chr1_59763512_59763567_+	7	0	0
Bmpr2|5UTR_UP1k|TC_31958_89.00000|chr1_59763425_59763435_+	7	0	0
Bms1|5UTR|TC_2164_17430.00000|chr6_118419395_118419447_-	0	0	0
Bnc2|5UTR_UP1k|TC_29235_113.00000|chr4_84676070_84676089_-	0	0	1
Bnc2|5UTR|TC_8296_1974.00000|chr4_84675048_84675125_-	0	0	1
Bnc2|5UTR|TC_9056_1659.00000|chr4_84674996_84675003_-	0	0	1
Bnip1|5UTR_UP1k|TC_15448_502.00000|chr17_26780851_26780902_+	0	0	0
Bnip1|5UTR|TC_7738_2294.00000|chr17_26780999_26781083_+	0	0	0
Bnip2|5UTR|TC_18998_314.00000|chr9_69989562_69989564_+	0	0	0
Bnip2|5UTR|TC_970_45992.00000|chr9_69989471_69989539_+	0	0	0
Bnip3l|5UTR|TC_2149_17579.00000|chr14_67008819_67008887_-	0	0	0
Bnip3|5UTR|TC_1249_34230.00000|chr7_138909457_138909509_-	0	0	0
Bnip3|5UTR|TC_15817_476.00000|chr7_138909426_138909428_-	0	0	0
Bok|5UTR_UP1k|TC_18143_350.00000|chr1_93685580_93685668_+	1	0	1
Bok|5UTR|TC_16306_444.00000|chr1_93685733_93685789_+	1	0	1
Bola1|5UTR_UP1k|TC_9227_1595.00000|chr3_96198453_96198506_-	7	0	0
Bola1|5UTR|TC_3288_9838.00000|chr3_96197577_96197672_-	0	0	0
Bola2|5UTR|TC_580_87833.00000|chr7_126695953_126696002_+	0	0	0
Bola3|5UTR|TC_631_78125.00000|chr6_83349446_83349488_+	0	0	0
Bop1|5UTR_UP1k|TC_6266_3495.00000|chr15_76477276_76477281_-	0	0	0
Bop1|5UTR|TC_1109_38859.00000|chr15_76477242_76477256_-	0	0	0
Bora|5UTR|TC_6420_3327.00000|chr14_99046375_99046456_+	1	0	0
Bpgm|5UTR|TC_5060_5002.00000|chr6_34476290_34476356_+	0	0	0
Bphl|5UTR|TC_8601_1842.00000|chr13_34037612_34037647_+	0	1	0
Brap|5UTR|TC_21145_245.00000|chr5_121660639_121660643_+	0	0	0
Brat1|5UTR|TC_17868_362.00000|chr5_140705076_140705104_+	0	0	0
Brca1|5UTR|TC_6375_3378.00000|chr11_101551821_101551890_-	0	0	0
Brcc3|5UTR|TC_11676_948.00000|chrX_75416618_75416646_+	0	0	0
Brcc3|5UTR|TC_2706_12930.00000|chrX_75416673_75416711_+	0	0	0
Brd2|5UTR|TC_10955_1090.00000|chr17_34122577_34122646_-	8	0	0
Brd2|5UTR|TC_25125_163.00000|chr17_34122324_34122340_-	6	0	0
Brd2|5UTR|TC_35910_63.00000|chr17_34122231_34122234_-	6	0	0
Brd2|5UTR|TC_4350_6341.00000|chr17_34119329_34119337_-	3	0	0
Brd3|5UTR|TC_15314_513.00000|chr2_27475604_27475608_-	120	0	0
Brd3|5UTR|TC_27269_134.00000|chr2_27475168_27475205_-	120	0	0
Brd3|5UTR|TC_4857_5350.00000|chr2_27475629_27475695_-	120	0	0
Brd7|5UTR|TC_3369_9556.00000|chr8_88361949_88362014_-	0	0	0
Brd8|5UTR|TC_2283_16306.00000|chr18_34624566_34624592_-	0	0	0
Brd9|5UTR|TC_1944_19839.00000|chr13_73937788_73937889_+	0	0	0
Brf1|5UTR|TC_9299_1565.00000|chr12_113000403_113000456_-	0	0	0
Brf2|5UTR|TC_7703_2318.00000|chr8_27128622_27128698_-	0	0	0
Bri3bp|5UTR|TC_5268_3650.00000|chr5_125441605_125441626_+	0	0	0
Bri3bp|5UTR|TC_7108_2156.00000|chr5_125441562_125441577_+	0	0	0
Bri3bp|5UTR|TC_8006_1725.00000|chr5_125441656_125441690_+	0	0	0
Brip1|5UTR|TC_7198_2680.00000|chr11_86201152_86201194_-	0	0	0
Brix1|5UTR|TC_1295_32787.00000|chr15_10485899_10485967_-	0	0	0
Brk1|5UTR_UP1k|TC_938_47739.00000|chr6_113604750_113604767_+	0	0	0
Brms1l|5UTR|TC_14157_610.00000|chr12_55836442_55836475_+	0	0	0
Brms1l|5UTR|TC_1571_25644.00000|chr12_55836320_55836401_+	0	0	0
Brms1|5UTR|TC_1040_42436.00000|chr19_5041348_5041410_+	0	0	0
Brwd1|5UTR|TC_18713_325.00000|chr16_96082412_96082430_-	1	0	0
Bsdc1|5UTR|TC_6439_3305.00000|chr4_129461665_129461684_+	0	0	1
Bsg|5UTR|TC_108_459713.00000|chr10_79704457_79704509_+	0	0	0
Bst1|5UTR|TC_11708_942.00000|chr5_43818881_43818919_+	0	0	0
Bst2|5UTR|TC_738_64682.00000|chr8_71537409_71537483_-	0	0	0
Btbd2|5UTR|TC_10560_1182.00000|chr10_80657066_80657139_-	2	0	0
Btbd3|5UTR|TC_5463_4431.00000|chr2_138256536_138256695_+	1	0	0
Btbd7|5UTR_UP1k|TC_8625_1832.00000|chr12_102878410_102878495_-	6	0	0
Btbd8|5UTR_UP1k|TC_11958_899.00000|chr5_107437914_107437982_+	0	0	0
Btbd9|5UTR|TC_21740_229.00000|chr17_30576217_30576291_-	0	0	0
Btd|5UTR|TC_12627_795.00000|chr14_31641014_31641098_+	0	0	0
Btf3l4|5UTR_UP1k|TC_13415_691.00000|chr4_108834246_108834250_-	3	1	0
Btf3l4|5UTR_UP1k|TC_39303_45.00000|chr4_108834047_108834049_-	2	1	0
Btf3l4|5UTR|TC_1394_29780.00000|chr4_108833551_108833646_-	0	0	0
Btf3|5UTR|TC_223_240684.00000|chr13_98316970_98317006_-	0	0	0
Btg1|5UTR|TC_7077_2767.00000|chr10_96617003_96617005_+	1	0	0
Btg2|5UTR|TC_6817_2970.00000|chr1_134079118_134079121_-	0	0	0
Btg3|5UTR|TC_14791_554.00000|chr16_78376665_78376696_-	0	0	0
Btrc|5UTR|TC_11471_808.00000|chr19_45363750_45363770_+	0	0	0
Btrc|5UTR|TC_6918_2261.00000|chr19_45363793_45363825_+	0	0	0
Bub1b|5UTR|TC_10929_1096.00000|chr2_118598276_118598291_+	0	0	1
Bub1b|5UTR|TC_22205_218.00000|chr2_118598318_118598325_+	0	0	1
Bub1b|5UTR|TC_36277_61.00000|chr2_118598383_118598385_+	0	0	1
Bub1|5UTR|TC_5494_4384.00000|chr2_127831818_127831872_-	0	0	1
Bub3|5UTR|TC_781_59394.00000|chr7_131560369_131560413_+	0	0	0
Bud13|5UTR|TC_4214_6656.00000|chr9_46282989_46283018_+	0	0	0
Bud31|5UTR|TC_1307_32454.00000|chr5_145140369_145140408_+	1	0	0
Bud31|5UTR|TC_7006_2825.00000|chr5_145140432_145140448_+	1	0	0
Bysl|5UTR|TC_1055_41671.00000|chr17_47611219_47611240_-	0	0	0
Bysl|5UTR|TC_20494_263.00000|chr17_47611175_47611177_-	0	0	0
Bysl|5UTR|TC_8930_1718.00000|chr17_47611456_47611494_-	2	0	0
Bzw1|5UTR|TC_903_49626.00000|chr1_58393123_58393148_+	0	0	0
Bzw2|5UTR_UP1k|TC_22096_220.00000|chr12_36157803_36157807_-	10	0	0
Bzw2|5UTR|TC_1988_19419.00000|chr12_36156759_36156822_-	0	0	0
C030006K11Rik|5UTR|TC_6161_3591.00000|chr15_76723776_76723852_-	0	0	0
C030039L03Rik|5UTR_UP1k|TC_27699_129.00000|chr7_27674649_27674658_+	177	0	0
C030039L03Rik|5UTR|TC_10698_1149.00000|chr7_27689404_27689483_+	23	0	0
C1d|5UTR|TC_2495_14463.00000|chr11_17257542_17257639_+	1	0	0
C1galt1c1|5UTR|TC_14914_533.00000|chrX_38635003_38635027_-	0	0	0
C1galt1c1|5UTR|TC_2939_11188.00000|chrX_38635050_38635145_-	0	1	0
C1galt1|5UTR|TC_31294_95.00000|chr6_7845261_7845267_+	1	0	0
C1qbp|5UTR|TC_837_54551.00000|chr11_70982954_70983034_-	0	0	0
C1qtnf1|5UTR_UP1k|TC_30356_102.00000|chr11_118427452_118427470_+	10	0	0
C1qtnf1|5UTR_UP1k|TC_38822_47.00000|chr11_118427577_118427612_+	7	0	0
C1qtnf1|5UTR|TC_13393_693.00000|chr11_118433800_118433882_+	105	0	1
C1qtnf1|5UTR|TC_18386_325.00000|chr11_118428403_118428500_+	0	0	0
C1qtnf1|5UTR|TC_24005_170.00000|chr11_118428521_118428540_+	0	0	0
C1qtnf6|5UTR|TC_19362_300.00000|chr15_78529565_78529567_-	0	0	0
C1qtnf6|5UTR|TC_5518_4345.00000|chr15_78529622_78529634_-	1	0	0
C1qtnf6|5UTR|TC_9704_1422.00000|chr15_78529587_78529602_-	1	0	0
C1ra|5UTR|TC_18306_343.00000|chr6_124512695_124512739_+	0	0	0
C1ra|5UTR|TC_24785_169.00000|chr6_124512633_124512663_+	1	0	1
C1rl|5UTR|TC_9141_1628.00000|chr6_124493094_124493162_+	0	0	0
C230052I12Rik|5UTR_UP1k|TC_7205_2677.00000|chr7_35396780_35396839_-	1	0	0
C230052I12Rik|5UTR|TC_28269_123.00000|chr7_35396740_35396760_-	1	0	0
C2cd2|5UTR|TC_27333_133.00000|chr16_97922597_97922624_-	1	0	1
C2cd3|5UTR|TC_9729_1417.00000|chr7_100372323_100372429_+	0	0	1
C2cd5|5UTR|TC_13504_647.00000|chr6_143100033_143100097_-	1	0	1
C2cd5|5UTR|TC_17878_331.00000|chr6_143100123_143100157_-	1	0	1
C330006A16Rik|5UTR|TC_42617_28.00000|chr2_26140410_26140412_-	1	0	2
C330006A16Rik|5UTR|TC_5073_4968.00000|chr2_26140444_26140551_-	2	0	2
C330006A16Rik|5UTR|TC_9472_1501.00000|chr2_26140306_26140388_-	1	0	2
C330007P06Rik|5UTR|TC_5327_4605.00000|chrX_36864128_36864222_-	0	0	0
C330018D20Rik|5UTR|TC_12218_858.00000|chr18_56975338_56975379_-	1	0	0
C330027C09Rik|5UTR|TC_3510_8931.00000|chr16_48994175_48994231_+	1	0	0
C3|5UTR|TC_13757_650.00000|chr17_57228092_57228098_-	0	0	0
C3|5UTR|TC_15131_527.00000|chr17_57228036_57228062_-	0	0	0
C3|5UTR|TC_27957_126.00000|chr17_57228120_57228134_-	0	0	0
C77080|5UTR|TC_19922_281.00000|chr4_129261396_129261415_-	127	0	0
C920025E04Rik|5UTR_UP1k|TC_15852_473.00000|chr17_36111686_36111692_-	0	0	0
Caap1|5UTR|TC_9342_1551.00000|chr4_94556729_94556807_-	0	0	1
Cab39l|5UTR|TC_5615_4212.00000|chr14_59440950_59440990_+	2	0	0
Cab39|5UTR|TC_27466_131.00000|chr1_85793436_85793456_+	0	0	0
Cacfd1|5UTR|TC_6841_2953.00000|chr2_27009910_27009987_+	0	0	0
Cacna2d1|5UTR|TC_34935_69.00000|chr5_15934737_15934739_+	1	0	0
Cacna2d1|5UTR|TC_38356_50.00000|chr5_15934917_15934919_+	0	0	0
Cacnb1|5UTR|TC_12225_857.00000|chr11_98022591_98022645_-	1	0	0
Cacnb3|5UTR|TC_4619_5784.00000|chr15_98632344_98632405_+	0	0	0
Cactin|5UTR_UP1k|TC_34367_72.00000|chr10_81320907_81320927_+	4	0	0
Cactin|5UTR|TC_2173_17341.00000|chr10_81321192_81321230_+	0	0	0
Cacul1|5UTR|TC_4129_6817.00000|chr19_60580895_60581023_-	1	0	0
Cacybp|5UTR|TC_650_76179.00000|chr1_160212767_160212834_-	0	0	0
Cacybp|5UTR|TC_7985_2139.00000|chr1_160212870_160212877_-	0	0	0
Cad|5UTR|TC_12339_840.00000|chr5_31054789_31054795_+	0	0	0
Calcoco1|5UTR|TC_8509_1879.00000|chr15_102722065_102722145_-	0	0	0
Cald1|5UTR_UP1k|TC_30070_105.00000|chr6_34709441_34709443_+	1	0	0
Cald1|5UTR|TC_2437_14870.00000|chr6_34709614_34709629_+	0	0	0
Cald1|5UTR|TC_2512_14338.00000|chr6_34709477_34709553_+	1	0	0
Cald1|5UTR|TC_8853_1747.00000|chr6_34709579_34709582_+	0	0	0
Calm1|5UTR_UP1k|TC_326_164980.00000|chr12_100199524_100199531_+	0	0	0
Calm1|5UTR|TC_7152_2717.00000|chr12_100199565_100199567_+	0	0	0
Calm2|5UTR|TC_58_804297.00000|chr17_87446863_87446869_-	0	0	0
Calm3|5UTR|TC_12927_753.00000|chr7_16923886_16923888_-	0	0	0
Calm3|5UTR|TC_388_139255.00000|chr7_16923912_16924013_-	0	0	0
Calml4|5UTR_UP1k|TC_21925_225.00000|chr9_62858057_62858065_+	0	1	0
Calml4|5UTR|TC_9478_1500.00000|chr9_62858085_62858131_+	0	0	0
Calr3|5UTR|TC_15969_465.00000|chr8_72443702_72443757_-	0	0	0
Calr3|5UTR|TC_18368_340.00000|chr8_72435078_72435110_-	0	0	0
Calr|5UTR|TC_445_118349.00000|chr8_84846866_84846871_-	0	0	0
Camk1|5UTR|TC_3144_10503.00000|chr6_113343905_113343986_-	0	0	0
Camk2a|5UTR_UP1k|TC_28415_121.00000|chr18_60963306_60963343_+	3	0	0
Camk2d|5UTR_UP1k|TC_12048_886.00000|chr3_126596330_126596369_+	2	0	0
Camk2d|5UTR|TC_31914_90.00000|chr3_126597106_126597108_+	0	0	0
Camk2d|5UTR|TC_7557_2427.00000|chr3_126597306_126597380_+	0	0	0
Camk2d|5UTR|TC_7666_2348.00000|chr3_126596969_126597033_+	0	0	0
Camk2g|5UTR|TC_34565_71.00000|chr14_20793989_20793991_-	0	0	0
Camk2g|5UTR|TC_4320_6418.00000|chr14_20794013_20794093_-	0	0	0
Camk2n2|5UTR_UP1k|TC_31508_93.00000|chr16_20621377_20621404_-	2	0	0
Camkk1|5UTR|TC_14197_607.00000|chr11_73018988_73019061_+	0	0	0
Camkk2|5UTR|TC_9682_1431.00000|chr5_122779283_122779390_-	1	0	1
Camkmt|5UTR_UP1k|TC_11653_834.00000|chr17_85090604_85090674_+	0	0	0
Camkmt|5UTR|TC_14322_514.00000|chr17_85090695_85090715_+	0	0	0
Caml|5UTR|TC_1890_20583.00000|chr13_55622983_55623052_+	0	0	0
Caml|5UTR|TC_23102_199.00000|chr13_55623073_55623075_+	0	0	0
Camta1|5UTR|TC_1214_35565.00000|chr4_151861674_151861759_-	0	0	0
Camta2|5UTR|TC_16202_449.00000|chr11_70687926_70687979_-	1	0	0
Camta2|5UTR|TC_23096_199.00000|chr11_70688090_70688129_-	1	0	0
Cand1|5UTR|TC_28983_115.00000|chr10_119239724_119239750_-	0	0	0
Cand1|5UTR|TC_40225_40.00000|chr10_119239821_119239823_-	0	0	0
Cand1|5UTR|TC_9581_1462.00000|chr10_119240012_119240087_-	1	0	0
Cand2|5UTR|TC_11284_1022.00000|chr6_115774568_115774610_+	0	0	0
Capg|5UTR|TC_12521_813.00000|chr6_72544423_72544443_+	55	0	0
Capg|5UTR|TC_1987_19429.00000|chr6_72549403_72549478_+	0	0	0
Capn10|5UTR_UP1k|TC_26460_144.00000|chr1_92934369_92934397_+	3	0	1
Capn10|5UTR|TC_9088_1648.00000|chr1_92934723_92934811_+	0	0	1
Capn1|5UTR|TC_15313_513.00000|chr19_6015776_6015826_-	0	0	0
Capn1|5UTR|TC_9593_1460.00000|chr19_6015158_6015199_-	0	0	0
Capn2|5UTR|TC_3655_8309.00000|chr1_182517423_182517500_-	0	0	0
Capn2|5UTR|TC_7824_2242.00000|chr1_182517366_182517396_-	0	0	0
Capn5|5UTR|TC_16881_412.00000|chr7_98178155_98178263_-	0	0	0
Capn6|5UTR|TC_24722_170.00000|chrX_143827322_143827411_-	0	0	0
Capn7|5UTR_UP1k|TC_8109_2074.00000|chr14_31336623_31336713_+	0	0	0
Capns1|5UTR_UP1k|TC_24614_172.00000|chr7_30195561_30195597_-	10	0	0
Capns1|5UTR_UP1k|TC_33194_81.00000|chr7_30195531_30195539_-	10	0	0
Capns1|5UTR|TC_32467_86.00000|chr7_30195027_30195029_-	0	0	0
Caprin1|5UTR|TC_10948_1092.00000|chr2_103796945_103796975_-	0	0	0
Caprin1|5UTR|TC_2049_18712.00000|chr2_103797001_103797085_-	0	0	0
Caprin1|5UTR|TC_2891_11719.00000|chr2_103797574_103797660_-	0	0	0
Caprin2|5UTR_UP1k|TC_11285_1022.00000|chr6_148896178_148896264_-	0	0	0
Capsl|5UTR|TC_29503_110.00000|chr15_9436027_9436113_+	1	0	0
Capza1|5UTR|TC_1421_28968.00000|chr3_104864391_104864422_-	0	0	0
Capza2|5UTR|TC_486_106056.00000|chr6_17636984_17637112_+	0	0	0
Capzb|5UTR_UP1k|TC_20804_254.00000|chr4_139193234_139193246_+	4	0	0
Capzb|5UTR|TC_1018_43733.00000|chr4_139192921_139192988_+	0	0	0
Car13|5UTR|TC_4131_6812.00000|chr3_14641726_14641789_+	0	0	0
Car5b|5UTR|TC_40201_41.00000|chrX_164014968_164014970_-	0	0	0
Car5b|5UTR|TC_9080_1651.00000|chrX_164027969_164028026_-	0	0	0
Card10|5UTR_UP1k|TC_36944_57.00000|chr15_78803538_78803562_-	4	0	1
Card10|5UTR|TC_25192_162.00000|chr15_78803008_78803031_-	0	0	0
Carhsp1|5UTR|TC_6489_3257.00000|chr16_8672134_8672209_-	0	0	0
Carkd|5UTR|TC_4304_6453.00000|chr8_11497548_11497628_+	0	0	0
Cars2|5UTR|TC_7867_2214.00000|chr8_11550678_11550768_-	0	0	0
Cars|5UTR|TC_18221_347.00000|chr7_143600010_143600012_-	0	0	0
Cars|5UTR|TC_1917_20111.00000|chr7_143600039_143600089_-	0	0	0
Casc3|5UTR|TC_1773_22170.00000|chr11_98809791_98809858_+	0	0	0
Casc4|5UTR|TC_10930_1096.00000|chr2_121867096_121867170_+	0	0	0
Casc5|5UTR|TC_8605_1840.00000|chr2_119047114_119047190_+	0	0	0
Casd1|5UTR_UP1k|TC_26816_140.00000|chr6_4600735_4600754_+	0	1	1
Casd1|5UTR|TC_23633_189.00000|chr6_4601129_4601157_+	0	0	1
Caskin2|5UTR|TC_7042_2792.00000|chr11_115813577_115813664_-	2	0	0
Casp12|5UTR_UP1k|TC_31462_94.00000|chr9_5345428_5345430_+	0	0	3
Casp12|5UTR|TC_7907_2186.00000|chr9_5345455_5345501_+	0	0	2
Casp2|5UTR|TC_8096_2083.00000|chr6_42264984_42265119_+	0	0	0
Casp4|5UTR|TC_9364_1542.00000|chr9_5308814_5308868_+	0	0	0
Casp6|5UTR|TC_4747_5531.00000|chr3_129901420_129901484_+	0	0	0
Casp7|5UTR|TC_8153_2048.00000|chr19_56397219_56397259_+	0	0	0
Casp8|5UTR|TC_13273_709.00000|chr1_58795392_58795438_+	1	0	0
Casp8|5UTR|TC_16216_448.00000|chr1_58795630_58795676_+	0	0	0
Casp8|5UTR|TC_17577_376.00000|chr1_58795498_58795509_+	1	0	0
Casp9|5UTR|TC_11171_1046.00000|chr4_141793786_141793861_+	0	0	0
Casp9|5UTR|TC_37976_52.00000|chr4_141793724_141793727_+	0	0	1
Casq1|5UTR_UP1k|TC_40410_39.00000|chr1_172220510_172220535_-	6	0	0
Cast|5UTR|TC_7766_2273.00000|chr13_74807885_74807989_-	0	0	0
Casz1|5UTR|TC_23457_192.00000|chr4_148804415_148804493_+	2	0	0
Catsper2|5UTR|TC_22152_219.00000|chr2_121413572_121413584_-	1	0	0
Catsper2|5UTR|TC_32141_88.00000|chr2_121413610_121413612_-	1	0	0
Catsperd|5UTR_UP1k|TC_42601_28.00000|chr17_56627380_56627402_+	8	0	0
Cat|5UTR|TC_4736_5546.00000|chr2_103485095_103485108_-	0	0	0
Cav1|5UTR_UP1k|TC_17823_364.00000|chr6_17306141_17306145_+	2	0	0
Cav1|5UTR_UP1k|TC_21960_224.00000|chr6_17306259_17306261_+	0	0	0
Cav1|5UTR|TC_10140_1295.00000|chr6_17307889_17307891_+	0	0	0
Cav1|5UTR|TC_11562_971.00000|chr6_17307674_17307690_+	0	0	0
Cav1|5UTR|TC_15639_489.00000|chr6_17307641_17307643_+	0	0	0
Cav1|5UTR|TC_1792_21903.00000|chr6_17306383_17306401_+	0	0	0
Cav1|5UTR|TC_18668_327.00000|chr6_17307915_17307917_+	0	0	0
Cav1|5UTR|TC_1991_19383.00000|chr6_17307719_17307724_+	0	0	0
Cav1|5UTR|TC_6702_3078.00000|chr6_17306421_17306423_+	0	0	0
Cav1|5UTR|TC_7651_2359.00000|chr6_17306340_17306362_+	0	0	0
Cav2|5UTR|TC_2450_14793.00000|chr6_17281278_17281357_+	0	0	0
Cav2|5UTR|TC_7088_2760.00000|chr6_17281198_17281227_+	0	0	0
Cbfa2t2|5UTR|TC_7820_2244.00000|chr2_154436458_154436537_+	0	0	0
Cbfb|5UTR|TC_11494_982.00000|chr8_105170894_105170941_+	0	0	0
Cblb|5UTR|TC_7484_2477.00000|chr16_52031558_52031658_+	0	0	0
Cbll1|5UTR|TC_8001_2129.00000|chr12_31499521_31499566_-	0	0	0
Cbl|5UTR|TC_4447_6102.00000|chr9_44233889_44234033_-	0	0	0
Cbr2|5UTR|TC_6860_2938.00000|chr11_120731991_120732049_-	0	0	0
Cbr3|5UTR|TC_5467_4420.00000|chr16_93683161_93683244_+	0	0	0
Cbr4|5UTR|TC_10231_1273.00000|chr8_61487722_61487782_+	0	0	0
Cbwd1|5UTR_UP1k|TC_35060_68.00000|chr19_24961653_24961655_-	0	0	0
Cbwd1|5UTR|TC_3834_7694.00000|chr19_24961552_24961627_-	0	0	0
Cbx1|5UTR|TC_276_194407.00000|chr11_96789122_96789198_+	0	0	0
Cbx2|5UTR|TC_4476_6043.00000|chr11_119023028_119023095_+	0	0	0
Cbx3|5UTR_UP1k|TC_10450_1216.00000|chr6_51470612_51470614_+	0	0	1
Cbx3|5UTR|TC_804_56998.00000|chr6_51470640_51470706_+	0	0	1
Cbx4|5UTR_UP1k|TC_26912_138.00000|chr11_119086671_119086716_-	1	0	0
Cbx5|5UTR_UP1k|TC_454_114499.00000|chr15_103239822_103239881_-	0	0	0
Cbx6|5UTR|TC_1115_38703.00000|chr15_79834215_79834317_-	1	0	0
Cbx8|5UTR|TC_4744_5535.00000|chr11_119040866_119040963_-	0	0	0
Cby1|5UTR|TC_3174_10391.00000|chr15_79659180_79659274_+	0	0	0
Cc2d1a|5UTR_UP1k|TC_10603_952.00000|chr8_84147842_84147877_-	0	0	0
Cc2d1a|5UTR_UP1k|TC_13652_539.00000|chr8_84147898_84147919_-	0	0	0
Cc2d1b|5UTR_UP1k|TC_20294_269.00000|chr4_108619901_108619904_+	0	0	1
Cc2d1b|5UTR|TC_2185_17237.00000|chr4_108619933_108620047_+	0	0	0
Cc2d2a|5UTR|TC_31166_96.00000|chr5_43662379_43662399_+	7	0	1
Ccar1|5UTR|TC_24576_172.00000|chr10_62792223_62792225_-	0	0	0
Ccar1|5UTR|TC_2478_14557.00000|chr10_62792251_62792290_-	2	0	0
Ccar2|5UTR_UP1k|TC_18627_328.00000|chr14_70153823_70153843_-	1	0	0
Ccar2|5UTR|TC_34873_69.00000|chr14_70153790_70153792_-	1	0	0
Ccar2|5UTR|TC_6989_2836.00000|chr14_70153692_70153742_-	0	0	0
Ccbl1|5UTR_UP1k|TC_36666_59.00000|chr2_30205810_30205830_-	1	0	0
Ccbl2|5UTR|TC_7396_2541.00000|chr3_142701027_142701099_+	0	1	0
Ccdc101|5UTR_UP1k|TC_25566_157.00000|chr7_126649278_126649280_+	1	0	1
Ccdc101|5UTR|TC_1815_21470.00000|chr7_126649301_126649358_+	0	0	1
Ccdc102a|5UTR|TC_9089_1648.00000|chr8_94918001_94918092_-	1	0	0
Ccdc103|5UTR_UP1k|TC_20856_252.00000|chr11_102881219_102881240_+	1	0	0
Ccdc104|5UTR|TC_1969_19593.00000|chr11_29247208_29247326_-	0	0	0
Ccdc107|5UTR|TC_3344_9638.00000|chr4_43493350_43493405_+	0	0	0
Ccdc115|5UTR|TC_7765_2273.00000|chr1_34439353_34439374_-	0	0	0
Ccdc117|5UTR|TC_23093_199.00000|chr11_5542189_5542214_-	0	0	0
Ccdc122|5UTR|TC_8446_1911.00000|chr14_77036750_77036802_+	0	0	0
Ccdc124|5UTR|TC_375_143492.00000|chr8_70873483_70873498_-	0	0	0
Ccdc126|5UTR_UP1k|TC_22162_219.00000|chr6_49319274_49319317_+	1	0	0
Ccdc12|5UTR_UP1k|TC_12118_874.00000|chr9_110656470_110656472_+	0	0	0
Ccdc12|5UTR|TC_647_76347.00000|chr9_110656498_110656544_+	0	0	0
Ccdc130|5UTR|TC_5400_4516.00000|chr8_84270339_84270415_-	1	0	0
Ccdc132|5UTR_UP1k|TC_38162_51.00000|chr6_3498367_3498369_+	2	0	0
Ccdc132|5UTR|TC_5847_3917.00000|chr6_3498392_3498430_+	1	0	0
Ccdc134|5UTR|TC_11520_977.00000|chr15_82127895_82127995_+	0	0	0
Ccdc134|5UTR|TC_32538_85.00000|chr15_82128022_82128024_+	0	0	0
Ccdc136|5UTR|TC_20273_270.00000|chr6_29399201_29399203_+	1	0	0
Ccdc136|5UTR|TC_24488_174.00000|chr6_29399224_29399242_+	0	0	0
Ccdc137|5UTR_UP1k|TC_26254_147.00000|chr11_120457924_120457926_+	1	0	0
Ccdc137|5UTR|TC_1005_44481.00000|chr11_120458097_120458140_+	0	0	0
Ccdc138|5UTR|TC_12798_772.00000|chr10_58497876_58497958_+	0	0	0
Ccdc141|5UTR|TC_19227_305.00000|chr2_77170574_77170650_-	1	0	0
Ccdc142|5UTR|TC_33879_76.00000|chr6_83101568_83101601_+	0	0	0
Ccdc157|5UTR|TC_14502_579.00000|chr11_4160252_4160303_-	2	0	0
Ccdc157|5UTR|TC_38450_49.00000|chr11_4160224_4160226_-	2	0	0
Ccdc157|5UTR|TC_42185_30.00000|chr11_4152908_4152910_-	0	0	0
Ccdc159|5UTR|TC_16918_410.00000|chr9_21927598_21927660_+	0	0	1
Ccdc15|5UTR|TC_12112_763.00000|chr9_37348326_37348362_-	0	0	1
Ccdc15|5UTR|TC_18416_266.00000|chr9_37348384_37348403_-	0	0	1
Ccdc163|5UTR_UP1k|TC_12565_806.00000|chr4_116708669_116708722_+	0	0	0
Ccdc163|5UTR_UP1k|TC_4303_6455.00000|chr4_116708591_116708629_+	0	0	0
Ccdc167|5UTR|TC_4174_6725.00000|chr17_29716943_29717032_-	0	0	0
Ccdc173|5UTR_UP1k|TC_11159_1048.00000|chr2_69789510_69789583_-	0	0	0
Ccdc174|5UTR_UP1k|TC_35804_64.00000|chr6_91877965_91877967_+	2	0	0
Ccdc174|5UTR|TC_2313_16027.00000|chr6_91878038_91878102_+	0	0	0
Ccdc176|5UTR|TC_13957_628.00000|chr12_84409009_84409096_+	0	0	0
Ccdc181|5UTR|TC_12872_761.00000|chr1_164275550_164275654_+	1	0	0
Ccdc18|5UTR_UP1k|TC_13761_650.00000|chr5_108132839_108132859_+	1	0	0
Ccdc22|5UTR|TC_7552_2429.00000|chrX_7605308_7605398_-	0	0	0
Ccdc23|5UTR|TC_33858_76.00000|chr4_119195312_119195314_+	0	0	0
Ccdc23|5UTR|TC_3913_7430.00000|chr4_119195360_119195449_+	0	0	0
Ccdc25|5UTR|TC_2552_14028.00000|chr14_65837356_65837406_+	0	0	0
Ccdc28a|5UTR_UP1k|TC_25747_154.00000|chr10_18235227_18235262_-	6	0	0
Ccdc28a|5UTR|TC_10775_1129.00000|chr10_18234946_18234996_-	2	0	0
Ccdc28b|5UTR|TC_9191_1607.00000|chr4_129623877_129623933_-	0	0	0
Ccdc32|5UTR|TC_9401_1529.00000|chr2_119029337_119029399_-	0	0	0
Ccdc34|5UTR|TC_1835_21184.00000|chr2_110017812_110017866_+	0	0	0
Ccdc39|5UTR|TC_11499_981.00000|chr3_33844246_33844330_-	0	0	0
Ccdc43|5UTR|TC_2620_13534.00000|chr11_102697718_102697774_-	0	0	0
Ccdc47|5UTR_UP1k|TC_10642_1163.00000|chr11_106216793_106216830_-	6	0	0
Ccdc47|5UTR|TC_745_63636.00000|chr11_106216281_106216359_-	0	0	0
Ccdc50|5UTR_UP1k|TC_20321_268.00000|chr16_27388920_27388930_+	0	0	0
Ccdc50|5UTR_UP1k|TC_24031_181.00000|chr16_27388953_27388955_+	0	0	0
Ccdc50|5UTR_UP1k|TC_25330_160.00000|chr16_27388861_27388866_+	0	0	0
Ccdc50|5UTR|TC_1812_21483.00000|chr16_27388981_27389078_+	0	0	0
Ccdc51|5UTR|TC_6703_3078.00000|chr9_109082509_109082521_+	0	0	0
Ccdc53|5UTR|TC_2138_17718.00000|chr10_88201109_88201228_+	0	0	0
Ccdc55|5UTR_UP1k|TC_23654_188.00000|chr11_77078465_77078467_-	0	0	0
Ccdc55|5UTR|TC_1509_26795.00000|chr11_77078411_77078439_-	0	0	0
Ccdc58|5UTR|TC_1204_35661.00000|chr16_36072072_36072114_+	0	0	0
Ccdc58|5UTR|TC_28717_118.00000|chr16_36071738_36071740_+	4	0	0
Ccdc58|5UTR|TC_6550_3211.00000|chr16_36071625_36071686_+	5	0	0
Ccdc59|5UTR_UP1k|TC_13546_675.00000|chr10_105841425_105841430_+	0	0	0
Ccdc59|5UTR|TC_2201_17089.00000|chr10_105841459_105841494_+	0	0	0
Ccdc61|5UTR|TC_7284_2622.00000|chr7_18910352_18910410_-	2	0	0
Ccdc66|5UTR|TC_10556_1183.00000|chr14_27508435_27508509_-	0	0	0
Ccdc71|5UTR|TC_2524_14254.00000|chr9_108460533_108460584_+	0	0	2
Ccdc77|5UTR|TC_17034_404.00000|chr6_120357430_120357486_-	1	0	0
Ccdc77|5UTR|TC_5736_4050.00000|chr6_120357332_120357400_-	0	0	0
Ccdc78|5UTR_UP1k|TC_34728_70.00000|chr17_25785667_25785678_+	12	0	0
Ccdc82|5UTR|TC_3732_8009.00000|chr9_13246937_13246999_+	0	0	0
Ccdc84|5UTR|TC_6925_2893.00000|chr9_44418000_44418048_-	0	0	0
Ccdc85b|5UTR|TC_1561_25926.00000|chr19_5457492_5457569_-	0	0	1
Ccdc86|5UTR|TC_6350_3411.00000|chr19_10949243_10949290_-	0	0	0
Ccdc89|5UTR|TC_16118_455.00000|chr7_90426512_90426570_+	0	0	0
Ccdc90b|5UTR|TC_16477_435.00000|chr7_92561154_92561200_+	4	0	0
Ccdc90b|5UTR|TC_4499_5997.00000|chr7_92561462_92561557_+	0	0	0
Ccdc91|5UTR|TC_33030_82.00000|chr6_147475989_147476008_+	0	0	0
Ccdc91|5UTR|TC_6813_2975.00000|chr6_147475867_147475957_+	1	0	0
Ccdc92|5UTR_UP1k|TC_24185_179.00000|chr5_124862379_124862401_-	1	0	2
Ccdc92|5UTR|TC_4790_5466.00000|chr5_124862133_124862199_-	1	0	2
Ccdc93|5UTR|TC_7128_2730.00000|chr1_121431042_121431140_+	0	0	0
Ccdc94|5UTR|TC_4740_5543.00000|chr17_55959067_55959227_+	0	0	0
Ccdc96|5UTR|TC_8199_2025.00000|chr5_36484558_36484631_+	0	0	0
Ccdc97|5UTR|TC_5904_3859.00000|chr7_25718983_25719088_-	0	0	0
Ccdc9|5UTR|TC_1749_22593.00000|chr7_16286749_16286807_-	1	0	0
Ccdc9|5UTR|TC_19317_302.00000|chr7_16286726_16286728_-	1	0	0
Cchcr1|5UTR_UP1k|TC_26568_143.00000|chr17_35517047_35517059_+	2	0	0
Cchcr1|5UTR|TC_7710_2124.00000|chr17_35517150_35517231_+	0	0	0
Ccl11|5UTR|TC_28201_123.00000|chr11_82057781_82057854_+	0	0	1
Ccl11|5UTR|TC_34082_74.00000|chr11_82057917_82057922_+	0	0	0
Ccl20|5UTR|TC_15139_526.00000|chr1_83116765_83116769_+	0	0	0
Ccl2|5UTR|TC_158_334999.00000|chr11_82035573_82035578_+	0	0	0
Ccl4|5UTR|TC_37861_52.00000|chr11_83662582_83662586_+	0	0	0
Ccl5|5UTR|TC_660_75303.00000|chr11_83530516_83530522_-	0	0	1
Ccl7|5UTR|TC_573_88950.00000|chr11_82045709_82045714_+	0	0	0
Ccl8|5UTR|TC_17830_363.00000|chr11_82115180_82115186_+	0	0	0
Ccl9|5UTR|TC_446_118297.00000|chr11_83578503_83578505_-	0	0	0
Ccm2|5UTR_UP1k|TC_31719_91.00000|chr11_6546490_6546492_+	3	0	0
Ccm2|5UTR|TC_1644_24226.00000|chr11_6546897_6546935_+	0	0	0
Ccm2|5UTR|TC_23422_192.00000|chr11_6546955_6546957_+	0	0	0
Ccna2|5UTR|TC_3056_10872.00000|chr3_36571960_36572000_-	0	0	0
Ccna2|5UTR|TC_6366_3396.00000|chr3_36571897_36571939_-	0	0	0
Ccnb1|5UTR|TC_3858_7586.00000|chr13_100786475_100786521_-	0	0	0
Ccnb2|5UTR|TC_2750_12584.00000|chr9_70421498_70421583_-	0	0	0
Ccnc|5UTR|TC_10631_1166.00000|chr4_21727699_21727710_+	0	0	1
Ccnc|5UTR|TC_5764_4020.00000|chr4_21727739_21727784_+	0	0	1
Ccnd1|5UTR|TC_1420_29164.00000|chr7_144939800_144939837_-	0	0	0
Ccnd1|5UTR|TC_18043_355.00000|chr7_144939917_144939919_-	0	0	0
Ccnd1|5UTR|TC_4520_5963.00000|chr7_144939866_144939898_-	0	0	0
Ccnd1|5UTR|TC_6599_3173.00000|chr7_144939771_144939778_-	0	0	0
Ccnd2|5UTR|TC_4388_6240.00000|chr6_127151007_127151011_-	0	0	0
Ccnd2|5UTR|TC_4961_5144.00000|chr6_127151037_127151070_-	0	0	0
Ccnd3|5UTR|TC_5209_4788.00000|chr17_47593449_47593499_+	0	0	0
Ccnd3|5UTR|TC_6515_3238.00000|chr17_47593520_47593560_+	0	0	0
Ccndbp1|5UTR|TC_5391_4522.00000|chr2_121008425_121008496_+	1	0	0
Ccne1|5UTR_UP1k|TC_23185_198.00000|chr7_38107503_38107505_-	1	0	0
Ccne1|5UTR|TC_5228_4767.00000|chr7_38107388_38107481_-	0	0	0
Ccne2|5UTR|TC_2485_14516.00000|chr4_11191779_11191784_+	8	0	0
Ccne2|5UTR|TC_28340_122.00000|chr4_11191712_11191714_+	9	0	0
Ccne2|5UTR|TC_5899_3864.00000|chr4_11191735_11191756_+	8	0	0
Ccnf|5UTR|TC_8501_1882.00000|chr17_24251326_24251417_-	0	0	0
Ccng1|5UTR|TC_1670_23889.00000|chr11_40755208_40755229_-	0	0	0
Ccng2|5UTR|TC_5923_3837.00000|chr5_93267550_93267599_+	2	0	0
Ccnh|5UTR|TC_2855_11892.00000|chr13_85189382_85189481_+	0	0	0
Ccni|5UTR_UP1k|TC_22778_206.00000|chr5_93206495_93206497_-	3	0	1
Ccni|5UTR|TC_3385_9480.00000|chr5_93206437_93206455_-	3	0	1
Ccnj|5UTR|TC_20949_250.00000|chr19_40831277_40831306_+	2	0	0
Ccnk|5UTR_UP1k|TC_42390_29.00000|chr12_108179575_108179577_+	4	0	0
Ccnk|5UTR|TC_4395_6231.00000|chr12_108179798_108179823_+	2	0	0
Ccnl1|5UTR|TC_12645_793.00000|chr3_65958181_65958183_-	0	0	0
Ccnl2|5UTR|TC_8155_2048.00000|chr4_155812498_155812522_+	0	0	0
Ccno|5UTR|TC_27827_127.00000|chr13_112987798_112987832_+	0	0	0
Ccnt1|5UTR_UP1k|TC_13944_630.00000|chr15_98567768_98567774_-	0	0	1
Ccnt1|5UTR_UP1k|TC_4005_7173.00000|chr15_98567648_98567742_-	0	0	1
Ccnt2|5UTR|TC_4044_7059.00000|chr1_127774186_127774224_+	0	0	0
Ccnyl1|5UTR_UP1k|TC_14040_620.00000|chr1_64691088_64691134_+	1	1	0
Ccny|5UTR_UP1k|TC_23565_190.00000|chr18_9450154_9450156_-	2	0	0
Ccp110|5UTR|TC_3254_10006.00000|chr7_118712532_118712619_+	4	0	0
Ccpg1os|5UTR|TC_22047_222.00000|chr9_72985290_72985306_-	0	0	0
Ccpg1os|5UTR|TC_8054_2104.00000|chr9_72985341_72985408_-	0	0	0
Ccpg1|5UTR|TC_13236_649.00000|chr9_72985576_72985618_+	0	0	1
Ccpg1|5UTR|TC_16453_381.00000|chr9_72985532_72985554_+	0	0	1
Ccr7|5UTR|TC_24290_177.00000|chr11_99155075_99155079_-	0	0	0
Ccsap|5UTR|TC_41417_35.00000|chr8_123859834_123859836_-	0	0	0
Ccsap|5UTR|TC_7533_2441.00000|chr8_123859403_123859518_-	0	0	0
Ccser2|5UTR_UP1k|TC_27485_131.00000|chr14_36968806_36968812_-	1	0	1
Ccser2|5UTR|TC_3898_7458.00000|chr14_36968690_36968781_-	1	0	1
Ccs|5UTR|TC_3236_10099.00000|chr19_4839266_4839337_-	0	0	0
Cct2|5UTR|TC_12884_759.00000|chr10_117063747_117063749_-	0	0	0
Cct2|5UTR|TC_747_63459.00000|chr10_117063771_117063799_-	0	0	0
Cct3|5UTR|TC_544_94173.00000|chr3_88297121_88297210_+	0	0	0
Cct4|5UTR|TC_1495_26985.00000|chr11_22990582_22990648_+	0	0	0
Cct5|5UTR|TC_218_246975.00000|chr15_31601720_31601809_-	0	0	0
Cct6a|5UTR|TC_518_98732.00000|chr5_129787369_129787413_+	0	0	0
Cct6b|5UTR|TC_40022_41.00000|chr11_82764268_82764270_-	0	0	0
Cct7|5UTR_UP1k|TC_15847_474.00000|chr6_85451494_85451496_+	2	0	0
Cct7|5UTR|TC_2347_15574.00000|chr6_85451966_85452018_+	0	0	0
Cct7|5UTR|TC_825_55601.00000|chr6_85452046_85452102_+	0	0	0
Cct8|5UTR|TC_876_51724.00000|chr16_87495816_87495874_-	0	0	0
Ccz1|5UTR|TC_1742_22721.00000|chr5_144014848_144014915_-	0	0	0
Cd109|5UTR_UP1k|TC_34335_73.00000|chr9_78615456_78615466_+	4	0	0
Cd109|5UTR|TC_10533_1189.00000|chr9_78615804_78615875_+	0	0	0
Cd109|5UTR|TC_8850_1749.00000|chr9_78615761_78615781_+	0	0	0
Cd14|5UTR_UP1k|TC_11351_1009.00000|chr18_36726711_36726744_-	0	0	0
Cd14|5UTR|TC_37337_55.00000|chr18_36726603_36726605_-	0	0	0
Cd164|5UTR_UP1k|TC_2262_16510.00000|chr10_41519438_41519474_+	0	0	0
Cd164|5UTR|TC_1390_29846.00000|chr10_41519497_41519507_+	0	0	0
Cd1d1|5UTR|TC_16523_432.00000|chr3_86999288_86999340_-	0	0	0
Cd248|5UTR_UP1k|TC_19056_311.00000|chr19_5067511_5067555_+	4	0	0
Cd248|5UTR|TC_5180_4827.00000|chr19_5068054_5068112_+	0	0	0
Cd274|5UTR|TC_10823_1121.00000|chr19_29367417_29367489_+	1	0	0
Cd2ap|5UTR|TC_1093_39571.00000|chr17_42876414_42876468_-	1	0	0
Cd302|5UTR|TC_35764_64.00000|chr2_60284186_60284216_-	0	0	0
Cd302|5UTR|TC_7312_2600.00000|chr2_60284094_60284163_-	0	0	0
Cd320|5UTR|TC_6126_3626.00000|chr17_33843091_33843152_+	0	0	0
Cd34|5UTR|TC_2148_13227.00000|chr1_194938874_194938885_+	0	0	0
Cd34|5UTR|TC_730_51003.00000|chr1_194938929_194938975_+	0	0	0
Cd37|5UTR|TC_27793_128.00000|chr7_45238828_45238869_-	0	0	0
Cd38|5UTR|TC_13991_625.00000|chr5_43868793_43868859_+	0	0	0
Cd3eap|5UTR|TC_5650_4167.00000|chr7_19359431_19359487_-	0	0	0
Cd44|5UTR|TC_1471_27652.00000|chr2_102901456_102901462_-	0	0	0
Cd44|5UTR|TC_5187_4813.00000|chr2_102901490_102901515_-	0	0	0
Cd47|5UTR_UP1k|TC_17836_363.00000|chr16_49855196_49855266_+	2	0	0
Cd47|5UTR|TC_2858_11877.00000|chr16_49855628_49855714_+	0	0	0
Cd47|5UTR|TC_29315_112.00000|chr16_49855749_49855751_+	0	0	0
Cd52|5UTR|TC_23997_182.00000|chr4_134095052_134095094_-	0	0	0
Cd63|5UTR_UP1k|TC_14196_607.00000|chr10_128908879_128908912_+	10	0	0
Cd63|5UTR|TC_92_550476.00000|chr10_128909867_128909937_+	0	0	0
Cd68|5UTR|TC_2422_14944.00000|chr11_69666102_69666184_-	0	0	0
Cd74|5UTR_UP1k|TC_18805_321.00000|chr18_60803818_60803820_+	0	0	0
Cd74|5UTR_UP1k|TC_27009_137.00000|chr18_60803795_60803797_+	0	0	0
Cd74|5UTR|TC_1643_24268.00000|chr18_60803842_60803856_+	0	0	0
Cd80|5UTR_UP1k|TC_35036_68.00000|chr16_38458894_38458905_+	1	1	0
Cd81|5UTR|TC_1551_26042.00000|chr7_143052782_143052788_+	0	0	0
Cd81|5UTR|TC_8273_1989.00000|chr7_143052755_143052758_+	0	0	0
Cd99l2|5UTR|TC_4606_5811.00000|chrX_71492603_71492666_-	0	0	0
Cd9|5UTR|TC_1124_38315.00000|chr6_125494708_125494762_-	0	0	0
Cdadc1|5UTR|TC_8456_1904.00000|chr14_59597915_59597971_-	0	0	1
Cdan1|5UTR_UP1k|TC_21517_235.00000|chr2_120731519_120731529_-	0	0	0
Cda|5UTR|TC_3032_11012.00000|chr4_138367917_138368028_-	0	0	0
Cdc123|5UTR|TC_1223_35143.00000|chr2_5844929_5844982_-	0	0	0
Cdc14a|5UTR|TC_31531_93.00000|chr3_116424026_116424056_-	2	0	0
Cdc16|5UTR|TC_3466_9105.00000|chr8_13757653_13757703_+	0	0	0
Cdc20|5UTR|TC_1262_33713.00000|chr4_118437272_118437301_-	0	0	0
Cdc20|5UTR|TC_6819_2969.00000|chr4_118437334_118437371_-	0	0	0
Cdc23|5UTR|TC_5294_4657.00000|chr18_34651712_34651736_-	0	0	0
Cdc25a|5UTR_UP1k|TC_36003_63.00000|chr9_109875546_109875548_+	0	0	0
Cdc25a|5UTR|TC_22124_220.00000|chr9_109875577_109875579_+	0	0	0
Cdc25a|5UTR|TC_39347_45.00000|chr9_109875956_109875958_+	0	0	0
Cdc25b|5UTR_UP1k|TC_38893_47.00000|chr2_131186918_131186920_+	0	0	0
Cdc25b|5UTR|TC_10398_1228.00000|chr2_131186946_131186963_+	0	0	0
Cdc25b|5UTR|TC_14657_565.00000|chr2_131187084_131187125_+	0	0	0
Cdc25b|5UTR|TC_4270_6531.00000|chr2_131186987_131187034_+	0	0	0
Cdc25c|5UTR|TC_6053_3698.00000|chr18_34751517_34751558_-	1	0	0
Cdc26|5UTR_UP1k|TC_10248_1268.00000|chr4_62408653_62408655_-	4	0	0
Cdc26|5UTR|TC_799_57247.00000|chr4_62408614_62408632_-	4	0	0
Cdc27|5UTR_UP1k|TC_23953_171.00000|chr11_104550620_104550640_-	1	0	0
Cdc27|5UTR|TC_4048_6857.00000|chr11_104550470_104550592_-	1	0	0
Cdc34|5UTR|TC_12156_868.00000|chr10_79682376_79682379_+	0	0	0
Cdc37l1|5UTR_UP1k|TC_7955_2160.00000|chr19_28990351_28990382_+	0	0	0
Cdc37l1|5UTR|TC_3318_9719.00000|chr19_28990448_28990511_+	0	0	0
Cdc37|5UTR|TC_278_192530.00000|chr9_21149880_21149967_-	0	0	0
Cdc40|5UTR|TC_5606_4226.00000|chr10_40883080_40883133_-	0	0	0
Cdc42bpb|5UTR|TC_41287_35.00000|chr12_111377343_111377361_-	0	0	0
Cdc42bpb|5UTR|TC_7103_2747.00000|chr12_111377449_111377516_-	2	0	0
Cdc42bpg|5UTR|TC_41689_33.00000|chr19_6306592_6306633_+	1	0	0
Cdc42ep1|5UTR|TC_3855_7605.00000|chr15_78842636_78842647_+	1	0	0
Cdc42ep2|5UTR|TC_4529_5950.00000|chr19_5924806_5924840_-	0	0	0
Cdc42ep3|5UTR_UP1k|TC_10653_1160.00000|chr17_79355091_79355093_-	2	0	0
Cdc42ep3|5UTR|TC_18562_331.00000|chr17_79354995_79354997_-	2	0	0
Cdc42ep3|5UTR|TC_2072_18501.00000|chr17_79355055_79355063_-	2	0	0
Cdc42ep4|5UTR|TC_6945_2871.00000|chr11_113751792_113751849_-	1	0	0
Cdc42ep5|5UTR_UP1k|TC_11534_975.00000|chr7_4164699_4164739_-	2	0	0
Cdc42ep5|5UTR|TC_8887_1735.00000|chr7_4164506_4164573_-	1	0	0
Cdc42se1|5UTR_UP1k|TC_34617_71.00000|chr3_95228323_95228325_+	4	0	0
Cdc42se1|5UTR|TC_3414_9315.00000|chr3_95228739_95228844_+	0	0	0
Cdc42se2|5UTR_UP1k|TC_31361_94.00000|chr11_54787746_54787748_-	2	0	0
Cdc42se2|5UTR|TC_2033_17905.00000|chr11_54787648_54787721_-	2	0	0
Cdc42se2|5UTR|TC_7209_2554.00000|chr11_54787615_54787627_-	2	0	0
Cdc42|5UTR|TC_12687_787.00000|chr4_137357745_137357747_-	1	0	0
Cdc42|5UTR|TC_519_98664.00000|chr4_137357653_137357719_-	0	0	0
Cdc45|5UTR|TC_2302_16151.00000|chr16_18811592_18811654_-	0	0	0
Cdc5l|5UTR|TC_4101_6892.00000|chr17_45433519_45433556_-	0	0	0
Cdc6|5UTR|TC_10660_1159.00000|chr11_98907831_98907894_+	0	0	0
Cdc73|5UTR_UP1k|TC_23042_200.00000|chr1_143702812_143702849_-	0	0	0
Cdc73|5UTR|TC_23242_196.00000|chr1_143702630_143702682_-	0	0	0
Cdc7|5UTR|TC_6096_3658.00000|chr5_106964321_106964384_+	1	0	0
Cdca2|5UTR|TC_13505_680.00000|chr14_67715594_67715684_-	0	0	0
Cdca2|5UTR|TC_6910_2903.00000|chr14_67715348_67715420_-	0	0	0
Cdca3|5UTR_UP1k|TC_31297_95.00000|chr6_124829677_124829679_+	6	0	2
Cdca3|5UTR|TC_1289_32986.00000|chr6_124830175_124830245_+	0	0	0
Cdca4|5UTR_UP1k|TC_35364_66.00000|chr12_112829463_112829468_-	1	0	0
Cdca4|5UTR|TC_6797_2985.00000|chr12_112829304_112829439_-	1	0	0
Cdca4|5UTR|TC_9277_1571.00000|chr12_112829028_112829121_-	0	0	0
Cdca5|5UTR|TC_6592_3177.00000|chr19_6085040_6085126_+	0	0	0
Cdca7l|5UTR_UP1k|TC_27151_135.00000|chr12_117843495_117843501_+	1	0	0
Cdca7l|5UTR_UP1k|TC_7744_2107.00000|chr12_117843698_117843754_+	0	0	0
Cdca7l|5UTR|TC_4400_5547.00000|chr12_117843775_117843909_+	0	0	0
Cdca7|5UTR|TC_5172_4834.00000|chr2_72476151_72476254_+	0	0	0
Cdca8|5UTR|TC_2205_17050.00000|chr4_124936833_124936921_-	0	0	0
Cdh18|5UTR|TC_7974_2146.00000|chr15_23036401_23036484_+	6	0	0
Cdh24|5UTR|TC_19705_288.00000|chr14_54641330_54641361_-	2	0	0
Cdh2|5UTR_UP1k|TC_39644_43.00000|chr18_16809106_16809112_-	0	0	0
Cdh2|5UTR|TC_13285_708.00000|chr18_16809046_16809086_-	0	0	0
Cdh2|5UTR|TC_19439_297.00000|chr18_16808791_16808872_-	0	0	0
Cdh2|5UTR|TC_29620_109.00000|chr18_16808981_16809026_-	0	0	0
Cdh2|5UTR|TC_4002_7188.00000|chr18_16808445_16808533_-	0	0	0
Cdh5|5UTR|TC_30323_103.00000|chr8_104101626_104101705_+	0	0	0
Cdip1|5UTR_UP1k|TC_19730_287.00000|chr16_4789990_4790007_-	1	0	0
Cdip1|5UTR_UP1k|TC_8857_1746.00000|chr16_4790196_4790301_-	1	0	0
Cdip1|5UTR|TC_4393_6232.00000|chr16_4789897_4789963_-	0	0	0
Cdipt|5UTR|TC_20370_267.00000|chr7_126976557_126976559_+	1	0	0
Cdipt|5UTR|TC_22040_222.00000|chr7_126976613_126976615_+	1	0	0
Cdipt|5UTR|TC_23468_192.00000|chr7_126976489_126976491_+	1	0	0
Cdipt|5UTR|TC_27895_127.00000|chr7_126976411_126976413_+	2	0	0
Cdipt|5UTR|TC_7869_2213.00000|chr7_126976452_126976457_+	1	0	0
Cdk10|5UTR|TC_4318_6428.00000|chr8_123224837_123224886_+	0	0	0
Cdk11b|5UTR|TC_3518_8915.00000|chr4_155624829_155624923_+	0	0	0
Cdk12|5UTR_UP1k|TC_34543_71.00000|chr11_98202667_98202669_+	2	0	0
Cdk12|5UTR_UP1k|TC_7924_2175.00000|chr11_98202739_98202795_+	1	0	0
Cdk12|5UTR|TC_28583_119.00000|chr11_98203313_98203315_+	0	0	0
Cdk14|5UTR_UP1k|TC_35280_67.00000|chr5_5381127_5381129_-	3	0	0
Cdk14|5UTR|TC_4378_6254.00000|chr5_5380153_5380234_-	0	0	0
Cdk16|5UTR_UP1k|TC_12634_795.00000|chrX_20687949_20687986_+	2	0	1
Cdk17|5UTR|TC_19807_284.00000|chr10_93161080_93161127_+	0	0	0
Cdk18|5UTR|TC_17811_364.00000|chr1_132139654_132139697_-	0	0	0
Cdk19|5UTR|TC_11869_912.00000|chr10_40349470_40349523_+	0	0	1
Cdk19|5UTR|TC_9320_1559.00000|chr10_40349319_40349399_+	2	0	1
Cdk1|5UTR|TC_928_48125.00000|chr10_69352859_69352926_-	0	0	0
[truncated: 11,341 more rows]
