# Supplementary material for: Pervasive isoform‐specific translational regulation via alternative transcription start sites in mammals
Source: Mol Syst Biol. 2016 Jul 18;12(7):875. doi: 10.15252/msb.20166941 (PMC4965872; doi:10.15252/msb.20166941)
Supplement: Supplementary file 8 — Code EV1 [file MSB-12-875-s008.zip › GITHUB/Seq_feat/README.sh]

####################################################
# This file is part of CAPTRE
#
# Author:
#   Xi Wang, xi dot wang at mdc hyphen berlin dot de
####################################################

# 1. run seqFeat.R with sequence features except for TOP
## for example, uORFs and uAUGs
Rscript seqFeat.R 3T3_total.5UTR_CS.uORF_uAUG.cnt uORF

# 2. run TOPseq.R with TOP sequences
Rscript TOPseq.R 3T3_total.5UTR_CS.TOP.cnt TOP
