# Supplementary material for: Pervasive isoform‐specific translational regulation via alternative transcription start sites in mammals
Source: Mol Syst Biol. 2016 Jul 18;12(7):875. doi: 10.15252/msb.20166941 (PMC4965872; doi:10.15252/msb.20166941)
Supplement: Supplementary file 8 — Code EV1 [file MSB-12-875-s008.zip › GITHUB/Seq_feat/TOP.txt]

case.n	ctrl.n	ctrl.uniq.n	seqFeat.mean	ctrl.mean	seqFeat.median	ctrl.median	U.p
TOP_Sequence	11	631	500	-0.723532596915227	-0.109831623369474	-0.942205474305426	-0.0169589505094334	0.000134572826920291
