# Supplementary material for: Pervasive isoform‐specific translational regulation via alternative transcription start sites in mammals
Source: Mol Syst Biol. 2016 Jul 18;12(7):875. doi: 10.15252/msb.20166941 (PMC4965872; doi:10.15252/msb.20166941)
Supplement: Supplementary file 8 — Code EV1 [file MSB-12-875-s008.zip › GITHUB/Seq_feat/uORF.txt]

case.n	ctrl.n	ctrl.uniq.n	seqFeat.mean	ctrl.mean	seqFeat.median	ctrl.median	U.p
tot_uORF	1137	891	500	-0.334060879291793	0.0757937768308316	-0.143891561477498	0.0793303376884522	1.73813061918589e-38
inframe_uAUG	24	562	500	-0.237842405807344	-0.212362835393171	-0.0802084881477337	-0.013339638951018	0.533199622513829
outframe_uAUG	160	553	500	-0.335499182605478	-0.0856818200636783	-0.125946573687047	0.0129570914930085	5.94717184475846e-08
